# Supplementary material for: Single cell model for re‐entrainment to a shifted light cycle
Source: FASEB J. 2022 Sep 3;36(10):e22518. doi: 10.1096/fj.202200478R (PMC9543151; doi:10.1096/fj.202200478R)
Supplement: Supplementary file 27 — Dataset S26 [file FSB2-36-0-s007.xlsx]

## Sheet: Information
Cell num	X	Y	Size
1	70	109	9
2	72.125	125.875	8
3	72.8571	113.286	7
4	73.3333	116.333	3
5	74.1429	122.714	7
6	75	110	9
7	76	119	9
8	77	115.5	6
9	77	130	9
10	78.2	133.4	5
11	79	108	9
12	78.8571	125.714	7
13	80	104.5	6
14	80.6667	112.833	6
15	81	129	9
16	81.25	136.75	4
17	82.8571	115.714	7
18	83	123	9
19	83.1429	132.286	7
20	84	110	9
21	84.125	138.875	8
22	84.5	105	6
23	85	113	3
24	85	119	9
25	84.5	128	6
26	85.5	101.5	4
27	86.4	124.2	5
28	86.5	132	6
29	88	105	9
30	87	128	3
31	88.1429	135.286	7
32	88.8	101.4	5
33	88.5	121	6
34	90	112	9
35	90	127	9
36	90.125	139.875	8
37	91.5	104	6
38	91.8571	122.286	7
39	92	133	9
40	92.5	100.5	4
41	93	136.5	6
42	94	115.5	6
43	94	119	9
44	93.4	126.2	5
45	94.8	112.4	5
46	95.5	100.5	4
47	95.5	104	6
48	96	109	9
49	96	123	9
50	97	129	9
51	96.5	137	6
52	97.7143	114.857	7
53	97.8333	119.333	6
54	97.7143	141.143	7
55	98	146	9
56	99	102	9
57	99	105.5	6
58	98.75	111.25	4
59	99.4	126	5
60	101	117	9
61	100.333	129.667	3
62	101	139	9
63	101.714	108.857	7
64	101.667	112.333	3
65	101.5	133	6
66	102.5	102	6
67	102.5	105.5	4
68	103	124	9
69	104	129.5	6
70	105	111	9
71	105	114.5	6
72	105	118	9
73	105	133	9
74	105.5	102	6
75	105.5	106	6
76	106.8	121.6	5
77	106.5	126	6
78	108.5	103	6
79	109	107	9
80	108.5	110.5	4
81	109	114	9
82	108	134	3
83	110	119	9
84	110	127	9
85	111	133	9
86	110.4	138.8	5
87	113	102	9
88	112.5	114.5	4
89	112.667	129.667	3
90	114	109.5	6
91	113.5	118	6
92	114	123	9
93	114	126.5	6
94	113.8	136.4	5
95	115	133	9
96	116	129.5	6
97	117	119	9
98	118	114	9
99	117.5	122.5	4
100	118	126	9
101	120	105	9
102	120.143	110.714	7
103	123.125	114.125	8
104	138.5	116	6
105	139.5	112.5	4
106	140	122	9
107	142	116	9
108	141.333	132.333	3
109	142.5	106	6
110	143	112.5	6
111	143.75	109.75	4
112	144	135	9
113	145.2	103.4	5
114	145	130	9
115	146	107	9
116	146	118	9
118	148	114	9
119	148	143	9
120	148.6	110.2	5
121	148.714	122.857	7
122	150	106	9
123	150.143	146.286	7
124	152	110	9
125	152	125	9
126	153	114	9
127	153	134	9
129	154	138	9
130	155.8	102.4	5
131	155.5	128	6
132	156.5	116	6
133	156.6	121.8	5
134	157.714	139.143	7
135	159	96	9
136	159.167	100.667	6
137	158.5	105	6
138	159	127.5	6
139	160	114	9
140	160	119	9
141	160	124	9
142	160.75	92.25	4
143	161	104	3
144	162.5	95	6
145	163	130	9
146	163	133.5	6
147	163.5	104	6
148	164	115.5	6
149	164	122	9
150	164.875	144.875	8
151	166	139	9
152	167	104	9
153	167	129	9
154	168	100.5	6
155	167.5	134	6
156	168.875	91.875	8
157	168.5	118	6
158	170	123.5	6
159	170.286	126.857	7
160	170.857	95.7143	7
161	171.25	118.25	4
162	173	99	9
163	173.875	115.875	8
164	175.143	95.7143	7
165	175	104	9
166	174.25	108.75	4
167	177	111	9
168	179.857	131.714	7
169	181	100	9
170	181	115	9
171	181.4	93.2	5
172	182	96.5	6
173	182	107.5	6
174	182	111	9
175	185	121.5	6
176	185	106	3
177	185.4	110.2	5
178	186	118	9
179	187.5	100	6
180	187.5	103.5	4
181	188	107	9
182	189	113	9
183	191	98.5	6
184	191.2	110	5

## Sheet: Raw Data
Cell:	1	2	3	4	5	6	7	8	9	10	11	12	13	14	15	16	17	18	19	20	21	22	23	24	25	26	27	28	29	30	31	32	33	34	35	36	37	38	39	40	41	42	43	44	45	46	47	48	49
	2787.61	2349.62	2841.71	2750	2554.71	3177.38	2894	3182.67	2319.25	2296	3438.89	2685.57	3221.17	3447.33	2928.33	2329.25	3644.43	3487.11	2563.29	3625.11	2422.88	3502.17	3635	3484.44	3213.67	3027	3781.6	2994.83	3806.5	3532	2859.57	3179.4	3752.5	4021.78	3620.22	2623.5	3780.33	3817.71	3258.33	3071.75	2859.33	4327.5	4245	4048.2	3968.2	3115.5	3782.67	4125.22	3789.22
	2669.89	2291	2710.29	2645	2501.29	2967.5	2771.11	2960.5	2261.5	2225	3190.56	2583.86	2928.5	3199.5	2758.67	2314.25	3309.57	3088.78	2496.43	3371.67	2343.62	3257.42	3418.67	3187.22	3047.83	2833.25	3572.4	2757.67	3500.78	3222.67	2645.43	2934.8	3445.67	3785	3312.67	2529.25	3510.5	3460.43	2925.56	2889.5	2651.17	3824.33	3885.89	3666.8	3668.8	2882.75	3512	3920.44	3478.78
	2553.22	2251.88	2566.86	2509.67	2458	2733.75	2642.33	2742.17	2218.75	2190.6	2867.67	2486.71	2717.67	2923.67	2580.44	2286.25	2997.43	2911.22	2484.14	3192	2273	2990.83	3209.67	2929.89	2831.33	2634.75	3317.6	2572	3180.56	2995	2497.57	2741.2	3197.83	3531.89	3078.56	2439.12	3198	3285.57	2720.22	2694.25	2556.83	3417.67	3551.89	3426.2	3460.8	2718.75	3231.5	3682	3300.89
	2413	2204.38	2409.71	2384.67	2386.86	2559.75	2532.22	2561.33	2177	2178	2634.89	2402.43	2513.17	2705.67	2436.78	2233	2761.71	2736.89	2450.43	2975.78	2241.5	2773	2945.33	2767.33	2639	2492.75	3042.6	2450	2864.67	2793.33	2414	2546.2	2965.33	3247.33	2866.44	2380.5	2898.67	3065.57	2584	2529	2522.67	3100.5	3207.44	3158.6	3180.4	2564.75	2938.67	3365.78	3150.44
	2304	2165.12	2306.29	2288.67	2316.86	2384.5	2401.11	2420.17	2149.12	2142.6	2468.11	2330.43	2386.67	2538.83	2336.22	2184.25	2606.57	2580.11	2372.57	2762.44	2193.62	2560.67	2765.67	2615.78	2481.83	2352.75	2796.4	2332	2614.44	2585	2344	2400.4	2745.67	2977.11	2696.22	2332.38	2628.67	2843.86	2493.89	2387.75	2433	2856.17	2921.67	2859	2965.4	2380	2713.67	3141.11	2942.67
	2218.89	2121.88	2235.86	2209.33	2230	2262.38	2310	2311.17	2106	2112	2327.22	2240	2254	2386.5	2228	2129.75	2458.71	2405	2279.57	2565.33	2150.38	2389.67	2580.67	2484.78	2331.33	2264.25	2580.2	2248.67	2444.44	2422	2254.57	2269	2568.17	2744.39	2524.67	2238.75	2434.83	2659.14	2371.67	2266.75	2343.5	2688.17	2736	2662.2	2773	2289.75	2535.33	2975.56	2707.33
	2152.44	2085	2169.57	2150	2155.14	2175.62	2223.89	2221	2077.5	2073.8	2215	2169.71	2149.33	2276.67	2150.22	2095.75	2330.43	2367.22	2224.43	2410.44	2102.5	2249.67	2442	2354.22	2239.67	2166	2390.2	2189.33	2317.78	2287.33	2184.43	2182	2416.33	2517.67	2377.78	2181.5	2314.83	2520.57	2295	2196.75	2281.83	2513	2585.78	2510.6	2603.8	2197	2384.33	2802.67	2529.44
	2107.67	2049.38	2105.57	2103	2106.29	2123.25	2160.33	2168.5	2055	2039.4	2142.22	2136	2096.5	2198.33	2108	2082.5	2285.71	2216.22	2169	2306.56	2068.12	2169	2318.33	2286.56	2174.17	2115.25	2263.2	2129.67	2255.78	2198.33	2178.57	2127.2	2286.83	2374.33	2258.89	2168	2239.17	2404.57	2246.11	2133.25	2214.17	2390.67	2511.44	2365.4	2471.2	2140.25	2274.5	2612.33	2412.89
	2081.22	2048.62	2067.57	2070.67	2079.86	2092	2117.78	2109	2037	2031.6	2106	2103.71	2061.67	2169	2080.56	2064.75	2263.57	2162.89	2162.57	2250.33	2054	2131	2268.33	2241.33	2150.67	2083	2232.8	2130.33	2214.67	2189.33	2167.29	2094.6	2232	2303.33	2203.56	2144.62	2184.17	2365.43	2227.67	2108.25	2204	2299.5	2483.56	2313.4	2408.6	2100	2227.83	2487.67	2328.33
	2064.11	2048.62	2068.29	2057.67	2088.29	2083.5	2114.78	2112.17	2039.75	2029.8	2083	2110.14	2058	2167.83	2106.33	2063	2254.71	2175.67	2174.71	2228.44	2069.75	2118	2230.33	2233.33	2177.33	2083.75	2256.4	2142.67	2188.11	2162.67	2193.43	2073.4	2250.17	2275.56	2215.22	2169.88	2171	2406.86	2243.44	2078.5	2205.33	2298.67	2463.44	2310.8	2340	2093.25	2190.5	2412.11	2340.67
	2061.89	2059.12	2085.71	2083	2094.14	2092.25	2129.56	2126.33	2075.75	2041	2101.22	2161	2062.5	2180.67	2163.56	2075.75	2313.86	2237.11	2190.14	2244.56	2099	2124.33	2259.67	2276.11	2249	2100.25	2347.8	2192.33	2194.44	2237	2318.43	2095.4	2314.33	2297.44	2282.67	2206.25	2177	2442.71	2276.44	2098	2271.5	2347	2478.33	2405	2345.6	2097.5	2174.17	2368.33	2398.11
	2104.33	2079.62	2130	2261.67	2135.86	2127.75	2173.22	2187.33	2104.88	2067	2138.89	2232.14	2085.17	2222.83	2240.89	2092.5	2362.86	2324.22	2220	2283	2146.12	2165	2326.33	2347.78	2298.33	2122.5	2414	2264.17	2265.33	2326.67	2265.29	2120.2	2414.83	2379.44	2371.11	2236.88	2220.17	2506.29	2402.56	2135	2338.5	2412.67	2555.89	2503.6	2394	2120.75	2368.83	2420.67	2520.33
	2122.78	2116.5	2178	2144	2208.14	2157.88	2246.78	2269.83	2148.12	2093.8	2184.33	2302.71	2131.33	2315.5	2288.78	2149.25	2426	2384.33	2260.43	2352.67	2181.38	2224.17	2413	2466.89	2413	2161	2510.8	2345.67	2330.33	2415	2333.86	2163.8	2516.33	2431	2467.78	2315.5	2328.33	2586.14	2550.56	2166.5	2457.5	2532	2697.67	2614.2	2479.8	2175	2275.83	2450.78	2642.78
	2152.56	2136.25	2259.14	2202.67	2235.29	2234.62	2314.11	2343.33	2170	2124.8	2253.44	2375.57	2189.17	2389.5	2341.11	2187.75	2553.86	2485.44	2322.71	2435.44	2288.62	2303.83	2472	2580.56	2525	2199	2652	2465.67	2420	2483.67	2422.29	2224.2	2626.5	2558	2595.33	2371.12	2380.17	2717.29	2677.78	2217.5	2551	2726.33	2887.78	2743	2603.2	2192.75	2350.67	2503.44	2753.89
	2186.44	2182.75	2362.14	2288.67	2307.86	2306.25	2409.11	2443.83	2227.75	2155.8	2352	2454	2251.83	2484.83	2415.78	2220.25	2703.86	2589.44	2362.29	2527.78	2357.12	2391.67	2587.67	2696.11	2607.33	2266	2770.2	2553	2540.33	2600.33	2487.14	2292.6	2779.33	2708	2754.44	2424.75	2480.33	2865.14	2796.11	2288	2614.5	2872.83	3059.67	2990.8	2701.8	2272.25	2442.83	2596.44	2895.44
	2247.22	2230.25	2466.86	2347.33	2364.86	2397.38	2479.89	2563.83	2271.5	2163.4	2451.44	2521.43	2319.67	2592.83	2502.89	2272	2830	2689.33	2410.71	2602.89	2406.88	2489.17	2710.67	2810.11	2697.67	2340	2841	2668.33	2612.22	2666.67	2527.14	2358.2	2894.83	2837.11	2852.78	2460.12	2562.33	2987.71	2911.44	2338.25	2623.17	3013.33	3301.22	3090	2848.8	2322.75	2540.5	2693.22	3092.44
	2293.67	2262.12	2502.29	2406	2403.43	2447.38	2573.22	2675.83	2326.12	2213.2	2544.22	2602.29	2372	2663.17	2590.33	2320.25	2891.43	2750.89	2467.43	2709.56	2439.25	2569.67	2802.67	2868	2866.33	2376.5	2919	2722	2718.44	2761.67	2581.86	2408.2	3015.33	2935.22	3037.89	2496.25	2690.5	3100.29	3044.89	2404.25	2692.83	3153.83	3490.89	3221.6	2938.2	2378	2619.17	2819.56	3230.56
	2305.78	2293.62	2568	2465.33	2443.57	2494.75	2645.89	2742.67	2331.25	2251.2	2616.11	2659.86	2423.67	2707.5	2624.56	2358.5	2985.14	2799.67	2516.29	2796.56	2483.75	2636.67	2902.67	2961.78	2951.33	2431.25	3008.8	2770.5	2818.56	2868.67	2618.86	2433.2	3154.33	3025.89	3151	2513.5	2755.33	3191	3116.67	2440.5	2754.5	3261	3563.67	3288.6	3094.6	2454.5	2746.33	2940.33	3342.78
	2341.78	2330.88	2584.43	2503.33	2455.71	2571.12	2704.11	2813.17	2371.38	2292.6	2667	2687.14	2488.33	2797.33	2697.22	2382.75	3000.43	2892.56	2532.43	2857.22	2526.88	2723.92	3017.67	3030.89	2996	2492.75	3086	2800.17	2856	2938.67	2708.86	2524.4	3244	3102.33	3210.89	2548.62	2814.17	3239	3114.44	2508.5	2751.33	3334.33	3568.78	3323	3135.2	2511.25	2813.33	3027	3361.67
	2388.78	2355.62	2610.14	2551.67	2492.14	2634.5	2732.44	2885.67	2382.12	2297	2729.11	2738.29	2539.67	2915.5	2719.67	2420	3085.57	2935.89	2559.14	2949.11	2529.5	2773.83	3109.67	3093	3030.67	2514.75	3109.8	2841.33	2915.11	3002.33	2777.93	2560.8	3322.33	3192.78	3296.33	2538.12	2915.83	3316.71	3154.22	2565	2801.83	3415	3673.78	3395.4	3191.6	2583.75	2884	3096.78	3423.67
	2405.22	2364.62	2620.57	2586.33	2541.14	2660.62	2750.78	2894.83	2441.38	2330	2781	2742.86	2558.17	2944.5	2768.44	2451.25	3126.43	2986.89	2553.86	3006.78	2565.25	2798.17	3203.67	3143.22	3047.33	2551.25	3184.2	2911.17	2952.56	3031.67	2862	2575.4	3394.67	3271	3353.89	2578.25	2938.17	3345	3252.67	2564.75	2879.33	3465	3749.22	3414	3315.6	2612.5	2918.83	3156.22	3554.89
	2409.67	2373.62	2619.29	2582.67	2562.14	2665	2747.78	2891.17	2473.38	2361	2789.22	2787.86	2596.5	2939.17	2757.56	2463.5	3097.14	3012	2598.14	3011.56	2618.88	2811.5	3182.67	3166.22	3026	2557.25	3186	2901.5	2992.56	3024	2896.71	2579.2	3406.83	3290.56	3352	2604.88	2968.33	3392.14	3238.56	2565	2877	3447.67	3767.11	3448.4	3339.2	2612.25	2939.83	3217.67	3631.33
	2416.11	2343.62	2607	2550.67	2570.29	2672	2723.89	2897	2448.75	2356.8	2788.22	2773.29	2597.5	2970.17	2721.56	2468.5	3111.71	3017.56	2646.29	3023	2593.88	2819.17	3219.33	3169.78	3023.17	2533.25	3221.8	2949.83	2987.11	3035	2973.43	2582.8	3413.83	3335.78	3459.22	2614.62	2989.67	3426.57	3284.22	2571.25	2877.67	3463.33	3782.67	3485	3397	2592.5	2941.5	3271.56	3689.78
	2412.56	2358.62	2606.14	2557.67	2599.57	2679.75	2725.22	2857.83	2452.12	2351.4	2784.11	2779.57	2591.5	2999.5	2734.11	2470.25	3114.86	3092.33	2649.14	3009.44	2610.75	2791.67	3217.67	3151.56	3049.83	2547.25	3198.8	3016.67	2974.11	3105	3032.71	2570.8	3373.33	3391.11	3526.56	2621.88	3018	3424.57	3306.22	2567.5	2879.5	3484.5	3763.89	3531.2	3367	2595.5	2964.67	3300.44	3738.44
	2406	2359.38	2589.57	2535	2592.57	2646.88	2720.11	2838	2449.75	2359	2739.56	2742	2569.83	2935.5	2741	2435.5	3101.29	2986.89	2621	2993.44	2612.25	2781.83	3223	3114.44	3092.17	2532.25	3244.8	2983.5	2957.22	3137	3040.96	2559.2	3439.67	3397.44	3583	2606.25	2982.67	3403.29	3250.11	2533	2814.17	3409.83	3717.11	3551	3367.4	2576.25	2987	3316.22	3643.33
	2372.67	2351.25	2582	2542.67	2597.86	2593.75	2694.56	2797.83	2458.75	2361	2735.78	2697.29	2527	2886.5	2717.44	2418.25	3063.57	2989.11	2601.43	2973.67	2666.12	2750	3222	3081.22	3038.33	2493.5	3232.6	2946	2902.22	3096.67	3059.55	2525.4	3372.33	3327.56	3514.78	2550.75	2927.33	3405.14	3175	2535.5	2790.17	3322.67	3646.78	3493.2	3341.4	2523.25	2930.83	3312.33	3602
	2343.67	2342.75	2582	2523.33	2586.29	2564.62	2671.89	2771	2441.25	2370	2730.78	2671.43	2517.83	2901.67	2676.22	2415	3039.43	2972.33	2606.71	2963.33	2664.62	2765.67	3247.33	3075	2982.5	2500.5	3196.8	2956.33	2938.33	3077	3027	2518.6	3341	3304.67	3438.67	2508.38	2953.67	3380.57	3086.33	2497.25	2705.83	3305	3597.33	3367.8	3382.4	2543	2901.33	3320	3565.89
	2324.56	2314	2527.71	2505.67	2576.14	2515.75	2648.33	2765.83	2432.88	2344.2	2681.22	2632.71	2492.83	2818	2609.67	2383.25	2980.14	2905	2574	2945	2555.5	2714.83	3178	3033.11	2884.17	2452.75	3144	2859.83	2838.89	2987.67	2884	2480.2	3262.33	3221.89	3342.78	2498	2944	3274.86	2927.67	2456.5	2625.67	3201.83	3513	3225	3357	2486.5	2857.67	3290.67	3497.22
	2296.56	2295.88	2490.14	2457.67	2583.29	2481.5	2604.56	2684.5	2404.25	2316.8	2620.22	2580.57	2443.17	2739.33	2578.22	2331.25	2905.43	2877.44	2531.86	2890	2460	2630.17	3094.67	2990.33	2809.5	2404.5	3020.8	2775.33	2771	2936.33	2727.71	2448.6	3159.83	3150.33	3254.89	2467.31	2785.5	3214.43	2807.22	2408.75	2539	3124.17	3418.56	3143.8	3273.6	2452.62	2798.17	3235.22	3437.67
	2262.89	2261.5	2455.86	2445.67	2537.71	2449.62	2573.89	2643	2360.75	2287.8	2558.22	2538.29	2385.5	2696.83	2505.22	2300.25	2807.29	2821.22	2495.57	2850.56	2372.62	2572.67	2994.33	2943.56	2721.5	2380.5	2909	2676.67	2700.22	2848.67	2629.29	2380	3080.67	3081	3160.33	2379.5	2730.67	3092.71	2710.33	2385.25	2475.17	3042.17	3252.33	3036.6	3187.6	2395	2720.67	3190.33	3295.44
	2232.67	2245	2438.71	2415.67	2488	2407.75	2521.22	2585.33	2306.5	2234.6	2492.44	2499.86	2355	2646.17	2447.33	2248.25	2770.86	2787.67	2433.57	2804.22	2305.88	2520	2945	2902.44	2666.33	2345.5	2889.2	2587.33	2661.89	2789	2525.71	2367.8	2997.33	3002.56	3057.56	2306.62	2698	2991.86	2605.22	2355.5	2436.83	2965.5	3162.67	2870	3148.6	2364.75	2673.17	3119.44	3140.11
	2209.22	2209	2392.29	2386	2404	2377.62	2500.78	2549.67	2261.38	2188.8	2472.33	2454	2327.83	2598.67	2402.78	2195	2743	2747.44	2384.43	2784.33	2279.38	2481.67	2852.33	2851.11	2627.67	2330	2814.6	2534.5	2611.89	2734	2435.71	2332.4	2912.33	2956.22	2989.89	2255.25	2667.5	2896.57	2509.78	2316.25	2390.5	2880.67	3024.56	2843.8	3063.2	2345.75	2617.5	3019	3079.67
	2195.56	2189.88	2371.86	2332.33	2360.29	2376.75	2507.22	2500	2250.5	2158.4	2448.33	2423.71	2310.83	2570	2399.89	2155.5	2705.57	2717.78	2350.71	2760.67	2232.88	2433.17	2785	2792	2579.17	2305.75	2751.8	2452.17	2572.67	2646.33	2408.29	2312.8	2845.33	2912.67	2924	2211.25	2631.5	2840.43	2474.22	2297.25	2360.83	2837.33	2919.67	2791.4	2996.6	2322.5	2600	2943.67	2963.33
	2184.11	2200	2376	2327	2355.71	2327.75	2467.22	2497.33	2226.62	2145.6	2421.67	2387.71	2292.83	2519.67	2387.78	2138	2648.71	2652.11	2324	2734.44	2184.88	2422.33	2738.67	2735.89	2522.83	2286.75	2681.6	2389	2544.11	2604	2391.43	2301	2791.33	2847.11	2800	2196	2567.83	2736.14	2449.11	2298	2354.83	2783.5	2839.78	2760	2952.2	2298.5	2559.33	2858.78	2810.56
	2177.56	2186.5	2368.29	2323	2308	2302.25	2426.33	2458.67	2205	2114.4	2367.89	2337.43	2278.67	2486.33	2376.67	2133	2647.86	2650.44	2311.71	2711.33	2172.75	2405.17	2732.67	2701.78	2475.33	2289.5	2687.2	2366.83	2535.78	2541.33	2337.29	2292.6	2762	2789.33	2714.33	2200.62	2516.17	2708.43	2425	2281.5	2334.83	2774.33	2820.78	2654.6	2982.2	2268	2512.17	2778.22	2747.56
	2181	2167.38	2375	2308.67	2282.29	2331.5	2411.56	2462	2184.75	2117.8	2349.11	2329.71	2274.83	2477.33	2401.78	2123.75	2719.14	2667.44	2321	2670.11	2180.62	2430.83	2668.33	2714.11	2473.5	2264.25	2703.4	2436.67	2528	2501	2294.43	2286.2	2762.67	2748.89	2706.56	2217.88	2502.17	2713	2452.11	2261.5	2337.17	2745	2812.33	2667.8	2949.4	2289	2473.33	2750.78	2732.56
	2195.67	2161.38	2419	2318	2275.14	2334.38	2422.33	2488.67	2176.5	2129.4	2375	2319.86	2277.67	2495.83	2404.56	2105	2753.57	2686.56	2353.57	2637.56	2190.88	2435.17	2652.33	2715.56	2462	2276.5	2706.4	2386.33	2530.56	2482	2303.43	2290.8	2763.67	2752.67	2694.33	2246.12	2502.83	2722.71	2499.33	2269.25	2342.33	2763.83	2857.67	2701	2936.6	2292	2479.17	2701.78	2762
	2189.89	2147.12	2446.71	2306	2261.29	2329.88	2444.67	2473.33	2177.62	2137.8	2368.44	2351	2298.33	2481.33	2456.44	2142	2851.29	2678.67	2377	2649.33	2211.25	2444.17	2672	2743	2475.5	2294.75	2731.4	2418	2541.44	2497.67	2333.43	2319	2836.33	2733.33	2687	2265	2527.17	2750.71	2553.56	2297.25	2385.67	2803.83	2967	2796	2961.6	2311.25	2499.33	2693.56	2815.11
	2206.33	2151.25	2468.29	2328.67	2256.29	2340.12	2516.56	2504	2201.38	2136.4	2370.56	2401.57	2291	2509.5	2469.89	2154.75	2884.86	2706	2401.43	2672.22	2229.62	2477.83	2716	2789.89	2532.67	2315.25	2752	2478.17	2564.78	2539.67	2327.14	2344.8	2902.17	2741.11	2704.33	2274.88	2555.08	2789.14	2645.11	2303.25	2423.17	2860.33	3068.67	2818.6	2928.6	2343	2523.83	2732.22	2840.22
	2219.78	2169.62	2484.57	2359.67	2290.29	2378.25	2570.33	2529.33	2226	2147	2401.89	2462	2335.33	2537.83	2498.33	2185	2853.86	2854.67	2407	2710.89	2264.38	2500.67	2719.33	2845.11	2565.33	2333.75	2811	2505	2601.33	2547	2367.57	2356	2947.33	2759.11	2705	2308.25	2601	2850.71	2766	2353	2447.83	2920	3183.78	2820.2	2911.8	2361.25	2565.83	2743.11	2858.56
	2242.11	2186	2534.14	2413	2305.14	2414.25	2623.22	2588.5	2246.62	2179.8	2450.78	2545.86	2382	2595.33	2573.33	2247	2876.86	2810	2444.14	2746.89	2307	2529.5	2756	2861.67	2651.5	2350.75	2899.2	2579.33	2636.78	2637.33	2403.57	2396	2991.17	2812.22	2736.22	2347.5	2629.17	2925.57	2861.33	2368.25	2516.67	2957.17	3287.78	2881.6	2933.2	2387.5	2609.67	2783.22	2942.89
	2266.33	2210.75	2548	2425	2329.43	2468.88	2648.56	2649.17	2281.62	2206.4	2525.78	2625.43	2413.17	2619.5	2557.89	2279.5	2897.14	2824.89	2481.71	2790.89	2350.5	2597.17	2828.67	2901.56	2681.33	2377	2948.2	2638.83	2698.11	2697.67	2458.71	2427	3063.33	2868.44	2793.44	2409	2689.33	2993.86	2931.56	2394	2564	3053.17	3392.56	3021.4	2987.2	2430	2691	2840.33	3026.44
	2294.44	2224.12	2570.71	2451.67	2346.43	2507.25	2709.78	2683.67	2304.62	2213.2	2591.22	2670.86	2468.5	2671.83	2557.44	2290	2921.86	2855.56	2473.29	2828.78	2390.38	2643.17	2935.33	2973.33	2697.5	2432.25	2994.4	2698.83	2764.89	2726.33	2496	2450	3136.83	2936.11	2823.11	2444.5	2735.5	3076.57	2964.22	2416.25	2607.5	3114.33	3525	3066.8	3032.2	2446.25	2747.17	2906.78	3108.56
	2328.89	2253.12	2612.57	2412.67	2344.29	2538.5	2730.89	2707.67	2328.12	2232.8	2626.33	2734	2516.67	2707.5	2568.22	2280	2938.43	2850.56	2454.71	2898.56	2394.62	2663.5	2962	3013.11	2718.33	2432.5	2987.4	2756.83	2858.22	2783.67	2492.57	2467.4	3148.17	2989.89	2853.89	2413.5	2787.5	3131.29	2999.78	2432.5	2628.67	3162.17	3555.56	2993.2	3142.2	2476.25	2820	2965.67	3194.78
	2349.44	2251.88	2590.57	2433.67	2357.71	2561	2704.44	2703.67	2339.62	2250.2	2649.78	2737	2543.17	2759.67	2544.67	2296.75	2940.29	2830.89	2455.71	2912	2408.88	2717.33	2993	3046.11	2728	2475	2937.6	2810.33	2897.22	2790.67	2496.57	2503.8	3119.17	3027.67	2854	2412.88	2798.5	3184.57	2982.67	2479.75	2636.67	3147	3577.22	2939.2	3210.2	2498	2834.83	2953.78	3219.11
	2345.89	2250.25	2591.57	2439.33	2374.86	2565.38	2689.67	2698	2328.88	2225	2671.11	2705.86	2549	2779.33	2514.89	2308.5	2958.86	2811	2434.86	2933.89	2449.5	2712.67	2985.33	3021.78	2695.33	2452	2918.6	2836.67	2905.67	2783	2529.29	2500	3059.83	3023.78	2818.56	2398.88	2816.5	3146.43	2899.33	2480	2593.17	3166.17	3554	2909.6	3208.4	2538.5	2871.33	2960.89	3237.44
	2347.33	2247.38	2568.57	2392.33	2363.29	2583.5	2679.67	2657.67	2308	2215	2687.56	2707.86	2578.83	2767.33	2512.22	2275.75	2899.14	2799.67	2442.43	2913.44	2513.94	2728.83	2970.67	2978.56	2671	2462.25	2888.4	2800.83	2879.56	2777.67	2485	2519.4	2984.17	3025.56	2804.78	2386.38	2816.83	3098	2865.44	2467.5	2587.5	3160.33	3506	2839.4	3139.6	2521	2883.17	2971.56	3192.78
	2325.44	2259.5	2553.86	2395.33	2371.71	2575.12	2684.56	2629	2317.25	2212.2	2696.44	2691.43	2556.33	2770.83	2507.11	2267	2828.14	2806.11	2399.86	2890.22	2389.25	2693.33	2954	2938.06	2648.67	2456.25	2843	2776	2842	2739.33	2474.71	2503.6	2925.33	3070	2766	2394.5	2804.83	3078	2830.89	2463	2565.5	3120.67	3466.22	2790.2	3092.2	2505.5	2857.33	2990.89	3146.11
	2317.78	2245.5	2511.86	2397	2376.14	2534.5	2684.78	2589.67	2311	2214.6	2655.22	2716.71	2534.67	2752.67	2494.83	2260.75	2814.86	2787.78	2419.14	2847.67	2338.25	2646.83	2928	2903.89	2647.67	2412	2790	2775.17	2802	2682.67	2460.86	2467	2891.5	3030.11	2736.33	2383.5	2779.17	3028.43	2766.56	2435.25	2508.5	3043.83	3362.89	2759.2	3035.2	2472.25	2825.17	3018.89	3116.78
	2292.78	2209.38	2494.57	2360.33	2356.43	2513.88	2668.44	2578.67	2289.88	2196	2621.11	2659.43	2510.17	2726.17	2474.44	2220.75	2741	2749.33	2407.57	2797.44	2310.38	2620.83	2842	2850.44	2604	2406.25	2699	2737.5	2749.56	2638.33	2439.29	2463	2843.5	3002.44	2670.22	2376.75	2722	2950.29	2690.89	2429.75	2486.33	2957.5	3279.67	2681.6	2974.4	2454.5	2789.33	3016.67	3016.89
	2286.33	2200.62	2471.57	2357.67	2327.43	2512.5	2625.11	2553.67	2265.75	2204.4	2583.11	2605.86	2495	2669.17	2462.89	2201.25	2698.71	2721.67	2407.43	2783.78	2290.88	2608.17	2796.67	2760.78	2516.17	2385.25	2650.8	2668.5	2693.11	2610.33	2394.57	2428.8	2792.67	2959.22	2629.22	2347	2651.83	2890.57	2589.22	2397	2425.33	2922.17	3187.78	2634.6	2897.6	2419.75	2733.33	3046.44	2927.67
	2289.44	2184.25	2449.57	2327.67	2321.86	2484.75	2585.44	2538	2252.88	2195.6	2540.22	2556.71	2463.5	2654.67	2430.56	2177.25	2689.14	2667.67	2400.71	2738.44	2258.88	2589.5	2780	2734.22	2447	2355.25	2565.6	2593.5	2683.11	2516.67	2372.86	2408.6	2725.83	2925.89	2597.33	2305.12	2635.67	2800	2514.11	2374	2396.67	2887.67	3066.11	2599	2843.6	2403.75	2731.5	3050.56	2835.22
	2280.33	2168.5	2434.57	2313	2297.57	2493.38	2583.56	2490.17	2245.88	2174	2536.44	2473.29	2422.67	2620.33	2375.89	2128.75	2653.43	2600.89	2377	2732	2240.25	2533.17	2757.67	2711.33	2395.33	2346	2473.8	2518.17	2671.78	2476.33	2312.86	2380.4	2680.67	2881.11	2550.44	2281.38	2582.17	2703	2488.67	2357.75	2353	2842.5	2944.89	2569.8	2783.8	2371.75	2692.17	2999.22	2751.67
	2248.56	2168.25	2399.14	2309.67	2274.71	2474.75	2559.44	2458.33	2203.62	2146.4	2474.56	2427.57	2368.17	2565	2343.78	2117	2622.14	2523.67	2333.71	2742.11	2208.25	2490	2764	2679.67	2332.5	2293	2447	2462.5	2618.56	2458.67	2293.86	2361.8	2605.5	2806.89	2541.11	2283.38	2560.33	2638.57	2392.89	2308.5	2300.83	2765.17	2856.89	2529.4	2735.8	2335	2640.17	2933.89	2685.44
	2236.11	2162.88	2364.71	2270.67	2260.71	2425.62	2521.11	2425.67	2188.75	2149.6	2443.22	2372.29	2348	2513.5	2340.33	2103	2575.71	2513.33	2297.29	2697.22	2192.75	2470.67	2726	2595.44	2308	2282	2411.8	2409.33	2574.33	2416	2239.43	2348	2565.67	2747.22	2498.78	2258.5	2521.33	2580	2328.44	2296.5	2281.5	2685.33	2783	2503.6	2692.2	2322.25	2615	2857.78	2629.11
	2223.22	2176.38	2337.86	2249.67	2268.71	2427.5	2484.78	2382.33	2183.25	2128.8	2402.56	2339	2320.83	2479	2333.78	2092.5	2548	2493.78	2279.71	2635.44	2180.12	2452.17	2658.67	2564.44	2289.83	2273.25	2381.2	2365.83	2555.44	2395	2199.86	2322.8	2537	2706.67	2477.56	2258.62	2488.83	2608.29	2316.67	2307.5	2279.67	2628	2693.78	2495.2	2628.2	2301.25	2539.33	2837	2566.44
	2227.44	2170.88	2314.29	2252	2242.86	2438.88	2445.22	2373.17	2196.62	2126.8	2376.44	2314.57	2327.67	2441.5	2356.56	2082	2518.29	2468.22	2308.29	2615.78	2176.62	2406.33	2617.33	2550.67	2291.67	2262	2370.6	2348.33	2538.22	2385	2197.57	2326.8	2526.67	2695.33	2490.44	2255.5	2481.5	2509.71	2311.67	2276.25	2274.5	2600.33	2642.22	2494.6	2617.4	2316	2513.08	2772.67	2553.67
	2219.67	2183.75	2335	2234.33	2242.14	2438.62	2416.44	2339.67	2174.38	2120.4	2373.22	2318.71	2317.33	2442	2378.89	2087	2513.14	2431.33	2287.14	2626.56	2192.88	2409	2627.33	2545.33	2308.67	2268	2393.8	2316.67	2526.33	2374.33	2187	2320.8	2544.17	2642.56	2485.33	2231	2470.5	2537.14	2307.89	2275	2271.83	2606.17	2650.67	2459.6	2640.6	2303.75	2467.17	2740.22	2544.67
	2253.78	2188.75	2394.29	2245	2238.71	2430.5	2430.33	2346.67	2164.38	2127.2	2374	2330.86	2287.17	2432.5	2376.22	2097.5	2534	2440.89	2311.43	2640.78	2199.88	2417.33	2658	2554.44	2312.67	2273.75	2410.2	2291	2514	2387	2196.14	2307.8	2545.83	2731.11	2517	2257.75	2452.83	2545.71	2336.78	2279.75	2297.17	2611.83	2671.11	2474.2	2664.6	2276.25	2424.33	2689.33	2551.11
	2245.67	2199	2440	2255	2245	2425.5	2424.33	2381.5	2179.38	2118.8	2368.67	2339.86	2306.17	2413.5	2376.56	2093.75	2544.86	2474.44	2327.71	2642.44	2185.88	2426.33	2629.33	2577.33	2339	2261.5	2426.8	2296.83	2519	2411	2192.86	2297.8	2595.83	2648.56	2569.67	2249.38	2450.33	2527.14	2361.44	2278.75	2339	2619.33	2676.11	2516	2655.6	2292.75	2439.33	2663	2555.44
	2226.11	2230.62	2456.29	2282.33	2274.71	2454.5	2495.33	2407.5	2192.88	2134.4	2372	2357	2319.33	2447.67	2427.11	2119.5	2604.43	2479.11	2339.14	2645.44	2190.12	2428	2666.33	2572.44	2370	2278.25	2472.2	2307.5	2549.22	2448	2221.86	2310	2614.17	2644.78	2639.78	2230	2466	2564.14	2394.11	2278.75	2335.17	2646.33	2705.11	2560.6	2685.2	2295.75	2443.33	2621.33	2595.67
	2251.44	2245	2471.71	2276.67	2294.86	2484	2531.67	2429.83	2206.12	2179.6	2390	2381.86	2340.17	2467.5	2445.44	2146.5	2631.71	2519.22	2365.71	2675.89	2223	2455.33	2722	2608.78	2411.83	2288.75	2542.4	2355	2562	2452.33	2260.57	2324.6	2623.67	2682	2662.44	2231.75	2488.5	2630.71	2436.11	2296.5	2402.33	2733.67	2785.56	2597.4	2755	2310	2461.33	2643.33	2640.78
	2285.22	2255	2496	2277.33	2311	2516.62	2569.44	2469.17	2213	2184.2	2480.11	2431.14	2357.5	2490	2469.33	2166.5	2692.14	2541.22	2389	2696.22	2254.88	2452.67	2765.67	2644.44	2501	2309.75	2575.6	2431.67	2580.56	2488	2288.86	2358.2	2660.83	2743.22	2709.67	2240	2530.67	2680.86	2540.11	2328.25	2448.67	2796.67	2827.78	2713.6	2858	2349.75	2499.17	2664.33	2682.89
	2284.56	2257.25	2516.29	2306.33	2306.57	2535.38	2599.22	2499.17	2242.5	2194.6	2447.56	2455	2374.5	2541.5	2498.56	2171.25	2703.71	2592.78	2384.57	2714.44	2260.12	2499.67	2775.33	2693.11	2599	2327.5	2664.6	2468	2633.11	2550	2304.29	2370.8	2696	2814.11	2735.22	2259.25	2550.33	2724.71	2616.67	2341	2467	2885.33	2912.44	2770.4	2908.6	2354.5	2494.83	2663.67	2740.44
	2302.67	2275.62	2509.71	2324.67	2310.71	2566.88	2642.56	2531	2286.5	2224.2	2491.44	2469.86	2393.33	2567.17	2555.33	2204.75	2755	2611.33	2395.29	2739.33	2318.88	2531.83	2855	2750.33	2649.17	2369.75	2777.2	2513.83	2687.44	2554.67	2347.86	2381.4	2794.5	2867.22	2774.78	2269	2589	2852.57	2680.78	2345.25	2505.5	2970.67	3049.89	2828.6	2946.8	2366.5	2546	2696.78	2797.56
	2303.78	2317.88	2529.29	2348.67	2361.57	2580.38	2704	2575.5	2301.75	2247	2521.67	2479.43	2416.33	2620.83	2582.33	2242.5	2779.86	2674.11	2398.43	2762.22	2370.12	2551.67	2898	2840.11	2709.17	2355.5	2783	2565.5	2688.44	2638.67	2383.29	2410.2	2883.17	2958.22	2808	2261.5	2634.33	2943.57	2724.11	2386	2525.33	3007.67	3188.22	2906	2993.4	2385.75	2598.5	2723.22	2868
	2325.61	2318.38	2541.86	2364.67	2392.14	2617.12	2792.11	2613.83	2310	2286.2	2555.44	2502.43	2461.17	2664.17	2606.33	2271.75	2841.86	2737.11	2418.29	2782.78	2393.5	2558.33	2947.67	2867.44	2749.17	2401.25	2807.8	2621	2750.11	2634.33	2410	2439.4	2959.33	3048.89	2831	2266.88	2651.5	3029.86	2769.56	2416.25	2544.33	3074.17	3270	2959.6	3064.2	2436.75	2629.83	2776	2927.22
	2329.78	2314.38	2558	2395.33	2422	2620.75	2815.89	2639.17	2324.38	2306.2	2628.44	2517.57	2495.5	2677.5	2587.67	2289.5	2836.57	2756.89	2474.64	2803.89	2372.5	2592.83	2965	2910.78	2739	2427	2857.8	2658.67	2969.89	2658.67	2432.86	2469	2961.83	3108.44	2867.44	2301.5	2704.67	3069	2812	2430.75	2556.5	3134.67	3332.56	2994	3059.6	2463.75	2703.5	2823.44	2976.89
	2335.44	2319.38	2551.14	2395	2404.57	2632.12	2850.22	2657.33	2344.12	2303.4	2647.67	2567.86	2520.17	2719	2581.22	2296.5	2880.71	2787.22	2431	2836.33	2359.75	2628.67	2990	2912.22	2792	2445.25	2914.6	2681.83	2840.11	2667.67	2454.71	2471.8	2940.5	3150.56	2892.56	2325.75	2721.83	3109.43	2833.78	2463.25	2602.67	3164.5	3345.89	3015.6	3070.2	2468.75	2749.5	2879.67	3013.33
	2372.67	2341.25	2517.14	2417.67	2420.86	2679.75	2854.44	2655.83	2361.38	2305.6	2644.56	2583.43	2526.5	2762.17	2578.78	2317	2893.14	2816.78	2447.57	2860.22	2317.38	2635.5	2972	2916.67	2765.33	2419.25	2902	2693.67	2870.22	2695	2486.71	2488.4	2986.5	3151.67	2922.22	2316.5	2732.17	3150.43	2814	2463.75	2577	3161.33	3331.89	2957.8	3059.8	2469	2796.17	2905.22	3048.22
	2394.33	2379.25	2528.14	2442	2421.29	2670.75	2824.22	2691.5	2353.75	2326.6	2652.56	2602.29	2546.33	2772.67	2541.44	2310.25	2893	2823.11	2438.86	2863.89	2323.38	2632.33	2992.67	2907.22	2748.5	2427	2876.8	2721.67	2854	2733	2478	2477.6	2931.67	3140.22	2909.33	2322	2732.5	3152.86	2798.89	2453.75	2558	3177	3340.11	2955.4	3060.2	2464.75	2841	2955.22	3067.22
	2388.56	2372.12	2498.43	2401	2414.29	2650.12	2826.89	2661.5	2357.12	2317.4	2679	2638	2570.83	2797.17	2544.56	2343.25	2888.71	2850.44	2460.71	2893.11	2322.75	2677.33	3013	2908.33	2730.83	2446.5	2855.4	2710.33	2863	2755.67	2498.86	2484.8	2967.17	3266.67	2929	2312.12	2744.17	3205.57	2780.67	2446.5	2548.17	3196.67	3369.44	2935.8	3069.2	2459	2866.33	3004.78	3106.78
	2395.56	2358.88	2499.43	2438	2413.86	2641.12	2812.11	2675.33	2365.75	2316.6	2682.56	2651.86	2563.83	2783	2543.78	2335.5	2879.86	2875.78	2439.71	2897.44	2312.62	2697.67	3066.67	2919.22	2712.17	2436.25	2807	2701.33	2873.56	2716.67	2472.57	2498	2974.83	3125.44	2917.33	2328.12	2748.5	3174	2731.67	2445.5	2498	3216.67	3339.22	2908.4	3070	2463	2884.83	3026.89	3105.33
	2398.56	2358.25	2511.86	2438.67	2433	2636.5	2801.44	2641.67	2344.62	2310.4	2662.78	2657.86	2565.17	2817.33	2524.11	2316.75	2879	2828.89	2417.29	2916.67	2310	2675.33	3023.67	2925	2640.33	2421.75	2788.8	2654.17	2851.11	2659	2442.57	2484.4	2937.33	3109.67	2891.11	2304.5	2722.67	3153.29	2672.33	2450.5	2444	3183.5	3246	2895.2	3024.8	2433.25	2880.5	3058.33	3089.44
	2374	2360.12	2492.29	2441.67	2433.71	2607.75	2754.22	2642	2346.62	2283.8	2618	2665.29	2531.5	2774.83	2509.22	2305.5	2866.14	2868.11	2407.57	2909	2278.75	2648.5	3001.33	2902.22	2573.33	2410	2670.2	2591.67	2865.11	2636	2401	2477	2933	3046.89	2848.33	2298.38	2673	3157.43	2612.78	2409.5	2421.5	3158.83	3166	2873	3020.6	2430.5	2869	3054.78	3039.11
	2377.22	2356.38	2451.14	2396.67	2428.29	2570.25	2729.11	2621.83	2323.62	2263.6	2589.67	2615.71	2499.83	2769.83	2470.78	2274	2822.71	2829.22	2398.43	2921.56	2247	2632.17	2985.67	2879.22	2550	2377.25	2643.6	2550.17	2866	2633.33	2370.86	2453	2890.17	3003.22	2855.33	2286.75	2653	3106.57	2562.44	2406.25	2410.17	3073.67	3097.89	2784.2	2941.4	2419.75	2823.5	3024	3012.56
	2352.11	2347.75	2432.14	2396	2432.14	2552.75	2685.33	2586	2312.62	2227.2	2564.33	2567.57	2475.67	2715.17	2430.22	2247.5	2773.29	2797.89	2371.57	2915.67	2225.62	2617.67	2936.67	2811.78	2491.33	2381	2625.2	2489	2879.78	2620.67	2333	2435.6	2828	2954.78	2826.33	2242.75	2618.17	3073.14	2521.78	2365.75	2388.17	2996	3008.89	2799.8	2900.6	2393	2822.5	3026.22	2975.44
	2344.44	2323.38	2435.29	2401.67	2410	2568.12	2657.22	2582.17	2289.38	2223.4	2537.11	2548.14	2461	2712.67	2408	2235	2724.14	2757.11	2362.86	2921.11	2200.75	2623	2969.33	2804.56	2477.83	2353.75	2611.2	2438.33	2875.22	2622.33	2326.29	2421.2	2820	2933.67	2840.67	2229.12	2605.17	3095.43	2449	2368.25	2361.33	2948.5	2950.89	2763.6	2856.4	2391	2747.17	3024.67	2883.56
	2310.33	2297.38	2421.43	2378.67	2371	2516.62	2619.78	2577.83	2254	2222.2	2524.78	2533	2437.33	2678.17	2393	2192.75	2715.71	2748.78	2346.43	2887.89	2186.38	2601.67	2895.67	2789	2460.83	2355.25	2597.8	2488.17	2840.33	2618	2299.14	2395	2764.67	2897.89	2834.67	2212.38	2577.5	3036.86	2425.78	2354.5	2360.5	2930.83	2882.11	2715.2	2827.4	2360.75	2683.67	3000.22	2852.33
	2312.78	2286.62	2414.14	2350	2331.29	2495.5	2575.44	2523	2255.88	2200.8	2503	2482.14	2397.33	2649.67	2376.67	2156	2667	2699.22	2324.14	2867	2172.5	2556.83	2830.67	2783.11	2410.5	2312.25	2565.4	2361	2781.78	2603	2272.57	2365.8	2708.67	2859.11	2840.33	2183.5	2546.5	2996.29	2391.89	2350.25	2355.67	2883.5	2826.78	2671.6	2776	2364	2636.83	2965.67	2810
	2301.89	2262.38	2434.57	2341	2330	2486.88	2571.78	2509.83	2262	2191.6	2456.11	2450.86	2387.17	2631.5	2351.22	2143.75	2666.29	2677.78	2338.43	2867.11	2168.38	2529.33	2761	2785.11	2395.67	2289.75	2550	2330.67	2772.78	2542.67	2277.43	2356.8	2664	2806.11	2825.78	2182.38	2516.67	2906.14	2394.22	2331.5	2382.33	2863.17	2779.11	2658.8	2737.4	2329.5	2608	2897	2835.33
	2295.89	2250.38	2429	2314.33	2306	2476.88	2529.67	2504	2266.25	2183.6	2421.89	2447.86	2371.17	2623.67	2370.22	2131.25	2642.43	2654.44	2331.14	2831.22	2155.5	2520	2753.67	2759.78	2362.5	2285	2526.8	2290.33	2751.11	2505.33	2259.43	2352.6	2620.33	2748.11	2799	2166.75	2500.17	2844.29	2404.89	2304.75	2376.17	2773.17	2752.22	2638.4	2721.4	2304	2537.67	2851.89	2829.33
	2298.89	2242.5	2430.86	2322.33	2296	2462.12	2536.33	2501.83	2257	2172.6	2426.67	2448.43	2350	2572.67	2391.22	2116.25	2619.14	2641.67	2327.86	2820.78	2188.5	2478.33	2748	2746.11	2372.33	2273	2523.6	2310.33	2710.56	2511.67	2259.57	2308.6	2589.33	2702.22	2784.11	2183.5	2487.5	2813.14	2403.67	2301.75	2396	2757.33	2729.22	2644.2	2675.6	2301	2493.67	2822.22	2863.56
	2288.78	2254.62	2438.57	2313.67	2287.71	2443	2527.11	2512.17	2255.12	2209	2428.67	2469.57	2356.17	2565.5	2384	2099.5	2636.86	2645.11	2347.57	2826.56	2213.75	2440.67	2749.67	2746.44	2371.5	2274.75	2508.8	2312.5	2633.56	2522	2289	2317.2	2640.83	2684.22	2801.33	2166.25	2470.67	2810	2403.78	2281	2398	2749.5	2733.67	2669.2	2675.2	2277.25	2461	2829.44	2877.11
	2274.56	2281.12	2470	2333	2321	2428.62	2544.22	2526.33	2281.25	2244.8	2429.67	2484.86	2349.33	2590.17	2420.22	2114.5	2678.86	2642.78	2356.57	2835.89	2232.5	2453	2757.33	2761.67	2425.17	2292.25	2529.8	2340.5	2588.11	2570	2298.71	2312.8	2691.67	2683.67	2795.22	2167.62	2469.33	2862.71	2436	2287.75	2415.33	2769.67	2739.56	2736.6	2694.4	2307.75	2467.17	2876.33	2863.44
	2273	2299	2487.43	2354.67	2324.29	2447.25	2597.33	2588.83	2314.75	2251.6	2446.11	2498.29	2363.17	2598.67	2465.44	2122	2716.29	2688.56	2385	2829.56	2254.88	2470.5	2769.33	2839.78	2466	2295.75	2595.2	2399.83	2591.44	2636	2318.86	2322.2	2732.67	2704.33	2825.22	2180.5	2478.17	2902	2488	2305.75	2446.5	2799.5	2822.89	2773	2709.6	2309	2481.83	2883.11	2913.11
	2264.89	2302.25	2500.86	2350	2338.29	2460.12	2619.56	2632	2335.12	2290.6	2490.89	2518.43	2360.5	2613.33	2500.78	2142.75	2782.71	2730.11	2396.71	2818.78	2277.25	2473.17	2811	2845.22	2518	2309	2611.2	2458.17	2603.67	2662.33	2342.71	2328	2756.33	2726.56	2849.11	2199.5	2497.5	2919.57	2501.78	2325	2475.33	2823.17	2864.33	2821.6	2755.6	2314	2462.83	2878.56	2959.33
	2263.33	2300	2560.43	2358.67	2355.29	2485	2657.78	2656.83	2348.12	2306.8	2519.44	2529.14	2371.83	2654.17	2522.67	2145.75	2827.29	2736.67	2410.43	2825.33	2303.75	2482.67	2848.33	2866.44	2568.67	2306.75	2650	2507.17	2601	2673.67	2371.43	2359.8	2786.33	2771.78	2850.67	2239	2511.33	2948.43	2540.67	2340.5	2496.67	2905.17	2930.11	2837.6	2838	2448.5	2500.83	2924.22	2986.44
	2288.33	2300.75	2584.57	2375.67	2384.71	2494.12	2654.89	2668.67	2364.62	2336	2534.78	2518	2432.17	2725.33	2539.44	2168.75	2861.57	2758.11	2406	2828.78	2321.5	2501	2891.33	2897.11	2597.67	2345.5	2673.8	2532.83	2649.22	2728	2394	2371	2816.17	2819	2848.56	2255.75	2547	2958.71	2550.56	2362.5	2509.83	2980.17	2985.11	2848.6	2877.2	2381.25	2522.67	3000.22	3018
	2299.78	2303.12	2546.29	2396	2382.43	2529.88	2680.67	2690.17	2378.62	2370.2	2581.44	2518.43	2460.17	2740.33	2537.78	2167.75	2951.86	2823.89	2427.14	2808.89	2343.5	2505	2924.33	2908.44	2644	2370	2724.4	2570.67	2716.78	2811.33	2405.14	2385.2	2824.33	2855.22	2869	2256.75	2579	2971	2614.22	2386.25	2534.17	2986.17	3097.33	2897.6	2880.2	2387.75	2617	3027.56	3051.11
	2309.44	2291.25	2532.29	2385.67	2383.29	2560.62	2694.22	2704.33	2382.12	2410.6	2585.89	2525.71	2467.67	2751.5	2549.56	2200.25	2963.71	2860.11	2441	2847.78	2323.88	2516	2912.67	2954.67	2704.17	2376.75	2795.8	2646.17	2766.78	2869	2448	2414	2909.17	2923	2895.67	2257.62	2608	2950	2670.78	2407	2566.5	3001.5	3163.44	2924	2931	2399.25	2604.17	3040.56	3100.33
	2313.78	2271.25	2511.86	2388.33	2362.86	2567	2750.78	2682.33	2363.12	2388.8	2626	2521.29	2487.83	2787.5	2524	2237.25	3013.43	2883.44	2449.14	2855.33	2352.75	2531.33	2939	2979.33	2708.33	2391.5	2812.2	2685	2768.78	2905	2472.29	2452.4	2905.33	2970.89	2926.44	2282.25	2654.67	3008.29	2714.22	2401	2616.83	3064	3201.33	2928	2974.6	2436.25	2640.17	3108	3121.89
	2336.33	2268.62	2515.86	2419	2378.43	2608.19	2797	2714.17	2369.25	2422	2669.22	2533.29	2543	2825	2514.22	2279.5	3047.29	2866.78	2456.71	2919.78	2381.75	2576.33	2970.33	2988.89	2728.33	2426	2808.2	2703.33	2834.56	2901	2474.29	2486	2975.33	3026.44	2908.33	2286.38	2720	3030.29	2701.67	2431.25	2609.5	3108	3236.11	2950.8	3027.2	2443.75	2715.67	3180	3120.11
	2359.67	2271.75	2537.71	2412.33	2378.71	2600.75	2803.11	2794.5	2366.88	2445.6	2705.33	2564.14	2556.17	2877.83	2515.67	2302	3092.14	2861.22	2465	2961.33	2382.25	2595.67	2996.67	2987.67	2735.5	2419.25	2848.6	2704.67	2905.11	2937.33	2479.43	2499.2	3015	3056.89	2923	2284.25	2756.17	3076.57	2696.89	2449.5	2581.67	3147.17	3266	2959.8	3062.4	2467	2787.33	3265.78	3122.89
	2367.22	2285.38	2544.57	2421.67	2385.86	2633.38	2818.56	2805.5	2376.12	2438	2715.11	2572.71	2572.67	2862.83	2541.11	2325	3070.71	2866.22	2489	2972	2384.38	2619.67	3031	2997.44	2745.83	2444	2828	2671.5	2961.11	2965	2575.43	2517.6	3030	3085.89	2947.56	2269.62	2764.83	3113.29	2666.89	2456	2589	3175.5	3283.89	2980.4	3088.4	2500.5	2837.67	3264.33	3132.22
	2358.11	2299.88	2544	2467.67	2403.43	2655.12	2811.33	2795.67	2364.25	2420.4	2697.56	2591.57	2602	2872.33	2554.33	2351	3026.71	2867.67	2476.43	2946.44	2399.88	2629.5	2988	2998.78	2743	2477.5	2820.2	2647.17	2970.22	2956	2457.86	2529.6	2978	3081.67	2950.33	2257.5	2791	3147.43	2666.33	2472	2529.5	3138.17	3278.33	2962.8	3079.2	2509	2905.33	3258.56	3121.78
	2379.22	2295.12	2549.86	2453.67	2385.14	2668	2771.11	2806.33	2354.88	2413.6	2725.44	2599.29	2625.17	2865.83	2553.33	2343.5	2997.43	2868.67	2466.57	2942.33	2380	2659.67	2974.33	2971.67	2743.83	2459	2795.6	2654.17	2966.67	2921.33	2448	2528	3001.17	3104.11	2902.67	2264.62	2788.83	3129.14	2639.11	2454.75	2505.5	3184	3266.33	2943.4	3076.4	2504.25	2909.5	3241.89	3122.33
	2399.33	2296.12	2561	2427.33	2382.14	2678.12	2739.11	2773.17	2368.62	2428.8	2719.67	2599	2618	2862.67	2547	2350.5	2970.71	2897	2478.29	2924.56	2383.75	2656.67	2969.67	3004.33	2744.17	2455.75	2788.2	2652.33	2926.56	2983.33	2416.57	2530.2	3022.83	3116.11	2903	2256.88	2747	3156	2600.78	2458.5	2486.67	3177.17	3277.44	2944.4	3049.6	2477.25	2914.17	3206.11	3128.44
	2425.11	2288.12	2516.86	2429.33	2377.43	2686	2749.22	2740.5	2340.62	2407.4	2731.56	2625.14	2616	2848.5	2574.78	2346.75	2976.43	2949	2485.57	3008.56	2349	2680.83	2945.33	3009	2764.5	2473.75	2818	2679.83	2942	3007.33	2415.86	2526.2	3036.83	3128.89	2894.22	2238.75	2774.83	3200	2615.67	2465.5	2487.83	3174.33	3316.67	2957.2	3105.8	2496.25	2901.33	3231.11	3108.89
	2415	2295.5	2515.57	2440	2373.71	2658.25	2760.67	2712.83	2319.88	2404	2729.78	2605	2620	2858.17	2592.22	2330	2931	2941.22	2487.29	3025.22	2350	2693	2941.67	2966	2770.17	2471	2872	2694.67	2950.67	3010.33	2405	2532.6	3055.67	3130	2899.22	2228.62	2758.67	3187.29	2597.44	2472.25	2469.67	3144	3319.44	2928	3110.6	2481	2934.5	3238.67	3119.56
	2393.22	2274.25	2497.14	2436	2376.57	2634.12	2745.78	2724.33	2324.25	2404.8	2712.22	2605.43	2602.33	2831.17	2605.44	2310.75	2907.43	2874.22	2486.57	3068.22	2328.38	2683.67	2921	2958.44	2720.67	2434.25	2808.8	2680.5	2924.89	2968.67	2388.29	2509.2	3036.67	3119.11	2902.67	2225.62	2761	3164.29	2577.22	2439.25	2454.67	3124.67	3252	2895.4	3102.2	2468.75	2913.5	3227.89	3082.33
	2378.33	2276.75	2501.57	2414	2373	2603.62	2723	2730.83	2308.25	2394.6	2681.89	2588	2561.67	2824.17	2588.44	2272.75	2919.29	2858.44	2484.43	3036	2299.62	2657.17	2918.33	2938.44	2713.67	2433	2818.8	2652.83	2936.78	2959.33	2368.14	2486.6	3018.5	3094	2873.44	2222.38	2779.17	3129.43	2536.11	2419	2421.17	3069.83	3215.11	2865	3071	2465.5	2881.83	3183.22	3032.89
	2350.11	2277.88	2494.43	2397.67	2374.14	2610.38	2688.67	2710	2299.38	2360.4	2670.22	2563	2514.67	2768.67	2570.78	2265.75	2896.43	2844	2439.71	3028.78	2257.5	2668.17	2897.67	2930.11	2702.17	2411.25	2790.2	2610.17	2922	2919.67	2342.57	2482.4	2985.5	3060.89	2845.56	2225.88	2746.17	3169.14	2516.89	2429.25	2403.83	3009	3168.22	2849.6	3045.8	2422.5	2834.5	3119.67	3001.11
	2331.44	2269.62	2486	2390.33	2345	2629	2651	2716.5	2281	2312.2	2683	2529.29	2516	2765.17	2544.89	2244.75	2895	2786.89	2439.86	3026.33	2238.62	2649.33	2873.33	2901.22	2625.17	2393	2758.4	2562.67	2842.11	2884.67	2339.57	2467.4	2912.67	2993.33	2810.56	2216.25	2720.83	3122.57	2508.89	2393.75	2380.5	2961.17	3071.89	2815	2998	2440.25	2787.5	3048.56	2957.56
	2322.67	2258.75	2511	2347.33	2342.43	2600.25	2597.22	2717.33	2283.12	2331.8	2679.11	2556.71	2499.5	2701.5	2497.33	2229	2868.71	2793.33	2451.29	3004.11	2239.5	2631.5	2821.67	2848	2616.83	2412	2749	2543.67	2772.78	2884.33	2340.57	2449	2883.5	2967.33	2793.78	2195.5	2670.33	3024	2504.78	2360.5	2349	2901	3009.22	2758.8	2997	2400	2709.83	2988	2882.11
	2316.78	2274.75	2539	2342.67	2326.29	2575.5	2576.78	2675.83	2280.75	2332	2653.78	2531.71	2464	2685.83	2478.67	2219.25	2871	2806.11	2402.14	2935.56	2212.12	2603.83	2770	2881.89	2592.17	2347.5	2718.2	2520.83	2725.56	2840.33	2327.57	2425.2	2849	2936.78	2771	2212.75	2611	3002.29	2506.89	2369.5	2333.83	2905	2954.67	2769.6	2979.8	2415.5	2677.5	2968.11	2872.89
	2304.44	2255.75	2558.71	2343	2318.86	2580.12	2546.44	2658.83	2268.38	2287.4	2614.11	2470.71	2445	2658	2439.78	2205.75	2830	2778.67	2370.14	2887.56	2207.25	2580	2749	2800.11	2567.33	2344.75	2669.4	2480.33	2680.56	2815.67	2323	2391.8	2817.5	2861	2755.33	2204.62	2609.17	2970.29	2503.89	2331.75	2336.5	2885.67	2905.44	2754.2	2942.8	2357.75	2628.17	2926.89	2822.89
	2300.78	2243.88	2556.29	2345	2320.86	2573.62	2527.11	2655.83	2274	2282.2	2595.89	2457.29	2396.83	2615.17	2419.33	2206.25	2828	2730.11	2374.71	2824.33	2233.12	2562.5	2720.67	2749.44	2580.33	2325.5	2641.8	2477.33	2673	2807.67	2330.14	2380	2784.5	2825.11	2744.22	2211.25	2598.83	2916	2514.67	2315.25	2377.67	2809.17	2854.22	2734.4	2844.4	2323	2550.83	2827.33	2821
	2301.89	2233.75	2542.43	2338.67	2314	2539.5	2517.44	2684.17	2268.5	2283	2558.44	2422.57	2364.83	2587.5	2404.56	2191	2740.29	2658.67	2357.71	2750.33	2242.62	2516.67	2717	2710.22	2565.17	2294.75	2652.8	2455.67	2621.56	2819.33	2323.43	2328.6	2813.67	2782.78	2738.33	2216.5	2576.67	2883	2517.56	2309	2405.5	2755.5	2778.78	2729	2787.2	2303.75	2497.83	2789	2754.44
	2303.56	2213.88	2497.71	2324.67	2313.29	2503.88	2480.44	2653	2279.75	2277.8	2497.56	2399.43	2328.17	2540.33	2410.56	2187.5	2696	2606.44	2354.57	2734.44	2248	2468.33	2680	2664.11	2559.5	2295.25	2615.8	2465	2582.33	2821.33	2341.14	2332	2768.67	2703	2740.89	2227.88	2556.67	2874.71	2521.56	2263.5	2407.5	2732.33	2738.11	2722.2	2757	2288.5	2477.83	2743.56	2710.56
	2281.44	2209	2472.43	2301.67	2298.86	2514.75	2464	2648.67	2266.12	2277.2	2451.44	2391.71	2323.5	2537.67	2414.22	2174.5	2693	2537.89	2350.14	2694.67	2252.62	2475.83	2641.67	2630.89	2544.5	2285.75	2580.4	2473.33	2548.22	2829	2347.14	2324.6	2727.67	2694.33	2744.44	2215.88	2538.5	2848.14	2523.11	2262.25	2420.67	2701.5	2739.56	2746.8	2706.6	2268.25	2456.67	2722.78	2741.67
	2278.22	2209.25	2445.71	2299.67	2297.14	2530	2474	2659.17	2270.75	2291.2	2423.78	2371.86	2330.5	2533.33	2426.67	2176.5	2665.14	2508.33	2338.57	2733.11	2258.12	2444.33	2662.67	2619.56	2553.17	2291	2588.4	2435.67	2524	2785	2345.14	2310	2707	2665.44	2722.56	2209.62	2547	2814.57	2511.78	2273.75	2402.83	2668	2799.89	2749.4	2673.4	2255.25	2469.83	2719.44	2748.56
	2292.89	2205.12	2406.29	2289	2306.14	2516	2481.89	2640.67	2270.25	2288.8	2427.44	2376.14	2316.17	2515.17	2416.44	2165.5	2658.57	2511.78	2325.14	2705.33	2254.62	2435.83	2640.33	2591.11	2518.67	2295.5	2581.8	2428.5	2529.11	2770	2351.71	2314.6	2663.33	2659.44	2703.44	2216.12	2536.17	2763.29	2527.33	2282.75	2414.67	2657	2680.67	2734	2642.6	2269.25	2468.67	2703.22	2734.78
	2289.22	2189.12	2389.57	2275	2292.57	2507.88	2483.22	2602.17	2293.88	2293.6	2402.89	2388.29	2346.83	2494	2408	2182.25	2640	2489.33	2314.43	2687.44	2262.75	2448.33	2653.67	2586.22	2509.5	2280	2604.6	2428.67	2511.89	2754	2349.14	2306.6	2676.5	2655.22	2703	2222.25	2511	2769.29	2540.56	2289.5	2427.33	2647.5	2703.78	2742.2	2645.6	2291.75	2480.17	2698.78	2767.22
	2287.22	2185.25	2358.43	2283.33	2279	2507.5	2477.22	2581.83	2274.38	2306.8	2415.44	2375.29	2362.67	2498.33	2394.78	2174.75	2676.86	2473.44	2313.71	2653.22	2274.12	2433.83	2648.67	2607.22	2504.5	2268.75	2628.4	2440.83	2521.33	2767	2356	2322.8	2648.5	2665.44	2717.89	2221.12	2481.83	2722.43	2549.67	2276.25	2423.33	2700.33	2699.67	2766.4	2677.6	2297.5	2482.33	2705.56	2777.67
	2281.56	2183.88	2374.86	2280.67	2283.29	2464.62	2483.56	2581.17	2276.25	2281.8	2428.11	2374	2367.67	2511.33	2389.22	2207	2688.71	2482.44	2304.57	2666.11	2282.38	2444.33	2811.17	2614.78	2536	2279.25	2657.6	2447.67	2534.67	2756.33	2360.43	2330.8	2641	2666	2699.44	2235.62	2489.67	2739.29	2553.89	2296.25	2437.67	2722	2751.33	2760.8	2708	2312	2490.67	2707.44	2788.33
	2294	2186.62	2374.29	2286.67	2288.86	2455.5	2489	2566.17	2281.88	2283.8	2435.44	2390.29	2381	2542.5	2414.11	2204.5	2736	2493.67	2320.14	2668	2297.12	2433.33	2683	2612.78	2558.33	2285	2678.2	2477	2556.44	2728.33	2375.29	2345.4	2642.17	2699.67	2720.11	2234.38	2518.33	2761.86	2562.44	2309.75	2415.5	2752.17	2772.56	2774.4	2702.2	2319.5	2539.5	2723.67	2778.56
	2291.22	2194.38	2384.43	2298.33	2292.14	2464.25	2501.67	2615.33	2304.62	2284	2423.78	2391	2409	2570.17	2434	2204.25	2714.14	2504.33	2334	2689.56	2267.75	2437.5	2666.67	2631.44	2567.17	2322.5	2674.6	2488	2583.56	2751.33	2375.29	2384	2660.5	2694.11	2705.89	2237.5	2512	2745.57	2571.78	2328.25	2424.5	2754.33	2800.89	2747.4	2738.2	2352	2556.83	2732.33	2774.33
	2297.22	2188.62	2373.29	2313.67	2309.14	2479.62	2539.44	2617.5	2313	2271.4	2429.11	2409	2415	2584.5	2444.22	2182	2739	2534.22	2354.29	2715.89	2255.88	2454.5	2698.67	2635.33	2570.67	2319	2675.6	2511.5	2581.33	2760.33	2379.43	2375	2649.17	2739	2780.67	2228.5	2549.83	2741.14	2586.78	2351.75	2429	2776	2851.78	2761.2	2774.2	2366.5	2608.67	2755	2771.11
	2302.56	2205.38	2348.14	2315	2302	2477.88	2537.56	2637	2281.62	2258.8	2442.11	2416.57	2405.17	2632.33	2435.44	2188.25	2734.14	2543.89	2376.29	2742	2270.88	2462.67	2735.67	2638.11	2639.67	2325.5	2712.2	2523.67	2596.78	2718.33	2381.57	2405	2652.33	2782.11	2868.44	2218.5	2578.33	2741.57	2572.78	2344.75	2411.33	2816.17	2869.22	2734.8	2782	2367	2657.33	2771	2758.44
[truncated: 133 more columns]

## Sheet: Raw Time
Time	ZT	ExT
15.45	13.45	19.45
16.45	14.45	20.45
17.45	15.45	21.45
18.45	16.45	22.45
19.45	17.45	23.45
20.45	18.45	0.45
21.45	19.45	1.45
22.45	20.45	2.45
23.45	21.45	3.45
24.45	22.45	4.45
25.45	23.45	5.45
26.45	0.45	6.45
27.45	1.45	7.45
28.45	2.45	8.45
29.45	3.45	9.45
30.45	4.45	10.45
31.45	5.45	11.45
32.45	6.45	12.45
33.45	7.45	13.45
34.45	8.45	14.45
35.45	9.45	15.45
36.45	10.45	16.45
37.45	11.45	17.45
38.45	12.45	18.45
39.45	13.45	19.45
40.45	14.45	20.45
41.45	15.45	21.45
42.45	16.45	22.45
43.45	17.45	23.45
44.45	18.45	0.45
45.45	19.45	1.45
46.45	20.45	2.45
47.45	21.45	3.45
48.45	22.45	4.45
49.45	23.45	5.45
50.45	0.45	6.45
51.45	1.45	7.45
52.45	2.45	8.45
53.45	3.45	9.45
54.45	4.45	10.45
55.45	5.45	11.45
56.45	6.45	12.45
57.45	7.45	13.45
58.45	8.45	14.45
59.45	9.45	15.45
60.45	10.45	16.45
61.45	11.45	17.45
62.45	12.45	18.45
63.45	13.45	19.45
64.45	14.45	20.45
65.45	15.45	21.45
66.45	16.45	22.45
67.45	17.45	23.45
68.45	18.45	0.45
69.45	19.45	1.45
70.45	20.45	2.45
71.45	21.45	3.45
72.45	22.45	4.45
73.45	23.45	5.45
74.45	0.45	6.45
75.45	1.45	7.45
76.45	2.45	8.45
77.45	3.45	9.45
78.45	4.45	10.45
79.45	5.45	11.45
80.45	6.45	12.45
81.45	7.45	13.45
82.45	8.45	14.45
83.45	9.45	15.45
84.45	10.45	16.45
85.45	11.45	17.45
86.45	12.45	18.45
87.45	13.45	19.45
88.45	14.45	20.45
89.45	15.45	21.45
90.45	16.45	22.45
91.45	17.45	23.45
92.45	18.45	0.45
93.45	19.45	1.45
94.45	20.45	2.45
95.45	21.45	3.45
96.45	22.45	4.45
97.45	23.45	5.45
98.45	0.45	6.45
99.45	1.45	7.45
100.45	2.45	8.45
101.45	3.45	9.45
102.45	4.45	10.45
103.45	5.45	11.45
104.45	6.45	12.45
105.45	7.45	13.45
106.45	8.45	14.45
107.45	9.45	15.45
108.45	10.45	16.45
109.45	11.45	17.45
110.45	12.45	18.45
111.45	13.45	19.45
112.45	14.45	20.45
113.45	15.45	21.45
114.45	16.45	22.45
115.45	17.45	23.45
116.45	18.45	0.45
117.45	19.45	1.45
118.45	20.45	2.45
119.45	21.45	3.45
120.45	22.45	4.45
121.45	23.45	5.45
122.45	0.45	6.45
123.45	1.45	7.45
124.45	2.45	8.45
125.45	3.45	9.45
126.45	4.45	10.45
127.45	5.45	11.45
128.45	6.45	12.45
129.45	7.45	13.45
130.45	8.45	14.45
131.45	9.45	15.45
132.45	10.45	16.45
133.45	11.45	17.45
134.45	12.45	18.45

## Sheet: Smoothed Data
Cell:	1	2	3	4	5	6	7	8	9	10	11	12	13	14	15	16	17	18	19	20	21	22	23	24	25	26	27	28	29	30	31	32	33	34	35	36	37	38	39	40	41	42	43	44	45	46	47	48	49
	2790.92	2345.71	2841.09	2753.39	2566.39	3170.02	2896.94	3165.17	2312.97	2281.74	3430.93	2682.58	3183.11	3437.78	2916.85	2343.24	3604.8	3413.81	2566.07	3627.31	2411.56	3505.38	3650.67	3444.3	3226.05	3011.41	3822.03	2955.13	3810.02	3507.81	2815.27	3158.78	3739.78	4060.88	3594.3	2615.39	3800.04	3782.82	3186.78	3065.93	2814.05	4264.67	4242.51	4030.57	3964.41	3094.4	3792.62	4158.79	3766.74
	2788.69	2344.87	2838.56	2751.21	2565.36	3166.1	2894.68	3161.36	2312.16	2281.02	3425.89	2680.88	3178.8	3433.14	2913.87	2342.66	3599.3	3409.17	2565.28	3623.18	2410.46	3500.68	3646.44	3439.83	3222.44	3008.1	3817.23	2951.78	3803.95	3503.07	2812.58	3154.88	3734.77	4055.87	3589.61	2613.93	3794.27	3778.05	3182.71	3062.58	2811.94	4256.82	4235.82	4024.74	3959.55	3090.91	3787.28	4154.21	3762.58
	2786.45	2344.03	2836.02	2749.03	2564.34	3162.18	2892.43	3157.55	2311.35	2280.3	3420.85	2679.18	3174.5	3428.5	2910.89	2342.07	3593.81	3404.53	2564.5	3619.05	2409.36	3495.99	3642.21	3435.37	3218.83	3004.79	3812.44	2948.43	3797.9	3498.33	2809.9	3150.99	3729.75	4050.86	3584.92	2612.48	3788.51	3773.28	3178.64	3059.22	2809.83	4248.99	4229.13	4018.92	3954.69	3087.43	3781.95	4149.64	3758.43
	2784.21	2343.19	2833.49	2746.85	2563.31	3158.27	2890.17	3153.75	2310.54	2279.58	3415.81	2677.48	3170.2	3423.86	2907.92	2341.49	3588.32	3399.89	2563.71	3614.92	2408.27	3491.3	3637.99	3430.91	3215.22	3001.49	3807.65	2945.1	3791.85	3493.6	2807.22	3147.11	3724.75	4045.86	3580.24	2611.02	3782.76	3768.52	3174.58	3055.88	2807.72	4241.17	4222.46	4013.1	3949.83	3083.95	3776.63	4145.06	3754.28
	2781.98	2342.35	2830.96	2744.67	2562.28	3154.36	2887.92	3149.95	2309.73	2278.87	3410.79	2675.78	3165.91	3419.24	2904.95	2340.9	3582.85	3395.27	2562.92	3610.8	2407.18	3486.62	3633.77	3426.45	3211.62	2998.18	3802.87	2941.76	3785.81	3488.88	2804.54	3143.23	3719.75	4040.86	3575.56	2609.56	3777.01	3763.77	3170.53	3052.53	2805.61	4233.37	4215.79	4007.3	3944.99	3080.48	3771.32	4140.5	3750.14
	2779.75	2341.51	2828.43	2742.5	2561.26	3150.46	2885.67	3146.16	2308.92	2278.15	3405.77	2674.09	3161.62	3414.61	2901.99	2340.32	3577.38	3390.65	2562.13	3606.68	2406.08	3481.95	3629.56	3422.01	3208.03	2994.89	3798.09	2938.43	3779.78	3484.16	2801.86	3139.35	3714.76	4035.87	3570.89	2608.11	3771.28	3759.02	3166.48	3049.19	2803.51	4225.58	4209.14	4001.5	3940.15	3077.01	3766.01	4135.94	3746
	2777.52	2340.68	2825.91	2740.32	2560.23	3146.56	2883.43	3142.37	2308.11	2277.43	3400.76	2672.39	3157.34	3410	2899.02	2339.73	3571.93	3386.03	2561.34	3602.57	2404.99	3477.28	3625.35	3417.57	3204.44	2991.59	3793.32	2935.1	3773.76	3479.45	2799.19	3135.48	3709.77	4030.89	3566.23	2606.65	3765.55	3754.27	3162.43	3045.85	2801.41	4217.8	4202.49	3995.72	3935.31	3073.55	3760.71	4131.38	3741.87
	2775.29	2339.84	2823.38	2738.15	2559.21	3142.66	2881.18	3138.59	2307.31	2276.71	3395.75	2670.7	3153.07	3405.39	2896.06	2339.15	3566.48	3381.43	2560.55	3598.46	2403.9	3472.62	3621.15	3413.13	3200.85	2988.3	3788.55	2931.78	3767.75	3474.75	2796.52	3131.62	3704.8	4025.91	3561.57	2605.2	3759.83	3749.54	3158.4	3042.52	2799.31	4210.04	4195.86	3989.94	3930.48	3070.09	3755.41	4126.83	3737.74
	2773.06	2339	2820.86	2735.98	2558.19	3138.77	2878.94	3134.81	2306.5	2276	3390.76	2669.01	3148.8	3400.79	2893.11	2338.57	3561.04	3376.83	2559.76	3594.36	2402.8	3467.96	3616.95	3408.7	3197.27	2985.01	3783.79	2928.46	3761.75	3470.05	2793.85	3127.76	3699.82	4020.94	3556.92	2603.74	3754.12	3744.81	3154.36	3039.19	2797.21	4202.3	4189.24	3984.17	3925.66	3066.63	3750.13	4122.28	3733.62
	2770.84	2338.16	2818.34	2733.81	2557.16	3134.89	2876.69	3131.03	2305.69	2275.28	3385.77	2667.31	3144.54	3396.19	2890.15	2337.98	3555.6	3372.23	2558.98	3590.27	2401.71	3463.31	3612.76	3404.28	3193.69	2981.73	3779.04	2925.14	3755.76	3465.36	2791.19	3123.9	3694.86	4015.98	3552.28	2602.29	3748.42	3740.08	3150.34	3035.86	2795.12	4194.57	4182.62	3978.41	3920.84	3063.18	3744.85	4117.74	3729.5
	2768.61	2337.33	2815.83	2731.64	2556.14	3131.01	2874.45	3127.26	2304.89	2274.56	3380.79	2665.62	3140.28	3391.6	2887.2	2337.4	3550.18	3367.65	2558.19	3586.17	2400.62	3458.67	3608.57	3399.86	3190.11	2978.45	3774.29	2921.83	3749.77	3460.67	2788.53	3120.05	3689.9	4011.02	3547.64	2600.84	3742.72	3735.37	3146.32	3032.54	2793.02	4186.85	4176.02	3972.65	3916.03	3059.73	3739.58	4113.2	3725.39
	2766.39	2336.49	2813.31	2729.48	2555.11	3127.13	2872.21	3123.5	2304.08	2273.85	3375.81	2663.93	3136.03	3387.02	2884.25	2336.81	3544.77	3363.07	2557.4	3582.08	2399.53	3454.03	3604.39	3395.45	3186.54	2975.18	3769.54	2918.52	3743.8	3456	2785.87	3116.21	3684.95	4006.06	3543.01	2599.39	3737.04	3730.65	3142.3	3029.22	2790.93	4179.15	4169.43	3966.91	3911.22	3056.28	3734.31	4108.66	3721.28
	2764.17	2335.65	2810.8	2727.32	2554.09	3123.26	2869.98	3119.74	2303.27	2273.13	3370.85	2662.25	3131.79	3382.44	2881.31	2336.23	3539.36	3358.5	2556.62	3578	2398.44	3449.4	3600.21	3391.05	3182.97	2971.91	3764.8	2915.22	3737.84	3451.33	2783.21	3112.37	3680.01	4001.11	3538.38	2597.94	3731.36	3725.95	3138.3	3025.9	2788.84	4171.47	4162.85	3961.17	3906.42	3052.84	3729.06	4104.13	3717.18
	2761.96	2334.82	2808.29	2725.15	2553.07	3119.4	2867.74	3115.98	2302.47	2272.42	3365.89	2660.56	3127.55	3377.87	2878.37	2335.64	3533.96	3353.94	2555.83	3573.92	2397.35	3444.78	3596.04	3386.65	3179.4	2968.64	3760.07	2911.92	3731.89	3446.66	2780.56	3108.53	3675.07	3996.17	3533.77	2596.49	3725.69	3721.25	3134.3	3022.59	2786.75	4163.8	4156.28	3955.45	3901.63	3049.41	3723.81	4099.61	3713.08
	2759.74	2333.98	2805.78	2722.99	2552.05	3115.54	2865.51	3112.23	2301.66	2271.71	3360.94	2658.87	3123.32	3373.31	2875.43	2335.06	3528.58	3349.38	2555.04	3569.85	2396.26	3440.16	3591.87	3382.26	3175.84	2965.37	3755.34	2908.63	3725.94	3442.01	2777.91	3104.7	3670.14	3991.23	3529.15	2595.04	3720.03	3716.56	3130.3	3019.29	2784.67	4156.14	4149.72	3949.73	3896.84	3045.98	3718.57	4095.09	3708.98
	2757.53	2333.15	2803.28	2720.83	2551.02	3111.68	2863.27	3108.48	2300.86	2270.99	3355.99	2657.19	3119.1	3368.75	2872.5	2334.47	3523.2	3344.83	2554.26	3565.78	2395.18	3435.55	3587.7	3377.87	3172.29	2962.11	3750.62	2905.34	3720.01	3437.36	2775.27	3100.87	3665.22	3986.3	3524.55	2593.6	3714.38	3711.87	3126.31	3015.98	2782.59	4148.5	4143.17	3944.02	3892.06	3042.55	3713.33	4090.57	3704.89
	2755.31	2332.31	2800.77	2718.68	2550	3107.83	2861.04	3104.74	2300.05	2270.28	3351.06	2655.5	3114.88	3364.2	2869.56	2333.89	3517.83	3340.29	2553.47	3561.71	2394.09	3430.94	3583.54	3373.5	3168.73	2958.86	3745.9	2902.05	3714.08	3432.71	2772.62	3097.05	3660.3	3981.37	3519.95	2592.15	3708.74	3707.2	3122.33	3012.68	2780.51	4140.88	4136.63	3938.32	3887.28	3039.13	3708.1	4086.06	3700.81
	2753.1	2331.48	2798.27	2716.52	2548.98	3103.99	2858.81	3101.01	2299.25	2269.57	3346.13	2653.82	3110.67	3359.65	2866.64	2333.3	3512.47	3335.76	2552.68	3557.65	2393	3426.34	3579.38	3369.12	3165.18	2955.61	3741.19	2898.77	3708.17	3428.07	2769.99	3093.24	3655.39	3976.45	3515.36	2590.7	3703.1	3702.52	3118.35	3009.38	2778.43	4133.27	4130.1	3932.62	3882.51	3035.71	3702.88	4081.55	3696.73
	2750.89	2330.64	2795.77	2714.37	2547.96	3100.15	2856.59	3097.28	2298.45	2268.86	3341.21	2652.14	3106.47	3355.11	2863.71	2332.72	3507.11	3331.23	2551.9	3553.59	2391.92	3421.75	3575.23	3364.76	3161.64	2952.36	3736.48	2895.5	3702.26	3423.44	2767.35	3089.43	3650.49	3971.53	3510.77	2589.26	3697.47	3697.86	3114.38	3006.09	2776.36	4125.67	4123.58	3926.94	3877.75	3032.29	3697.67	4077.05	3692.66
	2748.68	2329.81	2793.28	2712.21	2546.93	3096.31	2854.36	3093.55	2297.64	2268.14	3336.29	2650.46	3102.27	3350.58	2860.79	2332.13	3501.77	3326.71	2551.11	3549.54	2390.83	3417.16	3571.09	3360.4	3158.09	2949.11	3731.78	2892.23	3696.36	3418.82	2764.72	3085.63	3645.59	3966.62	3506.19	2587.82	3691.85	3693.2	3110.42	3002.8	2774.28	4118.09	4117.07	3921.26	3872.99	3028.88	3692.46	4072.55	3688.59
	2746.48	2328.98	2790.78	2710.06	2545.91	3092.48	2852.14	3089.83	2296.84	2267.43	3331.39	2648.78	3098.08	3346.05	2857.87	2331.55	3496.44	3322.2	2550.33	3545.5	2389.75	3412.58	3566.94	3356.05	3154.56	2945.87	3727.08	2888.96	3690.47	3414.21	2762.09	3081.83	3640.7	3961.71	3501.62	2586.38	3686.24	3688.55	3106.47	2999.52	2772.21	4110.53	4110.57	3915.6	3868.24	3025.48	3687.26	4068.05	3684.52
	2744.27	2328.14	2788.29	2707.92	2544.89	3088.66	2849.91	3086.11	2296.04	2266.72	3326.49	2647.1	3093.9	3341.53	2854.96	2330.96	3491.11	3317.7	2549.54	3541.45	2388.67	3408	3562.8	3351.7	3151.02	2942.64	3722.39	2885.7	3684.6	3409.6	2759.47	3078.03	3635.82	3956.81	3497.06	2584.93	3680.64	3683.9	3102.52	2996.23	2770.15	4102.98	4104.09	3909.94	3863.49	3022.08	3682.07	4063.56	3680.46
	2742.07	2327.31	2785.8	2705.77	2543.87	3084.84	2847.69	3082.4	2295.24	2266.01	3321.59	2645.43	3089.72	3337.02	2852.04	2330.38	3485.8	3313.21	2548.76	3537.42	2387.59	3403.43	3558.67	3347.37	3147.49	2939.4	3717.7	2882.44	3678.73	3404.99	2756.85	3074.24	3630.94	3951.91	3492.5	2583.5	3675.04	3679.27	3098.58	2992.96	2768.08	4095.45	4097.61	3904.29	3858.75	3018.68	3676.89	4059.08	3676.41
	2739.87	2326.48	2783.32	2703.62	2542.85	3081.02	2845.47	3078.69	2294.44	2265.31	3316.71	2643.75	3085.55	3332.51	2849.14	2329.79	3480.49	3308.72	2547.97	3533.38	2386.5	3398.87	3554.54	3343.03	3143.96	2936.18	3713.02	2879.19	3672.87	3400.4	2754.23	3070.46	3626.08	3947.02	3487.94	2582.06	3669.45	3674.63	3094.64	2989.68	2766.02	4087.94	4091.14	3898.65	3854.02	3015.29	3671.71	4054.59	3672.36
	2737.67	2325.65	2780.83	2701.48	2541.83	3077.21	2843.26	3074.99	2293.64	2264.6	3311.83	2642.08	3081.39	3328.01	2846.23	2329.2	3475.2	3304.25	2547.19	3529.35	2385.42	3394.31	3550.41	3338.71	3140.44	2932.95	3708.34	2875.94	3667.01	3395.81	2751.62	3066.68	3621.21	3942.13	3483.4	2580.62	3663.87	3670.01	3090.72	2986.41	2763.97	4080.44	4084.68	3893.02	3849.29	3011.9	3666.54	4050.11	3668.32
	2735.47	2324.82	2778.35	2699.33	2540.8	3073.41	2841.04	3071.3	2292.84	2263.89	3306.96	2640.4	3077.23	3323.52	2843.33	2328.62	3469.91	3299.78	2546.4	3525.33	2384.34	3389.76	3546.29	3334.39	3136.92	2929.73	3703.66	2872.7	3661.17	3391.23	2749.01	3062.91	3616.36	3937.25	3478.86	2579.18	3658.3	3665.39	3086.8	2983.15	2761.91	4072.95	4078.24	3887.39	3844.57	3008.51	3661.37	4045.64	3664.28
	2733.28	2323.99	2775.87	2697.19	2539.78	3069.6	2838.83	3067.61	2292.04	2263.18	3302.1	2638.73	3073.08	3319.03	2840.43	2328.03	3464.63	3295.32	2545.62	3521.31	2383.27	3385.21	3542.18	3330.08	3133.4	2926.52	3698.99	2869.46	3655.34	3386.65	2746.41	3059.14	3611.51	3932.37	3474.33	2577.75	3652.74	3660.78	3082.88	2979.88	2759.86	4065.48	4071.8	3881.78	3839.85	3005.14	3656.21	4041.17	3660.24
	2731.08	2323.16	2773.39	2695.05	2538.76	3065.81	2836.61	3063.92	2291.24	2262.48	3297.25	2637.06	3068.93	3314.55	2837.53	2327.44	3459.36	3290.87	2544.83	3517.29	2382.19	3380.67	3538.06	3325.78	3129.89	2923.3	3694.33	2866.23	3649.52	3382.08	2743.8	3055.38	3606.67	3927.5	3469.8	2576.31	3647.18	3656.18	3078.98	2976.62	2757.81	4058.03	4065.38	3876.17	3835.14	3001.76	3651.06	4036.7	3656.22
	2728.89	2322.33	2770.91	2692.92	2537.74	3062.02	2834.4	3060.24	2290.44	2261.77	3292.4	2635.39	3064.8	3310.07	2834.64	2326.85	3454.1	3286.42	2544.05	3513.28	2381.11	3376.14	3533.95	3321.48	3126.38	2920.1	3689.67	2863	3643.7	3377.52	2741.21	3051.62	3601.84	3922.63	3465.28	2574.88	3641.63	3651.58	3075.08	2973.37	2755.76	4050.59	4058.96	3870.57	3830.44	2998.39	3645.92	4032.23	3652.19
	2726.7	2321.5	2768.44	2690.78	2536.72	3058.23	2832.19	3056.56	2289.64	2261.07	3287.56	2633.72	3060.67	3305.6	2831.75	2326.26	3448.85	3281.99	2543.26	3509.28	2380.03	3371.61	3529.85	3317.19	3122.87	2916.89	3685.01	2859.78	3637.9	3372.97	2738.62	3047.87	3597.01	3917.77	3460.77	2573.45	3636.09	3646.99	3071.19	2970.12	2753.72	4043.17	4052.55	3864.99	3825.74	2995.03	3640.78	4027.77	3648.18
	2724.51	2320.67	2765.97	2688.64	2535.7	3054.45	2829.99	3052.89	2288.84	2260.36	3282.73	2632.05	3056.55	3301.14	2828.87	2325.67	3443.61	3277.56	2542.48	3505.28	2378.96	3367.09	3525.75	3312.9	3119.37	2913.69	3680.36	2856.56	3632.1	3368.42	2736.03	3044.12	3592.19	3912.91	3456.27	2572.01	3630.56	3642.41	3067.31	2966.87	2751.68	4035.76	4046.16	3859.41	3821.05	2991.66	3635.65	4023.32	3644.16
	2722.32	2319.84	2763.5	2686.51	2534.67	3050.67	2827.78	3049.22	2288.05	2259.66	3277.9	2630.39	3052.43	3296.69	2825.99	2325.09	3438.38	3273.15	2541.69	3501.28	2377.89	3362.57	3521.65	3308.63	3115.87	2910.5	3675.71	2853.35	3626.32	3363.88	2733.44	3040.38	3587.38	3908.06	3451.77	2570.58	3625.03	3637.83	3063.43	2963.63	2749.65	4028.37	4039.77	3853.83	3816.36	2988.31	3630.53	4018.86	3640.16
	2720.14	2319.01	2761.03	2684.38	2533.65	3046.9	2825.58	3045.56	2287.25	2258.96	3273.08	2628.72	3048.32	3292.24	2823.11	2324.5	3433.16	3268.74	2540.91	3497.29	2376.81	3358.06	3517.56	3304.36	3112.37	2907.3	3671.07	2850.15	3620.54	3359.35	2730.86	3036.65	3582.57	3903.21	3447.28	2569.16	3619.52	3633.27	3059.56	2960.39	2747.61	4021	4033.4	3848.27	3811.68	2984.96	3625.42	4014.41	3636.15
	2717.95	2318.19	2758.57	2682.25	2532.63	3043.14	2823.37	3041.91	2286.45	2258.26	3268.27	2627.06	3044.22	3287.79	2820.23	2323.91	3427.95	3264.34	2540.13	3493.3	2375.74	3353.56	3513.47	3300.1	3108.88	2904.12	3666.43	2846.94	3614.77	3354.83	2728.29	3032.92	3577.77	3898.36	3442.79	2567.73	3614.01	3628.71	3055.7	2957.15	2745.58	4013.64	4027.03	3842.72	3807	2981.61	3620.31	4009.97	3632.16
	2715.77	2317.36	2756.1	2680.12	2531.61	3039.38	2821.17	3038.26	2285.66	2257.56	3263.47	2625.4	3040.13	3283.36	2817.36	2323.32	3422.75	3259.95	2539.34	3489.31	2374.67	3349.06	3509.39	3295.84	3105.39	2900.93	3661.79	2843.75	3609.01	3350.31	2725.71	3029.19	3572.98	3893.52	3438.32	2566.3	3608.5	3624.15	3051.85	2953.92	2743.56	4006.3	4020.68	3837.17	3802.33	2978.27	3615.2	4005.53	3628.17
	2713.59	2316.53	2753.64	2677.99	2530.59	3035.62	2818.97	3034.61	2284.86	2256.86	3258.67	2623.73	3036.04	3278.93	2814.49	2322.72	3417.55	3255.57	2538.56	3485.33	2373.6	3344.57	3505.31	3291.6	3101.9	2897.75	3657.16	2840.56	3603.26	3345.8	2723.15	3025.48	3568.2	3888.68	3433.85	2564.88	3603.01	3619.61	3048.01	2950.69	2741.54	3998.98	4014.33	3831.64	3797.67	2974.93	3610.11	4001.09	3624.18
	2711.41	2315.71	2751.18	2675.87	2529.56	3031.87	2816.77	3030.97	2284.07	2256.16	3253.89	2622.07	3031.96	3274.5	2811.63	2322.13	3412.37	3251.2	2537.78	3481.36	2372.53	3340.08	3501.23	3287.36	3098.42	2894.58	3652.53	2837.37	3597.52	3341.29	2720.59	3021.76	3563.42	3883.85	3429.38	2563.45	3597.52	3615.07	3044.17	2947.46	2739.52	3991.67	4008	3826.11	3793.01	2971.6	3605.02	3996.65	3620.2
	2709.23	2314.88	2748.73	2673.74	2528.54	3028.12	2814.58	3027.34	2283.27	2255.46	3249.1	2620.41	3027.89	3270.08	2808.77	2321.54	3407.2	3246.83	2536.99	3477.39	2371.46	3335.6	3497.16	3283.12	3094.94	2891.41	3647.91	2834.19	3591.78	3336.79	2718.03	3018.05	3558.65	3879.02	3424.93	2562.03	3592.04	3610.53	3040.35	2944.24	2737.5	3984.37	4001.67	3820.59	3788.36	2968.27	3599.94	3992.22	3616.23
	2707.05	2314.06	2746.27	2671.62	2527.52	3024.38	2812.38	3023.71	2282.48	2254.76	3244.33	2618.76	3023.82	3265.67	2805.91	2320.95	3402.03	3242.48	2536.21	3473.42	2370.39	3331.12	3493.1	3278.9	3091.46	2888.24	3643.29	2831.02	3586.06	3332.31	2715.47	3014.35	3553.88	3874.2	3420.48	2560.61	3586.57	3606.01	3036.53	2941.02	2735.49	3977.1	3995.36	3815.08	3783.72	2964.94	3594.86	3987.79	3612.26
	2704.88	2313.23	2743.82	2669.5	2526.5	3020.65	2810.19	3020.08	2281.69	2254.07	3239.57	2617.1	3019.77	3261.27	2803.06	2320.35	3396.88	3238.14	2535.43	3469.46	2369.33	3326.66	3489.03	3274.68	3087.99	2885.08	3638.68	2827.85	3580.35	3327.82	2712.92	3010.65	3549.13	3869.38	3416.03	2559.18	3581.1	3601.49	3032.72	2937.81	2733.48	3969.84	3989.06	3809.58	3779.08	2961.63	3589.79	3983.36	3608.29
	2702.71	2312.41	2741.37	2667.38	2525.47	3016.91	2808	3016.46	2280.9	2253.37	3234.81	2615.44	3015.72	3256.87	2800.21	2319.76	3391.74	3233.8	2534.64	3465.5	2368.26	3322.19	3484.97	3270.47	3084.52	2881.92	3634.06	2824.68	3574.64	3323.35	2710.38	3006.96	3544.38	3864.56	3411.6	2557.77	3575.64	3596.98	3028.91	2934.6	2731.48	3962.59	3982.76	3804.09	3774.44	2958.31	3584.73	3978.94	3604.33
	2700.53	2311.58	2738.93	2665.26	2524.45	3013.19	2805.81	3012.85	2280.11	2252.68	3230.06	2613.79	3011.67	3252.48	2797.36	2319.17	3386.6	3229.48	2533.86	3461.55	2367.2	3317.74	3480.92	3266.27	3081.05	2878.77	3629.46	2821.53	3568.94	3318.88	2707.84	3003.28	3539.63	3859.75	3407.17	2556.35	3570.19	3592.48	3025.12	2931.39	2729.48	3955.36	3976.48	3798.6	3769.81	2955	3579.67	3974.52	3600.38
	2698.36	2310.76	2736.48	2663.15	2523.43	3009.47	2803.62	3009.24	2279.31	2251.98	3225.31	2612.14	3007.64	3248.09	2794.51	2318.57	3381.48	3225.16	2533.08	3457.6	2366.14	3313.28	3476.86	3262.07	3077.59	2875.62	3624.85	2818.37	3563.25	3314.42	2705.31	2999.6	3534.9	3854.94	3402.75	2554.93	3564.75	3587.99	3021.33	2928.19	2727.48	3948.15	3970.2	3793.13	3765.19	2951.7	3574.62	3970.11	3596.43
	2696.2	2309.94	2734.04	2661.03	2522.4	3005.75	2801.43	3005.63	2278.52	2251.29	3220.58	2610.48	3003.61	3243.71	2791.67	2317.97	3376.36	3220.86	2532.3	3453.66	2365.07	3308.84	3472.82	3257.88	3074.13	2872.47	3620.25	2815.23	3557.58	3309.97	2702.77	2995.92	3530.17	3850.13	3398.34	2553.51	3559.31	3583.5	3017.56	2924.99	2725.49	3940.96	3963.94	3787.66	3760.58	2948.4	3569.58	3965.69	3592.49
	2694.03	2309.12	2731.6	2658.92	2521.38	3002.04	2799.24	3002.04	2277.73	2250.6	3215.85	2608.83	2999.59	3239.34	2788.84	2317.38	3371.26	3216.56	2531.51	3449.72	2364.01	3304.4	3468.77	3253.7	3070.67	2869.33	3615.65	2812.09	3551.9	3305.52	2700.25	2992.25	3525.45	3845.33	3393.93	2552.1	3553.88	3579.02	3013.79	2921.8	2723.5	3933.78	3957.68	3782.21	3755.96	2945.1	3564.55	3961.28	3588.56
	2691.86	2308.29	2729.16	2656.81	2520.36	2998.33	2797.06	2998.44	2276.95	2249.91	3211.12	2607.18	2995.57	3234.97	2786	2316.78	3366.16	3212.28	2530.73	3445.78	2362.95	3299.96	3464.73	3249.53	3067.22	2866.2	3611.06	2808.95	3546.24	3301.08	2697.73	2988.59	3520.73	3840.53	3389.53	2550.69	3548.46	3574.55	3010.03	2918.61	2721.52	3926.62	3951.44	3776.76	3751.36	2941.81	3559.52	3956.87	3584.63
	2689.7	2307.47	2726.72	2654.7	2519.33	2994.63	2794.88	2994.85	2276.16	2249.22	3206.41	2605.53	2991.57	3230.61	2783.18	2316.18	3361.08	3208	2529.95	3441.85	2361.9	3295.54	3460.69	3245.36	3063.77	2863.06	3606.47	2805.82	3540.59	3296.65	2695.21	2984.93	3516.02	3835.74	3385.14	2549.27	3543.05	3570.08	3006.28	2915.42	2719.54	3919.47	3945.21	3771.32	3746.76	2938.53	3554.49	3952.47	3580.7
	2687.54	2306.65	2724.29	2652.59	2518.31	2990.94	2792.7	2991.27	2275.37	2248.54	3201.7	2603.89	2987.57	3226.26	2780.35	2315.59	3356	3203.73	2529.17	3437.92	2360.84	3291.11	3456.66	3241.21	3060.32	2859.94	3601.88	2802.7	3534.95	3292.23	2692.7	2981.28	3511.32	3830.95	3380.75	2547.86	3537.64	3565.62	3002.54	2912.24	2717.56	3912.34	3938.98	3765.89	3742.17	2935.25	3549.48	3948.07	3576.78
	2685.37	2305.83	2721.86	2650.48	2517.28	2987.24	2790.52	2987.69	2274.58	2247.85	3197	2602.24	2983.58	3221.91	2777.53	2314.99	3350.94	3199.48	2528.38	3434	2359.78	3286.7	3452.63	3237.06	3056.88	2856.81	3597.3	2799.58	3529.31	3287.81	2690.2	2977.64	3506.63	3826.16	3376.37	2546.45	3532.24	3561.18	2998.8	2909.06	2715.59	3905.23	3932.77	3760.47	3737.58	2931.97	3544.47	3943.67	3572.87
	2683.22	2305.01	2719.43	2648.37	2516.26	2983.56	2788.34	2984.12	2273.8	2247.16	3192.31	2600.6	2979.6	3217.57	2774.71	2314.39	3345.89	3195.23	2527.6	3430.08	2358.73	3282.29	3448.61	3232.92	3053.44	2853.69	3592.72	2796.47	3523.69	3283.4	2687.7	2974	3501.94	3821.38	3372	2545.04	3526.84	3556.73	2995.08	2905.88	2713.62	3898.14	3926.56	3755.06	3733	2928.7	3539.46	3939.27	3568.96
	2681.06	2304.2	2717	2646.27	2515.23	2979.88	2786.16	2980.56	2273.01	2246.48	3187.63	2598.95	2975.62	3213.24	2771.89	2313.79	3340.84	3191	2526.82	3426.17	2357.67	3277.88	3444.58	3228.78	3050	2850.58	3588.14	2793.36	3518.07	3279	2685.2	2970.36	3497.26	3816.6	3367.64	2543.64	3521.46	3552.3	2991.36	2902.71	2711.66	3891.06	3920.37	3749.65	3728.43	2925.44	3534.47	3934.88	3565.06
	2678.9	2303.38	2714.58	2644.16	2514.2	2976.2	2783.99	2976.99	2272.23	2245.8	3182.95	2597.31	2971.65	3208.91	2769.08	2313.18	3335.81	3186.77	2526.04	3422.26	2356.62	3273.48	3440.57	3224.65	3046.56	2847.47	3583.57	2790.27	3512.46	3274.6	2682.71	2966.73	3492.59	3811.83	3363.28	2542.23	3516.08	3547.87	2987.66	2899.54	2709.7	3883.99	3914.19	3744.26	3723.86	2922.18	3529.48	3930.49	3561.16
	2676.75	2302.56	2712.15	2642.06	2513.18	2972.53	2781.81	2973.44	2271.44	2245.11	3178.28	2595.67	2967.69	3204.59	2766.27	2312.58	3330.78	3182.55	2525.26	3418.36	2355.57	3269.09	3436.55	3220.54	3043.13	2844.36	3579	2787.17	3506.86	3270.22	2680.23	2963.11	3487.92	3807.05	3358.94	2540.83	3510.71	3543.46	2983.96	2896.38	2707.75	3876.95	3908.01	3738.87	3719.29	2918.92	3524.49	3926.1	3557.27
	2674.59	2301.74	2709.73	2639.96	2512.15	2968.86	2779.64	2969.89	2270.66	2244.43	3173.62	2594.03	2963.74	3200.28	2763.47	2311.98	3325.77	3178.35	2524.47	3414.45	2354.52	3264.7	3432.54	3216.43	3039.7	2841.26	3574.43	2784.08	3501.27	3265.84	2677.75	2959.49	3483.26	3802.29	3354.59	2539.42	3505.34	3539.04	2980.27	2893.22	2705.8	3869.92	3901.85	3733.49	3714.73	2915.67	3519.51	3921.72	3553.38
	2672.44	2300.93	2707.31	2637.86	2511.12	2965.2	2777.47	2966.34	2269.88	2243.75	3168.96	2592.39	2959.8	3195.97	2760.67	2311.37	3320.76	3174.15	2523.69	3410.56	2353.47	3260.32	3428.53	3212.32	3036.28	2838.16	3569.87	2781	3495.68	3261.47	2675.27	2955.88	3478.61	3797.52	3350.26	2538.02	3499.98	3534.64	2976.6	2890.06	2703.85	3862.91	3895.69	3728.13	3710.18	2912.43	3514.54	3917.33	3549.5
	2670.29	2300.11	2704.9	2635.77	2510.1	2961.55	2775.3	2962.8	2269.1	2243.07	3164.31	2590.75	2955.86	3191.67	2757.87	2310.77	3315.77	3169.97	2522.91	3406.67	2352.42	3255.94	3424.53	3208.23	3032.85	2835.07	3565.31	2777.93	3490.11	3257.1	2672.8	2952.28	3473.97	3792.76	3345.93	2536.62	3494.63	3530.25	2972.93	2886.91	2701.91	3855.91	3889.55	3722.77	3705.64	2909.19	3509.58	3912.95	3545.63
	2668.14	2299.29	2702.48	2633.67	2509.07	2957.9	2773.13	2959.27	2268.31	2242.4	3159.67	2589.12	2951.93	3187.37	2755.08	2310.16	3310.79	3165.8	2522.13	3402.78	2351.38	3251.57	3420.53	3204.14	3029.43	2831.98	3560.75	2774.86	3484.55	3252.74	2670.34	2948.68	3469.33	3788	3341.61	2535.22	3489.28	3525.86	2969.27	2883.76	2699.98	3848.94	3883.41	3717.42	3701.1	2905.95	3504.62	3908.58	3541.76
	2665.99	2298.48	2700.07	2631.58	2508.04	2954.25	2770.97	2955.74	2267.53	2241.72	3155.04	2587.48	2948.01	3183.08	2752.29	2309.56	3305.81	3161.63	2521.35	3398.89	2350.33	3247.2	3416.53	3200.06	3026.02	2828.9	3556.19	2771.79	3478.99	3248.39	2667.88	2945.08	3464.7	3783.24	3337.3	2533.83	3483.95	3521.48	2965.62	2880.62	2698.05	3841.98	3877.29	3712.08	3696.56	2902.72	3499.67	3904.2	3537.9
	2663.85	2297.67	2697.66	2629.48	2507.01	2950.61	2768.8	2952.22	2266.75	2241.05	3150.41	2585.85	2944.1	3178.8	2749.5	2308.95	3300.85	3157.48	2520.56	3395.01	2349.29	3242.84	3412.54	3195.99	3022.6	2825.82	3551.64	2768.74	3473.44	3244.05	2665.43	2941.49	3460.08	3778.49	3333	2532.43	3478.61	3517.11	2961.98	2877.48	2696.12	3835.03	3871.17	3706.74	3692.03	2899.5	3494.72	3899.83	3534.04
	2661.7	2296.85	2695.25	2627.39	2505.98	2946.97	2766.64	2948.7	2265.97	2240.37	3145.8	2584.22	2940.2	3174.52	2746.72	2308.34	3295.9	3153.34	2519.78	3391.14	2348.25	3238.49	3408.55	3191.93	3019.19	2822.75	3547.09	2765.69	3467.9	3239.72	2662.98	2937.91	3455.46	3773.74	3328.7	2531.04	3473.29	3512.75	2958.35	2874.34	2694.2	3828.1	3865.07	3701.42	3687.51	2896.28	3489.78	3895.46	3530.19
	2659.56	2296.04	2692.85	2625.3	2504.95	2943.34	2764.48	2945.19	2265.2	2239.7	3141.19	2582.59	2936.3	3170.25	2743.94	2307.73	3290.95	3149.21	2519	3387.27	2347.21	3234.14	3404.56	3187.88	3015.78	2819.68	3542.55	2762.64	3462.37	3235.39	2660.54	2934.33	3450.85	3768.99	3324.41	2529.64	3467.97	3508.39	2954.73	2871.21	2692.28	3821.19	3858.97	3696.11	3682.99	2893.06	3484.85	3891.09	3526.35
	2657.42	2295.23	2690.45	2623.21	2503.92	2939.72	2762.32	2941.68	2264.42	2239.03	3136.58	2580.96	2932.41	3165.99	2741.16	2307.12	3286.02	3145.09	2518.22	3383.4	2346.17	3229.8	3400.58	3183.83	3012.38	2816.61	3538	2759.61	3456.85	3231.07	2658.1	2930.76	3446.25	3764.25	3320.13	2528.25	3462.66	3504.04	2951.12	2868.08	2690.37	3814.3	3852.88	3690.8	3678.48	2889.86	3479.92	3886.73	3522.51
	2655.28	2294.41	2688.04	2621.12	2502.89	2936.09	2760.16	2938.18	2263.64	2238.36	3131.99	2579.33	2928.53	3161.73	2738.39	2306.51	3281.1	3140.98	2517.44	3379.54	2345.13	3225.46	3396.6	3179.79	3008.98	2813.55	3533.46	2756.57	3451.33	3226.76	2655.67	2927.2	3441.66	3759.51	3315.85	2526.86	3457.35	3499.7	2947.51	2864.95	2688.46	3807.42	3846.81	3685.5	3673.98	2886.65	3475	3882.36	3518.68
	2653.14	2293.6	2685.65	2619.04	2501.86	2932.48	2758	2934.68	2262.87	2237.69	3127.4	2577.7	2924.66	3157.48	2735.62	2305.9	3276.19	3136.88	2516.65	3375.68	2344.09	3221.13	3392.63	3175.76	3005.58	2810.49	3528.92	2753.55	3445.83	3222.46	2653.25	2923.64	3437.07	3754.77	3311.59	2525.47	3452.06	3495.37	2943.92	2861.83	2686.56	3800.57	3840.74	3680.22	3669.48	2883.45	3470.08	3878	3514.85
	2651	2292.79	2683.25	2616.95	2500.82	2928.87	2755.85	2931.19	2262.09	2237.03	3122.82	2576.08	2920.79	3153.24	2732.86	2305.28	3271.29	3132.8	2515.87	3371.83	2343.06	3216.8	3388.66	3171.74	3002.18	2807.44	3524.39	2750.53	3440.33	3218.16	2650.83	2920.09	3432.49	3750.04	3307.33	2524.08	3446.76	3491.05	2940.34	2858.71	2684.66	3793.72	3834.69	3674.94	3664.98	2880.26	3465.17	3873.64	3511.03
	2648.87	2291.98	2680.86	2614.87	2499.79	2925.26	2753.69	2927.71	2261.32	2236.36	3118.24	2574.45	2916.94	3149	2730.1	2304.67	3266.4	3128.72	2515.09	3367.98	2342.02	3212.48	3384.69	3167.73	2998.79	2804.39	3519.85	2747.52	3434.84	3213.87	2648.42	2916.54	3427.91	3745.3	3303.08	2522.7	3441.48	3486.73	2936.77	2855.6	2682.77	3786.9	3828.64	3669.67	3660.5	2877.07	3460.27	3869.29	3507.21
	2646.73	2291.17	2678.46	2612.79	2498.76	2921.66	2751.54	2924.23	2260.54	2235.7	3113.68	2572.83	2913.09	3144.77	2727.34	2304.05	3261.52	3124.65	2514.31	3364.13	2340.99	3208.16	3380.72	3163.72	2995.4	2801.35	3515.32	2744.51	3429.36	3209.59	2646.01	2913	3423.35	3740.57	3298.83	2521.31	3436.2	3482.43	2933.21	2852.49	2680.88	3780.09	3822.6	3664.4	3656.01	2873.89	3455.37	3864.93	3503.4
	2644.6	2290.36	2676.07	2610.71	2497.72	2918.07	2749.39	2920.76	2259.77	2235.04	3109.12	2571.21	2909.25	3140.55	2724.59	2303.44	3256.65	3120.6	2513.53	3360.29	2339.96	3203.86	3376.76	3159.73	2992.01	2798.31	3510.8	2741.51	3423.89	3205.32	2643.61	2909.47	3418.79	3735.85	3294.59	2519.93	3430.93	3478.13	2929.66	2849.38	2679	3773.3	3816.58	3659.15	3651.54	2870.71	3450.48	3860.58	3499.6
	2642.47	2289.56	2673.69	2608.63	2496.69	2914.48	2747.24	2917.29	2259	2234.37	3104.57	2569.59	2905.41	3136.33	2721.84	2302.82	3251.79	3116.56	2512.74	3356.45	2338.93	3199.55	3372.8	3155.74	2988.63	2795.28	3506.27	2738.52	3418.43	3201.05	2641.21	2905.94	3414.24	3731.12	3290.36	2518.55	3425.67	3473.84	2926.12	2846.28	2677.12	3766.53	3810.56	3653.91	3647.07	2867.54	3445.6	3856.23	3495.8
	2640.34	2288.75	2671.3	2606.55	2495.65	2910.89	2745.09	2913.83	2258.23	2233.71	3100.02	2567.97	2901.59	3132.12	2719.1	2302.2	3246.94	3112.52	2511.96	3352.62	2337.9	3195.25	3368.85	3151.76	2985.25	2792.25	3501.75	2735.54	3412.98	3196.79	2638.82	2902.42	3409.69	3726.4	3286.14	2517.17	3420.41	3469.55	2922.58	2843.19	2675.25	3759.77	3804.55	3648.67	3642.6	2864.37	3440.72	3851.89	3492.01
	2638.21	2287.94	2668.92	2604.48	2494.62	2907.31	2742.94	2910.37	2257.46	2233.06	3095.49	2566.35	2897.78	3127.92	2716.36	2301.58	3242.1	3108.5	2511.18	3348.79	2336.88	3190.96	3364.9	3147.79	2981.87	2789.23	3497.23	2732.56	3407.54	3192.54	2636.44	2898.9	3405.15	3721.69	3281.93	2515.79	3415.16	3465.27	2919.06	2840.09	2673.38	3753.03	3798.56	3643.45	3638.14	2861.21	3435.85	3847.54	3488.22
	2636.09	2287.13	2666.54	2602.4	2493.58	2903.74	2740.8	2906.93	2256.69	2232.4	3090.96	2564.73	2893.97	3123.72	2713.62	2300.96	3237.28	3104.49	2510.39	3344.96	2335.85	3186.68	3360.95	3143.82	2978.49	2786.21	3492.71	2729.58	3402.1	3188.3	2634.06	2895.39	3400.62	3716.97	3277.72	2514.41	3409.92	3461.01	2915.55	2837	2671.51	3746.31	3792.57	3638.23	3633.69	2858.05	3430.99	3843.2	3484.44
	2633.96	2286.33	2664.16	2600.33	2492.54	2900.17	2738.65	2903.48	2255.92	2231.74	3086.44	2563.12	2890.17	3119.53	2710.89	2300.34	3232.46	3100.49	2509.61	3341.14	2334.83	3182.4	3357	3139.87	2975.12	2783.2	3488.2	2726.62	3396.67	3184.06	2631.69	2891.88	3396.1	3712.26	3273.52	2513.03	3404.68	3456.74	2912.05	2833.92	2669.65	3739.61	3786.59	3633.02	3629.24	2854.9	3426.13	3838.86	3480.66
	2631.84	2285.52	2661.79	2598.26	2491.51	2896.61	2736.51	2900.04	2255.15	2231.09	3081.93	2561.5	2886.38	3115.35	2708.16	2299.72	3227.66	3096.49	2508.83	3337.32	2333.8	3178.12	3353.06	3135.92	2971.75	2780.19	3483.69	2723.66	3391.26	3179.83	2629.32	2888.39	3391.58	3707.55	3269.33	2511.66	3399.45	3452.49	2908.56	2830.84	2667.8	3732.92	3780.63	3627.82	3624.79	2851.75	3421.28	3834.52	3476.89
	2629.72	2284.72	2659.42	2596.19	2490.47	2893.05	2734.37	2896.61	2254.38	2230.43	3077.43	2559.89	2882.59	3111.18	2705.43	2299.09	3222.87	3092.51	2508.04	3333.51	2332.78	3173.85	3349.12	3131.99	2968.39	2777.18	3479.18	2720.71	3385.85	3175.61	2626.96	2884.89	3387.07	3702.84	3265.14	2510.29	3394.23	3448.24	2905.08	2827.76	2665.95	3726.25	3774.67	3622.63	3620.36	2848.61	3416.43	3830.19	3473.13
	2627.6	2283.91	2657.04	2594.12	2489.43	2889.5	2732.23	2893.18	2253.62	2229.78	3072.94	2558.28	2878.82	3107.01	2702.71	2298.47	3218.08	3088.54	2507.26	3329.7	2331.76	3169.59	3345.19	3128.06	2965.03	2774.18	3474.67	2717.76	3380.45	3171.4	2624.61	2881.41	3382.57	3698.14	3260.97	2508.91	3389.01	3444.01	2901.6	2824.69	2664.11	3719.6	3768.72	3617.44	3615.93	2845.47	3411.6	3825.86	3469.36
	2625.48	2283.11	2654.68	2592.06	2488.39	2885.95	2730.09	2889.76	2252.85	2229.13	3068.45	2556.67	2875.05	3102.85	2700	2297.84	3213.31	3084.59	2506.47	3325.89	2330.75	3165.33	3341.26	3124.14	2961.67	2771.19	3470.17	2714.82	3375.06	3167.2	2622.26	2877.93	3378.07	3693.43	3256.8	2507.54	3383.8	3439.77	2898.14	2821.62	2662.27	3712.97	3762.79	3612.27	3611.5	2842.34	3406.76	3821.52	3465.61
	2623.36	2282.31	2652.31	2589.99	2487.34	2882.41	2727.96	2886.35	2252.09	2228.48	3063.97	2555.06	2871.3	3098.69	2697.29	2297.22	3208.55	3080.64	2505.68	3322.09	2329.73	3161.08	3337.33	3120.23	2958.31	2768.2	3465.67	2711.89	3369.68	3163	2619.92	2874.45	3373.58	3688.74	3252.63	2506.18	3378.6	3435.55	2894.69	2818.55	2660.43	3706.35	3756.86	3607.1	3607.08	2839.21	3401.94	3817.2	3461.86
	2621.25	2281.5	2649.95	2587.93	2486.3	2878.88	2725.82	2882.94	2251.32	2227.83	3059.5	2553.45	2867.55	3094.55	2694.58	2296.59	3203.8	3076.7	2504.9	3318.29	2328.71	3156.84	3333.41	3116.32	2954.96	2765.22	3461.17	2708.97	3364.31	3158.81	2617.58	2870.99	3369.1	3684.04	3248.48	2504.81	3373.41	3431.33	2891.25	2815.5	2658.6	3699.75	3750.95	3601.94	3602.66	2836.09	3397.12	3812.87	3458.11
	2619.13	2280.7	2647.59	2585.87	2485.26	2875.35	2723.69	2879.54	2250.56	2227.19	3055.04	2551.84	2863.8	3090.4	2691.87	2295.96	3199.07	3072.77	2504.11	3314.5	2327.7	3152.6	3329.49	3112.43	2951.61	2762.24	3456.68	2706.05	3358.94	3154.62	2615.25	2867.53	3364.63	3679.35	3244.33	2503.44	3368.22	3427.13	2887.82	2812.44	2656.78	3693.17	3745.04	3596.79	3598.25	2832.98	3392.31	3808.55	3454.37
	2617.02	2279.9	2645.23	2583.81	2484.22	2871.82	2721.56	2876.14	2249.8	2226.54	3050.59	2550.24	2860.07	3086.27	2689.17	2295.33	3194.34	3068.85	2503.32	3310.71	2326.69	3148.37	3325.57	3108.54	2948.27	2759.26	3452.18	2703.14	3353.59	3150.45	2612.92	2864.07	3360.16	3674.65	3240.19	2502.08	3363.04	3422.92	2884.4	2809.39	2654.95	3686.61	3739.15	3591.65	3593.85	2829.87	3387.5	3804.23	3450.64
	2614.91	2279.1	2642.88	2581.76	2483.17	2868.3	2719.43	2872.75	2249.04	2225.9	3046.15	2548.64	2856.35	3082.15	2686.48	2294.7	3189.62	3064.95	2502.53	3306.92	2325.68	3144.14	3321.66	3104.67	2944.93	2756.3	3447.69	2700.23	3348.25	3146.28	2610.61	2860.62	3355.7	3669.97	3236.06	2500.72	3357.87	3418.73	2880.99	2806.34	2653.14	3680.06	3733.26	3586.51	3589.45	2826.76	3382.7	3799.91	3446.91
	2612.8	2278.3	2640.53	2579.7	2482.12	2864.79	2717.3	2869.37	2248.28	2225.25	3041.71	2547.03	2852.63	3078.03	2683.79	2294.06	3184.92	3061.05	2501.74	3303.14	2324.67	3139.92	3317.75	3100.8	2941.59	2753.33	3443.21	2697.33	3342.91	3142.12	2608.29	2857.18	3351.25	3665.28	3231.93	2499.36	3352.7	3414.54	2877.59	2803.3	2651.33	3673.53	3727.39	3581.39	3585.05	2823.66	3377.91	3795.59	3443.18
	2610.7	2277.5	2638.18	2577.65	2481.08	2861.28	2715.17	2865.99	2247.52	2224.61	3037.28	2545.43	2848.92	3073.92	2681.1	2293.43	3180.23	3057.17	2500.95	3299.36	2323.66	3135.7	3313.84	3096.94	2938.25	2750.37	3438.72	2694.44	3337.59	3137.97	2605.99	2853.74	3346.8	3660.59	3227.82	2498	3347.54	3410.36	2874.2	2800.26	2649.52	3667.02	3721.52	3576.27	3580.67	2820.57	3373.12	3791.28	3439.46
	2608.59	2276.7	2635.83	2575.6	2480.03	2857.78	2713.05	2862.62	2246.76	2223.97	3032.87	2543.83	2845.22	3069.81	2678.42	2292.79	3175.55	3053.29	2500.16	3295.58	2322.66	3131.49	3309.94	3093.09	2934.92	2747.42	3434.24	2691.56	3332.27	3133.82	2603.69	2850.31	3342.36	3655.91	3223.71	2496.64	3342.39	3406.19	2870.82	2797.23	2647.72	3660.53	3715.67	3571.16	3576.28	2817.48	3368.34	3786.96	3435.75
	2606.49	2275.9	2633.49	2573.55	2478.98	2854.29	2710.92	2859.26	2246	2223.33	3028.46	2542.24	2841.53	3065.72	2675.74	2292.16	3170.88	3049.43	2499.37	3291.81	2321.65	3127.29	3306.04	3089.25	2931.59	2744.47	3429.76	2688.68	3326.96	3129.69	2601.4	2846.89	3337.93	3651.23	3219.61	2495.29	3337.25	3402.02	2867.45	2794.2	2645.92	3654.05	3709.82	3566.06	3571.9	2814.39	3363.57	3782.65	3432.04
	2604.38	2275.1	2631.15	2571.5	2477.93	2850.8	2708.8	2855.9	2245.24	2222.7	3024.06	2540.64	2837.85	3061.63	2673.07	2291.52	3166.22	3045.57	2498.58	3288.04	2320.65	3123.09	3302.14	3085.42	2928.27	2741.53	3425.28	2685.81	3321.66	3125.56	2599.11	2843.47	3333.5	3646.56	3215.51	2493.93	3332.11	3397.86	2864.09	2791.18	2644.13	3647.6	3703.99	3560.97	3567.53	2811.32	3358.8	3778.35	3428.33
	2602.28	2274.31	2628.81	2569.46	2476.88	2847.31	2706.68	2852.55	2244.48	2222.06	3019.67	2539.04	2834.17	3057.55	2670.4	2290.88	3161.57	3041.73	2497.79	3284.27	2319.65	3118.9	3298.25	3081.59	2924.95	2738.59	3420.81	2682.95	3316.38	3121.43	2596.83	2840.06	3329.08	3641.88	3211.42	2492.58	3326.98	3393.71	2860.74	2788.16	2642.34	3641.16	3698.16	3555.88	3563.16	2808.24	3354.04	3774.04	3424.63
	2600.19	2273.51	2626.47	2567.41	2475.83	2843.84	2704.56	2849.2	2243.73	2221.42	3015.28	2537.45	2830.51	3053.47	2667.73	2290.24	3156.94	3037.89	2496.99	3280.51	2318.65	3114.72	3294.36	3077.78	2921.63	2735.66	3416.34	2680.1	3311.1	3117.32	2594.55	2836.65	3324.67	3637.21	3207.34	2491.23	3321.86	3389.57	2857.41	2785.14	2640.56	3634.74	3692.35	3550.81	3558.8	2805.17	3349.29	3769.74	3420.93
	2598.09	2272.71	2624.14	2565.37	2474.78	2840.36	2702.44	2845.86	2242.97	2220.79	3010.91	2535.86	2826.85	3049.41	2665.07	2289.6	3152.31	3034.07	2496.2	3276.75	2317.65	3110.54	3290.47	3073.97	2918.32	2732.73	3411.87	2677.25	3305.83	3113.21	2592.28	2833.25	3320.27	3632.54	3203.27	2489.88	3316.75	3385.43	2854.08	2782.13	2638.78	3628.33	3686.55	3545.74	3554.44	2802.11	3344.54	3765.44	3417.24
	2595.99	2271.92	2621.81	2563.33	2473.72	2836.9	2700.33	2842.53	2242.22	2220.16	3006.55	2534.27	2823.2	3045.35	2662.41	2288.96	3147.7	3030.26	2495.4	3272.99	2316.66	3106.37	3286.59	3070.18	2915.01	2729.81	3407.4	2674.41	3300.57	3109.11	2590.02	2829.86	3315.87	3627.88	3199.21	2488.53	3311.64	3381.3	2850.76	2779.12	2637.01	3621.94	3680.76	3540.68	3550.09	2799.05	3339.8	3761.14	3413.55
	2593.9	2271.12	2619.48	2561.29	2472.67	2833.44	2698.21	2839.2	2241.47	2219.53	3002.19	2532.68	2819.56	3041.3	2659.76	2288.31	3143.1	3026.46	2494.6	3269.24	2315.66	3102.2	3282.71	3066.39	2911.7	2726.9	3402.94	2671.57	3295.31	3105.02	2587.76	2826.47	3311.48	3623.21	3195.15	2487.19	3306.54	3377.18	2847.45	2776.12	2635.24	3615.58	3674.97	3535.63	3545.75	2796	3335.07	3756.84	3409.87
	2591.81	2270.33	2617.16	2559.26	2471.61	2829.98	2696.1	2835.88	2240.71	2218.9	2997.84	2531.09	2815.93	3037.25	2657.12	2287.67	3138.51	3022.66	2493.81	3265.49	2314.67	3098.04	3278.83	3062.61	2908.4	2723.98	3398.47	2668.75	3290.07	3100.93	2585.52	2823.09	3307.1	3618.55	3191.1	2485.84	3301.45	3373.06	2844.16	2773.12	2633.47	3609.22	3669.2	3530.58	3541.4	2792.95	3330.34	3752.55	3406.19
	2589.72	2269.53	2614.84	2557.23	2470.56	2826.54	2693.99	2832.57	2239.96	2218.27	2993.51	2529.5	2812.31	3033.22	2654.47	2287.02	3133.93	3018.88	2493.01	3261.75	2313.68	3093.89	3274.96	3058.84	2905.1	2721.08	3394.02	2665.93	3284.84	3096.86	2583.27	2819.72	3302.72	3613.89	3187.06	2484.5	3296.36	3368.95	2840.87	2770.13	2631.72	3602.89	3663.44	3525.54	3537.07	2789.91	3325.62	3748.26	3402.52
	2587.63	2268.74	2612.52	2555.19	2469.5	2823.09	2691.88	2829.26	2239.21	2217.64	2989.18	2527.92	2808.69	3029.19	2651.84	2286.37	3129.37	3015.11	2492.21	3258.01	2312.69	3089.74	3271.09	3055.08	2901.8	2718.18	3389.56	2663.12	3279.62	3092.79	2581.04	2816.35	3298.35	3609.23	3183.02	2483.16	3291.29	3364.85	2837.6	2767.15	2629.96	3596.58	3657.69	3520.51	3532.74	2786.87	3320.91	3743.97	3398.85
	2585.54	2267.95	2610.2	2553.17	2468.44	2819.66	2689.77	2825.96	2238.46	2217.01	2984.86	2526.33	2805.09	3025.17	2649.2	2285.73	3124.82	3011.35	2491.4	3254.27	2311.7	3085.6	3267.22	3051.33	2898.51	2715.28	3385.11	2660.31	3274.41	3088.72	2578.8	2812.99	3293.99	3604.58	3179	2481.82	3286.22	3360.75	2834.33	2764.16	2628.21	3590.28	3651.95	3515.49	3528.41	2783.84	3316.2	3739.68	3395.19
	2583.46	2267.15	2607.89	2551.14	2467.38	2816.23	2687.66	2822.66	2237.71	2216.39	2980.55	2524.75	2801.49	3021.15	2646.57	2285.08	3120.27	3007.59	2490.6	3250.53	2310.71	3081.46	3263.36	3047.59	2895.22	2712.4	3380.65	2657.51	3269.2	3084.67	2576.58	2809.64	3289.63	3599.92	3174.98	2480.48	3281.15	3356.66	2831.08	2761.18	2626.47	3584	3646.22	3510.48	3524.09	2780.82	3311.51	3735.4	3391.53
	2581.38	2266.36	2605.58	2549.11	2466.32	2812.8	2685.56	2819.38	2236.97	2215.76	2976.25	2523.17	2797.9	3017.15	2643.95	2284.42	3115.75	3003.85	2489.8	3246.8	2309.73	3077.33	3259.5	3043.86	2891.94	2709.51	3376.21	2654.72	3264.01	3080.62	2574.36	2806.29	3285.28	3595.27	3170.96	2479.15	3276.1	3352.58	2827.83	2758.21	2624.72	3577.74	3640.5	3505.47	3519.77	2777.79	3306.81	3731.12	3387.87
	2579.29	2265.57	2603.27	2547.09	2465.25	2809.39	2683.45	2816.1	2236.22	2215.14	2971.96	2521.59	2794.32	3013.15	2641.33	2283.77	3111.23	3000.12	2488.99	3243.07	2308.74	3073.21	3255.65	3040.13	2888.66	2706.63	3371.76	2651.94	3258.83	3076.58	2572.15	2802.95	3280.94	3590.62	3166.96	2477.81	3271.05	3348.5	2824.6	2755.24	2622.99	3571.5	3634.79	3500.48	3515.46	2774.78	3302.13	3726.84	3384.22
	2577.22	2264.78	2600.97	2545.07	2464.19	2805.98	2681.35	2812.82	2235.47	2214.52	2967.68	2520.01	2790.75	3009.16	2638.72	2283.12	3106.72	2996.4	2488.19	3239.35	2307.76	3069.09	3251.79	3036.42	2885.38	2703.76	3367.32	2649.16	3253.65	3072.55	2569.95	2799.61	3276.61	3585.97	3162.96	2476.48	3266.01	3344.44	2821.38	2752.28	2621.26	3565.27	3629.1	3495.49	3511.16	2771.77	3297.45	3722.56	3380.57
	2575.14	2263.99	2598.67	2543.05	2463.12	2802.57	2679.25	2809.55	2234.73	2213.9	2963.41	2518.43	2787.18	3005.18	2636.11	2282.46	3102.23	2992.69	2487.38	3235.63	2306.78	3064.98	3247.94	3032.71	2882.11	2700.9	3362.87	2646.4	3248.49	3068.52	2567.75	2796.29	3272.28	3581.33	3158.97	2475.15	3260.98	3340.37	2818.17	2749.32	2619.53	3559.06	3623.41	3490.5	3506.86	2768.76	3292.78	3718.29	3376.93
	2573.06	2263.2	2596.37	2541.04	2462.06	2799.17	2677.15	2806.29	2233.98	2213.28	2959.15	2516.86	2783.63	3001.2	2633.5	2281.81	3097.75	2988.99	2486.57	3231.91	2305.81	3060.88	3244.1	3029.02	2878.84	2698.04	3358.44	2643.64	3243.33	3064.51	2565.56	2792.96	3267.96	3576.69	3154.99	2473.82	3255.95	3336.32	2814.97	2746.36	2617.81	3552.87	3617.73	3485.53	3502.56	2765.76	3288.11	3714.02	3373.29
	2570.99	2262.41	2594.07	2539.02	2460.99	2795.78	2675.06	2803.04	2233.24	2212.66	2954.9	2515.28	2780.08	2997.24	2630.9	2281.15	3093.28	2985.3	2485.76	3228.19	2304.83	3056.78	3240.26	3025.33	2875.58	2695.18	3354	2640.88	3238.19	3060.5	2563.37	2789.65	3263.65	3572.05	3151.02	2472.49	3250.94	3332.27	2811.78	2743.42	2616.09	3546.7	3612.06	3480.56	3498.27	2762.77	3283.45	3709.74	3369.65
	2568.92	2261.62	2591.78	2537.01	2459.92	2792.39	2672.96	2799.79	2232.5	2212.05	2950.65	2513.71	2776.55	2993.28	2628.31	2280.49	3088.82	2981.62	2484.95	3224.48	2303.85	3052.69	3236.42	3021.65	2872.31	2692.33	3349.57	2638.14	3233.05	3056.49	2561.19	2786.34	3259.34	3567.41	3147.05	2471.17	3245.93	3328.23	2808.6	2740.47	2614.38	3540.55	3606.41	3475.6	3493.98	2759.78	3278.8	3705.48	3366.02
	2566.85	2260.83	2589.49	2535	2458.85	2789.02	2670.87	2796.55	2231.76	2211.43	2946.42	2512.14	2773.02	2989.33	2625.71	2279.83	3084.38	2977.94	2484.14	3220.77	2302.88	3048.6	3232.58	3017.98	2869.06	2689.49	3345.13	2635.4	3227.93	3052.5	2559.02	2783.04	3255.04	3562.77	3143.09	2469.84	3240.93	3324.19	2805.43	2737.53	2612.67	3534.42	3600.76	3470.65	3489.7	2756.79	3274.15	3701.21	3362.4
	2564.78	2260.04	2587.21	2532.99	2457.78	2785.64	2668.78	2793.32	2231.01	2210.82	2942.2	2510.57	2769.5	2985.39	2623.13	2279.17	3079.94	2974.28	2483.32	3217.06	2301.91	3044.53	3228.75	3014.33	2865.8	2686.65	3340.71	2632.67	3222.81	3048.51	2556.86	2779.74	3250.75	3558.14	3139.14	2468.52	3235.93	3320.16	2802.27	2734.6	2610.97	3528.3	3595.13	3465.71	3485.43	2753.82	3269.52	3696.95	3358.77
	2562.71	2259.25	2584.93	2530.99	2456.7	2782.27	2666.69	2790.09	2230.27	2210.21	2937.99	2509	2765.99	2981.46	2620.55	2278.5	3075.52	2970.63	2482.51	3213.36	2300.94	3040.45	3224.92	3010.68	2862.55	2683.82	3336.28	2629.95	3217.71	3044.53	2554.7	2776.45	3246.46	3553.51	3135.19	2467.2	3230.95	3316.14	2799.12	2731.67	2609.27	3522.2	3589.5	3460.77	3481.16	2750.84	3264.89	3692.69	3355.15
	2560.65	2258.47	2582.65	2528.99	2455.63	2778.91	2664.6	2786.87	2229.54	2209.6	2933.78	2507.43	2762.49	2977.53	2617.97	2277.84	3071.12	2966.99	2481.69	3209.66	2299.97	3036.39	3221.1	3007.04	2859.31	2680.99	3331.86	2627.23	3212.61	3040.56	2552.55	2773.17	3242.18	3548.88	3131.26	2465.88	3225.97	3312.12	2795.98	2728.74	2607.57	3516.12	3583.89	3455.84	3476.89	2747.87	3260.26	3688.43	3351.54
	2558.58	2257.68	2580.37	2526.99	2454.55	2775.56	2662.51	2783.65	2228.8	2208.99	2929.59	2505.87	2758.99	2973.61	2615.4	2277.17	3066.72	2963.36	2480.87	3205.96	2299.01	3032.33	3217.27	3003.41	2856.07	2678.17	3327.43	2624.52	3207.53	3036.59	2550.4	2769.89	3237.91	3544.25	3127.33	2464.57	3221	3308.11	2792.86	2725.82	2605.88	3510.06	3578.29	3450.92	3472.63	2744.91	3255.64	3684.17	3347.93
	2556.52	2256.89	2578.1	2524.99	2453.48	2772.21	2660.42	2780.45	2228.06	2208.38	2925.41	2504.31	2755.51	2969.7	2612.84	2276.51	3062.34	2959.74	2480.05	3202.27	2298.04	3028.28	3213.46	2999.79	2852.83	2675.35	3323.02	2621.82	3202.45	3032.63	2548.26	2766.62	3233.65	3539.62	3123.4	2463.25	3216.03	3304.1	2789.74	2722.91	2604.2	3504.01	3572.7	3446	3468.37	2741.95	3251.03	3679.92	3344.32
	2554.46	2256.11	2575.83	2522.99	2452.4	2768.87	2658.34	2777.25	2227.32	2207.77	2921.23	2502.74	2752.03	2965.8	2610.27	2275.84	3057.96	2956.13	2479.23	3198.58	2297.08	3024.23	3209.64	2996.17	2849.6	2672.55	3318.6	2619.13	3197.38	3028.68	2546.13	2763.36	3229.39	3535	3119.49	2461.94	3211.08	3300.11	2786.64	2720	2602.52	3497.99	3567.12	3441.1	3464.12	2739	3246.43	3675.67	3340.72
	2552.4	2255.32	2573.56	2521	2451.32	2765.54	2656.26	2774.06	2226.59	2207.16	2917.07	2501.18	2748.57	2961.91	2607.72	2275.17	3053.61	2952.53	2478.4	3194.89	2296.12	3020.19	3205.83	2992.57	2846.37	2669.74	3314.19	2616.45	3192.33	3024.74	2544.01	2760.1	3225.14	3530.37	3115.58	2460.63	3206.13	3296.11	2783.55	2717.09	2600.84	3491.98	3561.55	3436.2	3459.87	2736.05	3241.83	3671.42	3337.12
	2550.35	2254.54	2571.3	2519.01	2450.23	2762.21	2654.18	2770.87	2225.85	2206.56	2912.92	2499.62	2745.11	2958.02	2605.17	2274.5	3049.26	2948.94	2477.58	3191.2	2295.16	3016.16	3202.02	2988.98	2843.14	2666.94	3309.78	2613.77	3187.28	3020.81	2541.89	2756.85	3220.89	3525.75	3111.68	2459.32	3201.19	3292.13	2780.46	2714.19	2599.17	3485.99	3555.99	3431.3	3455.63	2733.11	3237.24	3667.17	3333.52
	2548.3	2253.76	2569.04	2517.02	2449.15	2758.89	2652.1	2767.69	2225.12	2205.96	2908.77	2498.06	2741.66	2954.15	2602.62	2273.82	3044.93	2945.36	2476.75	3187.52	2294.2	3012.13	3198.21	2985.4	2839.92	2664.15	3305.37	2611.1	3182.25	3016.88	2539.78	2753.6	3216.65	3521.14	3107.79	2458.01	3196.26	3288.15	2777.39	2711.3	2597.5	3480.02	3550.44	3426.42	3451.39	2730.18	3232.66	3662.93	3329.93
	2546.24	2252.97	2566.78	2515.04	2448.07	2755.57	2650.02	2764.52	2224.39	2205.35	2904.64	2496.51	2738.22	2950.28	2600.08	2273.15	3040.6	2941.78	2475.92	3183.84	2293.25	3008.11	3194.41	2981.82	2836.71	2661.37	3300.96	2608.44	3177.22	3012.96	2537.67	2750.37	3212.42	3516.52	3103.91	2456.71	3191.34	3284.18	2774.33	2708.41	2595.84	3474.07	3544.9	3421.54	3447.16	2727.25	3228.09	3658.68	3326.34
	2544.19	2252.19	2564.53	2513.05	2446.98	2752.26	2647.95	2761.35	2223.65	2204.75	2900.52	2494.95	2734.78	2946.42	2597.54	2272.47	3036.3	2938.22	2475.09	3180.17	2292.29	3004.1	3190.61	2978.26	2833.49	2658.59	3296.56	2605.78	3172.2	3009.04	2535.58	2747.14	3208.2	3511.9	3100.03	2455.4	3186.42	3280.21	2771.28	2705.53	2594.18	3468.13	3539.37	3416.67	3442.93	2724.32	3223.52	3654.44	3322.76
	2542.15	2251.41	2562.28	2511.07	2445.89	2748.96	2645.87	2758.2	2222.92	2204.15	2896.41	2493.4	2731.36	2942.57	2595.01	2271.79	3032	2934.67	2474.26	3176.49	2291.34	3000.09	3186.82	2974.71	2830.29	2655.82	3292.15	2603.14	3167.2	3005.14	2533.48	2743.91	3203.98	3507.29	3096.16	2454.1	3181.51	3276.25	2768.24	2702.65	2592.53	3462.22	3533.85	3411.81	3438.71	2721.4	3218.96	3650.21	3319.18
	2540.1	2250.62	2560.03	2509.09	2444.8	2745.67	2643.8	2755.05	2222.19	2203.55	2892.31	2491.85	2727.95	2938.72	2592.49	2271.12	3027.72	2931.13	2473.42	3172.82	2290.39	2996.09	3183.03	2971.16	2827.08	2653.05	3287.76	2600.5	3162.2	3001.24	2531.4	2740.7	3199.77	3502.68	3092.3	2452.8	3176.61	3272.29	2765.21	2699.77	2590.88	3456.32	3528.35	3406.95	3434.49	2718.48	3214.4	3645.97	3315.6
	2538.06	2249.84	2557.79	2507.12	2443.71	2742.38	2641.73	2751.9	2221.46	2202.96	2888.21	2490.3	2724.54	2934.89	2589.97	2270.44	3023.45	2927.6	2472.59	3169.15	2289.45	2992.09	3179.24	2967.63	2823.88	2650.29	3283.36	2597.87	3157.22	2997.35	2529.32	2737.48	3195.57	3498.07	3088.44	2451.5	3171.72	3268.35	2762.2	2696.91	2589.24	3450.44	3522.85	3402.1	3430.28	2715.57	3209.85	3641.74	3312.02
	2536.01	2249.06	2555.55	2505.14	2442.62	2739.1	2639.66	2748.77	2220.74	2202.36	2884.13	2488.75	2721.15	2931.06	2587.45	2269.75	3019.19	2924.07	2471.75	3165.49	2288.5	2988.11	3175.45	2964.1	2820.69	2647.53	3278.97	2595.25	3152.24	2993.47	2527.25	2734.28	3191.37	3493.46	3084.6	2450.21	3166.83	3264.4	2759.19	2694.04	2587.6	3444.58	3517.37	3397.26	3426.07	2712.67	3205.31	3637.51	3308.45
	2533.97	2248.28	2553.31	2503.17	2441.53	2735.82	2637.6	2745.64	2220.01	2201.76	2880.06	2487.2	2717.76	2927.24	2584.94	2269.07	3014.94	2920.56	2470.91	3161.83	2287.55	2984.12	3171.67	2960.59	2817.49	2644.78	3274.57	2592.63	3147.28	2989.59	2525.19	2731.08	3187.19	3488.86	3080.76	2448.91	3161.96	3260.47	2756.19	2691.18	2585.96	3438.73	3511.9	3392.43	3421.86	2709.77	3200.78	3633.28	3304.89
	2531.94	2247.5	2551.08	2501.21	2440.43	2732.56	2635.53	2742.52	2219.28	2201.17	2876	2485.65	2714.38	2923.43	2582.44	2268.39	3010.71	2917.06	2470.06	3158.17	2286.61	2980.15	3167.89	2957.08	2814.31	2642.04	3270.18	2590.03	3142.32	2985.72	2523.13	2727.89	3183	3484.25	3076.93	2447.62	3157.09	3256.54	2753.21	2688.33	2584.33	3432.91	3506.43	3387.6	3417.66	2706.88	3196.25	3629.05	3301.32
	2529.9	2246.72	2548.85	2499.24	2439.33	2729.3	2633.47	2739.4	2218.56	2200.58	2871.95	2484.11	2711.01	2919.63	2579.94	2267.7	3006.49	2913.56	2469.22	3154.51	2285.67	2976.18	3164.12	2953.58	2811.12	2639.3	3265.8	2587.43	3137.38	2981.86	2521.08	2724.71	3178.83	3479.65	3073.1	2446.33	3152.23	3252.61	2750.24	2685.48	2582.7	3427.1	3500.98	3382.78	3413.47	2703.99	3191.74	3624.83	3297.76
	2527.87	2245.94	2546.62	2497.28	2438.23	2726.04	2631.41	2736.29	2217.83	2199.99	2867.91	2482.57	2707.65	2915.84	2577.44	2267.01	3002.28	2910.08	2468.37	3150.85	2284.73	2972.22	3160.35	2950.1	2807.95	2636.57	3261.41	2584.84	3132.44	2978.01	2519.04	2721.53	3174.66	3475.05	3069.29	2445.04	3147.38	3248.69	2747.28	2682.64	2581.08	3421.31	3495.54	3377.96	3409.27	2701.1	3187.22	3620.61	3294.2
	2525.83	2245.16	2544.4	2495.32	2437.13	2722.79	2629.35	2733.19	2217.11	2199.4	2863.89	2481.03	2704.3	2912.06	2574.95	2266.32	2998.09	2906.61	2467.53	3147.2	2283.8	2968.27	3156.58	2946.62	2804.77	2633.85	3257.03	2582.25	3127.52	2974.16	2517.01	2718.36	3170.5	3470.45	3065.48	2443.75	3142.53	3244.78	2744.32	2679.8	2579.47	3415.54	3490.11	3373.16	3405.09	2698.23	3182.72	3616.39	3290.65
	2523.8	2244.38	2542.18	2493.36	2436.03	2719.55	2627.29	2730.1	2216.39	2198.81	2859.87	2479.49	2700.95	2908.28	2572.47	2265.63	2993.91	2903.14	2466.68	3143.55	2282.86	2964.32	3152.82	2943.15	2801.6	2631.13	3252.65	2579.68	3122.6	2970.32	2514.98	2715.2	3166.34	3465.86	3061.67	2442.47	3137.7	3240.87	2741.38	2676.97	2577.85	3409.79	3484.69	3368.36	3400.91	2695.35	3178.22	3612.18	3287.1
	2521.78	2243.61	2539.96	2491.4	2434.93	2716.32	2625.23	2727.02	2215.66	2198.22	2855.86	2477.95	2697.62	2904.52	2569.99	2264.94	2989.74	2899.69	2465.82	3139.91	2281.93	2960.38	3149.05	2939.7	2798.44	2628.42	3248.28	2577.11	3117.7	2966.49	2512.96	2712.04	3162.19	3461.26	3057.88	2441.18	3132.87	3236.97	2738.45	2674.15	2576.24	3404.06	3479.28	3363.57	3396.73	2692.49	3173.73	3607.96	3283.55
	2519.75	2242.83	2537.75	2489.45	2433.82	2713.09	2623.18	2723.94	2214.94	2197.63	2851.86	2476.41	2694.3	2900.76	2567.52	2264.25	2985.58	2896.24	2464.97	3136.27	2281	2956.44	3145.3	2936.25	2795.28	2625.71	3243.9	2574.55	3112.81	2962.67	2510.94	2708.89	3158.05	3456.67	3054.09	2439.9	3128.05	3233.08	2735.54	2671.33	2574.64	3398.34	3473.89	3358.78	3392.56	2689.62	3169.25	3603.75	3280.01
	2517.73	2242.05	2535.54	2487.5	2432.71	2709.87	2621.12	2720.87	2214.22	2197.05	2847.88	2474.88	2690.98	2897.01	2565.05	2263.55	2981.44	2892.81	2464.11	3132.62	2280.07	2952.52	3141.54	2932.81	2792.12	2623.01	3239.53	2572	3107.93	2958.85	2508.93	2705.75	3153.92	3452.08	3050.31	2438.62	3123.24	3229.19	2732.63	2668.51	2573.04	3392.65	3468.5	3354.01	3388.39	2686.77	3164.77	3599.54	3276.47
	2515.7	2241.28	2533.34	2485.56	2431.61	2706.66	2619.07	2717.8	2213.5	2196.46	2843.9	2473.34	2687.67	2893.27	2562.59	2262.86	2977.31	2889.38	2463.25	3128.99	2279.14	2948.59	3137.79	2929.38	2788.97	2620.32	3235.17	2569.46	3103.06	2955.04	2506.93	2702.61	3149.79	3447.49	3046.54	2437.35	3118.43	3225.31	2729.73	2665.7	2571.44	3386.97	3463.13	3349.23	3384.23	2683.92	3160.31	3595.34	3272.93
	2513.69	2240.5	2531.13	2483.61	2430.5	2703.45	2617.02	2714.75	2212.79	2195.88	2839.94	2471.81	2684.37	2889.54	2560.13	2262.16	2973.19	2885.96	2462.39	3125.35	2278.21	2944.68	3134.05	2925.96	2785.82	2617.63	3230.8	2566.92	3098.19	2951.24	2504.94	2699.48	3145.67	3442.9	3042.78	2436.07	3113.64	3221.43	2726.84	2662.9	2569.85	3381.31	3457.77	3344.47	3380.07	2681.07	3155.84	3591.14	3269.39
	2511.67	2239.73	2528.94	2481.67	2429.38	2700.25	2614.98	2711.7	2212.07	2195.29	2835.99	2470.28	2681.09	2885.81	2557.68	2261.46	2969.08	2882.56	2461.53	3121.72	2277.29	2940.77	3130.31	2922.55	2782.68	2614.95	3226.44	2564.39	3093.34	2947.44	2502.95	2696.36	3141.56	3438.32	3039.02	2434.8	3108.86	3217.56	2723.97	2660.1	2568.26	3375.67	3452.42	3339.72	3375.92	2678.23	3151.39	3586.94	3265.86
	2509.65	2238.95	2526.74	2479.73	2428.27	2697.06	2612.93	2708.66	2211.35	2194.71	2832.04	2468.75	2677.81	2882.1	2555.23	2260.76	2964.99	2879.16	2460.67	3118.09	2276.36	2936.87	3126.57	2919.15	2779.54	2612.27	3222.08	2561.87	3088.51	2943.66	2500.97	2693.24	3137.45	3433.74	3035.27	2433.52	3104.08	3213.69	2721.1	2657.3	2566.68	3370.04	3447.08	3334.97	3371.77	2675.4	3146.95	3582.74	3262.33
	2507.64	2238.18	2524.55	2477.8	2427.16	2693.88	2610.89	2705.62	2210.64	2194.13	2828.11	2467.22	2674.53	2878.39	2552.79	2260.06	2960.91	2875.77	2459.8	3114.47	2275.44	2932.98	3122.83	2915.76	2776.41	2609.61	3217.72	2559.36	3083.68	2939.88	2498.99	2690.13	3133.35	3429.16	3031.53	2432.25	3099.31	3209.84	2718.25	2654.52	2565.1	3364.44	3441.75	3330.23	3367.63	2672.57	3142.51	3578.55	3258.8
	2505.63	2237.4	2522.37	2475.87	2426.04	2690.7	2608.84	2702.6	2209.92	2193.55	2824.19	2465.7	2671.27	2874.69	2550.36	2259.35	2956.85	2872.39	2458.93	3110.84	2274.52	2929.09	3119.1	2912.38	2773.28	2606.94	3213.37	2556.86	3078.86	2936.11	2497.03	2687.03	3129.26	3424.58	3027.79	2430.99	3094.55	3205.98	2715.4	2651.73	2563.53	3358.85	3436.43	3325.49	3363.5	2669.74	3138.08	3574.36	3255.28
	2503.62	2236.63	2520.18	2473.94	2424.92	2687.53	2606.8	2699.58	2209.21	2192.97	2820.28	2464.17	2668.02	2871.01	2547.93	2258.65	2952.79	2869.02	2458.06	3107.22	2273.61	2925.21	3115.38	2909.01	2770.16	2604.29	3209.02	2554.36	3074.05	2932.34	2495.06	2683.94	3125.18	3420.01	3024.07	2429.72	3089.8	3202.14	2712.57	2648.96	2561.95	3353.28	3431.13	3320.77	3359.36	2666.93	3133.66	3570.17	3251.76
	2501.62	2235.86	2518.01	2472.01	2423.8	2684.37	2604.76	2696.57	2208.5	2192.4	2816.38	2462.65	2664.78	2867.33	2545.5	2257.94	2948.75	2865.66	2457.19	3103.61	2272.69	2921.34	3111.65	2905.65	2767.04	2601.64	3204.68	2551.87	3069.26	2928.58	2493.11	2680.85	3121.1	3415.43	3020.35	2428.45	3085.06	3198.3	2709.75	2646.19	2560.39	3347.73	3425.84	3316.05	3355.24	2664.11	3129.24	3565.99	3248.24
	2499.62	2235.09	2515.83	2470.09	2422.68	2681.21	2602.73	2693.56	2207.79	2191.82	2812.49	2461.13	2661.54	2863.66	2543.08	2257.24	2944.72	2862.31	2456.31	3099.99	2271.78	2917.47	3107.94	2902.29	2763.92	2598.99	3200.33	2549.39	3064.48	2924.83	2491.16	2677.77	3117.03	3410.86	3016.63	2427.19	3080.33	3194.46	2706.94	2643.42	2558.82	3342.19	3420.56	3311.34	3351.11	2661.31	3124.84	3561.81	3244.72
	2497.62	2234.31	2513.66	2468.17	2421.56	2678.06	2600.69	2690.56	2207.08	2191.24	2808.61	2459.61	2658.32	2859.99	2540.67	2256.53	2940.71	2858.97	2455.43	3096.38	2270.86	2913.62	3104.22	2898.95	2760.81	2596.36	3195.99	2546.92	3059.7	2921.09	2489.22	2674.69	3112.96	3406.3	3012.93	2425.93	3075.6	3190.63	2704.14	2640.66	2557.26	3336.68	3415.29	3306.63	3347	2658.51	3120.44	3557.63	3241.21
	2495.62	2233.54	2511.5	2466.25	2420.43	2674.92	2598.66	2687.58	2206.37	2190.67	2804.75	2458.09	2655.1	2856.34	2538.26	2255.82	2936.71	2855.63	2454.55	3092.78	2269.95	2909.76	3100.51	2895.62	2757.71	2593.72	3191.66	2544.45	3054.94	2917.36	2487.29	2671.63	3108.91	3401.73	3009.23	2424.67	3070.89	3186.81	2701.34	2637.91	2555.7	3331.18	3410.03	3301.93	3342.89	2655.71	3116.05	3553.46	3237.7
	2493.62	2232.77	2509.33	2464.34	2419.31	2671.78	2596.63	2684.59	2205.66	2190.09	2800.89	2456.57	2651.89	2852.7	2535.86	2255.11	2932.72	2852.31	2453.67	3089.17	2269.04	2905.92	3096.81	2892.29	2754.61	2591.1	3187.32	2541.99	3050.19	2913.63	2485.36	2668.57	3104.86	3397.17	3005.54	2423.41	3066.18	3182.99	2698.56	2635.16	2554.15	3325.7	3404.79	3297.25	3338.78	2652.92	3111.67	3549.29	3234.19
	2491.63	2232	2507.18	2462.42	2418.18	2668.65	2594.6	2681.62	2204.95	2189.52	2797.04	2455.06	2648.69	2849.06	2533.46	2254.4	2928.74	2848.99	2452.79	3085.57	2268.13	2902.08	3093.1	2888.98	2751.52	2588.48	3182.99	2539.54	3045.45	2909.91	2483.44	2665.52	3100.81	3392.61	3001.86	2422.16	3061.49	3179.18	2695.79	2632.41	2552.6	3320.24	3399.56	3292.56	3334.68	2650.13	3107.29	3545.13	3230.69
	2489.64	2231.23	2505.02	2460.52	2417.05	2665.53	2592.57	2678.65	2204.24	2188.95	2793.21	2453.54	2645.5	2845.44	2531.07	2253.69	2924.78	2845.69	2451.9	3081.97	2267.23	2898.25	3089.41	2885.67	2748.43	2585.87	3178.67	2537.1	3040.73	2906.2	2481.52	2662.47	3096.78	3388.05	2998.18	2420.9	3056.8	3175.38	2693.03	2629.68	2551.06	3314.8	3394.34	3287.89	3330.58	2647.36	3102.92	3540.96	3227.19
	2487.66	2230.47	2502.87	2458.61	2415.92	2662.42	2590.55	2675.69	2203.54	2188.38	2789.39	2452.03	2642.32	2841.82	2528.68	2252.97	2920.83	2842.39	2451.01	3078.38	2266.32	2894.43	3085.71	2882.37	2745.34	2583.26	3174.35	2534.67	3036.01	2902.49	2479.62	2659.43	3092.75	3383.5	2994.52	2419.65	3052.12	3171.58	2690.28	2626.95	2549.51	3309.37	3389.13	3283.22	3326.49	2644.58	3098.57	3536.81	3223.69
	2485.67	2229.7	2500.73	2456.71	2414.79	2659.31	2588.52	2672.74	2202.83	2187.81	2785.58	2450.52	2639.15	2838.21	2526.3	2252.26	2916.89	2839.1	2450.12	3074.78	2265.42	2890.61	3082.03	2879.09	2742.27	2580.66	3170.03	2532.24	3031.31	2898.8	2477.72	2656.4	3088.73	3378.94	2990.86	2418.4	3047.46	3167.79	2687.54	2624.22	2547.98	3303.96	3383.93	3278.56	3322.41	2641.81	3094.22	3532.65	3220.19
	2483.69	2228.93	2498.58	2454.81	2413.66	2656.21	2586.5	2669.8	2202.13	2187.24	2781.77	2449.01	2635.99	2834.61	2523.93	2251.54	2912.96	2835.83	2449.23	3071.2	2264.52	2886.8	3078.34	2875.81	2739.19	2578.07	3165.71	2529.82	3026.61	2895.11	2475.82	2653.38	3084.71	3374.39	2987.2	2417.15	3042.8	3164	2684.82	2621.5	2546.44	3298.57	3378.75	3273.91	3318.33	2639.05	3089.87	3528.5	3216.7
	2481.71	2228.16	2496.45	2452.92	2412.52	2653.12	2584.48	2666.86	2201.42	2186.67	2777.98	2447.51	2632.84	2831.02	2521.56	2250.82	2909.05	2832.56	2448.33	3067.61	2263.62	2883	3074.66	2872.54	2736.12	2575.48	3161.4	2527.41	3021.93	2891.42	2473.93	2650.36	3080.71	3369.85	2983.56	2415.9	3038.15	3160.22	2682.1	2618.79	2544.91	3293.2	3373.58	3269.26	3314.26	2636.29	3085.54	3524.35	3213.2
	2479.73	2227.4	2494.31	2451.02	2411.39	2650.04	2582.46	2663.93	2200.72	2186.1	2774.21	2446	2629.69	2827.44	2519.19	2250.11	2905.15	2829.3	2447.43	3064.03	2262.72	2879.2	3070.99	2869.28	2733.06	2572.9	3157.09	2525.01	3017.26	2887.75	2472.05	2647.35	3076.71	3365.3	2979.92	2414.66	3033.51	3156.45	2679.39	2616.08	2543.38	3287.85	3368.42	3264.63	3310.19	2633.54	3081.22	3520.21	3209.71
	2477.76	2226.63	2492.19	2449.14	2410.25	2646.96	2580.45	2661.01	2200.02	2185.53	2770.44	2444.5	2626.56	2823.87	2516.84	2249.39	2901.26	2826.05	2446.53	3060.45	2261.82	2875.41	3067.32	2866.03	2730	2570.33	3152.79	2522.61	3012.61	2884.08	2470.18	2644.35	3072.71	3360.76	2976.29	2413.42	3028.88	3152.68	2676.69	2613.38	2541.86	3282.51	3363.27	3260	3306.12	2630.8	3076.9	3516.07	3206.23
	2475.79	2225.86	2490.06	2447.25	2409.11	2643.89	2578.43	2658.1	2199.32	2184.97	2766.68	2443	2623.43	2820.3	2514.48	2248.67	2897.39	2822.8	2445.63	3056.87	2260.93	2871.63	3063.65	2862.79	2726.95	2567.76	3148.49	2520.22	3007.96	2880.42	2468.31	2641.36	3068.73	3356.22	2972.66	2412.17	3024.26	3148.92	2674	2610.68	2540.33	3277.2	3358.14	3255.38	3302.07	2628.06	3072.59	3511.94	3202.74
	2473.82	2225.1	2487.94	2445.37	2407.97	2640.83	2576.42	2655.2	2198.62	2184.4	2762.94	2441.49	2620.32	2816.75	2512.14	2247.94	2893.53	2819.57	2444.72	3053.3	2260.03	2867.86	3059.99	2859.55	2723.9	2565.2	3144.19	2517.84	3003.33	2876.77	2466.45	2638.37	3064.75	3351.69	2969.05	2410.93	3019.65	3145.16	2671.32	2607.99	2538.82	3271.9	3353.02	3250.76	3298.02	2625.32	3068.29	3507.81	3199.26
	2471.86	2224.33	2485.83	2443.49	2406.83	2637.77	2574.41	2652.3	2197.92	2183.83	2759.2	2440	2617.21	2813.21	2509.8	2247.22	2889.68	2816.34	2443.81	3049.73	2259.14	2864.09	3056.34	2856.33	2720.86	2562.64	3139.9	2515.47	2998.71	2873.13	2464.59	2635.39	3060.78	3347.15	2965.44	2409.69	3015.04	3141.41	2668.66	2605.31	2537.3	3266.61	3347.91	3246.15	3293.97	2622.6	3064	3503.68	3195.78
	2469.9	2223.57	2483.72	2441.61	2405.68	2634.72	2572.41	2649.41	2197.23	2183.27	2755.48	2438.5	2614.11	2809.67	2507.46	2246.5	2885.85	2813.13	2442.9	3046.16	2258.25	2860.33	3052.68	2853.11	2717.82	2560.09	3135.61	2513.11	2994.1	2869.49	2462.74	2632.42	3056.81	3342.62	2961.84	2408.46	3010.45	3137.67	2666	2602.63	2535.79	3261.35	3342.81	3241.55	3289.93	2619.87	3059.72	3499.56	3192.3
	2467.94	2222.81	2481.61	2439.74	2404.54	2631.68	2570.4	2646.53	2196.53	2182.71	2751.77	2437	2611.03	2806.14	2505.13	2245.77	2882.03	2809.92	2441.99	3042.6	2257.36	2856.58	3049.04	2849.91	2714.79	2557.55	3131.33	2510.75	2989.5	2865.86	2460.9	2629.45	3052.85	3338.1	2958.24	2407.22	3005.87	3133.93	2663.35	2599.96	2534.28	3256.1	3337.73	3236.96	3285.89	2617.16	3055.44	3495.44	3188.82
	2465.98	2222.04	2479.51	2437.87	2403.39	2628.65	2568.4	2643.65	2195.84	2182.14	2748.07	2435.51	2607.95	2802.63	2502.81	2245.05	2878.22	2806.72	2441.08	3039.04	2256.47	2852.83	3045.4	2846.71	2711.77	2555.01	3127.05	2508.4	2984.91	2862.24	2459.06	2626.49	3048.9	3333.57	2954.66	2405.99	3001.3	3130.2	2660.71	2597.29	2532.77	3250.87	3332.66	3232.38	3281.86	2614.44	3051.17	3491.33	3185.34
	2464.03	2221.28	2477.41	2436.01	2402.24	2625.62	2566.39	2640.78	2195.14	2181.58	2744.38	2434.02	2604.88	2799.12	2500.49	2244.32	2874.42	2803.53	2440.16	3035.48	2255.59	2849.1	3041.76	2843.53	2708.75	2552.48	3122.77	2506.06	2980.34	2858.62	2457.23	2623.54	3044.96	3329.05	2951.08	2404.76	2996.74	3126.47	2658.08	2594.63	2531.27	3245.66	3327.6	3227.8	3277.84	2611.74	3046.92	3487.22	3181.87
	2462.08	2220.52	2475.32	2434.14	2401.09	2622.61	2564.39	2637.93	2194.45	2181.02	2740.7	2432.52	2601.82	2795.62	2498.18	2243.59	2870.64	2800.35	2439.24	3031.93	2254.7	2845.37	3038.13	2840.35	2705.73	2549.96	3118.5	2503.73	2975.78	2855.01	2455.41	2620.6	3041.02	3324.54	2947.51	2403.53	2992.19	3122.75	2655.47	2591.97	2529.77	3240.47	3322.55	3223.23	3273.82	2609.04	3042.67	3483.11	3178.4
	2460.13	2219.76	2473.23	2432.29	2399.94	2619.59	2562.4	2635.07	2193.75	2180.46	2737.03	2431.04	2598.77	2792.13	2495.87	2242.86	2866.87	2797.18	2438.32	3028.38	2253.82	2841.64	3034.5	2837.18	2702.72	2547.44	3114.23	2501.4	2971.23	2851.41	2453.59	2617.66	3037.09	3320.02	2943.94	2402.3	2987.64	3119.04	2652.86	2589.33	2528.27	3235.3	3317.52	3218.67	3269.81	2606.34	3038.43	3479.01	3174.93
	2458.19	2219	2471.15	2430.43	2398.79	2616.59	2560.4	2632.23	2193.06	2179.9	2733.38	2429.55	2595.72	2788.65	2493.57	2242.14	2863.11	2794.02	2437.39	3024.83	2252.94	2837.93	3030.88	2834.02	2699.72	2544.93	3109.97	2499.08	2966.69	2847.82	2451.78	2614.74	3033.17	3315.51	2940.38	2401.07	2983.11	3115.33	2650.26	2586.68	2526.78	3230.14	3312.5	3214.12	3265.8	2603.66	3034.2	3474.92	3171.47
	2456.25	2218.24	2469.07	2428.58	2397.64	2613.6	2558.41	2629.4	2192.37	2179.34	2729.73	2428.06	2592.69	2785.18	2491.27	2241.4	2859.37	2790.86	2436.47	3021.29	2252.06	2834.22	3027.26	2830.87	2696.72	2542.43	3105.71	2496.77	2962.17	2844.24	2449.97	2611.82	3029.26	3311	2936.84	2399.85	2978.59	3111.63	2647.67	2584.05	2525.29	3225	3307.5	3209.57	3261.8	2600.97	3029.98	3470.83	3168
	2454.31	2217.48	2466.99	2426.73	2396.48	2610.61	2556.42	2626.57	2191.68	2178.78	2726.1	2426.58	2589.67	2781.71	2488.98	2240.67	2855.64	2787.72	2435.54	3017.75	2251.18	2830.52	3023.65	2827.73	2693.73	2539.93	3101.46	2494.47	2957.65	2840.66	2448.17	2608.9	3025.35	3306.5	2933.29	2398.63	2974.08	3107.93	2645.09	2581.42	2523.8	3219.88	3302.5	3205.04	3257.81	2598.3	3025.76	3466.74	3164.54
	2452.38	2216.72	2464.92	2424.89	2395.33	2607.63	2554.43	2623.75	2190.99	2178.22	2722.48	2425.09	2586.65	2778.26	2486.7	2239.94	2851.92	2784.58	2434.61	3014.22	2250.3	2826.82	3020.04	2824.59	2690.74	2537.44	3097.21	2492.17	2953.15	2837.09	2446.38	2606	3021.45	3302	2929.76	2397.4	2969.58	3104.24	2642.53	2578.79	2522.32	3214.77	3297.52	3200.51	3253.82	2595.63	3021.56	3462.66	3161.08
	2450.45	2215.96	2462.86	2423.05	2394.17	2604.65	2552.44	2620.94	2190.31	2177.66	2718.87	2423.61	2583.65	2774.82	2484.42	2239.21	2848.21	2781.45	2433.67	3010.68	2249.42	2823.14	3016.44	2821.47	2687.76	2534.96	3092.96	2489.88	2948.67	2833.53	2444.6	2603.1	3017.56	3297.5	2926.23	2396.18	2965.09	3100.56	2639.97	2576.18	2520.83	3209.68	3292.56	3195.98	3249.84	2592.96	3017.36	3458.58	3157.62
	2448.52	2215.21	2460.8	2421.21	2393.01	2601.69	2550.45	2618.13	2189.62	2177.1	2715.27	2422.13	2580.65	2771.38	2482.15	2238.47	2844.52	2778.33	2432.73	3007.15	2248.55	2819.46	3012.85	2818.35	2684.78	2532.48	3088.72	2487.6	2944.19	2829.97	2442.82	2600.21	3013.67	3293	2922.71	2394.97	2960.61	3096.88	2637.42	2573.56	2519.35	3204.61	3287.6	3191.47	3245.86	2590.3	3013.18	3454.51	3154.16
	2446.6	2214.45	2458.74	2419.38	2391.85	2598.73	2548.47	2615.34	2188.93	2176.54	2711.68	2420.66	2577.67	2767.96	2479.88	2237.74	2840.84	2775.22	2431.79	3003.63	2247.67	2815.79	3009.25	2815.25	2681.81	2530.01	3084.48	2485.33	2939.73	2826.42	2441.04	2597.33	3009.79	3288.51	2919.2	2393.75	2956.14	3093.21	2634.88	2570.96	2517.88	3199.56	3282.66	3186.96	3241.89	2587.65	3009	3450.44	3150.7
	2444.67	2213.69	2456.69	2417.55	2390.69	2595.78	2546.49	2612.55	2188.25	2175.99	2708.11	2419.18	2574.69	2764.54	2477.62	2237	2837.17	2772.12	2430.85	3000.1	2246.8	2812.12	3005.67	2812.15	2678.85	2527.54	3080.25	2483.07	2935.28	2822.88	2439.27	2594.45	3005.92	3284.02	2915.69	2392.53	2951.68	3089.55	2632.35	2568.36	2516.4	3194.53	3277.74	3182.46	3237.92	2585	3004.83	3446.38	3147.25
	2442.76	2212.94	2454.65	2415.72	2389.52	2592.84	2544.51	2609.77	2187.56	2175.43	2704.54	2417.7	2571.72	2761.14	2475.37	2236.27	2833.52	2769.02	2429.91	2996.59	2245.93	2808.47	3002.09	2809.06	2675.89	2525.08	3076.02	2480.81	2930.84	2819.35	2437.51	2591.58	3002.06	3279.54	2912.19	2391.32	2947.23	3085.89	2629.83	2565.77	2514.93	3189.51	3272.82	3177.97	3233.96	2582.36	3000.67	3442.32	3143.8
	2440.84	2212.18	2452.61	2413.9	2388.36	2589.9	2542.53	2607	2186.88	2174.87	2700.99	2416.23	2568.76	2757.74	2473.12	2235.53	2829.88	2765.93	2428.96	2993.07	2245.06	2804.82	2998.51	2805.98	2672.94	2522.63	3071.8	2478.56	2926.42	2815.83	2435.76	2588.72	2998.2	3275.06	2908.7	2390.11	2942.79	3082.24	2627.32	2563.18	2513.46	3184.51	3267.92	3173.49	3230.01	2579.72	2996.52	3438.27	3140.34
	2438.93	2211.43	2450.57	2412.08	2387.19	2586.97	2540.56	2604.23	2186.2	2174.32	2697.45	2414.76	2565.81	2754.35	2470.88	2234.79	2826.25	2762.86	2428.01	2989.56	2244.19	2801.18	2994.94	2802.91	2669.99	2520.18	3067.58	2476.32	2922.01	2812.31	2434.01	2585.87	2994.35	3270.58	2905.22	2388.9	2938.36	3078.59	2624.82	2560.6	2512	3179.53	3263.04	3169.01	3226.06	2577.09	2992.38	3434.23	3136.9
	2437.02	2210.68	2448.54	2410.26	2386.02	2584.05	2538.59	2601.48	2185.52	2173.76	2693.92	2413.29	2562.87	2750.97	2468.64	2234.05	2822.64	2759.79	2427.06	2986.05	2243.32	2797.54	2991.38	2799.85	2667.05	2517.74	3063.37	2474.09	2917.61	2808.8	2432.27	2583.03	2990.51	3266.11	2901.74	2387.69	2933.94	3074.95	2622.33	2558.03	2510.53	3174.57	3258.16	3164.54	3222.12	2574.47	2988.25	3430.18	3133.45
	2435.12	2209.92	2446.52	2408.45	2384.85	2581.14	2536.61	2598.73	2184.84	2173.21	2690.4	2411.82	2559.94	2747.6	2466.41	2233.31	2819.04	2756.73	2426.1	2982.55	2242.46	2793.91	2987.82	2796.79	2664.12	2515.31	3059.16	2471.86	2913.22	2805.3	2430.53	2580.19	2986.67	3261.64	2898.27	2386.48	2929.54	3071.31	2619.85	2555.46	2509.07	3169.62	3253.3	3160.08	3218.19	2571.85	2984.12	3426.15	3130
	2433.22	2209.17	2444.5	2406.65	2383.68	2578.24	2534.65	2595.99	2184.16	2172.65	2686.89	2410.36	2557.02	2744.25	2464.19	2232.57	2815.45	2753.67	2425.14	2979.04	2241.59	2790.3	2984.27	2793.75	2661.19	2512.88	3054.96	2469.64	2908.85	2801.8	2428.8	2577.36	2982.85	3257.17	2894.81	2385.28	2925.14	3067.68	2617.38	2552.9	2507.61	3164.69	3248.46	3155.63	3214.26	2569.24	2980.01	3422.12	3126.56
	2431.32	2208.42	2442.48	2404.84	2382.51	2575.34	2532.68	2593.26	2183.48	2172.1	2683.39	2408.89	2554.11	2740.9	2461.97	2231.83	2811.87	2750.63	2424.18	2975.55	2240.73	2786.68	2980.72	2790.71	2658.27	2510.46	3050.76	2467.43	2904.49	2798.32	2427.08	2574.54	2979.03	3252.71	2891.35	2384.08	2920.75	3064.06	2614.92	2550.34	2506.15	3159.78	3243.62	3151.18	3210.33	2566.63	2975.91	3418.09	3123.11
	2429.43	2207.67	2440.47	2403.04	2381.34	2572.45	2530.72	2590.53	2182.8	2171.54	2679.91	2407.43	2551.21	2737.56	2459.76	2231.09	2808.31	2747.59	2423.22	2972.05	2239.87	2783.08	2977.18	2787.69	2655.35	2508.05	3046.56	2465.23	2900.14	2794.84	2425.36	2571.72	2975.21	3248.25	2887.91	2382.87	2916.38	3060.45	2612.46	2547.79	2504.7	3154.89	3238.8	3146.75	3206.42	2564.03	2971.81	3414.07	3119.67
	2427.54	2206.92	2438.47	2401.25	2380.16	2569.57	2528.75	2587.82	2182.13	2170.99	2676.44	2405.97	2548.32	2734.22	2457.55	2230.34	2804.76	2744.56	2422.26	2968.56	2239.01	2779.48	2973.64	2784.67	2652.44	2505.64	3042.37	2463.03	2895.81	2791.36	2423.65	2568.92	2971.41	3243.79	2884.47	2381.67	2912.02	3056.84	2610.02	2545.25	2503.25	3150.01	3234	3142.32	3202.51	2561.44	2967.73	3410.06	3116.23
	2425.65	2206.17	2436.47	2399.45	2378.99	2566.7	2526.79	2585.11	2181.45	2170.44	2672.98	2404.51	2545.43	2730.9	2455.35	2229.6	2801.22	2741.55	2421.29	2965.07	2238.15	2775.89	2970.11	2781.66	2649.53	2503.24	3038.19	2460.84	2891.49	2787.9	2421.94	2566.12	2967.61	3239.34	2881.03	2380.47	2907.66	3053.23	2607.59	2542.71	2501.8	3145.15	3229.21	3137.9	3198.6	2558.85	2963.65	3406.05	3112.79
	2423.77	2205.42	2434.47	2397.67	2377.81	2563.83	2524.84	2582.41	2180.78	2169.88	2669.53	2403.05	2542.56	2727.59	2453.15	2228.86	2797.7	2738.53	2420.32	2961.59	2237.29	2772.31	2966.59	2778.66	2646.64	2500.85	3034.01	2458.66	2887.18	2784.44	2420.24	2563.33	2963.82	3234.89	2877.61	2379.28	2903.32	3049.63	2605.16	2540.18	2500.35	3140.31	3224.43	3133.48	3194.71	2556.27	2959.58	3402.04	3109.35
	2421.89	2204.67	2432.48	2395.88	2376.63	2560.97	2522.88	2579.72	2180.11	2169.33	2666.09	2401.59	2539.69	2724.29	2450.97	2228.11	2794.19	2735.53	2419.34	2958.11	2236.43	2768.74	2963.07	2775.66	2643.74	2498.46	3029.83	2456.49	2882.88	2780.99	2418.55	2560.55	2960.03	3230.45	2874.19	2378.08	2898.99	3046.04	2602.75	2537.66	2498.9	3135.49	3219.67	3129.08	3190.81	2553.69	2955.53	3398.05	3105.92
	2420.02	2203.92	2430.5	2394.1	2375.45	2558.12	2520.93	2577.03	2179.43	2168.78	2662.67	2400.14	2536.84	2721	2448.78	2227.37	2790.69	2732.54	2418.37	2954.64	2235.58	2765.17	2959.56	2772.68	2640.86	2496.08	3025.67	2454.32	2878.6	2777.55	2416.86	2557.77	2956.26	3226.01	2870.78	2376.89	2894.67	3042.46	2600.34	2535.14	2497.46	3130.68	3214.92	3124.68	3186.93	2551.12	2951.48	3394.05	3102.48
	2418.15	2203.17	2428.52	2392.33	2374.27	2555.28	2518.98	2574.36	2178.76	2168.23	2659.25	2398.68	2533.99	2717.71	2446.61	2226.62	2787.21	2729.55	2417.39	2951.16	2234.72	2761.62	2956.05	2769.7	2637.98	2493.71	3021.5	2452.17	2874.33	2774.12	2415.18	2555	2952.49	3221.57	2867.37	2375.7	2890.36	3038.88	2597.95	2532.63	2496.02	3125.89	3210.18	3120.29	3183.05	2548.56	2947.44	3390.07	3099.05
	2416.28	2202.43	2426.55	2390.55	2373.09	2552.44	2517.03	2571.69	2178.09	2167.68	2655.85	2397.23	2531.16	2714.44	2444.44	2225.87	2783.74	2726.57	2416.41	2947.69	2233.87	2758.06	2952.55	2766.74	2635.1	2491.34	3017.34	2450.01	2870.08	2770.69	2413.5	2552.25	2948.73	3217.14	2863.98	2374.5	2886.06	3035.3	2595.56	2530.13	2494.58	3121.12	3205.46	3115.91	3179.18	2546	2943.41	3386.08	3095.61
	2414.41	2201.68	2424.58	2388.78	2371.9	2549.62	2515.08	2569.03	2177.42	2167.12	2652.46	2395.78	2528.33	2711.18	2442.27	2225.13	2780.28	2723.6	2415.42	2944.23	2233.02	2754.52	2949.05	2763.78	2632.24	2488.98	3013.19	2447.87	2865.83	2767.27	2411.83	2549.49	2944.97	3212.71	2860.59	2373.32	2881.78	3031.74	2593.19	2527.63	2493.14	3116.36	3200.75	3111.54	3175.31	2543.44	2939.4	3382.11	3092.18
	2412.55	2200.94	2422.61	2387.02	2370.72	2546.8	2513.14	2566.38	2176.75	2166.57	2649.08	2394.34	2525.51	2707.92	2440.11	2224.38	2776.83	2720.64	2414.43	2940.77	2232.16	2750.99	2945.56	2760.83	2629.37	2486.63	3009.04	2445.74	2861.6	2763.86	2410.17	2546.75	2941.22	3208.28	2857.21	2372.13	2877.5	3028.17	2590.82	2525.14	2491.7	3111.62	3196.06	3107.17	3171.45	2540.9	2935.39	3378.14	3088.75
	2410.7	2200.19	2420.66	2385.26	2369.53	2543.99	2511.2	2563.73	2176.09	2166.02	2645.71	2392.89	2522.7	2704.68	2437.96	2223.63	2773.4	2717.68	2413.44	2937.31	2231.31	2747.46	2942.08	2757.89	2626.52	2484.28	3004.9	2443.61	2857.39	2760.45	2408.51	2544.02	2937.48	3203.86	2853.83	2370.94	2873.23	3024.62	2588.46	2522.66	2490.27	3106.9	3191.38	3102.81	3167.6	2538.36	2931.39	3374.18	3085.32
	2408.84	2199.45	2418.71	2383.5	2368.34	2541.18	2509.26	2561.1	2175.42	2165.47	2642.36	2391.45	2519.9	2701.44	2435.81	2222.88	2769.98	2714.74	2412.45	2933.86	2230.47	2743.94	2938.6	2754.96	2623.67	2481.94	3000.76	2441.49	2853.19	2757.06	2406.86	2541.29	2933.75	3199.44	2850.46	2369.76	2868.98	3021.07	2586.11	2520.18	2488.84	3102.2	3186.71	3098.47	3163.75	2535.82	2927.4	3370.22	3081.89
	2407	2198.7	2416.76	2381.75	2367.15	2538.39	2507.32	2558.47	2174.75	2164.92	2639.01	2390	2517.12	2698.21	2433.67	2222.13	2766.57	2711.8	2411.46	2930.41	2229.62	2740.43	2935.13	2752.03	2620.83	2479.6	2996.63	2439.38	2849	2753.67	2405.21	2538.57	2930.03	3195.03	2847.1	2368.57	2864.74	3017.53	2583.77	2517.71	2487.41	3097.52	3182.06	3094.12	3159.91	2533.29	2923.42	3366.27	3078.46
	2405.15	2197.96	2414.82	2380	2365.96	2535.6	2505.39	2555.85	2174.09	2164.37	2635.68	2388.56	2514.34	2695	2431.54	2221.38	2763.18	2708.87	2410.46	2926.96	2228.77	2736.92	2931.66	2749.12	2617.99	2477.28	2992.5	2437.27	2844.82	2750.28	2403.57	2535.86	2926.31	3190.62	2843.75	2367.39	2860.51	3013.99	2581.44	2515.24	2485.98	3092.85	3177.42	3089.79	3156.08	2530.77	2919.45	3362.32	3075.04
	2403.31	2197.22	2412.88	2378.26	2364.77	2532.82	2503.45	2553.24	2173.43	2163.82	2632.36	2387.12	2511.56	2691.79	2429.41	2220.63	2759.8	2705.94	2409.46	2923.52	2227.93	2733.43	2928.2	2746.21	2615.16	2474.95	2988.38	2435.17	2840.66	2746.91	2401.94	2533.15	2922.6	3186.22	2840.4	2366.21	2856.29	3010.46	2579.12	2512.79	2484.56	3088.19	3172.8	3085.47	3152.25	2528.26	2915.49	3358.38	3071.61
	2401.47	2196.48	2410.95	2376.52	2363.58	2530.05	2501.52	2550.64	2172.76	2163.27	2629.05	2385.68	2508.8	2688.6	2427.29	2219.88	2756.43	2703.03	2408.45	2920.08	2227.08	2729.94	2924.75	2743.31	2612.34	2472.64	2984.27	2433.08	2836.51	2743.54	2400.31	2530.46	2918.89	3181.82	2837.07	2365.03	2852.08	3006.94	2576.8	2510.34	2483.13	3083.56	3168.19	3081.15	3148.43	2525.75	2911.54	3354.45	3068.19
	2399.64	2195.74	2409.02	2374.79	2362.39	2527.29	2499.6	2548.05	2172.1	2162.72	2625.75	2384.25	2506.05	2685.41	2425.17	2219.13	2753.07	2700.12	2407.45	2916.65	2226.24	2726.46	2921.3	2740.42	2609.53	2470.33	2980.16	2431	2832.38	2740.19	2398.69	2527.77	2915.2	3177.42	2833.73	2363.86	2847.89	3003.42	2574.5	2507.89	2481.71	3078.94	3163.6	3076.84	3144.62	2523.24	2907.6	3350.52	3064.77
	2397.81	2195	2407.11	2373.05	2361.19	2524.53	2497.67	2545.46	2171.44	2162.17	2622.46	2382.81	2503.31	2682.23	2423.06	2218.38	2749.73	2697.23	2406.44	2913.22	2225.4	2722.99	2917.86	2737.54	2606.72	2468.03	2976.05	2428.93	2828.26	2736.84	2397.07	2525.09	2911.51	3173.03	2830.41	2362.68	2843.7	2999.91	2572.21	2505.45	2480.29	3074.34	3159.02	3072.55	3140.81	2520.75	2903.67	3346.59	3061.35
	2395.99	2194.26	2405.19	2371.33	2359.99	2521.79	2495.75	2542.88	2170.78	2161.62	2619.19	2381.38	2500.58	2679.06	2420.96	2217.62	2746.4	2694.34	2405.43	2909.8	2224.56	2719.52	2914.42	2734.67	2603.91	2465.74	2971.96	2426.86	2824.15	2733.49	2395.46	2522.42	2907.83	3168.65	2827.09	2361.51	2839.53	2996.41	2569.92	2503.02	2478.88	3069.76	3154.45	3068.26	3137.01	2518.26	2899.75	3342.68	3057.93
	2394.16	2193.52	2403.28	2369.6	2358.8	2519.05	2493.83	2540.31	2170.12	2161.07	2615.93	2379.95	2497.85	2675.9	2418.86	2216.87	2743.08	2691.45	2404.42	2906.37	2223.72	2716.07	2910.99	2731.8	2601.12	2463.45	2967.86	2424.8	2820.05	2730.16	2393.85	2519.75	2904.16	3164.27	2823.78	2360.34	2835.37	2992.91	2567.64	2500.6	2477.46	3065.19	3149.9	3063.97	3133.21	2515.77	2895.83	3338.77	3054.52
	2392.35	2192.78	2401.38	2367.88	2357.6	2516.32	2491.91	2537.75	2169.47	2160.52	2612.67	2378.52	2495.14	2672.75	2416.77	2216.12	2739.78	2688.58	2403.4	2902.96	2222.88	2712.62	2907.57	2728.94	2598.33	2461.17	2963.78	2422.75	2815.97	2726.83	2392.26	2517.1	2900.49	3159.89	2820.48	2359.17	2831.22	2989.42	2565.37	2498.18	2476.05	3060.64	3145.36	3059.7	3129.43	2513.29	2891.93	3334.86	3051.1
	2390.53	2192.04	2399.48	2366.17	2356.4	2513.59	2490	2535.2	2168.81	2159.97	2609.43	2377.1	2492.43	2669.62	2414.68	2215.36	2736.49	2685.71	2402.39	2899.55	2222.04	2709.18	2904.15	2726.1	2595.54	2458.89	2959.7	2420.7	2811.91	2723.51	2390.66	2514.45	2896.84	3155.52	2817.19	2358	2827.08	2985.93	2563.12	2495.77	2474.64	3056.1	3140.84	3055.44	3125.65	2510.82	2888.04	3330.97	3047.69
	2388.73	2191.31	2397.59	2364.46	2355.2	2510.88	2488.09	2532.65	2168.15	2159.42	2606.21	2375.67	2489.73	2666.49	2412.61	2214.61	2733.21	2682.85	2401.37	2896.14	2221.2	2705.75	2900.74	2723.26	2592.77	2456.62	2955.63	2418.67	2807.85	2720.2	2389.08	2511.81	2893.19	3151.15	2813.9	2356.83	2822.96	2982.45	2560.86	2493.36	2473.23	3051.59	3136.33	3051.18	3121.87	2508.36	2884.16	3327.07	3044.28
	2386.92	2190.57	2395.7	2362.75	2354	2508.17	2486.18	2530.12	2167.5	2158.87	2602.99	2374.25	2487.05	2663.37	2410.53	2213.86	2729.94	2680	2400.34	2892.73	2220.37	2702.32	2897.34	2720.43	2590	2454.36	2951.56	2416.64	2803.81	2716.9	2387.49	2509.18	2889.55	3146.79	2810.62	2355.67	2818.85	2978.98	2558.62	2490.97	2471.82	3047.09	3131.84	3046.94	3118.1	2505.9	2880.29	3323.19	3040.87
	2385.12	2189.84	2393.82	2361.05	2352.8	2505.47	2484.27	2527.59	2166.84	2158.33	2599.78	2372.83	2484.37	2660.26	2408.46	2213.1	2726.69	2677.16	2399.32	2889.34	2219.54	2698.91	2893.94	2717.6	2587.23	2452.11	2947.5	2414.62	2799.79	2713.6	2385.92	2506.56	2885.91	3142.43	2807.34	2354.5	2814.74	2975.52	2556.39	2488.58	2470.41	3042.6	3127.36	3042.7	3114.34	2503.45	2876.43	3319.31	3037.46
	2383.32	2189.1	2391.94	2359.35	2351.59	2502.78	2482.36	2525.07	2166.19	2157.78	2596.59	2371.41	2481.7	2657.16	2406.4	2212.35	2723.45	2674.33	2398.29	2885.94	2218.7	2695.5	2890.55	2714.79	2584.48	2449.86	2943.44	2412.6	2795.78	2710.32	2384.35	2503.94	2882.29	3138.08	2804.08	2353.34	2810.66	2972.06	2554.17	2486.19	2469.01	3038.14	3122.9	3038.47	3110.59	2501	2872.58	3315.43	3034.05
	2381.53	2188.37	2390.07	2357.66	2350.39	2500.1	2480.46	2522.55	2165.54	2157.23	2593.41	2369.99	2479.04	2654.06	2404.35	2211.59	2720.22	2671.5	2397.27	2882.55	2217.87	2692.1	2887.17	2711.98	2581.73	2447.62	2939.4	2410.59	2791.78	2707.04	2382.78	2501.33	2878.67	3133.73	2800.82	2352.18	2806.58	2968.61	2551.95	2483.81	2467.61	3033.68	3118.45	3034.25	3106.84	2498.57	2868.74	3311.57	3030.65
	2379.74	2187.64	2388.2	2355.97	2349.18	2497.43	2478.56	2520.05	2164.89	2156.68	2590.23	2368.57	2476.39	2650.98	2402.3	2210.84	2717	2668.68	2396.24	2879.17	2217.04	2688.71	2883.79	2709.18	2578.99	2445.39	2935.35	2408.59	2787.8	2703.77	2381.22	2498.73	2875.06	3129.39	2797.56	2351.02	2802.51	2965.17	2549.74	2481.44	2466.21	3029.25	3114.02	3030.04	3103.1	2496.13	2864.91	3307.71	3027.24
	2377.96	2186.9	2386.34	2354.28	2347.98	2494.76	2476.67	2517.55	2164.24	2156.13	2587.08	2367.16	2473.75	2647.91	2400.26	2210.08	2713.8	2665.87	2395.2	2875.79	2216.21	2685.33	2880.41	2706.39	2576.25	2443.16	2931.32	2406.6	2783.83	2700.5	2379.67	2496.14	2871.45	3125.06	2794.32	2349.86	2798.46	2961.73	2547.54	2479.08	2464.81	3024.83	3109.6	3025.84	3099.37	2493.71	2861.09	3303.85	3023.84
	2376.18	2186.17	2384.49	2352.6	2346.77	2492.11	2474.78	2515.06	2163.59	2155.59	2583.93	2365.75	2471.11	2644.85	2398.22	2209.33	2710.61	2663.07	2394.17	2872.41	2215.38	2681.95	2877.05	2703.61	2573.52	2440.94	2927.29	2404.62	2779.87	2697.25	2378.12	2493.56	2867.86	3120.73	2791.08	2348.71	2794.42	2958.3	2545.35	2476.72	2463.42	3020.43	3105.19	3021.65	3095.64	2491.29	2857.28	3300	3020.44
	2374.4	2185.44	2382.64	2350.93	2345.56	2489.46	2472.89	2512.58	2162.94	2155.04	2580.79	2364.34	2468.49	2641.8	2396.19	2208.57	2707.43	2660.27	2393.13	2869.04	2214.56	2678.59	2873.69	2700.84	2570.8	2438.72	2923.27	2402.64	2775.93	2694	2376.58	2490.98	2864.27	3116.4	2787.85	2347.55	2790.39	2954.88	2543.17	2474.37	2462.02	3016.05	3100.8	3017.47	3091.92	2488.88	2853.48	3296.16	3017.05
	2372.63	2184.71	2380.8	2349.26	2344.36	2486.82	2471	2510.11	2162.29	2154.49	2577.66	2362.93	2465.88	2638.75	2394.17	2207.82	2704.26	2657.49	2392.09	2865.67	2213.73	2675.23	2870.34	2698.07	2568.09	2436.52	2919.26	2400.67	2772	2690.76	2375.05	2488.41	2860.69	3112.08	2784.63	2346.4	2786.38	2951.46	2541	2472.03	2460.63	3011.68	3096.43	3013.29	3088.21	2486.47	2849.69	3292.32	3013.65
	2370.86	2183.98	2378.96	2347.59	2343.15	2484.19	2469.11	2507.65	2161.65	2153.94	2574.55	2361.52	2463.27	2635.72	2392.15	2207.06	2701.11	2654.71	2391.05	2862.31	2212.91	2671.88	2866.99	2695.32	2565.38	2434.32	2915.25	2398.71	2768.09	2687.53	2373.52	2485.85	2857.12	3107.77	2781.41	2345.25	2782.37	2948.05	2538.83	2469.69	2459.24	3007.32	3092.07	3009.13	3084.51	2484.07	2845.91	3288.49	3010.26
	2369.1	2183.26	2377.13	2345.92	2341.94	2481.57	2467.23	2505.19	2161	2153.4	2571.45	2360.12	2460.67	2632.7	2390.14	2206.31	2697.97	2651.94	2390.01	2858.96	2212.08	2668.54	2863.65	2692.57	2562.68	2432.12	2911.25	2396.75	2764.18	2684.31	2371.99	2483.3	2853.56	3103.46	2778.2	2344.1	2778.38	2944.65	2536.68	2467.36	2457.85	3002.99	3087.73	3004.98	3080.81	2481.68	2842.14	3284.67	3006.87
	2367.34	2182.53	2375.3	2344.27	2340.73	2478.95	2465.35	2502.74	2160.36	2152.85	2568.36	2358.72	2458.09	2629.68	2388.13	2205.55	2694.84	2649.17	2388.97	2855.61	2211.26	2665.21	2860.32	2689.83	2559.98	2429.94	2907.25	2394.81	2760.3	2681.1	2370.47	2480.76	2850	3099.15	2775	2342.95	2774.4	2941.26	2534.53	2465.04	2456.47	2998.67	3083.4	3000.83	3077.12	2479.3	2838.38	3280.85	3003.48
	2365.59	2181.8	2373.48	2342.61	2339.52	2476.34	2463.48	2500.31	2159.71	2152.3	2565.28	2357.32	2455.51	2626.68	2386.13	2204.8	2691.72	2646.42	2387.92	2852.26	2210.44	2661.89	2856.99	2687.1	2557.3	2427.76	2903.27	2392.87	2756.43	2677.89	2368.96	2478.22	2846.46	3094.86	2771.81	2341.81	2770.44	2937.87	2532.39	2462.73	2455.09	2994.36	3079.08	2996.7	3073.43	2476.92	2834.63	3277.04	3000.1
	2363.84	2181.08	2371.66	2340.96	2338.3	2473.75	2461.61	2497.87	2159.07	2151.76	2562.21	2355.92	2452.94	2623.68	2384.14	2204.04	2688.62	2643.67	2386.87	2848.92	2209.62	2658.57	2853.67	2684.37	2554.62	2425.58	2899.29	2390.93	2752.57	2674.7	2367.45	2475.7	2842.92	3090.56	2768.62	2340.66	2766.49	2934.49	2530.26	2460.42	2453.7	2990.08	3074.78	2992.57	3069.76	2474.55	2830.89	3273.23	2996.71
	2362.09	2180.35	2369.85	2339.31	2337.09	2471.16	2459.74	2495.45	2158.43	2151.21	2559.15	2354.52	2450.38	2620.7	2382.15	2203.29	2685.53	2640.93	2385.82	2845.58	2208.8	2655.26	2850.35	2681.65	2551.95	2423.42	2895.31	2389.01	2748.72	2671.51	2365.95	2473.18	2839.39	3086.28	2765.44	2339.52	2762.55	2931.12	2528.13	2458.12	2452.32	2985.8	3070.5	2988.46	3066.09	2472.19	2827.17	3269.44	2993.33
	2360.35	2179.63	2368.04	2337.67	2335.88	2468.58	2457.87	2493.04	2157.79	2150.67	2556.1	2353.13	2447.83	2617.72	2380.17	2202.53	2682.45	2638.2	2384.77	2842.25	2207.98	2651.97	2847.05	2678.95	2549.28	2421.26	2891.35	2387.09	2744.9	2668.33	2364.45	2470.67	2835.86	3082	2762.27	2338.38	2758.62	2927.75	2526.02	2455.82	2450.95	2981.55	3066.23	2984.35	3062.42	2469.83	2823.45	3265.64	2989.95
	2358.62	2178.91	2366.25	2336.04	2334.67	2466.01	2456.01	2490.63	2157.15	2150.12	2553.07	2351.73	2445.28	2614.76	2378.19	2201.78	2679.38	2635.47	2383.72	2838.92	2207.17	2648.68	2843.75	2676.25	2546.62	2419.1	2887.39	2385.18	2741.08	2665.16	2362.96	2468.16	2832.35	3077.72	2759.1	2337.24	2754.7	2924.39	2523.91	2453.53	2449.57	2977.31	3061.98	2980.26	3058.77	2467.48	2819.74	3261.86	2986.57
	2356.88	2178.18	2364.45	2334.4	2333.45	2463.44	2454.15	2488.23	2156.51	2149.57	2550.04	2350.34	2442.75	2611.8	2376.22	2201.02	2676.32	2632.75	2382.66	2835.6	2206.35	2645.4	2840.45	2673.56	2543.97	2416.96	2883.44	2383.28	2737.28	2661.99	2361.48	2465.67	2828.84	3073.46	2755.94	2336.1	2750.8	2921.04	2521.81	2451.25	2448.2	2973.08	3057.74	2976.17	3055.12	2465.14	2816.04	3258.08	2983.2
	2355.16	2177.46	2362.66	2332.77	2332.24	2460.89	2452.29	2485.84	2155.87	2149.03	2547.03	2348.96	2440.23	2608.85	2374.26	2200.27	2673.28	2630.05	2381.61	2832.29	2205.54	2642.13	2837.17	2670.87	2541.33	2414.82	2879.5	2381.38	2733.49	2658.84	2360	2463.18	2825.34	3069.19	2752.79	2334.96	2746.91	2917.7	2519.72	2448.98	2446.83	2968.88	3053.51	2972.1	3051.48	2462.8	2812.36	3254.3	2979.83
	2353.43	2176.74	2360.88	2331.15	2331.02	2458.34	2450.44	2483.46	2155.24	2148.48	2544.03	2347.57	2437.71	2605.92	2372.3	2199.51	2670.25	2627.34	2380.55	2828.98	2204.72	2638.86	2833.89	2668.2	2538.69	2412.69	2875.56	2379.5	2729.72	2655.69	2358.52	2460.71	2821.85	3064.94	2749.65	2333.83	2743.04	2914.36	2517.64	2446.71	2445.46	2964.68	3049.31	2968.03	3047.84	2460.48	2808.68	3250.54	2976.46
	2351.72	2176.02	2359.1	2329.53	2329.8	2455.8	2448.59	2481.08	2154.6	2147.94	2541.04	2346.18	2435.2	2602.99	2370.35	2198.76	2667.23	2624.65	2379.49	2825.67	2203.91	2635.61	2830.61	2665.53	2536.06	2410.56	2871.63	2377.62	2725.96	2652.55	2357.06	2458.24	2818.37	3060.69	2746.51	2332.7	2739.17	2911.03	2515.56	2444.45	2444.09	2960.51	3045.11	2963.98	3044.22	2458.15	2805.02	3246.78	2973.09
	2350	2175.3	2357.33	2327.92	2328.59	2453.27	2446.74	2478.72	2153.97	2147.39	2538.06	2344.8	2432.7	2600.07	2368.41	2198	2664.22	2621.96	2378.43	2822.38	2203.1	2632.36	2827.34	2662.87	2533.44	2408.44	2867.71	2375.74	2722.22	2649.42	2355.59	2455.77	2814.9	3056.45	2743.38	2331.57	2735.32	2907.71	2513.5	2442.2	2442.72	2956.35	3040.94	2959.93	3040.6	2455.84	2801.36	3243.02	2969.73
	2348.29	2174.58	2355.56	2326.31	2327.37	2450.75	2444.89	2476.36	2153.33	2146.85	2535.1	2343.42	2430.22	2597.16	2366.47	2197.25	2661.23	2619.29	2377.37	2819.08	2202.29	2629.13	2824.08	2660.22	2530.83	2406.33	2863.8	2373.88	2718.49	2646.3	2354.14	2453.32	2811.43	3052.21	2740.26	2330.44	2731.48	2904.4	2511.44	2439.96	2441.36	2952.2	3036.77	2955.9	3036.98	2453.53	2797.72	3239.28	2966.36
	2346.59	2173.87	2353.8	2324.7	2326.15	2448.24	2443.05	2474.01	2152.7	2146.3	2532.14	2342.04	2427.73	2594.27	2364.53	2196.5	2658.24	2616.62	2376.3	2815.79	2201.48	2625.9	2820.83	2657.57	2528.22	2404.22	2859.89	2372.02	2714.77	2643.19	2352.68	2450.87	2807.97	3047.98	2737.14	2329.31	2727.66	2901.09	2509.39	2437.72	2440	2948.07	3032.63	2951.87	3033.38	2451.23	2794.08	3235.54	2963
	2344.89	2173.15	2352.05	2323.1	2324.94	2445.74	2441.22	2471.66	2152.07	2145.76	2529.19	2340.67	2425.26	2591.38	2362.61	2195.74	2655.27	2613.95	2375.24	2812.51	2200.68	2622.68	2817.58	2654.94	2525.62	2402.13	2856	2370.17	2711.07	2640.09	2351.24	2448.44	2804.53	3043.75	2734.03	2328.18	2723.85	2897.79	2507.34	2435.49	2438.64	2943.96	3028.5	2947.86	3029.78	2448.94	2790.46	3231.8	2959.65
	2343.19	2172.43	2350.3	2321.5	2323.72	2443.24	2439.38	2469.33	2151.44	2145.21	2526.26	2339.29	2422.8	2588.5	2360.69	2194.99	2652.31	2611.3	2374.17	2809.23	2199.87	2619.47	2814.34	2652.31	2523.03	2400.04	2852.11	2368.33	2707.38	2636.99	2349.8	2446.01	2801.08	3039.53	2730.93	2327.06	2720.05	2894.5	2505.31	2433.26	2437.28	2939.86	3024.38	2943.86	3026.19	2446.66	2786.85	3228.08	2956.29
	2341.5	2171.72	2348.55	2319.91	2322.5	2440.76	2437.55	2467	2150.81	2144.67	2523.34	2337.92	2420.35	2585.63	2358.77	2194.24	2649.37	2608.65	2373.1	2805.96	2199.06	2616.27	2811.11	2649.69	2520.45	2397.95	2848.22	2366.49	2703.71	2633.91	2348.36	2443.59	2797.65	3035.32	2727.84	2325.93	2716.26	2891.22	2503.28	2431.04	2435.92	2935.78	3020.28	2939.86	3022.6	2444.38	2783.25	3224.35	2952.94
	2339.81	2171	2346.81	2318.32	2321.28	2438.28	2435.72	2464.69	2150.18	2144.12	2520.43	2336.55	2417.9	2582.77	2356.87	2193.49	2646.43	2606.01	2372.03	2802.7	2198.26	2613.08	2807.89	2647.08	2517.87	2395.87	2844.35	2364.66	2700.05	2630.83	2346.93	2441.17	2794.23	3031.12	2724.75	2324.81	2712.49	2887.94	2501.26	2428.83	2434.57	2931.71	3016.2	2935.88	3019.03	2442.11	2779.66	3220.64	2949.59
	2338.13	2170.29	2345.08	2316.74	2320.06	2435.81	2433.9	2462.38	2149.55	2143.58	2517.53	2335.18	2415.46	2579.92	2354.96	2192.73	2643.51	2603.38	2370.96	2799.44	2197.46	2609.9	2804.67	2644.48	2515.3	2393.8	2840.48	2362.84	2696.41	2627.76	2345.51	2438.77	2790.81	3026.92	2721.67	2323.69	2708.73	2884.67	2499.25	2426.63	2433.22	2927.66	3012.13	2931.91	3015.46	2439.85	2776.08	3216.93	2946.25
	2336.46	2169.58	2343.35	2315.16	2318.84	2433.36	2432.08	2460.08	2148.92	2143.04	2514.64	2333.81	2413.04	2577.08	2353.07	2191.98	2640.6	2600.76	2369.89	2796.18	2196.66	2606.72	2801.45	2641.88	2512.74	2391.74	2836.63	2361.03	2692.78	2624.7	2344.09	2436.37	2787.4	3022.73	2718.6	2322.58	2704.99	2881.41	2497.24	2424.44	2431.87	2923.63	3008.08	2927.94	3011.9	2437.59	2772.51	3213.23	2942.9
	2334.78	2168.87	2341.63	2313.59	2317.62	2430.91	2430.26	2457.78	2148.3	2142.49	2511.76	2332.45	2410.62	2574.25	2351.18	2191.23	2637.7	2598.14	2368.81	2792.93	2195.86	2603.56	2798.25	2639.29	2510.19	2389.68	2832.78	2359.22	2689.17	2621.65	2342.67	2433.99	2784	3018.54	2715.54	2321.46	2701.26	2878.16	2495.25	2422.25	2430.52	2919.61	3004.04	2923.99	3008.34	2435.34	2768.95	3209.54	2939.56
	2333.12	2168.16	2339.92	2312.02	2316.4	2428.46	2428.45	2455.5	2147.67	2141.95	2508.89	2331.09	2408.21	2571.43	2349.3	2190.48	2634.81	2595.53	2367.74	2789.69	2195.06	2600.4	2795.05	2636.71	2507.64	2387.63	2828.93	2357.42	2685.57	2618.6	2341.26	2431.61	2780.61	3014.37	2712.48	2320.35	2697.54	2874.92	2493.26	2420.07	2429.17	2915.6	3000.02	2920.05	3004.8	2433.1	2765.4	3205.85	2936.22
	2331.45	2167.45	2338.21	2310.45	2315.18	2426.03	2426.63	2453.22	2147.05	2141.4	2506.04	2329.73	2405.8	2568.62	2347.42	2189.73	2631.94	2592.93	2366.66	2786.45	2194.26	2597.25	2791.86	2634.14	2505.1	2385.59	2825.1	2355.63	2681.98	2615.57	2339.86	2429.23	2777.23	3010.2	2709.43	2319.23	2693.83	2871.68	2491.27	2417.89	2427.83	2911.61	2996.01	2916.12	3001.26	2430.87	2761.86	3202.17	2932.89
	2329.8	2166.74	2336.5	2308.89	2313.96	2423.61	2424.83	2450.95	2146.42	2140.86	2503.19	2328.37	2403.41	2565.82	2345.55	2188.98	2629.07	2590.34	2365.59	2783.22	2193.46	2594.12	2788.67	2631.58	2502.57	2383.55	2821.28	2353.85	2678.41	2612.55	2338.46	2426.87	2773.86	3006.03	2706.38	2318.12	2690.14	2868.45	2489.3	2415.73	2426.49	2907.64	2992.02	2912.2	2997.73	2428.64	2758.33	3198.49	2929.56
	2328.14	2166.03	2334.8	2307.34	2312.74	2421.19	2423.02	2448.69	2145.8	2140.32	2500.36	2327.02	2401.03	2563.02	2343.68	2188.23	2626.22	2587.75	2364.51	2780	2192.67	2590.99	2785.5	2629.02	2500.05	2381.53	2817.46	2352.07	2674.86	2609.53	2337.07	2424.52	2770.49	3001.87	2703.35	2317.01	2686.47	2865.23	2487.33	2413.57	2425.15	2903.68	2988.05	2908.3	2994.2	2426.43	2754.82	3194.83	2926.23
	2326.49	2165.32	2333.11	2305.79	2311.52	2418.79	2421.22	2446.44	2145.18	2139.77	2497.54	2325.66	2398.65	2560.24	2341.82	2187.48	2623.38	2585.17	2363.43	2776.78	2191.87	2587.87	2782.33	2626.47	2497.53	2379.5	2813.65	2350.3	2671.31	2606.52	2335.68	2422.17	2767.14	2997.72	2700.32	2315.91	2682.8	2862.02	2485.37	2411.41	2423.81	2899.74	2984.09	2904.4	2990.69	2424.22	2751.31	3191.16	2922.9
	2324.85	2164.62	2331.42	2304.24	2310.3	2416.39	2419.43	2444.19	2144.56	2139.23	2494.73	2324.31	2396.28	2557.47	2339.97	2186.73	2620.56	2582.6	2362.35	2773.56	2191.08	2584.76	2779.16	2623.93	2495.02	2377.49	2809.85	2348.54	2667.79	2603.52	2334.3	2419.83	2763.79	2993.58	2697.29	2314.8	2679.15	2858.81	2483.42	2409.27	2422.47	2895.81	2980.14	2900.51	2987.18	2422.01	2747.82	3187.51	2919.58
	2323.21	2163.91	2329.74	2302.7	2309.07	2414	2417.64	2441.96	2143.94	2138.69	2491.93	2322.96	2393.92	2554.71	2338.12	2185.99	2617.74	2580.04	2361.27	2770.36	2190.29	2581.66	2776.01	2621.4	2492.52	2375.48	2806.06	2346.78	2664.28	2600.53	2332.93	2417.5	2760.45	2989.44	2694.28	2313.7	2675.51	2855.61	2481.48	2407.13	2421.14	2891.9	2976.22	2896.64	2983.68	2419.82	2744.33	3183.86	2916.26
	2321.58	2163.21	2328.06	2301.16	2307.85	2411.62	2415.85	2439.73	2143.32	2138.15	2489.14	2321.62	2391.57	2551.95	2336.28	2185.24	2614.93	2577.48	2360.18	2767.16	2189.49	2578.56	2772.86	2618.87	2490.03	2373.48	2802.27	2345.04	2660.78	2597.55	2331.55	2415.18	2757.12	2985.32	2691.27	2312.59	2671.89	2852.43	2479.54	2405	2419.81	2888	2972.31	2892.77	2980.18	2417.63	2740.86	3180.22	2912.95
	2319.95	2162.51	2326.39	2299.63	2306.63	2409.25	2414.06	2437.51	2142.7	2137.6	2486.36	2320.27	2389.23	2549.21	2334.45	2184.49	2612.14	2574.94	2359.1	2763.96	2188.7	2575.48	2769.72	2616.35	2487.55	2371.49	2798.5	2343.3	2657.3	2594.58	2330.19	2412.86	2753.79	2981.19	2688.27	2311.49	2668.28	2849.24	2477.61	2402.88	2418.48	2884.12	2968.41	2888.92	2976.7	2415.45	2737.4	3176.59	2909.63
	2318.33	2161.8	2324.72	2298.11	2305.41	2406.89	2412.28	2435.3	2142.08	2137.06	2483.59	2318.93	2386.9	2546.48	2332.62	2183.75	2609.36	2572.39	2358.02	2760.77	2187.91	2572.41	2766.58	2613.84	2485.07	2369.5	2794.73	2341.57	2653.83	2591.62	2328.83	2410.56	2750.48	2977.08	2685.28	2310.39	2664.69	2846.07	2475.69	2400.76	2417.15	2880.25	2964.53	2885.08	2973.22	2413.28	2733.95	3172.96	2906.32
	2316.71	2161.1	2323.06	2296.58	2304.19	2404.54	2410.5	2433.09	2141.47	2136.52	2480.83	2317.59	2384.58	2543.75	2330.8	2183	2606.59	2569.86	2356.93	2757.59	2187.13	2569.34	2763.45	2611.34	2482.6	2367.52	2790.98	2339.84	2650.38	2588.66	2327.47	2408.26	2747.17	2972.97	2682.29	2309.3	2661.1	2842.91	2473.78	2398.65	2415.82	2876.39	2960.67	2881.24	2969.75	2411.12	2730.51	3169.34	2903.01
	2315.09	2160.4	2321.41	2295.06	2302.96	2402.2	2408.73	2430.9	2140.85	2135.97	2478.09	2316.25	2382.26	2541.04	2328.98	2182.26	2603.83	2567.34	2355.85	2754.41	2186.34	2566.29	2760.33	2608.85	2480.14	2365.55	2787.23	2338.12	2646.94	2585.72	2326.12	2405.97	2743.88	2968.87	2679.31	2308.2	2657.54	2839.75	2471.87	2396.55	2414.5	2872.56	2956.82	2877.42	2966.28	2408.96	2727.08	3165.73	2899.71
	2313.48	2159.7	2319.76	2293.55	2301.74	2399.87	2406.96	2428.71	2140.24	2135.43	2475.36	2314.91	2379.95	2538.33	2327.18	2181.51	2601.09	2564.82	2354.76	2751.24	2185.55	2563.24	2757.22	2606.36	2477.69	2363.58	2783.49	2336.41	2643.51	2582.78	2324.78	2403.69	2740.59	2964.78	2676.34	2307.11	2653.98	2836.6	2469.97	2394.46	2413.17	2868.73	2952.99	2873.62	2962.83	2406.81	2723.66	3162.12	2896.41
	2311.88	2159.01	2318.12	2292.04	2300.52	2397.54	2405.19	2426.53	2139.62	2134.89	2472.63	2313.58	2377.65	2535.64	2325.37	2180.77	2598.35	2562.31	2353.67	2748.08	2184.77	2560.21	2754.11	2603.88	2475.24	2361.62	2779.76	2334.71	2640.11	2579.86	2323.44	2401.42	2737.31	2960.7	2673.37	2306.01	2650.44	2833.46	2468.07	2392.37	2411.85	2864.93	2949.18	2869.82	2959.38	2404.67	2720.25	3158.52	2893.11
	2310.28	2158.31	2316.48	2290.54	2299.3	2395.23	2403.43	2424.36	2139.01	2134.35	2469.92	2312.25	2375.36	2532.95	2323.58	2180.03	2595.63	2559.81	2352.58	2744.92	2183.99	2557.18	2751.01	2601.41	2472.81	2359.67	2776.03	2333.01	2636.71	2576.94	2322.11	2399.16	2734.04	2956.62	2670.41	2304.92	2646.92	2830.33	2466.19	2390.29	2410.53	2861.13	2945.38	2866.03	2955.94	2402.54	2716.86	3154.93	2889.82
	2308.69	2157.61	2314.85	2289.04	2298.08	2392.92	2401.67	2422.19	2138.4	2133.8	2467.22	2310.92	2373.08	2530.28	2321.78	2179.29	2592.92	2557.31	2351.49	2741.77	2183.2	2554.16	2747.92	2598.95	2470.38	2357.73	2772.32	2331.33	2633.33	2574.03	2320.78	2396.9	2730.78	2952.55	2667.46	2303.84	2643.4	2827.21	2464.31	2388.22	2409.22	2857.36	2941.6	2862.26	2952.51	2400.41	2713.47	3151.34	2886.53
	2307.1	2156.92	2313.23	2287.55	2296.85	2390.62	2399.91	2420.04	2137.79	2133.26	2464.53	2309.59	2370.81	2527.61	2320	2178.55	2590.22	2554.82	2350.4	2738.63	2182.42	2551.16	2744.84	2596.49	2467.96	2355.79	2768.62	2329.64	2629.97	2571.13	2319.45	2394.65	2727.52	2948.49	2664.52	2302.75	2639.91	2824.09	2462.44	2386.16	2407.9	2853.59	2937.83	2858.49	2949.08	2398.3	2710.1	3147.76	2883.24
	2305.51	2156.22	2311.61	2286.06	2295.63	2388.34	2398.16	2417.89	2137.18	2132.72	2461.85	2308.27	2368.54	2524.96	2318.22	2177.81	2587.53	2552.34	2349.31	2735.49	2181.64	2548.16	2741.76	2594.05	2465.55	2353.86	2764.92	2327.97	2626.62	2568.24	2318.14	2392.42	2724.28	2944.43	2661.58	2301.66	2636.42	2820.99	2460.57	2384.1	2406.59	2849.84	2934.08	2854.74	2945.66	2396.19	2706.73	3144.19	2879.96
	2303.94	2155.53	2309.99	2284.57	2294.41	2386.06	2396.41	2415.75	2136.57	2132.18	2459.18	2306.95	2366.29	2522.31	2316.45	2177.07	2584.85	2549.87	2348.22	2732.36	2180.86	2545.17	2738.69	2591.6	2463.14	2351.93	2761.23	2326.3	2623.29	2565.36	2316.82	2390.19	2721.04	2940.39	2658.65	2300.58	2632.95	2817.89	2458.72	2382.05	2405.28	2846.11	2930.35	2851	2942.25	2394.09	2703.38	3140.62	2876.68
	2302.36	2154.84	2308.38	2283.1	2293.19	2383.79	2394.67	2413.62	2135.97	2131.64	2456.52	2305.63	2364.04	2519.67	2314.68	2176.33	2582.19	2547.41	2347.13	2729.24	2180.09	2542.19	2735.63	2589.17	2460.74	2350.02	2757.56	2324.65	2619.97	2562.49	2315.52	2387.96	2717.82	2936.35	2655.73	2299.5	2629.5	2814.8	2456.87	2380.01	2403.97	2842.39	2926.63	2847.27	2938.85	2391.99	2700.04	3137.07	2873.4
	2300.79	2154.14	2306.78	2281.62	2291.97	2381.53	2392.93	2411.5	2135.36	2131.09	2453.88	2304.31	2361.8	2517.05	2312.92	2175.59	2579.54	2544.95	2346.04	2726.12	2179.31	2539.22	2732.57	2586.75	2458.36	2348.11	2753.89	2322.99	2616.66	2559.63	2314.21	2385.75	2714.6	2932.32	2652.82	2298.42	2626.05	2811.72	2455.02	2377.98	2402.67	2838.69	2922.93	2843.55	2935.46	2389.91	2696.71	3133.51	2870.13
	2299.23	2153.45	2305.18	2280.15	2290.75	2379.28	2391.19	2409.38	2134.75	2130.55	2451.24	2302.99	2359.57	2514.43	2311.17	2174.86	2576.89	2542.5	2344.94	2723.01	2178.54	2536.26	2729.53	2584.33	2455.98	2346.2	2750.23	2321.35	2613.37	2556.78	2312.92	2383.54	2711.39	2928.3	2649.91	2297.34	2622.63	2808.64	2453.19	2375.95	2401.36	2835	2919.24	2839.85	2932.07	2387.83	2693.39	3129.97	2866.86
	2297.67	2152.76	2303.59	2278.69	2289.53	2377.03	2389.46	2407.27	2134.15	2130.01	2448.62	2301.68	2357.35	2511.82	2309.42	2174.12	2574.26	2540.06	2343.85	2719.9	2177.76	2533.31	2726.49	2581.92	2453.61	2344.31	2746.58	2319.71	2610.1	2553.93	2311.63	2381.35	2708.19	2924.28	2647.01	2296.27	2619.21	2805.58	2451.36	2373.93	2400.06	2831.32	2915.57	2836.15	2928.7	2385.76	2690.08	3126.43	2863.6
	2296.12	2152.08	2302	2277.23	2288.31	2374.8	2387.73	2405.18	2133.55	2129.47	2446	2300.37	2355.14	2509.22	2307.68	2173.39	2571.64	2537.62	2342.76	2716.81	2176.99	2530.37	2723.45	2579.52	2451.24	2342.42	2742.94	2318.08	2606.84	2551.1	2310.34	2379.16	2705	2920.27	2644.11	2295.19	2615.81	2802.52	2449.54	2371.92	2398.76	2827.66	2911.91	2832.47	2925.33	2383.7	2686.79	3122.9	2860.34
	2294.57	2151.39	2300.42	2275.77	2287.09	2372.58	2386.01	2403.08	2132.94	2128.93	2443.4	2299.06	2352.93	2506.63	2305.95	2172.65	2569.04	2535.2	2341.66	2713.72	2176.22	2527.44	2720.43	2577.13	2448.89	2340.54	2739.31	2316.46	2603.59	2548.27	2309.06	2376.98	2701.82	2916.28	2641.23	2294.12	2612.43	2799.48	2447.72	2369.91	2397.46	2824.01	2908.28	2828.8	2921.96	2381.64	2683.5	3119.37	2857.09
	2293.03	2150.7	2298.85	2274.32	2285.87	2370.36	2384.29	2401	2132.34	2128.39	2440.81	2297.76	2350.73	2504.06	2304.22	2171.92	2566.44	2532.78	2340.57	2710.63	2175.45	2524.52	2717.41	2574.74	2446.54	2338.66	2735.69	2314.84	2600.36	2545.46	2307.78	2374.81	2698.64	2912.29	2638.35	2293.05	2609.05	2796.44	2445.92	2367.91	2396.17	2820.38	2904.65	2825.14	2918.61	2379.6	2680.22	3115.86	2853.83
	2291.49	2150.02	2297.28	2272.87	2284.65	2368.16	2382.57	2398.93	2131.74	2127.85	2438.22	2296.46	2348.55	2501.49	2302.5	2171.19	2563.86	2530.37	2339.48	2707.56	2174.68	2521.6	2714.4	2572.36	2444.2	2336.79	2732.08	2313.24	2597.14	2542.65	2306.51	2372.64	2695.48	2908.31	2635.48	2291.99	2605.7	2793.41	2444.12	2365.92	2394.87	2816.76	2901.05	2821.49	2915.26	2377.56	2676.96	3112.34	2850.59
	2289.95	2149.33	2295.71	2271.43	2283.43	2365.96	2380.86	2396.86	2131.14	2127.31	2435.65	2295.16	2346.37	2498.93	2300.78	2170.46	2561.28	2527.96	2338.38	2704.49	2173.91	2518.7	2711.4	2569.99	2441.87	2334.93	2728.48	2311.64	2593.94	2539.85	2305.25	2370.49	2692.33	2904.33	2632.62	2290.92	2602.35	2790.39	2442.32	2363.94	2393.58	2813.16	2897.46	2817.86	2911.93	2375.53	2673.71	3108.84	2847.35
	2288.43	2148.65	2294.15	2270	2282.21	2363.77	2379.15	2394.8	2130.54	2126.77	2433.09	2293.86	2344.19	2496.38	2299.07	2169.73	2558.72	2525.57	2337.29	2701.42	2173.15	2515.81	2708.41	2567.63	2439.55	2333.08	2724.89	2310.04	2590.75	2537.07	2303.99	2368.34	2689.18	2900.37	2629.76	2289.86	2599.02	2787.38	2440.54	2361.97	2392.29	2809.57	2893.89	2814.23	2908.6	2373.51	2670.47	3105.34	2844.11
	2286.9	2147.97	2292.6	2268.57	2281	2361.59	2377.45	2392.75	2129.95	2126.23	2430.54	2292.56	2342.03	2493.84	2297.37	2169	2556.17	2523.18	2336.2	2698.37	2172.38	2512.93	2705.42	2565.27	2437.24	2331.23	2721.31	2308.46	2587.58	2534.29	2302.74	2366.2	2686.04	2896.41	2626.91	2288.8	2595.71	2784.38	2438.76	2360	2391.01	2805.99	2890.33	2810.62	2905.27	2371.49	2667.24	3101.85	2840.88
	2285.39	2147.29	2291.05	2267.14	2279.78	2359.43	2375.75	2390.71	2129.35	2125.69	2428	2291.27	2339.88	2491.31	2295.68	2168.28	2553.63	2520.8	2335.1	2695.32	2171.62	2510.05	2702.44	2562.92	2434.93	2329.39	2717.74	2306.88	2584.42	2531.52	2301.49	2364.07	2682.92	2892.47	2624.07	2287.74	2592.41	2781.38	2436.99	2358.04	2389.72	2802.43	2886.79	2807.02	2901.96	2369.48	2664.02	3098.37	2837.65
	2283.87	2146.61	2289.51	2265.72	2278.56	2357.27	2374.05	2388.67	2128.76	2125.15	2425.48	2289.98	2337.73	2488.79	2293.99	2167.55	2551.11	2518.43	2334.01	2692.28	2170.86	2507.19	2699.47	2560.58	2432.64	2327.56	2714.18	2305.31	2581.28	2528.76	2300.25	2361.95	2679.8	2888.53	2621.24	2286.69	2589.12	2778.4	2435.23	2356.09	2388.44	2798.89	2883.26	2803.43	2898.65	2367.48	2660.81	3094.89	2834.43
	2282.37	2145.93	2287.97	2264.3	2277.35	2355.12	2372.36	2386.64	2128.16	2124.61	2422.96	2288.7	2335.59	2486.28	2292.3	2166.83	2548.59	2516.06	2332.92	2689.25	2170.09	2504.34	2696.51	2558.25	2430.35	2325.73	2710.63	2303.74	2578.15	2526.01	2299.01	2359.84	2676.69	2884.6	2618.41	2285.64	2585.85	2775.42	2433.47	2354.14	2387.16	2795.35	2879.75	2799.86	2895.36	2365.49	2657.61	3091.42	2831.21
	2280.86	2145.26	2286.44	2262.89	2276.14	2352.97	2370.67	2384.62	2127.57	2124.07	2420.45	2287.41	2333.47	2483.78	2290.63	2166.1	2546.09	2513.71	2331.82	2686.22	2169.34	2501.49	2693.55	2555.93	2428.07	2323.91	2707.09	2302.18	2575.04	2523.27	2297.78	2357.74	2673.59	2880.68	2615.6	2284.59	2582.59	2772.45	2431.72	2352.2	2385.89	2791.84	2876.26	2796.29	2892.07	2363.51	2654.43	3087.95	2828
	2279.37	2144.58	2284.92	2261.49	2274.92	2350.84	2368.99	2382.61	2126.98	2123.53	2417.96	2286.13	2331.35	2481.29	2288.96	2165.38	2543.59	2511.36	2330.73	2683.21	2168.58	2498.66	2690.6	2553.61	2425.8	2322.1	2703.56	2300.63	2571.94	2520.54	2296.55	2355.64	2670.5	2876.76	2612.79	2283.54	2579.34	2769.5	2429.98	2350.27	2384.61	2788.33	2872.78	2792.74	2888.79	2361.53	2651.25	3084.5	2824.79
	2277.88	2143.91	2283.4	2260.08	2273.71	2348.72	2367.31	2380.61	2126.39	2122.99	2415.47	2284.86	2329.23	2478.81	2287.29	2164.66	2541.11	2509.02	2329.64	2680.2	2167.82	2495.83	2687.66	2551.3	2423.54	2320.3	2700.04	2299.09	2568.85	2517.82	2295.33	2353.55	2667.42	2872.86	2609.98	2282.49	2576.11	2766.55	2428.24	2348.35	2383.34	2784.84	2869.31	2789.2	2885.51	2359.56	2648.09	3081.05	2821.59
	2276.39	2143.23	2281.88	2258.69	2272.5	2346.6	2365.64	2378.61	2125.8	2122.46	2413	2283.58	2327.13	2476.34	2285.64	2163.94	2538.64	2506.68	2328.55	2677.19	2167.06	2493.02	2684.73	2549	2421.29	2318.5	2696.53	2297.55	2565.78	2515.11	2294.12	2351.47	2664.34	2868.97	2607.19	2281.45	2572.9	2763.61	2426.52	2346.44	2382.07	2781.36	2865.87	2785.67	2882.25	2357.6	2644.93	3077.6	2818.39
	2274.91	2142.56	2280.37	2257.3	2271.29	2344.5	2363.97	2376.63	2125.21	2121.92	2410.53	2282.31	2325.04	2473.88	2283.99	2163.22	2536.18	2504.36	2327.46	2674.2	2166.31	2490.22	2681.81	2546.71	2419.05	2316.71	2693.03	2296.03	2562.73	2512.41	2292.91	2349.4	2661.28	2865.08	2604.4	2280.41	2569.69	2760.68	2424.8	2344.53	2380.81	2777.9	2862.44	2782.15	2878.99	2355.65	2641.79	3074.16	2815.2
	2273.43	2141.89	2278.87	2255.91	2270.08	2342.4	2362.3	2374.65	2124.63	2121.38	2408.08	2281.04	2322.95	2471.43	2282.34	2162.51	2533.73	2502.04	2326.37	2671.21	2165.56	2487.42	2678.89	2544.42	2416.81	2314.92	2689.54	2294.5	2559.69	2509.72	2291.71	2347.34	2658.23	2861.21	2601.62	2279.37	2566.51	2757.76	2423.08	2342.63	2379.54	2774.45	2859.02	2778.65	2875.74	2353.7	2638.66	3070.73	2812.01
	2271.96	2141.22	2277.37	2254.53	2268.87	2340.32	2360.64	2372.68	2124.04	2120.84	2405.63	2279.77	2320.87	2468.98	2280.7	2161.79	2531.3	2499.73	2325.28	2668.23	2164.81	2484.64	2675.99	2542.15	2414.59	2313.14	2686.06	2292.99	2556.66	2507.04	2290.51	2345.29	2655.18	2857.34	2598.85	2278.34	2563.33	2754.85	2421.38	2340.74	2378.28	2771.01	2855.63	2775.15	2872.5	2351.77	2635.54	3067.31	2808.83
	2270.49	2140.55	2275.88	2253.15	2267.67	2338.24	2358.98	2370.71	2123.46	2120.31	2403.2	2278.51	2318.8	2466.55	2279.07	2161.08	2528.87	2497.43	2324.19	2665.26	2164.06	2481.86	2673.09	2539.88	2412.37	2311.37	2682.6	2291.48	2553.65	2504.37	2289.32	2343.24	2652.15	2853.48	2596.09	2277.3	2560.17	2751.95	2419.68	2338.85	2377.02	2767.59	2852.24	2771.67	2869.27	2349.84	2632.44	3063.89	2805.66
	2269.03	2139.89	2274.39	2251.78	2266.46	2336.17	2357.33	2368.76	2122.88	2119.77	2400.78	2277.25	2316.74	2464.13	2277.45	2160.37	2526.46	2495.13	2323.1	2662.29	2163.31	2479.1	2670.19	2537.61	2410.16	2309.61	2679.14	2289.98	2550.65	2501.71	2288.13	2341.2	2649.12	2849.63	2593.33	2276.27	2557.03	2749.05	2417.99	2336.97	2375.77	2764.19	2848.88	2768.2	2866.05	2347.91	2629.34	3060.48	2802.49
	2267.58	2139.22	2272.91	2250.41	2265.26	2334.11	2355.68	2366.81	2122.3	2119.23	2398.37	2275.99	2314.69	2461.72	2275.83	2159.66	2524.06	2492.85	2322.01	2659.34	2162.56	2476.35	2667.31	2535.36	2407.96	2307.85	2675.7	2288.49	2547.67	2499.06	2286.95	2339.18	2646.11	2845.79	2590.58	2275.25	2553.9	2746.17	2416.3	2335.11	2374.52	2760.79	2845.52	2764.75	2862.84	2346	2626.25	3057.08	2799.33
	2266.13	2138.56	2271.43	2249.05	2264.05	2332.06	2354.03	2364.87	2121.72	2118.7	2395.97	2274.74	2312.64	2459.32	2274.22	2158.95	2521.67	2490.57	2320.92	2656.39	2161.82	2473.6	2664.44	2533.11	2405.77	2306.1	2672.26	2287.01	2544.7	2496.42	2285.78	2337.16	2643.1	2841.96	2587.84	2274.22	2550.78	2743.3	2414.62	2333.24	2373.27	2757.41	2842.19	2761.3	2859.63	2344.09	2623.18	3053.68	2796.17
	2264.68	2137.9	2269.96	2247.69	2262.85	2330.02	2352.39	2362.94	2121.14	2118.16	2393.58	2273.49	2310.61	2456.93	2272.62	2158.24	2519.29	2488.3	2319.84	2653.45	2161.07	2470.87	2661.57	2530.87	2403.59	2304.36	2668.84	2285.53	2541.75	2493.78	2284.61	2335.14	2640.11	2838.14	2585.11	2273.2	2547.68	2740.43	2412.96	2331.39	2372.02	2754.04	2838.87	2757.87	2856.43	2342.19	2620.12	3050.29	2793.02
	2263.24	2137.23	2268.5	2246.34	2261.65	2327.99	2350.75	2361.01	2120.56	2117.63	2391.2	2272.24	2308.58	2454.54	2271.02	2157.53	2516.92	2486.04	2318.75	2650.52	2160.33	2468.14	2658.71	2528.64	2401.42	2302.62	2665.42	2284.06	2538.81	2491.16	2283.45	2333.14	2637.12	2834.33	2582.39	2272.18	2544.59	2737.58	2411.29	2329.54	2370.77	2750.69	2835.57	2754.45	2853.24	2340.3	2617.06	3046.9	2789.88
	2261.81	2136.58	2267.03	2245	2260.45	2325.97	2349.12	2359.09	2119.98	2117.09	2388.83	2271	2306.56	2452.17	2269.43	2156.83	2514.56	2483.79	2317.67	2647.59	2159.59	2465.43	2655.86	2526.42	2399.25	2300.89	2662.02	2282.59	2535.88	2488.55	2282.29	2331.15	2634.14	2830.53	2579.67	2271.17	2541.51	2734.73	2409.64	2327.7	2369.53	2747.35	2832.28	2751.04	2850.06	2338.42	2614.02	3043.53	2786.74
	2260.38	2135.92	2265.58	2243.65	2259.25	2323.96	2347.49	2357.19	2119.41	2116.56	2386.47	2269.76	2304.55	2449.81	2267.84	2156.13	2512.22	2481.54	2316.58	2644.68	2158.85	2462.73	2653.02	2524.2	2397.1	2299.17	2658.63	2281.14	2532.97	2485.95	2281.14	2329.16	2631.17	2826.74	2576.96	2270.16	2538.45	2731.9	2407.99	2325.87	2368.29	2744.02	2829.01	2747.65	2846.89	2336.54	2610.99	3040.16	2783.61
	2258.96	2135.26	2264.13	2242.32	2258.05	2321.95	2345.87	2355.28	2118.83	2116.02	2384.12	2268.52	2302.55	2447.46	2266.27	2155.43	2509.88	2479.3	2315.5	2641.77	2158.11	2460.03	2650.18	2522	2394.95	2297.45	2655.25	2279.69	2530.08	2483.36	2279.99	2327.18	2628.21	2822.96	2574.26	2269.15	2535.41	2729.07	2406.35	2324.05	2367.06	2740.71	2825.75	2744.26	2843.72	2334.68	2607.98	3036.79	2780.48
	2257.54	2134.6	2262.68	2240.99	2256.86	2319.96	2344.25	2353.39	2118.26	2115.49	2381.78	2267.29	2300.56	2445.11	2264.7	2154.73	2507.56	2477.07	2314.42	2638.87	2157.38	2457.35	2647.36	2519.8	2392.82	2295.75	2651.88	2278.24	2527.19	2480.77	2278.85	2325.22	2625.27	2819.19	2571.57	2268.14	2532.38	2726.26	2404.72	2322.23	2365.82	2737.41	2822.51	2740.89	2840.57	2332.82	2604.97	3033.43	2777.36
	2256.13	2133.95	2261.25	2239.66	2255.67	2317.97	2342.64	2351.51	2117.69	2114.96	2379.46	2266.05	2298.57	2442.78	2263.13	2154.03	2505.25	2474.85	2313.34	2635.98	2156.64	2454.68	2644.54	2517.6	2390.69	2294.04	2648.52	2276.81	2524.33	2478.2	2277.72	2323.26	2622.33	2815.43	2568.89	2267.14	2529.36	2723.45	2403.09	2320.42	2364.59	2734.12	2819.29	2737.54	2837.42	2330.96	2601.97	3030.08	2774.25
	2254.72	2133.3	2259.81	2238.34	2254.47	2315.99	2341.03	2349.63	2117.12	2114.42	2377.14	2264.83	2296.6	2440.46	2261.58	2153.33	2502.95	2472.64	2312.26	2633.09	2155.91	2452.01	2641.73	2515.42	2388.57	2292.35	2645.18	2275.38	2521.47	2475.64	2276.59	2321.3	2619.4	2811.68	2566.21	2266.14	2526.36	2720.65	2401.47	2318.62	2363.37	2730.85	2816.08	2734.19	2834.28	2329.12	2598.99	3026.74	2771.15
	2253.32	2132.65	2258.38	2237.02	2253.28	2314.03	2339.42	2347.76	2116.55	2113.89	2374.83	2263.6	2294.63	2438.14	2260.03	2152.64	2500.66	2470.43	2311.18	2630.22	2155.18	2449.36	2638.93	2513.24	2386.46	2290.66	2641.84	2273.96	2518.64	2473.09	2275.47	2319.36	2616.48	2807.93	2563.54	2265.14	2523.37	2717.87	2399.86	2316.83	2362.14	2727.59	2812.89	2730.86	2831.15	2327.28	2596.02	3023.4	2768.05
	2251.92	2132	2256.96	2235.71	2252.09	2312.07	2337.82	2345.9	2115.99	2113.36	2372.54	2262.38	2292.67	2435.84	2258.48	2151.95	2498.38	2468.23	2310.11	2627.35	2154.45	2446.72	2636.14	2511.07	2384.36	2288.98	2638.52	2272.55	2515.81	2470.55	2274.35	2317.43	2613.57	2804.2	2560.88	2264.15	2520.39	2715.09	2398.25	2315.04	2360.92	2724.34	2809.71	2727.53	2828.03	2325.45	2593.06	3020.07	2764.96
	2250.53	2131.35	2255.54	2234.4	2250.91	2310.12	2336.22	2344.04	2115.42	2112.83	2370.25	2261.16	2290.72	2433.55	2256.94	2151.25	2496.12	2466.04	2309.03	2624.49	2153.72	2444.08	2633.35	2508.91	2382.27	2287.3	2635.21	2271.14	2513	2468.02	2273.24	2315.5	2610.67	2800.48	2558.23	2263.16	2517.43	2712.32	2396.66	2313.26	2359.7	2721.11	2806.55	2724.23	2824.92	2323.63	2590.11	3016.74	2761.87
	2249.14	2130.7	2254.13	2233.1	2249.72	2308.18	2334.63	2342.2	2114.86	2112.3	2367.97	2259.95	2288.78	2431.26	2255.41	2150.57	2493.86	2463.86	2307.96	2621.64	2152.99	2441.46	2630.58	2506.76	2380.19	2285.64	2631.91	2269.74	2510.21	2465.49	2272.14	2313.58	2607.78	2796.77	2555.59	2262.17	2514.49	2709.57	2395.07	2311.49	2358.49	2717.89	2803.41	2720.93	2821.81	2321.82	2587.17	3013.42	2758.79
	2247.76	2130.06	2252.72	2231.8	2248.54	2306.25	2333.04	2340.36	2114.3	2111.77	2365.71	2258.74	2286.84	2428.99	2253.89	2149.88	2491.62	2461.69	2306.89	2618.8	2152.27	2438.85	2627.81	2504.62	2378.12	2283.98	2628.62	2268.35	2507.43	2462.98	2271.04	2311.67	2604.9	2793.07	2552.95	2261.19	2511.55	2706.82	2393.49	2309.73	2357.27	2714.68	2800.28	2717.65	2818.72	2320.01	2584.24	3010.11	2755.72
	2246.38	2129.41	2251.32	2230.51	2247.36	2304.33	2331.46	2338.53	2113.74	2111.23	2363.45	2257.53	2284.92	2426.73	2252.38	2149.19	2489.39	2459.52	2305.82	2615.97	2151.54	2436.25	2625.05	2502.48	2376.06	2282.32	2625.34	2266.96	2504.66	2460.48	2269.95	2309.77	2602.03	2789.38	2550.33	2260.2	2508.64	2704.08	2391.91	2307.97	2356.06	2711.48	2797.16	2714.37	2815.63	2318.21	2581.32	3006.8	2752.66
	2245.01	2128.77	2249.92	2229.23	2246.18	2302.42	2329.88	2336.7	2113.18	2110.7	2361.21	2256.33	2283	2424.47	2250.87	2148.51	2487.17	2457.37	2304.75	2613.15	2150.82	2433.66	2622.3	2500.35	2374.01	2280.67	2622.07	2265.58	2501.91	2457.99	2268.86	2307.88	2599.17	2785.7	2547.71	2259.23	2505.73	2701.36	2390.34	2306.23	2354.86	2708.3	2794.06	2711.12	2812.55	2316.42	2578.42	3003.5	2749.6
	2243.65	2128.13	2248.53	2227.95	2245	2300.51	2328.31	2334.89	2112.62	2110.18	2358.97	2255.13	2281.09	2422.23	2249.36	2147.83	2484.96	2455.22	2303.68	2610.33	2150.1	2431.08	2619.56	2498.23	2371.96	2279.03	2618.82	2264.21	2499.17	2455.51	2267.78	2306	2596.32	2782.03	2545.1	2258.25	2502.85	2698.64	2388.78	2304.49	2353.66	2705.13	2790.98	2707.87	2809.49	2314.64	2575.52	3000.21	2746.55
	2242.29	2127.49	2247.14	2226.67	2243.82	2298.62	2326.74	2333.08	2112.06	2109.65	2356.75	2253.93	2279.19	2419.99	2247.87	2147.15	2482.76	2453.08	2302.62	2607.52	2149.38	2428.51	2616.83	2496.11	2369.93	2277.4	2615.58	2262.85	2496.44	2453.04	2266.71	2304.12	2593.48	2778.37	2542.49	2257.28	2499.97	2695.93	2387.23	2302.75	2352.46	2701.98	2787.92	2704.64	2806.43	2312.86	2572.64	2996.92	2743.51
	2240.94	2126.85	2245.76	2225.4	2242.65	2296.74	2325.17	2331.28	2111.51	2109.12	2354.54	2252.74	2277.3	2417.77	2246.38	2146.47	2480.57	2450.94	2301.56	2604.73	2148.66	2425.95	2614.11	2494.01	2367.9	2275.77	2612.35	2261.49	2493.74	2450.58	2265.64	2302.26	2590.64	2774.72	2539.9	2256.32	2497.11	2693.24	2385.68	2301.03	2351.26	2698.84	2784.87	2701.42	2803.37	2311.09	2569.77	2993.64	2740.48
	2239.59	2126.22	2244.39	2224.13	2241.47	2294.86	2323.61	2329.49	2110.95	2108.59	2352.33	2251.55	2275.42	2415.56	2244.9	2145.8	2478.39	2448.82	2300.49	2601.94	2147.95	2423.4	2611.39	2491.91	2365.89	2274.15	2609.13	2260.14	2491.04	2448.13	2264.58	2300.4	2587.82	2771.08	2537.31	2255.35	2494.27	2690.55	2384.14	2299.31	2350.07	2695.71	2781.83	2698.21	2800.33	2309.33	2566.91	2990.37	2737.45
	2238.24	2125.58	2243.01	2222.87	2240.3	2292.99	2322.06	2327.7	2110.4	2108.06	2350.14	2250.36	2273.54	2413.35	2243.42	2145.12	2476.23	2446.7	2299.44	2599.16	2147.23	2420.86	2608.68	2489.82	2363.88	2272.54	2605.92	2258.8	2488.36	2445.69	2263.52	2298.55	2585.01	2767.45	2534.74	2254.39	2491.44	2687.87	2382.61	2297.6	2348.88	2692.59	2778.81	2695.01	2797.3	2307.58	2564.06	2987.1	2734.43
	2236.91	2124.95	2241.65	2221.62	2239.14	2291.14	2320.51	2325.93	2109.85	2107.54	2347.96	2249.18	2271.68	2411.16	2241.96	2144.45	2474.07	2444.6	2298.38	2596.39	2146.52	2418.33	2605.99	2487.73	2361.89	2270.93	2602.73	2257.46	2485.69	2443.26	2262.47	2296.71	2582.21	2763.83	2532.17	2253.44	2488.62	2685.21	2381.09	2295.9	2347.69	2689.48	2775.81	2691.83	2794.27	2305.83	2561.22	2983.84	2731.42
	2235.57	2124.32	2240.29	2220.37	2237.97	2289.29	2318.96	2324.16	2109.3	2107.01	2345.78	2248	2269.82	2408.97	2240.49	2143.78	2471.93	2442.5	2297.32	2593.63	2145.81	2415.81	2603.3	2485.66	2359.9	2269.33	2599.55	2256.13	2483.04	2440.85	2261.42	2294.88	2579.42	2760.22	2529.61	2252.48	2485.82	2682.55	2379.57	2294.21	2346.5	2686.39	2772.82	2688.66	2791.26	2304.09	2558.4	2980.59	2728.42
	2234.25	2123.69	2238.93	2219.12	2236.8	2287.45	2317.42	2322.4	2108.76	2106.48	2343.62	2246.83	2267.97	2406.8	2239.04	2143.11	2469.8	2440.4	2296.27	2590.87	2145.1	2413.31	2600.62	2483.59	2357.92	2267.74	2596.38	2254.81	2480.4	2438.44	2260.39	2293.05	2576.64	2756.63	2527.05	2251.53	2483.03	2679.91	2378.06	2292.52	2345.32	2683.31	2769.85	2685.5	2788.25	2302.36	2555.58	2977.34	2725.42
	2232.92	2123.06	2237.58	2217.88	2235.64	2285.62	2315.88	2320.64	2108.21	2105.96	2341.47	2245.66	2266.13	2404.63	2237.59	2142.45	2467.68	2438.32	2295.22	2588.13	2144.4	2410.81	2597.94	2481.53	2355.96	2266.16	2593.22	2253.5	2477.78	2436.04	2259.35	2291.24	2573.87	2753.04	2524.51	2250.59	2480.25	2677.27	2376.56	2290.84	2344.15	2680.25	2766.89	2682.36	2785.25	2300.64	2552.78	2974.1	2722.43
	2231.61	2122.43	2236.24	2216.65	2234.48	2283.8	2314.35	2318.9	2107.67	2105.43	2339.33	2244.49	2264.3	2402.48	2236.15	2141.79	2465.57	2436.25	2294.17	2585.39	2143.69	2408.32	2595.28	2479.48	2354	2264.58	2590.07	2252.19	2475.17	2433.65	2258.33	2289.43	2571.11	2749.47	2521.98	2249.65	2477.49	2674.65	2375.07	2289.17	2342.97	2677.19	2763.95	2679.22	2782.26	2298.93	2549.99	2970.86	2719.45
	2230.3	2121.81	2234.9	2215.42	2233.33	2281.99	2312.82	2317.16	2107.12	2104.91	2337.2	2243.33	2262.47	2400.34	2234.72	2141.12	2463.47	2434.18	2293.12	2582.67	2142.99	2405.85	2592.63	2477.44	2352.05	2263	2586.94	2250.89	2472.57	2431.28	2257.31	2287.63	2568.36	2745.9	2519.45	2248.71	2474.75	2672.03	2373.58	2287.51	2341.8	2674.15	2761.03	2676.1	2779.28	2297.22	2547.21	2967.63	2716.48
	2228.99	2121.19	2233.56	2214.19	2232.17	2280.19	2311.3	2315.43	2106.58	2104.38	2335.07	2242.17	2260.66	2398.2	2233.3	2140.47	2461.39	2432.12	2292.08	2579.95	2142.29	2403.38	2589.98	2475.4	2350.12	2261.44	2583.82	2249.6	2469.99	2428.91	2256.3	2285.85	2565.62	2742.35	2516.93	2247.77	2472.02	2669.43	2372.1	2285.85	2340.64	2671.13	2758.12	2673	2776.31	2295.52	2544.44	2964.41	2713.52
	2227.69	2120.56	2232.23	2212.97	2231.02	2278.4	2309.78	2313.7	2106.04	2103.86	2332.96	2241.01	2258.85	2396.08	2231.88	2139.81	2459.31	2430.07	2291.03	2577.24	2141.59	2400.93	2587.35	2473.38	2348.19	2259.88	2580.71	2248.31	2467.43	2426.56	2255.29	2284.07	2562.89	2738.81	2514.42	2246.84	2469.3	2666.84	2370.63	2284.21	2339.47	2668.11	2755.23	2669.91	2773.34	2293.83	2541.68	2961.2	2710.56
	2226.4	2119.95	2230.91	2211.76	2229.87	2276.62	2308.27	2311.99	2105.5	2103.34	2330.86	2239.86	2257.05	2393.96	2230.47	2139.15	2457.25	2428.03	2289.99	2574.55	2140.89	2398.48	2584.72	2471.36	2346.27	2258.33	2577.61	2247.03	2464.87	2424.21	2254.29	2282.29	2560.17	2735.27	2511.92	2245.91	2466.6	2664.25	2369.16	2282.57	2338.31	2665.11	2752.35	2666.82	2770.39	2292.14	2538.94	2957.99	2707.61
	2225.11	2119.33	2229.59	2210.55	2228.72	2274.84	2306.76	2310.28	2104.97	2102.82	2328.77	2238.72	2255.26	2391.86	2229.06	2138.5	2455.19	2426	2288.96	2571.86	2140.19	2396.05	2582.1	2469.34	2344.36	2256.78	2574.53	2245.76	2462.34	2421.88	2253.29	2280.53	2557.46	2731.75	2509.43	2244.99	2463.91	2661.68	2367.7	2280.94	2337.16	2662.12	2749.49	2663.76	2767.45	2290.47	2536.2	2954.78	2704.68
	2223.83	2118.71	2228.27	2209.34	2227.57	2273.08	2305.25	2308.58	2104.43	2102.3	2326.69	2237.57	2253.48	2389.76	2227.66	2137.85	2453.15	2423.97	2287.92	2569.18	2139.5	2393.63	2579.49	2467.34	2342.46	2255.24	2571.46	2244.49	2459.81	2419.55	2252.3	2278.78	2554.76	2728.25	2506.94	2244.07	2461.24	2659.12	2366.25	2279.31	2336	2659.14	2746.64	2660.7	2764.51	2288.8	2533.48	2951.59	2701.75
	2222.55	2118.1	2226.97	2208.15	2226.43	2271.32	2303.76	2306.89	2103.9	2101.77	2324.62	2236.43	2251.71	2387.68	2226.27	2137.21	2451.12	2421.96	2286.89	2566.51	2138.81	2391.21	2576.89	2465.34	2340.57	2253.71	2568.4	2243.23	2457.3	2417.24	2251.32	2277.03	2552.07	2724.75	2504.47	2243.16	2458.58	2656.57	2364.81	2277.7	2334.86	2656.17	2743.81	2657.66	2761.58	2287.13	2530.77	2948.4	2698.82
	2221.28	2117.48	2225.66	2206.95	2225.29	2269.58	2302.26	2305.2	2103.37	2101.25	2322.56	2235.3	2249.94	2385.6	2224.89	2136.56	2449.1	2419.95	2285.86	2563.85	2138.12	2388.81	2574.3	2463.35	2338.69	2252.19	2565.35	2241.98	2454.8	2414.94	2250.35	2275.29	2549.39	2721.26	2502	2242.25	2455.94	2654.03	2363.38	2276.09	2333.71	2653.22	2741	2654.63	2758.67	2285.48	2528.07	2945.21	2695.91
	2220.01	2116.87	2224.36	2205.76	2224.15	2267.84	2300.77	2303.53	2102.84	2100.74	2320.5	2234.17	2248.18	2383.54	2223.51	2135.92	2447.09	2417.95	2284.83	2561.2	2137.43	2386.42	2571.72	2461.37	2336.83	2250.67	2562.32	2240.74	2452.32	2412.65	2249.38	2273.57	2546.72	2717.79	2499.54	2241.34	2453.31	2651.5	2361.95	2274.49	2332.57	2650.28	2738.2	2651.62	2755.76	2283.83	2525.38	2942.03	2693.01
	2218.75	2116.26	2223.07	2204.58	2223.02	2266.11	2299.29	2301.86	2102.31	2100.22	2318.46	2233.04	2246.44	2381.49	2222.15	2135.28	2445.09	2415.96	2283.8	2558.55	2136.74	2384.04	2569.15	2459.4	2334.97	2249.16	2559.3	2239.5	2449.85	2410.37	2248.41	2271.85	2544.06	2714.32	2497.09	2240.44	2450.69	2648.98	2360.53	2272.89	2331.43	2647.35	2735.41	2648.61	2752.86	2282.19	2522.7	2938.86	2690.11
	2217.49	2115.66	2221.78	2203.4	2221.88	2264.39	2297.81	2300.2	2101.79	2099.7	2316.43	2231.92	2244.7	2379.44	2220.78	2134.64	2443.11	2413.97	2282.78	2555.92	2136.05	2381.67	2566.58	2457.44	2333.12	2247.65	2556.29	2238.27	2447.4	2408.1	2247.46	2270.13	2541.41	2710.87	2494.65	2239.54	2448.09	2646.47	2359.11	2271.31	2330.29	2644.43	2732.64	2645.62	2749.97	2280.56	2520.04	2935.7	2687.22
	2216.24	2115.05	2220.5	2202.23	2220.75	2262.68	2296.33	2298.54	2101.26	2099.18	2314.41	2230.8	2242.97	2377.41	2219.43	2134	2441.13	2412	2281.76	2553.3	2135.37	2379.31	2564.03	2455.48	2331.28	2246.16	2553.3	2237.05	2444.96	2405.84	2246.5	2268.43	2538.78	2707.43	2492.22	2238.64	2445.51	2643.98	2357.71	2269.73	2329.16	2641.53	2729.89	2642.65	2747.09	2278.94	2517.38	2932.54	2684.35
	2215	2114.45	2219.22	2201.06	2219.62	2260.98	2294.87	2296.89	2100.74	2098.66	2312.4	2229.68	2241.24	2375.38	2218.08	2133.37	2439.17	2410.03	2280.74	2550.69	2134.69	2376.97	2561.48	2453.53	2329.45	2244.67	2550.32	2235.83	2442.54	2403.59	2245.56	2266.74	2536.15	2704	2489.8	2237.75	2442.93	2641.49	2356.31	2268.16	2328.04	2638.63	2727.16	2639.68	2744.21	2277.32	2514.74	2929.39	2681.48
	2213.76	2113.85	2217.94	2199.9	2218.5	2259.29	2293.4	2295.26	2100.22	2098.15	2310.4	2228.57	2239.53	2373.37	2216.74	2132.74	2437.21	2408.07	2279.73	2548.08	2134.01	2374.63	2558.95	2451.59	2327.63	2243.18	2547.35	2234.62	2440.12	2401.35	2244.62	2265.05	2533.53	2700.58	2487.39	2236.86	2440.38	2639.01	2354.92	2266.6	2326.91	2635.76	2724.43	2636.73	2741.35	2275.71	2512.11	2926.24	2678.62
	2212.52	2113.25	2216.68	2198.74	2217.38	2257.61	2291.94	2293.62	2099.7	2097.63	2308.41	2227.47	2237.82	2371.36	2215.41	2132.11	2435.27	2406.12	2278.72	2545.49	2133.33	2372.3	2556.42	2449.66	2325.82	2241.7	2544.39	2233.42	2437.72	2399.12	2243.69	2263.38	2530.93	2697.18	2484.98	2235.98	2437.83	2636.55	2353.53	2265.04	2325.79	2632.89	2721.73	2633.79	2738.5	2274.11	2509.49	2923.1	2675.77
	2211.3	2112.65	2215.41	2197.59	2216.26	2255.94	2290.49	2292	2099.18	2097.12	2306.43	2226.37	2236.13	2369.37	2214.08	2131.48	2433.34	2404.18	2277.71	2542.91	2132.66	2369.99	2553.9	2447.73	2324.02	2240.23	2541.45	2232.22	2435.34	2396.91	2242.77	2261.71	2528.33	2693.78	2482.59	2235.1	2435.3	2634.1	2352.16	2263.5	2324.68	2630.03	2719.04	2630.87	2735.65	2272.52	2506.88	2919.97	2672.93
	2210.07	2112.05	2214.15	2196.45	2215.14	2254.27	2289.04	2290.38	2098.67	2096.6	2304.46	2225.27	2234.44	2367.38	2212.77	2130.86	2431.42	2402.25	2276.7	2540.33	2131.99	2367.68	2551.39	2445.82	2322.23	2238.77	2538.52	2231.04	2432.97	2394.7	2241.85	2260.05	2525.75	2690.4	2480.2	2234.23	2432.79	2631.65	2350.79	2261.96	2323.56	2627.19	2716.36	2627.96	2732.82	2270.93	2504.28	2916.85	2670.1
	2208.86	2111.46	2212.9	2195.3	2214.03	2252.62	2287.59	2288.78	2098.15	2096.09	2302.5	2224.17	2232.76	2365.41	2211.46	2130.24	2429.51	2400.32	2275.7	2537.77	2131.31	2365.39	2548.89	2443.91	2320.45	2237.31	2535.61	2229.86	2430.61	2392.51	2240.93	2258.4	2523.17	2687.03	2477.82	2233.36	2430.28	2629.22	2349.43	2260.43	2322.46	2624.36	2713.7	2625.06	2729.99	2269.35	2501.69	2913.73	2667.27
	2207.64	2110.87	2211.65	2194.17	2212.92	2250.97	2286.15	2287.17	2097.64	2095.58	2300.55	2223.09	2231.09	2363.45	2210.15	2129.62	2427.62	2398.4	2274.7	2535.21	2130.65	2363.1	2546.4	2442.01	2318.68	2235.86	2532.7	2228.68	2428.27	2390.32	2240.03	2256.75	2520.61	2683.67	2475.45	2232.49	2427.8	2626.8	2348.07	2258.9	2321.35	2621.55	2711.06	2622.17	2727.18	2267.78	2499.12	2910.61	2664.46
	2206.44	2110.28	2210.41	2193.04	2211.81	2249.34	2284.72	2285.58	2097.13	2095.07	2298.61	2222	2229.42	2361.49	2208.86	2129	2425.73	2396.49	2273.7	2532.67	2129.98	2360.83	2543.92	2440.12	2316.92	2234.42	2529.82	2227.51	2425.94	2388.15	2239.13	2255.12	2518.06	2680.32	2473.09	2231.63	2425.32	2624.39	2346.73	2257.39	2320.25	2618.74	2708.43	2619.3	2724.37	2266.22	2496.56	2907.51	2661.66
	2205.24	2109.69	2209.17	2191.91	2210.71	2247.71	2283.29	2283.99	2096.62	2094.56	2296.68	2220.92	2227.77	2359.55	2207.57	2128.39	2423.86	2394.59	2272.71	2530.13	2129.31	2358.57	2541.45	2438.24	2315.18	2232.98	2526.94	2226.35	2423.63	2385.99	2238.24	2253.49	2515.51	2676.99	2470.74	2230.77	2422.86	2621.99	2345.39	2255.88	2319.16	2615.95	2705.82	2616.44	2721.57	2264.66	2494.01	2904.41	2658.86
	2204.04	2109.1	2207.94	2190.79	2209.61	2246.09	2281.86	2282.42	2096.12	2094.05	2294.75	2219.85	2226.12	2357.61	2206.29	2127.78	2421.99	2392.7	2271.72	2527.61	2128.65	2356.32	2538.99	2436.36	2313.44	2231.56	2524.08	2225.2	2421.32	2383.84	2237.35	2251.88	2512.98	2673.67	2468.4	2229.92	2420.42	2619.6	2344.06	2254.38	2318.06	2613.17	2703.22	2613.6	2718.79	2263.11	2491.47	2901.32	2656.08
	2202.85	2108.52	2206.71	2189.68	2208.51	2244.48	2280.45	2280.85	2095.61	2093.54	2292.84	2218.77	2224.48	2355.69	2205.01	2127.17	2420.14	2390.81	2270.73	2525.09	2127.99	2354.08	2536.54	2434.49	2311.71	2230.13	2521.23	2224.06	2419.04	2381.7	2236.47	2250.27	2510.46	2670.36	2466.07	2229.07	2417.99	2617.23	2342.73	2252.88	2316.98	2610.4	2700.63	2610.77	2716.01	2261.57	2488.94	2898.23	2653.3
	2201.67	2107.94	2205.49	2188.57	2207.41	2242.88	2279.03	2279.28	2095.11	2093.03	2290.94	2217.71	2222.85	2353.77	2203.74	2126.56	2418.3	2388.94	2269.74	2522.59	2127.33	2351.85	2534.09	2432.63	2309.99	2228.72	2518.39	2222.92	2416.76	2379.57	2235.6	2248.67	2507.95	2667.06	2463.75	2228.23	2415.57	2614.86	2341.42	2251.4	2315.89	2607.65	2698.07	2607.95	2713.24	2260.04	2486.42	2895.15	2650.54
	2200.49	2107.36	2204.27	2187.46	2206.32	2241.29	2277.62	2277.73	2094.61	2092.53	2289.05	2216.65	2221.23	2351.87	2202.49	2125.96	2416.47	2387.07	2268.76	2520.09	2126.68	2349.63	2531.66	2430.78	2308.28	2227.31	2515.57	2221.79	2414.5	2377.45	2234.73	2247.07	2505.45	2663.77	2461.44	2227.39	2413.16	2612.51	2340.11	2249.92	2314.81	2604.9	2695.51	2605.14	2710.48	2258.51	2483.92	2892.08	2647.78
	2199.32	2106.78	2203.06	2186.37	2205.23	2239.71	2276.22	2276.18	2094.11	2092.02	2287.17	2215.59	2219.62	2349.97	2201.23	2125.36	2414.65	2385.21	2267.78	2517.61	2126.03	2347.42	2529.24	2428.94	2306.58	2225.91	2512.76	2220.66	2412.25	2375.35	2233.87	2245.49	2502.97	2660.5	2459.13	2226.55	2410.77	2610.17	2338.81	2248.45	2313.74	2602.17	2692.98	2602.35	2707.73	2256.99	2481.42	2889.01	2645.04
	2198.15	2106.2	2201.85	2185.27	2204.15	2238.13	2274.82	2274.64	2093.61	2091.52	2285.3	2214.53	2218.02	2348.09	2199.99	2124.76	2412.84	2383.35	2266.81	2515.13	2125.38	2345.23	2526.82	2427.11	2304.89	2224.51	2509.97	2219.54	2410.02	2373.25	2233.02	2243.92	2500.49	2657.24	2456.84	2225.72	2408.4	2607.83	2337.51	2246.98	2312.66	2599.46	2690.45	2599.57	2704.99	2255.48	2478.94	2885.95	2642.3
	2196.98	2105.63	2200.65	2184.18	2203.07	2236.57	2273.43	2273.1	2093.12	2091.01	2283.44	2213.49	2216.42	2346.21	2198.75	2124.16	2411.04	2381.51	2265.84	2512.67	2124.73	2343.04	2524.42	2425.28	2303.21	2223.13	2507.19	2218.43	2407.8	2371.17	2232.17	2242.35	2498.02	2653.99	2454.55	2224.9	2406.03	2605.51	2336.23	2245.53	2311.6	2596.75	2687.95	2596.8	2702.26	2253.98	2476.47	2882.9	2639.58
	2195.83	2105.06	2199.46	2183.1	2201.99	2235.01	2272.04	2271.58	2092.63	2090.51	2281.58	2212.44	2214.83	2344.35	2197.52	2123.57	2409.26	2379.67	2264.87	2510.21	2124.08	2340.86	2522.02	2423.47	2301.54	2221.74	2504.42	2217.33	2405.59	2369.09	2231.33	2240.79	2495.57	2650.76	2452.28	2224.07	2403.69	2603.2	2334.95	2244.08	2310.53	2594.06	2685.46	2594.05	2699.54	2252.48	2474.01	2879.86	2636.86
	2194.68	2104.49	2198.26	2182.02	2200.91	2233.46	2270.66	2270.06	2092.13	2090.01	2279.74	2211.4	2213.25	2342.49	2196.3	2122.98	2407.48	2377.84	2263.9	2507.77	2123.44	2338.7	2519.63	2421.66	2299.89	2220.37	2501.67	2216.23	2403.4	2367.03	2230.5	2239.24	2493.13	2647.53	2450.01	2223.26	2401.35	2600.91	2333.68	2242.64	2309.48	2591.38	2682.98	2591.31	2696.82	2251	2471.56	2876.82	2634.16
	2193.53	2103.92	2197.08	2180.95	2199.84	2231.93	2269.28	2268.55	2091.64	2089.51	2277.91	2210.37	2211.68	2340.65	2195.08	2122.39	2405.72	2376.02	2262.94	2505.33	2122.8	2336.55	2517.26	2419.86	2298.24	2219	2498.93	2215.14	2401.22	2364.98	2229.67	2237.7	2490.69	2644.32	2447.76	2222.44	2399.03	2598.62	2332.41	2241.2	2308.42	2588.71	2680.52	2588.59	2694.12	2249.51	2469.13	2873.79	2631.47
	2192.39	2103.35	2195.9	2179.88	2198.77	2230.4	2267.91	2267.05	2091.16	2089.01	2276.09	2209.34	2210.12	2338.81	2193.88	2121.81	2403.97	2374.21	2261.98	2502.91	2122.16	2334.4	2514.89	2418.07	2296.6	2217.64	2496.21	2214.06	2399.05	2362.94	2228.85	2236.17	2488.27	2641.13	2445.51	2221.64	2396.72	2596.35	2331.16	2239.78	2307.37	2586.05	2678.07	2585.88	2691.43	2248.04	2466.7	2870.76	2628.78
	2191.26	2102.79	2194.72	2178.82	2197.71	2228.88	2266.54	2265.55	2090.67	2088.51	2274.27	2208.31	2208.57	2336.99	2192.68	2121.22	2402.23	2372.41	2261.03	2500.49	2121.52	2332.27	2512.53	2416.28	2294.97	2216.29	2493.5	2212.99	2396.9	2360.91	2228.04	2234.64	2485.86	2637.94	2443.27	2220.83	2394.43	2594.08	2329.91	2238.36	2306.33	2583.41	2675.64	2583.18	2688.75	2246.57	2464.29	2867.74	2626.11
	2190.13	2102.23	2193.55	2177.77	2196.64	2227.37	2265.18	2264.06	2090.19	2088.02	2272.47	2207.29	2207.02	2335.17	2191.48	2120.64	2400.5	2370.61	2260.07	2498.09	2120.89	2330.15	2510.18	2414.51	2293.35	2214.94	2490.8	2211.92	2394.76	2358.9	2227.23	2233.13	2483.46	2634.77	2441.05	2220.03	2392.15	2591.83	2328.67	2236.95	2305.29	2580.78	2673.23	2580.49	2686.07	2245.12	2461.89	2864.73	2623.45
	2189	2101.67	2192.38	2176.72	2195.59	2225.86	2263.82	2262.58	2089.71	2087.52	2270.68	2206.28	2205.49	2333.37	2190.3	2120.06	2398.78	2368.82	2259.13	2495.69	2120.25	2328.04	2507.84	2412.74	2291.75	2213.61	2488.12	2210.86	2392.64	2356.89	2226.43	2231.62	2481.08	2631.61	2438.83	2219.24	2389.88	2589.59	2327.44	2235.54	2304.25	2578.16	2670.83	2577.82	2683.41	2243.66	2459.5	2861.73	2620.79
	2187.88	2101.11	2191.22	2175.67	2194.53	2224.37	2262.47	2261.11	2089.23	2087.03	2268.89	2205.27	2203.96	2331.57	2189.12	2119.49	2397.07	2367.04	2258.18	2493.31	2119.63	2325.94	2505.52	2410.98	2290.15	2212.27	2485.45	2209.8	2390.52	2354.9	2225.64	2230.12	2478.7	2628.46	2436.62	2218.45	2387.63	2587.36	2326.21	2234.15	2303.22	2575.55	2668.44	2575.16	2680.76	2242.22	2457.12	2858.73	2618.15
	2186.77	2100.56	2190.07	2174.63	2193.48	2222.88	2261.13	2259.65	2088.75	2086.53	2267.12	2204.26	2202.44	2329.79	2187.95	2118.92	2395.37	2365.27	2257.24	2490.94	2119	2323.86	2503.2	2409.23	2288.56	2210.95	2482.8	2208.76	2388.42	2352.91	2224.85	2228.63	2476.33	2625.33	2434.43	2217.67	2385.39	2585.14	2324.99	2232.76	2302.19	2572.96	2666.07	2572.52	2678.11	2240.78	2454.75	2855.74	2615.52
	2185.66	2100	2188.91	2173.59	2192.43	2221.41	2259.79	2258.19	2088.28	2086.04	2265.36	2203.26	2200.93	2328.01	2186.79	2118.35	2393.69	2363.5	2256.3	2488.57	2118.37	2321.78	2500.89	2407.49	2286.98	2209.63	2480.16	2207.71	2386.34	2350.94	2224.08	2227.15	2473.98	2622.21	2432.24	2216.89	2383.16	2582.94	2323.78	2231.38	2301.17	2570.38	2663.71	2569.89	2675.48	2239.36	2452.4	2852.75	2612.9
	2184.56	2099.45	2187.77	2172.57	2191.39	2219.94	2258.45	2256.74	2087.8	2085.55	2263.6	2202.27	2199.42	2326.25	2185.64	2117.78	2392.02	2361.74	2255.37	2486.22	2117.75	2319.71	2498.59	2405.76	2285.42	2208.32	2477.53	2206.68	2384.26	2348.98	2223.3	2225.67	2471.64	2619.1	2430.06	2216.11	2380.95	2580.74	2322.58	2230	2300.15	2567.81	2661.37	2567.27	2672.86	2237.93	2450.06	2849.78	2610.29
	2183.46	2098.91	2186.63	2171.54	2190.35	2218.48	2257.12	2255.29	2087.33	2085.06	2261.86	2201.28	2197.93	2324.49	2184.49	2117.21	2390.35	2359.99	2254.44	2483.88	2117.13	2317.66	2496.3	2404.04	2283.86	2207.02	2474.92	2205.66	2382.2	2347.03	2222.54	2224.21	2469.31	2616.01	2427.89	2215.34	2378.75	2578.56	2321.39	2228.64	2299.13	2565.25	2659.05	2564.66	2670.24	2236.52	2447.72	2846.81	2607.69
	2182.37	2098.36	2185.49	2170.52	2189.32	2217.03	2255.8	2253.86	2086.86	2084.57	2260.12	2200.29	2196.44	2322.75	2183.35	2116.65	2388.7	2358.25	2253.51	2481.55	2116.52	2315.62	2494.02	2402.33	2282.31	2205.72	2472.33	2204.64	2380.16	2345.09	2221.78	2222.75	2466.99	2612.93	2425.74	2214.57	2376.56	2576.39	2320.2	2227.28	2298.12	2562.71	2656.74	2562.07	2667.64	2235.11	2445.4	2843.84	2605.11
	2181.29	2097.82	2184.36	2169.51	2188.28	2215.59	2254.48	2252.43	2086.4	2084.09	2258.4	2199.31	2194.96	2321.01	2182.22	2116.09	2387.06	2356.52	2252.59	2479.23	2115.91	2313.58	2491.75	2400.62	2280.78	2204.43	2469.75	2203.63	2378.12	2343.17	2221.03	2221.3	2464.68	2609.86	2423.59	2213.81	2374.39	2574.23	2319.02	2225.93	2297.12	2560.18	2654.44	2559.5	2665.04	2233.72	2443.1	2840.89	2602.53
	2180.21	2097.28	2183.24	2168.5	2187.26	2214.16	2253.17	2251.01	2085.93	2083.6	2256.68	2198.33	2193.5	2319.29	2181.09	2115.54	2385.43	2354.79	2251.67	2476.92	2115.29	2311.56	2489.49	2398.92	2279.25	2203.15	2467.18	2202.62	2376.1	2341.25	2220.28	2219.86	2462.38	2606.81	2421.45	2213.06	2372.23	2572.08	2317.85	2224.58	2296.12	2557.66	2652.16	2556.93	2662.46	2232.32	2440.8	2837.94	2599.97
	2179.13	2096.74	2182.12	2167.5	2186.23	2212.74	2251.86	2249.6	2085.47	2083.12	2254.98	2197.36	2192.03	2317.57	2179.98	2114.98	2383.81	2353.07	2250.76	2474.62	2114.69	2309.55	2487.23	2397.23	2277.74	2201.87	2464.63	2201.62	2374.09	2339.35	2219.55	2218.43	2460.1	2603.77	2419.32	2212.31	2370.08	2569.94	2316.69	2223.24	2295.12	2555.15	2649.89	2554.38	2659.89	2230.94	2438.51	2835	2597.41
	2178.07	2096.2	2181	2166.5	2185.21	2211.32	2250.56	2248.19	2085.01	2082.64	2253.28	2196.4	2190.58	2315.87	2178.87	2114.43	2382.21	2351.36	2249.85	2472.33	2114.08	2307.55	2484.99	2395.55	2276.23	2200.6	2462.09	2200.63	2372.1	2337.46	2218.82	2217	2457.83	2600.74	2417.21	2211.56	2367.95	2567.82	2315.53	2221.92	2294.13	2552.66	2647.64	2551.85	2657.32	2229.56	2436.24	2832.06	2594.87
	2177	2095.67	2179.89	2165.51	2184.2	2209.92	2249.27	2246.79	2084.55	2082.15	2251.59	2195.44	2189.14	2314.17	2177.77	2113.89	2380.61	2349.66	2248.94	2470.05	2113.48	2305.56	2482.76	2393.88	2274.74	2199.34	2459.57	2199.65	2370.12	2335.57	2218.09	2215.59	2455.56	2597.73	2415.1	2210.82	2365.83	2565.71	2314.38	2220.59	2293.15	2550.18	2645.41	2549.32	2654.77	2228.19	2433.98	2829.13	2592.34
	2175.94	2095.14	2178.79	2164.52	2183.18	2208.52	2247.98	2245.4	2084.1	2081.67	2249.92	2194.48	2187.7	2312.49	2176.67	2113.34	2379.03	2347.97	2248.04	2467.78	2112.88	2303.59	2480.54	2392.22	2273.25	2198.08	2457.06	2198.67	2368.15	2333.71	2217.37	2214.18	2453.31	2594.73	2413	2210.08	2363.73	2563.61	2313.24	2219.28	2292.17	2547.71	2643.19	2546.82	2652.22	2226.83	2431.73	2826.21	2589.82
	2174.89	2094.61	2177.69	2163.54	2182.18	2207.13	2246.69	2244.02	2083.64	2081.2	2248.25	2193.53	2186.27	2310.81	2175.59	2112.8	2377.45	2346.28	2247.14	2465.53	2112.28	2301.62	2478.33	2390.57	2271.78	2196.84	2454.57	2197.7	2366.19	2331.85	2216.67	2212.78	2451.07	2591.74	2410.91	2209.35	2361.63	2561.52	2312.11	2217.97	2291.19	2545.25	2640.98	2544.32	2649.69	2225.48	2429.49	2823.3	2587.31
	2173.84	2094.08	2176.59	2162.57	2181.17	2205.75	2245.41	2242.65	2083.19	2080.72	2246.59	2192.59	2184.86	2309.15	2174.51	2112.26	2375.89	2344.6	2246.24	2463.28	2111.69	2299.66	2476.13	2388.92	2270.32	2195.6	2452.09	2196.74	2364.25	2330	2215.96	2211.39	2448.85	2588.77	2408.84	2208.62	2359.56	2559.44	2310.98	2216.67	2290.22	2542.8	2638.79	2541.84	2647.16	2224.13	2427.26	2820.39	2584.81
	2172.8	2093.55	2175.51	2161.6	2180.17	2204.38	2244.14	2241.28	2082.74	2080.24	2244.94	2191.65	2183.45	2307.49	2173.44	2111.72	2374.34	2342.93	2245.35	2461.04	2111.1	2297.72	2473.94	2387.29	2268.86	2194.36	2449.63	2195.79	2362.32	2328.17	2215.27	2210.01	2446.63	2585.81	2406.77	2207.9	2357.49	2557.38	2309.87	2215.38	2289.25	2540.37	2636.61	2539.37	2644.65	2222.79	2425.04	2817.49	2582.33
	2171.77	2093.03	2174.42	2160.63	2179.18	2203.02	2242.87	2239.92	2082.29	2079.77	2243.3	2190.71	2182.04	2305.85	2172.38	2111.19	2372.8	2341.26	2244.46	2458.82	2110.51	2295.79	2471.76	2385.66	2267.42	2193.14	2447.18	2194.84	2360.41	2326.35	2214.58	2208.63	2444.43	2582.87	2404.72	2207.19	2355.44	2555.32	2308.76	2214.09	2288.29	2537.95	2634.45	2536.92	2642.14	2221.46	2422.84	2814.6	2579.85
	2170.74	2092.51	2173.34	2159.68	2178.19	2201.67	2241.61	2238.56	2081.85	2079.3	2241.68	2189.78	2180.65	2304.21	2171.32	2110.66	2371.27	2339.61	2243.58	2456.6	2109.92	2293.86	2469.58	2384.04	2265.99	2191.92	2444.75	2193.9	2358.5	2324.53	2213.9	2207.27	2442.24	2579.94	2402.67	2206.47	2353.4	2553.28	2307.66	2212.81	2287.34	2535.54	2632.3	2534.48	2639.65	2220.13	2420.65	2811.72	2577.39
	2169.71	2092	2172.27	2158.72	2177.2	2200.32	2240.35	2237.22	2081.41	2078.83	2240.06	2188.86	2179.27	2302.59	2170.27	2110.13	2369.76	2337.96	2242.7	2454.4	2109.34	2291.95	2467.42	2382.43	2264.56	2190.7	2442.33	2192.96	2356.61	2322.74	2213.22	2205.91	2440.06	2577.02	2400.63	2205.77	2351.37	2551.25	2306.56	2211.54	2286.39	2533.15	2630.17	2532.05	2637.17	2218.82	2418.47	2808.84	2574.94
	2168.69	2091.48	2171.2	2157.77	2176.21	2198.99	2239.1	2235.88	2080.97	2078.36	2238.45	2187.94	2177.89	2300.97	2169.23	2109.61	2368.25	2336.32	2241.83	2452.21	2108.76	2290.05	2465.27	2380.84	2263.15	2189.5	2439.93	2192.04	2354.73	2320.95	2212.56	2204.56	2437.89	2574.12	2398.61	2205.07	2349.36	2549.24	2305.48	2210.28	2285.44	2530.77	2628.05	2529.64	2634.69	2217.51	2416.3	2805.97	2572.5
	2167.68	2090.97	2170.14	2156.83	2175.24	2197.66	2237.86	2234.55	2080.53	2077.89	2236.85	2187.03	2176.52	2299.36	2168.2	2109.08	2366.76	2334.69	2240.96	2450.03	2108.19	2288.16	2463.13	2379.24	2261.75	2188.3	2437.54	2191.12	2352.87	2319.17	2211.9	2203.22	2435.73	2571.23	2396.6	2204.37	2347.36	2547.23	2304.4	2209.02	2284.5	2528.4	2625.95	2527.24	2632.23	2216.21	2414.14	2803.11	2570.08
	2166.67	2090.46	2169.08	2155.89	2174.26	2196.34	2236.62	2233.23	2080.09	2077.42	2235.26	2186.12	2175.16	2297.77	2167.18	2108.57	2365.27	2333.06	2240.09	2447.86	2107.61	2286.29	2461	2377.66	2260.36	2187.11	2435.17	2190.2	2351.02	2317.41	2211.24	2201.88	2433.59	2568.35	2394.59	2203.68	2345.37	2545.24	2303.33	2207.77	2283.56	2526.04	2623.86	2524.86	2629.78	2214.91	2412	2800.25	2567.66
	2165.67	2089.95	2168.02	2154.96	2173.29	2195.03	2235.38	2231.91	2079.66	2076.96	2233.68	2185.22	2173.81	2296.18	2166.16	2108.05	2363.8	2331.44	2239.23	2445.7	2107.04	2284.42	2458.88	2376.09	2258.98	2185.93	2432.81	2189.3	2349.18	2315.65	2210.6	2200.56	2431.46	2565.49	2392.6	2203	2343.4	2543.26	2302.27	2206.53	2282.63	2523.69	2621.79	2522.49	2627.33	2213.62	2409.86	2797.4	2565.26
	2164.67	2089.45	2166.98	2154.04	2172.33	2193.73	2234.16	2230.6	2079.23	2076.49	2232.1	2184.32	2172.47	2294.61	2165.16	2107.54	2362.34	2329.83	2238.37	2443.55	2106.47	2282.57	2456.77	2374.53	2257.61	2184.75	2430.47	2188.4	2347.35	2313.91	2209.96	2199.24	2429.34	2562.65	2390.62	2202.32	2341.43	2541.29	2301.21	2205.29	2281.71	2521.36	2619.73	2520.13	2624.9	2212.34	2407.74	2794.56	2562.87
	2163.68	2088.95	2165.93	2153.12	2171.37	2192.43	2232.93	2229.3	2078.8	2076.03	2230.54	2183.43	2171.13	2293.04	2164.16	2107.03	2360.89	2328.23	2237.52	2441.41	2105.91	2280.72	2454.67	2372.97	2256.25	2183.58	2428.14	2187.51	2345.54	2312.19	2209.33	2197.93	2427.23	2559.81	2388.65	2201.64	2339.49	2539.33	2300.17	2204.06	2280.79	2519.04	2617.69	2517.79	2622.48	2211.07	2405.63	2791.72	2560.49
	2162.69	2088.45	2164.9	2152.2	2170.41	2191.15	2231.72	2228.01	2078.37	2075.57	2228.99	2182.54	2169.81	2291.49	2163.16	2106.52	2359.45	2326.63	2236.67	2439.28	2105.35	2278.89	2452.58	2371.43	2254.9	2182.42	2425.83	2186.62	2343.73	2310.47	2208.7	2196.63	2425.13	2557	2386.68	2200.97	2337.55	2537.39	2299.13	2202.84	2279.87	2516.73	2615.66	2515.46	2620.07	2209.8	2403.53	2788.9	2558.13
	2161.71	2087.95	2163.86	2151.29	2169.46	2189.87	2230.51	2226.72	2077.95	2075.12	2227.45	2181.66	2168.49	2289.94	2162.18	2106.01	2358.02	2325.05	2235.83	2437.17	2104.79	2277.07	2450.49	2369.89	2253.56	2181.26	2423.54	2185.75	2341.95	2308.76	2208.09	2195.34	2423.05	2554.19	2384.73	2200.31	2335.63	2535.45	2298.1	2201.63	2278.96	2514.44	2613.65	2513.14	2617.66	2208.55	2401.44	2786.08	2555.77
	2160.73	2087.45	2162.83	2150.39	2168.51	2188.61	2229.3	2225.44	2077.52	2074.66	2225.91	2180.79	2167.18	2288.41	2161.2	2105.51	2356.61	2323.47	2234.99	2435.06	2104.24	2275.26	2448.42	2368.36	2252.24	2180.11	2421.26	2184.88	2340.17	2307.07	2207.48	2194.06	2420.98	2551.4	2382.79	2199.65	2333.72	2533.53	2297.07	2200.42	2278.06	2512.15	2611.65	2510.84	2615.27	2207.3	2399.37	2783.26	2553.43
	2159.76	2086.96	2161.81	2149.49	2167.57	2187.35	2228.11	2224.17	2077.11	2074.2	2224.39	2179.92	2165.88	2286.88	2160.23	2105.01	2355.2	2321.9	2234.15	2432.97	2103.68	2273.46	2446.36	2366.84	2250.92	2178.97	2418.99	2184.01	2338.41	2305.39	2206.88	2192.78	2418.92	2548.63	2380.87	2199	2331.82	2531.63	2296.06	2199.22	2277.16	2509.88	2609.66	2508.55	2612.89	2206.05	2397.31	2780.46	2551.1
	2158.8	2086.47	2160.79	2148.6	2166.63	2186.1	2226.91	2222.91	2076.69	2073.75	2222.87	2179.05	2164.59	2285.36	2159.27	2104.52	2353.81	2320.33	2233.32	2430.89	2103.14	2271.67	2444.31	2365.33	2249.61	2177.84	2416.75	2183.16	2336.66	2303.72	2206.28	2191.51	2416.87	2545.87	2378.95	2198.35	2329.94	2529.73	2295.05	2198.03	2276.27	2507.63	2607.69	2506.28	2610.52	2204.82	2395.25	2777.66	2548.79
	2157.84	2085.99	2159.78	2147.71	2165.69	2184.86	2225.73	2221.65	2076.27	2073.3	2221.37	2178.2	2163.3	2283.86	2158.32	2104.03	2352.43	2318.77	2232.5	2428.82	2102.59	2269.89	2442.27	2363.83	2248.32	2176.71	2414.51	2182.31	2334.92	2302.06	2205.69	2190.25	2414.83	2543.12	2377.04	2197.71	2328.07	2527.85	2294.05	2196.85	2275.38	2505.38	2605.74	2504.02	2608.16	2203.59	2393.21	2774.87	2546.48
	2156.89	2085.5	2158.78	2146.83	2164.77	2183.62	2224.55	2220.4	2075.86	2072.85	2219.87	2177.34	2162.03	2282.36	2157.38	2103.54	2351.06	2317.22	2231.67	2426.76	2102.05	2268.13	2440.24	2362.34	2247.03	2175.6	2412.3	2181.47	2333.19	2300.42	2205.11	2189	2412.81	2540.39	2375.14	2197.07	2326.21	2525.98	2293.06	2195.67	2274.49	2503.15	2603.8	2501.78	2605.81	2202.37	2391.19	2772.09	2544.19
	2155.94	2085.02	2157.77	2145.95	2163.84	2182.4	2223.37	2219.16	2075.45	2072.4	2218.39	2176.5	2160.76	2280.88	2156.44	2103.05	2349.7	2315.68	2230.86	2424.71	2101.51	2266.37	2438.23	2360.86	2245.76	2174.48	2410.1	2180.63	2331.48	2298.78	2204.54	2187.76	2410.8	2537.67	2373.26	2196.44	2324.37	2524.12	2292.08	2194.5	2273.62	2500.93	2601.87	2499.55	2603.47	2201.15	2389.17	2769.31	2541.91
	2155	2084.54	2156.78	2145.08	2162.92	2181.18	2222.2	2217.93	2075.04	2071.96	2216.91	2175.66	2159.5	2279.4	2155.51	2102.57	2348.35	2314.15	2230.05	2422.67	2100.97	2264.63	2436.22	2359.39	2244.49	2173.38	2407.91	2179.81	2329.78	2297.16	2203.98	2186.52	2408.8	2534.97	2371.38	2195.81	2322.54	2522.27	2291.11	2193.33	2272.74	2498.72	2599.96	2497.33	2601.14	2199.95	2387.16	2766.54	2539.65
	2154.06	2084.07	2155.79	2144.21	2162.01	2179.98	2221.04	2216.7	2074.64	2071.51	2215.44	2174.82	2158.25	2277.94	2154.59	2102.09	2347.01	2312.62	2229.24	2420.64	2100.44	2262.9	2434.22	2357.93	2243.24	2172.28	2405.74	2178.99	2328.09	2295.55	2203.42	2185.3	2406.81	2532.28	2369.52	2195.19	2320.72	2520.44	2290.14	2192.18	2271.88	2496.52	2598.06	2495.13	2598.82	2198.75	2385.17	2763.78	2537.39
	2153.13	2083.6	2154.8	2143.35	2161.1	2178.78	2219.88	2215.48	2074.24	2071.07	2213.99	2173.99	2157.01	2276.48	2153.68	2101.61	2345.69	2311.1	2228.44	2418.63	2099.91	2261.18	2432.23	2356.47	2242	2171.19	2403.59	2178.17	2326.42	2293.95	2202.87	2184.08	2404.84	2529.61	2367.67	2194.57	2318.91	2518.62	2289.18	2191.03	2271.02	2494.34	2596.18	2492.94	2596.51	2197.56	2383.19	2761.03	2535.15
	2152.2	2083.13	2153.82	2142.5	2160.19	2177.59	2218.73	2214.27	2073.84	2070.63	2212.54	2173.17	2155.78	2275.04	2152.77	2101.14	2344.37	2309.59	2227.64	2416.63	2099.39	2259.47	2430.25	2355.03	2240.76	2170.11	2401.45	2177.37	2324.75	2292.37	2202.32	2182.87	2402.88	2526.95	2365.83	2193.96	2317.12	2516.81	2288.23	2189.89	2270.16	2492.17	2594.31	2490.76	2594.22	2196.37	2381.22	2758.28	2532.93
	2151.28	2082.66	2152.84	2141.65	2159.29	2176.4	2217.59	2213.06	2073.44	2070.19	2211.1	2172.35	2154.55	2273.6	2151.88	2100.66	2343.07	2308.09	2226.85	2414.63	2098.86	2257.77	2428.29	2353.59	2239.54	2169.03	2399.33	2176.57	2323.1	2290.79	2201.79	2181.66	2400.93	2524.31	2364	2193.36	2315.34	2515.02	2287.29	2188.75	2269.31	2490.01	2592.45	2488.6	2591.93	2195.2	2379.26	2755.55	2530.71
	2150.37	2082.19	2151.87	2140.81	2158.4	2175.23	2216.45	2211.87	2073.04	2069.76	2209.67	2171.54	2153.34	2272.17	2150.99	2100.2	2341.77	2306.59	2226.06	2412.65	2098.35	2256.08	2426.33	2352.17	2238.33	2167.96	2397.22	2175.78	2321.46	2289.23	2201.26	2180.47	2398.99	2521.68	2362.18	2192.76	2313.57	2513.23	2286.35	2187.62	2268.47	2487.86	2590.61	2486.46	2589.65	2194.03	2377.32	2752.82	2528.51
	2149.46	2081.73	2150.91	2139.97	2157.51	2174.07	2215.32	2210.68	2072.65	2069.32	2208.25	2170.73	2152.13	2270.76	2150.11	2099.73	2340.49	2305.11	2225.27	2410.68	2097.83	2254.41	2424.38	2350.75	2237.13	2166.9	2395.13	2174.99	2319.84	2287.68	2200.74	2179.28	2397.07	2519.06	2360.37	2192.17	2311.81	2511.46	2285.43	2186.5	2267.63	2485.73	2588.79	2484.33	2587.39	2192.86	2375.38	2750.09	2526.32
	2148.55	2081.27	2149.95	2139.14	2156.62	2172.91	2214.19	2209.49	2072.26	2068.89	2206.84	2169.93	2150.93	2269.35	2149.23	2099.27	2339.22	2303.63	2224.5	2408.72	2097.32	2252.74	2422.45	2349.34	2235.94	2165.85	2393.06	2174.22	2318.22	2286.14	2200.22	2178.1	2395.16	2516.46	2358.57	2191.58	2310.07	2509.7	2284.51	2185.39	2266.8	2483.61	2586.98	2482.21	2585.13	2191.71	2373.46	2747.38	2524.15
	2147.65	2080.82	2148.99	2138.31	2155.74	2171.76	2213.07	2208.32	2071.87	2068.46	2205.44	2169.13	2149.74	2267.96	2148.37	2098.81	2337.96	2302.15	2223.72	2406.78	2096.81	2251.09	2420.52	2347.95	2234.76	2164.8	2391	2173.45	2316.62	2284.62	2199.72	2176.93	2393.26	2513.88	2356.79	2191	2308.34	2507.96	2283.6	2184.28	2265.97	2481.5	2585.18	2480.11	2582.88	2190.56	2371.55	2744.67	2521.98
	2146.76	2080.36	2148.04	2137.49	2154.86	2170.62	2211.96	2207.15	2071.49	2068.03	2204.04	2168.35	2148.55	2266.57	2147.51	2098.36	2336.72	2300.69	2222.95	2404.84	2096.31	2249.45	2418.61	2346.56	2233.59	2163.76	2388.96	2172.68	2315.03	2283.1	2199.22	2175.77	2391.37	2511.31	2355.02	2190.42	2306.62	2506.22	2282.69	2183.18	2265.15	2479.41	2583.4	2478.02	2580.65	2189.42	2369.65	2741.97	2519.83
	2145.87	2079.91	2147.1	2136.68	2153.99	2169.49	2210.85	2205.99	2071.1	2067.61	2202.66	2167.56	2147.38	2265.19	2146.66	2097.9	2335.48	2299.24	2222.19	2402.91	2095.8	2247.82	2416.7	2345.18	2232.43	2162.73	2386.94	2171.93	2313.45	2281.6	2198.73	2174.62	2389.5	2508.75	2353.25	2189.85	2304.91	2504.5	2281.8	2182.09	2264.34	2477.32	2581.63	2475.94	2578.43	2188.29	2367.76	2739.28	2517.7
	2144.99	2079.46	2146.16	2135.87	2153.13	2168.36	2209.74	2204.84	2070.73	2067.18	2201.29	2166.79	2146.21	2263.83	2145.82	2097.45	2334.25	2297.79	2221.43	2401	2095.31	2246.2	2414.81	2343.81	2231.28	2161.7	2384.93	2171.18	2311.89	2280.11	2198.24	2173.47	2387.64	2506.21	2351.5	2189.28	2303.22	2502.79	2280.91	2181	2263.53	2475.25	2579.87	2473.88	2576.21	2187.16	2365.89	2736.6	2515.57
	2144.11	2079.02	2145.22	2135.06	2152.27	2167.25	2208.65	2203.69	2070.35	2066.76	2199.92	2166.01	2145.05	2262.47	2144.99	2097.01	2333.04	2296.35	2220.68	2399.1	2094.81	2244.59	2412.92	2342.45	2230.15	2160.68	2382.93	2170.44	2310.33	2278.63	2197.76	2172.33	2385.79	2503.68	2349.76	2188.72	2301.54	2501.1	2280.04	2179.92	2262.72	2473.2	2578.13	2471.84	2574.01	2186.04	2364.02	2733.92	2513.46
	2143.24	2078.58	2144.3	2134.27	2151.41	2166.14	2207.56	2202.56	2069.97	2066.34	2198.57	2165.25	2143.9	2261.12	2144.17	2096.56	2331.83	2294.92	2219.93	2397.21	2094.32	2242.99	2411.05	2341.1	2229.02	2159.67	2380.95	2169.71	2308.79	2277.17	2197.29	2171.2	2383.95	2501.17	2348.03	2188.17	2299.87	2499.42	2279.17	2178.85	2261.93	2471.15	2576.41	2469.81	2571.82	2184.93	2362.17	2731.26	2511.36
	2142.38	2078.14	2143.37	2133.47	2150.56	2165.04	2206.48	2201.43	2069.6	2065.92	2197.22	2164.49	2142.76	2259.79	2143.35	2096.12	2330.64	2293.5	2219.18	2395.33	2093.83	2241.4	2409.19	2339.75	2227.91	2158.67	2378.99	2168.98	2307.26	2275.71	2196.83	2170.08	2382.13	2498.68	2346.32	2187.62	2298.21	2497.75	2278.3	2177.79	2261.14	2469.12	2574.7	2467.79	2569.64	2183.83	2360.33	2728.6	2509.28
	2141.52	2077.7	2142.46	2132.69	2149.71	2163.95	2205.4	2200.3	2069.23	2065.51	2195.88	2163.74	2141.63	2258.46	2142.54	2095.69	2329.45	2292.09	2218.44	2393.46	2093.35	2239.82	2407.34	2338.42	2226.8	2157.67	2377.05	2168.26	2305.74	2274.27	2196.37	2168.96	2380.32	2496.2	2344.61	2187.07	2296.57	2496.09	2277.45	2176.73	2260.35	2467.1	2573	2465.79	2567.47	2182.73	2358.5	2725.95	2507.21
	2140.66	2077.27	2141.54	2131.91	2148.87	2162.87	2204.33	2199.19	2068.87	2065.09	2194.55	2162.99	2140.5	2257.14	2141.74	2095.25	2328.28	2290.68	2217.71	2391.6	2092.87	2238.26	2405.5	2337.1	2225.71	2156.68	2375.12	2167.55	2304.24	2272.84	2195.93	2167.86	2378.52	2493.73	2342.92	2186.54	2294.94	2494.44	2276.61	2175.68	2259.57	2465.09	2571.31	2463.8	2565.31	2181.64	2356.68	2723.31	2505.15
	2139.81	2076.84	2140.64	2131.13	2148.04	2161.79	2203.26	2198.08	2068.5	2064.68	2193.23	2162.25	2139.38	2255.84	2140.95	2094.82	2327.12	2289.29	2216.98	2389.75	2092.39	2236.7	2403.66	2335.78	2224.62	2155.69	2373.2	2166.85	2302.74	2271.42	2195.48	2166.76	2376.74	2491.28	2341.23	2186	2293.32	2492.81	2275.77	2174.64	2258.8	2463.1	2569.64	2461.83	2563.16	2180.56	2354.87	2720.67	2503.11
	2138.97	2076.41	2139.74	2130.36	2147.21	2160.73	2202.2	2196.98	2068.14	2064.27	2191.93	2161.51	2138.27	2254.54	2140.17	2094.39	2325.97	2287.9	2216.26	2387.92	2091.92	2235.16	2401.85	2334.48	2223.55	2154.72	2371.31	2166.15	2301.26	2270.02	2195.05	2165.67	2374.97	2488.84	2339.56	2185.47	2291.71	2491.19	2274.94	2173.6	2258.03	2461.12	2567.99	2459.87	2561.02	2179.48	2353.08	2718.05	2501.08
	2138.13	2075.98	2138.84	2129.6	2146.38	2159.67	2201.15	2195.88	2067.78	2063.86	2190.62	2160.78	2137.17	2253.25	2139.39	2093.97	2324.83	2286.52	2215.54	2386.1	2091.45	2233.63	2400.04	2333.19	2222.49	2153.75	2369.42	2165.46	2299.79	2268.62	2194.62	2164.58	2373.21	2486.42	2337.91	2184.95	2290.12	2489.59	2274.12	2172.57	2257.27	2459.15	2566.34	2457.93	2558.89	2178.42	2351.3	2715.43	2499.06
	2137.29	2075.56	2137.95	2128.84	2145.56	2158.62	2200.1	2194.8	2067.43	2063.46	2189.33	2160.06	2136.08	2251.97	2138.62	2093.54	2323.7	2285.15	2214.83	2384.28	2090.99	2232.11	2398.24	2331.9	2221.43	2152.79	2367.56	2164.78	2298.33	2267.24	2194.2	2163.51	2371.46	2484.01	2336.26	2184.44	2288.53	2487.99	2273.31	2171.55	2256.52	2457.19	2564.71	2456	2556.78	2177.35	2349.53	2712.82	2497.05
	2136.46	2075.14	2137.07	2128.09	2144.75	2157.58	2199.06	2193.72	2067.07	2063.06	2188.05	2159.34	2134.99	2250.71	2137.86	2093.13	2322.58	2283.79	2214.12	2382.48	2090.53	2230.6	2396.45	2330.62	2220.39	2151.83	2365.71	2164.11	2296.88	2265.87	2193.79	2162.44	2369.73	2481.62	2334.62	2183.93	2286.96	2486.41	2272.5	2170.53	2255.77	2455.25	2563.1	2454.08	2554.67	2176.3	2347.77	2710.22	2495.06
	2135.64	2074.73	2136.19	2127.34	2143.94	2156.54	2198.03	2192.65	2066.72	2062.66	2186.78	2158.63	2133.92	2249.45	2137.11	2092.71	2321.48	2282.43	2213.41	2380.69	2090.07	2229.1	2394.67	2329.36	2219.36	2150.88	2363.88	2163.44	2295.45	2264.52	2193.38	2161.38	2368.01	2479.24	2333	2183.42	2285.4	2484.84	2271.71	2169.52	2255.03	2453.32	2561.5	2452.18	2552.57	2175.25	2346.02	2707.63	2493.09
	2134.82	2074.32	2135.31	2126.6	2143.13	2155.52	2197	2191.58	2066.37	2062.26	2185.51	2157.92	2132.85	2248.2	2136.37	2092.3	2320.38	2281.09	2212.72	2378.92	2089.61	2227.61	2392.91	2328.1	2218.34	2149.94	2362.06	2162.78	2294.02	2263.17	2192.99	2160.33	2366.3	2476.88	2331.39	2182.92	2283.85	2483.29	2270.92	2168.52	2254.3	2451.4	2559.91	2450.3	2550.49	2174.21	2344.28	2705.05	2491.12
	2134.01	2073.91	2134.44	2125.87	2142.34	2154.5	2195.98	2190.53	2066.03	2061.86	2184.26	2157.22	2131.78	2246.96	2135.63	2091.89	2319.29	2279.76	2212.02	2377.15	2089.16	2226.13	2391.15	2326.85	2217.33	2149.01	2360.26	2162.13	2292.61	2261.84	2192.59	2159.28	2364.61	2474.53	2329.79	2182.43	2282.32	2481.75	2270.14	2167.53	2253.57	2449.5	2558.34	2448.43	2548.42	2173.18	2342.56	2702.47	2489.17
	2133.2	2073.5	2133.58	2125.14	2141.54	2153.49	2194.97	2189.48	2065.69	2061.47	2183.01	2156.53	2130.73	2245.73	2134.9	2091.48	2318.22	2278.43	2211.34	2375.39	2088.72	2224.66	2389.41	2325.62	2216.34	2148.08	2358.48	2161.48	2291.21	2260.51	2192.21	2158.24	2362.93	2472.2	2328.2	2181.94	2280.79	2480.22	2269.37	2166.54	2252.85	2447.61	2556.78	2446.57	2546.35	2172.16	2340.85	2699.91	2487.24
	2132.4	2073.1	2132.72	2124.42	2140.75	2152.49	2193.96	2188.43	2065.35	2061.08	2181.78	2155.84	2129.69	2244.51	2134.18	2091.08	2317.15	2277.11	2210.65	2373.65	2088.28	2223.21	2387.67	2324.39	2215.35	2147.16	2356.71	2160.85	2289.82	2259.21	2191.83	2157.22	2361.26	2469.88	2326.62	2181.45	2279.28	2478.7	2268.61	2165.56	2252.13	2445.73	2555.23	2444.73	2544.3	2171.14	2339.15	2697.35	2485.31
	2131.61	2072.69	2131.87	2123.7	2139.97	2151.49	2192.96	2187.4	2065.01	2060.69	2180.55	2155.16	2128.65	2243.31	2133.47	2090.68	2316.1	2275.8	2209.98	2371.92	2087.84	2221.76	2385.95	2323.17	2214.37	2146.25	2354.96	2160.22	2288.44	2257.91	2191.46	2156.19	2359.61	2467.58	2325.06	2180.98	2277.78	2477.2	2267.85	2164.58	2251.42	2443.86	2553.7	2442.91	2542.26	2170.13	2337.46	2694.81	2483.4
	2130.82	2072.3	2131.03	2122.99	2139.19	2150.51	2191.96	2186.37	2064.68	2060.3	2179.33	2154.49	2127.62	2242.11	2132.77	2090.28	2315.06	2274.51	2209.31	2370.19	2087.4	2220.33	2384.24	2321.96	2213.4	2145.35	2353.22	2159.59	2287.07	2256.62	2191.1	2155.18	2357.97	2465.29	2323.5	2180.51	2276.3	2475.71	2267.11	2163.62	2250.72	2442.01	2552.18	2441.1	2540.23	2169.12	2335.78	2692.27	2481.51
	2130.03	2071.9	2130.19	2122.28	2138.42	2149.53	2190.97	2185.35	2064.35	2059.92	2178.12	2153.82	2126.6	2240.92	2132.07	2089.88	2314.02	2273.22	2208.64	2368.48	2086.97	2218.9	2382.54	2320.76	2212.45	2144.45	2351.5	2158.98	2285.72	2255.35	2190.74	2154.17	2356.34	2463.02	2321.96	2180.04	2274.82	2474.23	2266.37	2162.66	2250.03	2440.17	2550.67	2439.3	2538.21	2168.13	2334.11	2689.74	2479.63
	2129.25	2071.51	2129.35	2121.58	2137.65	2148.56	2189.99	2184.34	2064.02	2059.54	2176.92	2153.16	2125.58	2239.74	2131.39	2089.49	2313	2271.93	2207.98	2366.79	2086.55	2217.49	2380.85	2319.57	2211.5	2143.56	2349.8	2158.37	2284.37	2254.09	2190.4	2153.18	2354.73	2460.76	2320.44	2179.58	2273.35	2472.76	2265.64	2161.7	2249.34	2438.34	2549.18	2437.52	2536.2	2167.14	2332.46	2687.21	2477.76
	2128.48	2071.12	2128.52	2120.89	2136.89	2147.6	2189.02	2183.33	2063.7	2059.16	2175.73	2152.5	2124.58	2238.57	2130.71	2089.11	2311.99	2270.66	2207.33	2365.1	2086.12	2216.09	2379.17	2318.39	2210.57	2142.67	2348.12	2157.77	2283.04	2252.84	2190.05	2152.19	2353.13	2458.52	2318.92	2179.12	2271.9	2471.31	2264.92	2160.76	2248.66	2436.52	2547.7	2435.75	2534.2	2166.15	2330.82	2684.7	2475.91
	2127.71	2070.74	2127.7	2120.2	2136.13	2146.64	2188.05	2182.34	2063.37	2058.78	2174.54	2151.85	2123.58	2237.41	2130.04	2088.72	2310.99	2269.4	2206.68	2363.42	2085.71	2214.7	2377.5	2317.21	2209.65	2141.79	2346.45	2157.18	2281.72	2251.6	2189.72	2151.2	2351.54	2456.29	2317.42	2178.67	2270.46	2469.87	2264.21	2159.82	2247.98	2434.72	2546.23	2434	2532.22	2165.18	2329.18	2682.2	2474.07
	2126.94	2070.36	2126.88	2119.52	2135.38	2145.7	2187.08	2181.34	2063.05	2058.41	2173.37	2151.21	2122.59	2236.26	2129.37	2088.34	2310	2268.15	2206.03	2361.76	2085.29	2213.32	2375.84	2316.05	2208.73	2140.92	2344.79	2156.6	2280.4	2250.38	2189.39	2150.23	2349.97	2454.08	2315.92	2178.23	2269.03	2468.45	2263.5	2158.88	2247.31	2432.93	2544.78	2432.27	2530.24	2164.21	2327.56	2679.71	2472.24
	2126.18	2069.98	2126.07	2118.84	2134.64	2144.76	2186.13	2180.36	2062.74	2058.03	2172.2	2150.57	2121.61	2235.12	2128.72	2087.96	2309.02	2266.91	2205.39	2360.1	2084.88	2211.95	2374.2	2314.9	2207.83	2140.06	2343.16	2156.02	2279.1	2249.17	2189.07	2149.26	2348.41	2451.89	2314.44	2177.79	2267.61	2467.04	2262.81	2157.96	2246.65	2431.15	2543.34	2430.55	2528.28	2163.25	2325.96	2677.22	2470.43
	2125.43	2069.6	2125.26	2118.17	2133.9	2143.83	2185.18	2179.39	2062.42	2057.67	2171.05	2149.94	2120.64	2233.99	2128.07	2087.58	2308.05	2265.67	2204.76	2358.46	2084.47	2210.59	2372.56	2313.76	2206.94	2139.2	2341.54	2155.45	2277.82	2247.97	2188.76	2148.3	2346.86	2449.7	2312.98	2177.36	2266.21	2465.64	2262.12	2157.04	2246	2429.39	2541.92	2428.84	2526.32	2162.29	2324.36	2674.74	2468.63
	2124.68	2069.23	2124.46	2117.51	2133.16	2142.9	2184.23	2178.42	2062.11	2057.3	2169.9	2149.31	2119.67	2232.87	2127.44	2087.21	2307.09	2264.45	2204.13	2356.83	2084.07	2209.24	2370.94	2312.62	2206.06	2138.35	2339.93	2154.89	2276.54	2246.78	2188.45	2147.35	2345.32	2447.54	2311.52	2176.93	2264.81	2464.25	2261.44	2156.13	2245.35	2427.64	2540.5	2427.15	2524.38	2161.35	2322.78	2672.28	2466.85
	2123.94	2068.86	2123.66	2116.85	2132.44	2141.99	2183.3	2177.46	2061.81	2056.93	2168.76	2148.7	2118.71	2231.76	2126.81	2086.84	2306.14	2263.23	2203.51	2355.21	2083.67	2207.9	2369.32	2311.5	2205.19	2137.51	2338.35	2154.34	2275.27	2245.6	2188.16	2146.4	2343.81	2445.39	2310.08	2176.51	2263.43	2462.88	2260.77	2155.22	2244.71	2425.9	2539.1	2425.48	2522.45	2160.41	2321.2	2669.82	2465.08
	2123.2	2068.49	2122.88	2116.2	2131.71	2141.08	2182.36	2176.5	2061.5	2056.57	2167.63	2148.08	2117.76	2230.66	2126.18	2086.48	2305.2	2262.03	2202.89	2353.6	2083.28	2206.57	2367.72	2310.39	2204.33	2136.68	2336.77	2153.79	2274.02	2244.44	2187.86	2145.46	2342.3	2443.25	2308.65	2176.09	2262.06	2461.52	2260.11	2154.32	2244.08	2424.18	2537.72	2423.82	2520.53	2159.47	2319.64	2667.37	2463.32
	2122.47	2068.13	2122.09	2115.55	2131	2140.18	2181.44	2175.55	2061.2	2056.21	2166.51	2147.48	2116.82	2229.56	2125.57	2086.11	2304.27	2260.83	2202.28	2352.01	2082.89	2205.26	2366.13	2309.28	2203.48	2135.85	2335.22	2153.25	2272.77	2243.29	2187.58	2144.53	2340.81	2441.13	2307.23	2175.68	2260.7	2460.17	2259.46	2153.43	2243.45	2422.47	2536.35	2422.17	2518.62	2158.55	2318.09	2664.93	2461.58
	2121.74	2067.77	2121.31	2114.91	2130.28	2139.29	2180.52	2174.62	2060.9	2055.86	2165.4	2146.88	2115.88	2228.48	2124.96	2085.75	2303.35	2259.65	2201.68	2350.42	2082.51	2203.95	2364.55	2308.19	2202.65	2135.03	2333.68	2152.72	2271.54	2242.15	2187.3	2143.61	2339.33	2439.03	2305.82	2175.28	2259.35	2458.84	2258.81	2152.55	2242.83	2420.77	2534.99	2420.54	2516.72	2157.63	2316.55	2662.5	2459.86
	2121.02	2067.42	2120.54	2114.27	2129.58	2138.4	2179.61	2173.68	2060.61	2055.5	2164.3	2146.28	2114.96	2227.41	2124.37	2085.39	2302.45	2258.47	2201.08	2348.85	2082.12	2202.66	2362.98	2307.1	2201.82	2134.21	2332.16	2152.2	2270.32	2241.02	2187.03	2142.7	2337.86	2436.94	2304.43	2174.88	2258.01	2457.52	2258.18	2151.67	2242.22	2419.08	2533.64	2418.93	2514.83	2156.71	2315.03	2660.08	2458.14
	2120.3	2067.06	2119.77	2113.64	2128.88	2137.53	2178.71	2172.76	2060.31	2055.15	2163.2	2145.7	2114.04	2226.35	2123.78	2085.04	2301.55	2257.31	2200.48	2347.29	2081.75	2201.37	2361.42	2306.03	2201	2133.4	2330.66	2151.68	2269.1	2239.9	2186.77	2141.79	2336.41	2434.86	2303.05	2174.48	2256.69	2456.21	2257.55	2150.8	2241.61	2417.41	2532.31	2417.33	2512.96	2155.81	2313.51	2657.67	2456.44
	2119.59	2066.71	2119.01	2113.02	2128.18	2136.66	2177.81	2171.84	2060.02	2054.8	2162.12	2145.12	2113.12	2225.3	2123.2	2084.69	2300.66	2256.15	2199.89	2345.74	2081.37	2200.1	2359.88	2304.96	2200.2	2132.6	2329.17	2151.18	2267.9	2238.8	2186.51	2140.89	2334.97	2432.8	2301.68	2174.1	2255.37	2454.92	2256.93	2149.93	2241.01	2415.75	2530.99	2415.75	2511.09	2154.91	2312.01	2655.27	2454.76
	2118.88	2066.37	2118.26	2112.4	2127.49	2135.8	2176.92	2170.93	2059.74	2054.46	2161.04	2144.54	2112.22	2224.25	2122.63	2084.34	2299.79	2255	2199.31	2344.2	2081.01	2198.84	2358.34	2303.91	2199.4	2131.81	2327.7	2150.68	2266.71	2237.71	2186.26	2140	2333.55	2430.76	2300.33	2173.71	2254.07	2453.64	2256.32	2149.08	2240.42	2414.11	2529.68	2414.18	2509.24	2154.02	2310.51	2652.88	2453.09
	2118.18	2066.02	2117.51	2111.79	2126.81	2134.94	2176.04	2170.03	2059.46	2054.12	2159.97	2143.97	2111.33	2223.22	2122.06	2084	2298.92	2253.87	2198.74	2342.67	2080.64	2197.59	2356.82	2302.86	2198.62	2131.02	2326.25	2150.18	2265.53	2236.63	2186.02	2139.11	2332.14	2428.73	2298.98	2173.34	2252.78	2452.37	2255.72	2148.23	2239.84	2412.47	2528.39	2412.63	2507.39	2153.13	2309.03	2650.5	2451.43
	2117.49	2065.68	2116.77	2111.19	2126.13	2134.1	2175.16	2169.13	2059.18	2053.78	2158.92	2143.41	2110.44	2222.2	2121.51	2083.65	2298.06	2252.74	2198.16	2341.15	2080.28	2196.34	2355.31	2301.82	2197.85	2130.25	2324.81	2149.7	2264.36	2235.56	2185.78	2138.24	2330.74	2426.72	2297.65	2172.97	2251.5	2451.12	2255.13	2147.38	2239.26	2410.85	2527.11	2411.09	2505.56	2152.26	2307.57	2648.13	2449.79
	2116.8	2065.35	2116.03	2110.59	2125.46	2133.26	2174.29	2168.25	2058.9	2053.44	2157.86	2142.86	2109.56	2221.18	2120.96	2083.32	2297.22	2251.63	2197.6	2339.65	2079.93	2195.11	2353.8	2300.8	2197.09	2129.47	2323.39	2149.22	2263.21	2234.51	2185.55	2137.37	2329.36	2424.72	2296.34	2172.6	2250.23	2449.87	2254.54	2146.55	2238.69	2409.25	2525.84	2409.57	2503.74	2151.39	2306.11	2645.76	2448.17
	2116.11	2065.01	2115.3	2110	2124.79	2132.43	2173.42	2167.37	2058.62	2053.1	2156.82	2142.31	2108.68	2220.18	2120.42	2082.98	2296.38	2250.52	2197.04	2338.16	2079.58	2193.89	2352.31	2299.78	2196.33	2128.71	2321.99	2148.76	2262.06	2233.47	2185.33	2136.5	2327.99	2422.73	2295.03	2172.24	2248.97	2448.65	2253.97	2145.72	2238.13	2407.65	2524.58	2408.06	2501.93	2150.52	2304.66	2643.41	2446.56
	2115.43	2064.68	2114.57	2109.41	2124.13	2131.61	2172.57	2166.49	2058.35	2052.77	2155.79	2141.77	2107.82	2219.19	2119.89	2082.65	2295.56	2249.42	2196.49	2336.67	2079.23	2192.68	2350.84	2298.77	2195.59	2127.95	2320.6	2148.29	2260.92	2232.44	2185.12	2135.65	2326.64	2420.77	2293.74	2171.89	2247.72	2447.43	2253.4	2144.89	2237.58	2406.07	2523.34	2406.57	2500.13	2149.67	2303.23	2641.07	2444.96
	2114.76	2064.36	2113.85	2108.83	2123.48	2130.79	2171.72	2165.63	2058.09	2052.44	2154.77	2141.23	2106.96	2218.2	2119.36	2082.32	2294.74	2248.34	2195.94	2335.2	2078.89	2191.48	2349.37	2297.78	2194.87	2127.2	2319.23	2147.84	2259.8	2231.42	2184.91	2134.8	2325.3	2418.82	2292.46	2171.54	2246.49	2446.23	2252.84	2144.08	2237.03	2404.51	2522.11	2405.09	2498.35	2148.82	2301.81	2638.74	2443.38
	2114.09	2064.03	2113.14	2108.25	2122.83	2129.98	2170.87	2164.77	2057.82	2052.12	2153.75	2140.71	2106.11	2217.23	2118.85	2081.99	2293.94	2247.26	2195.4	2333.75	2078.55	2190.29	2347.91	2296.79	2194.15	2126.45	2317.87	2147.4	2258.68	2230.42	2184.71	2133.96	2323.97	2416.88	2291.19	2171.2	2245.26	2445.05	2252.3	2143.27	2236.49	2402.95	2520.9	2403.63	2496.57	2147.97	2300.4	2636.41	2441.81
	2113.42	2063.71	2112.43	2107.69	2122.19	2129.18	2170.04	2163.92	2057.56	2051.79	2152.75	2140.18	2105.27	2216.26	2118.34	2081.67	2293.14	2246.2	2194.86	2332.3	2078.22	2189.12	2346.47	2295.81	2193.44	2125.71	2316.54	2146.96	2257.58	2229.42	2184.52	2133.13	2322.66	2414.96	2289.94	2170.86	2244.05	2443.87	2251.75	2142.46	2235.96	2401.41	2519.69	2402.19	2494.81	2147.14	2299	2634.1	2440.25
	2112.76	2063.4	2111.73	2107.12	2121.55	2128.39	2169.21	2163.07	2057.3	2051.47	2151.75	2139.67	2104.43	2215.31	2117.85	2081.35	2292.36	2245.14	2194.33	2330.86	2077.89	2187.95	2345.03	2294.84	2192.74	2124.98	2315.22	2146.53	2256.48	2228.44	2184.33	2132.3	2321.36	2413.05	2288.7	2170.53	2242.85	2442.72	2251.22	2141.67	2235.43	2399.88	2518.5	2400.76	2493.05	2146.31	2297.61	2631.8	2438.72
	2112.11	2063.09	2111.03	2106.57	2120.92	2127.6	2168.38	2162.24	2057.05	2051.16	2150.76	2139.16	2103.61	2214.36	2117.36	2081.03	2291.58	2244.1	2193.81	2329.44	2077.56	2186.79	2343.61	2293.89	2192.06	2124.26	2313.92	2146.11	2255.4	2227.48	2184.15	2131.48	2320.07	2411.16	2287.47	2170.2	2241.66	2441.57	2250.7	2140.88	2234.92	2398.37	2517.32	2399.35	2491.31	2145.49	2296.23	2629.5	2437.19
	2111.46	2062.78	2110.34	2106.02	2120.29	2126.83	2167.57	2161.41	2056.8	2050.84	2149.78	2138.66	2102.79	2213.43	2116.87	2080.72	2290.82	2243.07	2193.29	2328.02	2077.24	2185.65	2342.2	2292.94	2191.38	2123.54	2312.63	2145.69	2254.32	2226.52	2183.98	2130.67	2318.8	2409.29	2286.26	2169.88	2240.48	2440.44	2250.18	2140.09	2234.41	2396.87	2516.16	2397.95	2489.58	2144.67	2294.87	2627.22	2435.68
	2110.82	2062.47	2109.66	2105.47	2119.67	2126.06	2166.76	2160.59	2056.55	2050.53	2148.81	2138.16	2101.98	2212.5	2116.4	2080.41	2290.06	2242.04	2192.78	2326.62	2076.93	2184.51	2340.8	2292	2190.72	2122.83	2311.36	2145.29	2253.26	2225.58	2183.81	2129.87	2317.55	2407.43	2285.05	2169.57	2239.31	2439.32	2249.68	2139.32	2233.91	2395.38	2515.01	2396.57	2487.86	2143.86	2293.52	2624.95	2434.19
	2110.18	2062.17	2108.98	2104.93	2119.06	2125.29	2165.95	2159.77	2056.3	2050.22	2147.84	2137.67	2101.17	2211.58	2115.94	2080.1	2289.32	2241.03	2192.27	2325.23	2076.62	2183.38	2339.41	2291.07	2190.06	2122.13	2310.11	2144.89	2252.21	2224.64	2183.65	2129.07	2316.31	2405.59	2283.86	2169.26	2238.15	2438.21	2249.18	2138.55	2233.41	2393.91	2513.87	2395.21	2486.15	2143.06	2292.18	2622.68	2432.71
	2109.54	2061.87	2108.31	2104.4	2118.45	2124.54	2165.16	2158.96	2056.06	2049.91	2146.89	2137.19	2100.37	2210.68	2115.48	2079.8	2288.59	2240.03	2191.77	2323.86	2076.31	2182.27	2338.04	2290.15	2189.42	2121.43	2308.88	2144.5	2251.17	2223.73	2183.5	2128.29	2315.08	2403.76	2282.69	2168.96	2237	2437.12	2248.69	2137.79	2232.93	2392.45	2512.74	2393.86	2484.46	2142.27	2290.85	2620.43	2431.24
	2108.92	2061.57	2107.64	2103.88	2117.85	2123.79	2164.37	2158.16	2055.82	2049.61	2145.94	2136.71	2099.59	2209.78	2115.03	2079.5	2287.86	2239.04	2191.28	2322.49	2076.01	2181.17	2336.67	2289.24	2188.79	2120.74	2307.66	2144.12	2250.13	2222.82	2183.36	2127.5	2313.87	2401.95	2281.53	2168.66	2235.87	2436.04	2248.21	2137.03	2232.45	2391	2511.63	2392.52	2482.77	2141.48	2289.53	2618.19	2429.79
	2108.29	2061.28	2106.98	2103.36	2117.26	2123.05	2163.59	2157.37	2055.59	2049.31	2145.01	2136.24	2098.8	2208.89	2114.59	2079.2	2287.15	2238.06	2190.79	2321.13	2075.71	2180.07	2335.32	2288.34	2188.17	2120.06	2306.46	2143.75	2249.11	2221.92	2183.22	2126.73	2312.67	2400.15	2280.38	2168.37	2234.74	2434.98	2247.74	2136.28	2231.98	2389.56	2510.52	2391.21	2481.1	2140.7	2288.22	2615.95	2428.36
	2107.68	2060.99	2106.33	2102.84	2116.67	2122.32	2162.81	2156.59	2055.35	2049.02	2144.08	2135.78	2098.03	2208.01	2114.16	2078.9	2286.44	2237.09	2190.31	2319.79	2075.42	2178.99	2333.98	2287.45	2187.56	2119.39	2305.28	2143.38	2248.1	2221.04	2183.09	2125.96	2311.48	2398.37	2279.24	2168.08	2233.63	2433.93	2247.28	2135.54	2231.52	2388.14	2509.44	2389.9	2479.44	2139.92	2286.93	2613.73	2426.94
	2107.06	2060.71	2105.68	2102.34	2116.08	2121.59	2162.04	2155.81	2055.12	2048.72	2143.16	2135.33	2097.26	2207.15	2113.74	2078.61	2285.75	2236.13	2189.83	2318.46	2075.14	2177.92	2332.65	2286.57	2186.96	2118.72	2304.11	2143.02	2247.1	2220.17	2182.96	2125.2	2310.31	2396.6	2278.12	2167.8	2232.52	2432.89	2246.83	2134.8	2231.06	2386.73	2508.36	2388.62	2477.78	2139.16	2285.64	2611.52	2425.54
	2106.46	2060.43	2105.04	2101.84	2115.51	2120.87	2161.28	2155.04	2054.9	2048.43	2142.25	2134.88	2096.5	2206.29	2113.32	2078.32	2285.06	2235.18	2189.36	2317.14	2074.85	2176.85	2331.33	2285.71	2186.37	2118.06	2302.96	2142.67	2246.11	2219.31	2182.85	2124.45	2309.16	2394.85	2277.01	2167.53	2231.43	2431.87	2246.39	2134.07	2230.62	2385.34	2507.3	2387.35	2476.14	2138.39	2284.37	2609.32	2424.15
	2105.85	2060.15	2104.41	2101.34	2114.93	2120.16	2160.53	2154.28	2054.68	2048.14	2141.34	2134.44	2095.75	2205.44	2112.92	2078.04	2284.39	2234.24	2188.9	2315.83	2074.57	2175.8	2330.02	2284.85	2185.8	2117.4	2301.83	2142.33	2245.13	2218.47	2182.73	2123.71	2308.02	2393.12	2275.91	2167.26	2230.35	2430.86	2245.95	2133.35	2230.18	2383.96	2506.24	2386.09	2474.51	2137.64	2283.11	2607.12	2422.77
	2105.26	2059.88	2103.78	2100.85	2114.37	2119.46	2159.78	2153.52	2054.46	2047.86	2140.45	2134	2095.01	2204.6	2112.52	2077.76	2283.73	2233.32	2188.44	2314.53	2074.3	2174.76	2328.72	2284	2185.23	2116.75	2300.71	2142	2244.16	2217.64	2182.63	2122.97	2306.89	2391.4	2274.83	2167	2229.28	2429.86	2245.53	2132.64	2229.75	2382.59	2505.21	2384.85	2472.9	2136.89	2281.86	2604.94	2421.41
	2104.67	2059.6	2103.15	2100.37	2113.81	2118.76	2159.04	2152.77	2054.24	2047.58	2139.56	2133.57	2094.27	2203.77	2112.13	2077.48	2283.07	2232.4	2187.99	2313.25	2074.03	2173.73	2327.44	2283.16	2184.68	2116.11	2299.61	2141.67	2243.2	2216.82	2182.53	2122.24	2305.78	2389.7	2273.76	2166.74	2228.22	2428.88	2245.11	2131.93	2229.33	2381.24	2504.18	2383.63	2471.29	2136.15	2280.63	2602.77	2420.07
	2104.08	2059.34	2102.54	2099.89	2113.26	2118.07	2158.31	2152.03	2054.03	2047.3	2138.69	2133.15	2093.54	2202.95	2111.75	2077.2	2282.43	2231.5	2187.54	2311.97	2073.77	2172.71	2326.17	2282.33	2184.13	2115.48	2298.53	2141.35	2242.24	2216.01	2182.44	2121.51	2304.68	2388.01	2272.7	2166.49	2227.17	2427.91	2244.7	2131.22	2228.91	2379.9	2503.17	2382.42	2469.7	2135.42	2279.4	2600.61	2418.74
	2103.5	2059.07	2101.92	2099.42	2112.71	2117.39	2157.58	2151.3	2053.82	2047.02	2137.82	2132.73	2092.82	2202.14	2111.38	2076.93	2281.79	2230.6	2187.1	2310.71	2073.51	2171.69	2324.9	2281.51	2183.6	2114.85	2297.46	2141.04	2241.3	2215.21	2182.36	2120.8	2303.59	2386.34	2271.66	2166.24	2226.13	2426.95	2244.3	2130.53	2228.5	2378.57	2502.16	2381.23	2468.11	2134.69	2278.19	2598.46	2417.42
	2102.92	2058.81	2101.32	2098.96	2112.17	2116.72	2156.86	2150.57	2053.62	2046.75	2136.96	2132.33	2092.11	2201.34	2111.01	2076.66	2281.17	2229.72	2186.67	2309.45	2073.26	2170.69	2323.65	2280.7	2183.08	2114.23	2296.41	2140.74	2240.37	2214.42	2182.29	2120.09	2302.52	2384.68	2270.62	2166	2225.1	2426.01	2243.91	2129.84	2228.1	2377.26	2501.17	2380.06	2466.54	2133.97	2276.98	2596.32	2416.12
	2102.35	2058.55	2100.72	2098.5	2111.63	2116.05	2156.15	2149.86	2053.42	2046.48	2136.11	2131.92	2091.4	2200.55	2110.65	2076.39	2280.55	2228.85	2186.24	2308.21	2073.01	2169.7	2322.41	2279.9	2182.56	2113.62	2295.38	2140.44	2239.45	2213.65	2182.22	2119.39	2301.47	2383.04	2269.61	2165.77	2224.09	2425.08	2243.53	2129.16	2227.71	2375.96	2500.2	2378.9	2464.98	2133.26	2275.79	2594.19	2414.84
	2101.78	2058.3	2100.13	2098.05	2111.1	2115.39	2155.44	2149.15	2053.22	2046.21	2135.26	2131.53	2090.7	2199.77	2110.31	2076.13	2279.95	2227.98	2185.82	2306.98	2072.76	2168.72	2321.19	2279.11	2182.06	2113.01	2294.36	2140.16	2238.54	2212.89	2182.15	2118.69	2300.43	2381.41	2268.6	2165.54	2223.08	2424.16	2243.16	2128.48	2227.33	2374.67	2499.23	2377.75	2463.43	2132.55	2274.61	2592.08	2413.57
	2101.22	2058.05	2099.54	2097.6	2110.58	2114.74	2154.74	2148.44	2053.02	2045.95	2134.43	2131.14	2090.01	2198.99	2109.97	2075.87	2279.35	2227.13	2185.41	2305.77	2072.52	2167.75	2319.97	2278.33	2181.57	2112.41	2293.36	2139.88	2237.64	2212.14	2182.1	2118	2299.4	2379.8	2267.61	2165.32	2222.08	2423.26	2242.79	2127.81	2226.96	2373.39	2498.28	2376.62	2461.89	2131.86	2273.44	2589.97	2412.32
	2100.67	2057.8	2098.96	2097.17	2110.06	2114.09	2154.05	2147.75	2052.83	2045.69	2133.6	2130.76	2089.32	2198.23	2109.64	2075.61	2278.76	2226.29	2185	2304.56	2072.29	2166.79	2318.77	2277.56	2181.09	2111.81	2292.38	2139.61	2236.75	2211.41	2182.05	2117.32	2298.38	2378.2	2266.63	2165.1	2221.1	2422.37	2242.44	2127.15	2226.59	2372.13	2497.34	2375.51	2460.37	2131.16	2272.28	2587.87	2411.08
	2100.12	2057.56	2098.39	2096.73	2109.55	2113.45	2153.37	2147.06	2052.64	2045.43	2132.78	2130.39	2088.64	2197.48	2109.31	2075.36	2278.19	2225.46	2184.59	2303.36	2072.06	2165.84	2317.57	2276.8	2180.62	2111.23	2291.42	2139.34	2235.87	2210.68	2182.01	2116.65	2297.39	2376.62	2265.67	2164.89	2220.12	2421.49	2242.09	2126.49	2226.23	2370.89	2496.41	2374.41	2458.85	2130.48	2271.14	2585.78	2409.85
	2099.57	2057.32	2097.82	2096.31	2109.05	2112.82	2152.69	2146.38	2052.46	2045.18	2131.97	2130.02	2087.97	2196.73	2109	2075.11	2277.62	2224.65	2184.19	2302.18	2071.83	2164.9	2316.39	2276.05	2180.16	2110.65	2290.47	2139.09	2235	2209.97	2181.97	2115.98	2296.4	2375.05	2264.71	2164.68	2219.16	2420.63	2241.76	2125.84	2225.88	2369.66	2495.5	2373.33	2457.35	2129.8	2270	2583.71	2408.65
	2099.03	2057.08	2097.26	2095.89	2108.55	2112.2	2152.02	2145.71	2052.28	2044.92	2131.17	2129.66	2087.31	2196	2108.69	2074.86	2277.06	2223.84	2183.8	2301.01	2071.61	2163.97	2315.22	2275.31	2179.72	2110.07	2289.53	2138.84	2234.14	2209.27	2181.94	2115.32	2295.43	2373.5	2263.78	2164.48	2218.2	2419.78	2241.43	2125.2	2225.53	2368.44	2494.6	2372.27	2455.85	2129.12	2268.88	2581.64	2407.45
	2098.49	2056.85	2096.7	2095.47	2108.06	2111.58	2151.36	2145.04	2052.1	2044.68	2130.38	2129.31	2086.65	2195.27	2108.39	2074.62	2276.52	2223.04	2183.42	2299.85	2071.39	2163.05	2314.06	2274.58	2179.28	2109.51	2288.61	2138.6	2233.29	2208.58	2181.92	2114.67	2294.48	2371.97	2262.85	2164.29	2217.26	2418.95	2241.11	2124.56	2225.2	2367.23	2493.71	2371.22	2454.37	2128.46	2267.77	2579.59	2406.27
	2097.96	2056.62	2096.15	2095.07	2107.57	2110.97	2150.7	2144.38	2051.92	2044.43	2129.59	2128.96	2086.01	2194.55	2108.1	2074.38	2275.98	2222.26	2183.04	2298.7	2071.18	2162.14	2312.91	2273.86	2178.85	2108.95	2287.71	2138.37	2232.45	2207.9	2181.9	2114.03	2293.53	2370.45	2261.94	2164.1	2216.33	2418.12	2240.8	2123.93	2224.87	2366.04	2492.83	2370.18	2452.9	2127.8	2266.66	2577.54	2405.11
	2097.44	2056.39	2095.61	2094.66	2107.09	2110.37	2150.05	2143.73	2051.75	2044.19	2128.82	2128.62	2085.36	2193.85	2107.82	2074.14	2275.45	2221.48	2182.66	2297.56	2070.98	2161.24	2311.78	2273.15	2178.44	2108.39	2286.83	2138.15	2231.62	2207.24	2181.9	2113.39	2292.61	2368.94	2261.04	2163.92	2215.41	2417.31	2240.5	2123.31	2224.55	2364.86	2491.96	2369.16	2451.44	2127.15	2265.57	2575.51	2403.96
	2096.92	2056.17	2095.07	2094.27	2106.62	2109.77	2149.41	2143.09	2051.59	2043.95	2128.05	2128.29	2084.73	2193.15	2107.55	2073.91	2274.93	2220.72	2182.29	2296.43	2070.78	2160.35	2310.65	2272.45	2178.03	2107.85	2285.96	2137.93	2230.8	2206.58	2181.89	2112.76	2291.69	2367.45	2260.15	2163.74	2214.49	2416.52	2240.21	2122.69	2224.24	2363.7	2491.11	2368.16	2449.99	2126.5	2264.49	2573.49	2402.83
	2096.4	2055.95	2094.54	2093.88	2106.15	2109.18	2148.78	2142.46	2051.42	2043.71	2127.29	2127.97	2084.1	2192.46	2107.28	2073.68	2274.43	2219.97	2181.93	2295.31	2070.58	2159.47	2309.54	2271.76	2177.64	2107.31	2285.11	2137.72	2229.99	2205.94	2181.9	2112.13	2290.79	2365.98	2259.28	2163.57	2213.59	2415.73	2239.93	2122.08	2223.94	2362.54	2490.26	2367.17	2448.56	2125.86	2263.43	2571.47	2401.71
	2095.89	2055.74	2094.02	2093.5	2105.69	2108.6	2148.15	2141.83	2051.26	2043.48	2126.54	2127.65	2083.48	2191.78	2107.03	2073.45	2273.93	2219.23	2181.58	2294.21	2070.39	2158.6	2308.43	2271.08	2177.26	2106.77	2284.27	2137.52	2229.18	2205.31	2181.91	2111.51	2289.91	2364.52	2258.42	2163.41	2212.7	2414.96	2239.66	2121.48	2223.64	2361.41	2489.43	2366.2	2447.13	2125.23	2262.37	2569.47	2400.61
	2095.38	2055.52	2093.5	2093.12	2105.23	2108.02	2147.53	2141.21	2051.11	2043.25	2125.79	2127.34	2082.87	2191.11	2106.78	2073.23	2273.44	2218.5	2181.22	2293.11	2070.2	2157.74	2307.34	2270.41	2176.88	2106.25	2283.46	2137.33	2228.39	2204.69	2181.93	2110.9	2289.04	2363.07	2257.57	2163.25	2211.82	2414.21	2239.39	2120.88	2223.36	2360.28	2488.62	2365.25	2445.72	2124.6	2261.32	2567.48	2399.53
	2094.88	2055.31	2092.99	2092.75	2104.78	2107.46	2146.91	2140.6	2050.95	2043.02	2125.06	2127.03	2082.26	2190.45	2106.54	2073.01	2272.96	2217.78	2180.88	2292.03	2070.02	2156.89	2306.26	2269.75	2176.52	2105.73	2282.65	2137.15	2227.61	2204.09	2181.95	2110.3	2288.18	2361.64	2256.74	2163.1	2210.95	2413.46	2239.14	2120.29	2223.08	2359.17	2487.81	2364.31	2444.31	2123.98	2260.29	2565.5	2398.45
	2094.39	2055.11	2092.48	2092.39	2104.34	2106.9	2146.31	2139.99	2050.81	2042.8	2124.33	2126.74	2081.66	2189.8	2106.31	2072.79	2272.49	2217.07	2180.54	2290.96	2069.84	2156.05	2305.19	2269.1	2176.17	2105.21	2281.87	2136.97	2226.84	2203.49	2181.98	2109.7	2287.34	2360.23	2255.92	2162.95	2210.09	2412.73	2238.9	2119.7	2222.81	2358.08	2487.02	2363.38	2442.92	2123.37	2259.26	2563.53	2397.4
	2093.9	2054.91	2091.99	2092.04	2103.9	2106.34	2145.71	2139.4	2050.66	2042.58	2123.61	2126.45	2081.07	2189.16	2106.08	2072.57	2272.03	2216.38	2180.21	2289.9	2069.67	2155.22	2304.14	2268.46	2175.83	2104.71	2281.09	2136.8	2226.07	2202.91	2182.02	2109.12	2286.51	2358.83	2255.12	2162.81	2209.24	2412.01	2238.66	2119.12	2222.55	2356.99	2486.23	2362.48	2441.54	2122.76	2258.25	2561.58	2396.36
	2093.41	2054.71	2091.49	2091.69	2103.47	2105.8	2145.12	2138.81	2050.52	2042.36	2122.9	2126.16	2080.49	2188.52	2105.87	2072.36	2271.58	2215.69	2179.88	2288.85	2069.51	2154.4	2303.09	2267.83	2175.5	2104.21	2280.34	2136.64	2225.32	2202.34	2182.07	2108.53	2285.7	2357.44	2254.32	2162.67	2208.4	2411.31	2238.43	2118.55	2222.29	2355.92	2485.46	2361.58	2440.17	2122.16	2257.25	2559.63	2395.33
	2092.93	2054.51	2091.01	2091.34	2103.04	2105.26	2144.53	2138.23	2050.38	2042.15	2122.2	2125.89	2079.91	2187.9	2105.66	2072.15	2271.14	2215.02	2179.56	2287.81	2069.34	2153.59	2302.06	2267.21	2175.18	2103.71	2279.6	2136.49	2224.58	2201.78	2182.12	2107.96	2284.9	2356.07	2253.54	2162.54	2207.57	2410.62	2238.22	2117.98	2222.05	2354.87	2484.71	2360.71	2438.81	2121.57	2256.26	2557.69	2394.32
	2092.46	2054.32	2090.53	2091	2102.62	2104.72	2143.95	2137.65	2050.25	2041.94	2121.51	2125.62	2079.34	2187.29	2105.46	2071.95	2270.7	2214.35	2179.25	2286.78	2069.19	2152.78	2301.03	2266.61	2174.87	2103.23	2278.88	2136.34	2223.84	2201.23	2182.18	2107.39	2284.12	2354.72	2252.78	2162.42	2206.76	2409.94	2238.01	2117.43	2221.81	2353.83	2483.96	2359.85	2437.47	2120.98	2255.28	2555.77	2393.33
	2091.99	2054.13	2090.05	2090.67	2102.21	2104.2	2143.38	2137.09	2050.11	2041.73	2120.82	2125.36	2078.78	2186.68	2105.27	2071.75	2270.28	2213.7	2178.94	2285.76	2069.03	2151.99	2300.02	2266.01	2174.57	2102.75	2278.17	2136.21	2223.12	2200.7	2182.24	2106.83	2283.35	2353.38	2252.02	2162.3	2205.95	2409.27	2237.81	2116.87	2221.58	2352.8	2483.22	2359	2436.13	2120.4	2254.31	2553.86	2392.35
	2091.52	2053.94	2089.59	2090.35	2101.8	2103.68	2142.82	2136.53	2049.99	2041.53	2120.14	2125.11	2078.22	2186.08	2105.09	2071.55	2269.87	2213.06	2178.63	2284.76	2068.89	2151.21	2299.02	2265.42	2174.28	2102.27	2277.48	2136.08	2222.4	2200.17	2182.31	2106.27	2282.59	2352.06	2251.28	2162.19	2205.15	2408.62	2237.62	2116.33	2221.36	2351.79	2482.5	2358.17	2434.81	2119.83	2253.35	2551.95	2391.39
	2091.06	2053.76	2089.13	2090.03	2101.4	2103.17	2142.26	2135.98	2049.86	2041.32	2119.47	2124.86	2077.67	2185.5	2104.92	2071.36	2269.46	2212.43	2178.33	2283.76	2068.75	2150.44	2298.03	2264.84	2174.01	2101.8	2276.81	2135.96	2221.7	2199.66	2182.39	2105.72	2281.85	2350.75	2250.56	2162.08	2204.36	2407.98	2237.44	2115.79	2221.15	2350.79	2481.79	2357.36	2433.5	2119.26	2252.41	2550.06	2390.44
	2090.6	2053.58	2088.67	2089.72	2101.01	2102.66	2141.71	2135.44	2049.74	2041.12	2118.81	2124.62	2077.13	2184.92	2104.75	2071.16	2269.07	2211.82	2178.04	2282.78	2068.61	2149.68	2297.05	2264.27	2173.74	2101.34	2276.15	2135.84	2221	2199.16	2182.47	2105.18	2281.12	2349.45	2249.84	2161.98	2203.58	2407.36	2237.27	2115.25	2220.94	2349.8	2481.09	2356.56	2432.19	2118.7	2251.47	2548.18	2389.51
	2090.15	2053.41	2088.22	2089.41	2100.62	2102.16	2141.17	2134.9	2049.63	2040.93	2118.16	2124.39	2076.59	2184.35	2104.6	2070.98	2268.68	2211.21	2177.76	2281.81	2068.48	2148.92	2296.09	2263.71	2173.48	2100.89	2275.51	2135.74	2220.32	2198.67	2182.57	2104.65	2280.41	2348.17	2249.15	2161.89	2202.82	2406.74	2237.1	2114.72	2220.75	2348.83	2480.4	2355.78	2430.9	2118.15	2250.54	2546.31	2388.59
	2089.71	2053.24	2087.78	2089.12	2100.24	2101.67	2140.64	2134.38	2049.52	2040.74	2117.51	2124.16	2076.07	2183.79	2104.45	2070.79	2268.31	2210.62	2177.48	2280.85	2068.35	2148.18	2295.13	2263.17	2173.24	2100.44	2274.88	2135.64	2219.64	2198.19	2182.66	2104.12	2279.71	2346.91	2248.46	2161.8	2202.06	2406.14	2236.95	2114.2	2220.56	2347.87	2479.73	2355.01	2429.62	2117.6	2249.63	2544.45	2387.69
	2089.27	2053.07	2087.35	2088.82	2099.86	2101.19	2140.11	2133.86	2049.41	2040.55	2116.87	2123.94	2075.54	2183.24	2104.31	2070.61	2267.94	2210.03	2177.2	2279.9	2068.23	2147.44	2294.19	2262.63	2173	2100	2274.27	2135.55	2218.97	2197.72	2182.77	2103.6	2279.03	2345.66	2247.79	2161.71	2201.31	2405.56	2236.81	2113.69	2220.38	2346.92	2479.07	2354.26	2428.36	2117.06	2248.73	2542.61	2386.8
	2088.83	2052.9	2086.92	2088.54	2099.49	2100.71	2139.59	2133.35	2049.3	2040.36	2116.24	2123.73	2075.03	2182.7	2104.18	2070.43	2267.59	2209.46	2176.93	2278.96	2068.11	2146.72	2293.26	2262.1	2172.78	2099.57	2273.68	2135.47	2218.31	2197.27	2182.88	2103.09	2278.36	2344.42	2247.13	2161.64	2200.58	2404.98	2236.67	2113.18	2220.21	2345.99	2478.41	2353.52	2427.1	2116.52	2247.83	2540.77	2385.93
	2088.4	2052.74	2086.5	2088.26	2099.13	2100.24	2139.08	2132.85	2049.2	2040.18	2115.62	2123.53	2074.52	2182.16	2104.05	2070.26	2267.24	2208.9	2176.67	2278.03	2068	2146	2292.34	2261.58	2172.56	2099.14	2273.1	2135.39	2217.66	2196.82	2182.99	2102.58	2277.7	2343.2	2246.48	2161.57	2199.85	2404.42	2236.55	2112.68	2220.05	2345.08	2477.77	2352.8	2425.85	2116	2246.95	2538.95	2385.08
	2087.97	2052.58	2086.08	2087.99	2098.77	2099.77	2138.57	2132.35	2049.1	2040	2115.01	2123.34	2074.02	2181.64	2103.94	2070.09	2266.9	2208.35	2176.41	2277.11	2067.9	2145.3	2291.43	2261.08	2172.36	2098.72	2272.53	2135.32	2217.03	2196.39	2183.12	2102.08	2277.06	2342	2245.85	2161.5	2199.13	2403.87	2236.44	2112.18	2219.89	2344.17	2477.15	2352.1	2424.62	2115.48	2246.08	2537.13	2384.24
	2087.55	2052.43	2085.67	2087.72	2098.42	2099.32	2138.07	2131.86	2049.01	2039.82	2114.4	2123.15	2073.53	2181.12	2103.83	2069.92	2266.57	2207.81	2176.16	2276.21	2067.8	2144.6	2290.53	2260.58	2172.17	2098.3	2271.99	2135.27	2216.4	2195.97	2183.25	2101.59	2276.43	2340.81	2245.23	2161.44	2198.43	2403.34	2236.33	2111.69	2219.75	2343.29	2476.53	2351.41	2423.4	2114.96	2245.22	2535.33	2383.42
	2087.14	2052.28	2085.27	2087.46	2098.07	2098.86	2137.58	2131.38	2048.92	2039.65	2113.8	2122.97	2073.04	2180.62	2103.73	2069.75	2266.25	2207.29	2175.92	2275.31	2067.7	2143.92	2289.64	2260.09	2171.99	2097.89	2271.46	2135.21	2215.77	2195.56	2183.38	2101.1	2275.82	2339.63	2244.62	2161.39	2197.73	2402.82	2236.23	2111.21	2219.61	2342.41	2475.92	2350.74	2422.19	2114.45	2244.37	2533.54	2382.61
	2086.73	2052.13	2084.87	2087.21	2097.73	2098.42	2137.1	2130.91	2048.83	2039.48	2113.21	2122.79	2072.56	2180.12	2103.64	2069.59	2265.94	2206.77	2175.68	2274.43	2067.61	2143.24	2288.76	2259.62	2171.82	2097.49	2270.94	2135.17	2215.16	2195.16	2183.53	2100.62	2275.22	2338.47	2244.03	2161.34	2197.04	2402.31	2236.15	2110.73	2219.48	2341.55	2475.33	2350.08	2420.99	2113.95	2243.53	2531.76	2381.82
	2086.32	2051.98	2084.48	2086.96	2097.4	2097.98	2136.62	2130.45	2048.75	2039.31	2112.63	2122.63	2072.09	2179.63	2103.56	2069.44	2265.64	2206.27	2175.44	2273.55	2067.52	2142.57	2287.9	2259.15	2171.65	2097.09	2270.44	2135.14	2214.56	2194.78	2183.68	2100.15	2274.64	2337.32	2243.45	2161.3	2196.37	2401.81	2236.07	2110.26	2219.36	2340.7	2474.75	2349.44	2419.8	2113.45	2242.71	2529.99	2381.04
	2085.92	2051.84	2084.1	2086.72	2097.07	2097.55	2136.15	2129.99	2048.67	2039.15	2112.06	2122.47	2071.62	2179.15	2103.49	2069.28	2265.35	2205.78	2175.21	2272.69	2067.44	2141.91	2287.05	2258.7	2171.5	2096.7	2269.96	2135.11	2213.97	2194.4	2183.83	2099.68	2274.07	2336.19	2242.89	2161.26	2195.7	2401.33	2236	2109.8	2219.25	2339.87	2474.18	2348.82	2418.62	2112.97	2241.89	2528.24	2380.28
	2085.52	2051.7	2083.72	2086.49	2096.75	2097.13	2135.69	2129.55	2048.6	2038.99	2111.49	2122.32	2071.16	2178.68	2103.42	2069.13	2265.07	2205.3	2174.99	2271.84	2067.37	2141.26	2286.2	2258.25	2171.36	2096.32	2269.49	2135.09	2213.39	2194.04	2183.99	2099.22	2273.51	2335.08	2242.34	2161.23	2195.04	2400.86	2235.94	2109.34	2219.15	2339.05	2473.62	2348.21	2417.45	2112.48	2241.08	2526.49	2379.54
	2085.13	2051.57	2083.35	2086.26	2096.44	2096.71	2135.24	2129.11	2048.53	2038.83	2110.94	2122.17	2070.71	2178.22	2103.36	2068.98	2264.79	2204.83	2174.77	2271	2067.3	2140.63	2285.37	2257.82	2171.23	2095.94	2269.04	2135.08	2212.81	2193.69	2184.16	2098.77	2272.97	2333.98	2241.8	2161.21	2194.4	2400.4	2235.89	2108.89	2219.05	2338.25	2473.07	2347.62	2416.3	2112.01	2240.29	2524.76	2378.81
	2084.74	2051.44	2082.99	2086.04	2096.13	2096.3	2134.79	2128.68	2048.46	2038.68	2110.39	2122.03	2070.26	2177.77	2103.32	2068.84	2264.53	2204.37	2174.56	2270.17	2067.23	2139.99	2284.55	2257.39	2171.12	2095.57	2268.6	2135.07	2212.25	2193.34	2184.34	2098.32	2272.45	2332.89	2241.27	2161.19	2193.76	2399.95	2235.85	2108.44	2218.96	2337.46	2472.54	2347.04	2415.15	2111.54	2239.5	2523.04	2378.09
	2084.36	2051.31	2082.63	2085.83	2095.83	2095.9	2134.35	2128.25	2048.4	2038.53	2109.84	2121.91	2069.82	2177.33	2103.27	2068.7	2264.27	2203.93	2174.36	2269.35	2067.17	2139.37	2283.74	2256.98	2171.01	2095.21	2268.18	2135.08	2211.69	2193.02	2184.52	2097.88	2271.93	2331.82	2240.76	2161.18	2193.13	2399.52	2235.82	2108	2218.89	2336.68	2472.01	2346.48	2414.02	2111.07	2238.73	2521.33	2377.4
	2083.98	2051.18	2082.28	2085.62	2095.54	2095.5	2133.92	2127.84	2048.34	2038.38	2109.31	2121.78	2069.39	2176.89	2103.24	2068.56	2264.03	2203.49	2174.16	2268.54	2067.12	2138.76	2282.95	2256.57	2170.91	2094.85	2267.77	2135.09	2211.14	2192.7	2184.71	2097.45	2271.44	2330.76	2240.27	2161.17	2192.52	2399.1	2235.8	2107.57	2218.82	2335.92	2471.5	2345.93	2412.9	2110.62	2237.96	2519.63	2376.72
	2083.61	2051.06	2081.94	2085.42	2095.25	2095.11	2133.5	2127.43	2048.29	2038.24	2108.78	2121.67	2068.96	2176.47	2103.22	2068.43	2263.79	2203.07	2173.97	2267.75	2067.07	2138.16	2282.16	2256.18	2170.82	2094.5	2267.38	2135.11	2210.61	2192.39	2184.9	2097.03	2270.95	2329.72	2239.78	2161.17	2191.91	2398.69	2235.79	2107.14	2218.76	2335.17	2471	2345.4	2411.79	2110.17	2237.21	2517.94	2376.05
	2083.24	2050.94	2081.6	2085.23	2094.96	2094.72	2133.08	2127.03	2048.24	2038.1	2108.26	2121.56	2068.55	2176.05	2103.2	2068.29	2263.56	2202.66	2173.78	2266.96	2067.03	2137.57	2281.39	2255.8	2170.74	2094.16	2267.01	2135.13	2210.08	2192.09	2185.1	2096.61	2270.49	2328.69	2239.31	2161.18	2191.31	2398.3	2235.79	2106.72	2218.7	2334.44	2470.51	2344.89	2410.69	2109.72	2236.47	2516.27	2375.4
	2082.88	2050.83	2081.27	2085.04	2094.69	2094.35	2132.67	2126.64	2048.19	2037.96	2107.75	2121.46	2068.13	2175.64	2103.2	2068.17	2263.35	2202.26	2173.6	2266.18	2066.99	2136.98	2280.62	2255.42	2170.68	2093.82	2266.65	2135.17	2209.56	2191.81	2185.31	2096.19	2270.03	2327.68	2238.85	2161.19	2190.73	2397.92	2235.8	2106.3	2218.66	2333.72	2470.03	2344.39	2409.6	2109.28	2235.74	2514.6	2374.77
	2082.52	2050.72	2080.95	2084.86	2094.42	2093.98	2132.27	2126.26	2048.15	2037.83	2107.25	2121.37	2067.73	2175.24	2103.2	2068.04	2263.14	2201.88	2173.42	2265.42	2066.95	2136.41	2279.87	2255.06	2170.62	2093.49	2266.3	2135.21	2209.05	2191.54	2185.52	2095.79	2269.59	2326.68	2238.41	2161.21	2190.15	2397.55	2235.82	2105.89	2218.63	2333.01	2469.56	2343.91	2408.53	2108.85	2235.02	2512.95	2374.15
	2082.17	2050.61	2080.63	2084.68	2094.15	2093.61	2131.87	2125.88	2048.11	2037.69	2106.76	2121.29	2067.33	2174.85	2103.21	2067.92	2262.94	2201.5	2173.25	2264.67	2066.93	2135.84	2279.13	2254.71	2170.58	2093.16	2265.98	2135.26	2208.55	2191.27	2185.74	2095.39	2269.17	2325.69	2237.98	2161.23	2189.58	2397.2	2235.85	2105.49	2218.6	2332.32	2469.11	2343.44	2407.46	2108.43	2234.31	2511.31	2373.55
	2081.82	2050.5	2080.32	2084.52	2093.9	2093.25	2131.49	2125.52	2048.07	2037.57	2106.27	2121.21	2066.94	2174.47	2103.23	2067.81	2262.75	2201.14	2173.08	2263.92	2066.9	2135.29	2278.4	2254.37	2170.54	2092.84	2265.66	2135.32	2208.06	2191.02	2185.97	2095	2268.76	2324.73	2237.57	2161.26	2189.02	2396.85	2235.88	2105.1	2218.58	2331.65	2468.66	2342.99	2406.41	2108.01	2233.61	2509.68	2372.96
	2081.48	2050.4	2080.02	2084.36	2093.65	2092.9	2131.11	2125.16	2048.04	2037.44	2105.79	2121.14	2066.55	2174.1	2103.25	2067.69	2262.56	2200.79	2172.92	2263.19	2066.89	2134.74	2277.69	2254.04	2170.52	2092.53	2265.37	2135.39	2207.57	2190.78	2186.2	2094.61	2268.36	2323.77	2237.16	2161.3	2188.48	2396.52	2235.93	2104.71	2218.57	2330.98	2468.23	2342.55	2405.37	2107.6	2232.92	2508.06	2372.39
	2081.14	2050.3	2079.72	2084.2	2093.4	2092.56	2130.73	2124.81	2048.01	2037.32	2105.32	2121.08	2066.17	2173.73	2103.29	2067.58	2262.39	2200.45	2172.77	2262.47	2066.88	2134.2	2276.98	2253.72	2170.5	2092.22	2265.09	2135.46	2207.1	2190.56	2186.44	2094.23	2267.98	2322.83	2236.78	2161.34	2187.94	2396.21	2235.99	2104.32	2218.57	2330.33	2467.81	2342.13	2404.34	2107.19	2232.24	2506.45	2371.84
	2080.81	2050.21	2079.43	2084.06	2093.16	2092.22	2130.37	2124.46	2047.99	2037.2	2104.85	2121.03	2065.8	2173.38	2103.33	2067.48	2262.23	2200.12	2172.62	2261.76	2066.87	2133.67	2276.28	2253.41	2170.5	2091.92	2264.82	2135.54	2206.64	2190.34	2186.69	2093.86	2267.61	2321.91	2236.4	2161.39	2187.41	2395.9	2236.05	2103.94	2218.58	2329.7	2467.4	2341.73	2403.32	2106.79	2231.57	2504.86	2371.3
	2080.48	2050.11	2079.15	2083.92	2092.93	2091.89	2130.01	2124.13	2047.97	2037.09	2104.4	2120.98	2065.43	2173.03	2103.38	2067.37	2262.07	2199.81	2172.48	2261.06	2066.87	2133.15	2275.6	2253.11	2170.5	2091.63	2264.57	2135.63	2206.18	2190.13	2186.94	2093.49	2267.26	2321	2236.04	2161.44	2186.89	2395.61	2236.13	2103.57	2218.6	2329.08	2467	2341.34	2402.31	2106.4	2230.91	2503.28	2370.78
	2080.16	2050.03	2078.87	2083.78	2092.7	2091.56	2129.66	2123.8	2047.96	2036.98	2103.95	2120.95	2065.08	2172.69	2103.45	2067.27	2261.93	2199.51	2172.34	2260.37	2066.87	2132.64	2274.93	2252.82	2170.52	2091.34	2264.34	2135.73	2205.73	2189.94	2187.2	2093.13	2266.92	2320.1	2235.69	2161.5	2186.38	2395.33	2236.22	2103.21	2218.62	2328.48	2466.61	2340.97	2401.31	2106.01	2230.26	2501.71	2370.28
	2079.84	2049.94	2078.6	2083.66	2092.48	2091.24	2129.32	2123.49	2047.95	2036.87	2103.51	2120.92	2064.72	2172.37	2103.51	2067.18	2261.79	2199.21	2172.21	2259.69	2066.88	2132.14	2274.27	2252.54	2170.55	2091.06	2264.12	2135.84	2205.3	2189.75	2187.46	2092.78	2266.59	2319.22	2235.36	2161.57	2185.88	2395.07	2236.31	2102.85	2218.66	2327.89	2466.24	2340.62	2400.33	2105.63	2229.63	2500.15	2369.79
	2079.52	2049.86	2078.34	2083.54	2092.27	2090.93	2128.98	2123.18	2047.94	2036.76	2103.08	2120.89	2064.38	2172.04	2103.59	2067.08	2261.66	2198.93	2172.09	2259.03	2066.9	2131.65	2273.61	2252.27	2170.59	2090.79	2263.91	2135.95	2204.87	2189.58	2187.73	2092.43	2266.29	2318.35	2235.04	2161.64	2185.4	2394.81	2236.42	2102.49	2218.7	2327.31	2465.87	2340.28	2399.35	2105.26	2229	2498.6	2369.31
	2079.21	2049.78	2078.08	2083.42	2092.06	2090.63	2128.66	2122.88	2047.94	2036.66	2102.65	2120.88	2064.04	2171.73	2103.68	2067	2261.54	2198.67	2171.97	2258.37	2066.92	2131.17	2272.98	2252.01	2170.64	2090.52	2263.72	2136.07	2204.45	2189.42	2188.01	2092.09	2265.99	2317.5	2234.73	2161.72	2184.92	2394.57	2236.53	2102.15	2218.75	2326.75	2465.52	2339.95	2398.39	2104.89	2228.39	2497.07	2368.86
	2078.91	2049.7	2077.83	2083.32	2091.86	2090.33	2128.34	2122.58	2047.94	2036.56	2102.23	2120.87	2063.71	2171.43	2103.77	2066.91	2261.43	2198.41	2171.85	2257.73	2066.94	2130.69	2272.35	2251.77	2170.69	2090.25	2263.55	2136.2	2204.04	2189.27	2188.29	2091.76	2265.71	2316.66	2234.44	2161.8	2184.45	2394.34	2236.66	2101.8	2218.81	2326.2	2465.18	2339.64	2397.44	2104.53	2227.78	2495.54	2368.42
	2078.61	2049.63	2077.59	2083.22	2091.67	2090.03	2128.02	2122.3	2047.94	2036.47	2101.82	2120.87	2063.38	2171.14	2103.87	2066.83	2261.33	2198.16	2171.74	2257.09	2066.97	2130.23	2271.73	2251.53	2170.76	2090	2263.39	2136.34	2203.63	2189.13	2188.58	2091.43	2265.44	2315.84	2234.16	2161.89	2183.99	2394.13	2236.79	2101.47	2218.88	2325.67	2464.85	2339.35	2396.5	2104.17	2227.19	2494.03	2367.99
	2078.31	2049.56	2077.35	2083.12	2091.48	2089.75	2127.72	2122.02	2047.95	2036.38	2101.42	2120.88	2063.06	2170.85	2103.98	2066.75	2261.24	2197.93	2171.64	2256.47	2067.01	2129.77	2271.13	2251.3	2170.84	2089.75	2263.25	2136.48	2203.24	2189	2188.88	2091.11	2265.19	2315.03	2233.89	2161.99	2183.54	2393.92	2236.94	2101.14	2218.96	2325.15	2464.53	2339.07	2395.57	2103.82	2226.6	2492.53	2367.58
	2078.02	2049.5	2077.12	2083.04	2091.3	2089.47	2127.42	2121.75	2047.97	2036.29	2101.03	2120.89	2062.75	2170.57	2104.1	2066.67	2261.16	2197.71	2171.54	2255.85	2067.05	2129.32	2270.53	2251.09	2170.93	2089.5	2263.12	2136.63	2202.86	2188.89	2189.18	2090.8	2264.95	2314.24	2233.64	2162.09	2183.1	2393.73	2237.09	2100.82	2219.05	2324.64	2464.22	2338.81	2394.65	2103.48	2226.03	2491.05	2367.19
	2077.74	2049.44	2076.9	2082.96	2091.12	2089.19	2127.13	2121.49	2047.98	2036.2	2100.64	2120.92	2062.44	2170.3	2104.22	2066.6	2261.08	2197.5	2171.45	2255.25	2067.1	2128.88	2269.95	2250.88	2171.03	2089.26	2263	2136.79	2202.48	2188.78	2189.49	2090.49	2264.73	2313.46	2233.4	2162.19	2182.66	2393.55	2237.26	2100.5	2219.15	2324.15	2463.92	2338.57	2393.74	2103.14	2225.46	2489.57	2366.81
	2077.46	2049.38	2076.68	2082.88	2090.95	2088.93	2126.85	2121.24	2048.01	2036.12	2100.26	2120.95	2062.14	2170.04	2104.36	2066.53	2261.02	2197.3	2171.37	2254.66	2067.15	2128.45	2269.38	2250.69	2171.14	2089.03	2262.9	2136.96	2202.12	2188.69	2189.8	2090.19	2264.52	2312.69	2233.18	2162.31	2182.24	2393.38	2237.43	2100.19	2219.25	2323.67	2463.64	2338.34	2392.85	2102.81	2224.91	2488.11	2366.45
	2077.18	2049.32	2076.47	2082.82	2090.79	2088.67	2126.57	2120.99	2048.03	2036.04	2099.89	2120.99	2061.84	2169.79	2104.5	2066.47	2260.96	2197.12	2171.28	2254.07	2067.21	2128.03	2268.82	2250.5	2171.26	2088.81	2262.82	2137.13	2201.76	2188.6	2190.12	2089.9	2264.32	2311.94	2232.96	2162.43	2181.83	2393.23	2237.61	2099.88	2219.36	2323.21	2463.37	2338.12	2391.96	2102.49	2224.37	2486.65	2366.1
	2076.91	2049.27	2076.27	2082.76	2090.63	2088.41	2126.31	2120.76	2048.06	2035.97	2099.53	2121.03	2061.56	2169.55	2104.65	2066.41	2260.92	2196.94	2171.21	2253.5	2067.27	2127.62	2268.27	2250.33	2171.39	2088.59	2262.75	2137.32	2201.41	2188.53	2190.44	2089.61	2264.14	2311.21	2232.76	2162.55	2181.43	2393.08	2237.81	2099.59	2219.48	2322.76	2463.1	2337.92	2391.09	2102.17	2223.83	2485.21	2365.77
	2076.64	2049.22	2076.08	2082.7	2090.48	2088.16	2126.04	2120.53	2048.09	2035.9	2099.17	2121.09	2061.28	2169.31	2104.81	2066.35	2260.88	2196.78	2171.14	2252.94	2067.34	2127.22	2267.73	2250.16	2171.53	2088.37	2262.69	2137.51	2201.07	2188.47	2190.77	2089.33	2263.97	2310.48	2232.58	2162.68	2181.03	2392.95	2238.01	2099.29	2219.62	2322.33	2462.85	2337.74	2390.23	2101.86	2223.31	2483.78	2365.45
	2076.38	2049.17	2075.89	2082.66	2090.34	2087.92	2125.79	2120.31	2048.13	2035.83	2098.82	2121.15	2061	2169.09	2104.97	2066.29	2260.85	2196.63	2171.07	2252.39	2067.41	2126.82	2267.2	2250.01	2171.68	2088.17	2262.65	2137.71	2200.74	2188.42	2191.11	2089.05	2263.82	2309.77	2232.41	2162.82	2180.65	2392.83	2238.23	2099.01	2219.75	2321.91	2462.61	2337.57	2389.38	2101.55	2222.8	2482.37	2365.15
	2076.12	2049.13	2075.7	2082.62	2090.2	2087.69	2125.55	2120.1	2048.17	2035.76	2098.48	2121.22	2060.73	2168.87	2105.15	2066.24	2260.83	2196.49	2171.02	2251.85	2067.49	2126.44	2266.69	2249.87	2171.84	2087.96	2262.63	2137.91	2200.42	2188.38	2191.45	2088.78	2263.68	2309.08	2232.25	2162.96	2180.28	2392.73	2238.45	2098.73	2219.9	2321.5	2462.39	2337.42	2388.54	2101.25	2222.3	2480.96	2364.87
	2075.87	2049.09	2075.53	2082.58	2090.06	2087.46	2125.31	2119.89	2048.22	2035.7	2098.15	2121.29	2060.47	2168.66	2105.33	2066.2	2260.82	2196.36	2170.96	2251.32	2067.58	2126.06	2266.18	2249.74	2172.01	2087.77	2262.61	2138.13	2200.11	2188.35	2191.8	2088.52	2263.55	2308.4	2232.1	2163.11	2179.91	2392.63	2238.68	2098.45	2220.06	2321.11	2462.17	2337.28	2387.72	2100.96	2221.81	2479.57	2364.6
	2075.62	2049.06	2075.36	2082.55	2089.94	2087.23	2125.08	2119.7	2048.27	2035.64	2097.82	2121.38	2060.21	2168.46	2105.52	2066.15	2260.81	2196.24	2170.91	2250.8	2067.67	2125.69	2265.69	2249.61	2172.19	2087.58	2262.62	2138.35	2199.8	2188.33	2192.15	2088.27	2263.44	2307.73	2231.97	2163.26	2179.56	2392.55	2238.92	2098.18	2220.22	2320.73	2461.96	2337.16	2386.9	2100.67	2221.33	2478.19	2364.35
	2075.38	2049.02	2075.19	2082.53	2089.82	2087.02	2124.85	2119.51	2048.32	2035.58	2097.5	2121.47	2059.96	2168.27	2105.71	2066.11	2260.82	2196.14	2170.87	2250.29	2067.76	2125.33	2265.21	2249.5	2172.38	2087.39	2262.64	2138.58	2199.51	2188.32	2192.51	2088.02	2263.34	2307.08	2231.85	2163.42	2179.21	2392.48	2239.18	2097.92	2220.4	2320.37	2461.77	2337.05	2386.1	2100.39	2220.85	2476.82	2364.11
	2075.14	2048.99	2075.04	2082.52	2089.7	2086.81	2124.64	2119.33	2048.38	2035.53	2097.19	2121.57	2059.72	2168.09	2105.92	2066.07	2260.84	2196.04	2170.83	2249.79	2067.86	2124.98	2264.74	2249.4	2172.58	2087.22	2262.67	2138.81	2199.22	2188.33	2192.88	2087.77	2263.26	2306.44	2231.74	2163.58	2178.87	2392.42	2239.44	2097.67	2220.58	2320.02	2461.59	2336.96	2385.31	2100.11	2220.39	2475.46	2363.89
	2074.91	2048.97	2074.89	2082.51	2089.59	2086.6	2124.43	2119.16	2048.44	2035.48	2096.89	2121.67	2059.48	2167.91	2106.13	2066.04	2260.86	2195.96	2170.8	2249.3	2067.97	2124.64	2264.28	2249.31	2172.79	2087.04	2262.71	2139.06	2198.95	2188.34	2193.25	2087.54	2263.18	2305.82	2231.65	2163.75	2178.55	2392.37	2239.71	2097.42	2220.77	2319.68	2461.42	2336.88	2384.53	2099.85	2219.94	2474.11	2363.68
	2074.68	2048.94	2074.74	2082.51	2089.49	2086.4	2124.23	2118.99	2048.51	2035.44	2096.59	2121.79	2059.25	2167.74	2106.35	2066.01	2260.89	2195.89	2170.77	2248.82	2068.08	2124.31	2263.83	2249.23	2173	2086.88	2262.77	2139.31	2198.68	2188.37	2193.63	2087.31	2263.13	2305.21	2231.57	2163.93	2178.23	2392.33	2239.99	2097.17	2220.97	2319.36	2461.26	2336.82	2383.76	2099.58	2219.5	2472.78	2363.49
	2074.46	2048.92	2074.61	2082.52	2089.4	2086.21	2124.04	2118.84	2048.58	2035.39	2096.31	2121.91	2059.03	2167.58	2106.58	2065.99	2260.93	2195.83	2170.75	2248.36	2068.19	2123.98	2263.39	2249.16	2173.23	2086.72	2262.85	2139.57	2198.42	2188.4	2194.01	2087.08	2263.08	2304.61	2231.5	2164.11	2177.92	2392.31	2240.29	2096.94	2221.18	2319.05	2461.11	2336.78	2383	2099.32	2219.07	2471.46	2363.32
	2074.24	2048.91	2074.48	2082.53	2089.31	2086.03	2123.85	2118.69	2048.65	2035.35	2096.03	2122.04	2058.81	2167.43	2106.82	2065.96	2260.98	2195.78	2170.73	2247.9	2068.32	2123.67	2262.96	2249.1	2173.47	2086.56	2262.94	2139.84	2198.17	2188.45	2194.39	2086.87	2263.05	2304.03	2231.45	2164.3	2177.62	2392.3	2240.59	2096.7	2221.4	2318.76	2460.97	2336.75	2382.25	2099.07	2218.65	2470.15	2363.16
	2074.02	2048.89	2074.36	2082.55	2089.22	2085.85	2123.67	2118.55	2048.73	2035.32	2095.75	2122.17	2058.6	2167.29	2107.06	2065.94	2261.04	2195.74	2170.72	2247.45	2068.44	2123.36	2262.55	2249.05	2173.72	2086.41	2263.04	2140.11	2197.93	2188.51	2194.79	2086.66	2263.04	2303.46	2231.41	2164.49	2177.33	2392.3	2240.9	2096.48	2221.63	2318.48	2460.85	2336.73	2381.52	2098.83	2218.24	2468.85	2363.01
	2073.81	2048.88	2074.24	2082.57	2089.14	2085.67	2123.5	2118.42	2048.81	2035.28	2095.49	2122.32	2058.39	2167.16	2107.32	2065.93	2261.11	2195.71	2170.72	2247.01	2068.57	2123.06	2262.14	2249.01	2173.98	2086.27	2263.16	2140.4	2197.7	2188.58	2195.19	2086.45	2263.03	2302.91	2231.38	2164.69	2177.05	2392.31	2241.22	2096.26	2221.86	2318.21	2460.74	2336.73	2380.8	2098.59	2217.84	2467.56	2362.88
	2073.61	2048.87	2074.13	2082.61	2089.07	2085.51	2123.33	2118.3	2048.9	2035.25	2095.23	2122.47	2058.19	2167.03	2107.57	2065.91	2261.19	2195.7	2170.72	2246.59	2068.71	2122.77	2261.75	2248.99	2174.25	2086.13	2263.29	2140.69	2197.47	2188.66	2195.59	2086.26	2263.05	2302.37	2231.37	2164.89	2176.78	2392.33	2241.56	2096.05	2222.11	2317.96	2460.63	2336.75	2380.08	2098.35	2217.45	2466.29	2362.77
	2073.41	2048.87	2074.03	2082.65	2089.01	2085.34	2123.18	2118.18	2048.98	2035.23	2094.98	2122.63	2058	2166.92	2107.84	2065.91	2261.27	2195.69	2170.72	2246.17	2068.85	2122.49	2261.37	2248.97	2174.52	2086	2263.43	2140.98	2197.26	2188.75	2196	2086.06	2263.07	2301.84	2231.36	2165.1	2176.52	2392.36	2241.9	2095.84	2222.36	2317.72	2460.54	2336.78	2379.39	2098.13	2217.07	2465.02	2362.67
	2073.21	2048.87	2073.93	2082.69	2088.95	2085.19	2123.03	2118.07	2049.08	2035.2	2094.74	2122.8	2057.81	2166.81	2108.12	2065.9	2261.37	2195.7	2170.73	2245.76	2069	2122.21	2261	2248.96	2174.81	2085.88	2263.59	2141.29	2197.05	2188.85	2196.41	2085.88	2263.11	2301.33	2231.38	2165.32	2176.27	2392.4	2242.25	2095.64	2222.62	2317.5	2460.46	2336.82	2378.7	2097.9	2216.7	2463.77	2362.59
	2073.02	2048.87	2073.84	2082.74	2088.89	2085.04	2122.89	2117.97	2049.18	2035.18	2094.5	2122.97	2057.63	2166.71	2108.4	2065.9	2261.47	2195.72	2170.74	2245.37	2069.15	2121.95	2260.64	2248.97	2175.11	2085.76	2263.76	2141.6	2196.85	2188.96	2196.83	2085.7	2263.16	2300.83	2231.4	2165.54	2176.02	2392.46	2242.61	2095.44	2222.89	2317.29	2460.4	2336.89	2378.02	2097.69	2216.34	2462.53	2362.52
	2072.83	2048.88	2073.76	2082.8	2088.85	2084.9	2122.75	2117.88	2049.28	2035.17	2094.27	2123.16	2057.45	2166.61	2108.69	2065.9	2261.58	2195.75	2170.76	2244.98	2069.31	2121.69	2260.29	2248.98	2175.41	2085.64	2263.95	2141.93	2196.67	2189.08	2197.26	2085.53	2263.22	2300.35	2231.44	2165.77	2175.79	2392.53	2242.98	2095.25	2223.17	2317.09	2460.34	2336.96	2377.36	2097.48	2215.99	2461.31	2362.47
	2072.65	2048.88	2073.68	2082.87	2088.8	2084.76	2122.62	2117.8	2049.38	2035.15	2094.05	2123.35	2057.28	2166.53	2108.99	2065.91	2261.7	2195.79	2170.79	2244.6	2069.48	2121.45	2259.95	2249	2175.73	2085.53	2264.15	2142.25	2196.49	2189.22	2197.69	2085.36	2263.3	2299.87	2231.49	2166	2175.57	2392.61	2243.37	2095.07	2223.46	2316.91	2460.3	2337.05	2376.7	2097.27	2215.65	2460.09	2362.43
	2072.47	2048.9	2073.61	2082.94	2088.77	2084.63	2122.5	2117.73	2049.49	2035.14	2093.84	2123.54	2057.12	2166.45	2109.29	2065.91	2261.83	2195.84	2170.82	2244.24	2069.64	2121.21	2259.62	2249.04	2176.06	2085.43	2264.36	2142.59	2196.32	2189.36	2198.12	2085.2	2263.4	2299.42	2231.55	2166.23	2175.35	2392.69	2243.76	2094.89	2223.75	2316.74	2460.26	2337.16	2376.06	2097.07	2215.32	2458.89	2362.41
	2072.3	2048.91	2073.55	2083.01	2088.74	2084.51	2122.39	2117.66	2049.61	2035.13	2093.64	2123.75	2056.96	2166.39	2109.6	2065.93	2261.97	2195.9	2170.85	2243.88	2069.82	2120.97	2259.31	2249.08	2176.39	2085.33	2264.59	2142.93	2196.15	2189.52	2198.57	2085.05	2263.5	2298.97	2231.62	2166.48	2175.14	2392.8	2244.16	2094.72	2224.06	2316.58	2460.24	2337.28	2375.43	2096.88	2215	2457.7	2362.4
	2072.13	2048.93	2073.49	2083.1	2088.71	2084.39	2122.29	2117.6	2049.72	2035.13	2093.44	2123.96	2056.81	2166.33	2109.92	2065.94	2262.12	2195.98	2170.89	2243.54	2070	2120.75	2259	2249.14	2176.74	2085.24	2264.83	2143.29	2196	2189.68	2199.01	2084.9	2263.62	2298.54	2231.71	2166.72	2174.95	2392.91	2244.57	2094.56	2224.37	2316.44	2460.23	2337.42	2374.81	2096.69	2214.69	2456.52	2362.41
	2071.97	2048.95	2073.44	2083.19	2088.7	2084.28	2122.19	2117.55	2049.85	2035.13	2093.25	2124.18	2056.66	2166.28	2110.25	2065.96	2262.27	2196.06	2170.94	2243.2	2070.18	2120.54	2258.71	2249.21	2177.09	2085.16	2265.08	2143.65	2195.86	2189.86	2199.46	2084.76	2263.75	2298.13	2231.81	2166.98	2174.76	2393.03	2245	2094.4	2224.69	2316.32	2460.24	2337.57	2374.21	2096.51	2214.39	2455.35	2362.43
	2071.81	2048.97	2073.4	2083.29	2088.68	2084.17	2122.1	2117.51	2049.97	2035.13	2093.06	2124.41	2056.52	2166.23	2110.59	2065.99	2262.44	2196.16	2170.99	2242.88	2070.37	2120.33	2258.42	2249.28	2177.45	2085.08	2265.35	2144.01	2195.72	2190.05	2199.92	2084.63	2263.9	2297.72	2231.93	2167.24	2174.58	2393.16	2245.43	2094.24	2225.02	2316.2	2460.25	2337.74	2373.61	2096.34	2214.1	2454.19	2362.47
	2071.66	2049	2073.36	2083.39	2088.68	2084.07	2122.01	2117.47	2050.1	2035.14	2092.89	2124.64	2056.39	2166.2	2110.93	2066.01	2262.61	2196.27	2171.05	2242.56	2070.57	2120.13	2258.15	2249.37	2177.83	2085	2265.63	2144.39	2195.59	2190.25	2200.38	2084.5	2264.05	2297.33	2232.06	2167.5	2174.41	2393.31	2245.87	2094.1	2225.36	2316.1	2460.27	2337.92	2373.03	2096.17	2213.82	2453.05	2362.52
	2071.51	2049.03	2073.33	2083.5	2088.68	2083.98	2121.94	2117.44	2050.24	2035.15	2092.72	2124.89	2056.26	2166.17	2111.28	2066.04	2262.79	2196.39	2171.11	2242.25	2070.77	2119.94	2257.89	2249.47	2178.21	2084.93	2265.92	2144.77	2195.48	2190.46	2200.85	2084.38	2264.23	2296.96	2232.2	2167.77	2174.25	2393.46	2246.32	2093.96	2225.71	2316.02	2460.31	2338.11	2372.46	2096.01	2213.55	2451.92	2362.59
	2071.37	2049.07	2073.31	2083.62	2088.68	2083.89	2121.87	2117.43	2050.37	2035.16	2092.56	2125.14	2056.14	2166.15	2111.63	2066.08	2262.98	2196.52	2171.17	2241.96	2070.97	2119.76	2257.64	2249.58	2178.6	2084.87	2266.23	2145.16	2195.37	2190.68	2201.32	2084.26	2264.41	2296.59	2232.35	2168.05	2174.1	2393.63	2246.79	2093.82	2226.07	2315.95	2460.36	2338.32	2371.9	2095.85	2213.29	2450.8	2362.67
	2071.23	2049.1	2073.29	2083.74	2088.69	2083.81	2121.81	2117.42	2050.51	2035.17	2092.4	2125.39	2056.03	2166.14	2112	2066.11	2263.18	2196.66	2171.24	2241.67	2071.18	2119.59	2257.4	2249.69	2179	2084.81	2266.55	2145.56	2195.27	2190.91	2201.79	2084.15	2264.61	2296.25	2232.51	2168.33	2173.95	2393.81	2247.26	2093.69	2226.44	2315.89	2460.42	2338.55	2371.35	2095.69	2213.04	2449.69	2362.77
	2071.09	2049.14	2073.28	2083.87	2088.71	2083.73	2121.76	2117.41	2050.66	2035.19	2092.26	2125.66	2055.92	2166.14	2112.37	2066.15	2263.39	2196.81	2171.32	2241.4	2071.4	2119.43	2257.18	2249.82	2179.41	2084.76	2266.89	2145.96	2195.18	2191.15	2202.27	2084.05	2264.82	2295.91	2232.69	2168.61	2173.82	2394	2247.74	2093.57	2226.81	2315.84	2460.49	2338.79	2370.81	2095.55	2212.8	2448.59	2362.88
	2070.96	2049.19	2073.27	2084.01	2088.74	2083.66	2121.71	2117.42	2050.81	2035.21	2092.12	2125.93	2055.81	2166.14	2112.75	2066.2	2263.6	2196.97	2171.4	2241.13	2071.62	2119.27	2256.96	2249.96	2179.83	2084.71	2267.23	2146.38	2195.09	2191.4	2202.76	2083.95	2265.04	2295.59	2232.88	2168.9	2173.7	2394.19	2248.23	2093.45	2227.19	2315.81	2460.57	2339.05	2370.29	2095.41	2212.57	2447.51	2363.01
	2070.83	2049.23	2073.28	2084.15	2088.76	2083.59	2121.67	2117.43	2050.96	2035.24	2091.99	2126.21	2055.71	2166.16	2113.13	2066.25	2263.83	2197.14	2171.48	2240.87	2071.85	2119.12	2256.75	2250.11	2180.26	2084.67	2267.59	2146.8	2195.02	2191.66	2203.25	2083.86	2265.28	2295.28	2233.08	2169.2	2173.58	2394.4	2248.74	2093.34	2227.59	2315.8	2460.67	2339.32	2369.78	2095.27	2212.35	2446.44	2363.16
	2070.71	2049.28	2073.29	2084.3	2088.8	2083.54	2121.64	2117.45	2051.12	2035.27	2091.86	2126.5	2055.62	2166.18	2113.53	2066.3	2264.06	2197.33	2171.57	2240.63	2072.08	2118.98	2256.56	2250.27	2180.7	2084.63	2267.97	2147.22	2194.95	2191.94	2203.75	2083.78	2265.53	2294.98	2233.3	2169.5	2173.47	2394.62	2249.25	2093.24	2227.99	2315.79	2460.78	2339.61	2369.27	2095.14	2212.14	2445.37	2363.31
	2070.6	2049.33	2073.3	2084.45	2088.84	2083.48	2121.61	2117.48	2051.28	2035.3	2091.75	2126.79	2055.53	2166.21	2113.93	2066.35	2264.3	2197.52	2171.67	2240.39	2072.32	2118.85	2256.37	2250.44	2181.15	2084.6	2268.35	2147.66	2194.9	2192.22	2204.25	2083.7	2265.79	2294.7	2233.53	2169.81	2173.38	2394.85	2249.77	2093.14	2228.4	2315.81	2460.89	2339.91	2368.79	2095.02	2211.94	2444.33	2363.49
	2070.48	2049.39	2073.33	2084.62	2088.89	2083.44	2121.6	2117.52	2051.45	2035.33	2091.64	2127.1	2055.45	2166.25	2114.34	2066.41	2264.56	2197.73	2171.77	2240.16	2072.56	2118.73	2256.2	2250.63	2181.6	2084.58	2268.75	2148.1	2194.85	2192.52	2204.75	2083.63	2266.07	2294.43	2233.77	2170.12	2173.29	2395.1	2250.31	2093.05	2228.82	2315.83	2461.02	2340.22	2368.31	2094.9	2211.75	2443.29	2363.68
	2070.38	2049.45	2073.36	2084.78	2088.94	2083.4	2121.59	2117.57	2051.62	2035.37	2091.54	2127.41	2055.38	2166.29	2114.75	2066.47	2264.81	2197.94	2171.87	2239.95	2072.8	2118.61	2256.04	2250.82	2182.07	2084.56	2269.16	2148.55	2194.81	2192.82	2205.26	2083.56	2266.36	2294.18	2234.02	2170.44	2173.21	2395.35	2250.85	2092.96	2229.24	2315.87	2461.17	2340.55	2367.84	2094.79	2211.57	2442.27	2363.88
	2070.27	2049.51	2073.39	2084.96	2089	2083.36	2121.58	2117.62	2051.79	2035.41	2091.44	2127.73	2055.31	2166.34	2115.17	2066.54	2265.08	2198.17	2171.98	2239.74	2073.06	2118.5	2255.89	2251.02	2182.54	2084.54	2269.59	2149.01	2194.78	2193.14	2205.78	2083.5	2266.66	2293.94	2234.29	2170.76	2173.14	2395.61	2251.41	2092.88	2229.68	2315.92	2461.32	2340.9	2367.39	2094.68	2211.39	2441.25	2364.1
	2070.17	2049.57	2073.43	2085.14	2089.06	2083.33	2121.59	2117.68	2051.97	2035.45	2091.36	2128.05	2055.25	2166.41	2115.6	2066.61	2265.36	2198.41	2172.1	2239.54	2073.32	2118.41	2255.75	2251.23	2183.03	2084.53	2270.03	2149.48	2194.76	2193.46	2206.3	2083.45	2266.98	2293.71	2234.57	2171.09	2173.08	2395.88	2251.97	2092.81	2230.13	2315.99	2461.48	2341.26	2366.95	2094.58	2211.23	2440.25	2364.33
	2070.08	2049.64	2073.48	2085.33	2089.13	2083.31	2121.6	2117.75	2052.15	2035.5	2091.28	2128.38	2055.19	2166.48	2116.04	2066.68	2265.64	2198.66	2172.22	2239.36	2073.58	2118.31	2255.62	2251.46	2183.52	2084.53	2270.48	2149.95	2194.75	2193.8	2206.82	2083.4	2267.3	2293.5	2234.86	2171.43	2173.02	2396.17	2252.55	2092.74	2230.58	2316.07	2461.66	2341.63	2366.52	2094.48	2211.08	2439.26	2364.58
	2069.99	2049.71	2073.54	2085.52	2089.21	2083.29	2121.62	2117.83	2052.34	2035.55	2091.2	2128.72	2055.14	2166.55	2116.48	2066.76	2265.94	2198.92	2172.34	2239.18	2073.85	2118.23	2255.5	2251.69	2184.02	2084.53	2270.94	2150.43	2194.74	2194.15	2207.35	2083.36	2267.65	2293.29	2235.16	2171.76	2172.98	2396.46	2253.13	2092.68	2231.04	2316.16	2461.85	2342.02	2366.1	2094.39	2210.94	2438.29	2364.84
	2069.91	2049.79	2073.6	2085.72	2089.29	2083.28	2121.65	2117.91	2052.53	2035.61	2091.14	2129.07	2055.09	2166.64	2116.93	2066.84	2266.24	2199.19	2172.47	2239.01	2074.12	2118.16	2255.4	2251.94	2184.53	2084.54	2271.42	2150.92	2194.75	2194.51	2207.88	2083.33	2268	2293.11	2235.48	2172.11	2172.94	2396.76	2253.73	2092.62	2231.51	2316.27	2462.05	2342.43	2365.7	2094.31	2210.81	2437.32	2365.12
	2069.83	2049.86	2073.67	2085.93	2089.38	2083.28	2121.68	2118.01	2052.72	2035.66	2091.08	2129.43	2055.05	2166.73	2117.39	2066.92	2266.55	2199.47	2172.6	2238.85	2074.4	2118.09	2255.3	2252.19	2185.05	2084.55	2271.91	2151.41	2194.76	2194.88	2208.42	2083.3	2268.37	2292.93	2235.81	2172.46	2172.92	2397.08	2254.33	2092.57	2231.99	2316.39	2462.26	2342.84	2365.3	2094.23	2210.68	2436.37	2365.41
	2069.75	2049.94	2073.75	2086.14	2089.47	2083.28	2121.72	2118.11	2052.92	2035.72	2091.03	2129.79	2055.01	2166.83	2117.85	2067.01	2266.87	2199.76	2172.74	2238.7	2074.68	2118.03	2255.22	2252.46	2185.58	2084.57	2272.41	2151.92	2194.79	2195.26	2208.96	2083.28	2268.75	2292.77	2236.15	2172.81	2172.9	2397.4	2254.95	2092.53	2232.48	2316.52	2462.49	2343.28	2364.92	2094.16	2210.57	2435.43	2365.71
	2069.68	2050.03	2073.83	2086.36	2089.57	2083.28	2121.77	2118.22	2053.12	2035.79	2090.99	2130.16	2054.98	2166.94	2118.32	2067.1	2267.2	2200.06	2172.88	2238.57	2074.97	2117.98	2255.14	2252.73	2186.12	2084.59	2272.92	2152.43	2194.82	2195.65	2209.51	2083.26	2269.14	2292.62	2236.5	2173.17	2172.89	2397.74	2255.57	2092.49	2232.98	2316.67	2462.72	2343.73	2364.55	2094.09	2210.47	2434.5	2366.04
	2069.62	2050.11	2073.92	2086.59	2089.67	2083.3	2121.83	2118.33	2053.32	2035.85	2090.95	2130.54	2054.96	2167.06	2118.8	2067.19	2267.54	2200.38	2173.03	2238.44	2075.26	2117.94	2255.08	2253.02	2186.67	2084.62	2273.45	2152.95	2194.86	2196.05	2210.06	2083.25	2269.54	2292.48	2236.87	2173.54	2172.89	2398.08	2256.21	2092.46	2233.49	2316.83	2462.97	2344.19	2364.19	2094.03	2210.37	2433.59	2366.37
	2069.55	2050.2	2074.02	2086.82	2089.78	2083.31	2121.89	2118.46	2053.53	2035.92	2090.92	2130.92	2054.94	2167.18	2119.29	2067.29	2267.88	2200.7	2173.18	2238.32	2075.56	2117.9	2255.03	2253.32	2187.23	2084.65	2273.99	2153.47	2194.91	2196.46	2210.61	2083.25	2269.96	2292.36	2237.25	2173.91	2172.9	2398.44	2256.86	2092.43	2234	2317.01	2463.23	2344.67	2363.85	2093.97	2210.29	2432.68	2366.72
	2069.5	2050.3	2074.12	2087.06	2089.9	2083.34	2121.96	2118.59	2053.75	2035.99	2090.9	2131.32	2054.93	2167.31	2119.78	2067.39	2268.24	2201.04	2173.34	2238.21	2075.87	2117.88	2254.99	2253.62	2187.79	2084.69	2274.54	2154.01	2194.96	2196.88	2211.17	2083.25	2270.39	2292.25	2237.64	2174.28	2172.92	2398.8	2257.51	2092.41	2234.53	2317.2	2463.5	2345.16	2363.51	2093.92	2210.22	2431.79	2367.09
	2069.44	2050.39	2074.23	2087.31	2090.02	2083.37	2122.04	2118.74	2053.96	2036.07	2090.89	2131.72	2054.92	2167.45	2120.28	2067.5	2268.6	2201.38	2173.5	2238.11	2076.18	2117.86	2254.96	2253.94	2188.36	2084.73	2275.1	2154.55	2195.03	2197.31	2211.74	2083.26	2270.83	2292.16	2238.04	2174.66	2172.95	2399.18	2258.18	2092.4	2235.06	2317.4	2463.78	2345.67	2363.19	2093.87	2210.15	2430.91	2367.47
	2069.4	2050.49	2074.34	2087.56	2090.15	2083.4	2122.12	2118.89	2054.19	2036.15	2090.88	2132.13	2054.92	2167.6	2120.78	2067.61	2268.97	2201.74	2173.67	2238.02	2076.49	2117.85	2254.94	2254.27	2188.95	2084.78	2275.68	2155.1	2195.1	2197.76	2212.3	2083.28	2271.29	2292.07	2238.46	2175.04	2172.98	2399.56	2258.86	2092.39	2235.6	2317.62	2464.08	2346.19	2362.88	2093.83	2210.1	2430.04	2367.86
	2069.35	2050.59	2074.46	2087.82	2090.28	2083.44	2122.22	2119.04	2054.41	2036.23	2090.88	2132.54	2054.93	2167.76	2121.29	2067.72	2269.35	2202.11	2173.84	2237.94	2076.81	2117.84	2254.93	2254.61	2189.54	2084.83	2276.27	2155.66	2195.19	2198.21	2212.88	2083.3	2271.76	2292	2238.88	2175.43	2173.03	2399.96	2259.55	2092.39	2236.15	2317.85	2464.39	2346.73	2362.58	2093.8	2210.05	2429.19	2368.27
	2069.31	2050.7	2074.59	2088.08	2090.42	2083.49	2122.32	2119.21	2054.64	2036.32	2090.89	2132.96	2054.94	2167.92	2121.81	2067.84	2269.74	2202.48	2174.01	2237.86	2077.14	2117.85	2254.93	2254.96	2190.14	2084.89	2276.87	2156.22	2195.28	2198.67	2213.45	2083.33	2272.24	2291.95	2239.32	2175.83	2173.08	2400.36	2260.25	2092.39	2236.71	2318.09	2464.71	2347.28	2362.3	2093.77	2210.02	2428.34	2368.7
	2069.28	2050.8	2074.73	2088.35	2090.57	2083.54	2122.42	2119.38	2054.87	2036.41	2090.9	2133.39	2054.95	2168.09	2122.34	2067.96	2270.13	2202.87	2174.19	2237.8	2077.47	2117.86	2254.94	2255.32	2190.75	2084.95	2277.48	2156.79	2195.38	2199.15	2214.03	2083.36	2272.73	2291.9	2239.78	2176.23	2173.14	2400.78	2260.96	2092.4	2237.28	2318.35	2465.04	2347.84	2362.02	2093.74	2209.99	2427.51	2369.14
	2069.25	2050.92	2074.87	2088.63	2090.72	2083.6	2122.54	2119.56	2055.11	2036.5	2090.92	2133.83	2054.97	2168.27	2122.87	2068.08	2270.54	2203.27	2174.38	2237.75	2077.81	2117.88	2254.97	2255.69	2191.37	2085.02	2278.1	2157.37	2195.49	2199.63	2214.62	2083.4	2273.24	2291.87	2240.24	2176.64	2173.21	2401.2	2261.68	2092.42	2237.85	2318.62	2465.38	2348.42	2361.76	2093.73	2209.97	2426.69	2369.59
	2069.23	2051.03	2075.02	2088.91	2090.87	2083.67	2122.66	2119.75	2055.35	2036.59	2090.95	2134.28	2055	2168.46	2123.41	2068.21	2270.95	2203.68	2174.57	2237.71	2078.15	2117.91	2255	2256.07	2191.99	2085.1	2278.74	2157.96	2195.61	2200.13	2215.21	2083.44	2273.75	2291.86	2240.72	2177.05	2173.29	2401.64	2262.41	2092.44	2238.44	2318.9	2465.73	2349.01	2361.51	2093.71	2209.97	2425.89	2370.06
	2069.2	2051.15	2075.17	2089.2	2091.04	2083.74	2122.79	2119.95	2055.6	2036.69	2090.99	2134.73	2055.03	2168.65	2123.95	2068.34	2271.37	2204.09	2174.76	2237.67	2078.49	2117.95	2255.05	2256.46	2192.63	2085.18	2279.39	2158.55	2195.74	2200.63	2215.8	2083.5	2274.28	2291.85	2241.21	2177.46	2173.38	2402.08	2263.15	2092.47	2239.03	2319.2	2466.1	2349.62	2361.27	2093.7	2209.97	2425.09	2370.54
	2069.19	2051.27	2075.34	2089.49	2091.2	2083.81	2122.92	2120.16	2055.84	2036.79	2091.03	2135.19	2055.07	2168.86	2124.51	2068.47	2271.8	2204.52	2174.96	2237.65	2078.84	2117.99	2255.11	2256.87	2193.27	2085.26	2280.05	2159.15	2195.87	2201.15	2216.39	2083.55	2274.83	2291.86	2241.71	2177.88	2173.48	2402.54	2263.9	2092.5	2239.63	2319.51	2466.48	2350.25	2361.05	2093.7	2209.98	2424.31	2371.04
	2069.18	2051.39	2075.5	2089.8	2091.38	2083.89	2123.07	2120.37	2056.1	2036.9	2091.08	2135.66	2055.11	2169.07	2125.06	2068.61	2272.24	2204.96	2175.16	2237.64	2079.2	2118.04	2255.17	2257.28	2193.92	2085.35	2280.72	2159.76	2196.02	2201.67	2216.99	2083.62	2275.38	2291.88	2242.22	2178.3	2173.58	2403	2264.66	2092.54	2240.25	2319.84	2466.87	2350.88	2360.83	2093.7	2210	2423.54	2371.55
	2069.17	2051.51	2075.68	2090.1	2091.56	2083.98	2123.22	2120.59	2056.35	2037	2091.14	2136.13	2055.16	2169.29	2125.63	2068.75	2272.69	2205.41	2175.37	2237.63	2079.56	2118.1	2255.25	2257.7	2194.58	2085.44	2281.4	2160.38	2196.17	2202.21	2217.6	2083.69	2275.95	2291.91	2242.74	2178.73	2173.7	2403.48	2265.43	2092.59	2240.86	2320.18	2467.27	2351.53	2360.63	2093.71	2210.03	2422.78	2372.07
	2069.17	2051.64	2075.86	2090.42	2091.74	2084.07	2123.37	2120.82	2056.61	2037.11	2091.2	2136.61	2055.21	2169.51	2126.2	2068.89	2273.14	2205.87	2175.58	2237.63	2079.93	2118.17	2255.34	2258.13	2195.25	2085.54	2282.1	2161	2196.33	2202.76	2218.2	2083.76	2276.53	2291.96	2243.28	2179.17	2173.82	2403.96	2266.21	2092.64	2241.49	2320.53	2467.69	2352.2	2360.44	2093.73	2210.07	2422.03	2372.61
	2069.17	2051.78	2076.05	2090.73	2091.93	2084.17	2123.54	2121.06	2056.88	2037.23	2091.28	2137.1	2055.27	2169.74	2126.78	2069.04	2273.61	2206.34	2175.8	2237.65	2080.3	2118.25	2255.44	2258.58	2195.93	2085.65	2282.8	2161.63	2196.5	2203.31	2218.82	2083.84	2277.12	2292.02	2243.83	2179.61	2173.95	2404.45	2267	2092.7	2242.13	2320.89	2468.11	2352.88	2360.26	2093.74	2210.12	2421.29	2373.16
	2069.17	2051.91	2076.24	2091.06	2092.13	2084.27	2123.71	2121.3	2057.15	2037.34	2091.36	2137.6	2055.34	2169.99	2127.36	2069.2	2274.08	2206.82	2176.02	2237.67	2080.67	2118.33	2255.55	2259.03	2196.62	2085.76	2283.52	2162.27	2196.68	2203.88	2219.43	2083.93	2277.72	2292.09	2244.39	2180.05	2174.09	2404.96	2267.81	2092.76	2242.77	2321.27	2468.55	2353.57	2360.1	2093.77	2210.18	2420.57	2373.73
	2069.19	2052.05	2076.44	2091.39	2092.33	2084.38	2123.89	2121.55	2057.42	2037.46	2091.44	2138.1	2055.41	2170.23	2127.95	2069.35	2274.56	2207.31	2176.25	2237.7	2081.06	2118.42	2255.67	2259.49	2197.31	2085.87	2284.25	2162.91	2196.87	2204.45	2220.05	2084.03	2278.34	2292.17	2244.96	2180.5	2174.24	2405.47	2268.62	2092.83	2243.43	2321.66	2469	2354.27	2359.94	2093.8	2210.24	2419.85	2374.31
	2069.2	2052.19	2076.65	2091.73	2092.53	2084.5	2124.07	2121.81	2057.69	2037.58	2091.53	2138.61	2055.48	2170.49	2128.55	2069.51	2275.05	2207.81	2176.48	2237.74	2081.44	2118.52	2255.8	2259.97	2198.01	2085.99	2284.99	2163.57	2197.07	2205.04	2220.67	2084.12	2278.96	2292.27	2245.54	2180.96	2174.4	2405.99	2269.44	2092.9	2244.09	2322.07	2469.47	2354.99	2359.8	2093.83	2210.32	2419.15	2374.91
	2069.22	2052.33	2076.86	2092.07	2092.75	2084.62	2124.27	2122.08	2057.97	2037.71	2091.63	2139.12	2055.56	2170.75	2129.15	2069.67	2275.54	2208.32	2176.71	2237.79	2081.83	2118.63	2255.94	2260.45	2198.73	2086.11	2285.74	2164.23	2197.27	2205.63	2221.29	2084.23	2279.6	2292.38	2246.14	2181.41	2174.56	2406.52	2270.28	2092.98	2244.76	2322.49	2469.94	2355.73	2359.67	2093.87	2210.41	2418.47	2375.51
	2069.24	2052.48	2077.08	2092.42	2092.96	2084.75	2124.47	2122.36	2058.25	2037.84	2091.74	2139.65	2055.65	2171.03	2129.76	2069.84	2276.05	2208.84	2176.95	2237.85	2082.23	2118.74	2256.09	2260.95	2199.44	2086.24	2286.51	2164.89	2197.49	2206.24	2221.92	2084.34	2280.25	2292.5	2246.75	2181.88	2174.74	2407.06	2271.12	2093.07	2245.43	2322.92	2470.43	2356.47	2359.55	2093.92	2210.5	2417.79	2376.14
	2069.27	2052.63	2077.31	2092.77	2093.19	2084.88	2124.68	2122.64	2058.54	2037.97	2091.85	2140.18	2055.74	2171.31	2130.37	2070.01	2276.56	2209.36	2177.19	2237.92	2082.63	2118.86	2256.25	2261.45	2200.17	2086.37	2287.28	2165.57	2197.71	2206.85	2222.55	2084.46	2280.92	2292.63	2247.36	2182.35	2174.92	2407.62	2271.97	2093.16	2246.12	2323.36	2470.93	2357.24	2359.44	2093.97	2210.6	2417.12	2376.77
	2069.3	2052.78	2077.54	2093.13	2093.42	2085.02	2124.89	2122.94	2058.83	2038.1	2091.98	2140.72	2055.84	2171.59	2131	2070.18	2277.08	2209.9	2177.44	2238	2083.04	2118.99	2256.43	2261.97	2200.91	2086.51	2288.07	2166.25	2197.94	2207.47	2223.19	2084.58	2281.59	2292.78	2247.99	2182.82	2175.11	2408.18	2272.84	2093.26	2246.81	2323.82	2471.44	2358.01	2359.35	2094.02	2210.72	2416.47	2377.42
	2069.34	2052.94	2077.78	2093.49	2093.65	2085.16	2125.11	2123.24	2059.12	2038.24	2092.1	2141.26	2055.94	2171.89	2131.62	2070.36	2277.61	2210.45	2177.69	2238.09	2083.45	2119.13	2256.61	2262.49	2201.65	2086.65	2288.86	2166.94	2198.18	2208.11	2223.83	2084.71	2282.27	2292.94	2248.64	2183.3	2175.31	2408.75	2273.71	2093.36	2247.51	2324.29	2471.96	2358.8	2359.26	2094.08	2210.84	2415.83	2378.09
	2069.38	2053.09	2078.03	2093.86	2093.89	2085.31	2125.34	2123.54	2059.42	2038.38	2092.24	2141.81	2056.05	2172.19	2132.26	2070.54	2278.14	2211.01	2177.95	2238.18	2083.87	2119.27	2256.8	2263.02	2202.4	2086.8	2289.67	2167.63	2198.43	2208.75	2224.47	2084.84	2282.97	2293.11	2249.29	2183.78	2175.52	2409.32	2274.6	2093.47	2248.22	2324.78	2472.5	2359.6	2359.19	2094.15	2210.97	2415.2	2378.77
	2069.43	2053.26	2078.28	2094.24	2094.14	2085.46	2125.58	2123.86	2059.72	2038.53	2092.38	2142.37	2056.16	2172.5	2132.89	2070.72	2278.69	2211.57	2178.21	2238.29	2084.29	2119.42	2257	2263.57	2203.16	2086.95	2290.49	2168.34	2198.68	2209.4	2225.11	2084.98	2283.68	2293.29	2249.95	2184.27	2175.74	2409.91	2275.5	2093.59	2248.94	2325.27	2473.05	2360.42	2359.13	2094.22	2211.11	2414.58	2379.46
	2069.48	2053.42	2078.54	2094.62	2094.39	2085.62	2125.82	2124.18	2060.02	2038.67	2092.53	2142.94	2056.28	2172.82	2133.54	2070.91	2279.24	2212.15	2178.47	2238.4	2084.72	2119.58	2257.22	2264.13	2203.93	2087.11	2291.32	2169.05	2198.95	2210.06	2225.76	2085.13	2284.4	2293.48	2250.63	2184.76	2175.96	2410.51	2276.4	2093.71	2249.67	2325.78	2473.61	2361.24	2359.08	2094.3	2211.26	2413.98	2380.16
	2069.53	2053.59	2078.81	2095	2094.64	2085.79	2126.07	2124.51	2060.33	2038.82	2092.68	2143.51	2056.41	2173.14	2134.19	2071.1	2279.8	2212.74	2178.74	2238.52	2085.15	2119.75	2257.44	2264.69	2204.71	2087.27	2292.16	2169.76	2199.22	2210.73	2226.41	2085.28	2285.13	2293.69	2251.32	2185.25	2176.2	2411.12	2277.32	2093.83	2250.4	2326.31	2474.18	2362.09	2359.04	2094.38	2211.41	2413.38	2380.88
	2069.59	2053.76	2079.08	2095.4	2094.9	2085.96	2126.33	2124.85	2060.64	2038.97	2092.85	2144.09	2056.54	2173.47	2134.85	2071.3	2280.37	2213.33	2179.02	2238.66	2085.58	2119.93	2257.67	2265.27	2205.49	2087.44	2293.01	2170.49	2199.5	2211.41	2227.06	2085.44	2285.88	2293.91	2252.01	2185.75	2176.44	2411.73	2278.24	2093.96	2251.14	2326.84	2474.76	2362.94	2359.02	2094.46	2211.58	2412.8	2381.61
	2069.65	2053.93	2079.36	2095.79	2095.17	2086.13	2126.59	2125.2	2060.95	2039.13	2093.02	2144.68	2056.67	2173.81	2135.51	2071.5	2280.95	2213.94	2179.3	2238.8	2086.02	2120.11	2257.92	2265.85	2206.28	2087.61	2293.87	2171.22	2199.79	2212.1	2227.71	2085.6	2286.63	2294.14	2252.72	2186.26	2176.69	2412.36	2279.18	2094.1	2251.89	2327.39	2475.36	2363.81	2359.01	2094.56	2211.75	2412.23	2382.36
	2069.72	2054.11	2079.64	2096.19	2095.44	2086.32	2126.86	2125.55	2061.27	2039.29	2093.19	2145.27	2056.81	2174.16	2136.18	2071.7	2281.53	2214.55	2179.58	2238.95	2086.47	2120.3	2258.17	2266.45	2207.08	2087.79	2294.74	2171.96	2200.09	2212.8	2228.37	2085.77	2287.4	2294.39	2253.44	2186.77	2176.95	2413	2280.13	2094.24	2252.65	2327.96	2475.97	2364.69	2359	2094.65	2211.94	2411.67	2383.12
	2069.79	2054.28	2079.94	2096.6	2095.72	2086.5	2127.14	2125.92	2061.59	2039.45	2093.38	2145.87	2056.96	2174.51	2136.85	2071.9	2282.13	2215.17	2179.86	2239.1	2086.92	2120.5	2258.44	2267.05	2207.89	2087.97	2295.62	2172.7	2200.4	2213.51	2229.03	2085.94	2288.18	2294.64	2254.17	2187.28	2177.22	2413.64	2281.09	2094.39	2253.42	2328.53	2476.59	2365.58	2359.02	2094.75	2212.13	2411.12	2383.89
	2069.87	2054.47	2080.23	2097.01	2096.01	2086.7	2127.43	2126.29	2061.92	2039.61	2093.57	2146.47	2057.11	2174.88	2137.53	2072.11	2282.73	2215.81	2180.15	2239.27	2087.38	2120.7	2258.71	2267.67	2208.71	2088.15	2296.51	2173.46	2200.72	2214.23	2229.69	2086.12	2288.96	2294.91	2254.92	2187.8	2177.49	2414.29	2282.05	2094.54	2254.19	2329.12	2477.22	2366.49	2359.04	2094.86	2212.33	2410.58	2384.67
	2069.95	2054.65	2080.54	2097.43	2096.3	2086.9	2127.72	2126.67	2062.25	2039.78	2093.76	2147.09	2057.26	2175.25	2138.21	2072.32	2283.33	2216.45	2180.45	2239.45	2087.84	2120.91	2258.99	2268.29	2209.53	2088.34	2297.41	2174.22	2201.04	2214.95	2230.36	2086.31	2289.76	2295.19	2255.67	2188.33	2177.78	2414.96	2283.03	2094.7	2254.97	2329.72	2477.87	2367.41	2359.07	2094.97	2212.54	2410.06	2385.47
	2070.03	2054.84	2080.85	2097.85	2096.59	2087.1	2128.02	2127.05	2062.58	2039.95	2093.97	2147.7	2057.42	2175.62	2138.9	2072.54	2283.95	2217.1	2180.75	2239.63	2088.31	2121.13	2259.29	2268.93	2210.36	2088.54	2298.32	2174.98	2201.37	2215.69	2231.03	2086.5	2290.57	2295.48	2256.44	2188.85	2178.07	2415.63	2284.02	2094.87	2255.76	2330.33	2478.53	2368.34	2359.12	2095.09	2212.76	2409.55	2386.28
	2070.12	2055.03	2081.16	2098.28	2096.89	2087.31	2128.32	2127.45	2062.91	2040.12	2094.18	2148.33	2057.59	2176.01	2139.6	2072.76	2284.57	2217.76	2181.05	2239.83	2088.78	2121.36	2259.59	2269.57	2211.2	2088.74	2299.25	2175.76	2201.72	2216.43	2231.7	2086.69	2291.4	2295.79	2257.21	2189.39	2178.37	2416.31	2285.02	2095.04	2256.56	2330.96	2479.2	2369.29	2359.17	2095.21	2212.98	2409.05	2387.11
	2070.22	2055.22	2081.49	2098.71	2097.2	2087.52	2128.64	2127.85	2063.25	2040.3	2094.39	2148.96	2057.76	2176.4	2140.3	2072.98	2285.21	2218.43	2181.36	2240.03	2089.25	2121.6	2259.91	2270.23	2212.05	2088.94	2300.18	2176.54	2202.06	2217.18	2232.37	2086.9	2292.23	2296.1	2258	2189.92	2178.68	2417	2286.03	2095.21	2257.36	2331.6	2479.88	2370.25	2359.24	2095.34	2213.22	2408.56	2387.95
	2070.31	2055.42	2081.82	2099.15	2097.51	2087.74	2128.96	2128.26	2063.59	2040.48	2094.62	2149.6	2057.94	2176.8	2141.01	2073.21	2285.85	2219.11	2181.67	2240.24	2089.73	2121.84	2260.23	2270.89	2212.9	2089.15	2301.12	2177.33	2202.42	2217.94	2233.05	2087.1	2293.07	2296.43	2258.8	2190.46	2179	2417.7	2287.05	2095.39	2258.17	2332.25	2480.58	2371.22	2359.32	2095.47	2213.46	2408.08	2388.8
	2070.41	2055.62	2082.15	2099.59	2097.82	2087.97	2129.28	2128.67	2063.94	2040.66	2094.85	2150.25	2058.12	2177.21	2141.72	2073.44	2286.49	2219.79	2181.99	2240.46	2090.22	2122.09	2260.56	2271.57	2213.76	2089.36	2302.07	2178.12	2202.79	2218.71	2233.72	2087.32	2293.93	2296.77	2259.61	2191.01	2179.33	2418.41	2288.08	2095.58	2258.99	2332.92	2481.29	2372.2	2359.41	2095.61	2213.71	2407.61	2389.66
	2070.52	2055.82	2082.5	2100.04	2098.14	2088.2	2129.62	2129.1	2064.29	2040.84	2095.08	2150.9	2058.31	2177.62	2142.44	2073.67	2287.15	2220.49	2182.31	2240.69	2090.71	2122.35	2260.91	2272.25	2214.63	2089.58	2303.04	2178.92	2203.16	2219.49	2234.4	2087.54	2294.79	2297.12	2260.42	2191.56	2179.66	2419.12	2289.12	2095.77	2259.82	2333.6	2482.01	2373.2	2359.52	2095.75	2213.97	2407.16	2390.54
	2070.63	2056.02	2082.85	2100.49	2098.47	2088.44	2129.96	2129.53	2064.64	2041.03	2095.33	2151.56	2058.5	2178.05	2143.16	2073.91	2287.81	2221.19	2182.63	2240.93	2091.2	2122.61	2261.26	2272.94	2215.51	2089.8	2304.01	2179.73	2203.55	2220.28	2235.09	2087.76	2295.67	2297.49	2261.25	2192.11	2180	2419.85	2290.17	2095.97	2260.66	2334.29	2482.74	2374.21	2359.63	2095.9	2214.24	2406.71	2391.43
	2070.74	2056.23	2083.2	2100.95	2098.8	2088.68	2130.31	2129.97	2064.99	2041.22	2095.58	2152.22	2058.7	2178.47	2143.89	2074.15	2288.48	2221.91	2182.96	2241.17	2091.7	2122.88	2261.62	2273.65	2216.39	2090.03	2304.99	2180.55	2203.94	2221.08	2235.77	2087.99	2296.56	2297.86	2262.1	2192.67	2180.35	2420.59	2291.23	2096.17	2261.5	2334.99	2483.49	2375.23	2359.76	2096.05	2214.52	2406.28	2392.33
	2070.86	2056.44	2083.56	2101.41	2099.14	2088.93	2130.66	2130.42	2065.35	2041.41	2095.84	2152.89	2058.9	2178.91	2144.62	2074.39	2289.16	2222.63	2183.29	2241.43	2092.21	2123.16	2262	2274.36	2217.28	2090.26	2305.98	2181.37	2204.34	2221.88	2236.46	2088.22	2297.46	2298.25	2262.95	2193.23	2180.71	2421.33	2292.3	2096.38	2262.35	2335.71	2484.24	2376.27	2359.9	2096.21	2214.8	2405.86	2393.25
	2070.98	2056.65	2083.93	2101.87	2099.48	2089.18	2131.02	2130.87	2065.71	2041.61	2096.1	2153.57	2059.11	2179.36	2145.36	2074.64	2289.85	2223.36	2183.63	2241.69	2092.72	2123.45	2262.38	2275.09	2218.18	2090.49	2306.98	2182.2	2204.75	2222.69	2237.14	2088.46	2298.37	2298.65	2263.81	2193.8	2181.08	2422.08	2293.38	2096.59	2263.2	2336.44	2485.02	2377.31	2360.05	2096.37	2215.09	2405.45	2394.18
	2071.11	2056.87	2084.31	2102.34	2099.83	2089.44	2131.39	2131.34	2066.08	2041.81	2096.37	2154.26	2059.32	2179.81	2146.11	2074.89	2290.54	2224.1	2183.97	2241.96	2093.23	2123.74	2262.77	2275.82	2219.09	2090.73	2307.99	2183.04	2205.17	2223.52	2237.83	2088.71	2299.29	2299.06	2264.68	2194.37	2181.46	2422.85	2294.47	2096.81	2264.07	2337.18	2485.8	2378.37	2360.21	2096.53	2215.4	2405.06	2395.12
	2071.24	2057.09	2084.69	2102.82	2100.19	2089.7	2131.77	2131.81	2066.44	2042.01	2096.65	2154.95	2059.54	2180.27	2146.86	2075.15	2291.24	2224.85	2184.31	2242.24	2093.75	2124.04	2263.17	2276.56	2220	2090.98	2309.01	2183.88	2205.59	2224.35	2238.52	2088.96	2300.22	2299.48	2265.56	2194.95	2181.84	2423.62	2295.58	2097.03	2264.94	2337.93	2486.59	2379.45	2360.38	2096.71	2215.71	2404.67	2396.07
	2071.38	2057.31	2085.07	2103.3	2100.55	2089.97	2132.15	2132.29	2066.81	2042.21	2096.93	2155.64	2059.76	2180.73	2147.61	2075.4	2291.95	2225.6	2184.66	2242.53	2094.28	2124.35	2263.58	2277.32	2220.92	2091.22	2310.04	2184.73	2206.03	2225.19	2239.22	2089.22	2301.16	2299.91	2266.46	2195.53	2182.23	2424.4	2296.69	2097.26	2265.82	2338.7	2487.4	2380.53	2360.57	2096.88	2216.02	2404.3	2397.04
	2071.51	2057.53	2085.47	2103.78	2100.91	2090.25	2132.54	2132.77	2067.19	2042.42	2097.22	2156.35	2059.99	2181.21	2148.37	2075.67	2292.67	2226.37	2185.02	2242.83	2094.81	2124.67	2264	2278.08	2221.85	2091.48	2311.08	2185.59	2206.47	2226.03	2239.91	2089.48	2302.11	2300.35	2267.36	2196.11	2182.63	2425.18	2297.81	2097.5	2266.71	2339.48	2488.22	2381.62	2360.76	2097.07	2216.35	2403.93	2398.02
	2071.66	2057.76	2085.87	2104.27	2101.28	2090.53	2132.94	2133.27	2067.57	2042.63	2097.52	2157.05	2060.22	2181.69	2149.13	2075.93	2293.39	2227.14	2185.37	2243.13	2095.34	2124.99	2264.43	2278.85	2222.79	2091.73	2312.13	2186.45	2206.92	2226.89	2240.61	2089.75	2303.07	2300.81	2268.28	2196.7	2183.04	2425.98	2298.95	2097.74	2267.6	2340.27	2489.06	2382.73	2360.97	2097.25	2216.68	2403.58	2399.01
	2071.81	2057.99	2086.27	2104.76	2101.65	2090.81	2133.34	2133.77	2067.95	2042.84	2097.82	2157.77	2060.46	2182.18	2149.9	2076.2	2294.12	2227.92	2185.73	2243.45	2095.88	2125.32	2264.87	2279.63	2223.73	2092	2313.19	2187.32	2207.38	2227.75	2241.31	2090.02	2304.04	2301.28	2269.2	2197.29	2183.46	2426.79	2300.09	2097.98	2268.5	2341.08	2489.9	2383.85	2361.19	2097.44	2217.03	2403.24	2400.02
	2071.96	2058.22	2086.69	2105.26	2102.03	2091.1	2133.75	2134.28	2068.33	2043.05	2098.13	2158.49	2060.71	2182.67	2150.67	2076.47	2294.86	2228.71	2186.1	2243.77	2096.42	2125.66	2265.32	2280.42	2224.68	2092.26	2314.25	2188.2	2207.85	2228.62	2242.01	2090.3	2305.02	2301.76	2270.14	2197.89	2183.89	2427.6	2301.24	2098.23	2269.41	2341.89	2490.76	2384.99	2361.42	2097.64	2217.38	2402.92	2401.03
	2072.11	2058.46	2087.1	2105.76	2102.42	2091.4	2134.17	2134.8	2068.72	2043.27	2098.45	2159.22	2060.96	2183.18	2151.45	2076.75	2295.61	2229.51	2186.47	2244.1	2096.97	2126.01	2265.78	2281.22	2225.64	2092.53	2315.33	2189.08	2208.32	2229.5	2242.71	2090.58	2306.02	2302.25	2271.08	2198.49	2184.32	2428.42	2302.41	2098.49	2270.32	2342.72	2491.64	2386.13	2361.66	2097.84	2217.73	2402.6	2402.06
	2072.27	2058.69	2087.53	2106.27	2102.81	2091.7	2134.59	2135.32	2069.11	2043.49	2098.77	2159.95	2061.21	2183.69	2152.24	2077.03	2296.36	2230.32	2186.84	2244.44	2097.52	2126.36	2266.25	2282.03	2226.6	2092.81	2316.41	2189.97	2208.81	2230.39	2243.41	2090.87	2307.02	2302.75	2272.04	2199.1	2184.76	2429.26	2303.58	2098.75	2271.25	2343.57	2492.52	2387.29	2361.92	2098.05	2218.1	2402.29	2403.11
	2072.44	2058.94	2087.96	2106.78	2103.21	2092.01	2135.02	2135.85	2069.5	2043.72	2099.1	2160.69	2061.47	2184.21	2153.02	2077.31	2297.12	2231.13	2187.22	2244.79	2098.08	2126.72	2266.73	2282.86	2227.57	2093.08	2317.51	2190.87	2209.3	2231.28	2244.11	2091.17	2308.03	2303.26	2273.01	2199.71	2185.21	2430.1	2304.77	2099.01	2272.18	2344.42	2493.42	2388.45	2362.18	2098.26	2218.48	2402	2404.16
	2072.6	2059.18	2088.4	2107.29	2103.61	2092.32	2135.46	2136.39	2069.89	2043.94	2099.44	2161.44	2061.73	2184.73	2153.82	2077.6	2297.89	2231.96	2187.6	2245.14	2098.64	2127.09	2267.22	2283.68	2228.55	2093.37	2318.61	2191.78	2209.8	2232.19	2244.82	2091.47	2309.06	2303.79	2273.98	2200.32	2185.67	2430.95	2305.96	2099.28	2273.11	2345.29	2494.33	2389.63	2362.46	2098.47	2218.86	2401.72	2405.23
	2072.78	2059.43	2088.84	2107.81	2104.01	2092.63	2135.9	2136.94	2070.29	2044.17	2099.78	2162.19	2062	2185.26	2154.62	2077.88	2298.67	2232.79	2187.98	2245.51	2099.21	2127.46	2267.71	2284.52	2229.53	2093.65	2319.72	2192.69	2210.31	2233.1	2245.52	2091.77	2310.09	2304.32	2274.97	2200.94	2186.13	2431.8	2307.17	2099.56	2274.06	2346.17	2495.25	2390.83	2362.75	2098.69	2219.25	2401.45	2406.31
	2072.95	2059.67	2089.29	2108.33	2104.43	2092.96	2136.36	2137.5	2070.69	2044.4	2100.13	2162.95	2062.28	2185.8	2155.42	2078.18	2299.45	2233.63	2188.37	2245.88	2099.78	2127.84	2268.22	2285.37	2230.53	2093.95	2320.84	2193.6	2210.83	2234.02	2246.23	2092.08	2311.14	2304.87	2275.96	2201.56	2186.61	2432.67	2308.38	2099.84	2275.01	2347.06	2496.19	2392.03	2363.05	2098.92	2219.65	2401.19	2407.4
	2073.13	2059.93	2089.75	2108.86	2104.84	2093.28	2136.81	2138.06	2071.1	2044.63	2100.49	2163.71	2062.55	2186.35	2156.22	2078.47	2300.24	2234.47	2188.76	2246.26	2100.36	2128.23	2268.73	2286.23	2231.53	2094.24	2321.97	2194.53	2211.35	2234.95	2246.94	2092.39	2312.19	2305.43	2276.97	2202.18	2187.09	2433.55	2309.61	2100.12	2275.96	2347.97	2497.14	2393.24	2363.36	2099.15	2220.05	2400.94	2408.5
	2073.31	2060.18	2090.21	2109.39	2105.27	2093.62	2137.28	2138.63	2071.5	2044.87	2100.85	2164.48	2062.84	2186.9	2157.04	2078.77	2301.04	2235.33	2189.16	2246.65	2100.94	2128.62	2269.26	2287.1	2232.53	2094.54	2323.1	2195.46	2211.89	2235.88	2247.65	2092.71	2313.25	2305.99	2277.99	2202.81	2187.58	2434.43	2310.85	2100.42	2276.93	2348.88	2498.1	2394.47	2363.68	2099.38	2220.46	2400.7	2409.62
	2073.5	2060.44	2090.68	2109.92	2105.69	2093.96	2137.75	2139.21	2071.92	2045.11	2101.22	2165.26	2063.13	2187.47	2157.85	2079.08	2301.84	2236.19	2189.56	2247.05	2101.52	2129.03	2269.79	2287.98	2233.54	2094.85	2324.25	2196.4	2212.43	2236.82	2248.36	2093.04	2314.33	2306.57	2279.01	2203.44	2188.08	2435.32	2312.1	2100.71	2277.9	2349.81	2499.07	2395.71	2364.02	2099.62	2220.89	2400.48	2410.75
	2073.69	2060.7	2091.16	2110.46	2106.13	2094.3	2138.23	2139.79	2072.33	2045.35	2101.59	2166.04	2063.42	2188.04	2158.67	2079.38	2302.66	2237.06	2189.96	2247.45	2102.11	2129.44	2270.34	2288.86	2234.56	2095.15	2325.4	2197.34	2212.98	2237.78	2249.07	2093.37	2315.41	2307.17	2280.05	2204.08	2188.59	2436.22	2313.35	2101.01	2278.88	2350.75	2500.06	2396.96	2364.36	2099.87	2221.31	2400.26	2411.89
	2073.89	2060.96	2091.64	2111	2106.56	2094.65	2138.71	2140.39	2072.74	2045.6	2101.98	2166.83	2063.72	2188.61	2159.5	2079.69	2303.48	2237.94	2190.37	2247.86	2102.71	2129.85	2270.89	2289.76	2235.59	2095.47	2326.57	2198.29	2213.54	2238.73	2249.78	2093.71	2316.5	2307.77	2281.1	2204.72	2189.1	2437.13	2314.62	2101.32	2279.86	2351.71	2501.06	2398.22	2364.72	2100.11	2221.75	2400.06	2413.04
	2074.09	2061.23	2092.13	2111.55	2107.01	2095	2139.21	2140.99	2073.16	2045.84	2102.36	2167.62	2064.03	2189.2	2160.33	2080.01	2304.3	2238.83	2190.78	2248.29	2103.31	2130.28	2271.45	2290.67	2236.62	2095.78	2327.74	2199.25	2214.1	2239.7	2250.5	2094.05	2317.61	2308.38	2282.15	2205.37	2189.62	2438.05	2315.9	2101.63	2280.86	2352.67	2502.07	2399.49	2365.09	2100.37	2222.2	2399.87	2414.2
	2074.29	2061.49	2092.62	2112.1	2107.45	2095.36	2139.7	2141.6	2073.59	2046.09	2102.76	2168.42	2064.33	2189.79	2161.16	2080.33	2305.14	2239.72	2191.2	2248.71	2103.91	2130.71	2272.02	2291.58	2237.66	2096.1	2328.91	2200.21	2214.68	2240.67	2251.21	2094.39	2318.72	2309.01	2283.22	2206.02	2190.15	2438.97	2317.19	2101.95	2281.85	2353.65	2503.1	2400.78	2365.47	2100.63	2222.65	2399.69	2415.38
	2074.5	2061.76	2093.12	2112.65	2107.91	2095.73	2140.21	2142.21	2074.01	2046.34	2103.16	2169.23	2064.65	2190.38	2162	2080.65	2305.98	2240.62	2191.62	2249.15	2104.52	2131.15	2272.6	2292.51	2238.71	2096.43	2330.1	2201.18	2215.26	2241.65	2251.93	2094.74	2319.84	2309.64	2284.3	2206.67	2190.69	2439.91	2318.49	2102.27	2282.86	2354.64	2504.14	2402.07	2365.86	2100.89	2223.11	2399.52	2416.57
	2074.71	2062.04	2093.63	2113.21	2108.37	2096.09	2140.72	2142.84	2074.44	2046.6	2103.57	2170.04	2064.97	2190.99	2162.84	2080.97	2306.83	2241.53	2192.04	2249.6	2105.13	2131.59	2273.19	2293.44	2239.76	2096.75	2331.3	2202.16	2215.86	2242.64	2252.64	2095.1	2320.98	2310.29	2285.38	2207.33	2191.24	2440.85	2319.8	2102.59	2283.87	2355.65	2505.19	2403.38	2366.26	2101.16	2223.57	2399.36	2417.76
	2074.93	2062.31	2094.14	2113.77	2108.83	2096.47	2141.24	2143.47	2074.87	2046.86	2103.98	2170.85	2065.29	2191.6	2163.68	2081.3	2307.69	2242.45	2192.47	2250.05	2105.75	2132.05	2273.79	2294.38	2240.82	2097.09	2332.5	2203.14	2216.46	2243.64	2253.36	2095.46	2322.12	2310.95	2286.48	2207.99	2191.79	2441.8	2321.12	2102.92	2284.89	2356.66	2506.26	2404.7	2366.68	2101.43	2224.05	2399.21	2418.98
	2075.15	2062.59	2094.66	2114.34	2109.3	2096.85	2141.77	2144.11	2075.3	2047.12	2104.4	2171.68	2065.62	2192.22	2164.54	2081.63	2308.55	2243.37	2192.9	2250.51	2106.38	2132.51	2274.39	2295.34	2241.89	2097.42	2333.71	2204.13	2217.06	2244.64	2254.07	2095.83	2323.27	2311.61	2287.58	2208.65	2192.36	2442.76	2322.45	2103.26	2285.92	2357.69	2507.34	2406.03	2367.1	2101.71	2224.53	2399.08	2420.2
	2075.37	2062.88	2095.19	2114.9	2109.77	2097.24	2142.3	2144.76	2075.74	2047.38	2104.83	2172.5	2065.95	2192.85	2165.39	2081.96	2309.42	2244.31	2193.33	2250.98	2107	2132.97	2275.01	2296.3	2242.96	2097.76	2334.93	2205.13	2217.68	2245.65	2254.79	2096.2	2324.43	2312.29	2288.7	2209.32	2192.93	2443.72	2323.79	2103.6	2286.95	2358.73	2508.43	2407.37	2367.54	2101.99	2225.02	2398.95	2421.43
	2075.6	2063.16	2095.72	2115.47	2110.25	2097.63	2142.84	2145.41	2076.17	2047.64	2105.26	2173.34	2066.29	2193.48	2166.25	2082.3	2310.3	2245.25	2193.77	2251.46	2107.63	2133.45	2275.63	2297.27	2244.04	2098.11	2336.16	2206.13	2218.31	2246.67	2255.51	2096.57	2325.6	2312.98	2289.82	2209.99	2193.51	2444.7	2325.14	2103.95	2287.99	2359.78	2509.53	2408.72	2367.99	2102.27	2225.51	2398.84	2422.68
	2075.83	2063.45	2096.26	2116.05	2110.73	2098.02	2143.38	2146.07	2076.62	2047.91	2105.7	2174.18	2066.64	2194.12	2167.11	2082.64	2311.18	2246.19	2194.21	2251.95	2108.27	2133.93	2276.27	2298.25	2245.12	2098.46	2337.39	2207.14	2218.94	2247.69	2256.23	2096.95	2326.78	2313.68	2290.95	2210.67	2194.09	2445.68	2326.5	2104.3	2289.03	2360.85	2510.65	2410.08	2368.45	2102.56	2226.02	2398.74	2423.94
	2076.07	2063.74	2096.8	2116.63	2111.22	2098.42	2143.94	2146.74	2077.06	2048.18	2106.14	2175.02	2066.98	2194.77	2167.98	2082.99	2312.07	2247.15	2194.66	2252.44	2108.91	2134.41	2276.91	2299.24	2246.22	2098.81	2338.63	2208.16	2219.58	2248.72	2256.95	2097.34	2327.97	2314.39	2292.1	2211.35	2194.69	2446.68	2327.87	2104.65	2290.08	2361.92	2511.78	2411.46	2368.92	2102.86	2226.53	2398.65	2425.21
	2076.31	2064.03	2097.35	2117.21	2111.71	2098.83	2144.49	2147.42	2077.51	2048.45	2106.59	2175.87	2067.34	2195.42	2168.85	2083.34	2312.97	2248.11	2195.11	2252.94	2109.56	2134.91	2277.56	2300.24	2247.32	2099.17	2339.88	2209.18	2220.23	2249.76	2257.67	2097.73	2329.17	2315.12	2293.25	2212.03	2195.29	2447.68	2329.25	2105.01	2291.14	2363.01	2512.93	2412.84	2369.4	2103.16	2227.04	2398.57	2426.49
	2076.55	2064.32	2097.91	2117.79	2112.21	2099.24	2145.06	2148.1	2077.96	2048.73	2107.05	2176.73	2067.7	2196.09	2169.72	2083.69	2313.88	2249.08	2195.56	2253.45	2110.21	2135.41	2278.22	2301.24	2248.42	2099.53	2341.14	2210.21	2220.88	2250.81	2258.39	2098.13	2330.38	2315.85	2294.41	2212.72	2195.9	2448.68	2330.63	2105.38	2292.2	2364.11	2514.08	2414.23	2369.9	2103.46	2227.56	2398.5	2427.78
	2076.8	2064.62	2098.47	2118.37	2112.72	2099.65	2145.63	2148.79	2078.41	2049.01	2107.51	2177.59	2068.06	2196.76	2170.6	2084.04	2314.79	2250.05	2196.02	2253.97	2110.86	2135.92	2278.89	2302.26	2249.53	2099.89	2342.41	2211.24	2221.55	2251.86	2259.12	2098.53	2331.6	2316.59	2295.58	2213.41	2196.51	2449.7	2332.03	2105.74	2293.27	2365.22	2515.25	2415.64	2370.4	2103.77	2228.09	2398.44	2429.08
	2077.05	2064.92	2099.04	2118.96	2113.22	2100.08	2146.21	2149.49	2078.86	2049.29	2107.98	2178.45	2068.43	2197.43	2171.48	2084.4	2315.71	2251.04	2196.48	2254.49	2111.52	2136.43	2279.57	2303.29	2250.65	2100.26	2343.68	2212.28	2222.22	2252.92	2259.84	2098.93	2332.82	2317.34	2296.76	2214.1	2197.14	2450.72	2333.44	2106.12	2294.35	2366.35	2516.43	2417.06	2370.92	2104.09	2228.63	2398.39	2430.4
	2077.3	2065.22	2099.61	2119.56	2113.74	2100.5	2146.79	2150.2	2079.32	2049.57	2108.46	2179.33	2068.8	2198.11	2172.37	2084.76	2316.64	2252.03	2196.94	2255.02	2112.18	2136.96	2280.25	2304.32	2251.78	2100.63	2344.96	2213.33	2222.9	2253.98	2260.57	2099.35	2334.06	2318.11	2297.95	2214.8	2197.77	2451.76	2334.86	2106.5	2295.43	2367.48	2517.63	2418.49	2371.44	2104.4	2229.17	2398.36	2431.72
	2077.56	2065.53	2100.19	2120.15	2114.25	2100.93	2147.39	2150.91	2079.78	2049.85	2108.94	2180.2	2069.18	2198.8	2173.26	2085.13	2317.58	2253.02	2197.41	2255.56	2112.85	2137.48	2280.95	2305.36	2252.91	2101.01	2346.25	2214.38	2223.59	2255.06	2261.29	2099.76	2335.3	2318.88	2299.15	2215.5	2198.41	2452.8	2336.29	2106.88	2296.52	2368.63	2518.84	2419.92	2371.98	2104.73	2229.72	2398.33	2433.06
	2077.82	2065.84	2100.78	2120.75	2114.78	2101.37	2147.98	2151.63	2080.24	2050.14	2109.43	2181.09	2069.56	2199.5	2174.15	2085.5	2318.52	2254.03	2197.88	2256.11	2113.52	2138.02	2281.65	2306.42	2254.04	2101.39	2347.55	2215.44	2224.29	2256.13	2262.02	2100.18	2336.56	2319.67	2300.36	2216.21	2199.06	2453.85	2337.73	2107.27	2297.61	2369.79	2520.06	2421.37	2372.53	2105.05	2230.27	2398.31	2434.41
	2078.08	2066.15	2101.37	2121.35	2115.3	2101.81	2148.59	2152.36	2080.71	2050.43	2109.93	2181.97	2069.95	2200.21	2175.05	2085.87	2319.47	2255.04	2198.36	2256.67	2114.2	2138.56	2282.36	2307.48	2255.19	2101.77	2348.85	2216.51	2224.99	2257.22	2262.75	2100.61	2337.82	2320.46	2301.58	2216.91	2199.72	2454.9	2339.18	2107.66	2298.71	2370.96	2521.29	2422.83	2373.09	2105.38	2230.84	2398.31	2435.77
	2078.35	2066.46	2101.97	2121.95	2115.84	2102.26	2149.2	2153.09	2081.17	2050.72	2110.43	2182.87	2070.34	2200.92	2175.95	2086.24	2320.42	2256.06	2198.84	2257.23	2114.88	2139.11	2283.08	2308.55	2256.34	2102.16	2350.17	2217.58	2225.7	2258.31	2263.48	2101.04	2339.09	2321.26	2302.81	2217.63	2200.38	2455.97	2340.63	2108.06	2299.82	2372.15	2522.54	2424.3	2373.66	2105.72	2231.4	2398.31	2437.14
	2078.62	2066.77	2102.58	2122.55	2116.37	2102.71	2149.82	2153.84	2081.64	2051.02	2110.93	2183.76	2070.73	2201.63	2176.86	2086.62	2321.39	2257.08	2199.32	2257.8	2115.57	2139.67	2283.81	2309.63	2257.49	2102.55	2351.49	2218.66	2226.42	2259.41	2264.21	2101.47	2340.37	2322.08	2304.04	2218.34	2201.05	2457.04	2342.1	2108.46	2300.93	2373.34	2523.8	2425.78	2374.24	2106.06	2231.97	2398.33	2438.52
	2078.9	2067.09	2103.19	2123.16	2116.91	2103.17	2150.44	2154.58	2082.12	2051.31	2111.45	2184.67	2071.14	2202.36	2177.77	2087	2322.36	2258.11	2199.8	2258.38	2116.25	2140.23	2284.54	2310.72	2258.66	2102.95	2352.81	2219.74	2227.15	2260.52	2264.95	2101.91	2341.66	2322.91	2305.29	2219.06	2201.73	2458.12	2343.58	2108.87	2302.05	2374.55	2525.07	2427.28	2374.83	2106.4	2232.55	2398.36	2439.91
	2079.18	2067.41	2103.8	2123.76	2117.46	2103.63	2151.07	2155.34	2082.59	2051.61	2111.97	2185.58	2071.54	2203.09	2178.68	2087.39	2323.34	2259.15	2200.29	2258.97	2116.95	2140.8	2285.29	2311.81	2259.83	2103.35	2354.15	2220.83	2227.88	2261.63	2265.68	2102.36	2342.96	2323.74	2306.54	2219.78	2202.42	2459.21	2345.06	2109.28	2303.17	2375.77	2526.36	2428.78	2375.44	2106.75	2233.14	2398.39	2441.31
	2079.46	2067.74	2104.43	2124.38	2118.01	2104.09	2151.71	2156.1	2083.07	2051.91	2112.49	2186.49	2071.95	2203.83	2179.59	2087.78	2324.32	2260.2	2200.79	2259.56	2117.65	2141.38	2286.04	2312.92	2261	2103.75	2355.49	2221.93	2228.62	2262.75	2266.42	2102.81	2344.27	2324.59	2307.8	2220.51	2203.11	2460.31	2346.56	2109.7	2304.3	2377	2527.66	2430.29	2376.05	2107.11	2233.72	2398.44	2442.72
	2079.74	2068.06	2105.05	2124.99	2118.57	2104.57	2152.35	2156.87	2083.55	2052.21	2113.02	2187.41	2072.37	2204.57	2180.51	2088.17	2325.31	2261.25	2201.28	2260.16	2118.35	2141.96	2286.8	2314.03	2262.18	2104.16	2356.84	2223.03	2229.37	2263.87	2267.15	2103.26	2345.58	2325.44	2309.07	2221.24	2203.81	2461.41	2348.06	2110.12	2305.44	2378.25	2528.97	2431.81	2376.68	2107.46	2234.32	2398.5	2444.14
	2080.03	2068.39	2105.69	2125.6	2119.13	2105.04	2153	2157.65	2084.03	2052.52	2113.56	2188.33	2072.79	2205.32	2181.44	2088.56	2326.31	2262.31	2201.78	2260.77	2119.06	2142.55	2287.57	2315.15	2263.37	2104.57	2358.19	2224.14	2230.13	2265	2267.89	2103.72	2346.9	2326.31	2310.36	2221.97	2204.52	2462.52	2349.58	2110.54	2306.58	2379.5	2530.29	2433.35	2377.31	2107.83	2234.92	2398.56	2445.58
	2080.32	2068.72	2106.33	2126.22	2119.69	2105.52	2153.65	2158.44	2084.52	2052.83	2114.11	2189.26	2073.21	2206.08	2182.36	2088.96	2327.32	2263.37	2202.29	2261.38	2119.77	2143.14	2288.35	2316.28	2264.56	2104.99	2359.55	2225.25	2230.9	2266.14	2268.63	2104.18	2348.24	2327.18	2311.64	2222.71	2205.24	2463.64	2351.1	2110.97	2307.73	2380.77	2531.63	2434.89	2377.96	2108.19	2235.52	2398.64	2447.02
	2080.62	2069.05	2106.98	2126.83	2120.26	2106.01	2154.32	2159.23	2085.01	2053.14	2114.65	2190.19	2073.64	2206.85	2183.29	2089.36	2328.33	2264.44	2202.79	2262.01	2120.48	2143.75	2289.13	2317.42	2265.76	2105.41	2360.92	2226.37	2231.67	2267.28	2269.37	2104.65	2349.58	2328.07	2312.94	2223.45	2205.96	2464.77	2352.63	2111.41	2308.88	2382.04	2532.98	2436.44	2378.62	2108.56	2236.14	2398.73	2448.47
	2080.92	2069.39	2107.63	2127.45	2120.83	2106.5	2154.98	2160.03	2085.5	2053.45	2115.21	2191.13	2074.08	2207.62	2184.22	2089.77	2329.35	2265.52	2203.3	2262.64	2121.2	2144.36	2289.93	2318.57	2266.97	2105.83	2362.3	2227.5	2232.45	2268.43	2270.11	2105.13	2350.93	2328.96	2314.25	2224.19	2206.69	2465.91	2354.17	2111.84	2310.04	2383.33	2534.34	2438.01	2379.28	2108.94	2236.75	2398.83	2449.94
	2081.22	2069.73	2108.29	2128.07	2121.41	2107	2155.66	2160.83	2085.99	2053.76	2115.77	2192.07	2074.52	2208.4	2185.16	2090.18	2330.38	2266.6	2203.82	2263.28	2121.93	2144.97	2290.73	2319.73	2268.18	2106.25	2363.69	2228.63	2233.24	2269.59	2270.86	2105.61	2352.28	2329.87	2315.57	2224.94	2207.43	2467.05	2355.72	2112.29	2311.2	2384.64	2535.72	2439.58	2379.96	2109.32	2237.37	2398.93	2451.41
	2081.53	2070.07	2108.95	2128.7	2121.99	2107.5	2156.34	2161.65	2086.49	2054.08	2116.34	2193.02	2074.96	2209.18	2186.1	2090.59	2331.41	2267.69	2204.33	2263.92	2122.66	2145.59	2291.54	2320.89	2269.4	2106.69	2365.08	2229.77	2234.03	2270.75	2271.6	2106.09	2353.65	2330.78	2316.89	2225.69	2208.17	2468.21	2357.28	2112.73	2312.37	2385.95	2537.11	2441.16	2380.65	2109.7	2238	2399.05	2452.9
	2081.84	2070.41	2109.62	2129.32	2122.58	2108	2157.02	2162.47	2086.98	2054.4	2116.91	2193.97	2075.41	2209.98	2187.04	2091	2332.45	2268.79	2204.85	2264.57	2123.39	2146.22	2292.35	2322.06	2270.63	2107.12	2366.47	2230.91	2234.83	2271.92	2272.35	2106.58	2355.02	2331.71	2318.22	2226.45	2208.92	2469.37	2358.85	2113.18	2313.54	2387.27	2538.51	2442.76	2381.35	2110.09	2238.63	2399.18	2454.39
	2082.15	2070.76	2110.3	2129.94	2123.17	2108.52	2157.72	2163.29	2087.48	2054.72	2117.49	2194.93	2075.86	2210.78	2187.99	2091.42	2333.5	2269.89	2205.38	2265.23	2124.13	2146.86	2293.18	2323.25	2271.86	2107.56	2367.88	2232.06	2235.64	2273.09	2273.1	2107.07	2356.41	2332.64	2319.57	2227.2	2209.68	2470.53	2360.42	2113.64	2314.72	2388.61	2539.92	2444.36	2382.06	2110.48	2239.26	2399.32	2455.9
	2082.46	2071.1	2110.98	2130.57	2123.76	2109.03	2158.42	2164.13	2087.98	2055.04	2118.08	2195.89	2076.32	2211.58	2188.94	2091.84	2334.56	2271	2205.9	2265.9	2124.87	2147.5	2294.01	2324.44	2273.09	2108	2369.29	2233.22	2236.46	2274.27	2273.85	2107.56	2357.8	2333.58	2320.92	2227.96	2210.45	2471.71	2362.01	2114.1	2315.9	2389.96	2541.35	2445.98	2382.78	2110.87	2239.9	2399.46	2457.41
	2082.78	2071.45	2111.67	2131.2	2124.36	2109.55	2159.12	2164.97	2088.49	2055.37	2118.67	2196.86	2076.78	2212.39	2189.89	2092.27	2335.62	2272.12	2206.43	2266.58	2125.61	2148.15	2294.85	2325.63	2274.34	2108.44	2370.71	2234.38	2237.28	2275.45	2274.6	2108.07	2359.2	2334.54	2322.28	2228.73	2211.23	2472.89	2363.6	2114.57	2317.09	2391.32	2542.79	2447.6	2383.52	2111.28	2240.54	2399.62	2458.94
	2083.1	2071.81	2112.36	2131.83	2124.97	2110.08	2159.83	2165.81	2089	2055.7	2119.27	2197.83	2077.25	2213.21	2190.84	2092.69	2336.69	2273.24	2206.97	2267.26	2126.36	2148.8	2295.7	2326.84	2275.59	2108.89	2372.14	2235.55	2238.11	2276.65	2275.36	2108.57	2360.6	2335.5	2323.64	2229.49	2212.01	2474.08	2365.2	2115.03	2318.29	2392.69	2544.24	2449.23	2384.26	2111.68	2241.19	2399.79	2460.47
	2083.43	2072.16	2113.06	2132.45	2125.58	2110.61	2160.55	2166.67	2089.51	2056.03	2119.87	2198.8	2077.72	2214.04	2191.8	2093.12	2337.76	2274.36	2207.51	2267.95	2127.11	2149.47	2296.56	2328.05	2276.84	2109.35	2373.57	2236.72	2238.95	2277.84	2276.11	2109.08	2362.02	2336.47	2325.02	2230.26	2212.8	2475.28	2366.81	2115.51	2319.49	2394.07	2545.71	2450.88	2385.01	2112.09	2241.85	2399.96	2462.01
	2083.76	2072.52	2113.77	2133.08	2126.19	2111.14	2161.27	2167.53	2090.02	2056.36	2120.48	2199.78	2078.2	2214.87	2192.76	2093.56	2338.85	2275.5	2208.05	2268.64	2127.87	2150.13	2297.42	2329.28	2278.1	2109.8	2375.01	2237.9	2239.8	2279.04	2276.87	2109.6	2363.44	2337.46	2326.4	2231.04	2213.59	2476.49	2368.43	2115.98	2320.7	2395.46	2547.19	2452.53	2385.77	2112.5	2242.5	2400.15	2463.57
	2084.09	2072.88	2114.48	2133.71	2126.81	2111.68	2162	2168.4	2090.53	2056.69	2121.1	2200.77	2078.68	2215.71	2193.72	2093.99	2339.94	2276.63	2208.59	2269.35	2128.63	2150.81	2298.29	2330.51	2279.37	2110.26	2376.45	2239.08	2240.65	2280.25	2277.63	2110.12	2364.87	2338.45	2327.8	2231.81	2214.39	2477.7	2370.06	2116.47	2321.91	2396.87	2548.68	2454.19	2386.55	2112.92	2243.16	2400.35	2465.13
	2084.42	2073.24	2115.2	2134.35	2127.43	2112.23	2162.74	2169.27	2091.05	2057.03	2121.72	2201.75	2079.16	2216.55	2194.69	2094.44	2341.03	2277.78	2209.14	2270.06	2129.4	2151.49	2299.17	2331.75	2280.64	2110.73	2377.91	2240.27	2241.51	2281.46	2278.39	2110.64	2366.31	2339.45	2329.2	2232.59	2215.2	2478.92	2371.7	2116.95	2323.12	2398.29	2550.19	2455.87	2387.33	2113.34	2243.83	2400.55	2466.7
	2084.76	2073.61	2115.92	2134.98	2128.05	2112.78	2163.48	2170.15	2091.56	2057.36	2122.34	2202.75	2079.65	2217.4	2195.66	2094.88	2342.14	2278.93	2209.69	2270.77	2130.17	2152.17	2300.06	2332.99	2281.92	2111.19	2379.37	2241.46	2242.38	2282.68	2279.15	2111.17	2367.76	2340.46	2330.61	2233.38	2216.02	2480.15	2373.34	2117.44	2324.34	2399.71	2551.7	2457.55	2388.13	2113.76	2244.5	2400.77	2468.29
	2085.1	2073.97	2116.65	2135.61	2128.68	2113.33	2164.23	2171.04	2092.09	2057.7	2122.98	2203.75	2080.15	2218.26	2196.63	2095.33	2343.25	2280.09	2210.24	2271.5	2130.94	2152.87	2300.95	2334.25	2283.21	2111.66	2380.83	2242.67	2243.25	2283.9	2279.92	2111.7	2369.21	2341.48	2332.02	2234.16	2216.84	2481.39	2375	2117.94	2325.57	2401.15	2553.23	2459.24	2388.93	2114.19	2245.17	2400.99	2469.88
	2085.44	2074.34	2117.38	2136.24	2129.32	2113.89	2164.98	2171.93	2092.61	2058.04	2123.62	2204.75	2080.64	2219.13	2197.61	2095.78	2344.37	2281.25	2210.8	2272.23	2131.72	2153.57	2301.85	2335.51	2284.5	2112.14	2382.3	2243.87	2244.13	2285.13	2280.68	2112.24	2370.67	2342.51	2333.45	2234.95	2217.68	2482.63	2376.66	2118.43	2326.8	2402.6	2554.78	2460.94	2389.75	2114.63	2245.84	2401.23	2471.48
	2085.79	2074.72	2118.12	2136.87	2129.95	2114.46	2165.74	2172.83	2093.13	2058.39	2124.26	2205.75	2081.15	2220	2198.58	2096.23	2345.49	2282.42	2211.36	2272.97	2132.5	2154.27	2302.76	2336.78	2285.79	2112.62	2383.78	2245.08	2245.02	2286.37	2281.45	2112.78	2372.14	2343.54	2334.88	2235.75	2218.51	2483.89	2378.33	2118.94	2328.03	2404.07	2556.33	2462.65	2390.57	2115.06	2246.52	2401.47	2473.09
	2086.14	2075.09	2118.87	2137.51	2130.6	2115.02	2166.5	2173.74	2093.66	2058.73	2124.91	2206.76	2081.66	2220.87	2199.56	2096.68	2346.62	2283.59	2211.92	2273.71	2133.29	2154.99	2303.68	2338.06	2287.1	2113.1	2385.27	2246.3	2245.91	2287.61	2282.22	2113.33	2373.62	2344.59	2336.33	2236.54	2219.36	2485.15	2380.01	2119.44	2329.27	2405.54	2557.9	2464.37	2391.41	2115.51	2247.21	2401.72	2474.71
	2086.49	2075.47	2119.62	2138.14	2131.24	2115.6	2167.28	2174.66	2094.19	2059.08	2125.57	2207.78	2082.17	2221.76	2200.55	2097.14	2347.76	2284.77	2212.49	2274.46	2134.08	2155.71	2304.6	2339.35	2288.4	2113.58	2386.76	2247.52	2246.82	2288.85	2283	2113.88	2375.1	2345.65	2337.78	2237.34	2220.21	2486.41	2381.69	2119.95	2330.51	2407.02	2559.48	2466.1	2392.25	2115.95	2247.89	2401.98	2476.34
	2086.84	2075.85	2120.38	2138.77	2131.89	2116.18	2168.05	2175.58	2094.72	2059.43	2126.23	2208.8	2082.69	2222.65	2201.53	2097.61	2348.91	2285.95	2213.06	2275.22	2134.87	2156.43	2305.53	2340.65	2289.72	2114.07	2388.25	2248.75	2247.73	2290.1	2283.77	2114.44	2376.6	2346.71	2339.23	2238.14	2221.07	2487.69	2383.39	2120.47	2331.76	2408.52	2561.08	2467.84	2393.11	2116.4	2248.58	2402.26	2477.98
	2087.2	2076.23	2121.14	2139.41	2132.54	2116.76	2168.84	2176.5	2095.25	2059.78	2126.9	2209.82	2083.21	2223.55	2202.52	2098.07	2350.06	2287.14	2213.63	2275.99	2135.67	2157.16	2306.47	2341.95	2291.04	2114.57	2389.76	2249.99	2248.64	2291.35	2284.55	2115	2378.09	2347.79	2340.7	2238.95	2221.93	2488.97	2385.09	2120.99	2333.02	2410.03	2562.69	2469.59	2393.97	2116.85	2249.27	2402.54	2479.63
	2087.56	2076.61	2121.91	2140.04	2133.2	2117.35	2169.62	2177.44	2095.79	2060.13	2127.57	2210.85	2083.73	2224.45	2203.51	2098.54	2351.22	2288.34	2214.21	2276.76	2136.47	2157.9	2307.41	2343.26	2292.36	2115.06	2391.27	2251.22	2249.56	2292.61	2285.33	2115.56	2379.6	2348.87	2342.17	2239.75	2222.81	2490.26	2386.8	2121.51	2334.27	2411.54	2564.31	2471.35	2394.85	2117.31	2249.97	2402.83	2481.28
	2087.92	2077	2122.68	2140.67	2133.86	2117.94	2170.42	2178.38	2096.33	2060.49	2128.25	2211.88	2084.26	2225.36	2204.5	2099.01	2352.39	2289.54	2214.79	2277.54	2137.28	2158.64	2308.36	2344.58	2293.69	2115.56	2392.78	2252.47	2250.49	2293.88	2286.11	2116.13	2381.12	2349.96	2343.66	2240.56	2223.69	2491.56	2388.52	2122.03	2335.54	2413.07	2565.94	2473.12	2395.74	2117.77	2250.67	2403.13	2482.95
	2088.29	2077.39	2123.46	2141.31	2134.53	2118.54	2171.22	2179.33	2096.87	2060.85	2128.93	2212.91	2084.8	2226.27	2205.5	2099.49	2353.56	2290.74	2215.37	2278.33	2138.09	2159.39	2309.32	2345.9	2295.03	2116.07	2394.31	2253.72	2251.43	2295.15	2286.89	2116.71	2382.64	2351.06	2345.15	2241.38	2224.57	2492.86	2390.25	2122.57	2336.8	2414.61	2567.59	2474.89	2396.63	2118.24	2251.37	2403.43	2484.62
	2088.66	2077.78	2124.25	2141.94	2135.2	2119.14	2172.03	2180.28	2097.41	2061.2	2129.63	2213.95	2085.34	2227.2	2206.5	2099.97	2354.74	2291.95	2215.96	2279.12	2138.9	2160.15	2310.29	2347.24	2296.37	2116.57	2395.83	2254.97	2252.37	2296.42	2287.68	2117.29	2384.17	2352.17	2346.64	2242.2	2225.46	2494.18	2391.98	2123.1	2338.07	2416.17	2569.24	2476.68	2397.54	2118.71	2252.07	2403.75	2486.3
	2089.03	2078.17	2125.04	2142.57	2135.87	2119.75	2172.84	2181.24	2097.95	2061.56	2130.32	2215	2085.88	2228.12	2207.5	2100.45	2355.93	2293.17	2216.54	2279.92	2139.72	2160.91	2311.26	2348.58	2297.72	2117.08	2397.37	2256.23	2253.32	2297.7	2288.46	2117.87	2385.7	2353.29	2348.15	2243.01	2226.36	2495.5	2393.72	2123.64	2339.35	2417.73	2570.92	2478.47	2398.46	2119.18	2252.78	2404.08	2487.99
	2089.4	2078.56	2125.84	2143.2	2136.55	2120.36	2173.66	2182.21	2098.5	2061.93	2131.02	2216.04	2086.43	2229.06	2208.5	2100.93	2357.12	2294.39	2217.14	2280.73	2140.54	2161.68	2312.24	2349.93	2299.08	2117.6	2398.91	2257.5	2254.28	2298.98	2289.25	2118.46	2387.24	2354.42	2349.66	2243.84	2227.27	2496.82	2395.47	2124.18	2340.63	2419.3	2572.6	2480.28	2399.38	2119.66	2253.49	2404.41	2489.69
	2089.78	2078.96	2126.64	2143.83	2137.23	2120.97	2174.48	2183.18	2099.05	2062.29	2131.73	2217.09	2086.98	2230	2209.51	2101.42	2358.32	2295.61	2217.73	2281.54	2141.37	2162.45	2313.23	2351.28	2300.44	2118.12	2400.46	2258.77	2255.24	2300.27	2290.05	2119.05	2388.79	2355.55	2351.18	2244.66	2228.18	2498.16	2397.23	2124.73	2341.91	2420.89	2574.3	2482.09	2400.32	2120.14	2254.2	2404.75	2491.4
	2090.16	2079.36	2127.45	2144.46	2137.92	2121.59	2175.31	2184.16	2099.6	2062.66	2132.45	2218.15	2087.54	2230.95	2210.51	2101.91	2359.53	2296.85	2218.33	2282.36	2142.2	2163.23	2314.23	2352.65	2301.8	2118.64	2402.01	2260.05	2256.21	2301.56	2290.84	2119.64	2390.35	2356.7	2352.71	2245.49	2229.1	2499.5	2398.99	2125.28	2343.2	2422.48	2576.01	2483.91	2401.27	2120.62	2254.92	2405.11	2493.12
	2090.54	2079.76	2128.26	2145.09	2138.6	2122.22	2176.15	2185.14	2100.15	2063.02	2133.16	2219.21	2088.1	2231.9	2211.52	2102.4	2360.74	2298.08	2218.93	2283.19	2143.03	2164.02	2315.23	2354.02	2303.17	2119.16	2403.57	2261.33	2257.19	2302.86	2291.64	2120.24	2391.92	2357.85	2354.25	2246.32	2230.03	2500.85	2400.77	2125.83	2344.49	2424.09	2577.73	2485.74	2402.22	2121.11	2255.63	2405.47	2494.84
	2090.93	2080.17	2129.08	2145.72	2139.3	2122.85	2176.99	2186.14	2100.7	2063.39	2133.89	2220.27	2088.66	2232.86	2212.53	2102.9	2361.97	2299.32	2219.53	2284.02	2143.87	2164.81	2316.23	2355.4	2304.55	2119.69	2405.13	2262.62	2258.17	2304.16	2292.44	2120.85	2393.49	2359.01	2355.79	2247.16	2230.96	2502.2	2402.55	2126.39	2345.79	2425.71	2579.47	2487.58	2403.19	2121.6	2256.35	2405.84	2496.58
	2091.31	2080.57	2129.91	2146.35	2139.99	2123.48	2177.83	2187.13	2101.26	2063.77	2134.62	2221.34	2089.23	2233.82	2213.55	2103.4	2363.19	2300.57	2220.14	2284.86	2144.71	2165.61	2317.25	2356.78	2305.93	2120.22	2406.7	2263.91	2259.16	2305.47	2293.24	2121.46	2395.06	2360.18	2357.34	2247.99	2231.9	2503.57	2404.33	2126.95	2347.09	2427.34	2581.22	2489.43	2404.17	2122.1	2257.07	2406.22	2498.32
	2091.7	2080.98	2130.74	2146.97	2140.69	2124.12	2178.69	2188.14	2101.82	2064.14	2135.36	2222.41	2089.81	2234.8	2214.56	2103.9	2364.43	2301.82	2220.75	2285.71	2145.56	2166.42	2318.27	2358.18	2307.32	2120.76	2408.27	2265.2	2260.16	2306.78	2294.04	2122.07	2396.65	2361.36	2358.9	2248.83	2232.85	2504.94	2406.13	2127.52	2348.4	2428.98	2582.98	2491.29	2405.15	2122.6	2257.8	2406.61	2500.07
	2092.1	2081.39	2131.57	2147.6	2141.4	2124.77	2179.54	2189.15	2102.38	2064.51	2136.1	2223.48	2090.39	2235.77	2215.58	2104.41	2365.67	2303.07	2221.36	2286.56	2146.4	2167.23	2319.3	2359.58	2308.71	2121.29	2409.85	2266.51	2261.16	2308.09	2294.85	2122.69	2398.24	2362.55	2360.47	2249.68	2233.8	2506.32	2407.93	2128.08	2349.7	2430.63	2584.75	2493.15	2406.15	2123.1	2258.52	2407	2501.83
	2092.49	2081.81	2132.41	2148.22	2142.1	2125.41	2180.41	2190.17	2102.94	2064.89	2136.85	2224.56	2090.97	2236.76	2216.6	2104.91	2366.92	2304.33	2221.98	2287.42	2147.26	2168.04	2320.33	2360.99	2310.11	2121.84	2411.44	2267.81	2262.17	2309.41	2295.66	2123.31	2399.84	2363.75	2362.04	2250.52	2234.76	2507.7	2409.74	2128.66	2351.02	2432.29	2586.54	2495.03	2407.16	2123.61	2259.25	2407.41	2503.6
	2092.89	2082.22	2133.26	2148.84	2142.81	2126.07	2181.28	2191.19	2103.5	2065.27	2137.6	2225.64	2091.56	2237.75	2217.62	2105.43	2368.18	2305.6	2222.6	2288.29	2148.11	2168.87	2321.37	2362.4	2311.51	2122.38	2413.03	2269.13	2263.18	2310.73	2296.47	2123.93	2401.44	2364.95	2363.63	2251.37	2235.72	2509.1	2411.56	2129.23	2352.33	2433.97	2588.34	2496.91	2408.17	2124.12	2259.97	2407.82	2505.37
	2093.29	2082.64	2134.11	2149.47	2143.53	2126.72	2182.15	2192.22	2104.07	2065.65	2138.36	2226.72	2092.15	2238.75	2218.64	2105.94	2369.44	2306.87	2223.22	2289.16	2148.97	2169.69	2322.42	2363.83	2312.92	2122.93	2414.63	2270.44	2264.2	2312.06	2297.28	2124.56	2403.05	2366.16	2365.21	2252.22	2236.69	2510.5	2413.38	2129.81	2353.65	2435.65	2590.15	2498.8	2409.2	2124.64	2260.7	2408.24	2507.15
	2093.69	2083.06	2134.97	2150.09	2144.25	2127.39	2183.03	2193.25	2104.64	2066.03	2139.12	2227.81	2092.74	2239.75	2219.67	2106.46	2370.71	2308.14	2223.85	2290.04	2149.84	2170.53	2323.47	2365.26	2314.34	2123.48	2416.23	2271.77	2265.23	2313.39	2298.1	2125.2	2404.67	2367.38	2366.81	2253.07	2237.67	2511.9	2415.21	2130.4	2354.98	2437.34	2591.98	2500.7	2410.23	2125.16	2261.43	2408.67	2508.94
	2094.09	2083.48	2135.84	2150.7	2144.97	2128.05	2183.92	2194.3	2105.21	2066.41	2139.89	2228.9	2093.34	2240.76	2220.7	2106.98	2371.98	2309.42	2224.47	2290.93	2150.7	2171.37	2324.53	2366.69	2315.76	2124.04	2417.84	2273.09	2266.27	2314.72	2298.92	2125.83	2406.3	2368.61	2368.41	2253.93	2238.66	2513.32	2417.05	2130.99	2356.3	2439.05	2593.82	2502.61	2411.28	2125.68	2262.17	2409.11	2510.74
	2094.5	2083.91	2136.7	2151.32	2145.69	2128.72	2184.81	2195.34	2105.78	2066.79	2140.67	2229.99	2093.95	2241.77	2221.73	2107.5	2373.27	2310.7	2225.11	2291.82	2151.58	2172.22	2325.6	2368.14	2317.18	2124.6	2419.46	2274.42	2267.31	2316.06	2299.74	2126.48	2407.93	2369.85	2370.02	2254.79	2239.65	2514.74	2418.89	2131.58	2357.63	2440.77	2595.67	2504.53	2412.33	2126.21	2262.9	2409.56	2512.55
	2094.91	2084.33	2137.58	2151.94	2146.42	2129.4	2185.71	2196.4	2106.35	2067.18	2141.45	2231.09	2094.56	2242.79	2222.76	2108.03	2374.56	2311.99	2225.74	2292.72	2152.45	2173.07	2326.68	2369.59	2318.62	2125.16	2421.08	2275.76	2268.35	2317.4	2300.56	2127.12	2409.56	2371.1	2371.64	2255.65	2240.64	2516.17	2420.74	2132.17	2358.97	2442.49	2597.53	2506.45	2413.4	2126.74	2263.64	2410.02	2514.36
	2095.32	2084.76	2138.46	2152.55	2147.15	2130.08	2186.61	2197.46	2106.93	2067.57	2142.23	2232.19	2095.17	2243.82	2223.79	2108.56	2375.85	2313.28	2226.38	2293.62	2153.33	2173.93	2327.76	2371.05	2320.05	2125.72	2422.7	2277.1	2269.41	2318.75	2301.39	2127.77	2411.21	2372.35	2373.27	2256.51	2241.65	2517.6	2422.6	2132.77	2360.31	2444.23	2599.41	2508.39	2414.47	2127.27	2264.38	2410.48	2516.18
	2095.74	2085.19	2139.34	2153.17	2147.89	2130.76	2187.52	2198.52	2107.5	2067.96	2143.02	2233.3	2095.79	2244.85	2224.82	2109.09	2377.16	2314.58	2227.01	2294.53	2154.21	2174.79	2328.84	2372.51	2321.49	2126.29	2424.33	2278.45	2270.47	2320.1	2302.22	2128.43	2412.86	2373.61	2374.9	2257.38	2242.66	2519.05	2424.47	2133.37	2361.65	2445.98	2601.3	2510.33	2415.55	2127.81	2265.12	2410.95	2518.01
	2096.15	2085.62	2140.24	2153.78	2148.63	2131.45	2188.43	2199.6	2108.08	2068.35	2143.82	2234.4	2096.41	2245.89	2225.86	2109.63	2378.47	2315.88	2227.66	2295.45	2155.1	2175.66	2329.93	2373.99	2322.94	2126.87	2425.97	2279.8	2271.53	2321.46	2303.05	2129.09	2414.51	2374.88	2376.54	2258.25	2243.67	2520.5	2426.34	2133.98	2362.99	2447.74	2603.2	2512.28	2416.65	2128.35	2265.86	2411.43	2519.85
	2096.57	2086.06	2141.13	2154.4	2149.37	2132.15	2189.35	2200.67	2108.66	2068.74	2144.62	2235.51	2097.03	2246.93	2226.9	2110.16	2379.78	2317.18	2228.3	2296.37	2155.99	2176.53	2331.03	2375.46	2324.39	2127.44	2427.61	2281.16	2272.6	2322.81	2303.89	2129.75	2416.18	2376.16	2378.19	2259.12	2244.69	2521.95	2428.22	2134.59	2364.34	2449.51	2605.12	2514.24	2417.75	2128.89	2266.6	2411.92	2521.69
	2096.99	2086.5	2142.03	2155.01	2150.11	2132.84	2190.27	2201.76	2109.24	2069.13	2145.43	2236.63	2097.66	2247.98	2227.94	2110.7	2381.11	2318.49	2228.95	2297.3	2156.88	2177.42	2332.14	2376.95	2325.85	2128.02	2429.25	2282.52	2273.68	2324.18	2304.72	2130.42	2417.84	2377.45	2379.84	2259.99	2245.72	2523.42	2430.1	2135.2	2365.69	2451.28	2607.04	2516.2	2418.86	2129.44	2267.35	2412.42	2523.55
	2097.42	2086.93	2142.94	2155.62	2150.86	2133.55	2191.2	2202.85	2109.83	2069.53	2146.25	2237.75	2098.3	2249.03	2228.98	2111.25	2382.44	2319.81	2229.6	2298.24	2157.78	2178.3	2333.25	2378.44	2327.31	2128.6	2430.9	2283.88	2274.77	2325.54	2305.56	2131.09	2419.52	2378.74	2381.5	2260.87	2246.75	2524.89	2432	2135.82	2367.04	2453.07	2608.98	2518.18	2419.98	2129.99	2268.1	2412.93	2525.41
	2097.84	2087.38	2143.85	2156.23	2151.61	2134.25	2192.14	2203.94	2110.41	2069.93	2147.07	2238.87	2098.93	2250.1	2230.03	2111.79	2383.78	2321.13	2230.25	2299.18	2158.68	2179.2	2334.37	2379.94	2328.78	2129.19	2432.56	2285.25	2275.86	2326.91	2306.4	2131.76	2421.2	2380.05	2383.17	2261.75	2247.79	2526.37	2433.89	2136.44	2368.4	2454.87	2610.93	2520.16	2421.11	2130.55	2268.85	2413.44	2527.27
	2098.27	2087.82	2144.77	2156.84	2152.37	2134.96	2193.08	2205.05	2111	2070.33	2147.89	2239.99	2099.58	2251.16	2231.07	2112.34	2385.12	2322.45	2230.91	2300.13	2159.58	2180.09	2335.49	2381.45	2330.25	2129.78	2434.22	2286.63	2276.95	2328.28	2307.25	2132.44	2422.89	2381.36	2384.84	2262.63	2248.84	2527.85	2435.8	2137.06	2369.76	2456.69	2612.9	2522.15	2422.25	2131.11	2269.6	2413.96	2529.15
	2098.7	2088.26	2145.69	2157.45	2153.12	2135.68	2194.02	2206.15	2111.59	2070.73	2148.72	2241.12	2100.22	2252.23	2232.12	2112.89	2386.47	2323.77	2231.57	2301.08	2160.49	2181	2336.62	2382.96	2331.73	2130.37	2435.88	2288.01	2278.05	2329.66	2308.09	2133.13	2424.58	2382.68	2386.52	2263.51	2249.89	2529.34	2437.71	2137.69	2371.12	2458.51	2614.87	2524.15	2423.4	2131.67	2270.36	2414.49	2531.03
	2099.14	2088.71	2146.62	2158.06	2153.88	2136.4	2194.97	2207.27	2112.18	2071.13	2149.56	2242.25	2100.87	2253.31	2233.17	2113.45	2387.83	2325.11	2232.23	2302.04	2161.4	2181.91	2337.75	2384.48	2333.21	2130.97	2437.55	2289.39	2279.16	2331.04	2308.94	2133.81	2426.28	2384.01	2388.21	2264.39	2250.95	2530.84	2439.62	2138.32	2372.49	2460.34	2616.86	2526.16	2424.56	2132.24	2271.11	2415.03	2532.92
	2099.57	2089.16	2147.55	2158.67	2154.65	2137.13	2195.92	2208.39	2112.77	2071.53	2150.4	2243.38	2101.53	2254.39	2234.22	2114	2389.19	2326.44	2232.89	2303.01	2162.31	2182.82	2338.9	2386	2334.7	2131.56	2439.23	2290.78	2280.28	2332.42	2309.79	2134.5	2427.99	2385.34	2389.91	2265.28	2252.01	2532.35	2441.55	2138.95	2373.85	2462.18	2618.86	2528.18	2425.72	2132.81	2271.87	2415.58	2534.82
	2100.01	2089.61	2148.49	2159.28	2155.41	2137.86	2196.89	2209.51	2113.37	2071.93	2151.24	2244.52	2102.18	2255.48	2235.27	2114.56	2390.56	2327.78	2233.56	2303.98	2163.23	2183.74	2340.04	2387.53	2336.19	2132.17	2440.91	2292.17	2281.4	2333.81	2310.65	2135.2	2429.7	2386.68	2391.61	2266.17	2253.08	2533.86	2443.48	2139.59	2375.23	2464.03	2620.88	2530.2	2426.9	2133.38	2272.64	2416.13	2536.72
	2100.45	2090.06	2149.44	2159.89	2156.18	2138.59	2197.85	2210.64	2113.96	2072.34	2152.09	2245.66	2102.85	2256.58	2236.33	2115.12	2391.94	2329.12	2234.23	2304.96	2164.15	2184.67	2341.2	2389.07	2337.68	2132.77	2442.59	2293.57	2282.52	2335.2	2311.5	2135.9	2431.42	2388.03	2393.32	2267.06	2254.15	2535.38	2445.41	2140.23	2376.6	2465.89	2622.9	2532.23	2428.09	2133.96	2273.4	2416.7	2538.63
	2100.89	2090.52	2150.39	2160.5	2156.96	2139.33	2198.82	2211.78	2114.56	2072.75	2152.95	2246.8	2103.51	2257.68	2237.38	2115.69	2393.32	2330.47	2234.9	2305.94	2165.08	2185.6	2342.36	2390.62	2339.18	2133.38	2444.28	2294.97	2283.65	2336.6	2312.36	2136.6	2433.14	2389.39	2395.04	2267.95	2255.23	2536.91	2447.35	2140.88	2377.97	2467.76	2624.94	2534.27	2429.28	2134.53	2274.17	2417.27	2540.55
	2101.34	2090.98	2151.34	2161.11	2157.73	2140.07	2199.8	2212.92	2115.16	2073.15	2153.81	2247.95	2104.18	2258.78	2238.44	2116.26	2394.71	2331.82	2235.58	2306.93	2166.01	2186.54	2343.52	2392.17	2340.69	2133.99	2445.98	2296.38	2284.79	2337.99	2313.22	2137.31	2434.87	2390.76	2396.76	2268.85	2256.32	2538.44	2449.3	2141.53	2379.35	2469.64	2626.99	2536.32	2430.48	2135.12	2274.94	2417.85	2542.47
	2101.78	2091.44	2152.3	2161.72	2158.51	2140.82	2200.78	2214.07	2115.76	2073.56	2154.68	2249.09	2104.86	2259.89	2239.5	2116.83	2396.11	2333.18	2236.26	2307.93	2166.94	2187.48	2344.69	2393.72	2342.2	2134.61	2447.68	2297.79	2285.94	2339.39	2314.08	2138.02	2436.6	2392.14	2398.49	2269.75	2257.41	2539.98	2451.25	2142.18	2380.73	2471.53	2629.05	2538.37	2431.69	2135.7	2275.71	2418.43	2544.41
	2102.23	2091.9	2153.27	2162.32	2159.29	2141.57	2201.76	2215.22	2116.36	2073.98	2155.56	2250.24	2105.53	2261.01	2240.56	2117.4	2397.51	2334.54	2236.94	2308.93	2167.87	2188.43	2345.87	2395.28	2343.72	2135.22	2449.38	2299.21	2287.08	2340.8	2314.95	2138.73	2438.35	2393.52	2400.22	2270.65	2258.5	2541.53	2453.21	2142.83	2382.12	2473.43	2631.12	2540.44	2432.91	2136.29	2276.48	2419.03	2546.34
	2102.68	2092.36	2154.24	2162.93	2160.08	2142.32	2202.75	2216.38	2116.96	2074.39	2156.43	2251.4	2106.21	2262.13	2241.63	2117.97	2398.92	2335.9	2237.62	2309.93	2168.81	2189.38	2347.05	2396.85	2345.24	2135.85	2451.09	2300.63	2288.24	2342.21	2315.81	2139.45	2440.09	2394.91	2401.97	2271.55	2259.61	2543.08	2455.17	2143.49	2383.5	2475.34	2633.21	2542.51	2434.14	2136.89	2277.26	2419.63	2548.29
	2103.14	2092.83	2155.21	2163.54	2160.86	2143.09	2203.75	2217.54	2117.57	2074.8	2157.32	2252.56	2106.9	2263.25	2242.69	2118.55	2400.34	2337.27	2238.3	2310.95	2169.76	2190.34	2348.24	2398.43	2346.76	2136.47	2452.8	2302.05	2289.4	2343.62	2316.68	2140.17	2441.85	2396.31	2403.72	2272.45	2260.71	2544.64	2457.14	2144.15	2384.89	2477.26	2635.3	2544.59	2435.38	2137.48	2278.04	2420.24	2550.24
	2103.59	2093.29	2156.19	2164.15	2161.65	2143.85	2204.75	2218.71	2118.18	2075.22	2158.21	2253.72	2107.59	2264.38	2243.76	2119.13	2401.76	2338.64	2238.99	2311.96	2170.7	2191.31	2349.44	2400.01	2348.29	2137.1	2454.52	2303.48	2290.57	2345.03	2317.56	2140.9	2443.6	2397.71	2405.47	2273.35	2261.83	2546.21	2459.12	2144.82	2386.28	2479.19	2637.41	2546.67	2436.63	2138.08	2278.82	2420.86	2552.2
	2104.05	2093.76	2157.18	2164.76	2162.45	2144.62	2205.75	2219.89	2118.78	2075.63	2159.1	2254.88	2108.28	2265.52	2244.83	2119.71	2403.19	2340.01	2239.68	2312.99	2171.65	2192.28	2350.64	2401.59	2349.82	2137.73	2456.24	2304.91	2291.74	2346.45	2318.43	2141.63	2445.37	2399.13	2407.24	2274.26	2262.94	2547.78	2461.1	2145.49	2387.67	2481.13	2639.53	2548.77	2437.88	2138.69	2279.61	2421.49	2554.17
	2104.51	2094.23	2158.17	2165.37	2163.24	2145.39	2206.76	2221.07	2119.39	2076.05	2160	2256.04	2108.98	2266.66	2245.9	2120.29	2404.63	2341.39	2240.37	2314.02	2172.6	2193.25	2351.84	2403.18	2351.36	2138.36	2457.97	2306.35	2292.92	2347.87	2319.31	2142.36	2447.14	2400.55	2409.01	2275.17	2264.07	2549.36	2463.09	2146.16	2389.06	2483.08	2641.67	2550.87	2439.15	2139.29	2280.39	2422.12	2556.14
	2104.97	2094.7	2159.17	2165.98	2164.04	2146.17	2207.78	2222.26	2120.01	2076.47	2160.91	2257.21	2109.68	2267.81	2246.97	2120.88	2406.07	2342.78	2241.07	2315.05	2173.56	2194.23	2353.05	2404.78	2352.9	2139	2459.7	2307.79	2294.1	2349.29	2320.19	2143.1	2448.91	2401.98	2410.78	2276.08	2265.19	2550.95	2465.08	2146.84	2390.46	2485.04	2643.81	2552.98	2440.42	2139.9	2281.18	2422.77	2558.12
	2105.44	2095.18	2160.17	2166.59	2164.84	2146.95	2208.8	2223.45	2120.62	2076.89	2161.82	2258.38	2110.39	2268.96	2248.04	2121.47	2407.52	2344.16	2241.77	2316.09	2174.52	2195.22	2354.27	2406.39	2354.45	2139.64	2461.43	2309.23	2295.29	2350.72	2321.07	2143.84	2450.7	2403.42	2412.57	2276.99	2266.33	2552.54	2467.07	2147.52	2391.85	2487.01	2645.97	2555.09	2441.7	2140.51	2281.98	2423.42	2560.11
	2105.9	2095.66	2161.17	2167.2	2165.64	2147.74	2209.82	2224.65	2121.23	2077.31	2162.73	2259.55	2111.09	2270.11	2249.12	2122.06	2408.97	2345.56	2242.47	2317.14	2175.48	2196.21	2355.49	2407.99	2356	2140.28	2463.17	2310.68	2296.49	2352.15	2321.95	2144.58	2452.48	2404.86	2414.35	2277.9	2267.46	2554.14	2469.07	2148.2	2393.25	2488.99	2648.13	2557.22	2442.99	2141.13	2282.77	2424.08	2562.1
	2106.37	2096.13	2162.18	2167.81	2166.45	2148.53	2210.85	2225.85	2121.85	2077.74	2163.66	2260.73	2111.81	2271.27	2250.19	2122.65	2410.44	2346.95	2243.17	2318.19	2176.44	2197.21	2356.72	2409.61	2357.56	2140.93	2464.91	2312.13	2297.69	2353.58	2322.83	2145.33	2454.27	2406.32	2416.15	2278.81	2268.61	2555.75	2471.08	2148.88	2394.65	2490.97	2650.31	2559.35	2444.29	2141.75	2283.57	2424.74	2564.1
	2106.84	2096.61	2163.2	2168.43	2167.25	2149.32	2211.88	2227.06	2122.47	2078.16	2164.58	2261.91	2112.52	2272.44	2251.27	2123.25	2411.91	2348.35	2243.88	2319.25	2177.41	2198.21	2357.95	2411.23	2359.12	2141.58	2466.66	2313.59	2298.89	2355.02	2323.72	2146.08	2456.07	2407.78	2417.95	2279.73	2269.76	2557.36	2473.09	2149.57	2396.05	2492.97	2652.5	2561.49	2445.6	2142.37	2284.38	2425.42	2566.11
	2107.32	2097.1	2164.22	2169.04	2168.06	2150.12	2212.92	2228.27	2123.09	2078.59	2165.51	2263.09	2113.24	2273.61	2252.35	2123.85	2413.38	2349.75	2244.58	2320.31	2178.38	2199.22	2359.19	2412.85	2360.68	2142.23	2468.41	2315.05	2300.11	2356.45	2324.61	2146.84	2457.87	2409.25	2419.76	2280.65	2270.91	2558.98	2475.11	2150.26	2397.46	2494.98	2654.7	2563.63	2446.91	2143	2285.18	2426.1	2568.12
	2107.79	2097.58	2165.25	2169.65	2168.88	2150.93	2213.96	2229.49	2123.71	2079.01	2166.45	2264.27	2113.97	2274.79	2253.43	2124.45	2414.86	2351.16	2245.29	2321.38	2179.36	2200.23	2360.43	2414.48	2362.25	2142.89	2470.17	2316.52	2301.32	2357.9	2325.5	2147.6	2459.68	2410.72	2421.57	2281.56	2272.07	2560.61	2477.13	2150.96	2398.86	2496.99	2656.92	2565.79	2448.24	2143.62	2285.99	2426.79	2570.14
	2108.27	2098.07	2166.28	2170.27	2169.69	2151.74	2215.01	2230.71	2124.33	2079.44	2167.39	2265.46	2114.69	2275.97	2254.52	2125.05	2416.35	2352.57	2246	2322.45	2180.34	2201.25	2361.68	2416.12	2363.82	2143.55	2471.93	2317.98	2302.55	2359.34	2326.4	2148.36	2461.5	2412.2	2423.4	2282.48	2273.23	2562.24	2479.16	2151.66	2400.27	2499.02	2659.14	2567.95	2449.57	2144.26	2286.8	2427.48	2572.17
	2108.75	2098.55	2167.32	2170.88	2170.51	2152.55	2216.06	2231.94	2124.95	2079.87	2168.34	2266.65	2115.42	2277.15	2255.6	2125.65	2417.85	2353.98	2246.72	2323.53	2181.32	2202.27	2362.94	2417.76	2365.4	2144.21	2473.69	2319.46	2303.77	2360.79	2327.3	2149.13	2463.32	2413.7	2425.22	2283.41	2274.4	2563.88	2481.19	2152.36	2401.67	2501.05	2661.38	2570.12	2450.91	2144.89	2287.62	2428.19	2574.2
	2109.23	2099.04	2168.36	2171.5	2171.33	2153.37	2217.12	2233.18	2125.58	2080.3	2169.29	2267.84	2116.16	2278.34	2256.69	2126.26	2419.35	2355.39	2247.44	2324.62	2182.3	2203.3	2364.2	2419.41	2366.98	2144.87	2475.46	2320.93	2305.01	2362.24	2328.19	2149.9	2465.14	2415.19	2427.06	2284.33	2275.57	2565.53	2483.22	2153.07	2403.08	2503.09	2663.63	2572.29	2452.26	2145.53	2288.44	2428.9	2576.23
	2109.72	2099.53	2169.4	2172.12	2172.15	2154.19	2218.18	2234.42	2126.2	2080.73	2170.25	2269.03	2116.9	2279.54	2257.78	2126.87	2420.85	2356.81	2248.16	2325.71	2183.29	2204.33	2365.46	2421.06	2368.56	2145.54	2477.23	2322.41	2306.25	2363.69	2329.09	2150.67	2466.97	2416.7	2428.9	2285.25	2276.75	2567.18	2485.26	2153.78	2404.49	2505.14	2665.89	2574.48	2453.61	2146.17	2289.26	2429.62	2578.28
	2110.2	2100.03	2170.45	2172.74	2172.97	2155.01	2219.25	2235.66	2126.83	2081.17	2171.22	2270.23	2117.64	2280.74	2258.87	2127.48	2422.37	2358.24	2248.88	2326.8	2184.28	2205.37	2366.73	2422.72	2370.15	2146.21	2479	2323.9	2307.49	2365.14	2330	2151.45	2468.8	2418.21	2430.74	2286.18	2277.93	2568.84	2487.31	2154.49	2405.9	2507.2	2668.16	2576.66	2454.98	2146.81	2290.08	2430.35	2580.33
	2110.69	2100.52	2171.51	2173.36	2173.8	2155.84	2220.32	2236.91	2127.46	2081.6	2172.18	2271.43	2118.38	2281.94	2259.96	2128.09	2423.89	2359.67	2249.6	2327.9	2185.28	2206.41	2368.01	2424.38	2371.74	2146.89	2480.78	2325.38	2308.74	2366.6	2330.9	2152.23	2470.64	2419.73	2432.59	2287.1	2279.12	2570.5	2489.36	2155.2	2407.31	2509.27	2670.44	2578.86	2456.35	2147.46	2290.91	2431.08	2582.38
	2111.18	2101.02	2172.57	2173.98	2174.63	2156.68	2221.39	2238.17	2128.09	2082.04	2173.16	2272.63	2119.13	2283.15	2261.05	2128.71	2425.41	2361.1	2250.33	2329	2186.27	2207.46	2369.29	2426.04	2373.34	2147.56	2482.56	2326.88	2310	2368.06	2331.81	2153.01	2472.49	2421.26	2434.45	2288.03	2280.31	2572.18	2491.41	2155.92	2408.73	2511.35	2672.73	2581.07	2457.73	2148.11	2291.74	2431.83	2584.45
	2111.67	2101.52	2173.64	2174.6	2175.46	2157.51	2222.47	2239.43	2128.72	2082.47	2174.14	2273.83	2119.88	2284.36	2262.14	2129.32	2426.95	2362.53	2251.05	2330.12	2187.27	2208.51	2370.58	2427.72	2374.94	2148.24	2484.35	2328.37	2311.26	2369.52	2332.72	2153.8	2474.34	2422.8	2436.32	2288.96	2281.5	2573.85	2493.47	2156.64	2410.14	2513.44	2675.03	2583.28	2459.12	2148.76	2292.58	2432.58	2586.52
	2112.17	2102.01	2174.71	2175.23	2176.29	2158.36	2223.55	2240.69	2129.35	2082.91	2175.12	2275.04	2120.64	2285.58	2263.24	2129.94	2428.49	2363.97	2251.79	2331.23	2188.28	2209.57	2371.87	2429.39	2376.54	2148.93	2486.14	2329.87	2312.52	2370.99	2333.63	2154.59	2476.19	2424.34	2438.19	2289.89	2282.7	2575.54	2495.53	2157.37	2411.55	2515.53	2677.35	2585.49	2460.52	2149.42	2293.42	2433.33	2588.59
	2112.66	2102.52	2175.78	2175.85	2177.13	2159.2	2224.64	2241.96	2129.99	2083.35	2176.11	2276.24	2121.4	2286.8	2264.34	2130.56	2430.03	2365.41	2252.52	2332.35	2189.28	2210.64	2373.16	2431.07	2378.15	2149.61	2487.93	2331.37	2313.79	2372.46	2334.54	2155.39	2478.05	2425.89	2440.06	2290.82	2283.91	2577.23	2497.6	2158.09	2412.97	2517.64	2679.68	2587.72	2461.92	2150.08	2294.26	2434.1	2590.67
	2113.16	2103.02	2176.86	2176.48	2177.96	2160.05	2225.73	2243.24	2130.62	2083.79	2177.1	2277.45	2122.16	2288.03	2265.43	2131.18	2431.59	2366.85	2253.25	2333.48	2190.29	2211.7	2374.46	2432.76	2379.76	2150.3	2489.73	2332.88	2315.07	2373.93	2335.46	2156.18	2479.92	2427.45	2441.95	2291.75	2285.12	2578.93	2499.67	2158.83	2414.38	2519.75	2682.01	2589.95	2463.33	2150.74	2295.11	2434.87	2592.76
	2113.66	2103.52	2177.95	2177.11	2178.8	2160.91	2226.83	2244.52	2131.26	2084.23	2178.1	2278.66	2122.93	2289.26	2266.53	2131.81	2433.14	2368.3	2253.99	2334.61	2191.3	2212.78	2375.77	2434.45	2381.38	2151	2491.53	2334.39	2316.35	2375.4	2336.38	2156.99	2481.79	2429.02	2443.83	2292.68	2286.33	2580.63	2501.74	2159.56	2415.8	2521.87	2684.36	2592.19	2464.75	2151.4	2295.95	2435.65	2594.85
	2114.16	2104.03	2179.04	2177.74	2179.64	2161.77	2227.93	2245.8	2131.9	2084.67	2179.11	2279.88	2123.7	2290.49	2267.64	2132.43	2434.71	2369.75	2254.73	2335.74	2192.32	2213.86	2377.08	2436.14	2383	2151.69	2493.33	2335.9	2317.63	2376.87	2337.3	2157.79	2483.66	2430.59	2445.73	2293.62	2287.55	2582.34	2503.82	2160.3	2417.21	2524	2686.72	2594.43	2466.18	2152.07	2296.81	2436.44	2596.94
	2114.67	2104.54	2180.14	2178.37	2180.48	2162.63	2229.03	2247.09	2132.53	2085.11	2180.12	2281.09	2124.47	2291.73	2268.74	2133.06	2436.28	2371.21	2255.47	2336.88	2193.34	2214.94	2378.39	2437.84	2384.62	2152.39	2495.14	2337.42	2318.93	2378.35	2338.22	2158.6	2485.54	2432.17	2447.63	2294.55	2288.77	2584.05	2505.9	2161.04	2418.63	2526.14	2689.09	2596.69	2467.62	2152.74	2297.67	2437.23	2599.05
	2115.17	2105.05	2181.24	2179.01	2181.33	2163.5	2230.14	2248.39	2133.17	2085.55	2181.13	2282.31	2125.25	2292.98	2269.84	2133.69	2437.86	2372.66	2256.21	2338.03	2194.36	2216.03	2379.72	2439.55	2386.24	2153.09	2496.95	2338.94	2320.22	2379.83	2339.14	2159.41	2487.43	2433.76	2449.54	2295.48	2289.99	2585.78	2507.99	2161.78	2420.05	2528.29	2691.47	2598.95	2469.06	2153.41	2298.53	2438.03	2601.16
	2115.68	2105.56	2182.34	2179.64	2182.17	2164.37	2231.25	2249.69	2133.82	2086	2182.15	2283.53	2126.03	2294.22	2270.95	2134.32	2439.44	2374.12	2256.96	2339.18	2195.38	2217.12	2381.04	2441.26	2387.87	2153.79	2498.76	2340.46	2321.52	2381.31	2340.07	2160.22	2489.32	2435.35	2451.45	2296.42	2291.22	2587.5	2510.07	2162.53	2421.46	2530.44	2693.86	2601.21	2470.51	2154.09	2299.39	2438.84	2603.27
	2116.19	2106.07	2183.45	2180.28	2183.02	2165.25	2232.37	2250.99	2134.46	2086.44	2183.18	2284.75	2126.81	2295.48	2272.06	2134.96	2441.03	2375.59	2257.71	2340.33	2196.41	2218.22	2382.37	2442.97	2389.51	2154.5	2500.58	2341.99	2322.83	2382.79	2341	2161.04	2491.21	2436.95	2453.37	2297.36	2292.46	2589.24	2512.17	2163.28	2422.88	2532.61	2696.26	2603.48	2471.97	2154.77	2300.26	2439.66	2605.39
	2116.7	2106.59	2184.56	2180.92	2183.87	2166.13	2233.49	2252.3	2135.1	2086.89	2184.21	2285.98	2127.6	2296.73	2273.17	2135.59	2442.63	2377.06	2258.46	2341.49	2197.44	2219.32	2383.7	2444.69	2391.14	2155.21	2502.4	2343.52	2324.14	2384.28	2341.93	2161.86	2493.11	2438.56	2455.29	2298.29	2293.69	2590.98	2514.26	2164.03	2424.3	2534.78	2698.68	2605.76	2473.43	2155.45	2301.13	2440.48	2607.51
	2117.22	2107.1	2185.68	2181.56	2184.72	2167.01	2234.61	2253.61	2135.75	2087.34	2185.24	2287.2	2128.39	2297.99	2274.28	2136.23	2444.23	2378.53	2259.21	2342.66	2198.47	2220.43	2385.04	2446.41	2392.78	2155.92	2504.22	2345.05	2325.46	2385.77	2342.86	2162.69	2495.02	2440.18	2457.22	2299.23	2294.94	2592.72	2516.36	2164.79	2425.72	2536.96	2701.1	2608.05	2474.91	2156.13	2302.01	2441.32	2609.65
	2117.73	2107.62	2186.81	2182.21	2185.58	2167.9	2235.74	2254.93	2136.39	2087.79	2186.28	2288.43	2129.18	2299.26	2275.39	2136.87	2445.84	2380	2259.96	2343.82	2199.51	2221.54	2386.39	2448.14	2394.43	2156.64	2506.05	2346.59	2326.78	2387.26	2343.79	2163.52	2496.92	2441.8	2459.15	2300.17	2296.18	2594.48	2518.47	2165.54	2427.13	2539.15	2703.53	2610.34	2476.39	2156.82	2302.89	2442.15	2611.78
	2118.25	2108.14	2187.93	2182.85	2186.43	2168.8	2236.88	2256.26	2137.04	2088.24	2187.33	2289.66	2129.98	2300.52	2276.5	2137.51	2447.45	2381.48	2260.72	2345	2200.55	2222.65	2387.74	2449.87	2396.07	2157.36	2507.87	2348.13	2328.1	2388.75	2344.73	2164.35	2498.84	2443.43	2461.09	2301.11	2297.43	2596.24	2520.57	2166.31	2428.55	2541.34	2705.98	2612.64	2477.88	2157.51	2303.77	2443	2613.92
	2118.77	2108.66	2189.07	2183.5	2187.29	2169.69	2238.01	2257.58	2137.69	2088.69	2188.38	2290.89	2130.78	2301.8	2277.62	2138.15	2449.07	2382.95	2261.48	2346.18	2201.59	2223.78	2389.09	2451.6	2397.72	2158.08	2509.71	2349.67	2329.44	2390.25	2345.67	2165.18	2500.75	2445.07	2463.04	2302.05	2298.69	2598	2522.68	2167.07	2429.97	2543.55	2708.43	2614.94	2479.37	2158.2	2304.66	2443.85	2616.07
	2119.29	2109.19	2190.21	2184.15	2188.14	2170.6	2239.15	2258.92	2138.34	2089.14	2189.44	2292.12	2131.58	2303.07	2278.73	2138.79	2450.7	2384.44	2262.24	2347.36	2202.63	2224.9	2390.45	2453.34	2399.38	2158.8	2511.54	2351.21	2330.77	2391.74	2346.61	2166.02	2502.68	2446.72	2464.99	2302.99	2299.94	2599.77	2524.8	2167.84	2431.38	2545.76	2710.9	2617.25	2480.88	2158.89	2305.55	2444.71	2618.22
	2119.82	2109.71	2191.35	2184.8	2189	2171.5	2240.3	2260.25	2138.99	2089.59	2190.5	2293.36	2132.39	2304.35	2279.85	2139.44	2452.33	2385.92	2263	2348.55	2203.68	2226.03	2391.81	2455.08	2401.03	2159.53	2513.38	2352.76	2332.11	2393.24	2347.55	2166.86	2504.6	2448.37	2466.95	2303.93	2301.2	2601.55	2526.91	2168.61	2432.8	2547.98	2713.38	2619.57	2482.39	2159.59	2306.45	2445.58	2620.38
	2120.34	2110.24	2192.5	2185.46	2189.86	2172.41	2241.45	2261.6	2139.64	2090.04	2191.56	2294.6	2133.2	2305.63	2280.97	2140.08	2453.97	2387.41	2263.76	2349.74	2204.73	2227.17	2393.18	2456.82	2402.69	2160.26	2515.22	2354.32	2333.46	2394.74	2348.49	2167.7	2506.53	2450.03	2468.91	2304.87	2302.47	2603.33	2529.03	2169.38	2434.21	2550.21	2715.86	2621.89	2483.9	2160.29	2307.35	2446.45	2622.54
	2120.87	2110.76	2193.65	2186.12	2190.73	2173.33	2242.6	2262.94	2140.3	2090.5	2192.63	2295.83	2134.01	2306.92	2282.09	2140.73	2455.62	2388.9	2264.53	2350.94	2205.78	2228.31	2394.55	2458.57	2404.35	2160.99	2517.06	2355.87	2334.81	2396.24	2349.44	2168.55	2508.47	2451.69	2470.88	2305.81	2303.74	2605.12	2531.15	2170.16	2435.63	2552.45	2718.36	2624.22	2485.43	2160.99	2308.26	2447.34	2624.71
	2121.4	2111.29	2194.8	2186.78	2191.59	2174.24	2243.76	2264.29	2140.95	2090.95	2193.71	2297.07	2134.83	2308.21	2283.21	2141.38	2457.27	2390.4	2265.29	2352.14	2206.84	2229.45	2395.92	2460.33	2406.02	2161.73	2518.91	2357.43	2336.16	2397.74	2350.39	2169.4	2510.41	2453.37	2472.86	2306.75	2305.01	2606.91	2533.28	2170.94	2437.04	2554.69	2720.87	2626.56	2486.96	2161.7	2309.17	2448.22	2626.88
	2121.93	2111.82	2195.96	2187.44	2192.45	2175.17	2244.92	2265.65	2141.6	2091.41	2194.79	2298.32	2135.65	2309.51	2284.33	2142.03	2458.93	2391.89	2266.06	2353.34	2207.9	2230.6	2397.3	2462.08	2407.69	2162.46	2520.76	2358.99	2337.52	2399.25	2351.34	2170.25	2512.35	2455.05	2474.84	2307.69	2306.28	2608.71	2535.4	2171.72	2438.46	2556.94	2723.39	2628.9	2488.5	2162.41	2310.08	2449.12	2629.05
	2122.47	2112.35	2197.13	2188.11	2193.32	2176.09	2246.08	2267.01	2142.26	2091.86	2195.87	2299.56	2136.47	2310.81	2285.46	2142.68	2460.59	2393.39	2266.83	2354.55	2208.96	2231.75	2398.69	2463.85	2409.36	2163.21	2522.61	2360.55	2338.89	2400.76	2352.29	2171.11	2514.3	2456.73	2476.82	2308.63	2307.56	2610.52	2537.53	2172.51	2439.87	2559.2	2725.91	2631.25	2490.04	2163.12	2311	2450.02	2631.24
	2123	2112.89	2198.3	2188.78	2194.19	2177.02	2247.25	2268.37	2142.92	2092.32	2196.96	2300.8	2137.3	2312.11	2286.58	2143.34	2462.26	2394.9	2267.61	2355.77	2210.02	2232.91	2400.08	2465.61	2411.03	2163.95	2524.46	2362.12	2340.26	2402.27	2353.24	2171.97	2516.25	2458.43	2478.81	2309.58	2308.85	2612.33	2539.67	2173.3	2441.28	2561.47	2728.45	2633.61	2491.6	2163.83	2311.92	2450.93	2633.42
	2123.54	2113.42	2199.47	2189.45	2195.06	2177.96	2248.42	2269.74	2143.58	2092.78	2198.06	2302.05	2138.13	2313.41	2287.71	2143.99	2463.94	2396.4	2268.38	2356.99	2211.09	2234.07	2401.47	2467.38	2412.71	2164.7	2526.32	2363.69	2341.63	2403.78	2354.19	2172.83	2518.21	2460.13	2480.81	2310.52	2310.13	2614.15	2541.8	2174.09	2442.69	2563.75	2731	2635.97	2493.16	2164.55	2312.85	2451.85	2635.61
	2124.08	2113.96	2200.65	2190.12	2195.93	2178.89	2249.59	2271.12	2144.23	2093.24	2199.16	2303.3	2138.96	2314.72	2288.84	2144.65	2465.62	2397.91	2269.16	2358.21	2212.16	2235.24	2402.87	2469.15	2414.39	2165.44	2528.18	2365.26	2343.01	2405.29	2355.15	2173.7	2520.17	2461.83	2482.81	2311.46	2311.42	2615.97	2543.94	2174.88	2444.1	2566.03	2733.56	2638.33	2494.72	2165.26	2313.78	2452.77	2637.81
	2124.62	2114.5	2201.84	2190.8	2196.8	2179.84	2250.77	2272.49	2144.89	2093.7	2200.27	2304.55	2139.8	2316.04	2289.97	2145.31	2467.31	2399.42	2269.94	2359.44	2213.23	2236.41	2404.27	2470.92	2416.08	2166.2	2530.04	2366.84	2344.39	2406.8	2356.11	2174.56	2522.13	2463.55	2484.81	2312.4	2312.72	2617.8	2546.08	2175.68	2445.51	2568.32	2736.12	2640.7	2496.3	2165.99	2314.72	2453.7	2640.01
	2125.16	2115.03	2203.02	2191.47	2197.67	2180.78	2251.95	2273.88	2145.56	2094.16	2201.38	2305.8	2140.63	2317.35	2291.1	2145.97	2469	2400.93	2270.72	2360.67	2214.3	2237.59	2405.67	2472.7	2417.76	2166.95	2531.9	2368.42	2345.78	2408.32	2357.07	2175.43	2524.1	2465.27	2486.82	2313.35	2314.01	2619.64	2548.22	2176.48	2446.92	2570.61	2738.7	2643.08	2497.88	2166.71	2315.66	2454.64	2642.22
	2125.71	2115.58	2204.22	2192.15	2198.55	2181.73	2253.14	2275.26	2146.22	2094.62	2202.49	2307.05	2141.48	2318.67	2292.23	2146.63	2470.7	2402.45	2271.5	2361.91	2215.38	2238.77	2407.08	2474.48	2419.45	2167.71	2533.77	2370	2347.17	2409.84	2358.03	2176.31	2526.07	2467	2488.84	2314.29	2315.31	2621.48	2550.37	2177.28	2448.33	2572.92	2741.29	2645.47	2499.46	2167.43	2316.6	2455.59	2644.43
	2126.25	2116.12	2205.41	2192.84	2199.42	2182.69	2254.33	2276.65	2146.88	2095.08	2203.61	2308.31	2142.32	2320	2293.36	2147.29	2472.41	2403.97	2272.28	2363.15	2216.45	2239.95	2408.5	2476.27	2421.14	2168.47	2535.64	2371.58	2348.57	2411.35	2358.99	2177.19	2528.05	2468.73	2490.86	2315.23	2316.62	2623.32	2552.51	2178.09	2449.73	2575.23	2743.89	2647.86	2501.06	2168.16	2317.55	2456.54	2646.64
	2126.8	2116.66	2206.61	2193.52	2200.3	2183.65	2255.52	2278.05	2147.55	2095.54	2204.73	2309.56	2143.17	2321.33	2294.5	2147.96	2474.12	2405.49	2273.07	2364.39	2217.53	2241.14	2409.92	2478.06	2422.84	2169.23	2537.51	2373.17	2349.97	2412.88	2359.96	2178.07	2530.03	2470.47	2492.89	2316.18	2317.92	2625.17	2554.66	2178.9	2451.14	2577.54	2746.49	2650.25	2502.66	2168.9	2318.51	2457.5	2648.86
	2127.35	2117.21	2207.82	2194.21	2201.18	2184.61	2256.72	2279.45	2148.21	2096.01	2205.86	2310.82	2144.02	2322.66	2295.63	2148.62	2475.83	2407.01	2273.85	2365.64	2218.62	2242.34	2411.34	2479.85	2424.54	2170	2539.38	2374.75	2351.37	2414.4	2360.93	2178.95	2532.02	2472.22	2494.92	2317.12	2319.23	2627.03	2556.82	2179.71	2452.54	2579.87	2749.11	2652.65	2504.27	2169.63	2319.46	2458.46	2651.09
	2127.9	2117.75	2209.03	2194.9	2202.06	2185.57	2257.92	2280.85	2148.88	2096.47	2207	2312.08	2144.87	2323.99	2296.77	2149.29	2477.56	2408.54	2274.64	2366.89	2219.7	2243.53	2412.77	2481.64	2426.24	2170.77	2541.25	2376.34	2352.78	2415.92	2361.89	2179.83	2534.01	2473.97	2496.96	2318.06	2320.55	2628.89	2558.97	2180.52	2453.95	2582.2	2751.73	2655.06	2505.88	2170.37	2320.42	2459.43	2653.32
	2128.45	2118.3	2210.24	2195.6	2202.94	2186.54	2259.12	2282.26	2149.55	2096.93	2208.14	2313.34	2145.73	2325.33	2297.91	2149.96	2479.28	2410.06	2275.43	2368.15	2220.79	2244.73	2414.2	2483.44	2427.94	2171.54	2543.13	2377.94	2354.19	2417.45	2362.86	2180.72	2536	2475.73	2499	2319	2321.87	2630.76	2561.13	2181.34	2455.35	2584.54	2754.37	2657.47	2507.5	2171.11	2321.39	2460.41	2655.55
	2129.01	2118.85	2211.46	2196.3	2203.82	2187.51	2260.33	2283.67	2150.22	2097.4	2209.28	2314.6	2146.59	2326.67	2299.05	2150.63	2481.02	2411.6	2276.22	2369.41	2221.88	2245.94	2415.64	2485.24	2429.65	2172.31	2545.01	2379.53	2355.61	2418.97	2363.83	2181.61	2538	2477.49	2501.05	2319.95	2323.19	2632.63	2563.29	2182.16	2456.75	2586.88	2757.01	2659.89	2509.13	2171.85	2322.36	2461.4	2657.79
	2129.57	2119.4	2212.68	2197	2204.71	2188.49	2261.54	2285.09	2150.88	2097.87	2210.43	2315.86	2147.45	2328.01	2300.19	2151.3	2482.75	2413.13	2277.02	2370.68	2222.97	2247.15	2417.08	2487.04	2431.35	2173.09	2546.89	2381.13	2357.03	2420.5	2364.81	2182.51	2540	2479.27	2503.1	2320.89	2324.51	2634.51	2565.45	2182.98	2458.15	2589.23	2759.66	2662.31	2510.76	2172.59	2323.34	2462.39	2660.03
	2130.13	2119.96	2213.9	2197.7	2205.59	2189.47	2262.75	2286.51	2151.56	2098.33	2211.58	2317.13	2148.31	2329.36	2301.34	2151.97	2484.5	2414.66	2277.81	2371.95	2224.06	2248.36	2418.52	2488.85	2433.06	2173.87	2548.77	2382.73	2358.46	2422.03	2365.78	2183.4	2542	2481.04	2505.15	2321.83	2325.84	2636.39	2567.61	2183.8	2459.54	2591.59	2762.33	2664.74	2512.4	2173.34	2324.32	2463.39	2662.28
	2130.69	2120.51	2215.13	2198.4	2206.48	2190.46	2263.97	2287.94	2152.23	2098.8	2212.74	2318.39	2149.18	2330.71	2302.48	2152.64	2486.24	2416.2	2278.61	2373.22	2225.15	2249.58	2419.97	2490.66	2434.78	2174.65	2550.65	2384.33	2359.89	2423.57	2366.76	2184.3	2544.01	2482.83	2507.21	2322.78	2327.17	2638.28	2569.78	2184.63	2460.94	2593.95	2765	2667.17	2514.04	2174.09	2325.3	2464.4	2664.53
	2131.25	2121.07	2216.36	2199.11	2207.36	2191.44	2265.19	2289.37	2152.9	2099.27	2213.9	2319.66	2150.05	2332.07	2303.63	2153.32	2488	2417.74	2279.41	2374.5	2226.25	2250.8	2421.42	2492.47	2436.49	2175.43	2552.54	2385.93	2361.33	2425.1	2367.73	2185.21	2546.02	2484.62	2509.28	2323.72	2328.5	2640.17	2571.94	2185.46	2462.33	2596.32	2767.68	2669.61	2515.69	2174.84	2326.29	2465.41	2666.79
	2131.81	2121.62	2217.6	2199.82	2208.25	2192.43	2266.41	2290.8	2153.57	2099.74	2215.07	2320.93	2150.92	2333.42	2304.77	2153.99	2489.76	2419.28	2280.21	2375.78	2227.35	2252.03	2422.88	2494.29	2438.21	2176.22	2554.42	2387.54	2362.76	2426.63	2368.71	2186.11	2548.04	2486.41	2511.35	2324.66	2329.84	2642.07	2574.11	2186.29	2463.73	2598.7	2770.37	2672.05	2517.35	2175.6	2327.28	2466.43	2669.05
	2132.38	2122.18	2218.84	2200.53	2209.14	2193.43	2267.64	2292.24	2154.25	2100.21	2216.24	2322.19	2151.8	2334.78	2305.92	2154.67	2491.52	2420.83	2281.01	2377.06	2228.45	2253.26	2424.34	2496.11	2439.93	2177.01	2556.31	2389.15	2364.21	2428.17	2369.69	2187.02	2550.06	2488.22	2513.43	2325.6	2331.18	2643.97	2576.28	2187.13	2465.12	2601.08	2773.07	2674.5	2519.02	2176.35	2328.28	2467.46	2671.32
	2132.95	2122.74	2220.09	2201.25	2210.03	2194.43	2268.87	2293.68	2154.92	2100.68	2217.42	2323.46	2152.68	2336.15	2307.07	2155.35	2493.29	2422.37	2281.81	2378.35	2229.55	2254.5	2425.81	2497.93	2441.66	2177.8	2558.2	2390.76	2365.65	2429.71	2370.67	2187.93	2552.08	2490.02	2515.51	2326.54	2332.53	2645.88	2578.45	2187.97	2466.51	2603.47	2775.77	2676.96	2520.68	2177.11	2329.28	2468.49	2673.59
	2133.52	2123.3	2221.34	2201.97	2210.92	2195.43	2270.11	2295.13	2155.6	2101.15	2218.6	2324.74	2153.56	2337.51	2308.22	2156.03	2495.06	2423.92	2282.61	2379.65	2230.65	2255.73	2427.28	2499.75	2443.38	2178.6	2560.09	2392.37	2367.1	2431.25	2371.65	2188.84	2554.11	2491.84	2517.59	2327.49	2333.87	2647.79	2580.63	2188.81	2467.9	2605.87	2778.49	2679.42	2522.36	2177.88	2330.28	2469.53	2675.86
	2134.09	2123.87	2222.59	2202.69	2211.82	2196.44	2271.34	2296.58	2156.28	2101.62	2219.78	2326.01	2154.44	2338.88	2309.38	2156.71	2496.84	2425.47	2283.42	2380.94	2231.75	2256.98	2428.75	2501.58	2445.11	2179.4	2561.98	2393.98	2368.56	2432.79	2372.63	2189.75	2556.14	2493.66	2519.68	2328.43	2335.23	2649.71	2582.8	2189.65	2469.28	2608.27	2781.21	2681.88	2524.04	2178.64	2331.29	2470.58	2678.14
	2134.66	2124.43	2223.84	2203.41	2212.71	2197.44	2272.58	2298.03	2156.96	2102.1	2220.97	2327.28	2155.33	2340.26	2310.53	2157.39	2498.63	2427.02	2284.22	2382.24	2232.86	2258.22	2430.23	2503.4	2446.84	2180.2	2563.88	2395.6	2370.02	2434.33	2373.62	2190.67	2558.18	2495.48	2521.78	2329.37	2336.58	2651.63	2584.98	2190.5	2470.67	2610.67	2783.95	2684.35	2525.73	2179.41	2332.31	2471.63	2680.42
	2135.23	2125	2225.1	2204.14	2213.61	2198.46	2273.83	2299.49	2157.64	2102.57	2222.17	2328.56	2156.22	2341.63	2311.69	2158.07	2500.42	2428.58	2285.03	2383.55	2233.97	2259.47	2431.71	2505.24	2448.58	2181	2565.77	2397.22	2371.48	2435.88	2374.6	2191.59	2560.22	2497.31	2523.88	2330.31	2337.94	2653.56	2587.16	2191.34	2472.05	2613.08	2786.69	2686.82	2527.42	2180.18	2333.33	2472.69	2682.71
	2135.81	2125.56	2226.37	2204.87	2214.5	2199.47	2275.07	2300.95	2158.32	2103.04	2223.37	2329.83	2157.11	2343.01	2312.84	2158.76	2502.21	2430.14	2285.84	2384.85	2235.08	2260.73	2433.2	2507.07	2450.31	2181.81	2567.67	2398.84	2372.95	2437.42	2375.59	2192.51	2562.26	2499.15	2525.98	2331.25	2339.3	2655.49	2589.34	2192.2	2473.43	2615.5	2789.44	2689.3	2529.12	2180.95	2334.35	2473.76	2685
	2136.39	2126.13	2227.64	2205.6	2215.4	2200.49	2276.32	2302.42	2159	2103.52	2224.57	2331.11	2158.01	2344.4	2314	2159.44	2504.01	2431.69	2286.65	2386.17	2236.19	2261.98	2434.69	2508.9	2452.05	2182.61	2569.57	2400.46	2374.42	2438.97	2376.58	2193.44	2564.31	2500.99	2528.09	2332.19	2340.66	2657.43	2591.52	2193.05	2474.81	2617.92	2792.2	2691.78	2530.83	2181.73	2335.38	2474.83	2687.3
	2136.97	2126.7	2228.91	2206.34	2216.3	2201.51	2277.58	2303.89	2159.68	2103.99	2225.78	2332.39	2158.9	2345.78	2315.16	2160.13	2505.81	2433.25	2287.46	2387.48	2237.3	2263.25	2436.18	2510.74	2453.79	2183.42	2571.46	2402.08	2375.89	2440.52	2377.56	2194.37	2566.35	2502.84	2530.2	2333.13	2342.03	2659.37	2593.7	2193.9	2476.19	2620.35	2794.96	2694.27	2532.54	2182.51	2336.41	2475.91	2689.6
	2137.55	2127.27	2230.18	2207.07	2217.2	2202.54	2278.83	2305.37	2160.37	2104.47	2226.99	2333.67	2159.8	2347.17	2316.32	2160.82	2507.62	2434.82	2288.27	2388.8	2238.41	2264.51	2437.68	2512.58	2455.53	2184.24	2573.36	2403.7	2377.37	2442.07	2378.55	2195.3	2568.41	2504.7	2532.31	2334.06	2343.4	2661.32	2595.88	2194.76	2477.56	2622.79	2797.74	2696.76	2534.25	2183.29	2337.45	2477	2691.9
	2138.13	2127.85	2231.46	2207.82	2218.1	2203.57	2280.09	2306.84	2161.05	2104.95	2228.21	2334.95	2160.71	2348.56	2317.48	2161.51	2509.43	2436.38	2289.09	2390.12	2239.52	2265.78	2439.18	2514.43	2457.28	2185.05	2575.26	2405.33	2378.85	2443.62	2379.54	2196.23	2570.46	2506.56	2534.44	2335	2344.77	2663.27	2598.07	2195.62	2478.94	2625.22	2800.52	2699.26	2535.98	2184.07	2338.49	2478.09	2694.21
	2138.72	2128.42	2232.74	2208.56	2219	2204.6	2281.36	2308.33	2161.74	2105.42	2229.43	2336.23	2161.61	2349.95	2318.65	2162.2	2511.25	2437.94	2289.9	2391.45	2240.64	2267.05	2440.69	2516.27	2459.02	2185.87	2577.16	2406.95	2380.33	2445.17	2380.54	2197.16	2572.52	2508.42	2536.56	2335.94	2346.15	2665.22	2600.26	2196.48	2480.31	2627.67	2803.31	2701.76	2537.7	2184.86	2339.53	2479.19	2696.52
	2139.3	2129	2234.02	2209.31	2219.9	2205.64	2282.62	2309.81	2162.42	2105.9	2230.65	2337.51	2162.52	2351.35	2319.81	2162.89	2513.07	2439.51	2290.72	2392.78	2241.76	2268.33	2442.2	2518.12	2460.77	2186.69	2579.07	2408.58	2381.82	2446.72	2381.53	2198.1	2574.59	2510.29	2538.69	2336.88	2347.53	2667.18	2602.44	2197.35	2481.68	2630.12	2806.11	2704.26	2539.44	2185.65	2340.58	2480.3	2698.84
	2139.89	2129.57	2235.31	2210.05	2220.81	2206.68	2283.89	2311.3	2163.11	2106.38	2231.88	2338.79	2163.43	2352.75	2320.98	2163.58	2514.89	2441.08	2291.53	2394.11	2242.87	2269.61	2443.71	2519.97	2462.52	2187.52	2580.97	2410.21	2383.31	2448.28	2382.52	2199.04	2576.65	2512.17	2540.82	2337.81	2348.91	2669.14	2604.63	2198.22	2483.04	2632.57	2808.91	2706.77	2541.17	2186.44	2341.64	2481.41	2701.16
	2140.48	2130.15	2236.6	2210.81	2221.71	2207.72	2285.16	2312.8	2163.8	2106.86	2233.12	2340.08	2164.34	2354.15	2322.14	2164.28	2516.72	2442.65	2292.35	2395.45	2243.99	2270.89	2445.23	2521.82	2464.28	2188.34	2582.87	2411.84	2384.81	2449.83	2383.51	2199.98	2578.72	2514.05	2542.96	2338.75	2350.29	2671.11	2606.82	2199.09	2484.41	2635.03	2811.73	2709.29	2542.92	2187.23	2342.7	2482.53	2703.49
	2141.07	2130.73	2237.9	2211.56	2222.62	2208.76	2286.44	2314.3	2164.49	2107.34	2234.36	2341.36	2165.26	2355.56	2323.31	2164.97	2518.56	2444.22	2293.17	2396.79	2245.11	2272.18	2446.76	2523.67	2466.03	2189.17	2584.78	2413.47	2386.31	2451.39	2384.51	2200.92	2580.8	2515.93	2545.1	2339.68	2351.68	2673.08	2609.01	2199.96	2485.77	2637.49	2814.55	2711.8	2544.67	2188.03	2343.76	2483.65	2705.81
	2141.67	2131.32	2239.2	2212.32	2223.52	2209.81	2287.71	2315.8	2165.18	2107.82	2235.6	2342.65	2166.17	2356.97	2324.48	2165.67	2520.4	2445.8	2293.99	2398.13	2246.23	2273.47	2448.28	2525.52	2467.79	2190	2586.68	2415.11	2387.81	2452.95	2385.5	2201.87	2582.87	2517.82	2547.25	2340.62	2353.07	2675.06	2611.2	2200.83	2487.13	2639.96	2817.38	2714.33	2546.42	2188.83	2344.83	2484.78	2708.15
	2142.26	2131.9	2240.5	2213.08	2224.43	2210.86	2288.99	2317.31	2165.87	2108.3	2236.84	2343.94	2167.09	2358.38	2325.66	2166.36	2522.24	2447.37	2294.81	2399.47	2247.35	2274.77	2449.81	2527.38	2469.55	2190.83	2588.58	2416.74	2389.32	2454.51	2386.5	2202.82	2584.95	2519.72	2549.4	2341.55	2354.47	2677.04	2613.39	2201.71	2488.49	2642.43	2820.22	2716.85	2548.18	2189.63	2345.9	2485.92	2710.48
	2142.86	2132.48	2241.8	2213.84	2225.34	2211.92	2290.28	2318.82	2166.57	2108.78	2238.1	2345.22	2168.02	2359.79	2326.83	2167.06	2524.08	2448.95	2295.64	2400.82	2248.47	2276.07	2451.35	2529.24	2471.31	2191.67	2590.49	2418.38	2390.83	2456.07	2387.5	2203.77	2587.04	2521.62	2551.55	2342.48	2355.87	2679.02	2615.59	2202.59	2489.84	2644.91	2823.06	2719.38	2549.94	2190.44	2346.98	2487.07	2712.82
	2143.45	2133.07	2243.11	2214.61	2226.25	2212.98	2291.56	2320.33	2167.26	2109.26	2239.35	2346.51	2168.94	2361.21	2328	2167.76	2525.94	2450.53	2296.46	2402.18	2249.59	2277.37	2452.89	2531.1	2473.07	2192.51	2592.39	2420.01	2392.34	2457.63	2388.49	2204.72	2589.12	2523.52	2553.71	2343.41	2357.27	2681.01	2617.78	2203.47	2491.19	2647.39	2825.91	2721.92	2551.71	2191.25	2348.06	2488.22	2715.17
	2144.05	2133.66	2244.42	2215.38	2227.16	2214.04	2292.85	2321.85	2167.95	2109.74	2240.61	2347.8	2169.87	2362.62	2329.18	2168.46	2527.79	2452.11	2297.28	2403.53	2250.72	2278.67	2454.43	2532.96	2474.83	2193.35	2594.3	2421.65	2393.86	2459.2	2389.49	2205.68	2591.21	2525.44	2555.87	2344.34	2358.67	2683	2619.98	2204.36	2492.54	2649.88	2828.77	2724.46	2553.49	2192.06	2349.14	2489.38	2717.51
	2144.66	2134.24	2245.74	2216.15	2228.07	2215.1	2294.14	2323.37	2168.65	2110.22	2241.88	2349.09	2170.8	2364.05	2330.36	2169.16	2529.65	2453.69	2298.11	2404.89	2251.84	2279.98	2455.98	2534.82	2476.6	2194.19	2596.21	2423.29	2395.38	2460.76	2390.49	2206.63	2593.3	2527.35	2558.04	2345.28	2360.08	2685	2622.17	2205.24	2493.89	2652.37	2831.64	2727	2555.27	2192.87	2350.23	2490.54	2719.87
	2145.26	2134.83	2247.05	2216.93	2228.98	2216.17	2295.44	2324.89	2169.35	2110.71	2243.14	2350.38	2171.73	2365.47	2331.53	2169.86	2531.51	2455.27	2298.94	2406.26	2252.97	2281.29	2457.53	2536.69	2478.37	2195.04	2598.11	2424.93	2396.9	2462.33	2391.49	2207.59	2595.4	2529.27	2560.21	2346.2	2361.49	2687	2624.37	2206.13	2495.23	2654.86	2834.51	2729.54	2557.05	2193.68	2351.33	2491.71	2722.22
	2145.86	2135.43	2248.37	2217.71	2229.89	2217.24	2296.73	2326.42	2170.04	2111.19	2244.42	2351.67	2172.66	2366.9	2332.71	2170.56	2533.38	2456.85	2299.76	2407.62	2254.09	2282.61	2459.08	2538.56	2480.14	2195.89	2600.02	2426.57	2398.43	2463.9	2392.49	2208.55	2597.5	2531.2	2562.38	2347.13	2362.9	2689	2626.56	2207.02	2496.57	2657.36	2837.39	2732.09	2558.84	2194.5	2352.43	2492.89	2724.58
	2146.47	2136.02	2249.7	2218.49	2230.81	2218.31	2298.03	2327.95	2170.74	2111.67	2245.69	2352.96	2173.6	2368.32	2333.9	2171.27	2535.25	2458.44	2300.59	2408.99	2255.22	2283.93	2460.64	2540.42	2481.91	2196.74	2601.93	2428.21	2399.96	2465.47	2393.49	2209.51	2599.6	2533.13	2564.56	2348.06	2364.31	2691.01	2628.76	2207.91	2497.91	2659.86	2840.28	2734.64	2560.63	2195.32	2353.53	2494.07	2726.94
	2147.08	2136.61	2251.02	2219.27	2231.72	2219.38	2299.34	2329.49	2171.44	2112.16	2246.97	2354.26	2174.54	2369.76	2335.08	2171.97	2537.12	2460.02	2301.42	2410.36	2256.34	2285.25	2462.2	2542.29	2483.68	2197.59	2603.83	2429.85	2401.49	2467.03	2394.49	2210.48	2601.71	2535.06	2566.74	2348.99	2365.73	2693.02	2630.96	2208.81	2499.25	2662.37	2843.17	2737.2	2562.43	2196.15	2354.64	2495.26	2729.31
	2147.69	2137.21	2252.35	2220.06	2232.64	2220.46	2300.64	2331.03	2172.14	2112.64	2248.26	2355.55	2175.48	2371.19	2336.26	2172.68	2539	2461.61	2302.25	2411.74	2257.47	2286.57	2463.77	2544.16	2485.46	2198.44	2605.74	2431.49	2403.02	2468.61	2395.49	2211.45	2603.81	2537	2568.93	2349.91	2367.15	2695.03	2633.15	2209.71	2500.58	2664.88	2846.07	2739.76	2564.24	2196.97	2355.75	2496.46	2731.68
	2148.3	2137.8	2253.69	2220.85	2233.55	2221.54	2301.95	2332.57	2172.84	2113.13	2249.55	2356.84	2176.42	2372.63	2337.45	2173.38	2540.88	2463.2	2303.08	2413.12	2258.59	2287.9	2465.34	2546.03	2487.24	2199.3	2607.64	2433.13	2404.56	2470.18	2396.49	2212.41	2605.92	2538.94	2571.11	2350.84	2368.58	2697.05	2635.35	2210.61	2501.91	2667.39	2848.98	2742.32	2566.04	2197.8	2356.87	2497.66	2734.05
	2148.91	2138.4	2255.02	2221.64	2234.47	2222.63	2303.26	2334.12	2173.55	2113.61	2250.84	2358.14	2177.36	2374.06	2338.63	2174.09	2542.77	2464.79	2303.91	2414.5	2259.72	2289.23	2466.91	2547.91	2489.01	2200.16	2609.55	2434.78	2406.11	2471.75	2397.49	2213.38	2608.04	2540.89	2573.31	2351.76	2370.01	2699.07	2637.55	2211.51	2503.24	2669.91	2851.9	2744.89	2567.86	2198.63	2357.99	2498.87	2736.43
	2149.52	2139	2256.36	2222.44	2235.39	2223.71	2304.57	2335.67	2174.25	2114.1	2252.14	2359.43	2178.31	2375.51	2339.82	2174.8	2544.66	2466.38	2304.74	2415.88	2260.85	2290.57	2468.49	2549.78	2490.79	2201.02	2611.46	2436.42	2407.65	2473.32	2398.5	2214.36	2610.15	2542.84	2575.5	2352.68	2371.43	2701.1	2639.74	2212.41	2504.56	2672.43	2854.82	2747.46	2569.67	2199.46	2359.12	2500.08	2738.81
	2150.14	2139.6	2257.7	2223.24	2236.31	2224.8	2305.89	2337.23	2174.95	2114.59	2253.44	2360.73	2179.26	2376.95	2341.01	2175.5	2546.55	2467.97	2305.58	2417.27	2261.97	2291.91	2470.07	2551.66	2492.58	2201.89	2613.36	2438.06	2409.2	2474.9	2399.5	2215.33	2612.27	2544.8	2577.7	2353.6	2372.87	2703.13	2641.94	2213.32	2505.88	2674.95	2857.74	2750.03	2571.5	2200.3	2360.25	2501.3	2741.2
	2150.75	2140.21	2259.04	2224.04	2237.22	2225.89	2307.21	2338.78	2175.66	2115.07	2254.74	2362.02	2180.21	2378.39	2342.2	2176.21	2548.44	2469.56	2306.41	2418.66	2263.1	2293.25	2471.66	2553.53	2494.36	2202.75	2615.27	2439.71	2410.75	2476.48	2400.5	2216.31	2614.39	2546.76	2579.9	2354.52	2374.3	2705.16	2644.14	2214.22	2507.2	2677.48	2860.68	2752.61	2573.32	2201.14	2361.38	2502.53	2743.58
	2151.37	2140.81	2260.39	2224.85	2238.14	2226.99	2308.53	2340.34	2176.36	2115.56	2256.05	2363.32	2181.16	2379.84	2343.39	2176.92	2550.34	2471.15	2307.24	2420.05	2264.23	2294.59	2473.25	2555.41	2496.14	2203.62	2617.17	2441.35	2412.3	2478.05	2401.5	2217.29	2616.52	2548.73	2582.11	2355.44	2375.74	2707.2	2646.34	2215.13	2508.51	2680.01	2863.62	2755.19	2575.15	2201.98	2362.52	2503.77	2745.98
	2151.99	2141.41	2261.74	2225.65	2239.07	2228.09	2309.85	2341.91	2177.07	2116.05	2257.36	2364.62	2182.12	2381.29	2344.59	2177.64	2552.25	2472.75	2308.08	2421.45	2265.35	2295.94	2474.84	2557.29	2497.93	2204.5	2619.07	2443	2413.86	2479.63	2402.51	2218.27	2618.65	2550.7	2584.32	2356.36	2377.18	2709.24	2648.54	2216.05	2509.83	2682.55	2866.56	2757.77	2576.99	2202.83	2363.67	2505.01	2748.37
	2152.61	2142.02	2263.09	2226.47	2239.99	2229.19	2311.18	2343.48	2177.78	2116.54	2258.68	2365.91	2183.07	2382.74	2345.78	2178.35	2554.15	2474.34	2308.92	2422.84	2266.48	2297.29	2476.44	2559.17	2499.72	2205.37	2620.98	2444.64	2415.42	2481.21	2403.51	2219.25	2620.78	2552.67	2586.53	2357.28	2378.63	2711.28	2650.73	2216.96	2511.13	2685.08	2869.52	2760.36	2578.82	2203.67	2364.82	2506.25	2750.77
	2153.24	2142.63	2264.44	2227.28	2240.91	2230.29	2312.5	2345.05	2178.49	2117.02	2260	2367.21	2184.03	2384.2	2346.98	2179.06	2556.06	2475.94	2309.75	2424.25	2267.61	2298.64	2478.04	2561.05	2501.5	2206.25	2622.88	2446.29	2416.98	2482.79	2404.51	2220.23	2622.91	2554.65	2588.75	2358.19	2380.07	2713.32	2652.93	2217.88	2512.44	2687.62	2872.48	2762.95	2580.67	2204.52	2365.97	2507.5	2753.17
	2153.86	2143.24	2265.8	2228.1	2241.83	2231.39	2313.83	2346.63	2179.2	2117.51	2261.33	2368.51	2184.99	2385.65	2348.18	2179.77	2557.97	2477.54	2310.59	2425.65	2268.73	2300	2479.64	2562.93	2503.29	2207.12	2624.78	2447.93	2418.55	2484.37	2405.52	2221.22	2625.05	2556.63	2590.97	2359.11	2381.52	2715.37	2655.13	2218.79	2513.74	2690.16	2875.44	2765.54	2582.51	2205.37	2367.13	2508.76	2755.57
	2154.49	2143.85	2267.16	2228.92	2242.75	2232.5	2315.17	2348.2	2179.91	2118	2262.65	2369.81	2185.96	2387.11	2349.38	2180.49	2559.89	2479.13	2311.43	2427.06	2269.86	2301.36	2481.25	2564.81	2505.09	2208.01	2626.68	2449.58	2420.12	2485.95	2406.52	2222.2	2627.18	2558.62	2593.19	2360.02	2382.97	2717.42	2657.32	2219.71	2515.04	2692.71	2878.41	2768.13	2584.37	2206.23	2368.29	2510.03	2757.98
	2155.12	2144.46	2268.52	2229.74	2243.68	2233.61	2316.5	2349.79	2180.62	2118.49	2263.99	2371.11	2186.92	2388.57	2350.58	2181.2	2561.8	2480.73	2312.26	2428.47	2270.98	2302.72	2482.86	2566.69	2506.88	2208.89	2628.58	2451.22	2421.69	2487.54	2407.52	2223.19	2629.33	2560.61	2595.41	2360.93	2384.43	2719.48	2659.52	2220.63	2516.33	2695.25	2881.39	2770.73	2586.22	2207.09	2369.46	2511.3	2760.39
	2155.75	2145.07	2269.88	2230.57	2244.6	2234.72	2317.84	2351.37	2181.33	2118.98	2265.32	2372.4	2187.89	2390.04	2351.78	2181.92	2563.73	2482.33	2313.1	2429.88	2272.11	2304.08	2484.48	2568.58	2508.67	2209.77	2630.48	2452.87	2423.26	2489.12	2408.53	2224.18	2631.47	2562.6	2597.64	2361.84	2385.88	2721.53	2661.72	2221.56	2517.62	2697.8	2884.37	2773.33	2588.08	2207.95	2370.63	2512.57	2762.81
	2156.38	2145.69	2271.25	2231.4	2245.53	2235.84	2319.18	2352.96	2182.04	2119.47	2266.66	2373.7	2188.86	2391.5	2352.98	2182.63	2565.65	2483.93	2313.94	2431.29	2273.24	2305.45	2486.1	2570.46	2510.47	2210.66	2632.38	2454.51	2424.83	2490.7	2409.53	2225.17	2633.61	2564.6	2599.87	2362.75	2387.34	2723.6	2663.91	2222.48	2518.91	2700.36	2887.36	2775.93	2589.94	2208.81	2371.8	2513.85	2765.22
	2157.01	2146.3	2272.61	2232.23	2246.45	2236.96	2320.52	2354.55	2182.76	2119.96	2268.01	2375	2189.83	2392.97	2354.19	2183.35	2567.58	2485.53	2314.78	2432.71	2274.36	2306.82	2487.72	2572.34	2512.26	2211.55	2634.27	2456.16	2426.41	2492.29	2410.54	2226.16	2635.76	2566.6	2602.11	2363.65	2388.81	2725.66	2666.11	2223.41	2520.19	2702.91	2890.35	2778.54	2591.81	2209.67	2372.99	2515.14	2767.64
	2157.64	2146.92	2273.99	2233.07	2247.38	2238.08	2321.87	2356.15	2183.47	2120.45	2269.35	2376.3	2190.8	2394.44	2355.39	2184.07	2569.5	2487.13	2315.62	2434.13	2275.48	2308.2	2489.35	2574.23	2514.06	2212.44	2636.17	2457.8	2427.99	2493.88	2411.54	2227.16	2637.91	2568.6	2604.35	2364.56	2390.27	2727.72	2668.3	2224.34	2521.47	2705.47	2893.35	2781.14	2593.68	2210.54	2374.17	2516.44	2770.07
	2158.28	2147.54	2275.36	2233.91	2248.31	2239.2	2323.21	2357.75	2184.19	2120.95	2270.7	2377.6	2191.77	2395.91	2356.6	2184.79	2571.44	2488.73	2316.46	2435.55	2276.61	2309.57	2490.98	2576.11	2515.86	2213.34	2638.06	2459.45	2429.58	2495.46	2412.54	2228.16	2640.07	2570.61	2606.59	2365.46	2391.74	2729.79	2670.49	2225.27	2522.75	2708.03	2896.35	2783.75	2595.55	2211.41	2375.36	2517.74	2772.49
	2158.91	2148.16	2276.73	2234.75	2249.23	2240.32	2324.56	2359.35	2184.91	2121.44	2272.06	2378.9	2192.75	2397.38	2357.81	2185.51	2573.37	2490.33	2317.3	2436.98	2277.73	2310.95	2492.61	2578	2517.66	2214.23	2639.96	2461.09	2431.16	2497.05	2413.55	2229.15	2642.22	2572.62	2608.83	2366.37	2393.21	2731.86	2672.69	2226.2	2524.02	2710.59	2899.36	2786.36	2597.43	2212.29	2376.55	2519.04	2774.92
	2159.55	2148.78	2278.11	2235.6	2250.16	2241.45	2325.91	2360.96	2185.62	2121.93	2273.42	2380.2	2193.73	2398.85	2359.02	2186.23	2575.31	2491.93	2318.14	2438.4	2278.85	2312.33	2494.25	2579.88	2519.46	2215.13	2641.85	2462.74	2432.75	2498.64	2414.55	2230.15	2644.38	2574.64	2611.08	2367.27	2394.68	2733.94	2674.88	2227.14	2525.29	2713.15	2902.37	2788.98	2599.31	2213.16	2377.75	2520.36	2777.36
	2160.19	2149.4	2279.49	2236.44	2251.09	2242.58	2327.27	2362.57	2186.34	2122.42	2274.78	2381.51	2194.71	2400.33	2360.23	2186.95	2577.25	2493.53	2318.98	2439.83	2279.98	2313.72	2495.89	2581.77	2521.26	2216.03	2643.74	2464.38	2434.34	2500.23	2415.55	2231.15	2646.54	2576.66	2613.33	2368.17	2396.16	2736.02	2677.07	2228.08	2526.55	2715.72	2905.39	2791.59	2601.2	2214.04	2378.96	2521.67	2779.79
	2160.83	2150.02	2280.87	2237.29	2252.02	2243.71	2328.62	2364.18	2187.06	2122.91	2276.14	2382.81	2195.69	2401.81	2361.44	2187.67	2579.19	2495.14	2319.83	2441.26	2281.1	2315.1	2497.53	2583.66	2523.06	2216.94	2645.63	2466.02	2435.94	2501.82	2416.56	2232.15	2648.7	2578.68	2615.58	2369.07	2397.63	2738.09	2679.26	2229.01	2527.81	2718.28	2908.42	2794.21	2603.09	2214.92	2380.16	2523	2782.23
	2161.47	2150.65	2282.25	2238.15	2252.95	2244.85	2329.98	2365.79	2187.78	2123.41	2277.51	2384.11	2196.67	2403.29	2362.65	2188.39	2581.13	2496.74	2320.67	2442.7	2282.22	2316.49	2499.18	2585.54	2524.87	2217.84	2647.52	2467.67	2437.53	2503.41	2417.56	2233.16	2650.87	2580.71	2617.83	2369.96	2399.11	2740.18	2681.45	2229.95	2529.07	2720.85	2911.45	2796.83	2604.98	2215.8	2381.38	2524.33	2784.67
	2162.12	2151.27	2283.64	2239.01	2253.88	2245.98	2331.34	2367.41	2188.5	2123.9	2278.89	2385.41	2197.65	2404.77	2363.87	2189.11	2583.08	2498.34	2321.51	2444.14	2283.34	2317.89	2500.83	2587.43	2526.67	2218.75	2649.41	2469.31	2439.13	2505	2418.56	2234.16	2653.03	2582.73	2620.09	2370.86	2400.6	2742.26	2683.64	2230.9	2530.33	2723.42	2914.48	2799.45	2606.88	2216.69	2382.59	2525.66	2787.11
	2162.76	2151.9	2285.02	2239.86	2254.81	2247.12	2332.7	2369.03	2189.22	2124.39	2280.26	2386.71	2198.64	2406.25	2365.09	2189.84	2585.03	2499.95	2322.35	2445.57	2284.46	2319.28	2502.49	2589.31	2528.48	2219.66	2651.29	2470.95	2440.73	2506.59	2419.56	2235.17	2655.2	2584.77	2622.35	2371.75	2402.08	2744.35	2685.83	2231.84	2531.58	2726	2917.52	2802.07	2608.78	2217.58	2383.81	2527.01	2789.56
	2163.41	2152.53	2286.41	2240.73	2255.74	2248.26	2334.06	2370.66	2189.94	2124.89	2281.64	2388.01	2199.63	2407.74	2366.3	2190.56	2586.98	2501.55	2323.2	2447.02	2285.58	2320.68	2504.15	2591.2	2530.29	2220.57	2653.18	2472.59	2442.33	2508.19	2420.57	2236.18	2657.37	2586.8	2624.62	2372.64	2403.57	2746.43	2688.01	2232.78	2532.82	2728.57	2920.56	2804.69	2610.68	2218.47	2385.04	2528.35	2792.01
	2164.06	2153.16	2287.8	2241.59	2256.67	2249.4	2335.43	2372.28	2190.67	2125.38	2283.02	2389.31	2200.62	2409.22	2367.52	2191.29	2588.93	2503.15	2324.04	2448.46	2286.69	2322.08	2505.81	2593.09	2532.1	2221.48	2655.06	2474.24	2443.93	2509.78	2421.57	2237.19	2659.55	2588.84	2626.88	2373.53	2405.06	2748.53	2690.2	2233.73	2534.07	2731.15	2923.61	2807.31	2612.59	2219.36	2386.27	2529.71	2794.46
	2164.71	2153.79	2289.19	2242.46	2257.6	2250.55	2336.79	2373.91	2191.39	2125.88	2284.41	2390.61	2201.61	2410.71	2368.74	2192.01	2590.89	2504.76	2324.89	2449.91	2287.81	2323.48	2507.47	2594.98	2533.91	2222.4	2656.94	2475.88	2445.54	2511.38	2422.57	2238.2	2661.72	2590.88	2629.15	2374.42	2406.55	2750.62	2692.39	2234.68	2535.31	2733.73	2926.66	2809.94	2614.5	2220.25	2387.5	2531.07	2796.92
	2165.36	2154.42	2290.59	2243.33	2258.53	2251.69	2338.16	2375.55	2192.11	2126.37	2285.8	2391.91	2202.6	2412.2	2369.96	2192.74	2592.84	2506.36	2325.73	2451.35	2288.93	2324.88	2509.14	2596.86	2535.72	2223.31	2658.82	2477.52	2447.15	2512.97	2423.57	2239.21	2663.9	2592.92	2631.42	2375.31	2408.05	2752.71	2694.57	2235.63	2536.54	2736.31	2929.72	2812.57	2616.41	2221.15	2388.74	2532.43	2799.37
	2166.01	2155.05	2291.98	2244.2	2259.46	2252.84	2339.53	2377.18	2192.84	2126.87	2287.19	2393.22	2203.6	2413.69	2371.18	2193.46	2594.8	2507.97	2326.58	2452.8	2290.04	2326.29	2510.81	2598.75	2537.53	2224.23	2660.7	2479.15	2448.76	2514.57	2424.58	2240.22	2666.08	2594.97	2633.69	2376.19	2409.54	2754.81	2696.75	2236.58	2537.77	2738.89	2932.78	2815.19	2618.33	2222.05	2389.98	2533.8	2801.83
	2166.66	2155.69	2293.38	2245.08	2260.39	2253.99	2340.91	2378.82	2193.56	2127.36	2288.59	2394.52	2204.59	2415.18	2372.41	2194.19	2596.76	2509.57	2327.42	2454.26	2291.16	2327.7	2512.49	2600.64	2539.35	2225.15	2662.58	2480.79	2450.37	2516.16	2425.58	2241.23	2668.26	2597.02	2635.97	2377.08	2411.04	2756.91	2698.93	2237.53	2539	2741.47	2935.85	2817.82	2620.25	2222.95	2391.23	2535.18	2804.29
	2167.32	2156.32	2294.78	2245.96	2261.33	2255.14	2342.28	2380.46	2194.29	2127.86	2289.99	2395.82	2205.59	2416.68	2373.63	2194.92	2598.72	2511.17	2328.27	2455.71	2292.27	2329.11	2514.16	2602.52	2541.16	2226.07	2664.45	2482.43	2451.98	2517.76	2426.58	2242.25	2670.44	2599.07	2638.24	2377.96	2412.54	2759.01	2701.12	2238.49	2540.23	2744.05	2938.92	2820.45	2622.17	2223.86	2392.48	2536.56	2806.76
	2167.97	2156.96	2296.18	2246.84	2262.26	2256.3	2343.66	2382.11	2195.01	2128.36	2291.39	2397.12	2206.59	2418.17	2374.86	2195.65	2600.69	2512.78	2329.11	2457.17	2293.38	2330.53	2515.85	2604.41	2542.97	2227	2666.33	2484.07	2453.6	2519.35	2427.58	2243.26	2672.63	2601.13	2640.52	2378.84	2414.04	2761.11	2703.29	2239.44	2541.45	2746.64	2941.99	2823.08	2624.1	2224.76	2393.73	2537.94	2809.22
	2168.63	2157.59	2297.58	2247.72	2263.19	2257.45	2345.03	2383.76	2195.74	2128.85	2292.79	2398.42	2207.59	2419.67	2376.08	2196.38	2602.65	2514.38	2329.96	2458.63	2294.49	2331.94	2517.53	2606.29	2544.79	2227.92	2668.2	2485.7	2455.22	2520.95	2428.58	2244.28	2674.81	2603.18	2642.81	2379.72	2415.55	2763.22	2705.47	2240.4	2542.67	2749.23	2945.07	2825.71	2626.03	2225.67	2394.99	2539.34	2811.69
	2169.29	2158.23	2298.98	2248.61	2264.12	2258.61	2346.41	2385.41	2196.47	2129.35	2294.2	2399.72	2208.59	2421.17	2377.31	2197.11	2604.62	2515.99	2330.81	2460.09	2295.6	2333.36	2519.22	2608.18	2546.61	2228.85	2670.07	2487.34	2456.84	2522.55	2429.58	2245.3	2677	2605.24	2645.09	2380.6	2417.06	2765.32	2707.65	2241.36	2543.88	2751.81	2948.15	2828.34	2627.96	2226.58	2396.25	2540.73	2814.16
	2169.95	2158.87	2300.38	2249.5	2265.05	2259.77	2347.79	2387.06	2197.2	2129.85	2295.61	2401.02	2209.59	2422.67	2378.54	2197.84	2606.59	2517.59	2331.65	2461.55	2296.71	2334.78	2520.91	2610.07	2548.43	2229.78	2671.94	2488.97	2458.46	2524.15	2430.58	2246.32	2679.19	2607.31	2647.38	2381.47	2418.57	2767.43	2709.83	2242.32	2545.09	2754.4	2951.24	2830.97	2629.9	2227.5	2397.52	2542.14	2816.64
	2170.61	2159.51	2301.79	2250.39	2265.99	2260.93	2349.18	2388.72	2197.93	2130.34	2297.03	2402.32	2210.6	2424.17	2379.77	2198.57	2608.56	2519.19	2332.5	2463.02	2297.82	2336.2	2522.6	2611.95	2550.25	2230.71	2673.8	2490.61	2460.08	2525.75	2431.58	2247.34	2681.38	2609.37	2649.66	2382.34	2420.08	2769.54	2712	2243.28	2546.3	2756.99	2954.33	2833.6	2631.84	2228.41	2398.79	2543.55	2819.11
	2171.27	2160.15	2303.19	2251.28	2266.92	2262.1	2350.56	2390.38	2198.65	2130.84	2298.44	2403.63	2211.6	2425.67	2381	2199.3	2610.53	2520.8	2333.35	2464.49	2298.93	2337.63	2524.3	2613.84	2552.07	2231.64	2675.67	2492.24	2461.7	2527.35	2432.58	2248.36	2683.57	2611.44	2651.95	2383.22	2421.59	2771.65	2714.17	2244.25	2547.5	2759.58	2957.42	2836.23	2633.78	2229.33	2400.06	2544.96	2821.59
	2171.93	2160.79	2304.6	2252.18	2267.85	2263.26	2351.95	2392.04	2199.38	2131.34	2299.87	2404.93	2212.61	2427.17	2382.23	2200.03	2612.5	2522.4	2334.19	2465.96	2300.03	2339.06	2526	2615.72	2553.89	2232.58	2677.53	2493.87	2463.33	2528.94	2433.58	2249.38	2685.77	2613.51	2654.25	2384.09	2423.11	2773.76	2716.35	2245.21	2548.7	2762.17	2960.52	2838.86	2635.72	2230.25	2401.34	2546.38	2824.07
	2172.6	2161.44	2306.01	2253.08	2268.78	2264.43	2353.34	2393.7	2200.11	2131.84	2301.29	2406.23	2213.62	2428.68	2383.47	2200.76	2614.47	2524	2335.04	2467.43	2301.14	2340.49	2527.7	2617.6	2555.71	2233.52	2679.39	2495.5	2464.96	2530.54	2434.58	2250.41	2687.96	2615.58	2656.54	2384.95	2424.63	2775.88	2718.52	2246.18	2549.9	2764.77	2963.62	2841.49	2637.67	2231.17	2402.63	2547.8	2826.55
	2173.26	2162.08	2307.42	2253.98	2269.71	2265.6	2354.72	2395.37	2200.84	2132.34	2302.71	2407.53	2214.63	2430.18	2384.7	2201.5	2616.44	2525.61	2335.89	2468.9	2302.24	2341.92	2529.41	2619.49	2557.53	2234.45	2681.25	2497.13	2466.59	2532.14	2435.58	2251.43	2690.16	2617.65	2658.84	2385.82	2426.15	2777.99	2720.68	2247.14	2551.09	2767.36	2966.72	2844.12	2639.62	2232.1	2403.91	2549.23	2829.03
	2173.93	2162.73	2308.82	2254.88	2270.65	2266.77	2356.11	2397.04	2201.57	2132.84	2304.14	2408.83	2215.64	2431.69	2385.94	2202.23	2618.42	2527.21	2336.74	2470.38	2303.34	2343.35	2531.12	2621.37	2559.36	2235.39	2683.11	2498.76	2468.22	2533.74	2436.57	2252.45	2692.36	2619.73	2661.13	2386.68	2427.67	2780.11	2722.85	2248.11	2552.27	2769.96	2969.83	2846.75	2641.58	2233.02	2405.21	2550.67	2831.52
	2174.6	2163.37	2310.23	2255.79	2271.58	2267.94	2357.51	2398.71	2202.3	2133.34	2305.57	2410.13	2216.65	2433.2	2387.17	2202.96	2620.39	2528.81	2337.59	2471.85	2304.45	2344.79	2532.83	2623.25	2561.18	2236.33	2684.96	2500.38	2469.85	2535.34	2437.57	2253.48	2694.56	2621.8	2663.43	2387.55	2429.19	2782.23	2725.02	2249.08	2553.46	2772.55	2972.94	2849.38	2643.53	2233.95	2406.5	2552.11	2834.01
	2175.27	2164.02	2311.65	2256.7	2272.51	2269.11	2358.9	2400.38	2203.04	2133.84	2307.01	2411.43	2217.67	2434.71	2388.41	2203.7	2622.37	2530.41	2338.44	2473.33	2305.55	2346.22	2534.54	2625.13	2563.01	2237.28	2686.81	2502.01	2471.48	2536.95	2438.57	2254.51	2696.76	2623.88	2665.74	2388.41	2430.72	2784.34	2727.18	2250.05	2554.64	2775.15	2976.06	2852	2645.49	2234.88	2407.8	2553.56	2836.5
	2175.94	2164.67	2313.06	2257.61	2273.44	2270.29	2360.29	2402.06	2203.77	2134.34	2308.45	2412.72	2218.68	2436.22	2389.65	2204.44	2624.35	2532.01	2339.28	2474.81	2306.64	2347.66	2536.26	2627.01	2564.84	2238.22	2688.67	2503.63	2473.12	2538.55	2439.57	2255.53	2698.97	2625.97	2668.04	2389.27	2432.25	2786.46	2729.34	2251.02	2555.82	2777.74	2979.17	2854.63	2647.46	2235.81	2409.1	2555.01	2838.99
	2176.61	2165.31	2314.47	2258.52	2274.37	2271.47	2361.69	2403.74	2204.5	2134.84	2309.89	2414.02	2219.7	2437.73	2390.89	2205.17	2626.32	2533.61	2340.13	2476.3	2307.74	2349.1	2537.98	2628.89	2566.67	2239.17	2690.51	2505.26	2474.75	2540.15	2440.56	2256.56	2701.17	2628.05	2670.34	2390.12	2433.78	2788.59	2731.5	2252	2556.99	2780.34	2982.29	2857.26	2649.42	2236.75	2410.41	2556.46	2841.48
	2177.28	2165.96	2315.88	2259.44	2275.3	2272.65	2363.09	2405.42	2205.23	2135.34	2311.33	2415.32	2220.72	2439.24	2392.13	2205.91	2628.3	2535.21	2340.98	2477.78	2308.84	2350.55	2539.7	2630.77	2568.5	2240.11	2692.36	2506.88	2476.39	2541.75	2441.56	2257.59	2703.38	2630.13	2672.65	2390.98	2435.31	2790.71	2733.66	2252.97	2558.16	2782.94	2985.41	2859.88	2651.39	2237.68	2411.72	2557.93	2843.97
	2177.96	2166.61	2317.3	2260.35	2276.23	2273.83	2364.49	2407.1	2205.97	2135.84	2312.77	2416.62	2221.74	2440.76	2393.37	2206.65	2630.28	2536.81	2341.83	2479.27	2309.93	2351.99	2541.43	2632.65	2570.32	2241.06	2694.2	2508.5	2478.03	2543.35	2442.55	2258.62	2705.58	2632.22	2674.96	2391.83	2436.84	2792.83	2735.82	2253.95	2559.32	2785.53	2988.54	2862.51	2653.36	2238.62	2413.03	2559.39	2846.47
	2178.63	2167.26	2318.71	2261.27	2277.16	2275.01	2365.89	2408.79	2206.7	2136.34	2314.22	2417.92	2222.76	2442.27	2394.61	2207.38	2632.26	2538.41	2342.68	2480.76	2311.02	2353.44	2543.16	2634.53	2572.16	2242.01	2696.05	2510.12	2479.67	2544.95	2443.55	2259.65	2707.79	2634.31	2677.27	2392.68	2438.38	2794.95	2737.97	2254.92	2560.48	2788.13	2991.67	2865.13	2655.33	2239.56	2414.35	2560.87	2848.97
	2179.31	2167.91	2320.12	2262.19	2278.09	2276.19	2367.29	2410.48	2207.43	2136.84	2315.67	2419.21	2223.78	2443.79	2395.85	2208.12	2634.24	2540.01	2343.53	2482.25	2312.11	2354.89	2544.89	2636.41	2573.99	2242.96	2697.88	2511.74	2481.31	2546.55	2444.54	2260.68	2710	2636.4	2679.58	2393.53	2439.92	2797.08	2740.13	2255.9	2561.64	2790.73	2994.8	2867.75	2657.31	2240.51	2415.68	2562.34	2851.47
	2179.98	2168.57	2321.54	2263.12	2279.02	2277.37	2368.69	2412.17	2208.17	2137.35	2317.12	2420.51	2224.8	2445.3	2397.09	2208.86	2636.22	2541.61	2344.38	2483.74	2313.2	2356.34	2546.62	2638.28	2575.82	2243.92	2699.72	2513.35	2482.95	2548.15	2445.54	2261.72	2712.21	2638.49	2681.89	2394.38	2441.46	2799.2	2742.28	2256.88	2562.8	2793.33	2997.93	2870.37	2659.29	2241.45	2417	2563.82	2853.97
	2180.66	2169.22	2322.95	2264.04	2279.95	2278.56	2370.09	2413.86	2208.9	2137.85	2318.58	2421.81	2225.82	2446.82	2398.34	2209.6	2638.2	2543.2	2345.23	2485.23	2314.29	2357.79	2548.36	2640.16	2577.65	2244.87	2701.56	2514.97	2484.6	2549.76	2446.53	2262.75	2714.42	2640.58	2684.2	2395.22	2443	2801.33	2744.43	2257.86	2563.95	2795.93	3001.07	2872.99	2661.27	2242.4	2418.33	2565.31	2856.47
	2181.34	2169.87	2324.37	2264.97	2280.88	2279.75	2371.5	2415.55	2209.63	2138.35	2320.03	2423.1	2226.85	2448.34	2399.58	2210.34	2640.18	2544.8	2346.08	2486.72	2315.38	2359.24	2550.1	2642.03	2579.49	2245.83	2703.39	2516.58	2486.24	2551.36	2447.52	2263.78	2716.63	2642.67	2686.52	2396.06	2444.54	2803.45	2746.58	2258.84	2565.09	2798.52	3004.2	2875.6	2663.25	2243.34	2419.66	2566.8	2858.97
	2182.02	2170.53	2325.79	2265.9	2281.81	2280.93	2372.9	2417.25	2210.37	2138.86	2321.49	2424.4	2227.87	2449.86	2400.83	2211.08	2642.15	2546.4	2346.93	2488.22	2316.46	2360.7	2551.84	2643.9	2581.32	2246.78	2705.22	2518.19	2487.88	2552.96	2448.51	2264.82	2718.85	2644.77	2688.83	2396.9	2446.08	2805.58	2748.72	2259.82	2566.24	2801.12	3007.34	2878.22	2665.24	2244.29	2421	2568.3	2861.48
	2182.7	2171.18	2327.2	2266.83	2282.74	2282.12	2374.31	2418.95	2211.1	2139.36	2322.95	2425.69	2228.9	2451.37	2402.08	2211.82	2644.13	2547.99	2347.78	2489.72	2317.54	2362.16	2553.58	2645.77	2583.16	2247.74	2707.05	2519.8	2489.53	2554.56	2449.51	2265.85	2721.06	2646.87	2691.15	2397.74	2447.63	2807.71	2750.86	2260.81	2567.37	2803.72	3010.49	2880.83	2667.23	2245.25	2422.34	2569.8	2863.99
	2183.39	2171.84	2328.62	2267.77	2283.67	2283.31	2375.72	2420.65	2211.84	2139.86	2324.42	2426.99	2229.93	2452.89	2403.33	2212.56	2646.11	2549.58	2348.63	2491.22	2318.62	2363.62	2555.33	2647.65	2585	2248.7	2708.87	2521.41	2491.18	2556.16	2450.5	2266.89	2723.27	2648.96	2693.47	2398.58	2449.18	2809.84	2753.01	2261.79	2568.51	2806.32	3013.63	2883.44	2669.22	2246.2	2423.69	2571.31	2866.49
	2184.07	2172.5	2330.03	2268.7	2284.59	2284.51	2377.13	2422.35	2212.57	2140.37	2325.89	2428.28	2230.96	2454.42	2404.57	2213.3	2648.09	2551.18	2349.48	2492.72	2319.7	2365.08	2557.08	2649.51	2586.83	2249.66	2710.69	2523.02	2492.82	2557.76	2451.49	2267.92	2725.49	2651.06	2695.79	2399.41	2450.72	2811.96	2755.14	2262.78	2569.64	2808.92	3016.78	2886.05	2671.21	2247.15	2425.04	2572.82	2869
	2184.76	2173.16	2331.45	2269.64	2285.52	2285.7	2378.53	2424.06	2213.31	2140.87	2327.35	2429.58	2231.98	2455.94	2405.82	2214.05	2650.07	2552.77	2350.33	2494.22	2320.78	2366.54	2558.83	2651.38	2588.67	2250.62	2712.51	2524.62	2494.47	2559.37	2452.48	2268.96	2727.71	2653.16	2698.11	2400.25	2452.28	2814.09	2757.28	2263.76	2570.77	2811.51	3019.93	2888.65	2673.2	2248.11	2426.39	2574.34	2871.51
	2185.44	2173.81	2332.87	2270.58	2286.45	2286.89	2379.95	2425.77	2214.04	2141.38	2328.82	2430.87	2233.02	2457.46	2407.07	2214.79	2652.05	2554.36	2351.18	2495.73	2321.85	2368	2560.58	2653.25	2590.51	2251.59	2714.33	2526.22	2496.12	2560.97	2453.47	2269.99	2729.92	2655.26	2700.43	2401.08	2453.83	2816.22	2759.42	2264.75	2571.89	2814.11	3023.07	2891.25	2675.2	2249.07	2427.74	2575.86	2874.02
	2186.13	2174.47	2334.28	2271.52	2287.37	2288.09	2381.36	2427.48	2214.78	2141.88	2330.3	2432.16	2234.05	2458.98	2408.32	2215.53	2654.03	2555.95	2352.03	2497.23	2322.93	2369.47	2562.34	2655.11	2592.35	2252.55	2716.14	2527.82	2497.77	2562.57	2454.45	2271.03	2732.14	2657.36	2702.75	2401.9	2455.38	2818.35	2761.55	2265.74	2573.01	2816.71	3026.23	2893.85	2677.2	2250.03	2429.1	2577.38	2876.53
	2186.82	2175.13	2335.7	2272.47	2288.3	2289.28	2382.77	2429.19	2215.51	2142.39	2331.77	2433.45	2235.08	2460.5	2409.58	2216.28	2656	2557.54	2352.88	2498.74	2324	2370.93	2564.1	2656.98	2594.19	2253.52	2717.95	2529.42	2499.42	2564.17	2455.44	2272.07	2734.36	2659.46	2705.08	2402.73	2456.94	2820.48	2763.68	2266.73	2574.13	2819.3	3029.38	2896.45	2679.2	2250.99	2430.47	2578.92	2879.05
	2187.51	2175.79	2337.11	2273.41	2289.22	2290.48	2384.18	2430.9	2216.25	2142.89	2333.25	2434.74	2236.11	2462.03	2410.83	2217.02	2657.98	2559.12	2353.73	2500.25	2325.07	2372.4	2565.86	2658.84	2596.03	2254.48	2719.76	2531.02	2501.07	2565.77	2456.43	2273.1	2736.58	2661.56	2707.4	2403.55	2458.49	2822.61	2765.81	2267.72	2575.24	2821.9	3032.53	2899.05	2681.21	2251.96	2431.83	2580.45	2881.56
	2188.2	2176.45	2338.53	2274.36	2290.15	2291.68	2385.59	2432.62	2216.98	2143.4	2334.73	2436.04	2237.15	2463.55	2412.08	2217.76	2659.96	2560.71	2354.58	2501.76	2326.14	2373.87	2567.62	2660.7	2597.87	2255.45	2721.57	2532.61	2502.72	2567.37	2457.42	2274.14	2738.8	2663.67	2709.73	2404.38	2460.05	2824.73	2767.93	2268.71	2576.35	2824.49	3035.69	2901.64	2683.21	2252.92	2433.2	2581.99	2884.08
	2188.89	2177.11	2339.94	2275.31	2291.07	2292.88	2387.01	2434.33	2217.72	2143.91	2336.21	2437.32	2238.18	2465.08	2413.34	2218.51	2661.93	2562.29	2355.43	2503.27	2327.2	2375.34	2569.39	2662.56	2599.72	2256.42	2723.37	2534.21	2504.38	2568.97	2458.4	2275.18	2741.02	2665.77	2712.05	2405.19	2461.61	2826.86	2770.05	2269.7	2577.45	2827.09	3038.85	2904.23	2685.22	2253.89	2434.57	2583.54	2886.59
	2189.58	2177.78	2341.36	2276.26	2291.99	2294.08	2388.42	2436.05	2218.45	2144.41	2337.69	2438.61	2239.22	2466.6	2414.59	2219.26	2663.91	2563.88	2356.28	2504.78	2328.27	2376.81	2571.16	2664.42	2601.56	2257.39	2725.17	2535.8	2506.03	2570.57	2459.39	2276.22	2743.24	2667.87	2714.38	2406.01	2463.17	2828.99	2772.17	2270.69	2578.55	2829.68	3042	2906.81	2687.23	2254.86	2435.95	2585.09	2889.11
	2190.27	2178.44	2342.77	2277.21	2292.91	2295.28	2389.84	2437.77	2219.19	2144.92	2339.18	2439.9	2240.25	2468.13	2415.85	2220	2665.88	2565.46	2357.13	2506.29	2329.33	2378.28	2572.93	2666.27	2603.4	2258.36	2726.97	2537.39	2507.68	2572.17	2460.37	2277.26	2745.46	2669.98	2716.7	2406.83	2464.74	2831.12	2774.29	2271.68	2579.65	2832.27	3045.16	2909.39	2689.24	2255.83	2437.33	2586.64	2891.62
	2190.97	2179.1	2344.18	2278.16	2293.83	2296.48	2391.26	2439.49	2219.92	2145.43	2340.66	2441.19	2241.29	2469.65	2417.1	2220.75	2667.85	2567.04	2357.98	2507.81	2330.39	2379.76	2574.7	2668.13	2605.25	2259.33	2728.76	2538.97	2509.33	2573.77	2461.35	2278.3	2747.68	2672.08	2719.03	2407.64	2466.3	2833.25	2776.41	2272.67	2580.74	2834.87	3048.32	2911.97	2691.25	2256.8	2438.72	2588.2	2894.14
	2191.66	2179.77	2345.59	2279.12	2294.75	2297.69	2392.67	2441.22	2220.66	2145.94	2342.15	2442.48	2242.33	2471.18	2418.36	2221.5	2669.82	2568.62	2358.84	2509.32	2331.44	2381.23	2576.48	2669.98	2607.1	2260.31	2730.55	2540.56	2510.99	2575.37	2462.34	2279.34	2749.9	2674.19	2721.36	2408.45	2467.86	2835.37	2778.52	2273.67	2581.83	2837.46	3051.48	2914.54	2693.27	2257.78	2440.1	2589.76	2896.66
	2192.36	2180.43	2347.01	2280.08	2295.67	2298.89	2394.09	2442.94	2221.39	2146.44	2343.64	2443.76	2243.37	2472.7	2419.62	2222.24	2671.79	2570.2	2359.69	2510.84	2332.5	2382.71	2578.25	2671.83	2608.94	2261.28	2732.34	2542.14	2512.64	2576.97	2463.32	2280.37	2752.12	2676.29	2723.69	2409.26	2469.43	2837.5	2780.63	2274.66	2582.91	2840.05	3054.65	2917.12	2695.29	2258.75	2441.49	2591.33	2899.18
	2193.05	2181.09	2348.42	2281.03	2296.59	2300.1	2395.51	2444.67	2222.12	2146.95	2345.13	2445.05	2244.41	2474.23	2420.87	2222.99	2673.76	2571.78	2360.53	2512.36	2333.55	2384.18	2580.03	2673.68	2610.79	2262.25	2734.12	2543.72	2514.3	2578.57	2464.3	2281.41	2754.35	2678.39	2726.02	2410.06	2471	2839.63	2782.74	2275.66	2584	2842.63	3057.81	2919.68	2697.3	2259.73	2442.89	2592.9	2901.7
	2193.75	2181.76	2349.83	2282	2297.51	2301.3	2396.93	2446.4	2222.86	2147.46	2346.63	2446.33	2245.45	2475.75	2422.13	2223.74	2675.73	2573.35	2361.38	2513.88	2334.6	2385.66	2581.81	2675.53	2612.64	2263.23	2735.9	2545.3	2515.95	2580.16	2465.28	2282.45	2756.57	2680.5	2728.35	2410.87	2472.57	2841.75	2784.84	2276.65	2585.07	2845.22	3060.97	2922.24	2699.32	2260.71	2444.28	2594.48	2904.22
	2194.45	2182.42	2351.24	2282.96	2298.42	2302.51	2398.35	2448.13	2223.59	2147.97	2348.12	2447.62	2246.49	2477.28	2423.39	2224.49	2677.69	2574.93	2362.23	2515.4	2335.65	2387.14	2583.59	2677.37	2614.48	2264.21	2737.68	2546.87	2517.6	2581.76	2466.26	2283.49	2758.79	2682.6	2730.68	2411.67	2474.14	2843.88	2786.94	2277.65	2586.15	2847.81	3064.13	2924.8	2701.35	2261.69	2445.68	2596.06	2906.74
	2195.15	2183.09	2352.65	2283.92	2299.34	2303.72	2399.77	2449.86	2224.33	2148.48	2349.62	2448.9	2247.53	2478.81	2424.65	2225.24	2679.66	2576.5	2363.08	2516.92	2336.7	2388.62	2585.38	2679.22	2616.33	2265.18	2739.46	2548.45	2519.26	2583.36	2467.24	2284.53	2761.01	2684.71	2733.01	2412.46	2475.71	2846	2789.04	2278.64	2587.22	2850.39	3067.3	2927.36	2703.37	2262.67	2447.09	2597.65	2909.26
	2195.85	2183.76	2354.05	2284.89	2300.25	2304.92	2401.19	2451.6	2225.06	2148.99	2351.12	2450.18	2248.57	2480.33	2425.91	2225.99	2681.62	2578.07	2363.93	2518.44	2337.74	2390.1	2587.17	2681.06	2618.18	2266.16	2741.23	2550.02	2520.91	2584.95	2468.22	2285.57	2763.24	2686.81	2735.34	2413.26	2477.28	2848.12	2791.14	2279.64	2588.28	2852.97	3070.46	2929.91	2705.4	2263.65	2448.5	2599.24	2911.78
	2196.55	2184.42	2355.46	2285.85	2301.17	2306.13	2402.61	2453.33	2225.8	2149.5	2352.62	2451.46	2249.61	2481.86	2427.17	2226.74	2683.58	2579.64	2364.78	2519.97	2338.78	2391.59	2588.95	2682.9	2620.03	2267.14	2743	2551.59	2522.57	2586.55	2469.19	2286.61	2765.46	2688.92	2737.67	2414.05	2478.86	2850.24	2793.23	2280.64	2589.34	2855.55	3073.63	2932.45	2707.42	2264.63	2449.91	2600.83	2914.3
	2197.25	2185.09	2356.86	2286.82	2302.08	2307.34	2404.03	2455.07	2226.53	2150.01	2354.12	2452.74	2250.66	2483.39	2428.43	2227.49	2685.54	2581.21	2365.63	2521.49	2339.82	2393.07	2590.74	2684.73	2621.88	2268.12	2744.76	2553.15	2524.22	2588.15	2470.17	2287.65	2767.68	2691.02	2740	2414.85	2480.43	2852.37	2795.32	2281.64	2590.4	2858.13	3076.79	2934.99	2709.45	2265.62	2451.32	2602.43	2916.82
	2197.95	2185.76	2358.27	2287.79	2302.99	2308.55	2405.45	2456.8	2227.26	2150.52	2355.62	2454.02	2251.7	2484.91	2429.69	2228.24	2687.5	2582.77	2366.48	2523.02	2340.86	2394.56	2592.54	2686.57	2623.73	2269.1	2746.52	2554.71	2525.88	2589.74	2471.14	2288.69	2769.9	2693.12	2742.33	2415.63	2482.01	2854.49	2797.41	2282.64	2591.45	2860.71	3079.95	2937.53	2711.48	2266.61	2452.74	2604.03	2919.35
	2198.65	2186.43	2359.67	2288.76	2303.9	2309.76	2406.87	2458.54	2228	2151.03	2357.12	2455.3	2252.74	2486.44	2430.96	2228.99	2689.45	2584.34	2367.33	2524.54	2341.89	2396.04	2594.33	2688.4	2625.59	2270.08	2748.28	2556.27	2527.53	2591.34	2472.12	2289.73	2772.13	2695.23	2744.66	2416.42	2483.58	2856.61	2799.49	2283.64	2592.5	2863.29	3083.12	2940.06	2713.51	2267.6	2454.16	2605.64	2921.87
	2199.36	2187.1	2361.07	2289.73	2304.81	2310.97	2408.29	2460.28	2228.73	2151.54	2358.63	2456.57	2253.79	2487.97	2432.22	2229.74	2691.41	2585.9	2368.18	2526.07	2342.92	2397.53	2596.13	2690.23	2627.44	2271.06	2750.04	2557.83	2529.18	2592.93	2473.09	2290.77	2774.35	2697.33	2746.99	2417.2	2485.16	2858.72	2801.57	2284.64	2593.55	2865.86	3086.28	2942.59	2715.55	2268.59	2455.58	2607.25	2924.39
	2200.06	2187.76	2362.47	2290.7	2305.72	2312.18	2409.71	2462.02	2229.46	2152.05	2360.14	2457.85	2254.84	2489.5	2433.48	2230.49	2693.36	2587.46	2369.03	2527.6	2343.95	2399.01	2597.93	2692.06	2629.29	2272.05	2751.79	2559.39	2530.84	2594.52	2474.06	2291.81	2776.57	2699.43	2749.32	2417.99	2486.74	2860.84	2803.65	2285.64	2594.59	2868.44	3089.44	2945.11	2717.58	2269.58	2457	2608.86	2926.91
	2200.77	2188.43	2363.87	2291.68	2306.62	2313.4	2411.14	2463.77	2230.2	2152.57	2361.64	2459.13	2255.88	2491.02	2434.75	2231.24	2695.31	2589.02	2369.87	2529.13	2344.98	2400.5	2599.72	2693.89	2631.14	2273.03	2753.54	2560.94	2532.49	2596.12	2475.04	2292.85	2778.8	2701.53	2751.65	2418.76	2488.32	2862.96	2805.73	2286.64	2595.63	2871.01	3092.61	2947.63	2719.62	2270.57	2458.43	2610.48	2929.43
	2201.48	2189.1	2365.27	2292.65	2307.53	2314.61	2412.56	2465.51	2230.93	2153.08	2363.15	2460.4	2256.93	2492.55	2436.01	2231.99	2697.26	2590.58	2370.72	2530.66	2346	2401.99	2601.53	2695.71	2633	2274.01	2755.28	2562.49	2534.15	2597.71	2476.01	2293.89	2781.02	2703.63	2753.98	2419.54	2489.9	2865.07	2807.8	2287.64	2596.67	2873.58	3095.77	2950.14	2721.65	2271.56	2459.87	2612.11	2931.95
	2202.18	2189.77	2366.67	2293.63	2308.44	2315.82	2413.98	2467.26	2231.66	2153.59	2364.66	2461.67	2257.97	2494.07	2437.27	2232.75	2699.2	2592.14	2371.57	2532.19	2347.03	2403.48	2603.33	2697.54	2634.85	2275	2757.03	2564.04	2535.8	2599.3	2476.98	2294.93	2783.24	2705.73	2756.31	2420.32	2491.48	2867.19	2809.87	2288.64	2597.7	2876.15	3098.93	2952.65	2723.69	2272.56	2461.3	2613.74	2934.47
	2202.89	2190.44	2368.06	2294.61	2309.34	2317.04	2415.4	2469	2232.39	2154.1	2366.17	2462.95	2259.02	2495.6	2438.54	2233.5	2701.15	2593.69	2372.42	2533.72	2348.04	2404.97	2605.13	2699.36	2636.71	2275.98	2758.76	2565.58	2537.45	2600.89	2477.95	2295.97	2785.46	2707.83	2758.64	2421.09	2493.07	2869.3	2811.93	2289.64	2598.73	2878.71	3102.09	2955.15	2725.73	2273.56	2462.74	2615.37	2936.99
	2203.6	2191.11	2369.46	2295.59	2310.24	2318.25	2416.83	2470.75	2233.12	2154.62	2367.69	2464.22	2260.07	2497.13	2439.8	2234.25	2703.09	2595.24	2373.26	2535.26	2349.06	2406.46	2606.94	2701.17	2638.56	2276.97	2760.5	2567.12	2539.11	2602.48	2478.92	2297.01	2787.68	2709.93	2760.97	2421.86	2494.65	2871.41	2813.99	2290.64	2599.75	2881.28	3105.25	2957.65	2727.77	2274.55	2464.18	2617	2939.51
	2204.31	2191.78	2370.85	2296.57	2311.14	2319.46	2418.25	2472.5	2233.85	2155.13	2369.2	2465.49	2261.12	2498.65	2441.07	2235.01	2705.03	2596.79	2374.11	2536.79	2350.08	2407.95	2608.75	2702.99	2640.41	2277.95	2762.23	2568.66	2540.76	2604.07	2479.89	2298.05	2789.91	2712.03	2763.3	2422.62	2496.24	2873.52	2816.05	2291.64	2600.77	2883.84	3108.41	2960.14	2729.81	2275.55	2465.63	2618.64	2942.03
	2205.02	2192.46	2372.24	2297.55	2312.04	2320.68	2419.67	2474.24	2234.58	2155.65	2370.72	2466.76	2262.17	2500.18	2442.33	2235.76	2706.96	2598.34	2374.96	2538.33	2351.09	2409.44	2610.56	2704.8	2642.27	2278.94	2763.96	2570.2	2542.41	2605.66	2480.85	2299.09	2792.13	2714.13	2765.63	2423.39	2497.82	2875.63	2818.11	2292.65	2601.79	2886.4	3111.56	2962.63	2731.85	2276.55	2467.07	2620.29	2944.55
	2205.73	2193.13	2373.63	2298.53	2312.94	2321.89	2421.1	2475.99	2235.31	2156.16	2372.23	2468.02	2263.21	2501.7	2443.6	2236.51	2708.9	2599.89	2375.8	2539.86	2352.1	2410.93	2612.37	2706.61	2644.13	2279.93	2765.69	2571.73	2544.07	2607.25	2481.82	2300.12	2794.35	2716.23	2767.96	2424.15	2499.41	2877.73	2820.16	2293.65	2602.81	2888.96	3114.72	2965.11	2733.89	2277.56	2468.52	2621.93	2947.07
	2206.44	2193.8	2375.02	2299.52	2313.84	2323.11	2422.52	2477.74	2236.04	2156.68	2373.75	2469.29	2264.26	2503.23	2444.86	2237.27	2710.83	2601.43	2376.65	2541.4	2353.11	2412.43	2614.18	2708.42	2645.98	2280.91	2767.41	2573.26	2545.72	2608.84	2482.79	2301.16	2796.57	2718.32	2770.29	2424.91	2501	2879.84	2822.21	2294.65	2603.82	2891.51	3117.87	2967.59	2735.94	2278.56	2469.97	2623.58	2949.59
	2207.15	2194.47	2376.4	2300.5	2314.74	2324.32	2423.94	2479.5	2236.77	2157.19	2375.27	2470.56	2265.31	2504.75	2446.13	2238.02	2712.76	2602.98	2377.5	2542.94	2354.11	2413.92	2615.99	2710.23	2647.84	2281.9	2769.13	2574.78	2547.37	2610.43	2483.75	2302.2	2798.79	2720.42	2772.62	2425.67	2502.59	2881.94	2824.25	2295.66	2604.82	2894.07	3121.02	2970.06	2737.98	2279.56	2471.43	2625.24	2952.1
	2207.86	2195.14	2377.78	2301.49	2315.63	2325.54	2425.37	2481.25	2237.5	2157.71	2376.79	2471.82	2266.36	2506.28	2447.4	2238.78	2714.69	2604.52	2378.34	2544.48	2355.11	2415.41	2617.81	2712.03	2649.69	2282.89	2770.84	2576.31	2549.02	2612.02	2484.72	2303.24	2801.01	2722.51	2774.95	2426.42	2504.17	2884.04	2826.3	2296.66	2605.83	2896.62	3124.18	2972.53	2740.03	2280.57	2472.89	2626.9	2954.62
	2208.57	2195.81	2379.17	2302.48	2316.53	2326.75	2426.79	2483	2238.23	2158.23	2378.31	2473.08	2267.41	2507.8	2448.66	2239.53	2716.61	2606.05	2379.19	2546.02	2356.11	2416.91	2619.63	2713.83	2651.55	2283.88	2772.56	2577.83	2550.68	2613.6	2485.68	2304.27	2803.23	2724.6	2777.28	2427.18	2505.76	2886.15	2828.33	2297.67	2606.83	2899.17	3127.32	2974.99	2742.07	2281.58	2474.35	2628.56	2957.13
	2209.28	2196.48	2380.55	2303.47	2317.42	2327.97	2428.21	2484.75	2238.96	2158.75	2379.83	2474.34	2268.46	2509.32	2449.93	2240.29	2718.53	2607.59	2380.03	2547.56	2357.11	2418.4	2621.45	2715.63	2653.41	2284.87	2774.27	2579.35	2552.33	2615.19	2486.64	2305.31	2805.45	2726.69	2779.6	2427.93	2507.36	2888.24	2830.37	2298.67	2607.83	2901.72	3130.47	2977.45	2744.12	2282.59	2475.81	2630.23	2959.65
	2209.99	2197.16	2381.92	2304.46	2318.31	2329.18	2429.64	2486.51	2239.69	2159.26	2381.35	2475.61	2269.52	2510.84	2451.19	2241.04	2720.45	2609.13	2380.87	2549.1	2358.1	2419.9	2623.26	2717.43	2655.26	2285.86	2775.97	2580.86	2553.98	2616.78	2487.61	2306.35	2807.67	2728.78	2781.93	2428.68	2508.95	2890.34	2832.4	2299.68	2608.82	2904.26	3133.62	2979.9	2746.17	2283.6	2477.28	2631.9	2962.16
	2210.71	2197.83	2383.3	2305.45	2319.2	2330.4	2431.06	2488.26	2240.41	2159.78	2382.87	2476.87	2270.57	2512.37	2452.46	2241.8	2722.37	2610.66	2381.72	2550.64	2359.1	2421.39	2625.09	2719.22	2657.12	2286.85	2777.67	2582.37	2555.63	2618.36	2488.57	2307.39	2809.89	2730.87	2784.26	2429.42	2510.54	2892.44	2834.43	2300.68	2609.81	2906.8	3136.76	2982.35	2748.22	2284.61	2478.75	2633.57	2964.67
	2211.42	2198.5	2384.67	2306.44	2320.09	2331.62	2432.48	2490.02	2241.14	2160.3	2384.39	2478.12	2271.62	2513.89	2453.73	2242.55	2724.28	2612.19	2382.56	2552.18	2360.09	2422.89	2626.91	2721.01	2658.98	2287.84	2779.37	2583.88	2557.28	2619.95	2489.53	2308.42	2812.11	2732.96	2786.59	2430.16	2512.13	2894.53	2836.45	2301.69	2610.8	2909.34	3139.9	2984.79	2750.26	2285.62	2480.22	2635.25	2967.18
	2212.13	2199.17	2386.04	2307.43	2320.98	2332.83	2433.91	2491.77	2241.87	2160.82	2385.91	2479.38	2272.67	2515.41	2454.99	2243.31	2726.2	2613.72	2383.4	2553.72	2361.07	2424.38	2628.73	2722.8	2660.83	2288.83	2781.07	2585.38	2558.93	2621.53	2490.49	2309.46	2814.32	2735.05	2788.92	2430.9	2513.73	2896.62	2838.47	2302.69	2611.79	2911.88	3143.03	2987.23	2752.31	2286.63	2481.69	2636.93	2969.69
	2212.85	2199.85	2387.41	2308.42	2321.86	2334.05	2435.33	2493.53	2242.59	2161.34	2387.44	2480.64	2273.72	2516.93	2456.26	2244.06	2728.1	2615.24	2384.25	2555.27	2362.06	2425.88	2630.56	2724.59	2662.69	2289.82	2782.76	2586.88	2560.58	2623.11	2491.45	2310.49	2816.54	2737.13	2791.24	2431.64	2515.32	2898.71	2840.49	2303.7	2612.77	2914.42	3146.17	2989.66	2754.36	2287.65	2483.17	2638.62	2972.19
	2213.56	2200.52	2388.78	2309.42	2322.75	2335.26	2436.75	2495.28	2243.32	2161.86	2388.96	2481.89	2274.77	2518.45	2457.52	2244.82	2730.01	2616.77	2385.09	2556.81	2363.04	2427.38	2632.38	2726.37	2664.55	2290.81	2784.45	2588.38	2562.23	2624.7	2492.41	2311.53	2818.76	2739.22	2793.57	2432.38	2516.92	2900.8	2842.5	2304.71	2613.75	2916.95	3149.3	2992.08	2756.41	2288.67	2484.65	2640.3	2974.7
	2214.28	2201.19	2390.15	2310.41	2323.63	2336.48	2438.17	2497.04	2244.04	2162.38	2390.49	2483.15	2275.83	2519.97	2458.79	2245.57	2731.91	2618.29	2385.93	2558.36	2364.02	2428.87	2634.21	2728.15	2666.4	2291.8	2786.14	2589.88	2563.87	2626.28	2493.37	2312.56	2820.98	2741.3	2795.89	2433.11	2518.51	2902.89	2844.51	2305.71	2614.72	2919.48	3152.43	2994.5	2758.46	2289.68	2486.13	2642	2977.2
	2214.99	2201.86	2391.51	2311.41	2324.51	2337.69	2439.6	2498.8	2244.77	2162.9	2392.01	2484.4	2276.88	2521.49	2460.05	2246.33	2733.81	2619.81	2386.77	2559.9	2365	2430.37	2636.04	2729.93	2668.26	2292.79	2787.82	2591.37	2565.52	2627.86	2494.33	2313.6	2823.19	2743.38	2798.22	2433.84	2520.11	2904.97	2846.52	2306.72	2615.69	2922.01	3155.56	2996.91	2760.52	2290.7	2487.62	2643.69	2979.7
	2215.71	2202.54	2392.87	2312.41	2325.39	2338.91	2441.02	2500.55	2245.49	2163.43	2393.54	2485.65	2277.93	2523.01	2461.32	2247.08	2735.71	2621.33	2387.61	2561.45	2365.97	2431.87	2637.87	2731.71	2670.12	2293.78	2789.5	2592.86	2567.17	2629.44	2495.29	2314.63	2825.41	2745.46	2800.54	2434.57	2521.7	2907.05	2848.52	2307.73	2616.66	2924.53	3158.68	2999.32	2762.57	2291.72	2489.1	2645.39	2982.2
	2216.42	2203.21	2394.23	2313.4	2326.27	2340.13	2442.44	2502.31	2246.21	2163.95	2395.07	2486.9	2278.98	2524.52	2462.58	2247.84	2737.6	2622.84	2388.45	2563	2366.94	2433.36	2639.7	2733.48	2671.97	2294.77	2791.18	2594.34	2568.82	2631.03	2496.25	2315.66	2827.62	2747.54	2802.87	2435.3	2523.3	2909.13	2850.52	2308.73	2617.63	2927.06	3161.8	3001.72	2764.62	2292.74	2490.59	2647.09	2984.7
	2217.14	2203.88	2395.58	2314.4	2327.15	2341.34	2443.86	2504.07	2246.93	2164.47	2396.59	2488.15	2280.04	2526.04	2463.85	2248.6	2739.49	2624.36	2389.29	2564.55	2367.91	2434.86	2641.53	2735.25	2673.83	2295.76	2792.85	2595.82	2570.46	2632.61	2497.21	2316.7	2829.84	2749.62	2805.19	2436.02	2524.9	2911.21	2852.51	2309.74	2618.59	2929.57	3164.92	3004.12	2766.67	2293.77	2492.08	2648.8	2987.2
	2217.85	2204.55	2396.94	2315.4	2328.02	2342.56	2445.28	2505.83	2247.66	2165	2398.12	2489.39	2281.09	2527.55	2465.11	2249.35	2741.38	2625.87	2390.13	2566.09	2368.88	2436.36	2643.36	2737.02	2675.69	2296.75	2794.52	2597.3	2572.11	2634.19	2498.16	2317.73	2832.05	2751.7	2807.51	2436.74	2526.5	2913.28	2854.5	2310.75	2619.55	2932.09	3168.03	3006.51	2768.72	2294.79	2493.58	2650.51	2989.69
	2218.57	2205.22	2398.29	2316.4	2328.9	2343.77	2446.7	2507.58	2248.38	2165.52	2399.65	2490.64	2282.14	2529.07	2466.38	2250.11	2743.26	2627.38	2390.97	2567.64	2369.84	2437.85	2645.19	2738.78	2677.54	2297.74	2796.19	2598.77	2573.75	2635.77	2499.12	2318.76	2834.26	2753.77	2809.84	2437.46	2528.1	2915.36	2856.49	2311.76	2620.51	2934.61	3171.14	3008.89	2770.77	2295.82	2495.08	2652.22	2992.18
	2219.28	2205.9	2399.63	2317.4	2329.77	2344.99	2448.12	2509.34	2249.1	2166.05	2401.18	2491.88	2283.19	2530.58	2467.64	2250.86	2745.14	2628.88	2391.81	2569.19	2370.8	2439.35	2647.03	2740.54	2679.4	2298.73	2797.85	2600.24	2575.4	2637.34	2500.07	2319.79	2836.48	2755.84	2812.16	2438.18	2529.7	2917.43	2858.47	2312.76	2621.47	2937.12	3174.25	3011.27	2772.82	2296.84	2496.57	2653.93	2994.67
	2220	2206.57	2400.98	2318.4	2330.64	2346.2	2449.54	2511.1	2249.82	2166.57	2402.7	2493.13	2284.25	2532.1	2468.91	2251.62	2747.02	2630.39	2392.64	2570.74	2371.76	2440.85	2648.86	2742.3	2681.25	2299.73	2799.51	2601.71	2577.04	2638.92	2501.03	2320.82	2838.69	2757.91	2814.48	2438.89	2531.3	2919.5	2860.45	2313.77	2622.42	2939.62	3177.35	3013.64	2774.88	2297.87	2498.07	2655.65	2997.16
	2220.71	2207.24	2402.32	2319.41	2331.51	2347.41	2450.96	2512.85	2250.54	2167.1	2404.23	2494.37	2285.3	2533.61	2470.17	2252.37	2748.89	2631.89	2393.48	2572.3	2372.72	2442.35	2650.7	2744.06	2683.11	2300.72	2801.17	2603.17	2578.69	2640.5	2501.99	2321.85	2840.9	2759.98	2816.8	2439.6	2532.9	2921.56	2862.42	2314.78	2623.37	2942.13	3180.45	3016.01	2776.93	2298.9	2499.58	2657.37	2999.64
	2221.43	2207.91	2403.66	2320.41	2332.38	2348.63	2452.38	2514.61	2251.25	2167.63	2405.76	2495.61	2286.35	2535.12	2471.43	2253.13	2750.76	2633.39	2394.32	2573.85	2373.67	2443.84	2652.54	2745.81	2684.96	2301.71	2802.82	2604.63	2580.33	2642.08	2502.94	2322.88	2843.11	2762.05	2819.12	2440.31	2534.5	2923.63	2864.39	2315.79	2624.32	2944.63	3183.54	3018.37	2778.98	2299.93	2501.08	2659.1	3002.13
	2222.15	2208.58	2405	2321.41	2333.24	2349.84	2453.8	2516.37	2251.97	2168.16	2407.29	2496.85	2287.41	2536.63	2472.69	2253.88	2752.63	2634.88	2395.15	2575.4	2374.62	2445.34	2654.38	2747.56	2686.82	2302.7	2804.47	2606.08	2581.97	2643.65	2503.89	2323.91	2845.32	2764.11	2821.44	2441.02	2536.1	2925.69	2866.35	2316.79	2625.26	2947.13	3186.63	3020.72	2781.03	2300.96	2502.59	2660.83	3004.61
	2222.86	2209.26	2406.33	2322.42	2334.11	2351.05	2455.22	2518.13	2252.69	2168.69	2408.82	2498.08	2288.46	2538.14	2473.96	2254.64	2754.49	2636.38	2395.99	2576.95	2375.57	2446.83	2656.21	2749.31	2688.67	2303.69	2806.12	2607.53	2583.61	2645.23	2504.85	2324.94	2847.53	2766.17	2823.75	2441.72	2537.7	2927.75	2868.31	2317.8	2626.2	2949.63	3189.72	3023.07	2783.08	2301.99	2504.1	2662.56	3007.09
	2223.58	2209.93	2407.66	2323.42	2334.97	2352.26	2456.64	2519.88	2253.4	2169.21	2410.34	2499.32	2289.51	2539.65	2475.22	2255.4	2756.35	2637.87	2396.82	2578.5	2376.52	2448.33	2658.05	2751.05	2690.53	2304.68	2807.77	2608.98	2585.25	2646.81	2505.8	2325.96	2849.73	2768.24	2826.07	2442.43	2539.3	2929.8	2870.27	2318.81	2627.14	2952.12	3192.8	3025.41	2785.13	2303.02	2505.61	2664.29	3009.56
	2224.29	2210.6	2408.99	2324.43	2335.83	2353.48	2458.06	2521.64	2254.12	2169.74	2411.87	2500.55	2290.56	2541.16	2476.48	2256.15	2758.2	2639.36	2397.65	2580.06	2377.46	2449.83	2659.89	2752.8	2692.38	2305.67	2809.41	2610.42	2586.89	2648.38	2506.76	2326.99	2851.94	2770.29	2828.39	2443.13	2540.9	2931.86	2872.22	2319.82	2628.08	2954.61	3195.87	3027.75	2787.18	2304.06	2507.13	2666.03	3012.03
	2225.01	2211.27	2410.32	2325.43	2336.69	2354.69	2459.47	2523.39	2254.83	2170.28	2413.4	2501.79	2291.62	2542.66	2477.74	2256.91	2760.06	2640.85	2398.49	2581.61	2378.4	2451.32	2661.73	2754.54	2694.24	2306.66	2811.04	2611.86	2588.53	2649.95	2507.71	2328.02	2854.15	2772.35	2830.7	2443.82	2542.51	2933.91	2874.17	2320.83	2629.01	2957.09	3198.95	3030.07	2789.23	2305.09	2508.64	2667.77	3014.5
	2225.72	2211.94	2411.64	2326.44	2337.55	2355.9	2460.89	2525.15	2255.55	2170.81	2414.93	2503.02	2292.67	2544.17	2479	2257.66	2761.9	2642.33	2399.32	2583.17	2379.34	2452.82	2663.58	2756.27	2696.09	2307.65	2812.68	2613.29	2590.17	2651.53	2508.66	2329.04	2856.35	2774.41	2833.02	2444.52	2544.11	2935.95	2876.12	2321.83	2629.94	2959.58	3202.01	3032.4	2791.28	2306.13	2510.16	2669.51	3016.97
	2226.44	2212.61	2412.96	2327.44	2338.41	2357.11	2462.3	2526.9	2256.26	2171.34	2416.46	2504.25	2293.72	2545.67	2480.26	2258.42	2763.75	2643.81	2400.15	2584.72	2380.27	2454.31	2665.42	2758	2697.94	2308.64	2814.31	2614.73	2591.81	2653.1	2509.61	2330.07	2858.56	2776.46	2835.33	2445.21	2545.71	2938	2878.06	2322.84	2630.87	2962.06	3205.07	3034.71	2793.33	2307.17	2511.68	2671.26	3019.43
	2227.15	2213.28	2414.27	2328.45	2339.26	2358.32	2463.72	2528.66	2256.97	2171.87	2417.99	2505.48	2294.77	2547.17	2481.51	2259.17	2765.59	2645.29	2400.98	2586.28	2381.21	2455.81	2667.26	2759.73	2699.79	2309.63	2815.94	2616.15	2593.44	2654.67	2510.56	2331.09	2860.76	2778.51	2837.64	2445.9	2547.31	2940.04	2879.99	2323.85	2631.8	2964.53	3208.13	3037.02	2795.38	2308.21	2513.2	2673.01	3021.89
	2227.87	2213.95	2415.59	2329.46	2340.11	2359.53	2465.13	2530.41	2257.68	2172.41	2419.51	2506.7	2295.83	2548.68	2482.77	2259.93	2767.42	2646.77	2401.81	2587.83	2382.14	2457.3	2669.1	2761.46	2701.64	2310.62	2817.56	2617.58	2595.08	2656.25	2511.52	2332.11	2862.96	2780.56	2839.95	2446.59	2548.92	2942.08	2881.92	2324.86	2632.72	2967	3211.18	3039.33	2797.43	2309.25	2514.72	2674.76	3024.35
	2228.58	2214.62	2416.9	2330.47	2340.97	2360.74	2466.55	2532.16	2258.39	2172.94	2421.04	2507.93	2296.88	2550.18	2484.03	2260.68	2769.25	2648.24	2402.64	2589.39	2383.06	2458.79	2670.95	2763.18	2703.5	2311.61	2819.18	2618.99	2596.71	2657.82	2512.47	2333.14	2865.17	2782.6	2842.26	2447.27	2550.52	2944.12	2883.85	2325.87	2633.65	2969.47	3214.23	3041.62	2799.48	2310.29	2516.25	2676.51	3026.8
	2229.3	2215.29	2418.2	2331.47	2341.82	2361.94	2467.96	2533.92	2259.1	2173.48	2422.57	2509.15	2297.93	2551.68	2485.29	2261.43	2771.08	2649.71	2403.47	2590.94	2383.99	2460.29	2672.79	2764.9	2705.35	2312.59	2820.8	2620.41	2598.35	2659.39	2513.42	2334.16	2867.37	2784.64	2844.57	2447.95	2552.12	2946.15	2885.77	2326.87	2634.56	2971.94	3217.27	3043.91	2801.52	2311.33	2517.78	2678.27	3029.25
	2230.01	2215.96	2419.5	2332.48	2342.66	2363.15	2469.37	2535.67	2259.81	2174.01	2424.09	2510.37	2298.98	2553.17	2486.54	2262.19	2772.91	2651.18	2404.3	2592.5	2384.91	2461.78	2674.64	2766.62	2707.2	2313.58	2822.42	2621.82	2599.98	2660.96	2514.37	2335.18	2869.57	2786.69	2846.88	2448.63	2553.73	2948.18	2887.69	2327.88	2635.48	2974.4	3220.3	3046.2	2803.57	2312.37	2519.31	2680.03	3031.7
	2230.73	2216.63	2420.8	2333.49	2343.51	2364.36	2470.79	2537.42	2260.52	2174.55	2425.62	2511.59	2300.03	2554.67	2487.8	2262.94	2774.73	2652.65	2405.12	2594.06	2385.83	2463.27	2676.48	2768.33	2709.04	2314.57	2824.03	2623.22	2601.61	2662.53	2515.32	2336.2	2871.76	2788.72	2849.18	2449.31	2555.33	2950.21	2889.6	2328.89	2636.4	2976.86	3223.33	3048.47	2805.62	2313.41	2520.84	2681.79	3034.14
	2231.44	2217.29	2422.1	2334.5	2344.35	2365.56	2472.2	2539.17	2261.23	2175.09	2427.15	2512.81	2301.08	2556.17	2489.05	2263.69	2776.54	2654.11	2405.95	2595.62	2386.74	2464.76	2678.33	2770.04	2710.89	2315.56	2825.64	2624.63	2603.24	2664.1	2516.27	2337.22	2873.96	2790.76	2851.49	2449.99	2556.93	2952.23	2891.51	2329.9	2637.31	2979.31	3226.35	3050.74	2807.66	2314.46	2522.37	2683.56	3036.58
	2232.15	2217.96	2423.39	2335.51	2345.19	2366.77	2473.61	2540.92	2261.93	2175.63	2428.67	2514.03	2302.13	2557.66	2490.3	2264.45	2778.35	2655.57	2406.78	2597.17	2387.66	2466.25	2680.17	2771.75	2712.74	2316.54	2827.24	2626.02	2604.87	2665.66	2517.22	2338.23	2876.16	2792.79	2853.79	2450.66	2558.54	2954.25	2893.41	2330.9	2638.22	2981.77	3229.37	3053.01	2809.7	2315.51	2523.9	2685.33	3039.02
	2232.87	2218.63	2424.68	2336.52	2346.03	2367.97	2475.02	2542.67	2262.64	2176.17	2430.2	2515.24	2303.18	2559.15	2491.55	2265.2	2780.16	2657.03	2407.6	2598.73	2388.57	2467.74	2682.02	2773.45	2714.59	2317.53	2828.84	2627.42	2606.5	2667.23	2518.17	2339.25	2878.35	2794.82	2856.1	2451.33	2560.14	2956.27	2895.31	2331.91	2639.13	2984.21	3232.38	3055.26	2811.75	2316.55	2525.44	2687.1	3041.45
	2233.58	2219.3	2425.96	2337.53	2346.87	2369.17	2476.42	2544.41	2263.34	2176.71	2431.72	2516.46	2304.23	2560.64	2492.81	2265.95	2781.96	2658.48	2408.43	2600.29	2389.47	2469.23	2683.87	2775.15	2716.43	2318.52	2830.44	2628.8	2608.13	2668.8	2519.12	2340.27	2880.55	2796.85	2858.4	2452	2561.75	2958.29	2897.2	2332.92	2640.04	2986.66	3235.39	3057.51	2813.79	2317.6	2526.98	2688.87	3043.88
	2234.29	2219.96	2427.25	2338.54	2347.71	2370.37	2477.83	2546.16	2264.05	2177.25	2433.24	2517.67	2305.28	2562.13	2494.06	2266.71	2783.76	2659.94	2409.25	2601.85	2390.38	2470.72	2685.71	2776.85	2718.28	2319.5	2832.04	2630.19	2609.76	2670.37	2520.07	2341.28	2882.74	2798.88	2860.7	2452.67	2563.35	2960.3	2899.09	2333.93	2640.94	2989.09	3238.38	3059.75	2815.83	2318.65	2528.52	2690.64	3046.31
	2235	2220.63	2428.52	2339.55	2348.54	2371.57	2479.24	2547.9	2264.75	2177.79	2434.77	2518.88	2306.33	2563.62	2495.3	2267.46	2785.55	2661.38	2410.07	2603.41	2391.28	2472.21	2687.56	2778.55	2720.12	2320.48	2833.63	2631.57	2611.38	2671.93	2521.02	2342.3	2884.93	2800.9	2863	2453.33	2564.95	2962.3	2900.98	2334.93	2641.84	2991.53	3241.38	3061.99	2817.87	2319.7	2530.06	2692.42	3048.73
[truncated: 6,303 more rows]
[truncated: 133 more columns]

## Sheet: Analysis
Cell:	Peak Time 1	Peak Time 2	Peak Time 3	Peak Time 4	Peak Time 5	Peak ZT 1	Peak ZT 2	Peak ZT 3	Peak ZT 4	Peak ZT 5	Peak ExT 1	Peak ExT 2	Peak ExT 3	Peak ExT 4	Peak ExT 5	Peak 1 luminescence value	Peak 2 luminescence value	Peak 3 luminescence value	Peak 4 luminescence value	Peak 5 luminescence value	Trough Time 1	Trough Time 2	Trough Time 3	Trough Time 4	Trough Time 5	Trough ZT 1	Trough ZT 2	Trough ZT 3	Trough ZT 4	Trough ZT 5	Trough ExT 1	Trough ExT 2	Trough ExT 3	Trough ExT 4	Trough ExT 5	Trough 1 luminescence value	Trough 2 luminescence value	Trough 3 luminescence value	Trough 4 luminescence value	Trough 5 luminescence value	Rising Edge Halfmax Time 1	Rising Edge Halfmax Time 2	Rising Edge Halfmax Time 3	Rising Edge Halfmax Time 4	Rising Edge Halfmax Time 5	Rising Edge Halfmax ZT 1	Rising Edge Halfmax ZT 2	Rising Edge Halfmax ZT 3	Rising Edge Halfmax ZT 4
[truncated: 182 more rows]
[truncated: 35 more columns]
