# Supplementary material for: Single cell model for re‐entrainment to a shifted light cycle
Source: FASEB J. 2022 Sep 3;36(10):e22518. doi: 10.1096/fj.202200478R (PMC9543151; doi:10.1096/fj.202200478R)
Supplement: Supplementary file 28 — Dataset S27 [file FSB2-36-0-s038.xlsx]

## Sheet: Information
Cell num	X	Y	Size
1	102	109.5	6
2	102.125	125.875	8
3	103.125	105.125	8
4	104	113	9
5	105.6	108.8	5
6	106	131.5	6
7	107	104.5	6
8	107	128	9
9	108.125	101.125	8
10	107.5	122	6
11	109	110	9
12	109.667	97.6667	3
13	110	118	9
14	110.125	138.125	8
15	111.167	94	6
16	110.5	114.5	4
17	111	122	9
18	110.333	129.333	3
19	111	141.5	6
20	112.125	100.125	8
21	112	105	9
22	112	126	9
23	113	108	3
24	113	111	9
25	112.714	132.143	7
26	112.5	144.5	4
27	114.2	96.6	5
28	114	116	9
29	113.5	137	6
30	114	148	9
31	114.333	152.667	6
32	115.125	122.875	8
33	114	141	3
34	116.125	93.125	8
35	115.5	101.5	4
36	116.143	119.286	7
37	115.333	126.667	3
38	116	130	9
39	116.75	104.75	4
40	117.125	112.875	8
41	117	136	9
42	117	139	3
43	117	142	9
44	117.5	96.5	4
45	118	108	9
46	117.667	145.833	6
47	117.5	153	6
48	118.5	102	6
49	118.667	116.333	3
50	119	124	9
51	118.667	127.333	3
52	118.667	132.667	3
53	120	91	9
54	120	149	9
55	121.125	96.125	8
56	121.125	111.125	8
57	121	143	9
58	122	101	9
59	122	116	9
60	122	119.5	6
61	122	127.286	7
62	121.875	132.875	8
63	121.6	137.2	5
64	123	157	9
65	125	92	9
66	124.5	107.5	4
67	125	111	9
68	125	124	9
69	125	136	9
70	125	140	9
71	125	148.5	6
72	125	117	3
73	126	130	9
74	125.5	145	6
75	128	106	9
76	128.125	116.125	8
77	127.875	152.875	8
78	128.5	96	6
79	129	101	9
80	128.5	119.5	4
81	129	135	9
82	129	146	9
83	129.667	90.8333	6
84	129.667	111.667	3
85	130.125	122.875	8
86	130	128	9
87	130	131.5	6
88	131.143	142.714	7
89	131.8	93.6	5
90	132	97	9
91	132	108	9
92	132	156	9
93	132.5	102	6
94	133	112	9
95	133.2	119.6	5
96	133	139	9
97	132	148	3
98	133.5	132.5	4
99	134.667	105.333	3
100	135	116	9
101	135	129	9
102	135	144	9
103	135	148	9
104	135.125	152.875	8
105	135.333	98.6667	3
106	136	102	9
107	135.875	122.875	8
108	136	157.5	6
109	136.667	108.333	3
110	136.5	139	6
111	137	161	9
112	138	105	5
113	138	112	9
114	139	118	9
115	139	126	9
116	139	142.5	6
117	138.5	146	6
118	139	150	9
119	139.875	108.125	8
120	139.5	122.5	4
121	140	129.5	6
122	140	132.5	6
123	140	139	9
124	141.5	111.5	4
125	142	114	3
126	142.143	135.286	7
127	143	116.5	6
128	143	120	9
129	144	123.5	6
130	144	127	9
131	145	130	3
132	145	139	9
133	145	142.5	6
134	145.833	74	6
135	146	86	9
136	146	133	9
137	146	136	3
138	145.875	146.125	8
139	146	149	3
140	147	82	9
141	147	93	3
142	148	79	3
143	148	90	9
144	148	95.5	6
145	149.286	70.1429	7
146	148.5	76	6
147	149	99	9
148	148.5	102.5	4
149	148.5	105.5	4
150	149.667	84.6667	3
151	151	92.8	5
152	152	77	9
153	152	81	9
154	152	103.5	6
155	152	107	9
156	152.857	63.7143	7
157	152	69	3
158	153	73.5	6
159	153	85	9
160	153	89	9
161	152.5	110.5	4
162	154	95	9
163	155	67	9
164	155	98.5	6
165	155	113.5	6
166	156.2	79.4	5
167	155.75	103.25	4
168	156	110	9
169	157	72	9
170	157	76	9
171	157	83	9
172	158	91	3
173	158	117	9
174	159	64.125	8
175	159	88	9
176	159	94	9
177	158.875	101.875	8
178	158.5	106	6
179	158.6	113.2	5
180	159.8	67.6	5
181	160.286	80.8571	7
182	160.4	70.8	5
183	160.5	84.5	4
184	160.6	120.8	5
185	162	104.5	6
186	162	108	9
187	161.5	117.5	4
188	163	74	9
189	164	77.5	6
190	163	84	3
191	164	93	9
192	164	97	9
193	164	121	9
194	164.125	124.875	8
195	165	67	9
196	165	101	9
197	165	112	9
198	164.5	115.5	4
199	166	83	9
200	166	106	9
201	167	74	9
202	167.125	89.875	8
203	167	128.25	4
204	168.125	70.125	8
205	168.333	79.8333	6
206	168	97	9
207	168	109.6	5
208	168	117	9
209	167.5	125	6
210	168.8	100.6	5
211	170	131	9
212	170.75	74.75	4
213	171	112	9
214	171	124	9
215	170.667	134.333	3
216	171.875	77.875	8
217	171.333	81.6667	3
218	172	85	9
219	171.5	98	6
220	171.833	103.167	6
221	172	108	9
222	172	120.5	6
223	172.714	72	7
224	174	89	9
225	174	136	9
226	175	81	9
227	175	97	9
228	175	100.5	6
229	175	116	9
230	176	75	9
231	175.5	108.5	4
232	176	112	9
233	176	121	9
234	177	91.8333	6
235	177	131	9
236	177.75	78.75	4
237	178	126	9
238	177	136	3
239	179	94.5	6
240	178.667	114.667	3
241	180	84	9
242	180	98	9
243	180	118	9
244	180.125	135.875	8
245	180.875	80.125	8
246	181	103	9
247	181	130	9
248	181.857	124.286	7
249	183	107	9
250	183.857	99.2857	7
251	184	117.5	6
252	184	121	9
253	184.5	85	6
254	185	114.5	6
255	184.5	136.5	4
256	186	96	9
257	185.714	110.857	7
258	186.5	107	6
259	187	130	9
260	187.857	84.2857	7
261	187.5	120	6
262	189	113	9
263	189.5	88	6
264	190	103	9
265	191.143	91.2857	7
266	191	99.5	6
267	191.143	109.714	7
268	191	119	9
269	190.4	130.2	5
271	192.5	96.5	4
272	193.143	115.714	7
273	193.125	127.125	8
274	194.125	106.875	8
275	193.75	121.25	4
276	195	111	9
277	195	133.5	6
278	196.875	122.125	8

## Sheet: Raw Data
Cell:	1	2	3	4	5	6	7	8	9	10	11	12	13	14	15	16	17	18	19	20	21	22	23	24	25	26	27	28	29	30	31	32	33	34	35	36	37	38	39	40	41	42	43	44	45	46	47	48	49
	2585.83	2456.38	2690.12	2807.62	2593.2	2583.92	2821.67	2991.67	2762.29	2685	3008.22	2772.33	2940.78	2650.38	2854.67	3079.5	3101.33	2850.67	2653.17	3051.25	3094.67	3285.33	3135.33	2950.89	2852.86	2497	3096.6	3349.56	3012.33	2488.11	2408.17	3447.75	2769.67	2987.5	3116.25	3211.43	3642.67	3087.56	2952.5	3122.5	3311.67	3509.67	2946.89	3185	3479.11	3001.83	2564.17	3582.83	3437.33
	2451.5	2398.88	2497.88	2675	2447.2	2415.17	2634.5	2738.33	2584.14	2516	2683.78	2562.67	2654	2500	2596.83	2670.25	2761.33	2594	2475.83	2720.12	2727	2854.89	2771.67	2658.22	2609.43	2380	2769.8	2954.78	2705.33	2342	2279.17	3006.38	2606.67	2639	2807.75	2834.14	3057.67	2732.11	2712.5	2724.75	2865	3044.33	2667.89	2849.75	3021.11	2696.17	2396.33	3121.83	3119.33
	2291.33	2321.38	2320.38	2511.38	2321.8	2299.67	2486	2514.44	2394.86	2367.83	2446.22	2381.33	2454.56	2360.5	2344.83	2449.5	2478.67	2422.33	2346.17	2476	2445.67	2592.33	2492.33	2447.11	2481.71	2266.5	2492.4	2681.28	2477.67	2222.44	2154.5	2698.38	2429.67	2384.38	2499.5	2594.43	2660.67	2493.11	2456.25	2507	2537.11	2629.67	2440.22	2577.75	2678.78	2492	2233.83	2703	2812.67
	2219.33	2228.75	2217.25	2363.75	2260	2232.17	2376.33	2396.56	2334.57	2293.33	2309.44	2280.33	2397.22	2304	2223.67	2364.75	2424.44	2392	2306.17	2375	2271.56	2529.33	2376	2341.44	2372.57	2203.5	2327.6	2553.67	2405.67	2196.44	2109.83	2487	2400.33	2265.88	2337.75	2528.86	2521	2420.89	2365.25	2526.62	2438	2493	2345.78	2323.5	2505.67	2397	2195	2525.33	2714
	2154.17	2180.75	2147.12	2296.38	2201	2217.67	2295.17	2314.44	2264.71	2250.33	2285.89	2285	2315.89	2236.88	2184.83	2309	2361.78	2373	2222.67	2276.62	2223.11	2499.11	2379.67	2295.11	2313.14	2161.5	2263.2	2489.44	2327.17	2195.78	2092.33	2436.38	2358.33	2222.5	2284.25	2470.71	2493.67	2408.22	2273.75	2367.88	2374.33	2442.33	2303.22	2297.75	2440.22	2334.33	2161.17	2450.83	2605.33
	2125.5	2134.62	2115.75	2241.12	2175.4	2182	2249.33	2256.44	2206	2182	2251	2220.67	2339.22	2195	2172.83	2243.75	2312.67	2282.33	2174	2218.75	2202.89	2485.78	2294.33	2249.22	2236.43	2159.5	2235.6	2406.22	2250.17	2167.56	2074	2391	2331	2186.38	2233.25	2398	2436.67	2372.78	2258.75	2365.88	2305.89	2332	2259.11	2235.5	2375.11	2269.83	2111.67	2349	2541
	2111.83	2094.88	2101.62	2188.25	2153.6	2165.33	2199.67	2217.11	2175.71	2153.33	2246.56	2177.33	2232.44	2162	2126.5	2219.25	2285	2225.67	2165.67	2172.62	2144.22	2459	2228.67	2202.89	2332.29	2135.25	2189	2359.22	2239.5	2132.33	2065.5	2351.75	2268.67	2121.88	2183.25	2366.86	2386	2333.78	2259.5	2348.25	2283.67	2238.33	2196.22	2174	2310.56	2212.33	2072.5	2259	2521
	2071.33	2078.62	2069	2149.38	2153	2125.83	2154.67	2179.56	2159.86	2088	2207.89	2154	2208.67	2153.5	2080.83	2233.25	2253.89	2194	2142.83	2122.5	2108.56	2383.56	2163.67	2150.67	2197.86	2136	2169.2	2285.67	2227	2131	2084.83	2300.75	2238.67	2082.25	2173.25	2322	2350.67	2343	2214.75	2307.88	2281.78	2200.67	2177.22	2127.5	2299.11	2188.67	2078.33	2224.67	2459.67
	2054.17	2085.75	2061.62	2127.62	2139	2132.5	2156.83	2161.22	2153.57	2101.33	2204.89	2133	2256	2173.25	2073	2232.75	2272.11	2212.67	2147.83	2125	2128.56	2372.44	2236.67	2183.11	2215	2153.25	2149.4	2332.78	2233.5	2132	2092.17	2308.88	2255	2064.38	2173	2331.71	2427	2379.78	2173.75	2306.5	2317.22	2223.67	2191.67	2108.25	2322.56	2212.83	2087	2198.17	2456.33
	2068.33	2077.12	2074.25	2127.5	2158.8	2144.83	2174.17	2177.89	2168	2095.67	2232.67	2122	2269.11	2197.5	2105.17	2249	2285.89	2232	2155.17	2170.75	2177.11	2389.56	2284	2222.56	2239.29	2202	2210.6	2347.56	2221.83	2196.11	2090.67	2342	2267	2091.88	2183.25	2346.71	2418.33	2443.11	2187.5	2349.88	2361.56	2284	2214.22	2142.25	2355.11	2256.67	2103.17	2255.17	2450.33
	2061.5	2085.25	2082.12	2130.5	2161.4	2178.5	2173	2221.67	2191.57	2087.17	2258.22	2132.67	2309.67	2228.25	2153.83	2266	2318	2253	2200	2222.75	2242	2423.67	2300.67	2232	2326.29	2249.5	2275	2360.11	2263.67	2236.33	2158.5	2413.12	2286.67	2117.5	2235	2372.43	2567.67	2590.78	2224	2395.12	2382.67	2378	2283.56	2174.5	2427.78	2289.17	2127.5	2312.17	2522.67
	2076.33	2096.38	2107	2118.38	2163.8	2209.83	2218.33	2245.22	2235.29	2107	2289.22	2149.17	2372.44	2249.38	2202.17	2331.25	2363.11	2317.67	2238.17	2263.38	2293.67	2442.44	2327.67	2282.11	2426.86	2320.75	2330.2	2402.89	2310.5	2254.67	2204.17	2437.5	2338.67	2147.38	2294.75	2424.43	2694.67	2723.33	2264.75	2464.5	2461.56	2465	2384.11	2224.5	2515.33	2309.5	2188.5	2334	2548.33
	2101.5	2110.62	2138.88	2133.12	2188.8	2192.17	2272.33	2280.33	2263.86	2136.33	2332.22	2146.67	2429.22	2286.62	2193.5	2394.25	2408.22	2384.67	2312	2300	2363.44	2487.67	2370	2352.22	2413.29	2344.25	2380.2	2472.89	2355.33	2288.33	2265.5	2502.25	2378.67	2212.75	2344.5	2474.43	2781.33	2768	2311.5	2501.88	2539.78	2530.33	2448.44	2242.5	2633.44	2402.33	2229.67	2360.33	2576.33
	2117	2136.5	2154.12	2155.88	2210.8	2182.5	2325.83	2327.11	2311.43	2145.33	2399.33	2164.33	2486	2340.88	2302.33	2437.5	2525.89	2446.33	2342.33	2326.5	2458.22	2564.11	2525.33	2417.11	2441.86	2358.25	2430.2	2555.67	2402.5	2289.89	2281.67	2588.25	2404	2258.38	2407.25	2553	2920.33	2837.44	2380	2626	2622.11	2646	2497.67	2313.75	2782.56	2444.17	2240.83	2445.17	2647
	2153.67	2148	2162.88	2163.75	2251	2200.5	2392.83	2379.11	2363.14	2172.5	2519.22	2200	2494.22	2377.75	2378	2502.5	2598.78	2544	2404.5	2368.5	2539.11	2679.67	2590.67	2505	2530.57	2376.5	2502.4	2603.56	2467.5	2290.78	2291.17	2683	2435.33	2326.25	2491.5	2630.86	2957.33	2904.33	2419	2762	2700.89	2763	2572.56	2371.5	2823.89	2511.67	2287.67	2524.83	2781.33
	2218.33	2161	2233.62	2192	2292.6	2211.83	2445.33	2444.33	2400.29	2224.67	2593.22	2215	2526.67	2423	2443.83	2569.5	2598.56	2590.67	2473	2415.75	2613.33	2731.33	2666.33	2554.22	2579.57	2387	2554	2686.56	2532.83	2282.33	2311.67	2795.25	2487.67	2375.25	2525	2740.71	3043.67	2964.67	2465.25	2795.62	2766.78	2882	2656.22	2429.25	2945.89	2552.17	2337.67	2578.17	2852.67
	2254.67	2176.62	2260.12	2238.88	2335	2249.67	2520.67	2546.89	2445	2246.5	2601.78	2259	2588.89	2482.5	2491.33	2597	2659.56	2601.67	2500	2492.38	2690.11	2817.67	2676.33	2625.11	2613.43	2383.25	2606	2800.11	2612	2342.44	2306.08	2863.75	2540.33	2427.88	2573	2822.57	3107.33	3028.11	2532	2859.5	2795.11	2864.67	2676.11	2463.25	3015.67	2583.17	2367.17	2670.67	2942.67
	2296.67	2200.5	2262.62	2287.88	2349.4	2269	2513.67	2637.67	2471.86	2316.33	2634.78	2261.33	2687.56	2507.62	2505.67	2641.5	2678.89	2607.33	2494.17	2535.5	2734.22	2890.78	2683	2711.78	2642	2353.5	2633.4	2860.22	2652.17	2422.56	2299.67	2923.12	2531.67	2470.75	2628.25	2866.71	3144	3012.11	2582.25	2901.88	2820.11	2883.33	2694.89	2502.75	3070.22	2622.67	2400.33	2781.33	3041
	2295.5	2247.75	2308.88	2290	2427.8	2292.5	2502.33	2662.78	2499.71	2327.67	2601.89	2298.67	2676	2535.75	2529.5	2668	2698.33	2625	2525.17	2521.75	2755.33	2920.89	2683.33	2718.44	2597.14	2341	2593.2	2913.11	2634.83	2437.11	2308.83	2984	2550.67	2529.12	2696.5	2886.29	3224	3030	2638	2913.25	2849.44	2953.67	2735.89	2528.25	3077.56	2638.33	2430.83	2772.33	3011.67
	2303.17	2260	2338.62	2338.25	2441.6	2312	2495.67	2734.89	2551.29	2346.33	2613.78	2320	2662.89	2578.75	2503.33	2683	2693.78	2620.33	2561.33	2548.62	2778.89	2901.67	2645	2713.78	2604.57	2322.75	2591.6	2915.33	2641	2413.67	2351	2995.62	2574.67	2541.5	2685.75	2900.43	3154.33	2965.67	2607.75	2884	2849.44	2927.33	2756.11	2551.75	3056.89	2662	2460.17	2772.5	3009.33
	2312.17	2266.38	2389.25	2354.75	2449	2318	2485.33	2719.33	2552.86	2361.67	2604.56	2295.67	2648.11	2596.5	2465.5	2668.25	2698.67	2658.33	2579.17	2529.25	2799.67	2889.89	2680.33	2741.22	2614.86	2306.75	2566.8	2852.89	2602	2418.33	2369.67	2950.88	2621.67	2519.69	2679	2891.71	3137.33	2908.89	2632.5	2828	2818.78	2887	2753.33	2541.75	3052.11	2667.67	2454.5	2737.67	3055.33
	2307.17	2243.5	2348.12	2393.12	2460.8	2290.17	2470.67	2658.67	2524.57	2405.33	2622	2275.33	2629.22	2539.88	2446	2626.5	2743.56	2614.67	2529.17	2507.75	2782.78	2849.33	2648.33	2726.11	2590.29	2327.75	2543	2840.44	2572.67	2394.22	2370.83	2904.25	2596.67	2496.62	2681.5	2889.57	3042.67	2877.56	2623.25	2766.75	2797.89	2863.67	2711.56	2566.5	3000.67	2682.67	2445.17	2720	3080.67
	2319	2263.5	2339.25	2458.81	2475.2	2284.83	2441.83	2608.89	2489.57	2397.83	2612.89	2297.67	2609.89	2541.62	2427.17	2585.75	2698.44	2542.67	2492.83	2474.94	2666.78	2780.78	2600.67	2723.78	2543.57	2291.25	2511.4	2842.78	2530	2365.11	2355.33	2813	2559.67	2507.25	2658.25	2907.86	2959.67	2822.78	2589.75	2779.5	2747.22	2798	2647.67	2567.75	2909.78	2671.67	2428.17	2738.67	3084.67
	2290	2262.88	2325.62	2463.12	2464	2283.17	2437.5	2584.67	2454	2383	2599.44	2292.33	2584.56	2514	2349.5	2566.75	2690	2520	2427.67	2439.12	2626.56	2735.44	2539.67	2664	2544	2251.75	2487	2791.11	2510.33	2341.89	2323.5	2769.25	2494	2482.25	2624.75	2865	2893.33	2737.44	2551	2733.88	2697.89	2731.67	2594	2561.25	2801.78	2614.5	2402.5	2725.33	3056
	2266.67	2256.12	2280.5	2430.88	2422.6	2278.67	2404.67	2531.89	2408.57	2360.33	2593.56	2299.67	2554.22	2503	2298.33	2531.75	2664.44	2479.33	2398.67	2410.75	2610.89	2671.44	2491	2625.56	2518.29	2225.5	2447.8	2773.22	2462	2325.89	2283	2744.75	2495.67	2439.75	2617	2807.14	2805.67	2664	2536.75	2650.75	2653.44	2675	2552.56	2571.5	2723.56	2563.17	2381.67	2704.5	3012
	2236	2239.62	2263.25	2452.62	2364	2260.33	2410.17	2496.11	2379.14	2316	2541.22	2259.33	2534.33	2453.62	2245	2459.75	2589.89	2430.33	2358.67	2385.25	2540	2620.11	2427	2546.22	2459	2197.75	2396	2694.56	2446.5	2267	2233.5	2682.62	2498	2384.38	2567.75	2766.43	2718.33	2566.89	2473.25	2590.75	2599.22	2636.67	2491.22	2479.5	2655.33	2523.17	2372.33	2652.83	3041
	2188	2235.25	2242.62	2429.75	2332.6	2249.17	2365.17	2444	2379.14	2285	2493.33	2257	2489.67	2441.62	2207.5	2425.75	2530.22	2422	2333.5	2341.25	2467.33	2556.44	2395	2483.22	2426	2194.5	2362.4	2627.44	2418.83	2233.11	2195	2615.88	2498.67	2329.88	2526.38	2710.43	2666	2481.11	2429.75	2525.5	2525	2548	2461	2425.5	2593.67	2437.83	2324.5	2598.5	2957
	2161.5	2245.38	2191.62	2365.12	2311	2224.83	2304.67	2400.44	2319.14	2252	2403.33	2268	2498.67	2390.88	2155.5	2391	2569.11	2347	2330.67	2296.12	2458.33	2488.67	2341.67	2417.67	2368.71	2180.25	2306.6	2547.56	2372	2196.22	2158	2536.38	2500.67	2295.88	2478.5	2623	2577.33	2394.89	2406.25	2443	2473.78	2566.67	2444.33	2362.25	2511.56	2385.83	2267.5	2475.5	2890.67
	2138	2212.75	2162.5	2314.88	2243.8	2186.17	2267.5	2353.44	2306.14	2224.33	2375.44	2265	2495.33	2335	2116.5	2426.25	2407.89	2320.33	2302.67	2252.25	2395.22	2461	2280.33	2362	2313.14	2158	2260	2564.11	2321.17	2178.22	2142.5	2466.38	2407	2265.25	2418	2539.57	2493.33	2373.67	2356.75	2373.5	2404.67	2500.33	2395.11	2328.75	2469.11	2341.33	2257.17	2427.5	2834
	2113.67	2188.62	2116.38	2275	2216	2184.67	2227.5	2304.33	2265	2200.67	2385.11	2242.33	2511.11	2286.12	2109.33	2375	2360.67	2270.67	2249.83	2230.75	2370.72	2403.22	2313	2344	2257.86	2144	2220.4	2465.33	2254.83	2150.44	2101.67	2411	2316.33	2228.38	2385	2460.29	2402.33	2328.78	2318	2343.38	2350.78	2463.33	2348.67	2278.25	2451.11	2351.83	2216.17	2373.83	2825.33
	2097.83	2157.5	2101.25	2215.25	2188.6	2173.33	2218.33	2282.11	2244.43	2166.33	2324.44	2206.67	2440.33	2273.38	2110.33	2318	2338.22	2268.67	2218.83	2200.38	2346.89	2339.67	2256.33	2294	2231.86	2122.5	2176.8	2394.22	2226.67	2139.67	2084	2376	2294.67	2204.75	2334	2420.57	2358.33	2316.67	2298.75	2284.25	2318.44	2417.33	2311.78	2246	2410.67	2248	2210.17	2332.5	2668.33
	2085.33	2126.75	2079.25	2165.75	2157	2158.17	2166.83	2277.89	2216.43	2157.67	2274.44	2174.67	2375.89	2253	2070.33	2285	2281.11	2268	2224	2178.5	2297.22	2315.44	2200.33	2243	2196.86	2126.5	2158.2	2385.33	2215	2137.22	2093.33	2329.38	2273	2168	2313	2405.71	2386	2318.67	2255.25	2254	2281.67	2385.33	2287.33	2221.25	2363.78	2235.33	2191.83	2289.67	2551.67
	2077.67	2114.12	2066.38	2147.88	2144.4	2138.83	2162	2231.33	2259	2144.67	2294.33	2203.33	2353	2238	2070.83	2277.75	2269.44	2247.33	2196.5	2175.25	2279.89	2302.22	2224	2209.33	2187.14	2155.75	2166.6	2356.89	2251.67	2148	2106.33	2318.38	2276.33	2173.88	2285.5	2345.43	2390.67	2320.44	2226.5	2261	2275.22	2357	2254	2205.75	2343	2257.5	2192.17	2291.5	2479.67
	2071.5	2091.5	2065.5	2116.25	2138.8	2113.17	2150.5	2233	2250.71	2124.5	2303.56	2243	2353.11	2233	2083.83	2307	2254.44	2233.67	2181.5	2200.38	2270.67	2321	2237.67	2249.33	2189.86	2179	2180.4	2319.56	2252.33	2167.56	2103.17	2318.12	2284	2167.5	2263.25	2340.57	2372	2355.56	2219	2273.62	2270.11	2341.33	2275	2182.75	2358.11	2250.33	2200.67	2281.67	2436.67
	2078.67	2062.5	2064	2105.12	2147	2118.5	2160.33	2233	2243.43	2144	2311.56	2259.33	2400.33	2252.25	2104.83	2306.5	2265	2242.67	2214.5	2222.75	2275.56	2331.11	2271	2277.33	2200.71	2220	2181.6	2353.78	2296.83	2216.56	2111.67	2338.75	2297.33	2165	2233.5	2384.57	2444.33	2406	2235.75	2327.12	2322.11	2368.67	2272.44	2163	2421	2270.17	2249.25	2288	2448.33
	2094	2065.62	2082.5	2102	2168.4	2122.17	2186.67	2224.44	2268.14	2157.5	2341.56	2247	2475.33	2273	2129.17	2381.5	2308.67	2287	2207.17	2235.62	2298.44	2379.33	2333.67	2308.67	2209	2265.25	2201.8	2392.44	2312.33	2240.89	2140.83	2371.5	2298.33	2237.5	2251.75	2405	2488.33	2429.78	2241	2367.5	2374.22	2412.33	2308.89	2191.5	2500	2322.5	2231.33	2303	2428.33
	2120	2060.25	2121.75	2116.88	2204.4	2155.33	2271	2247.33	2308.43	2178.5	2378.67	2248	2516.56	2288.38	2172.33	2423.75	2359.89	2302.67	2257.5	2264.25	2359.67	2417.56	2353.67	2372.44	2252.14	2301.5	2250.6	2420.67	2374	2260.56	2196.17	2415	2333	2218	2252.25	2445.57	2555.67	2507.56	2298.75	2399.62	2424.56	2464	2358.78	2226.75	2561.56	2375.5	2250	2361.17	2427
	2144.83	2073.5	2158.75	2144.25	2218.6	2153.33	2328.67	2279	2338.29	2222.17	2405.56	2249.33	2552.44	2289	2251.67	2459.5	2398.11	2343.67	2281.67	2327.25	2464	2482.11	2417.67	2418.89	2284.86	2339.75	2325.4	2479.33	2418.33	2301.33	2256.17	2477.38	2331	2253.62	2319.25	2520.43	2602.67	2605.67	2325	2450.38	2466.78	2508.67	2392.44	2272.5	2652.11	2430.83	2277	2434	2477.33
	2158	2089.25	2193.38	2175.88	2269	2168	2378.67	2319.33	2395.43	2243.83	2420.11	2301	2617.67	2324.5	2326.5	2504.5	2466.67	2380.67	2324.67	2389	2511.56	2557.89	2503.33	2463.44	2367.29	2372.25	2382.6	2573.67	2466.33	2368.67	2295.17	2558.25	2364.33	2323.12	2392.25	2627.71	2728.67	2694.11	2397.5	2530.88	2542.56	2540	2464.56	2305	2733.89	2479	2280.83	2535.5	2559
	2215.67	2102.12	2242.12	2176.12	2316	2186.83	2416.67	2355.56	2436.71	2266.5	2511.11	2324.33	2681.78	2365.75	2401	2555.75	2544.78	2408	2390	2477.75	2578.11	2616.11	2553	2522.56	2436.71	2374	2450	2666.44	2517.17	2389.44	2319.83	2629.62	2444.67	2377.88	2494.5	2675.71	2793.67	2810.22	2453.5	2605	2619.33	2605.33	2563.33	2358.25	2868.78	2533	2329.67	2626	2620.33
	2278.83	2129.62	2293.62	2236.5	2348	2217.33	2455.17	2424.11	2475.86	2310.83	2574.22	2340	2712.89	2401.5	2482.5	2567.75	2609.89	2500.67	2418	2500.62	2634.11	2656.22	2596.67	2585.67	2474.57	2380.5	2528.2	2718.89	2540.83	2383.78	2314	2730.12	2477	2478.62	2546.75	2728.29	2821.33	2857	2486.5	2752.62	2673.56	2686.33	2649.89	2417.25	2961.11	2558.33	2343.5	2687.5	2680.67
	2324	2161.25	2332.88	2277.88	2464.4	2261.33	2515.67	2488.89	2512	2330.33	2613.56	2315.67	2709	2426.38	2519.83	2570.75	2661.67	2551.67	2444.67	2529	2675.56	2716.67	2622	2643.78	2522.29	2377.5	2548.2	2798.44	2544	2376	2322.33	2816.75	2505.33	2493.75	2573	2800.86	2913.33	2884.89	2549	2848.25	2724	2768.67	2713.89	2445	2973.78	2626.5	2331.67	2776	2743.33
	2354	2216	2352.75	2336.38	2526.6	2292.5	2532.33	2559.56	2536.29	2360.83	2646.33	2302.33	2771	2422.88	2530.83	2596.25	2757.33	2673.33	2435.33	2563.12	2681	2809.44	2661	2716.67	2554.14	2372.12	2614.6	2856.78	2571	2381.33	2357.67	2902.88	2516	2536.12	2589.25	2902	2979.33	2883.67	2541.5	2886.75	2795.67	2818.33	2726.56	2475	2977.56	2638.67	2321	2859.17	2853
	2383	2247.5	2357.62	2372.62	2580	2297.17	2486.17	2584.78	2545.43	2374.67	2658.67	2310.67	2782.67	2451	2533.33	2613	2785.67	2673.33	2401.67	2586.25	2700.11	2819.44	2656.33	2787.22	2537.43	2335.25	2593.4	2880	2578.67	2401.89	2372.67	2915.12	2529.67	2537.5	2604.25	2969.14	3012.33	2900.78	2567.75	2900.75	2823.44	2856.33	2778.11	2498	2984.67	2675.5	2332.67	2869	2909.67
	2366.67	2268.75	2384.75	2388.75	2594.8	2334.83	2477.17	2595.33	2551.14	2389.67	2676	2353	2822.33	2452.5	2498.33	2623.5	2757.11	2661.33	2408.5	2599.88	2736	2856.11	2685.67	2815.11	2550.29	2310.75	2599.6	2881.56	2571.33	2426.56	2397.67	2946.25	2567.67	2562.38	2647.5	2953.86	3030.67	2877.56	2586.75	2898.75	2843.44	2861.33	2788.44	2519.75	2962.89	2650.67	2320.33	2893.83	2924.33
	2351.83	2291.88	2389.81	2399.62	2616.8	2316.17	2486.17	2616.22	2578.71	2433.67	2642	2358.33	2836.67	2418.88	2452.5	2615.5	2797.67	2649	2396.17	2596.75	2758.56	2856.33	2696.33	2835.67	2556.86	2279	2588	2908.78	2540.67	2384.56	2375.33	2949.38	2514	2572.38	2652	2954.14	3037	2839.67	2579.75	2894.62	2804.44	2785	2730.78	2533.25	2956.11	2625	2315.33	2889.5	3082.67
	2361.67	2291.62	2392	2433.25	2657	2306.33	2494.5	2642.67	2591.43	2449.67	2639.56	2375.33	2820	2385	2401.17	2629	2796.11	2604.67	2374.33	2588.75	2775.67	2845.56	2665.33	2852.89	2576.14	2269.75	2540.2	2926.67	2524.67	2358	2353.17	2950.62	2499.33	2541.62	2672.25	2973	3032.67	2791.44	2594.75	2858.12	2781.22	2759	2649.44	2514.5	2955.78	2577.67	2311.67	2865.17	2948.67
	2386	2311.62	2368	2462.75	2665.2	2311.83	2484.33	2630.56	2590.14	2485.83	2619.89	2431.33	2770.33	2361	2370.83	2584	2788	2568.33	2362.5	2584.25	2801.67	2835.56	2682.67	2812.78	2546.43	2228.5	2499	2897.89	2497.83	2343.11	2356.83	2904.88	2502	2541.62	2697.5	2936.86	2973.33	2712.11	2623.5	2819.38	2739.22	2744.67	2582.67	2500.75	2911.78	2496	2311.5	2777.5	2988.67
	2352.67	2307.5	2362	2455.62	2628.6	2271.5	2495.83	2614.22	2591.57	2444.17	2577.56	2421.33	2658.11	2336.5	2347.17	2580.5	2751.56	2559.33	2349.33	2557.88	2790.78	2811.89	2637	2782	2515.86	2174.5	2490.8	2843.44	2475	2296.11	2329.5	2885.25	2477	2499.38	2729.5	2904.86	2889	2665.22	2625.5	2794.5	2684.67	2646	2521.44	2470.75	2876.11	2421.33	2292	2751.83	3032.33
	2309.67	2293.62	2331	2435.25	2532	2305.5	2493	2614.44	2601.71	2422.67	2568.56	2427.67	2575.78	2349.88	2297.83	2530	2694.33	2567.33	2309.67	2553	2759.78	2792.33	2604.67	2725.22	2460.71	2187.5	2457.4	2779.11	2441.67	2263.11	2271.83	2782.88	2463.67	2450.12	2707	2888.43	2877.67	2655.33	2587	2791.75	2629.22	2632.33	2483	2482.25	2835.33	2382.83	2270.17	2721.33	3005.67
	2277.5	2269.25	2288.5	2404.38	2504	2272	2462.83	2597.11	2548.57	2373.83	2557.89	2417.67	2497.11	2334.88	2264.5	2462.5	2653.78	2592.33	2306	2514.88	2735	2756.33	2579.67	2689.33	2430	2165.25	2426.2	2728.56	2438	2239.89	2267.5	2698.75	2438	2396	2653.75	2840.71	2797.67	2545.22	2554	2688	2571.44	2559	2422.89	2426	2787.33	2370.33	2253.33	2642.5	2950.67
	2248.5	2253.75	2247.25	2422.62	2510.2	2263.33	2450.33	2511.33	2519	2313.83	2542.78	2390.33	2493.11	2291	2221.83	2442	2621.67	2531.67	2292.67	2493.12	2664	2680.44	2517	2603.44	2393.57	2158.5	2382.2	2660.33	2398.83	2217.44	2257.5	2655	2425.67	2341.5	2573.5	2780.43	2753	2471.67	2494.75	2605.62	2501.89	2497	2393.33	2380.75	2689.56	2343.67	2221.17	2609	2900.67
	2229.5	2235.25	2207.12	2410.88	2465.4	2234.17	2436.33	2436.11	2503.86	2275.67	2528.11	2346.67	2496.11	2250.12	2186.33	2446.5	2574.33	2428	2273	2423.38	2598	2601.78	2470.33	2531.56	2341.57	2124.25	2330.6	2611.89	2326.67	2200.11	2217	2583.38	2401	2301.62	2493	2696.86	2633.33	2391.89	2492	2513.12	2431.89	2484.33	2327.78	2356	2631.11	2294.5	2218.42	2565.83	2794
	2188.17	2204	2184.62	2420.88	2475.2	2216.67	2394.83	2383.78	2428	2265.17	2493.44	2299.67	2490.22	2226.5	2160.17	2398.75	2497.11	2369	2253.33	2371.5	2590.56	2552.22	2410.33	2459.56	2282.57	2132	2266.6	2532	2293.33	2178.56	2187.33	2560.25	2394.67	2264.38	2449	2646.57	2579.33	2344.89	2468.5	2424	2371.67	2445.67	2304.11	2309	2577.22	2260	2196.83	2539.17	2725.67
	2154.67	2173	2155.38	2379.62	2336.6	2213	2359.33	2324.44	2390.57	2261.5	2455.33	2268	2463.44	2240.44	2125.5	2374	2454.22	2337.67	2280.83	2319.12	2547.44	2508	2380.67	2431.78	2247.29	2115.5	2234.8	2464.67	2258.83	2174.11	2171.83	2491.75	2396.67	2210	2415.75	2564.14	2518	2327	2427.12	2367	2313.89	2431.33	2312.44	2270.25	2528.11	2253.33	2165.17	2497.5	2671.33
	2130.83	2129.25	2132.12	2344.38	2248.6	2177.67	2343.17	2301.67	2351.14	2243.17	2437.67	2260.67	2438.22	2194	2110.17	2373.5	2380.56	2336.33	2216.5	2274.75	2511.89	2440.89	2354.67	2347.33	2223.29	2102.5	2212.4	2432.11	2240.5	2181.89	2134.33	2464.25	2408	2210.62	2376.75	2572.71	2462.67	2331.78	2419.25	2328.5	2302.33	2421.67	2291.33	2264.75	2488.89	2247.67	2139.67	2516.17	2577.67
	2120	2111.75	2135.5	2311.88	2234.2	2175.33	2327.5	2274	2345.57	2206.33	2412.22	2215	2429.22	2198.62	2092.67	2363.5	2373	2303.67	2204.67	2242.62	2471.22	2374.22	2337	2329	2214.14	2124.75	2321.6	2401.56	2266.67	2187.11	2114	2429.38	2376.67	2215.12	2327.25	2524.86	2383.67	2338.89	2413.5	2285.5	2308	2417	2301.22	2246.25	2472.89	2238.33	2132.17	2512.5	2505.67
	2102.5	2093.75	2132.5	2313.75	2205.8	2181	2286.5	2244.56	2340.71	2210.33	2380	2217	2429.44	2185.5	2104	2383.75	2359.56	2300.67	2225	2228.75	2413.22	2354.22	2322.33	2312.56	2203.71	2135.5	2221.8	2370.89	2252.17	2183.89	2117.33	2417	2381.33	2215.25	2415.5	2513.57	2401	2364.11	2400.25	2270.62	2323.56	2439.33	2295.89	2214.75	2472.22	2234.83	2138.83	2485.33	2496.33
	2109.67	2072.5	2133.62	2309.25	2194.6	2203.67	2292.67	2250.33	2334.57	2211.67	2342.33	2204	2460.33	2202.88	2121	2358.5	2330	2280.67	2246.17	2233.88	2393	2377	2320.67	2298.22	2218.57	2158.25	2232	2365.44	2291.83	2193.78	2117.83	2413.5	2373.33	2241.12	2275	2465.71	2397	2365	2416	2271.25	2346	2464.67	2310.56	2224.75	2517.78	2259	2154	2454	2501
	2103.67	2075.12	2149.38	2283.38	2197.8	2201.67	2273.33	2264.78	2333	2224.83	2339.44	2199	2498.56	2220.38	2156.17	2383.5	2330.33	2279	2287.33	2235.62	2376.56	2425.22	2319	2308	2231.29	2213.25	2276	2394.33	2343.5	2196.33	2138	2440.25	2409.67	2250.62	2263.5	2487.14	2432	2414.33	2393.5	2301.25	2371.11	2474.67	2340	2260	2540.11	2256.33	2168.67	2479.33	2497.33
	2109.33	2069.75	2178.25	2294.5	2182.8	2215.17	2266.5	2265.67	2352.14	2223.17	2361.44	2221.33	2513.89	2228.88	2209.17	2469.5	2335.78	2290	2306.33	2269.75	2379.67	2443.78	2351.67	2402.11	2271.43	2278.75	2304.4	2427	2351.83	2228.78	2152.17	2469.12	2419	2279.12	2298.25	2504.43	2415.33	2482	2415	2332.25	2426.33	2532	2383.33	2279.25	2599	2297.33	2168.5	2540	2503
	2119.67	2077.62	2199.5	2309.38	2220.2	2203.83	2303.33	2286.56	2392.71	2243.83	2365.44	2274.67	2559.78	2252	2282.17	2512	2378	2287.33	2323.83	2349.88	2427.67	2466.56	2385.33	2390.33	2290.14	2289	2349.4	2474.11	2396.33	2265.22	2195.67	2525.12	2431	2330.25	2344	2548.29	2502.67	2540.33	2452.25	2398.38	2485.67	2582.33	2425.33	2317	2675.89	2353.83	2202.33	2564.33	2550.33
	2137.33	2086.75	2230.12	2295.25	2218.8	2203.17	2307.33	2309.44	2429.29	2259.83	2398.78	2262	2616.33	2301.75	2377.33	2547.25	2405.56	2310.67	2326.17	2402.38	2457.11	2546.78	2431	2431.56	2307.57	2311.75	2453.4	2534.56	2469	2292.33	2229.33	2603.25	2460.67	2386.75	2344	2608.14	2554	2597.89	2454.5	2473.25	2582	2587.67	2475.89	2360.75	2738.11	2402.33	2214.5	2585.17	2583.67
	2167	2106.25	2276	2318.38	2274.2	2225.67	2350.17	2358.11	2436.86	2270.83	2442.56	2284.67	2626.89	2323.38	2433	2559.25	2424.44	2337.67	2356	2431.12	2492.33	2581.22	2472.67	2483.44	2351.86	2325	2481.8	2592.44	2502.33	2328.33	2258.33	2676.25	2453.33	2435	2376.25	2637.29	2660.67	2680.11	2485.5	2541.38	2635.44	2644	2503	2412.5	2854	2464.33	2224	2612.17	2619
	2212	2128.5	2305.12	2355.38	2321	2258.67	2378.33	2443.33	2451.57	2290.17	2480	2293	2631.89	2350.38	2500.5	2587.5	2478.56	2366.67	2382.33	2473.75	2539.89	2625.67	2513	2523.11	2387.86	2323.25	2515.8	2641.11	2540	2356.33	2292.67	2750.38	2466.33	2481.12	2438.25	2705.71	2707	2737.33	2483.5	2648.38	2707.11	2710.67	2548.11	2454	2896.67	2506.67	2267.83	2682	2717.67
	2258.83	2175	2331	2406	2336	2275.33	2422.17	2498.22	2506.29	2289.67	2514.33	2333.67	2680.67	2396.38	2515	2641.25	2544.78	2386.67	2397.17	2520.38	2582	2653.89	2582.33	2568.78	2407.86	2339.25	2545.4	2707.11	2542.33	2390	2323.5	2809.88	2498	2491.75	2488.25	2774.86	2771	2793	2523.75	2715.5	2760.78	2705.67	2596.61	2484.25	2924.89	2548.83	2280.17	2689.33	2749
	2269	2219.88	2373.5	2412.12	2363.2	2299.5	2466.83	2531.33	2560.86	2334.83	2526.33	2336.33	2708.78	2404.38	2531.33	2656.75	2573.33	2396	2396.83	2549.75	2611.33	2694.22	2609.67	2617.89	2424.86	2319	2543.6	2751	2573.5	2365.67	2355.67	2873.25	2505	2488.88	2461.5	2843.43	2817	2801.89	2526.5	2735	2802.56	2747	2601	2485.5	2912.89	2589.5	2276.67	2683.33	2853
	2331.5	2258.25	2367.12	2425.25	2416.2	2323	2482.83	2527	2609.14	2391	2533	2371.67	2712.11	2424	2507.5	2682.75	2595.78	2427	2393.33	2569.62	2619.78	2687	2612.33	2652.67	2466.57	2299.25	2559.2	2794.56	2595.83	2373	2378.83	2904.75	2490	2523.88	2510.75	2912.57	2842.67	2811.67	2491.75	2796.25	2815.33	2765.33	2625.44	2526	2926.33	2598	2294	2677.83	2955.33
	2341.92	2278.62	2386.5	2452.12	2457	2322.67	2490	2540.56	2606.86	2392.17	2566.44	2369.33	2682.5	2415.12	2496.17	2694.75	2623.22	2417.33	2365.5	2600.25	2656.39	2736.67	2668.67	2688.44	2476.86	2280.75	2520.4	2820.78	2589	2389.11	2384.83	2909.12	2478	2503.62	2507.75	2979.29	2863.67	2807.56	2510.25	2861.75	2820.67	2778.67	2628.89	2559.25	2942.56	2621.33	2287.33	2650.67	3031.67
	2354	2313.75	2379.25	2425.12	2501.6	2317.17	2492.5	2589.78	2636.14	2422.83	2585.67	2363.67	2668.56	2399.25	2487.83	2651.75	2636.11	2438	2353.5	2597	2669.89	2790.78	2705	2716.33	2460.71	2254	2487.6	2859.89	2586.5	2365.33	2398.5	2958.25	2473	2478.62	2526.25	2988.14	2886.67	2782.33	2525	2887.25	2806.56	2762	2609.44	2548.5	2933.22	2583.67	2282.17	2635.83	3087
	2364.33	2332.5	2379.62	2445	2555.4	2309.33	2492	2569.44	2641.86	2402.67	2572.78	2368.33	2657.56	2384.38	2490.17	2625	2649.78	2479	2335.67	2558.5	2701.22	2803.67	2718.33	2728.11	2496.14	2226.25	2496.6	2855.78	2579	2338.78	2379.67	2967	2452.33	2492.75	2510.25	3005.57	2918	2782.11	2530.5	2867	2771.89	2736	2583	2567.5	2897.67	2583.33	2263.17	2606.33	3025
	2379.67	2356.62	2362.38	2457.25	2575	2311.33	2470.33	2546	2629.43	2396.83	2568	2360	2617.22	2391.75	2442	2584.75	2654.44	2446.33	2321.5	2545.25	2717.78	2806.44	2723.33	2735.44	2479.14	2222.75	2459.8	2825.22	2553.5	2335.33	2371.83	2919.12	2461.67	2494.38	2521.5	2993.43	2902	2721.22	2526.5	2804.62	2728.89	2689.67	2537.33	2563.25	2840.89	2534.67	2256.5	2548.5	2980.33
	2342.17	2395.5	2363.5	2469.25	2579.6	2315.5	2461.67	2559.11	2594.14	2402.5	2570.56	2379	2570.89	2368.62	2421.83	2590.75	2637.67	2442	2309.83	2543	2712.44	2778.56	2755.67	2719	2465.14	2222	2450	2774.33	2529.17	2306.78	2332.83	2883.75	2427.33	2444.75	2503.5	2939	2882.33	2681.44	2515	2772.5	2678.22	2649.67	2491.33	2513	2827	2510	2239.33	2512.5	2933
	2304	2374	2330.38	2466	2505	2312	2431.17	2521.67	2567.29	2381	2537.22	2369	2520.33	2369.25	2388.83	2519.25	2585.44	2445.67	2289.5	2523.75	2708.22	2742.78	2704.67	2672.56	2447.71	2200.25	2452.2	2719.78	2479	2303.67	2310.17	2866.38	2415.33	2416.12	2481.5	2876.86	2854.33	2630.78	2526.5	2736.5	2649.89	2597.33	2458.89	2501	2793.11	2470.33	2222.17	2453.33	2888
	2293.17	2343.81	2316.25	2442.38	2484.8	2301.17	2415.5	2500.89	2538	2361.67	2514.89	2338.67	2468.89	2344.5	2363	2454.25	2572.22	2441	2259.17	2490	2685.22	2731	2652.33	2623.33	2417.57	2201.75	2408.2	2651.56	2463.67	2284.67	2276.83	2811.38	2405.33	2396.25	2446.75	2821	2779.33	2585.78	2528.75	2675.12	2606.67	2553.33	2428.56	2479	2752.56	2458.17	2199	2417.33	2801.33
	2256.5	2339	2307.38	2432.88	2419.2	2272.17	2412.67	2431.89	2524	2336.17	2456.56	2310.67	2417.22	2320.62	2322.67	2395	2526.11	2418	2257.5	2466.62	2671.11	2689.78	2562	2554.33	2397	2169.25	2356.8	2557.56	2436	2256.56	2253.83	2745.25	2377.33	2333	2441.25	2708.57	2711	2491.33	2552.75	2583.12	2542.33	2480	2364.78	2439.25	2699.11	2410.67	2171.5	2413.17	2752.33
	2245	2327.62	2276.5	2400.38	2397.8	2259.83	2383.67	2396.56	2492.71	2335.17	2416.89	2317.33	2378.56	2288.38	2290	2373.25	2496.78	2381	2245	2418.38	2631.22	2657.78	2505	2524.44	2366.29	2151.75	2345.6	2495.33	2392.17	2238.44	2238	2671.5	2377	2292.62	2388.25	2645.29	2646.67	2457	2531	2517.38	2496.33	2455.33	2310.44	2413	2639.44	2369.5	2152.33	2362.17	2626
	2227.5	2321.62	2245	2376.12	2363.6	2248.83	2355.67	2364.33	2448.71	2293.67	2392.89	2281.33	2358.22	2274.12	2268.17	2332.75	2446.67	2356.33	2253.58	2377.88	2578.33	2566.22	2481	2467.89	2329.86	2148.25	2307.6	2436.33	2355.17	2211.22	2194.33	2584.75	2320.67	2262.25	2349.75	2592.29	2550	2405.67	2506	2455.62	2422.44	2401	2279.94	2368	2620.22	2319	2142.83	2337.83	2557.33
	2202.33	2298	2209.75	2383.12	2324.2	2232.5	2343.67	2348.89	2391.71	2282.33	2413.67	2246.67	2339.67	2274	2253	2345.25	2380.44	2359	2204.17	2336	2560.56	2483.44	2458.33	2430.11	2291.86	2136	2248.8	2388.22	2341.17	2182.56	2157.17	2507	2321.33	2204.12	2326.25	2545.57	2464.33	2373.22	2492.25	2418.5	2383.11	2398	2239.11	2340.5	2604.11	2269.67	2123	2364.5	2480.67
	2163	2275.38	2210.12	2315.88	2298	2199.67	2327.33	2327	2348.43	2288.83	2382.78	2221.67	2305.44	2256.62	2225	2316.25	2355.11	2312	2216	2284	2562.22	2460.67	2386.67	2383.56	2266.14	2135	2204.8	2351.11	2328.83	2187.67	2139.33	2486.12	2303.67	2170.12	2304.75	2527.43	2434.67	2361.44	2455.5	2351.38	2381.78	2367.33	2226.56	2260.5	2590.44	2268	2112.17	2376.5	2440.33
	2156.67	2261.38	2211.5	2278.25	2258.2	2197.83	2312.33	2330.56	2315	2299	2334.44	2197.33	2306.78	2235.62	2180	2311.5	2331	2292.33	2222	2275.88	2553.78	2443.67	2332.33	2332.22	2269.43	2161.75	2201.4	2326.78	2341	2181.78	2130.83	2487.12	2282.33	2148	2275.75	2507.71	2403	2335.67	2448	2328.25	2373.22	2351.33	2226.44	2215	2578.33	2267.17	2105.5	2416	2414.33
	2145.83	2238.38	2204.62	2270.62	2238.8	2201	2309.67	2314.33	2287.57	2283	2301.22	2204	2301.89	2221.5	2180.33	2330.75	2330.11	2301.67	2230.67	2260.75	2502.89	2445	2329	2330.33	2259.57	2178.25	2199	2303.44	2352.83	2200.11	2121.17	2485.5	2312	2145.38	2265.5	2499.43	2425.33	2334.33	2446.25	2315.5	2388.22	2341.33	2222	2203	2611.33	2266.33	2109.17	2414.5	2386.67
	2146.83	2212.25	2215.25	2271.25	2193.6	2185.67	2311.17	2301.44	2294.57	2293	2310.89	2184	2319	2228.62	2166	2368.5	2337.89	2299	2229.17	2269.75	2474.89	2461.56	2349	2342.67	2256	2207.25	2188.8	2309.33	2382.67	2219.89	2138.83	2475.25	2315	2170	2263.75	2467	2461.33	2361.22	2455.25	2314.5	2412.89	2382.33	2247.67	2210.5	2626.89	2282.83	2124.33	2443.67	2369.33
	2157.5	2204.88	2220.88	2260.12	2199.2	2193.5	2340.83	2286.44	2305.14	2294.67	2321.89	2192.67	2340.33	2241.25	2179.17	2397.5	2328.56	2299	2256.83	2283.5	2452.78	2478.33	2357.67	2352.44	2256	2197	2231.4	2330	2433.5	2242	2139.17	2498.75	2343	2206.88	2287.25	2450	2495.67	2420.89	2455	2324.12	2445.56	2405.67	2273.78	2202.75	2634.33	2310.83	2142.83	2496	2355.67
	2172.33	2221.75	2234.12	2281.38	2195	2186.83	2341.33	2300.44	2312.57	2288.5	2330.22	2173.67	2370.33	2276.75	2205	2424.5	2317.22	2301.67	2264.5	2314.38	2440.89	2513.56	2340.33	2384.44	2276.29	2224.25	2273.2	2362.56	2441.33	2247.89	2145.17	2538.88	2350.67	2216	2282	2445.57	2505.33	2463.78	2437.25	2328.5	2492.56	2437.67	2317.33	2195.25	2657.44	2356.17	2169.83	2534.83	2374.67
	2202.5	2259.56	2245.25	2259	2203.8	2201.33	2374.67	2314.33	2312.57	2301.67	2366	2163.33	2412.44	2300.62	2233.83	2465.5	2380	2319	2285.17	2336.38	2448.78	2562.33	2360	2390.56	2287.71	2242.62	2308.4	2415.89	2479.17	2274.11	2157.33	2604.12	2404.67	2235.62	2302.25	2463	2583.67	2549.33	2450.25	2345.5	2550.89	2491.33	2380.89	2197.5	2708.11	2397.17	2191.33	2565	2404.33
	2201.83	2236.5	2265.5	2254.75	2224.8	2207.83	2408.33	2340	2301.43	2330	2403.67	2156.67	2437.44	2308.62	2287.67	2483.25	2418.22	2345.67	2282.5	2349.25	2466.78	2588.56	2368	2446.33	2328	2266	2349	2470.56	2517.33	2316.56	2195.5	2668	2426	2276.38	2325.5	2505.14	2658	2574.11	2465	2400.25	2580.22	2554	2445.78	2239.5	2752	2420.83	2224	2633	2461
	2229.83	2252.38	2286.75	2263.62	2224.2	2228.67	2414	2354.89	2318.43	2373.33	2429.44	2175.67	2440.22	2333.38	2322.33	2528	2457.67	2335.33	2296.33	2364.25	2478.78	2639.22	2403.33	2492.33	2352.43	2289.75	2374.8	2503.67	2543.67	2327.78	2223	2718	2432.67	2318.75	2352.5	2534.71	2699.67	2632.11	2479.5	2435.88	2628.11	2591	2492	2277.5	2782.22	2474.67	2252.83	2661.83	2533
	2244.67	2260.12	2316.12	2277	2253.2	2234.5	2422.33	2372.44	2347.71	2364	2429.44	2184	2470.56	2338.88	2340.5	2531.75	2468.89	2348	2328.17	2388	2477	2675	2469.67	2531.56	2368	2301.5	2383.2	2552.89	2562.67	2322.78	2245.33	2777.38	2456.67	2342.25	2380.5	2568.29	2743.33	2685.89	2497	2488.25	2653.56	2653	2570.78	2293.75	2768.89	2502.67	2267.33	2645.33	2568.33
	2292.67	2281.38	2341.5	2302.38	2286.6	2255.33	2418	2435.33	2358.71	2377.33	2445.78	2208	2497.67	2372.25	2371.5	2577.75	2496.56	2355.67	2337.83	2386.25	2472.56	2688.33	2461	2595.44	2374	2322.5	2398.4	2621	2533.17	2344.44	2271.17	2838	2462	2398.38	2418.5	2591.43	2785	2686	2482.75	2550.75	2673.44	2693	2621.56	2332	2755.56	2537.67	2281.67	2650.17	2651.67
	2330	2303.25	2363.62	2341.12	2259.2	2291	2460	2504.44	2350.29	2388.83	2442.78	2217.67	2504.89	2407	2393.67	2566.25	2506.33	2407.33	2372.5	2453.75	2516.56	2781.67	2480.67	2672.33	2392.14	2329	2450.2	2702.78	2567.67	2337.56	2317.42	2850.5	2453.67	2447.88	2460	2646.14	2787	2719.33	2481.5	2612.62	2748.33	2697.33	2606.56	2368.75	2746.22	2543.5	2298	2619.17	2754.33
	2349	2318.25	2379.25	2378.12	2292.2	2307.67	2462	2521.22	2368.14	2390.5	2471.22	2214.67	2492.67	2409.12	2406.83	2567.5	2508.78	2400.67	2374.33	2529.75	2524.22	2784.89	2521.67	2731	2424.57	2325.5	2477.2	2734.33	2591	2351.11	2329.83	2887.62	2432.67	2443.12	2487.75	2681.57	2840.67	2738	2486.5	2666.88	2786.89	2730	2609.78	2407.25	2760.44	2534	2273.5	2647.67	2812.33
	2364.5	2360.75	2365	2394.75	2321.4	2346.83	2465.83	2528.78	2394.43	2427.33	2508.89	2268	2511.78	2406.5	2426.83	2582.25	2497.78	2388	2365	2555.25	2549.78	2802.56	2579.67	2767.67	2431.43	2297.5	2509.4	2747.78	2548.67	2341.56	2354.83	2899.38	2432	2475.25	2494.5	2729.57	2845	2727.22	2517.25	2716.5	2792.67	2711.33	2597.67	2456.75	2770.22	2514.33	2273	2632.5	2872.67
	2355	2377.75	2364.38	2428	2368.8	2331.17	2420.67	2533.44	2451.57	2445.67	2498.22	2255.67	2511.33	2427.62	2414.17	2558.75	2518.56	2385	2387	2559.62	2568.89	2799.67	2607	2778.67	2462.14	2297.5	2492.2	2767.44	2585.83	2351.78	2352.83	2899.5	2407.33	2482	2516.5	2728.29	2926	2715.67	2520.25	2735.25	2785.89	2692.67	2535.56	2481	2750.67	2511.33	2283	2598	2904
	2364.33	2403.38	2361.88	2422.12	2362.6	2342.17	2383	2574	2453.14	2461	2501.78	2269	2494.11	2457	2423.17	2576.5	2514.33	2412	2379.17	2585.75	2579.78	2821.56	2612	2777.67	2477.43	2282.25	2475	2780.89	2577.33	2349.89	2356.33	2902.5	2418	2504.5	2559.5	2751.14	2916	2727.44	2524.75	2768.88	2782.89	2655.33	2535	2520.75	2764.33	2522.83	2277	2550.5	2905
	2362.83	2407.62	2367.75	2415.88	2395.2	2336.5	2370.83	2570.78	2483.29	2434.17	2472.89	2308.67	2489.33	2444.62	2421.67	2530.5	2523.67	2405.67	2371.5	2612.25	2567.11	2847.56	2626	2789.33	2500.71	2260	2472.4	2770.11	2565	2350.33	2345	2881	2414.67	2456.5	2564	2737.14	2895	2737.56	2545.25	2792	2723.22	2624.33	2492.44	2528.5	2756.78	2535.67	2250.5	2537.17	2928.67
	2344.5	2396.75	2361.5	2438.38	2395.2	2350.5	2365.33	2555.44	2475	2446.33	2460.56	2340	2497.44	2419.25	2402.83	2514.5	2526.22	2424.67	2353.17	2610	2593.22	2871.11	2664	2788.22	2490.71	2258.25	2431	2730.56	2517.5	2348.22	2325.67	2830	2392.67	2441.62	2568.75	2725.29	2876.67	2711.44	2549	2788.88	2717.78	2577.67	2462.78	2479.25	2741.44	2529	2240.67	2511.83	2903.33
	2314.67	2350	2359.88	2428	2378.4	2327.17	2344.5	2525.78	2457.71	2402.67	2451.78	2363.33	2465.56	2377.5	2386.5	2466.25	2518.44	2410.33	2323.67	2583.75	2581.89	2817.89	2647.67	2757.67	2461.29	2254.5	2397	2712.89	2487.67	2322.89	2304.67	2822.12	2361.67	2419.5	2548.75	2732.43	2854	2647.11	2539.75	2768.25	2668	2553.33	2437.11	2488.75	2719.33	2498.67	2229.17	2459	2848.67
	2292.83	2356.88	2316.25	2396	2363.8	2309.33	2333.33	2494.11	2497.14	2401.83	2427.89	2329	2439	2369.12	2357.83	2451.25	2499.11	2421.67	2304	2556	2570.56	2776.22	2610.67	2696.67	2435.57	2209	2364.6	2677.39	2439.17	2321	2295.5	2846.75	2351.67	2396.75	2543	2709	2775.67	2613.22	2533.25	2711.5	2594.89	2460	2389.56	2471.25	2655.22	2490.5	2217	2441.83	2831.67
	2282.67	2340.75	2304.12	2383	2334.2	2306	2324.83	2499.56	2493.71	2377.33	2411.78	2328.33	2431.67	2339.75	2344.67	2448	2490.33	2419.67	2289.67	2538.5	2561.67	2740.78	2601.67	2654.56	2415.57	2214.25	2364.4	2622.56	2388.83	2294.67	2272.17	2785	2331.33	2361.12	2479.75	2659.57	2720.33	2543	2515	2686.75	2540.78	2446.67	2356.78	2460.25	2603.33	2435.33	2197.17	2400.5	2747.67
	2239.5	2315.38	2290.25	2359.5	2325.2	2285.33	2319.83	2453	2482.57	2322.17	2410.78	2340.67	2402.33	2340.75	2329.67	2429.75	2437.33	2395.67	2263.67	2484.88	2546.33	2684.33	2580	2598.67	2379.71	2198.5	2319.6	2543.22	2375.33	2247.89	2231	2706.38	2280.67	2323.88	2427.5	2592.29	2655	2508.22	2516	2657	2478.22	2392	2323.78	2416	2548.78	2400.17	2169.83	2370.5	2642.33
	2217.17	2279.5	2271.5	2359.12	2301	2280	2331	2441.22	2465.43	2298.83	2407	2320.67	2406	2316.75	2280	2403.75	2400.22	2395.67	2246.17	2447.5	2547.89	2615.33	2575.67	2555.33	2349.57	2182	2300.2	2492.22	2349.83	2224.67	2228.58	2630	2272	2266	2379	2565.57	2602	2445.22	2503.25	2601.88	2404.33	2337	2277.44	2369.25	2519	2371.83	2164.17	2350.83	2570
	2201.83	2244.5	2243.5	2342.38	2296	2262.67	2334.83	2407.67	2447	2295.67	2411.56	2282.33	2426.78	2316	2261.33	2414	2398.56	2322.33	2250.67	2411.75	2522.33	2574.11	2506.67	2460.11	2323.71	2186	2270.6	2462.78	2319.5	2220.89	2201.17	2586.12	2252.33	2225.5	2342.5	2533.71	2526.33	2420.89	2482	2576.38	2386	2326.67	2254.44	2313	2488	2381.67	2158.5	2321.5	2489
	2195.67	2215.62	2229.62	2310.75	2278	2231.5	2333.67	2387.22	2450.71	2303.83	2381.44	2260	2403.44	2280.88	2229	2397.75	2364.56	2294.33	2253.67	2371.12	2498.22	2531.56	2447.33	2420	2318.14	2187.5	2256.6	2408.33	2315.17	2234	2166.83	2573.12	2276.33	2185.5	2317.5	2501.57	2499.33	2407.67	2476.25	2516	2373.33	2312	2231.89	2272.25	2460	2350	2153.5	2322.67	2420.67
	2197.33	2195.25	2222.38	2277.25	2249.6	2208.5	2298.83	2348.22	2448.71	2288.67	2351.33	2250.33	2386	2275.5	2238.17	2391.25	2359.56	2296	2248.33	2339.12	2477.78	2503.22	2404	2383.33	2314.29	2177.25	2264.8	2364.67	2318.83	2228.44	2154	2520.88	2268	2170.5	2320.25	2448.43	2502	2394.33	2489.75	2475	2369.33	2320	2226.44	2227.25	2440	2339.17	2144.42	2316.33	2368.33
	2188	2176.12	2209.75	2263	2228.8	2191	2298	2333.33	2432.43	2277.83	2341.22	2207	2414.56	2266	2240.67	2405.5	2318.56	2254	2244.83	2336.75	2454.67	2487.11	2377	2362.89	2300.43	2189.5	2254.4	2366.56	2324.67	2218.78	2137.33	2498	2249.67	2218.25	2299.25	2570.14	2456.33	2405.44	2501	2453.38	2382.11	2325.33	2235.33	2196.25	2446.67	2353.83	2139.33	2350.17	2327.67
	2206.5	2168.38	2207.12	2254.5	2210.2	2168.67	2297.17	2300.33	2434.71	2284.83	2316.22	2162.33	2441.56	2287.62	2199.17	2422.5	2332.89	2270.67	2245.5	2339.62	2420.22	2454	2352.67	2359.11	2283.86	2204.25	2253.8	2388.44	2330.17	2239.22	2121.33	2501.75	2266.33	2173.62	2285.5	2422.86	2468.33	2421.56	2513	2413.38	2395.11	2382.67	2248.78	2200	2460.78	2359	2160.83	2354.5	2355.33
	2196	2171.62	2216.12	2252	2194.4	2190	2283	2296.89	2410.14	2266.83	2298.89	2151.67	2432.89	2270.38	2218.83	2423.5	2310.11	2256.33	2246.67	2332.88	2393.22	2456.33	2314	2377.56	2285.71	2222.5	2251.8	2372.89	2354.83	2248.44	2128.33	2503.5	2269.67	2176.25	2289.5	2408.57	2460.33	2438.89	2517.25	2386.88	2432.89	2401	2266	2176.25	2457.44	2357.67	2163.33	2396.33	2366.33
	2201.67	2167.75	2218.75	2237.25	2195.8	2193.67	2290.83	2309.33	2413.43	2256.83	2304.89	2144	2450.44	2259.5	2235.83	2469.75	2312.56	2289.67	2247.67	2319.12	2374.56	2475.22	2311.67	2379.67	2278.14	2229.5	2269	2377	2346.33	2267.67	2137	2482.88	2268	2215.75	2273.75	2395.86	2484	2511.11	2519.25	2356.62	2475.44	2427	2297.89	2170.75	2445.22	2390.33	2166.17	2422.67	2356
	2204.92	2173.5	2223	2222.75	2171.6	2192.17	2290.83	2320.56	2387.43	2261.83	2314.22	2132.67	2477.78	2253.62	2267.83	2471.75	2309.44	2311	2234.83	2334.5	2392.33	2475.56	2267	2373.22	2266.57	2247.25	2276.6	2413.33	2356.83	2284.89	2150.5	2506.25	2254.67	2243.25	2243.5	2385	2508	2479.44	2498	2360.12	2511.67	2468	2339.44	2179	2446.22	2395.17	2181.5	2461.17	2372.67
	2221.33	2174.62	2233.25	2235.38	2173.2	2190.33	2302.17	2329	2410.43	2282.67	2320.22	2147	2495.33	2250.88	2285.33	2476.25	2332.67	2337.67	2243.33	2348.62	2384.89	2466.22	2262	2403	2279	2269.25	2295	2457.33	2370.67	2289.89	2159	2544.62	2289.33	2286.12	2254.25	2395.86	2566.33	2487.67	2456.25	2435.88	2530.78	2508.33	2369.56	2207.5	2476.89	2398.17	2189.5	2480.83	2402.33
	2237.33	2173.25	2223.5	2228.25	2190.8	2196.5	2334.83	2335.89	2425.71	2294.33	2323.11	2153.33	2472.44	2255.12	2291	2457.75	2338.33	2334.67	2234.5	2377.25	2365.89	2496.44	2288.67	2410.56	2269.14	2269.75	2315.4	2496.33	2392.17	2304.22	2212.33	2606.5	2281.33	2315	2270.75	2414.14	2598.67	2482.11	2473.5	2346	2565.22	2561.33	2429.22	2219.5	2530.78	2415	2211	2524	2448.33
	2227.67	2175.12	2241.75	2245.62	2187.6	2187.83	2333.33	2354.89	2454.57	2256.83	2320	2153	2489.56	2262.88	2289.83	2483.25	2342.22	2340	2251.33	2386.12	2360.33	2497	2293	2454.22	2281.86	2265.5	2288.8	2518.67	2396	2314.56	2236.17	2647.12	2332	2365.75	2292.25	2457.86	2660	2520.44	2487	2393.12	2606.11	2617.67	2495.33	2255.25	2561.22	2432.17	2231.33	2523.83	2487.67
	2280.5	2183.62	2225.5	2257.38	2214.8	2202.17	2322	2434.22	2432.14	2244.17	2339.56	2139	2510	2247.88	2281.5	2461	2330.67	2323.33	2259.67	2380.75	2356.56	2492.89	2302.67	2479.44	2280.86	2247.75	2297.8	2536.67	2425.17	2295.78	2227.5	2655.38	2337.33	2405.25	2320.75	2484.86	2670.67	2535.78	2443.75	2395.62	2636.67	2649.33	2489.89	2270.25	2591.67	2453.83	2262.83	2527.67	2664.67
	2282.17	2213.12	2258.88	2270.25	2224.4	2208.5	2325.67	2389.78	2405.29	2237.33	2347.44	2152.67	2445.78	2249.88	2313.83	2441.75	2345.78	2324	2257.33	2400.75	2355.78	2520.11	2333	2499.78	2310.86	2236	2310.8	2519.56	2415.17	2284.89	2232.67	2660.62	2348.33	2415.12	2340.25	2490.43	2653	2533.78	2417.75	2437.88	2715.11	2653	2516	2290.5	2607.11	2448.5	2250.83	2526.17	2571
	2278.83	2220.25	2273.88	2308.25	2249	2218.17	2319.83	2419.44	2404	2247.17	2364.67	2155	2454	2289.12	2318.5	2418.75	2357.33	2331.33	2270.5	2407.88	2386.33	2531.22	2354.33	2527.89	2323.43	2222.75	2330.4	2540.22	2430.83	2292.56	2242	2670.38	2332.67	2428.12	2381.5	2503.86	2667.67	2555.89	2386	2452.38	2774.78	2628.33	2487.78	2324	2597.56	2449	2257.5	2542.17	2623.33
	2302.67	2231.25	2313.38	2335.12	2276.8	2210.33	2310	2420.56	2411.57	2270.17	2366.11	2183.67	2458.78	2305	2325.33	2419.25	2362	2311.33	2281.17	2412.62	2386.44	2539.56	2398.67	2538	2349.14	2226.25	2339	2572.11	2423.5	2301.78	2236.33	2706.88	2338.67	2415.5	2423	2517.14	2682.67	2585.22	2384	2505.5	2754.89	2635.67	2452.44	2354.25	2628.11	2453.83	2236.67	2498.67	2655.67
	2305.33	2251.12	2300.62	2336.12	2287	2222.83	2299.5	2447	2443.14	2266.17	2368.89	2189	2406.44	2312.25	2321	2405.25	2392.11	2345	2298.17	2422.5	2404.78	2579.56	2449.33	2545.78	2357.86	2212.75	2360.6	2568.11	2436.67	2279.89	2235.33	2717.5	2330.67	2431.5	2438.5	2523.71	2702	2579	2414.5	2526.25	2749.56	2581	2424.67	2384.5	2675.72	2464.83	2212.83	2499	2673
[truncated: 228 more columns]

## Sheet: Raw Time
Time	ZT	ExT
15.95	13.95	19.95
16.95	14.95	20.95
17.95	15.95	21.95
18.95	16.95	22.95
19.95	17.95	23.95
20.95	18.95	0.95
21.95	19.95	1.95
22.95	20.95	2.95
23.95	21.95	3.95
24.95	22.95	4.95
25.95	23.95	5.95
26.95	0.95	6.95
27.95	1.95	7.95
28.95	2.95	8.95
29.95	3.95	9.95
30.95	4.95	10.95
31.95	5.95	11.95
32.95	6.95	12.95
33.95	7.95	13.95
34.95	8.95	14.95
35.95	9.95	15.95
36.95	10.95	16.95
37.95	11.95	17.95
38.95	12.95	18.95
39.95	13.95	19.95
40.95	14.95	20.95
41.95	15.95	21.95
42.95	16.95	22.95
43.95	17.95	23.95
44.95	18.95	0.95
45.95	19.95	1.95
46.95	20.95	2.95
47.95	21.95	3.95
48.95	22.95	4.95
49.95	23.95	5.95
50.95	0.95	6.95
51.95	1.95	7.95
52.95	2.95	8.95
53.95	3.95	9.95
54.95	4.95	10.95
55.95	5.95	11.95
56.95	6.95	12.95
57.95	7.95	13.95
58.95	8.95	14.95
59.95	9.95	15.95
60.95	10.95	16.95
61.95	11.95	17.95
62.95	12.95	18.95
63.95	13.95	19.95
64.95	14.95	20.95
65.95	15.95	21.95
66.95	16.95	22.95
67.95	17.95	23.95
68.95	18.95	0.95
69.95	19.95	1.95
70.95	20.95	2.95
71.95	21.95	3.95
72.95	22.95	4.95
73.95	23.95	5.95
74.95	0.95	6.95
75.95	1.95	7.95
76.95	2.95	8.95
77.95	3.95	9.95
78.95	4.95	10.95
79.95	5.95	11.95
80.95	6.95	12.95
81.95	7.95	13.95
82.95	8.95	14.95
83.95	9.95	15.95
84.95	10.95	16.95
85.95	11.95	17.95
86.95	12.95	18.95
87.95	13.95	19.95
88.95	14.95	20.95
89.95	15.95	21.95
90.95	16.95	22.95
91.95	17.95	23.95
92.95	18.95	0.95
93.95	19.95	1.95
94.95	20.95	2.95
95.95	21.95	3.95
96.95	22.95	4.95
97.95	23.95	5.95
98.95	0.95	6.95
99.95	1.95	7.95
100.95	2.95	8.95
101.95	3.95	9.95
102.95	4.95	10.95
103.95	5.95	11.95
104.95	6.95	12.95
105.95	7.95	13.95
106.95	8.95	14.95
107.95	9.95	15.95
108.95	10.95	16.95
109.95	11.95	17.95
110.95	12.95	18.95
111.95	13.95	19.95
112.95	14.95	20.95
113.95	15.95	21.95
114.95	16.95	22.95
115.95	17.95	23.95
116.95	18.95	0.95
117.95	19.95	1.95
118.95	20.95	2.95
119.95	21.95	3.95
120.95	22.95	4.95
121.95	23.95	5.95
122.95	0.95	6.95
123.95	1.95	7.95
124.95	2.95	8.95
125.95	3.95	9.95
126.95	4.95	10.95
127.95	5.95	11.95
128.95	6.95	12.95
129.95	7.95	13.95
130.95	8.95	14.95
131.95	9.95	15.95
132.95	10.95	16.95

## Sheet: Smoothed Data
Cell:	1	2	3	4	5	6	7	8	9	10	11	12	13	14	15	16	17	18	19	20	21	22	23	24	25	26	27	28	29	30	31	32	33	34	35	36	37	38	39	40	41	42	43	44	45	46	47	48	49
	2559.34	2459.8	2648.25	2796.96	2559.7	2538.35	2787.67	2936.15	2722.88	2648.29	2916.13	2717.31	2859.15	2618.33	2787.43	2956.45	3000.07	2776.28	2611.33	2968.51	2998.39	3143.42	3031.06	2873.26	2793	2470.24	3016.26	3244.73	2929.82	2443.31	2371.61	3331.89	2726.2	2890.58	3042.75	3100.18	3460.15	2975.23	2892.84	2998.53	3179.15	3385.22	2872.65	3114	3357.17	2922.47	2519.63	3468.79	3359.48
	2557.17	2458.52	2645.46	2794.42	2557.73	2536.38	2785.04	2932.58	2720.27	2646	2912.1	2714.56	2855.87	2616.23	2783.75	2952.14	2995.93	2773.55	2609.17	2964.35	2993.52	3138.98	3026.61	2869.67	2790.21	2468.54	3011.69	3239.94	2926.09	2441.65	2369.91	3326.21	2723.99	2886.32	3038.1	3096.06	3453.32	2971.3	2889.28	2994.63	3173.77	3378.91	2869.09	3109.04	3351.25	2918.84	2517.43	3462.23	3355.01
	2555	2457.24	2642.67	2791.88	2555.77	2534.42	2782.41	2929	2717.67	2643.72	2908.08	2711.82	2852.59	2614.13	2780.08	2947.84	2991.8	2770.82	2607.02	2960.19	2988.66	3134.55	3022.17	2866.09	2787.42	2466.85	3007.12	3235.16	2922.38	2439.99	2368.2	3320.53	2721.79	2882.06	3033.46	3091.94	3446.51	2967.38	2885.73	2990.74	3168.41	3372.61	2865.54	3104.09	3345.34	2915.21	2515.23	3455.68	3350.55
	2552.84	2455.96	2639.89	2789.35	2553.8	2532.46	2779.79	2925.44	2715.06	2641.44	2904.06	2709.09	2849.32	2612.04	2776.42	2943.55	2987.67	2768.1	2604.86	2956.03	2983.8	3130.12	3017.74	2862.51	2784.63	2465.16	3002.56	3230.38	2918.66	2438.33	2366.5	3314.87	2719.59	2877.8	3028.82	3087.83	3439.71	2963.47	2882.18	2986.85	3163.05	3366.32	2861.99	3099.15	3339.44	2911.59	2513.03	3449.14	3346.1
	2550.67	2454.68	2637.11	2786.81	2551.84	2530.49	2777.17	2921.88	2712.46	2639.17	2900.05	2706.36	2846.06	2609.94	2772.75	2939.27	2983.54	2765.38	2602.71	2951.88	2978.96	3125.7	3013.31	2858.94	2781.85	2463.47	2998	3225.61	2914.95	2436.67	2364.8	3309.21	2717.39	2873.56	3024.2	3083.72	3432.92	2959.56	2878.64	2982.97	3157.7	3360.04	2858.45	3094.22	3333.55	2907.98	2510.83	3442.62	3341.65
	2548.51	2453.41	2634.33	2784.28	2549.88	2528.53	2774.55	2918.32	2709.87	2636.89	2896.04	2703.62	2842.79	2607.85	2769.1	2934.99	2979.43	2762.66	2600.56	2947.74	2974.12	3121.28	3008.9	2855.38	2779.07	2461.78	2993.46	3220.85	2911.25	2435.01	2363.09	3303.57	2715.19	2869.32	3019.58	3079.62	3426.15	2955.65	2875.1	2979.09	3152.36	3353.78	2854.91	3089.3	3327.68	2904.36	2508.64	3436.11	3337.21
	2546.35	2452.13	2631.55	2781.75	2547.92	2526.58	2771.93	2914.77	2707.27	2634.62	2892.04	2700.9	2839.53	2605.76	2765.45	2930.72	2975.32	2759.95	2598.41	2943.6	2969.29	3116.88	3004.48	2851.81	2776.3	2460.09	2988.92	3216.1	2907.55	2433.35	2361.39	3297.94	2712.99	2865.09	3014.97	3075.53	3419.39	2951.76	2871.57	2975.22	3147.03	3347.53	2851.37	3084.38	3321.81	2900.76	2506.45	3429.61	3332.78
	2544.2	2450.85	2628.78	2779.22	2545.97	2524.62	2769.31	2911.22	2704.68	2632.35	2888.05	2698.17	2836.28	2603.67	2761.8	2926.45	2971.21	2757.24	2596.26	2939.47	2964.47	3112.48	3000.08	2848.26	2773.52	2458.41	2984.38	3211.35	2903.86	2431.7	2359.7	3292.31	2710.8	2860.86	3010.36	3071.44	3412.65	2947.87	2868.04	2971.36	3141.71	3341.29	2847.85	3079.47	3315.96	2897.15	2504.26	3423.13	3328.35
	2542.04	2449.58	2626.01	2776.7	2544.01	2522.67	2766.7	2907.68	2702.09	2630.08	2884.06	2695.45	2833.03	2601.58	2758.16	2922.19	2967.12	2754.53	2594.12	2935.35	2959.66	3108.09	2995.68	2844.71	2770.76	2456.72	2979.86	3206.62	2900.17	2430.05	2358	3286.7	2708.61	2856.64	3005.76	3067.36	3405.92	2943.98	2864.51	2967.5	3136.4	3335.06	2844.32	3074.58	3310.11	2893.56	2502.07	3416.66	3323.93
	2539.89	2448.3	2623.25	2774.17	2542.06	2520.71	2764.09	2904.14	2699.51	2627.81	2880.08	2692.74	2829.78	2599.49	2754.53	2917.94	2963.03	2751.83	2591.98	2931.23	2954.86	3103.7	2991.3	2841.16	2767.99	2455.04	2975.34	3201.89	2896.49	2428.4	2356.31	3281.1	2706.42	2852.43	3001.18	3063.28	3399.21	2940.1	2860.99	2963.65	3131.1	3328.85	2840.8	3069.69	3304.28	2889.97	2499.88	3410.2	3319.52
	2537.74	2447.03	2620.48	2771.65	2540.11	2518.76	2761.49	2900.61	2696.93	2625.55	2876.11	2690.02	2826.54	2597.41	2750.9	2913.7	2958.94	2749.13	2589.84	2927.12	2950.07	3099.33	2986.91	2837.62	2765.23	2453.36	2970.84	3197.17	2892.81	2426.75	2354.61	3275.51	2704.23	2848.23	2996.6	3059.22	3392.51	2936.23	2857.48	2959.8	3125.81	3322.65	2837.29	3064.8	3298.46	2886.38	2497.7	3403.76	3315.11
	2535.59	2445.75	2617.72	2769.14	2538.16	2516.81	2758.88	2897.08	2694.35	2623.29	2872.14	2687.31	2823.31	2595.33	2747.28	2909.47	2954.87	2746.43	2587.7	2923.02	2945.28	3094.96	2982.54	2834.09	2762.47	2451.68	2966.34	3192.46	2889.14	2425.1	2352.92	3269.93	2702.05	2844.03	2992.02	3055.16	3385.83	2932.36	2853.97	2955.96	3120.53	3316.46	2833.78	3059.93	3292.66	2882.8	2495.52	3397.33	3310.71
	2533.44	2444.48	2614.97	2766.62	2536.21	2514.87	2756.28	2893.56	2691.77	2621.03	2868.18	2684.6	2820.08	2593.25	2743.66	2905.24	2950.8	2743.74	2585.57	2918.92	2940.51	3090.6	2978.18	2830.56	2759.71	2450	2961.84	3187.75	2885.48	2423.45	2351.23	3264.36	2699.87	2839.84	2987.46	3051.1	3379.16	2928.51	2850.47	2952.13	3115.26	3310.29	2830.28	3055.07	3286.86	2879.23	2493.34	3390.92	3306.32
	2531.3	2443.21	2612.22	2764.11	2534.27	2512.93	2753.69	2890.04	2689.2	2618.77	2864.23	2681.9	2816.85	2591.17	2740.05	2901.02	2946.73	2741.05	2583.43	2914.84	2935.74	3086.25	2973.82	2827.03	2756.96	2448.32	2957.36	3183.06	2881.82	2421.81	2349.54	3258.8	2697.69	2835.66	2982.9	3047.06	3372.51	2924.65	2846.97	2948.31	3110.01	3304.13	2826.78	3050.21	3281.08	2875.66	2491.17	3384.51	3301.94
	2529.16	2441.93	2609.47	2761.6	2532.33	2510.98	2751.09	2886.53	2686.63	2616.52	2860.29	2679.2	2813.63	2589.1	2736.45	2896.81	2942.68	2738.36	2581.3	2910.75	2930.99	3081.91	2969.47	2823.51	2754.22	2446.65	2952.88	3178.37	2878.17	2420.17	2347.86	3253.26	2695.51	2831.49	2978.35	3043.02	3365.88	2920.81	2843.48	2944.49	3104.76	3297.98	2823.29	3045.37	3275.31	2872.09	2488.99	3378.13	3297.56
	2527.02	2440.66	2606.73	2759.09	2530.38	2509.04	2748.5	2883.02	2684.06	2614.27	2856.35	2676.51	2810.42	2587.03	2732.85	2892.61	2938.63	2735.68	2579.18	2906.68	2926.24	3077.57	2965.13	2820	2751.47	2444.98	2948.41	3173.69	2874.52	2418.53	2346.17	3247.72	2693.34	2827.33	2973.81	3038.98	3359.26	2916.97	2839.99	2940.68	3099.53	3291.85	2819.81	3040.53	3269.55	2868.54	2486.82	3371.75	3293.19
	2524.88	2439.39	2603.99	2756.58	2528.45	2507.11	2745.91	2879.52	2681.49	2612.02	2852.42	2673.81	2807.21	2584.96	2729.25	2888.42	2934.59	2733	2577.05	2902.61	2921.5	3073.25	2960.8	2816.5	2748.73	2443.3	2943.95	3169.03	2870.88	2416.89	2344.49	3242.2	2691.17	2823.17	2969.28	3034.96	3352.66	2913.14	2836.51	2936.88	3094.31	3285.73	2816.33	3035.7	3263.8	2864.99	2484.66	3365.4	3288.82
	2522.75	2438.12	2601.25	2754.08	2526.51	2505.17	2743.33	2876.02	2678.93	2609.77	2848.49	2671.13	2804	2582.89	2725.67	2884.24	2930.56	2730.33	2574.93	2898.55	2916.78	3068.94	2956.47	2812.99	2746	2441.63	2939.5	3164.37	2867.25	2415.25	2342.81	3236.69	2689	2819.02	2964.76	3030.94	3346.08	2909.32	2833.03	2933.08	3089.09	3279.63	2812.85	3030.88	3258.07	2861.44	2482.49	3359.05	3284.47
	2520.62	2436.85	2598.52	2751.58	2524.58	2503.24	2740.75	2872.53	2676.38	2607.53	2844.58	2668.44	2800.8	2580.82	2722.09	2880.06	2926.54	2727.66	2572.81	2894.5	2912.06	3064.63	2952.16	2809.5	2743.27	2439.97	2935.06	3159.72	2863.62	2413.62	2341.13	3231.19	2686.83	2814.88	2960.25	3026.93	3339.51	2905.5	2829.56	2929.29	3083.9	3273.53	2809.38	3026.08	3252.35	2857.9	2480.33	3352.72	3280.12
	2518.49	2435.58	2595.79	2749.08	2522.64	2501.31	2738.17	2869.05	2673.82	2605.29	2840.67	2665.76	2797.61	2578.76	2718.51	2875.89	2922.52	2725	2570.69	2890.46	2907.35	3060.33	2947.85	2806.01	2740.54	2438.3	2930.63	3155.08	2860	2411.99	2339.46	3225.7	2684.67	2810.75	2955.74	3022.93	3332.96	2901.7	2826.09	2925.51	3078.71	3267.46	2805.92	3021.28	3246.64	2854.37	2478.17	3346.41	3275.78
	2516.36	2434.31	2593.06	2746.59	2520.71	2499.39	2735.59	2865.57	2671.27	2603.05	2836.77	2663.09	2794.42	2576.7	2714.94	2871.74	2918.51	2722.34	2568.58	2886.42	2902.65	3056.05	2943.55	2802.53	2737.82	2436.63	2926.2	3150.44	2856.39	2410.36	2337.78	3220.23	2682.51	2806.63	2951.24	3018.94	3326.43	2897.9	2822.63	2921.74	3073.53	3261.4	2802.47	3016.48	3240.95	2850.84	2476.02	3340.11	3271.44
	2514.24	2433.05	2590.34	2744.1	2518.79	2497.46	2733.02	2862.09	2668.73	2600.82	2832.87	2660.41	2791.24	2574.64	2711.38	2867.59	2914.51	2719.68	2566.47	2882.39	2897.97	3051.77	2939.27	2799.06	2735.1	2434.97	2921.79	3145.82	2852.78	2408.73	2336.11	3214.77	2680.35	2802.51	2946.76	3014.96	3319.91	2894.1	2819.18	2917.98	3068.37	3255.35	2799.02	3011.7	3235.27	2847.32	2473.86	3333.82	3267.12
	2512.11	2431.78	2587.62	2741.61	2516.86	2495.54	2730.45	2858.63	2666.18	2598.59	2828.99	2657.75	2788.07	2572.59	2707.83	2863.45	2910.52	2717.03	2564.36	2878.37	2893.29	3047.5	2934.99	2795.59	2732.38	2433.31	2917.38	3141.21	2849.18	2407.1	2334.44	3209.32	2678.2	2798.41	2942.28	3010.98	3313.42	2890.32	2815.73	2914.22	3063.22	3249.32	2795.57	3006.93	3229.6	2843.81	2471.72	3327.55	3262.8
	2509.99	2430.51	2584.91	2739.12	2514.94	2493.63	2727.89	2855.16	2663.64	2596.36	2825.11	2655.08	2784.9	2570.54	2704.28	2859.32	2906.54	2714.39	2562.25	2874.36	2888.62	3043.24	2930.72	2792.13	2729.67	2431.65	2912.98	3136.61	2845.59	2405.48	2332.78	3203.88	2676.04	2794.31	2937.81	3007.01	3306.94	2886.55	2812.29	2910.47	3058.08	3243.3	2792.14	3002.17	3223.94	2840.3	2469.57	3321.29	3258.49
	2507.88	2429.24	2582.2	2736.63	2513.02	2491.71	2725.33	2851.71	2661.11	2594.13	2821.24	2652.43	2781.73	2568.49	2700.74	2855.2	2902.56	2711.75	2560.15	2870.36	2883.97	3039	2926.46	2788.67	2726.97	2430	2908.59	3132.02	2842	2403.86	2331.11	3198.46	2673.9	2790.22	2933.35	3003.06	3300.48	2882.78	2808.86	2906.74	3052.96	3237.3	2788.71	2997.42	3218.3	2836.81	2467.43	3315.05	3254.19
	2505.76	2427.98	2579.5	2734.15	2511.1	2489.8	2722.77	2848.26	2658.58	2591.91	2817.38	2649.77	2778.57	2566.44	2697.21	2851.09	2898.6	2709.11	2558.05	2866.36	2879.32	3034.76	2922.21	2785.22	2724.27	2428.34	2904.21	3127.44	2838.42	2402.25	2329.45	3193.05	2671.75	2786.14	2928.89	2999.11	3294.03	2879.02	2805.43	2903.01	3047.85	3231.31	2785.28	2992.68	3212.68	2833.31	2465.29	3308.83	3249.9
	2503.65	2426.71	2576.8	2731.67	2509.19	2487.89	2720.22	2844.81	2656.05	2589.69	2813.53	2647.12	2775.42	2564.39	2693.68	2846.99	2894.64	2706.48	2555.96	2862.37	2874.69	3030.53	2917.97	2781.78	2721.57	2426.69	2899.84	3122.86	2834.85	2400.63	2327.79	3187.65	2669.61	2782.07	2924.45	2995.16	3287.61	2875.27	2802	2899.29	3042.75	3225.34	2781.87	2987.94	3207.06	2829.83	2463.15	3302.62	3245.61
	2501.54	2425.45	2574.1	2729.19	2507.28	2485.99	2717.66	2841.38	2653.52	2587.48	2809.68	2644.48	2772.28	2562.35	2690.16	2842.91	2890.69	2703.86	2553.87	2858.39	2870.06	3026.32	2913.73	2778.35	2718.88	2425.04	2895.48	3118.3	2831.29	2399.02	2326.13	3182.27	2667.47	2778.01	2920.02	2991.23	3281.21	2871.53	2798.59	2895.58	3037.66	3219.38	2778.46	2983.22	3201.46	2826.35	2461.02	3296.43	3241.33
	2499.44	2424.18	2571.41	2726.72	2505.37	2484.08	2715.12	2837.95	2651	2585.27	2805.85	2641.84	2769.14	2560.31	2686.64	2838.83	2886.75	2701.24	2551.78	2854.42	2865.45	3022.12	2909.51	2774.92	2716.2	2423.39	2891.13	3113.75	2827.73	2397.41	2324.48	3176.89	2665.34	2773.96	2915.59	2987.31	3274.82	2867.8	2795.18	2891.87	3032.59	3213.44	2775.05	2978.51	3195.88	2822.88	2458.89	3290.25	3237.07
	2497.33	2422.92	2568.72	2724.25	2503.46	2482.18	2712.57	2834.52	2648.49	2583.06	2802.02	2639.2	2766.01	2558.28	2683.14	2834.76	2882.82	2698.62	2549.69	2850.46	2860.85	3017.92	2905.3	2771.5	2713.52	2421.74	2886.79	3109.21	2824.18	2395.8	2322.82	3171.54	2663.2	2769.92	2911.18	2983.4	3268.45	2864.07	2791.77	2888.18	3027.53	3207.51	2771.66	2973.81	3190.31	2819.41	2456.77	3284.08	3232.81
	2495.23	2421.66	2566.04	2721.78	2501.56	2480.29	2710.03	2831.1	2645.97	2580.85	2798.2	2636.57	2762.89	2556.24	2679.64	2830.7	2878.9	2696.01	2547.61	2846.51	2856.26	3013.74	2901.1	2768.08	2710.84	2420.1	2882.45	3104.68	2820.64	2394.2	2321.18	3166.19	2661.08	2765.89	2906.77	2979.49	3262.1	2860.36	2788.37	2884.5	3022.48	3201.6	2768.27	2969.11	3184.75	2815.96	2454.64	3277.94	3228.56
	2493.14	2420.39	2563.36	2719.31	2499.66	2478.39	2707.5	2827.69	2643.46	2578.65	2794.4	2633.94	2759.77	2554.21	2676.15	2826.65	2874.99	2693.41	2545.53	2842.56	2851.68	3009.57	2896.91	2764.68	2708.17	2418.46	2878.13	3100.16	2817.11	2392.6	2319.53	3160.86	2658.95	2761.87	2902.38	2975.6	3255.78	2856.66	2784.98	2880.82	3017.45	3195.7	2764.89	2964.43	3179.21	2812.51	2452.53	3271.81	3224.31
	2491.04	2419.13	2560.69	2716.85	2497.76	2476.5	2704.97	2824.28	2640.96	2576.45	2790.6	2631.32	2756.66	2552.19	2672.66	2822.62	2871.09	2690.81	2543.45	2838.62	2847.11	3005.41	2892.73	2761.28	2705.5	2416.82	2873.82	3095.65	2813.58	2391	2317.88	3155.54	2656.83	2757.86	2897.99	2971.71	3249.47	2852.96	2781.6	2877.16	3012.43	3189.83	2761.51	2959.76	3173.68	2809.06	2450.41	3265.69	3220.08
	2488.95	2417.87	2558.02	2714.39	2495.87	2474.62	2702.44	2820.88	2638.46	2574.25	2786.8	2628.71	2753.55	2550.16	2669.18	2818.59	2867.2	2688.22	2541.38	2834.7	2842.55	3001.27	2888.56	2757.89	2702.84	2415.18	2869.51	3091.16	2810.06	2389.41	2316.24	3150.24	2654.71	2753.85	2893.62	2967.84	3243.18	2849.27	2778.22	2873.5	3007.43	3183.96	2758.15	2955.1	3168.17	2805.63	2448.3	3259.59	3215.86
	2486.86	2416.61	2555.36	2711.93	2493.97	2472.74	2699.91	2817.49	2635.96	2572.06	2783.02	2626.09	2750.46	2548.14	2665.71	2814.58	2863.31	2685.63	2539.31	2830.78	2838	2997.13	2884.4	2754.5	2700.19	2413.54	2865.22	3086.67	2806.55	2387.81	2314.6	3144.95	2652.6	2749.86	2889.25	2963.97	3236.91	2845.6	2774.85	2869.86	3002.44	3178.12	2754.79	2950.45	3162.67	2802.2	2446.19	3253.51	3211.64
	2484.78	2415.35	2552.7	2709.47	2492.09	2470.86	2697.39	2814.1	2633.47	2569.87	2779.25	2623.49	2747.37	2546.12	2662.25	2810.57	2859.44	2683.05	2537.25	2826.87	2833.47	2993.01	2880.25	2751.13	2697.54	2411.91	2860.94	3082.2	2803.05	2386.23	2312.97	3139.67	2650.49	2745.88	2884.89	2960.12	3230.66	2841.93	2771.49	2866.23	2997.46	3172.28	2751.43	2945.81	3157.19	2798.78	2444.09	3247.45	3207.43
	2482.69	2414.09	2550.04	2707.02	2490.2	2468.98	2694.88	2810.72	2630.98	2567.69	2775.49	2620.89	2744.28	2544.11	2658.8	2806.58	2855.58	2680.48	2535.19	2822.97	2828.95	2988.9	2876.11	2747.76	2694.89	2410.28	2856.66	3077.73	2799.56	2384.64	2311.34	3134.41	2648.38	2741.91	2880.55	2956.27	3224.43	2838.28	2768.13	2862.6	2992.5	3166.47	2748.09	2941.18	3151.72	2795.37	2441.99	3241.4	3203.24
	2480.61	2412.83	2547.39	2704.57	2488.32	2467.11	2692.37	2807.35	2628.5	2565.51	2771.73	2618.29	2741.21	2542.1	2655.35	2802.6	2851.73	2677.91	2533.13	2819.08	2824.44	2984.8	2871.98	2744.4	2692.25	2408.65	2852.4	3073.28	2796.07	2383.06	2309.71	3129.16	2646.28	2737.95	2876.21	2952.44	3218.22	2834.63	2764.78	2858.99	2987.55	3160.67	2744.75	2936.56	3146.27	2791.97	2439.9	3235.36	3199.05
	2478.54	2411.57	2544.75	2702.12	2486.44	2465.24	2689.86	2803.98	2626.02	2563.33	2767.99	2615.7	2738.14	2540.09	2651.91	2798.63	2847.88	2675.35	2531.07	2815.2	2819.94	2980.71	2867.87	2741.05	2689.62	2407.03	2848.15	3068.84	2792.6	2381.48	2308.08	3123.93	2644.18	2733.99	2871.89	2948.61	3212.03	2830.99	2761.43	2855.39	2982.61	3154.89	2741.42	2931.95	3140.83	2788.58	2437.8	3229.35	3194.87
	2476.46	2410.31	2542.11	2699.68	2484.56	2463.38	2687.35	2800.62	2623.54	2561.16	2764.25	2613.12	2735.08	2538.08	2648.48	2794.68	2844.05	2672.79	2529.02	2811.33	2815.45	2976.64	2863.76	2737.7	2686.99	2405.4	2843.91	3064.41	2789.13	2379.91	2306.45	3118.71	2642.08	2730.05	2867.57	2944.8	3205.87	2827.37	2758.1	2851.79	2977.7	3149.13	2738.1	2927.35	3135.41	2785.19	2435.72	3223.35	3190.7
	2474.39	2409.05	2539.47	2697.24	2482.69	2461.52	2684.85	2797.27	2621.07	2558.99	2760.53	2610.54	2732.03	2536.08	2645.06	2790.73	2840.23	2670.24	2526.98	2807.47	2810.97	2972.58	2859.67	2734.37	2684.37	2403.78	2839.67	3059.99	2785.67	2378.33	2304.83	3113.51	2639.99	2726.12	2863.26	2941	3199.72	2823.75	2754.77	2848.21	2972.79	3143.38	2734.78	2922.77	3130	2781.81	2433.63	3217.37	3186.54
	2472.33	2407.79	2536.84	2694.8	2480.82	2459.66	2682.36	2793.92	2618.6	2556.82	2756.82	2607.96	2728.98	2534.08	2641.64	2786.8	2836.42	2667.7	2524.94	2803.62	2806.51	2968.53	2855.58	2731.04	2681.75	2402.16	2835.45	3055.59	2782.22	2376.76	2303.22	3108.32	2637.9	2722.2	2858.97	2937.2	3193.6	2820.15	2751.45	2844.64	2967.9	3137.65	2731.48	2918.19	3124.61	2778.44	2431.56	3211.4	3182.39
	2470.26	2406.54	2534.21	2692.36	2478.95	2457.81	2679.86	2790.59	2616.14	2554.66	2753.11	2605.39	2725.95	2532.09	2638.23	2782.88	2832.62	2665.16	2522.9	2799.77	2802.06	2964.49	2851.51	2727.72	2679.14	2400.55	2831.24	3051.2	2778.77	2375.2	2301.6	3103.14	2635.82	2718.3	2854.68	2933.42	3187.49	2816.55	2748.13	2841.09	2963.03	3131.93	2728.18	2913.63	3119.24	2775.08	2429.48	3205.45	3178.25
	2468.2	2405.28	2531.59	2689.93	2477.09	2455.96	2677.38	2787.25	2613.69	2552.5	2749.42	2602.83	2722.92	2530.09	2634.83	2778.97	2828.83	2662.63	2520.86	2795.94	2797.62	2960.47	2847.45	2724.41	2676.54	2398.94	2827.04	3046.81	2775.34	2373.64	2299.99	3097.98	2633.74	2714.4	2850.41	2929.65	3181.41	2812.97	2744.82	2837.54	2958.17	3126.23	2724.89	2909.07	3113.88	2771.72	2427.41	3199.52	3174.12
	2466.14	2404.02	2528.98	2687.5	2475.23	2454.11	2674.89	2783.93	2611.23	2550.35	2745.73	2600.27	2719.9	2528.11	2631.44	2775.07	2825.05	2660.11	2518.83	2792.12	2793.2	2956.46	2843.4	2721.11	2673.94	2397.33	2822.85	3042.44	2771.92	2372.08	2298.38	3092.84	2631.67	2710.51	2846.14	2925.89	3175.35	2809.4	2741.52	2834	2953.33	3120.56	2721.61	2904.53	3108.53	2768.38	2425.35	3193.61	3169.99
	2464.09	2402.77	2526.37	2685.07	2473.37	2452.27	2672.42	2780.61	2608.78	2548.2	2742.06	2597.72	2716.88	2526.12	2628.06	2771.19	2821.28	2657.59	2516.81	2788.3	2788.78	2952.47	2839.37	2717.81	2671.34	2395.72	2818.67	3038.09	2768.5	2370.53	2296.78	3087.71	2629.59	2706.64	2841.89	2922.14	3169.31	2805.84	2738.23	2830.48	2948.5	3114.89	2718.33	2900	3103.21	2765.04	2423.28	3187.71	3165.88
	2462.04	2401.51	2523.76	2682.64	2471.52	2450.44	2669.94	2777.3	2606.34	2546.05	2738.39	2595.18	2713.88	2524.14	2624.68	2767.32	2817.52	2655.08	2514.79	2784.5	2784.38	2948.49	2835.34	2714.52	2668.76	2394.11	2814.5	3033.74	2765.09	2368.98	2295.18	3082.6	2627.53	2702.77	2837.65	2918.41	3163.29	2802.28	2734.94	2826.96	2943.68	3109.25	2715.07	2895.48	3097.9	2761.71	2421.23	3181.83	3161.78
	2459.99	2400.26	2521.16	2680.22	2469.67	2448.6	2667.47	2774	2603.9	2543.91	2734.74	2592.64	2710.88	2522.16	2621.32	2763.46	2813.77	2652.58	2512.77	2780.71	2779.99	2944.52	2831.33	2711.25	2666.18	2392.51	2810.35	3029.41	2761.7	2367.43	2293.58	3077.5	2625.47	2698.92	2833.41	2914.68	3157.29	2798.75	2731.67	2823.46	2938.89	3103.62	2711.81	2890.97	3092.6	2758.4	2419.17	3175.97	3157.69
	2457.95	2399	2518.57	2677.8	2467.82	2446.78	2665	2770.7	2601.47	2541.77	2731.09	2590.1	2707.89	2520.19	2617.96	2759.61	2810.04	2650.08	2510.75	2776.93	2775.62	2940.57	2827.33	2707.98	2663.6	2390.91	2806.2	3025.09	2758.31	2365.89	2291.98	3072.41	2623.41	2695.08	2829.19	2910.97	3151.32	2795.22	2728.4	2819.97	2934.11	3098.01	2708.56	2886.47	3087.32	2755.09	2417.13	3170.13	3153.61
	2455.91	2397.75	2515.98	2675.39	2465.98	2444.95	2662.54	2767.42	2599.04	2539.63	2727.46	2587.58	2704.92	2518.22	2614.61	2755.78	2806.31	2647.59	2508.75	2773.16	2771.25	2936.63	2823.34	2704.72	2661.03	2389.32	2802.07	3020.78	2754.93	2364.35	2290.39	3067.34	2621.35	2691.25	2824.98	2907.26	3145.37	2791.7	2725.13	2816.49	2929.34	3092.42	2705.32	2881.98	3082.06	2751.78	2415.08	3164.3	3149.54
	2453.87	2396.49	2513.4	2672.97	2464.14	2443.13	2660.09	2764.14	2596.61	2537.5	2723.84	2585.05	2701.94	2516.25	2611.27	2751.96	2802.6	2645.11	2506.74	2769.39	2766.9	2932.7	2819.36	2701.47	2658.47	2387.72	2797.94	3016.49	2751.56	2362.81	2288.8	3062.29	2619.31	2687.43	2820.78	2903.57	3139.44	2788.2	2721.88	2813.03	2924.59	3086.84	2702.09	2877.51	3076.81	2748.49	2413.04	3158.49	3145.47
	2451.83	2395.24	2510.82	2670.56	2462.3	2441.32	2657.63	2760.86	2594.19	2535.38	2720.23	2582.54	2698.98	2514.28	2607.94	2748.15	2798.9	2642.63	2504.74	2765.64	2762.57	2928.79	2815.4	2698.23	2655.92	2386.13	2793.83	3012.21	2748.2	2361.28	2287.22	3057.25	2617.26	2683.62	2816.59	2899.9	3133.53	2784.7	2718.63	2809.58	2919.86	3081.28	2698.87	2873.04	3071.58	2745.21	2411.01	3152.7	3141.42
	2449.8	2393.99	2508.25	2668.16	2460.47	2439.51	2655.19	2757.6	2591.78	2533.26	2716.63	2580.03	2696.03	2512.32	2604.61	2744.36	2795.21	2640.17	2502.74	2761.9	2758.24	2924.9	2811.45	2694.99	2653.37	2384.54	2789.73	3007.94	2744.85	2359.76	2285.64	3052.23	2615.22	2679.83	2812.42	2896.23	3127.65	2781.22	2715.39	2806.14	2915.14	3075.75	2695.66	2868.59	3066.37	2741.94	2408.98	3146.93	3137.38
	2447.78	2392.73	2505.68	2665.75	2458.64	2437.7	2652.74	2754.34	2589.37	2531.14	2713.04	2577.52	2693.08	2510.37	2601.3	2740.58	2791.53	2637.71	2500.75	2758.17	2753.93	2921.02	2807.51	2691.77	2650.83	2382.96	2785.64	3003.68	2741.51	2358.23	2284.06	3047.23	2613.19	2676.04	2808.25	2892.57	3121.79	2777.75	2712.16	2802.71	2910.44	3070.23	2692.45	2864.15	3061.18	2738.67	2406.96	3141.17	3133.35
	2445.75	2391.48	2503.12	2663.35	2456.82	2435.9	2650.3	2751.09	2586.97	2529.03	2709.46	2575.03	2690.15	2508.42	2597.99	2736.81	2787.86	2635.25	2498.77	2754.45	2749.63	2917.15	2803.58	2688.55	2648.29	2381.38	2781.56	2999.44	2738.18	2356.72	2282.49	3042.24	2611.15	2672.27	2804.09	2888.93	3115.95	2774.29	2708.94	2799.29	2905.75	3064.72	2689.25	2859.72	3056	2735.42	2404.94	3135.43	3129.33
	2443.73	2390.23	2500.56	2660.95	2455	2434.1	2647.87	2747.85	2584.57	2526.92	2705.89	2572.54	2687.22	2506.47	2594.7	2733.06	2784.21	2632.81	2496.78	2750.74	2745.35	2913.3	2799.66	2685.35	2645.76	2379.8	2777.49	2995.21	2734.86	2355.2	2280.92	3037.26	2609.13	2668.51	2799.95	2885.3	3110.13	2770.85	2705.72	2795.89	2901.09	3059.24	2686.07	2855.31	3050.84	2732.17	2402.92	3129.72	3125.32
	2441.72	2388.98	2498.01	2658.55	2453.18	2432.31	2645.44	2744.61	2582.17	2524.82	2702.34	2570.05	2684.3	2504.52	2591.41	2729.32	2780.56	2630.37	2494.81	2747.05	2741.08	2909.46	2795.76	2682.15	2643.24	2378.22	2773.44	2991	2731.54	2353.69	2279.35	3032.31	2607.11	2664.76	2795.82	2881.68	3104.34	2767.41	2702.52	2792.5	2896.43	3053.77	2682.89	2850.9	3045.69	2728.93	2400.91	3124.02	3121.33
	2439.7	2387.73	2495.47	2656.16	2451.37	2430.52	2643.02	2741.39	2579.78	2522.72	2698.79	2567.57	2681.39	2502.58	2588.13	2725.6	2776.93	2627.94	2492.83	2743.36	2736.82	2905.64	2791.87	2678.97	2640.73	2376.65	2769.39	2986.8	2728.24	2352.19	2277.79	3027.37	2605.09	2661.03	2791.69	2878.08	3098.57	2763.99	2699.32	2789.12	2891.8	3048.32	2679.72	2846.51	3040.57	2725.71	2398.91	3118.33	3117.34
	2437.7	2386.48	2492.93	2653.77	2449.56	2428.74	2640.6	2738.17	2577.4	2520.62	2695.26	2565.1	2678.49	2500.65	2584.86	2721.88	2773.31	2625.52	2490.86	2739.68	2732.58	2901.83	2788	2675.79	2638.22	2375.08	2765.36	2982.61	2724.95	2350.69	2276.24	3022.44	2603.08	2657.31	2787.58	2874.49	3092.83	2760.58	2696.13	2785.76	2887.18	3042.9	2676.56	2842.13	3035.46	2722.49	2396.91	3112.67	3113.36
	2435.69	2385.23	2490.39	2651.38	2447.75	2426.96	2638.18	2734.96	2575.02	2518.53	2691.74	2562.64	2675.6	2498.71	2581.6	2718.19	2769.71	2623.11	2488.9	2736.02	2728.35	2898.04	2784.14	2672.62	2635.72	2373.51	2761.34	2978.43	2721.67	2349.19	2274.68	3017.53	2601.07	2653.6	2783.49	2870.91	3087.1	2757.19	2692.94	2782.41	2882.58	3037.49	2673.41	2837.76	3030.36	2719.28	2394.91	3107.02	3109.4
	2433.69	2383.98	2487.87	2649	2445.95	2425.19	2635.77	2731.75	2572.64	2516.45	2688.22	2560.18	2672.72	2496.78	2578.35	2714.5	2766.11	2620.7	2486.94	2732.36	2724.13	2894.27	2780.29	2669.46	2633.22	2371.95	2757.33	2974.27	2718.4	2347.7	2273.13	3012.64	2599.07	2649.9	2779.4	2867.34	3081.41	2753.8	2689.77	2779.07	2878	3032.09	2670.27	2833.4	3025.29	2716.09	2392.92	3101.4	3105.44
	2431.69	2382.73	2485.34	2646.62	2444.15	2423.42	2633.37	2728.56	2570.28	2514.37	2684.73	2557.73	2669.85	2494.86	2575.11	2710.84	2762.53	2618.3	2484.99	2728.72	2719.93	2890.51	2776.45	2666.32	2630.73	2370.39	2753.34	2970.12	2715.14	2346.21	2271.59	3007.77	2597.08	2646.21	2775.32	2863.79	3075.73	2750.43	2686.6	2775.75	2873.43	3026.72	2667.14	2829.05	3020.23	2712.9	2390.94	3095.79	3101.5
	2429.7	2381.48	2482.83	2644.24	2442.36	2421.66	2630.97	2725.37	2567.91	2512.29	2681.24	2555.28	2666.99	2492.94	2571.87	2707.18	2758.96	2615.91	2483.04	2725.09	2715.74	2886.76	2772.63	2663.18	2628.25	2368.83	2749.35	2965.99	2711.89	2344.73	2270.04	3002.91	2595.08	2642.54	2771.26	2860.24	3070.08	2747.08	2683.45	2772.44	2868.88	3021.37	2664.02	2824.72	3015.19	2709.72	2388.96	3090.2	3097.56
	2427.71	2380.23	2480.32	2641.86	2440.57	2419.9	2628.57	2722.19	2565.56	2510.22	2677.76	2552.85	2664.13	2491.02	2568.65	2703.54	2755.41	2613.53	2481.1	2721.47	2711.56	2883.03	2768.82	2660.05	2625.78	2367.28	2745.38	2961.87	2708.65	2343.25	2268.51	2998.07	2593.1	2638.88	2767.21	2856.72	3064.46	2743.73	2680.3	2769.14	2864.35	3016.03	2660.9	2820.4	3010.17	2706.55	2386.99	3084.63	3093.64
	2425.72	2378.98	2477.81	2639.49	2438.79	2418.15	2626.18	2719.02	2563.2	2508.15	2674.3	2550.42	2661.29	2489.11	2565.44	2699.92	2751.86	2611.16	2479.16	2717.86	2707.4	2879.32	2765.02	2656.93	2623.31	2365.73	2741.42	2957.76	2705.42	2341.77	2266.97	2993.24	2591.12	2635.23	2763.17	2853.2	3058.85	2740.4	2677.16	2765.86	2859.84	3010.72	2657.8	2816.09	3005.17	2703.4	2385.02	3079.08	3089.73
	2423.74	2377.73	2475.32	2637.12	2437	2416.4	2623.8	2715.86	2560.86	2506.09	2670.85	2547.99	2658.46	2487.2	2562.23	2696.31	2748.33	2608.79	2477.22	2714.27	2703.25	2875.63	2761.24	2653.82	2620.86	2364.18	2737.47	2953.67	2702.2	2340.3	2265.44	2988.43	2589.14	2631.6	2759.14	2849.7	3053.28	2737.08	2674.03	2762.59	2855.34	3005.42	2654.71	2811.79	3000.18	2700.25	2383.05	3073.55	3085.83
	2421.76	2376.49	2472.83	2634.76	2435.23	2414.66	2621.42	2712.71	2558.52	2504.03	2667.41	2545.57	2655.63	2485.3	2559.04	2692.71	2744.81	2606.44	2475.29	2710.68	2699.12	2871.95	2757.47	2650.72	2618.4	2362.64	2733.54	2949.59	2698.99	2338.84	2263.92	2983.64	2587.17	2627.97	2755.12	2846.21	3047.72	2733.77	2670.9	2759.34	2850.86	3000.14	2651.63	2807.51	2995.21	2697.11	2381.1	3068.03	3081.95
	2419.79	2375.24	2470.34	2632.4	2433.46	2412.92	2619.04	2709.56	2556.18	2501.98	2663.98	2543.16	2652.82	2483.4	2555.85	2689.13	2741.31	2604.09	2473.37	2707.11	2695	2868.28	2753.72	2647.64	2615.96	2361.1	2729.62	2945.53	2695.8	2337.38	2262.4	2978.87	2585.2	2624.37	2751.12	2842.74	3042.19	2730.48	2667.79	2756.09	2846.4	2994.88	2648.55	2803.24	2990.26	2693.99	2379.14	3062.54	3078.07
	2417.82	2373.99	2467.86	2630.04	2431.69	2411.19	2616.67	2706.43	2553.85	2499.93	2660.57	2540.76	2650.02	2481.5	2552.68	2685.56	2737.81	2601.75	2471.45	2703.54	2690.9	2864.64	2749.98	2644.56	2613.52	2359.56	2725.71	2941.48	2692.61	2335.93	2260.88	2974.11	2583.24	2620.77	2747.13	2839.28	3036.69	2727.2	2664.68	2752.87	2841.95	2989.65	2645.49	2798.98	2985.33	2690.87	2377.2	3057.06	3074.21
	2415.85	2372.75	2465.39	2627.68	2429.92	2409.46	2614.31	2703.3	2551.53	2497.89	2657.16	2538.36	2647.22	2479.61	2549.51	2682.01	2734.33	2599.41	2469.54	2699.99	2686.81	2861	2746.25	2641.49	2611.09	2358.03	2721.81	2937.45	2689.43	2334.48	2259.37	2969.37	2581.29	2617.19	2743.15	2835.83	3031.21	2723.94	2661.59	2749.65	2837.53	2984.43	2642.43	2794.73	2980.42	2687.76	2375.26	3051.61	3070.35
	2413.89	2371.5	2462.92	2625.33	2428.16	2407.74	2611.95	2700.18	2549.21	2495.85	2653.77	2535.98	2644.44	2477.73	2546.36	2678.47	2730.87	2597.09	2467.63	2696.45	2682.73	2857.39	2742.54	2638.43	2608.67	2356.5	2717.92	2933.42	2686.27	2333.03	2257.86	2964.65	2579.34	2613.62	2739.18	2832.39	3025.75	2720.68	2658.5	2746.45	2833.12	2979.23	2639.39	2790.5	2975.52	2684.67	2373.32	3046.17	3066.51
	2411.93	2370.26	2460.46	2622.98	2426.41	2406.02	2609.6	2697.07	2546.9	2493.82	2650.39	2533.6	2641.66	2475.85	2543.22	2674.95	2727.42	2594.78	2465.73	2692.93	2678.67	2853.79	2738.84	2635.39	2606.26	2354.97	2714.05	2929.42	2683.11	2331.59	2256.36	2959.95	2577.4	2610.06	2735.23	2828.97	3020.32	2717.45	2655.42	2743.27	2828.73	2974.05	2636.36	2786.28	2970.64	2681.58	2371.39	3040.76	3062.68
	2409.98	2369.01	2458.01	2620.64	2424.66	2404.31	2607.25	2693.97	2544.59	2491.79	2647.03	2531.22	2638.9	2473.97	2540.08	2671.44	2723.98	2592.47	2463.83	2689.41	2674.63	2850.21	2735.15	2632.35	2603.85	2353.45	2710.19	2925.43	2679.97	2330.16	2254.86	2955.26	2575.46	2606.52	2731.28	2825.56	3014.92	2714.22	2652.36	2740.09	2824.36	2968.89	2633.33	2782.07	2965.79	2678.51	2369.47	3035.36	3058.87
	2408.03	2367.77	2455.56	2618.29	2422.91	2402.61	2604.9	2690.87	2542.29	2489.77	2643.67	2528.85	2636.15	2472.09	2536.96	2667.95	2720.55	2590.17	2461.94	2685.91	2670.59	2846.64	2731.48	2629.32	2601.45	2351.93	2706.34	2921.45	2676.84	2328.73	2253.36	2950.59	2573.53	2602.99	2727.36	2822.17	3009.54	2711.01	2649.3	2736.94	2820.01	2963.75	2630.32	2777.88	2960.95	2675.44	2367.55	3029.99	3055.06
	2406.09	2366.52	2453.12	2615.96	2421.17	2400.91	2602.56	2687.79	2540	2487.76	2640.33	2526.5	2633.4	2470.23	2533.84	2664.47	2717.14	2587.88	2460.05	2682.42	2666.58	2843.09	2727.82	2626.31	2599.05	2350.41	2702.51	2917.49	2673.72	2327.3	2251.87	2945.94	2571.6	2599.47	2723.44	2818.79	3004.18	2707.81	2646.25	2733.79	2815.67	2958.63	2627.32	2773.7	2956.13	2672.39	2365.64	3024.63	3051.27
	2404.15	2365.28	2450.69	2613.62	2419.43	2399.21	2600.23	2684.71	2537.71	2485.74	2637.01	2524.14	2630.67	2468.36	2530.74	2661.01	2713.74	2585.6	2458.17	2678.94	2662.58	2839.56	2724.18	2623.3	2596.67	2348.9	2698.69	2913.54	2670.61	2325.88	2250.39	2941.3	2569.68	2595.97	2719.54	2815.42	2998.85	2704.63	2643.21	2730.66	2811.35	2953.53	2624.33	2769.53	2951.32	2669.34	2363.73	3019.29	3047.49
	2402.22	2364.04	2448.26	2611.29	2417.7	2397.52	2597.9	2681.65	2535.43	2483.74	2633.69	2521.8	2627.95	2466.5	2527.65	2657.56	2710.35	2583.33	2456.29	2675.47	2658.59	2836.05	2720.55	2620.3	2594.29	2347.4	2694.88	2909.6	2667.51	2324.47	2248.91	2936.69	2567.77	2592.48	2715.65	2812.07	2993.55	2701.46	2640.18	2727.55	2807.06	2948.45	2621.34	2765.37	2946.54	2666.31	2361.83	3013.98	3043.72
	2400.29	2362.8	2445.84	2608.96	2415.97	2395.84	2595.58	2678.59	2533.15	2481.74	2630.39	2519.46	2625.23	2464.65	2524.57	2654.13	2706.98	2581.07	2454.42	2672.01	2654.62	2832.55	2716.94	2617.32	2591.92	2345.89	2691.09	2905.69	2664.42	2323.06	2247.43	2932.09	2565.86	2589	2711.77	2808.73	2988.27	2698.3	2637.16	2724.44	2802.78	2943.39	2618.37	2761.23	2941.78	2663.29	2359.94	3008.68	3039.97
	2398.36	2361.56	2443.43	2606.64	2414.25	2394.16	2593.27	2675.54	2530.88	2479.74	2627.1	2517.14	2622.53	2462.8	2521.49	2650.71	2703.62	2578.81	2452.55	2668.57	2650.66	2829.07	2713.34	2614.35	2589.56	2344.39	2687.31	2901.78	2661.34	2321.66	2245.96	2927.51	2563.96	2585.54	2707.91	2805.41	2983.01	2695.16	2634.15	2721.36	2798.52	2938.36	2615.41	2757.1	2937.03	2660.27	2358.05	3003.4	3036.22
	2396.44	2360.32	2441.02	2604.32	2412.53	2392.49	2590.95	2672.5	2528.62	2477.75	2623.82	2514.81	2619.84	2460.95	2518.43	2647.31	2700.28	2576.57	2450.69	2665.14	2646.72	2825.6	2709.76	2611.38	2587.2	2342.9	2683.54	2897.89	2658.28	2320.26	2244.5	2922.94	2562.06	2582.09	2704.06	2802.1	2977.79	2692.03	2631.15	2718.28	2794.27	2933.34	2612.46	2752.99	2932.3	2657.27	2356.17	2998.15	3032.49
	2394.52	2359.08	2438.62	2602.01	2410.82	2390.82	2588.65	2669.47	2526.36	2475.76	2620.56	2512.5	2617.16	2459.11	2515.38	2643.92	2696.95	2574.33	2448.84	2661.72	2642.79	2822.15	2706.19	2608.43	2584.86	2341.4	2679.78	2894.02	2655.22	2318.87	2243.04	2918.4	2560.17	2578.65	2700.22	2798.8	2972.58	2688.91	2628.16	2715.22	2790.05	2928.34	2609.52	2748.89	2927.6	2654.28	2354.29	2992.91	3028.78
	2392.61	2357.84	2436.23	2599.69	2409.11	2389.16	2586.35	2666.45	2524.11	2473.79	2617.31	2510.2	2614.48	2457.28	2512.35	2640.55	2693.63	2572.1	2446.99	2658.31	2638.88	2818.72	2702.63	2605.49	2582.52	2339.92	2676.04	2890.16	2652.18	2317.48	2241.58	2913.87	2558.29	2575.23	2696.39	2795.52	2967.4	2685.82	2625.18	2712.18	2785.84	2923.37	2606.59	2744.8	2922.91	2651.3	2352.42	2987.7	3025.07
	2390.7	2356.6	2433.84	2597.39	2407.4	2387.5	2584.05	2663.44	2521.87	2471.81	2614.07	2507.9	2611.82	2455.45	2509.32	2637.19	2690.33	2569.88	2445.14	2654.92	2634.99	2815.31	2699.09	2602.56	2580.18	2338.43	2672.32	2886.32	2649.15	2316.1	2240.13	2909.37	2556.41	2571.83	2692.58	2792.25	2962.25	2682.73	2622.21	2709.15	2781.66	2918.41	2603.68	2740.72	2918.24	2648.33	2350.56	2982.51	3021.38
	2388.8	2355.36	2431.46	2595.08	2405.71	2385.85	2581.76	2660.44	2519.63	2469.84	2610.85	2505.61	2609.17	2453.62	2506.3	2633.85	2687.04	2567.67	2443.3	2651.54	2631.11	2811.92	2695.57	2599.64	2577.86	2336.95	2668.6	2882.49	2646.13	2314.72	2238.68	2904.87	2554.54	2568.43	2688.79	2788.99	2957.13	2679.66	2619.25	2706.13	2777.49	2913.48	2600.77	2736.66	2913.59	2645.38	2348.7	2977.33	3017.7
	2386.91	2354.13	2429.09	2592.78	2404.01	2384.21	2579.48	2657.44	2517.4	2467.88	2607.63	2503.33	2606.53	2451.8	2503.3	2630.52	2683.77	2565.47	2441.47	2648.17	2627.24	2808.54	2692.06	2596.73	2575.54	2335.48	2664.9	2878.67	2643.12	2313.35	2237.24	2900.4	2552.67	2565.05	2685.01	2785.75	2952.03	2676.6	2616.3	2703.13	2773.34	2908.56	2597.87	2732.61	2908.96	2642.43	2346.85	2972.18	3014.03
	2385.01	2352.89	2426.73	2590.49	2402.32	2382.57	2577.2	2654.46	2515.17	2465.92	2604.44	2501.06	2603.91	2449.99	2500.3	2627.21	2680.51	2563.28	2439.64	2644.81	2623.39	2805.18	2688.56	2593.83	2573.23	2334.01	2661.22	2874.88	2640.13	2311.98	2235.81	2895.95	2550.81	2561.69	2681.24	2782.53	2946.95	2673.56	2613.36	2700.14	2769.22	2903.67	2594.99	2728.58	2904.35	2639.49	2345.01	2967.05	3010.38
	2383.13	2351.66	2424.37	2588.2	2400.64	2380.94	2574.93	2651.49	2512.96	2463.97	2601.25	2498.79	2601.29	2448.18	2497.32	2623.92	2677.26	2561.09	2437.82	2641.47	2619.56	2801.83	2685.08	2590.95	2570.93	2332.54	2657.55	2871.09	2637.14	2310.63	2234.38	2891.51	2548.96	2558.34	2677.48	2779.31	2941.9	2670.53	2610.43	2697.17	2765.11	2898.8	2592.11	2724.56	2899.76	2636.57	2343.17	2961.94	3006.74
	2381.25	2350.42	2422.02	2585.91	2398.96	2379.31	2572.67	2648.52	2510.75	2462.02	2598.08	2496.53	2598.68	2446.37	2494.35	2620.64	2674.03	2558.92	2436	2638.13	2615.74	2798.51	2681.62	2588.07	2568.64	2331.08	2653.89	2867.33	2634.17	2309.27	2232.95	2887.1	2547.11	2555	2673.74	2776.12	2936.88	2667.52	2607.51	2694.21	2761.02	2893.95	2589.25	2720.56	2895.19	2633.65	2341.34	2956.85	3003.11
	2379.37	2349.19	2419.67	2583.62	2397.28	2377.69	2570.41	2645.57	2508.54	2460.08	2594.93	2494.28	2596.08	2444.57	2491.39	2617.37	2670.82	2556.75	2434.19	2634.81	2611.94	2795.2	2678.17	2585.21	2566.35	2329.62	2650.24	2863.57	2631.21	2307.92	2231.53	2882.7	2545.27	2551.68	2670.01	2772.93	2931.89	2664.52	2604.6	2691.27	2756.95	2889.12	2586.4	2716.56	2890.63	2630.75	2339.51	2951.78	2999.5
	2377.5	2347.96	2417.34	2581.35	2395.61	2376.08	2568.15	2642.62	2506.34	2458.15	2591.78	2492.04	2593.5	2442.77	2488.44	2614.12	2667.62	2554.6	2432.39	2631.51	2608.15	2791.91	2674.73	2582.36	2564.08	2328.16	2646.61	2859.84	2628.26	2306.58	2230.12	2878.32	2543.44	2548.37	2666.3	2769.77	2926.92	2661.54	2601.71	2688.34	2752.89	2884.31	2583.56	2712.59	2886.1	2627.86	2337.7	2946.74	2995.9
	2375.63	2346.73	2415.01	2579.07	2393.95	2374.47	2565.9	2639.69	2504.15	2456.22	2588.65	2489.81	2590.92	2440.98	2485.5	2610.89	2664.43	2552.45	2430.59	2628.21	2604.38	2788.63	2671.31	2579.51	2561.81	2326.71	2643	2856.11	2625.32	2305.24	2228.71	2873.96	2541.62	2545.08	2662.6	2766.61	2921.97	2658.57	2598.82	2685.43	2748.86	2879.53	2580.73	2708.62	2881.59	2624.98	2335.88	2941.71	2992.31
	2373.77	2345.5	2412.69	2576.8	2392.29	2372.86	2563.66	2636.76	2501.97	2454.29	2585.54	2487.59	2588.36	2439.2	2482.58	2607.67	2661.26	2550.31	2428.8	2624.93	2600.63	2785.38	2667.91	2576.68	2559.54	2325.27	2639.4	2852.41	2622.4	2303.91	2227.31	2869.62	2539.8	2541.8	2658.92	2763.47	2917.05	2655.61	2595.94	2682.53	2744.85	2874.76	2577.91	2704.67	2877.1	2622.11	2334.08	2936.71	2988.74
	2371.92	2344.27	2410.38	2574.53	2390.64	2371.27	2561.42	2633.85	2499.79	2452.38	2582.44	2485.37	2585.81	2437.42	2479.66	2604.47	2658.1	2548.19	2427.01	2621.66	2596.89	2782.14	2664.52	2573.87	2557.29	2323.83	2635.81	2848.72	2619.49	2302.59	2225.91	2865.3	2537.98	2538.53	2655.25	2760.35	2912.16	2652.67	2593.08	2679.64	2740.86	2870.02	2575.1	2700.74	2872.62	2619.25	2332.28	2931.73	2985.18
	2370.07	2343.04	2408.07	2572.27	2388.99	2369.68	2559.19	2630.94	2497.62	2450.46	2579.35	2483.17	2583.27	2435.65	2476.76	2601.29	2654.96	2546.07	2425.23	2618.41	2593.17	2778.92	2661.15	2571.06	2555.04	2322.39	2632.24	2845.04	2616.58	2301.27	2224.52	2860.99	2536.18	2535.28	2651.59	2757.24	2907.3	2649.75	2590.23	2676.77	2736.88	2865.3	2572.31	2696.82	2868.17	2616.41	2330.49	2926.77	2981.63
	2368.22	2341.81	2405.77	2570.01	2387.34	2368.09	2556.97	2628.05	2495.46	2448.56	2576.27	2480.97	2580.74	2433.88	2473.87	2598.12	2651.84	2543.96	2423.45	2615.17	2589.46	2775.72	2657.79	2568.26	2552.8	2320.96	2628.68	2841.38	2613.7	2299.96	2223.13	2856.71	2534.38	2532.05	2647.95	2754.14	2902.46	2646.84	2587.38	2673.92	2732.93	2860.6	2569.52	2692.91	2863.74	2613.57	2328.71	2921.83	2978.1
	2366.38	2340.58	2403.48	2567.76	2385.71	2366.51	2554.75	2625.16	2493.31	2446.66	2573.21	2478.78	2578.22	2432.11	2471	2594.96	2648.72	2541.86	2421.68	2611.94	2585.77	2772.54	2654.45	2565.48	2550.57	2319.53	2625.13	2837.74	2610.82	2298.65	2221.75	2852.44	2532.59	2528.83	2644.33	2751.06	2897.65	2643.95	2584.55	2671.08	2729	2855.93	2566.75	2689.02	2859.33	2610.75	2326.93	2916.91	2974.58
	2364.55	2339.35	2401.2	2565.51	2384.07	2364.94	2552.53	2622.29	2491.16	2444.76	2570.17	2476.6	2575.71	2430.35	2468.13	2591.82	2645.63	2539.77	2419.92	2608.72	2582.1	2769.37	2651.13	2562.71	2548.35	2318.11	2621.61	2834.11	2607.96	2297.35	2220.37	2848.19	2530.8	2525.62	2640.71	2748	2892.87	2641.07	2581.73	2668.25	2725.09	2851.27	2563.99	2685.14	2854.94	2607.94	2325.16	2912.01	2971.08
	2362.72	2338.13	2398.93	2563.27	2382.45	2363.38	2550.33	2619.42	2489.02	2442.88	2567.14	2474.43	2573.22	2428.6	2465.28	2588.7	2642.55	2537.69	2418.16	2605.52	2578.44	2766.23	2647.82	2559.95	2546.14	2316.69	2618.09	2830.5	2605.1	2296.05	2219	2843.97	2529.02	2522.43	2637.12	2744.94	2888.11	2638.21	2578.92	2665.44	2721.19	2846.64	2561.24	2681.28	2850.56	2605.14	2323.4	2907.14	2967.59
	2360.9	2336.9	2396.66	2561.03	2380.82	2361.82	2548.13	2616.56	2486.89	2440.99	2564.12	2472.27	2570.73	2426.85	2462.44	2585.59	2639.48	2535.61	2416.41	2602.33	2574.8	2763.1	2644.53	2557.2	2543.93	2315.28	2614.59	2826.91	2602.26	2294.76	2217.64	2839.76	2527.25	2519.25	2633.54	2741.91	2883.38	2635.36	2576.13	2662.65	2717.32	2842.03	2558.5	2677.43	2846.21	2602.35	2321.64	2902.29	2964.11
	2359.08	2335.68	2394.4	2558.8	2379.21	2360.26	2545.93	2613.72	2484.76	2439.12	2561.12	2470.11	2568.26	2425.11	2459.61	2582.5	2636.43	2533.55	2414.66	2599.15	2571.18	2759.99	2641.25	2554.46	2541.73	2313.87	2611.11	2823.33	2599.44	2293.48	2216.28	2835.57	2525.49	2516.09	2629.97	2738.89	2878.68	2632.53	2573.34	2659.86	2713.47	2837.44	2555.78	2673.6	2841.88	2599.57	2319.89	2897.46	2960.65
	2357.27	2334.46	2392.15	2556.57	2377.6	2358.72	2543.74	2610.88	2482.64	2437.25	2558.13	2467.97	2565.8	2423.38	2456.79	2579.43	2633.4	2531.5	2412.92	2595.98	2567.57	2756.9	2637.99	2551.73	2539.55	2312.46	2607.64	2819.76	2596.62	2292.21	2214.93	2831.4	2523.73	2512.94	2626.42	2735.88	2874	2629.71	2570.56	2657.1	2709.63	2832.87	2553.07	2669.78	2837.57	2596.8	2318.15	2892.65	2957.2
	2355.47	2333.24	2389.9	2554.34	2375.99	2357.18	2541.56	2608.06	2480.53	2435.38	2555.15	2465.83	2563.35	2421.64	2453.99	2576.37	2630.38	2529.46	2411.18	2592.83	2563.98	2753.82	2634.74	2549.02	2537.36	2311.06	2604.18	2816.22	2593.82	2290.93	2213.58	2827.25	2521.98	2509.81	2622.88	2732.89	2869.35	2626.91	2567.8	2654.35	2705.82	2828.33	2550.36	2665.97	2833.28	2594.05	2316.42	2887.87	2953.77
	2353.67	2332.02	2387.67	2552.12	2374.39	2355.64	2539.38	2605.25	2478.43	2433.53	2552.19	2463.7	2560.91	2419.92	2451.2	2573.33	2627.37	2527.42	2409.46	2589.7	2560.4	2750.77	2631.51	2546.32	2535.19	2309.67	2600.74	2812.68	2591.03	2289.67	2212.24	2823.12	2520.24	2506.69	2619.36	2729.92	2864.73	2624.12	2565.05	2651.61	2702.03	2823.81	2547.67	2662.18	2829.01	2591.31	2314.69	2883.1	2950.35
	2351.88	2330.8	2385.44	2549.9	2372.8	2354.11	2537.21	2602.44	2476.33	2431.67	2549.25	2461.58	2558.48	2418.2	2448.42	2570.3	2624.38	2525.4	2407.73	2586.57	2556.85	2747.73	2628.3	2543.63	2533.03	2308.28	2597.31	2809.17	2588.25	2288.41	2210.91	2819.01	2518.51	2503.59	2615.85	2726.95	2860.14	2621.35	2562.31	2648.89	2698.26	2819.31	2545	2658.41	2824.76	2588.57	2312.97	2878.36	2946.94
	2350.09	2329.58	2383.22	2547.69	2371.21	2352.59	2535.05	2599.65	2474.24	2429.83	2546.32	2459.48	2556.06	2416.49	2445.65	2567.29	2621.41	2523.39	2406.02	2583.46	2553.31	2744.71	2625.1	2540.95	2530.87	2306.9	2593.9	2805.67	2585.49	2287.16	2209.58	2814.91	2516.78	2500.51	2612.36	2724.01	2855.57	2618.6	2559.58	2646.19	2694.51	2814.83	2542.33	2654.65	2820.54	2585.86	2311.26	2873.65	2943.55
	2348.31	2328.36	2381.01	2545.49	2369.62	2351.08	2532.89	2596.87	2472.16	2427.99	2543.4	2457.38	2553.66	2414.78	2442.9	2564.3	2618.46	2521.38	2404.31	2580.36	2549.78	2741.71	2621.92	2538.29	2528.72	2305.52	2590.51	2802.19	2582.74	2285.92	2208.26	2810.84	2515.06	2497.43	2608.89	2721.08	2851.03	2615.86	2556.87	2643.5	2690.78	2810.38	2539.68	2650.91	2816.33	2583.15	2309.55	2868.95	2940.18
	2346.53	2327.14	2378.81	2543.29	2368.05	2349.57	2530.74	2594.09	2470.09	2426.16	2540.5	2455.28	2551.27	2413.07	2440.16	2561.32	2615.52	2519.39	2402.6	2577.28	2546.28	2738.73	2618.76	2535.63	2526.58	2304.14	2587.13	2798.72	2580	2284.68	2206.94	2806.79	2513.35	2494.38	2605.43	2718.16	2846.52	2613.14	2554.16	2640.82	2687.07	2805.95	2537.04	2647.18	2812.14	2580.45	2307.85	2864.28	2936.82
	2344.76	2325.93	2376.61	2541.09	2366.47	2348.07	2528.59	2591.33	2468.02	2424.33	2537.61	2453.2	2548.89	2411.38	2437.43	2558.36	2612.59	2517.4	2400.91	2574.21	2542.79	2735.77	2615.61	2532.99	2524.45	2302.77	2583.76	2795.27	2577.27	2283.45	2205.63	2802.76	2511.64	2491.34	2601.98	2715.27	2842.03	2610.43	2551.47	2638.16	2683.38	2801.54	2534.41	2643.46	2807.98	2577.77	2306.16	2859.63	2933.47
	2343	2324.72	2374.42	2538.9	2364.91	2346.57	2526.45	2588.58	2465.96	2422.51	2534.74	2451.13	2546.52	2409.69	2434.71	2555.41	2609.68	2515.43	2399.22	2571.15	2539.31	2732.83	2612.48	2530.36	2522.32	2301.41	2580.42	2791.84	2574.56	2282.22	2204.33	2798.74	2509.95	2488.31	2598.55	2712.38	2837.57	2607.74	2548.79	2635.52	2679.71	2797.15	2531.79	2639.76	2803.84	2575.1	2304.48	2855	2930.14
	2341.24	2323.5	2372.25	2536.71	2363.35	2345.08	2524.32	2585.84	2463.91	2420.7	2531.89	2449.07	2544.16	2408	2432.01	2552.48	2606.79	2513.47	2397.53	2568.11	2535.86	2729.91	2609.37	2527.75	2520.21	2300.05	2577.08	2788.42	2571.86	2281	2203.03	2794.75	2508.26	2485.3	2595.14	2709.51	2833.14	2605.06	2546.12	2632.89	2676.06	2792.79	2529.19	2636.08	2799.71	2572.44	2302.8	2850.39	2926.82
	2339.49	2322.29	2370.08	2534.53	2361.79	2343.6	2522.2	2583.11	2461.87	2418.89	2529.04	2447.02	2541.82	2406.32	2429.32	2549.57	2603.91	2511.51	2395.85	2565.08	2532.42	2727	2606.27	2525.14	2518.1	2298.69	2573.76	2785.02	2569.17	2279.79	2201.74	2790.78	2506.58	2482.31	2591.74	2706.66	2828.74	2602.41	2543.47	2630.28	2672.43	2788.45	2526.6	2632.41	2795.61	2569.79	2301.14	2845.81	2923.52
	2337.75	2321.08	2367.92	2532.36	2360.25	2342.13	2520.08	2580.39	2459.84	2417.09	2526.22	2444.97	2539.48	2404.65	2426.65	2546.68	2601.05	2509.57	2394.18	2562.06	2529	2724.12	2603.19	2522.55	2516	2297.35	2570.46	2781.63	2566.49	2278.59	2200.46	2786.82	2504.9	2479.33	2588.36	2703.82	2824.37	2599.76	2540.83	2627.68	2668.83	2784.14	2524.02	2628.76	2791.53	2567.15	2299.48	2841.25	2920.23
	2336.01	2319.87	2365.76	2530.19	2358.7	2340.66	2517.96	2577.68	2457.81	2415.3	2523.41	2442.94	2537.16	2402.98	2423.99	2543.8	2598.21	2507.63	2392.51	2559.06	2525.59	2721.25	2600.13	2519.97	2513.91	2296	2567.17	2778.27	2563.83	2277.39	2199.18	2782.89	2503.24	2476.37	2585	2701	2820.02	2597.14	2538.2	2625.1	2665.24	2779.84	2521.45	2625.12	2787.47	2564.53	2297.83	2836.72	2916.96
	2334.27	2318.66	2363.62	2528.02	2357.17	2339.2	2515.86	2574.99	2455.79	2413.51	2520.61	2440.91	2534.85	2401.32	2421.34	2540.93	2595.38	2505.71	2390.85	2556.07	2522.21	2718.4	2597.08	2517.4	2511.83	2294.66	2563.9	2774.92	2561.18	2276.2	2197.91	2778.98	2501.58	2473.42	2581.65	2698.19	2815.7	2594.53	2535.58	2622.53	2661.68	2775.57	2518.89	2621.5	2783.43	2561.92	2296.18	2832.2	2913.71
	2332.55	2317.45	2361.48	2525.86	2355.64	2337.74	2513.76	2572.3	2453.78	2411.73	2517.83	2438.9	2532.56	2399.66	2418.7	2538.09	2592.57	2503.79	2389.2	2553.1	2518.84	2715.58	2594.05	2514.85	2509.76	2293.33	2560.65	2771.58	2558.55	2275.01	2196.64	2775.08	2499.93	2470.49	2578.31	2695.4	2811.41	2591.93	2532.97	2619.98	2658.13	2771.33	2516.35	2617.89	2779.41	2559.32	2294.54	2827.71	2910.46
	2330.83	2316.25	2359.35	2523.7	2354.11	2336.3	2511.66	2569.62	2451.78	2409.95	2515.06	2436.89	2530.27	2398.02	2416.08	2535.26	2589.78	2501.89	2387.55	2550.14	2515.49	2712.77	2591.04	2512.31	2507.69	2292	2557.41	2768.26	2555.93	2273.83	2195.39	2771.21	2498.28	2467.57	2575	2692.63	2807.15	2589.36	2530.38	2617.44	2654.61	2767.1	2513.82	2614.3	2775.42	2556.73	2292.92	2823.25	2907.24
	2329.12	2315.04	2357.24	2521.56	2352.59	2334.85	2509.58	2566.96	2449.79	2408.18	2512.31	2434.9	2528	2396.37	2413.47	2532.45	2587	2499.99	2385.91	2547.19	2512.15	2709.98	2588.04	2509.78	2505.64	2290.68	2554.18	2764.96	2553.32	2272.66	2194.13	2767.36	2496.65	2464.67	2571.69	2689.87	2802.92	2586.8	2527.8	2614.92	2651.11	2762.91	2511.31	2610.72	2771.44	2554.16	2291.29	2818.8	2904.03
	2327.41	2313.84	2355.12	2519.41	2351.08	2333.42	2507.49	2564.31	2447.8	2406.42	2509.58	2432.91	2525.74	2394.74	2410.88	2529.65	2584.24	2498.11	2384.28	2544.25	2508.83	2707.21	2585.06	2507.26	2503.59	2289.36	2550.97	2761.68	2550.72	2271.5	2192.89	2763.53	2495.02	2461.79	2568.41	2687.13	2798.71	2584.25	2525.23	2612.42	2647.63	2758.73	2508.8	2607.16	2767.49	2551.6	2289.68	2814.38	2900.83
	2325.71	2312.64	2353.02	2517.27	2349.57	2331.99	2505.42	2561.67	2445.83	2404.67	2506.86	2430.93	2523.49	2393.1	2408.3	2526.87	2581.49	2496.24	2382.65	2541.34	2505.54	2704.46	2582.1	2504.76	2501.55	2288.05	2547.78	2758.41	2548.14	2270.34	2191.65	2759.72	2493.41	2458.92	2565.14	2684.4	2794.53	2581.73	2522.67	2609.93	2644.18	2754.58	2506.31	2603.62	2763.56	2549.05	2288.08	2809.99	2897.65
	2324.02	2311.44	2350.93	2515.14	2348.07	2330.57	2503.35	2559.04	2443.86	2402.92	2504.16	2428.97	2521.26	2391.48	2405.73	2524.11	2578.77	2494.37	2381.03	2538.43	2502.25	2701.73	2579.16	2502.26	2499.52	2286.74	2544.61	2755.16	2545.57	2269.19	2190.42	2755.93	2491.8	2456.07	2561.89	2681.69	2790.38	2579.21	2520.13	2607.46	2640.74	2750.45	2503.84	2600.09	2759.65	2546.51	2286.48	2805.61	2894.49
	2322.33	2310.24	2348.85	2513.01	2346.58	2329.16	2501.29	2556.42	2441.9	2401.18	2501.47	2427.01	2519.04	2389.86	2403.17	2521.36	2576.05	2492.52	2379.42	2535.54	2498.99	2699.02	2576.23	2499.78	2497.5	2285.44	2541.45	2751.93	2543.01	2268.05	2189.19	2752.15	2490.2	2453.23	2558.65	2678.99	2786.26	2576.72	2517.6	2605	2637.33	2746.34	2501.37	2596.58	2755.76	2543.98	2284.89	2801.26	2891.34
	2320.65	2309.04	2346.77	2510.89	2345.09	2327.75	2499.24	2553.81	2439.95	2399.45	2498.8	2425.07	2516.83	2388.25	2400.63	2518.63	2573.36	2490.68	2377.81	2532.66	2495.74	2696.33	2573.32	2497.32	2495.49	2284.15	2538.3	2748.71	2540.47	2266.91	2187.97	2748.4	2488.6	2450.41	2555.44	2676.31	2782.17	2574.24	2515.09	2602.56	2633.93	2742.26	2498.92	2593.08	2751.9	2541.47	2283.31	2796.94	2888.21
	2318.98	2307.84	2344.71	2508.77	2343.61	2326.35	2497.19	2551.21	2438	2397.72	2496.14	2423.13	2514.63	2386.64	2398.11	2515.92	2570.68	2488.84	2376.21	2529.8	2492.52	2693.66	2570.43	2494.87	2493.48	2282.86	2535.17	2745.51	2537.94	2265.78	2186.76	2744.67	2487.02	2447.61	2552.23	2673.65	2778.1	2571.78	2512.58	2600.13	2630.56	2738.2	2496.48	2589.6	2748.05	2538.97	2281.74	2792.63	2885.09
	2317.31	2306.65	2342.65	2506.66	2342.13	2324.96	2495.15	2548.63	2436.07	2396	2493.5	2421.2	2512.44	2385.04	2395.59	2513.23	2568.02	2487.02	2374.61	2526.95	2489.31	2691.01	2567.55	2492.43	2491.49	2281.57	2532.06	2742.33	2535.43	2264.66	2185.56	2740.97	2485.44	2444.82	2549.05	2671	2774.07	2569.34	2510.09	2597.72	2627.21	2734.17	2494.06	2586.13	2744.23	2536.48	2280.17	2788.35	2881.99
	2315.65	2305.45	2340.6	2504.55	2340.66	2323.58	2493.12	2546.05	2434.14	2394.28	2490.87	2419.29	2510.27	2383.45	2393.1	2510.55	2565.38	2485.21	2373.03	2524.12	2486.11	2688.37	2564.69	2490	2489.5	2280.3	2528.97	2739.17	2532.92	2263.54	2184.36	2737.28	2483.87	2442.05	2545.88	2668.37	2770.06	2566.91	2507.62	2595.33	2623.88	2730.16	2491.64	2582.69	2740.43	2534	2278.62	2784.1	2878.9
	2314	2304.26	2338.56	2502.45	2339.2	2322.2	2491.09	2543.49	2432.22	2392.58	2488.26	2417.38	2508.11	2381.86	2390.61	2507.89	2562.75	2483.41	2371.44	2521.29	2482.94	2685.76	2561.85	2487.58	2487.52	2279.02	2525.89	2736.02	2530.44	2262.43	2183.17	2733.61	2482.31	2439.29	2542.73	2665.75	2766.08	2564.5	2505.15	2592.95	2620.58	2726.17	2489.24	2579.25	2736.65	2531.54	2277.07	2779.87	2875.83
	2312.35	2303.07	2336.53	2500.36	2337.74	2320.83	2489.07	2540.94	2430.31	2390.88	2485.67	2415.48	2505.96	2380.28	2388.14	2505.24	2560.14	2481.62	2369.87	2518.49	2479.78	2683.17	2559.03	2485.18	2485.55	2277.75	2522.83	2732.89	2527.96	2261.33	2181.99	2729.96	2480.76	2436.55	2539.59	2663.15	2762.13	2562.11	2502.7	2590.58	2617.29	2722.21	2486.86	2575.84	2732.89	2529.09	2275.53	2775.66	2872.78
	2310.71	2301.88	2334.51	2498.27	2336.29	2319.46	2487.06	2538.4	2428.41	2389.18	2483.09	2413.6	2503.82	2378.71	2385.68	2502.61	2557.55	2479.83	2368.3	2515.69	2476.64	2680.59	2556.22	2482.79	2483.59	2276.49	2519.78	2729.77	2525.5	2260.24	2180.81	2726.33	2479.22	2433.82	2536.47	2660.57	2758.2	2559.73	2500.26	2588.24	2614.02	2718.27	2484.48	2572.43	2729.16	2526.65	2274	2771.47	2869.74
	2309.08	2300.69	2332.5	2496.19	2334.85	2318.11	2485.05	2535.87	2426.52	2387.5	2480.53	2411.72	2501.7	2377.14	2383.24	2500	2554.97	2478.06	2366.74	2512.91	2473.52	2678.04	2553.43	2480.41	2481.64	2275.24	2516.75	2726.67	2523.05	2259.15	2179.64	2722.73	2477.68	2431.11	2533.37	2658	2754.31	2557.37	2497.84	2585.9	2610.78	2714.35	2482.12	2569.05	2725.44	2524.22	2272.47	2767.31	2866.71
	2307.45	2299.5	2330.49	2494.11	2333.41	2316.76	2483.05	2533.35	2424.63	2385.82	2477.98	2409.85	2499.58	2375.58	2380.81	2497.4	2552.41	2476.3	2365.18	2510.15	2470.42	2675.5	2550.66	2478.05	2479.7	2273.99	2513.73	2723.59	2520.61	2258.07	2178.48	2719.14	2476.15	2428.42	2530.28	2655.45	2750.44	2555.03	2495.42	2583.58	2607.56	2710.46	2479.77	2565.68	2721.75	2521.81	2270.96	2763.17	2863.7
	2305.83	2298.32	2328.5	2492.04	2331.98	2315.41	2481.06	2530.84	2422.75	2384.14	2475.45	2408	2497.48	2374.02	2378.39	2494.82	2549.86	2474.55	2363.63	2507.4	2467.33	2672.98	2547.9	2475.7	2477.76	2272.74	2510.73	2720.53	2518.19	2257	2177.32	2715.57	2474.63	2425.74	2527.21	2652.91	2746.59	2552.7	2493.02	2581.28	2604.35	2706.58	2477.44	2562.33	2718.07	2519.41	2269.45	2759.05	2860.71
	2304.22	2297.13	2326.51	2489.97	2330.55	2314.08	2479.07	2528.34	2420.89	2382.48	2472.93	2406.15	2495.4	2372.47	2375.99	2492.26	2547.33	2472.81	2362.09	2504.66	2464.26	2670.48	2545.17	2473.36	2475.84	2271.5	2507.75	2717.48	2515.78	2255.93	2176.17	2712.03	2473.12	2423.08	2524.16	2650.38	2742.78	2550.39	2490.64	2578.99	2601.17	2702.74	2475.11	2558.99	2714.42	2517.02	2267.95	2754.95	2857.73
	2302.61	2295.95	2324.53	2487.91	2329.13	2312.75	2477.09	2525.86	2419.02	2380.82	2470.43	2404.31	2493.32	2370.93	2373.6	2489.71	2544.82	2471.07	2360.55	2501.93	2461.21	2668.01	2542.44	2471.03	2473.92	2270.27	2504.79	2714.45	2513.38	2254.87	2175.03	2708.5	2471.61	2420.44	2521.12	2647.88	2738.99	2548.09	2488.26	2576.71	2598.01	2698.91	2472.8	2555.67	2710.79	2514.64	2266.45	2750.88	2854.77
	2301.02	2294.77	2322.57	2485.86	2327.72	2311.43	2475.12	2523.39	2417.17	2379.16	2467.94	2402.49	2491.25	2369.39	2371.22	2487.18	2542.32	2469.35	2359.02	2499.22	2458.18	2665.54	2539.74	2468.72	2472.01	2269.04	2501.83	2711.43	2511	2253.82	2173.89	2705	2470.12	2417.8	2518.1	2645.38	2735.23	2545.81	2485.9	2574.45	2594.87	2695.11	2470.5	2552.37	2707.18	2512.27	2264.97	2746.83	2851.82
	2299.42	2293.59	2320.61	2483.81	2326.31	2310.11	2473.15	2520.92	2415.33	2377.52	2465.47	2400.67	2489.2	2367.86	2368.86	2484.66	2539.84	2467.63	2357.5	2496.52	2455.16	2663.1	2537.05	2466.41	2470.11	2267.82	2498.9	2708.43	2508.62	2252.77	2172.76	2701.51	2468.63	2415.19	2515.09	2642.91	2731.5	2543.55	2483.55	2572.21	2591.75	2691.33	2468.22	2549.08	2703.6	2509.92	2263.49	2742.81	2848.89
	2297.84	2292.41	2318.66	2481.77	2324.91	2308.8	2471.19	2518.47	2413.49	2375.88	2463.02	2398.86	2487.16	2366.33	2366.51	2482.16	2537.38	2465.93	2355.98	2493.84	2452.16	2660.68	2534.37	2464.12	2468.22	2266.6	2495.98	2705.45	2506.27	2251.73	2171.64	2698.05	2467.15	2412.59	2512.11	2640.44	2727.79	2541.3	2481.22	2569.98	2588.65	2687.57	2465.95	2545.81	2700.03	2507.57	2262.02	2738.8	2845.97
	2296.26	2291.24	2316.71	2479.73	2323.51	2307.5	2469.24	2516.03	2411.66	2374.24	2460.58	2397.06	2485.13	2364.81	2364.18	2479.68	2534.93	2464.24	2354.47	2491.17	2449.18	2658.27	2531.72	2461.85	2466.33	2265.39	2493.08	2702.48	2503.92	2250.7	2170.52	2694.6	2465.68	2410	2509.14	2638	2724.11	2539.07	2478.89	2567.76	2585.58	2683.83	2463.68	2542.55	2696.48	2505.24	2260.56	2734.82	2843.07
	2294.68	2290.06	2314.78	2477.7	2322.12	2306.21	2467.3	2513.6	2409.84	2372.62	2458.15	2395.27	2483.11	2363.3	2361.86	2477.21	2532.5	2462.55	2352.96	2488.51	2446.22	2655.88	2529.08	2459.58	2464.46	2264.19	2490.19	2699.53	2501.59	2249.67	2169.41	2691.18	2464.21	2407.44	2506.18	2635.56	2720.46	2536.85	2476.58	2565.56	2582.52	2680.12	2461.44	2539.31	2692.96	2502.92	2259.11	2730.86	2840.18
	2293.12	2288.89	2312.86	2475.67	2320.74	2304.92	2465.36	2511.18	2408.03	2371	2455.74	2393.5	2481.11	2361.79	2359.55	2474.76	2530.08	2460.87	2351.47	2485.87	2443.27	2653.52	2526.45	2457.33	2462.6	2262.99	2487.32	2696.6	2499.27	2248.65	2168.31	2687.78	2462.75	2404.88	2503.24	2633.14	2716.83	2534.65	2474.28	2563.37	2579.48	2676.43	2459.2	2536.09	2689.45	2500.62	2257.66	2726.93	2837.31
	2291.56	2287.72	2310.94	2473.66	2319.36	2303.64	2463.43	2508.78	2406.23	2369.38	2453.35	2391.73	2479.11	2360.29	2357.26	2472.32	2527.68	2459.21	2349.97	2483.24	2440.34	2651.16	2523.85	2455.09	2460.74	2261.79	2484.47	2693.68	2496.96	2247.64	2167.21	2684.39	2461.3	2402.34	2500.32	2630.74	2713.23	2532.47	2472	2561.19	2576.46	2672.76	2456.98	2532.88	2685.97	2498.32	2256.22	2723.01	2834.45
	2290.01	2286.55	2309.04	2471.64	2317.99	2302.36	2461.5	2506.38	2404.43	2367.77	2450.97	2389.97	2477.13	2358.8	2354.98	2469.9	2525.29	2457.55	2348.49	2480.62	2437.43	2648.83	2521.26	2452.86	2458.89	2260.61	2481.63	2690.78	2494.66	2246.63	2166.12	2681.03	2459.86	2399.82	2497.41	2628.35	2709.66	2530.3	2469.73	2559.03	2573.46	2669.11	2454.77	2529.69	2682.51	2496.04	2254.79	2719.12	2831.61
	2288.46	2285.39	2307.14	2469.64	2316.63	2301.1	2459.58	2504	2402.65	2366.17	2448.61	2388.22	2475.16	2357.31	2352.71	2467.5	2522.92	2455.9	2347.01	2478.02	2434.54	2646.52	2518.68	2450.65	2457.05	2259.42	2478.81	2687.89	2492.38	2245.63	2165.04	2677.69	2458.43	2397.31	2494.52	2625.98	2706.11	2528.15	2467.47	2556.89	2570.49	2665.48	2452.57	2526.52	2679.07	2493.77	2253.37	2715.25	2828.78
	2286.92	2284.22	2305.25	2467.64	2315.27	2299.84	2457.67	2501.62	2400.87	2364.58	2446.26	2386.48	2473.2	2355.83	2350.46	2465.11	2520.57	2454.26	2345.53	2475.43	2431.66	2644.22	2516.12	2448.44	2455.22	2258.25	2476	2685.02	2490.11	2244.64	2163.96	2674.36	2457	2394.82	2491.65	2623.62	2702.59	2526.01	2465.22	2554.75	2567.53	2661.88	2450.38	2523.36	2675.65	2491.51	2251.95	2711.4	2825.97
	2285.39	2283.06	2303.38	2465.65	2313.92	2298.58	2455.77	2499.26	2399.09	2362.99	2443.93	2384.75	2471.25	2354.35	2348.22	2462.73	2518.23	2452.63	2344.06	2472.85	2428.81	2641.94	2513.58	2446.25	2453.4	2257.08	2473.21	2682.17	2487.85	2243.65	2162.9	2671.06	2455.58	2392.34	2488.79	2621.27	2699.1	2523.89	2462.99	2552.63	2564.59	2658.3	2448.21	2520.22	2672.25	2489.26	2250.54	2707.58	2823.17
	2283.86	2281.9	2301.51	2463.66	2312.58	2297.34	2453.87	2496.91	2397.33	2361.41	2441.61	2383.03	2469.32	2352.88	2345.99	2460.37	2515.9	2451.01	2342.6	2470.28	2425.96	2639.68	2511.05	2444.07	2451.59	2255.91	2470.44	2679.33	2485.61	2242.67	2161.83	2667.78	2454.17	2389.88	2485.95	2618.94	2695.63	2521.79	2460.76	2550.53	2561.67	2654.74	2446.05	2517.09	2668.87	2487.02	2249.14	2703.77	2820.38
	2282.35	2280.74	2299.64	2461.68	2311.24	2296.1	2451.98	2494.57	2395.57	2359.83	2439.31	2381.32	2467.39	2351.42	2343.78	2458.03	2513.59	2449.39	2341.15	2467.73	2423.14	2637.44	2508.54	2441.91	2449.78	2254.75	2467.68	2676.51	2483.38	2241.7	2160.78	2664.51	2452.76	2387.43	2483.13	2616.63	2692.18	2519.7	2458.55	2548.44	2558.78	2651.2	2443.9	2513.99	2665.51	2484.8	2247.75	2699.99	2817.62
	2280.83	2279.59	2297.79	2459.7	2309.9	2294.86	2450.09	2492.24	2393.83	2358.27	2437.02	2379.62	2465.48	2349.96	2341.58	2455.7	2511.3	2447.79	2339.7	2465.2	2420.33	2635.21	2506.05	2439.75	2447.99	2253.6	2464.94	2673.7	2481.16	2240.73	2159.73	2661.27	2451.37	2385	2480.32	2614.32	2688.77	2517.62	2456.36	2546.36	2555.9	2647.68	2441.76	2510.89	2662.17	2482.58	2246.37	2696.23	2814.86
	2279.33	2278.43	2295.95	2457.74	2308.58	2293.64	2448.22	2489.92	2392.09	2356.7	2434.75	2377.93	2463.57	2348.51	2339.39	2453.39	2509.02	2446.19	2338.25	2462.67	2417.55	2633	2503.57	2437.61	2446.2	2252.45	2462.21	2670.91	2478.95	2239.77	2158.69	2658.05	2449.98	2382.58	2477.53	2612.04	2685.37	2515.56	2454.17	2544.29	2553.04	2644.18	2439.64	2507.82	2658.85	2480.38	2244.99	2692.49	2812.12
	2277.83	2277.28	2294.12	2455.77	2307.25	2292.42	2446.35	2487.61	2390.36	2355.15	2432.5	2376.25	2461.68	2347.06	2337.22	2451.09	2506.76	2444.61	2336.82	2460.16	2414.77	2630.81	2501.11	2435.48	2444.42	2251.31	2459.5	2668.13	2476.75	2238.81	2157.65	2654.84	2448.6	2380.18	2474.75	2609.76	2682.01	2513.52	2452	2542.24	2550.2	2640.71	2437.53	2504.76	2655.55	2478.19	2243.62	2688.78	2809.4
	2276.34	2276.13	2292.29	2453.82	2305.94	2291.21	2444.48	2485.31	2388.63	2353.6	2430.26	2374.57	2459.8	2345.62	2335.06	2448.81	2504.51	2443.03	2335.38	2457.66	2412.02	2628.64	2498.66	2433.36	2442.65	2250.18	2456.8	2665.37	2474.57	2237.86	2156.62	2651.66	2447.22	2377.79	2471.99	2607.5	2678.67	2511.49	2449.84	2540.2	2547.38	2637.26	2435.43	2501.72	2652.28	2476.01	2242.25	2685.08	2806.69
	2274.85	2274.98	2290.48	2451.87	2304.63	2290	2442.63	2483.03	2386.92	2352.06	2428.03	2372.91	2457.93	2344.19	2332.91	2446.55	2502.28	2441.46	2333.96	2455.17	2409.28	2626.48	2496.23	2431.25	2440.89	2249.05	2454.12	2662.63	2472.4	2236.92	2155.6	2648.5	2445.85	2375.42	2469.25	2605.26	2675.35	2509.48	2447.69	2538.17	2544.58	2633.82	2433.34	2498.69	2649.02	2473.84	2240.9	2681.41	2803.99
	2273.37	2273.83	2288.67	2449.93	2303.33	2288.8	2440.78	2480.75	2385.21	2350.52	2425.82	2371.26	2456.08	2342.76	2330.78	2444.29	2500.06	2439.9	2332.54	2452.7	2406.56	2624.34	2493.82	2429.16	2439.14	2247.92	2451.46	2659.9	2470.24	2235.99	2154.59	2645.35	2444.49	2373.06	2466.52	2603.03	2672.06	2507.48	2445.56	2536.16	2541.8	2630.41	2431.26	2495.68	2645.78	2471.69	2239.55	2677.76	2801.31
	2271.9	2272.69	2286.87	2447.99	2302.03	2287.61	2438.93	2478.49	2383.51	2348.99	2423.62	2369.61	2454.23	2341.34	2328.66	2442.06	2497.85	2438.35	2331.13	2450.24	2403.86	2622.22	2491.42	2427.08	2437.4	2246.81	2448.82	2657.19	2468.09	2235.06	2153.58	2642.23	2443.14	2370.72	2463.81	2600.81	2668.8	2505.5	2443.44	2534.15	2539.04	2627.02	2429.2	2492.69	2642.57	2469.54	2238.21	2674.13	2798.64
	2270.44	2271.55	2285.08	2446.06	2300.74	2286.43	2437.1	2476.23	2381.81	2347.47	2421.44	2367.98	2452.39	2339.92	2326.56	2439.84	2495.66	2436.8	2329.72	2447.79	2401.17	2620.11	2489.03	2425.01	2435.66	2245.69	2446.18	2654.49	2465.96	2234.14	2152.58	2639.13	2441.8	2368.39	2461.11	2598.6	2665.56	2503.53	2441.33	2532.17	2536.3	2623.65	2427.15	2489.72	2639.37	2467.41	2236.87	2670.52	2795.99
	2268.98	2270.41	2283.3	2444.14	2299.46	2285.25	2435.27	2473.99	2380.13	2345.95	2419.28	2366.36	2450.57	2338.51	2324.47	2437.63	2493.49	2435.27	2328.32	2445.36	2398.51	2618.03	2486.66	2422.95	2433.94	2244.59	2443.57	2651.81	2463.83	2233.22	2151.58	2636.05	2440.46	2366.07	2458.44	2596.41	2662.34	2501.58	2439.23	2530.19	2533.57	2620.3	2425.1	2486.76	2636.19	2465.29	2235.55	2666.93	2793.35
	2267.53	2269.27	2281.53	2442.22	2298.18	2284.08	2433.45	2471.76	2378.45	2344.44	2417.13	2364.74	2448.75	2337.11	2322.39	2435.44	2491.33	2433.74	2326.92	2442.94	2395.86	2615.95	2484.31	2420.9	2432.22	2243.49	2440.97	2649.14	2461.72	2232.31	2150.59	2632.98	2439.13	2363.77	2455.77	2594.24	2659.15	2499.64	2437.15	2528.23	2530.87	2616.97	2423.08	2483.81	2633.04	2463.18	2234.23	2663.36	2790.73
	2266.08	2268.14	2279.77	2440.31	2296.91	2282.91	2431.63	2469.54	2376.78	2342.94	2414.99	2363.14	2446.95	2335.71	2320.32	2433.26	2489.18	2432.22	2325.53	2440.53	2393.22	2613.9	2481.97	2418.87	2430.51	2242.39	2438.39	2646.49	2459.62	2231.41	2149.61	2629.94	2437.8	2361.49	2453.13	2592.07	2655.99	2497.72	2435.08	2526.27	2528.18	2613.67	2421.06	2480.89	2629.9	2461.08	2232.92	2659.82	2788.12
	2264.64	2267.01	2278.02	2438.41	2295.65	2281.75	2429.82	2467.33	2375.12	2341.44	2412.87	2361.54	2445.16	2334.32	2318.27	2431.1	2487.05	2430.71	2324.15	2438.13	2390.61	2611.86	2479.65	2416.85	2428.81	2241.3	2435.82	2643.85	2457.54	2230.51	2148.64	2626.92	2436.48	2359.22	2450.5	2589.93	2652.85	2495.81	2433.02	2524.34	2525.52	2610.38	2419.06	2477.98	2626.79	2458.99	2231.61	2656.29	2785.52
	2263.21	2265.88	2276.27	2436.51	2294.39	2280.6	2428.02	2465.13	2373.47	2339.95	2410.77	2359.96	2443.38	2332.94	2316.23	2428.95	2484.94	2429.21	2322.77	2435.75	2388.01	2609.84	2477.35	2414.84	2427.12	2240.22	2433.27	2641.23	2455.46	2229.62	2147.67	2623.91	2435.18	2356.96	2447.88	2587.79	2649.73	2493.92	2430.97	2522.41	2522.87	2607.11	2417.06	2475.09	2623.69	2456.91	2230.31	2652.79	2782.94
	2261.79	2264.75	2274.54	2434.63	2293.13	2279.46	2426.23	2462.94	2371.82	2338.46	2408.68	2358.38	2441.61	2331.56	2314.21	2426.82	2482.84	2427.71	2321.4	2433.38	2385.43	2607.84	2475.05	2412.84	2425.44	2239.14	2430.73	2638.63	2453.4	2228.73	2146.71	2620.93	2433.87	2354.72	2445.28	2585.67	2646.64	2492.04	2428.93	2520.5	2520.24	2603.87	2415.08	2472.21	2620.62	2454.85	2229.02	2649.31	2780.37
	2260.37	2263.62	2272.81	2432.74	2291.89	2278.32	2424.44	2460.77	2370.18	2336.98	2406.6	2356.81	2439.85	2330.18	2312.19	2424.7	2480.75	2426.22	2320.03	2431.02	2382.86	2605.85	2472.78	2410.85	2423.77	2238.07	2428.21	2636.04	2451.35	2227.85	2145.75	2617.96	2432.58	2352.49	2442.7	2583.56	2643.57	2490.18	2426.91	2518.59	2517.64	2600.64	2413.11	2469.35	2617.56	2452.79	2227.74	2645.85	2777.82
	2258.96	2262.5	2271.1	2430.87	2290.65	2277.19	2422.66	2458.6	2368.55	2335.51	2404.55	2355.26	2438.1	2328.82	2310.19	2422.59	2478.68	2424.74	2318.67	2428.67	2380.31	2603.88	2470.52	2408.87	2422.1	2237.01	2425.71	2633.46	2449.31	2226.98	2144.8	2615.02	2431.29	2350.28	2440.14	2581.46	2640.53	2488.33	2424.9	2516.7	2515.05	2597.44	2411.16	2466.51	2614.52	2450.75	2226.46	2642.41	2775.28
	2257.55	2261.38	2269.39	2429	2289.41	2276.06	2420.88	2456.45	2366.93	2334.04	2402.5	2353.71	2436.36	2327.45	2308.21	2420.5	2476.62	2423.27	2317.31	2426.34	2377.78	2601.93	2468.27	2406.91	2420.45	2235.95	2423.22	2630.9	2447.28	2226.11	2143.86	2612.1	2430.01	2348.08	2437.59	2579.38	2637.51	2486.5	2422.9	2514.82	2512.47	2594.25	2409.21	2463.69	2611.51	2448.72	2225.2	2638.99	2772.76
	2256.16	2260.26	2267.69	2427.14	2288.18	2274.95	2419.12	2454.3	2365.32	2332.58	2400.47	2352.17	2434.64	2326.1	2306.24	2418.43	2474.57	2421.81	2315.96	2424.02	2375.27	2599.99	2466.04	2404.96	2418.8	2234.9	2420.75	2628.35	2445.27	2225.25	2142.93	2609.19	2428.73	2345.9	2435.05	2577.31	2634.52	2484.68	2420.92	2512.96	2509.92	2591.09	2407.28	2460.88	2608.51	2446.69	2223.93	2635.59	2770.24
	2254.76	2259.15	2266	2425.28	2286.96	2273.84	2417.36	2452.17	2363.71	2331.13	2398.46	2350.64	2432.92	2324.75	2304.28	2416.37	2472.54	2420.36	2314.62	2421.71	2372.77	2598.06	2463.83	2403.02	2417.16	2233.85	2418.29	2625.82	2443.26	2224.4	2142	2606.31	2427.46	2343.73	2432.54	2575.26	2631.55	2482.87	2418.94	2511.1	2507.39	2587.94	2405.36	2458.09	2605.54	2444.68	2222.68	2632.21	2767.75
	2253.38	2258.04	2264.32	2423.43	2285.75	2272.73	2415.6	2450.04	2362.11	2329.68	2396.46	2349.12	2431.21	2323.41	2302.33	2414.32	2470.53	2418.91	2313.28	2419.41	2370.3	2596.16	2461.63	2401.09	2415.53	2232.81	2415.85	2623.31	2441.27	2223.55	2141.08	2603.44	2426.2	2341.58	2430.04	2573.21	2628.6	2481.08	2416.98	2509.26	2504.87	2584.82	2403.45	2455.31	2602.58	2442.69	2221.43	2628.85	2765.27
	2252	2256.93	2262.65	2421.59	2284.54	2271.63	2413.86	2447.93	2360.52	2328.24	2394.47	2347.61	2429.52	2322.07	2300.4	2412.29	2468.52	2417.47	2311.95	2417.13	2367.83	2594.27	2459.44	2399.17	2413.91	2231.78	2413.43	2620.81	2439.29	2222.71	2140.16	2600.6	2424.95	2339.44	2427.55	2571.18	2625.68	2479.31	2415.03	2507.43	2502.37	2581.71	2401.55	2452.56	2599.64	2440.7	2220.19	2625.52	2762.8
	2250.63	2255.82	2260.99	2419.76	2283.33	2270.54	2412.12	2445.83	2358.93	2326.8	2392.5	2346.11	2427.83	2320.74	2298.48	2410.27	2466.54	2416.04	2310.63	2414.85	2365.39	2592.4	2457.27	2397.27	2412.3	2230.75	2411.02	2618.32	2437.32	2221.87	2139.26	2597.77	2423.7	2337.31	2425.08	2569.17	2622.79	2477.55	2413.1	2505.61	2499.89	2578.63	2399.66	2449.82	2596.73	2438.72	2218.96	2622.2	2760.34
	2249.27	2254.71	2259.34	2417.93	2282.14	2269.46	2410.39	2443.74	2357.35	2325.37	2390.55	2344.62	2426.16	2319.41	2296.57	2408.27	2464.56	2414.61	2309.31	2412.6	2362.96	2590.54	2455.12	2395.37	2410.7	2229.72	2408.62	2615.85	2435.36	2221.04	2138.36	2594.96	2422.46	2335.2	2422.63	2567.16	2619.91	2475.8	2411.17	2503.8	2497.43	2575.56	2397.79	2447.09	2593.83	2436.75	2217.73	2618.91	2757.9
	2247.91	2253.61	2257.69	2416.11	2280.95	2268.38	2408.66	2441.66	2355.78	2323.95	2388.61	2343.14	2424.5	2318.09	2294.68	2406.28	2462.6	2413.19	2307.99	2410.35	2360.55	2588.7	2452.97	2393.49	2409.1	2228.71	2406.25	2613.4	2433.41	2220.22	2137.46	2592.18	2421.22	2333.1	2420.19	2565.17	2617.06	2474.07	2409.26	2502	2494.99	2572.51	2395.92	2444.39	2590.95	2434.8	2216.51	2615.63	2755.47
	2246.56	2252.51	2256.06	2414.29	2279.76	2267.31	2406.94	2439.59	2354.22	2322.53	2386.69	2341.66	2422.84	2316.78	2292.8	2404.3	2460.65	2411.78	2306.68	2408.11	2358.16	2586.87	2450.85	2391.62	2407.52	2227.7	2403.88	2610.95	2431.48	2219.4	2136.57	2589.41	2420	2331.02	2417.77	2563.19	2614.24	2472.35	2407.36	2500.21	2492.57	2569.49	2394.07	2441.7	2588.09	2432.85	2215.3	2612.38	2753.06
	2245.22	2251.41	2254.43	2412.49	2278.58	2266.25	2405.23	2437.53	2352.67	2321.12	2384.78	2340.2	2421.2	2315.47	2290.93	2402.34	2458.72	2410.38	2305.38	2405.89	2355.78	2585.06	2448.74	2389.76	2405.94	2226.69	2401.54	2608.53	2429.56	2218.59	2135.69	2586.67	2418.78	2328.95	2415.37	2561.23	2611.43	2470.65	2405.47	2498.44	2490.16	2566.48	2392.23	2439.02	2585.25	2430.92	2214.09	2609.14	2750.66
	2243.88	2250.32	2252.82	2410.69	2277.41	2265.19	2403.53	2435.49	2351.12	2319.72	2382.88	2338.75	2419.57	2314.17	2289.08	2400.4	2456.8	2408.99	2304.08	2403.68	2353.42	2583.27	2446.64	2387.92	2404.37	2225.69	2399.21	2606.12	2427.64	2217.78	2134.82	2583.94	2417.56	2326.89	2412.98	2559.27	2608.65	2468.96	2403.6	2496.67	2487.77	2563.49	2390.4	2436.37	2582.43	2429	2212.89	2605.93	2748.27
	2242.55	2249.23	2251.21	2408.9	2276.24	2264.14	2401.83	2433.45	2349.58	2318.32	2381	2337.3	2417.95	2312.87	2287.24	2398.46	2454.9	2407.6	2302.79	2401.48	2351.08	2581.49	2444.56	2386.08	2402.81	2224.7	2396.89	2603.72	2425.74	2216.98	2133.95	2581.23	2416.36	2324.85	2410.61	2557.33	2605.9	2467.29	2401.74	2494.92	2485.4	2560.52	2388.59	2433.73	2579.63	2427.08	2211.7	2602.74	2745.9
	2241.23	2248.14	2249.61	2407.11	2275.08	2263.1	2400.14	2431.42	2348.05	2316.93	2379.14	2335.87	2416.33	2311.58	2285.41	2396.54	2453	2406.22	2301.5	2399.3	2348.75	2579.72	2442.49	2384.26	2401.26	2223.72	2394.6	2601.34	2423.85	2216.19	2133.09	2578.54	2415.15	2322.82	2408.25	2555.41	2603.17	2465.63	2399.88	2493.18	2483.05	2557.58	2386.78	2431.11	2576.85	2425.18	2210.52	2599.56	2743.54
	2239.91	2247.06	2248.02	2405.34	2273.93	2262.06	2398.46	2429.41	2346.52	2315.54	2377.29	2334.44	2414.73	2310.3	2283.6	2394.64	2451.13	2404.85	2300.22	2397.12	2346.45	2577.98	2440.44	2382.44	2399.72	2222.74	2392.31	2598.97	2421.98	2215.4	2132.23	2575.88	2413.96	2320.81	2405.91	2553.49	2600.46	2463.98	2398.05	2491.45	2480.72	2554.65	2384.99	2428.51	2574.09	2423.29	2209.34	2596.41	2741.2
	2238.6	2245.97	2246.44	2403.56	2272.78	2261.03	2396.78	2427.4	2345.01	2314.16	2375.45	2333.02	2413.14	2309.02	2281.8	2392.75	2449.26	2403.48	2298.94	2394.96	2344.15	2576.24	2438.4	2380.64	2398.19	2221.76	2390.05	2596.61	2420.11	2214.61	2131.38	2573.23	2412.77	2318.81	2403.58	2551.59	2597.77	2462.35	2396.22	2489.73	2478.4	2551.73	2383.2	2425.92	2571.35	2421.41	2208.17	2593.28	2738.87
	2237.3	2244.89	2244.87	2401.8	2271.64	2260	2395.11	2425.41	2343.5	2312.79	2373.63	2331.62	2411.56	2307.75	2280.01	2390.87	2447.41	2402.12	2297.67	2392.81	2341.88	2574.53	2436.38	2378.85	2396.67	2220.79	2387.8	2594.27	2418.25	2213.84	2130.54	2570.6	2411.59	2316.82	2401.28	2549.7	2595.11	2460.74	2394.4	2488.02	2476.1	2548.84	2381.43	2423.35	2568.63	2419.54	2207	2590.16	2736.55
	2236	2243.82	2243.31	2400.05	2270.51	2258.99	2393.45	2423.42	2342	2311.42	2371.83	2330.22	2409.99	2306.48	2278.23	2389.01	2445.57	2400.77	2296.41	2390.67	2339.62	2572.83	2434.37	2377.08	2395.15	2219.83	2385.56	2591.95	2416.41	2213.06	2129.71	2567.99	2410.42	2314.85	2398.98	2547.82	2592.47	2459.13	2392.6	2486.32	2473.82	2545.97	2379.67	2420.8	2565.92	2417.68	2205.84	2587.07	2734.24
	2234.71	2242.74	2241.76	2398.3	2269.38	2257.97	2391.8	2421.45	2340.5	2310.06	2370.04	2328.83	2408.43	2305.22	2276.47	2387.16	2443.75	2399.42	2295.15	2388.55	2337.38	2571.14	2432.38	2375.31	2393.65	2218.88	2383.34	2589.64	2414.58	2212.3	2128.88	2565.4	2409.25	2312.89	2396.71	2545.95	2589.85	2457.54	2390.81	2484.63	2471.56	2543.12	2377.92	2418.26	2563.24	2415.84	2204.69	2584	2731.95
	2233.43	2241.67	2240.21	2396.56	2268.25	2256.97	2390.15	2419.49	2339.01	2308.7	2368.26	2327.45	2406.88	2303.97	2274.72	2385.32	2441.94	2398.09	2293.9	2386.43	2335.16	2569.47	2430.4	2373.55	2392.15	2217.93	2381.14	2587.34	2412.75	2211.54	2128.06	2562.83	2408.09	2310.95	2394.45	2544.1	2587.26	2455.97	2389.03	2482.95	2469.31	2540.28	2376.19	2415.74	2560.58	2414	2203.55	2580.94	2729.68
	2232.15	2240.6	2238.68	2394.82	2267.14	2255.97	2388.51	2417.54	2337.53	2307.35	2366.5	2326.08	2405.33	2302.72	2272.99	2383.5	2440.14	2396.75	2292.65	2384.33	2332.95	2567.81	2428.43	2371.81	2390.66	2216.98	2378.95	2585.06	2410.94	2210.79	2127.24	2560.28	2406.93	2309.02	2392.2	2542.26	2584.69	2454.41	2387.27	2481.28	2467.09	2537.47	2374.46	2413.24	2557.93	2412.17	2202.41	2577.91	2727.41
	2230.88	2239.54	2237.15	2393.1	2266.03	2254.98	2386.87	2415.6	2336.06	2306.01	2364.75	2324.72	2403.8	2301.47	2271.27	2381.69	2438.35	2395.43	2291.41	2382.24	2330.76	2566.17	2426.48	2370.08	2389.18	2216.05	2376.78	2582.79	2409.14	2210.04	2126.44	2557.75	2405.78	2307.1	2389.97	2540.43	2582.14	2452.86	2385.51	2479.62	2464.88	2534.67	2372.74	2410.76	2555.3	2410.36	2201.28	2574.9	2725.16
	2229.62	2238.48	2235.64	2391.38	2264.92	2254	2385.25	2413.67	2334.6	2304.67	2363.02	2323.37	2402.28	2300.24	2269.56	2379.89	2436.58	2394.11	2290.17	2380.16	2328.59	2564.55	2424.55	2368.35	2387.71	2215.12	2374.62	2580.54	2407.35	2209.29	2125.63	2555.24	2404.64	2305.2	2387.76	2538.61	2579.61	2451.33	2383.77	2477.97	2462.69	2531.89	2371.04	2408.29	2552.7	2408.55	2200.15	2571.9	2722.92
	2228.36	2237.42	2234.13	2389.67	2263.82	2253.02	2383.63	2411.75	2333.14	2303.34	2361.31	2322.03	2400.77	2299.01	2267.86	2378.11	2434.82	2392.8	2288.94	2378.09	2326.43	2562.94	2422.62	2366.64	2386.25	2214.19	2372.48	2578.3	2405.57	2208.56	2124.84	2552.75	2403.5	2303.31	2385.56	2536.81	2577.11	2449.81	2382.04	2476.33	2460.51	2529.13	2369.35	2405.84	2550.11	2406.75	2199.04	2568.93	2720.7
	2227.12	2236.36	2232.63	2387.96	2262.73	2252.05	2382.01	2409.84	2331.69	2302.01	2359.6	2320.69	2399.27	2297.78	2266.18	2376.34	2433.07	2391.5	2287.71	2376.04	2324.3	2561.34	2420.71	2364.94	2384.79	2213.27	2370.36	2576.08	2403.81	2207.83	2124.05	2550.27	2402.37	2301.43	2383.38	2535.01	2574.63	2448.3	2380.32	2474.71	2458.35	2526.39	2367.67	2403.41	2547.54	2404.97	2197.92	2565.97	2718.49
	2225.87	2235.31	2231.15	2386.27	2261.65	2251.08	2380.41	2407.94	2330.24	2300.69	2357.92	2319.37	2397.78	2296.56	2264.51	2374.58	2431.34	2390.2	2286.49	2374	2322.17	2559.76	2418.82	2363.26	2383.35	2212.36	2368.25	2573.86	2402.05	2207.1	2123.27	2547.82	2401.25	2299.57	2381.21	2533.23	2572.17	2446.81	2378.62	2473.09	2456.21	2523.66	2366	2401	2544.99	2403.19	2196.82	2563.04	2716.29
	2224.64	2234.26	2229.67	2384.58	2260.57	2250.12	2378.81	2406.05	2328.81	2299.38	2356.24	2318.05	2396.3	2295.35	2262.85	2372.84	2429.62	2388.91	2285.27	2371.96	2320.07	2558.19	2416.94	2361.58	2381.91	2211.45	2366.15	2571.67	2400.31	2206.38	2122.49	2545.38	2400.13	2297.72	2379.06	2531.46	2569.73	2445.33	2376.92	2471.48	2454.09	2520.96	2364.34	2398.6	2542.45	2401.43	2195.72	2560.12	2714.11
	2223.41	2233.21	2228.2	2382.89	2259.49	2249.17	2377.22	2404.18	2327.38	2298.07	2354.58	2316.75	2394.82	2294.14	2261.2	2371.11	2427.91	2387.62	2284.06	2369.94	2317.98	2556.64	2415.07	2359.91	2380.49	2210.55	2364.07	2569.48	2398.57	2205.66	2121.72	2542.97	2399.02	2295.88	2376.93	2529.71	2567.31	2443.86	2375.24	2469.88	2451.98	2518.27	2362.69	2396.21	2539.94	2399.68	2194.63	2557.22	2711.94
	2222.19	2232.17	2226.73	2381.22	2258.43	2248.22	2375.63	2402.31	2325.96	2296.77	2352.94	2315.45	2393.36	2292.94	2259.57	2369.39	2426.22	2386.35	2282.86	2367.93	2315.9	2555.1	2413.21	2358.26	2379.07	2209.66	2362.01	2567.31	2396.85	2204.96	2120.96	2540.57	2397.91	2294.06	2374.81	2527.96	2564.92	2442.41	2373.57	2468.3	2449.89	2515.6	2361.05	2393.85	2537.44	2397.93	2193.54	2554.34	2709.78
	2220.97	2231.13	2225.28	2379.55	2257.36	2247.28	2374.05	2400.45	2324.54	2295.47	2351.31	2314.16	2391.91	2291.74	2257.95	2367.69	2424.53	2385.07	2281.66	2365.94	2313.84	2553.57	2411.37	2356.61	2377.66	2208.77	2359.96	2565.16	2395.13	2204.25	2120.21	2538.19	2396.81	2292.25	2372.7	2526.22	2562.55	2440.97	2371.91	2466.72	2447.82	2512.95	2359.42	2391.5	2534.97	2396.2	2192.46	2551.48	2707.63
	2219.76	2230.09	2223.84	2377.89	2256.31	2246.35	2372.48	2398.6	2323.13	2294.18	2349.69	2312.88	2390.47	2290.55	2256.34	2366	2422.86	2383.81	2280.47	2363.95	2311.8	2552.06	2409.54	2354.98	2376.26	2207.89	2357.92	2563.01	2393.43	2203.55	2119.46	2535.83	2395.72	2290.45	2370.61	2524.5	2560.19	2439.54	2370.26	2465.15	2445.76	2510.31	2357.8	2389.16	2532.51	2394.47	2191.39	2548.64	2705.5
	2218.56	2229.05	2222.4	2376.24	2255.26	2245.42	2370.92	2396.77	2321.73	2292.9	2348.09	2311.6	2389.03	2289.37	2254.74	2364.32	2421.21	2382.55	2279.28	2361.98	2309.78	2550.57	2407.73	2353.36	2374.87	2207.01	2355.91	2560.88	2391.74	2202.86	2118.71	2533.49	2394.63	2288.66	2368.54	2522.79	2557.86	2438.13	2368.63	2463.6	2443.72	2507.69	2356.2	2386.85	2530.07	2392.76	2190.33	2545.82	2703.38
	2217.36	2228.02	2220.98	2374.59	2254.22	2244.5	2369.36	2394.94	2320.34	2291.62	2346.5	2310.34	2387.61	2288.19	2253.16	2362.66	2419.56	2381.3	2278.1	2360.01	2307.77	2549.08	2405.93	2351.74	2373.48	2206.14	2353.9	2558.77	2390.06	2202.17	2117.98	2531.16	2393.55	2286.89	2366.48	2521.09	2555.55	2436.73	2367	2462.05	2441.7	2505.09	2354.6	2384.55	2527.64	2391.06	2189.27	2543.01	2701.27
	2216.17	2226.99	2219.56	2372.95	2253.18	2243.59	2367.81	2393.13	2318.95	2290.34	2344.92	2309.08	2386.19	2287.02	2251.59	2361	2417.93	2380.05	2276.92	2358.06	2305.77	2547.61	2404.14	2350.14	2372.11	2205.28	2351.91	2556.66	2388.39	2201.49	2117.24	2528.86	2392.48	2285.13	2364.44	2519.4	2553.26	2435.34	2365.39	2460.51	2439.69	2502.51	2353.02	2382.26	2525.24	2389.36	2188.21	2540.22	2699.18
	2214.99	2225.97	2218.15	2371.32	2252.15	2242.68	2366.27	2391.32	2317.58	2289.08	2343.36	2307.83	2384.79	2285.85	2250.03	2359.36	2416.31	2378.81	2275.75	2356.12	2303.79	2546.16	2402.36	2348.55	2370.74	2204.42	2349.94	2554.57	2386.73	2200.81	2116.52	2526.57	2391.41	2283.38	2362.41	2517.72	2551	2433.96	2363.79	2458.99	2437.7	2499.94	2351.44	2379.99	2522.85	2387.68	2187.16	2537.45	2697.1
	2213.81	2224.95	2216.75	2369.7	2251.12	2241.77	2364.73	2389.52	2316.2	2287.81	2341.81	2306.6	2383.39	2284.69	2248.48	2357.74	2414.7	2377.57	2274.58	2354.19	2301.83	2544.71	2400.6	2346.97	2369.38	2203.57	2347.98	2552.5	2385.08	2200.14	2115.8	2524.3	2390.34	2281.65	2360.39	2516.05	2548.75	2432.6	2362.2	2457.47	2435.73	2497.39	2349.88	2377.74	2520.48	2386	2186.12	2534.7	2695.03
	2212.64	2223.93	2215.36	2368.08	2250.1	2240.88	2363.2	2387.74	2314.84	2286.56	2340.28	2305.36	2382	2283.53	2246.94	2356.12	2413.1	2376.34	2273.42	2352.27	2299.88	2543.28	2398.85	2345.4	2368.03	2202.72	2346.03	2550.43	2383.44	2199.47	2115.09	2522.05	2389.28	2279.93	2358.39	2514.39	2546.52	2431.25	2360.62	2455.96	2433.77	2494.86	2348.32	2375.5	2518.12	2384.34	2185.09	2531.97	2692.97
	2211.48	2222.91	2213.98	2366.47	2249.09	2239.99	2361.67	2385.96	2313.48	2285.3	2338.75	2304.14	2380.63	2282.38	2245.42	2354.52	2411.51	2375.12	2272.26	2350.37	2297.95	2541.87	2397.11	2343.84	2366.69	2201.88	2344.1	2548.38	2381.81	2198.81	2114.38	2519.81	2388.23	2278.22	2356.41	2512.75	2544.31	2429.91	2359.05	2454.47	2431.83	2492.34	2346.78	2373.27	2515.79	2382.68	2184.06	2529.25	2690.93
	2210.32	2221.9	2212.61	2364.86	2248.08	2239.1	2360.16	2384.2	2312.13	2284.06	2337.25	2302.92	2379.26	2281.24	2243.91	2352.93	2409.94	2373.9	2271.12	2348.47	2296.03	2540.46	2395.38	2342.29	2365.36	2201.05	2342.18	2546.34	2380.19	2198.15	2113.68	2517.59	2387.18	2276.52	2354.43	2511.11	2542.12	2428.59	2357.5	2452.98	2429.9	2489.85	2345.25	2371.07	2513.47	2381.04	2183.04	2526.56	2688.9
	2209.17	2220.89	2211.24	2363.27	2247.08	2238.22	2358.65	2382.44	2310.79	2282.82	2335.75	2301.72	2377.9	2280.1	2242.4	2351.35	2408.38	2372.69	2269.97	2346.59	2294.13	2539.07	2393.67	2340.75	2364.03	2200.22	2340.28	2544.32	2378.58	2197.5	2112.99	2515.39	2386.14	2274.83	2352.48	2509.49	2539.96	2427.28	2355.95	2451.51	2427.99	2487.36	2343.72	2368.87	2511.17	2379.4	2182.02	2523.88	2686.88
	2208.03	2219.88	2209.89	2361.68	2246.09	2237.35	2357.15	2380.69	2309.45	2281.58	2334.27	2300.52	2376.55	2278.97	2240.91	2349.78	2406.83	2371.48	2268.83	2344.71	2292.24	2537.7	2391.97	2339.22	2362.71	2199.4	2338.39	2542.31	2376.98	2196.85	2112.3	2513.21	2385.11	2273.16	2350.53	2507.88	2537.81	2425.97	2354.42	2450.04	2426.09	2484.89	2342.21	2366.7	2508.88	2377.78	2181.01	2521.21	2684.88
	2206.89	2218.88	2208.54	2360.1	2245.1	2236.48	2355.65	2378.96	2308.12	2280.35	2332.8	2299.32	2375.21	2277.84	2239.44	2348.23	2405.29	2370.28	2267.7	2342.85	2290.37	2536.33	2390.28	2337.7	2361.41	2198.58	2336.52	2540.31	2375.39	2196.21	2111.62	2511.05	2384.08	2271.49	2348.61	2506.27	2535.68	2424.69	2352.9	2448.58	2424.21	2482.44	2340.71	2364.53	2506.62	2376.16	2180	2518.57	2682.88
	2205.76	2217.88	2207.2	2358.52	2244.12	2235.62	2354.16	2377.23	2306.8	2279.13	2331.34	2298.14	2373.88	2276.72	2237.97	2346.69	2403.77	2369.09	2266.57	2341	2288.51	2534.98	2388.6	2336.19	2360.11	2197.77	2334.66	2538.32	2373.82	2195.57	2110.95	2508.9	2383.05	2269.84	2346.69	2504.68	2533.57	2423.41	2351.39	2447.13	2422.35	2480.01	2339.21	2362.39	2504.37	2374.56	2179	2515.94	2680.9
	2204.64	2216.88	2205.87	2356.95	2243.14	2234.76	2352.68	2375.52	2305.48	2277.91	2329.9	2296.96	2372.55	2275.61	2236.51	2345.16	2402.25	2367.9	2265.45	2339.16	2286.67	2533.64	2386.93	2334.69	2358.82	2196.97	2332.82	2536.34	2372.25	2194.93	2110.28	2506.77	2382.03	2268.21	2344.79	2503.1	2531.48	2422.15	2349.89	2445.7	2420.5	2477.59	2337.73	2360.26	2502.13	2372.96	2178.01	2513.33	2678.93
	2203.52	2215.89	2204.55	2355.39	2242.17	2233.91	2351.2	2373.81	2304.17	2276.69	2328.47	2295.79	2371.24	2274.5	2235.07	2343.64	2400.75	2366.72	2264.33	2337.33	2284.84	2532.31	2385.28	2333.2	2357.53	2196.17	2330.98	2534.38	2370.69	2194.31	2109.61	2504.65	2381.02	2266.58	2342.91	2501.53	2529.41	2420.89	2348.4	2444.27	2418.67	2475.19	2336.25	2358.14	2499.92	2371.37	2177.03	2510.73	2676.97
	2202.41	2214.9	2203.24	2353.84	2241.2	2233.06	2349.73	2372.11	2302.87	2275.49	2327.05	2294.63	2369.93	2273.39	2233.64	2342.14	2399.26	2365.54	2263.22	2335.51	2283.03	2530.99	2383.63	2331.72	2356.26	2195.38	2329.17	2532.43	2369.14	2193.68	2108.96	2502.56	2380.01	2264.96	2341.04	2499.97	2527.36	2419.65	2346.92	2442.85	2416.85	2472.8	2334.79	2356.04	2497.72	2369.79	2176.04	2508.16	2675.03
	2201.3	2213.91	2201.93	2352.29	2240.24	2232.22	2348.27	2370.42	2301.57	2274.28	2325.65	2293.48	2368.64	2272.3	2232.22	2340.64	2397.78	2364.36	2262.11	2333.7	2281.23	2529.69	2382	2330.25	2354.99	2194.59	2327.36	2530.49	2367.61	2193.06	2108.31	2500.48	2379.01	2263.36	2339.18	2498.42	2525.32	2418.43	2345.45	2441.45	2415.05	2470.43	2333.33	2353.95	2495.53	2368.22	2175.07	2505.59	2673.1
	2200.2	2212.93	2200.64	2350.75	2239.29	2231.39	2346.81	2368.75	2300.29	2273.08	2324.25	2292.33	2367.35	2271.21	2230.81	2339.16	2396.31	2363.2	2261.01	2331.9	2279.45	2528.4	2380.38	2328.78	2353.73	2193.81	2325.57	2528.57	2366.08	2192.45	2107.66	2498.41	2378.01	2261.77	2337.33	2496.88	2523.31	2417.21	2344	2440.05	2413.27	2468.07	2331.89	2351.87	2493.37	2366.67	2174.1	2503.05	2671.18
	2199.11	2211.94	2199.35	2349.22	2238.34	2230.56	2345.36	2367.08	2299	2271.89	2322.87	2291.19	2366.07	2270.12	2229.41	2337.69	2394.85	2362.03	2259.92	2330.11	2277.68	2527.12	2378.77	2327.33	2352.48	2193.04	2323.8	2526.65	2364.56	2191.84	2107.02	2496.37	2377.02	2260.18	2335.5	2495.35	2521.31	2416	2342.55	2438.66	2411.49	2465.73	2330.45	2349.82	2491.22	2365.11	2173.14	2500.52	2669.27
	2198.02	2210.97	2198.07	2347.69	2237.4	2229.74	2343.92	2365.42	2297.73	2270.7	2321.51	2290.06	2364.8	2269.04	2228.02	2336.23	2393.4	2360.88	2258.83	2328.33	2275.93	2525.85	2377.17	2325.89	2351.24	2192.27	2322.04	2524.75	2363.05	2191.23	2106.39	2494.34	2376.03	2258.61	2333.69	2493.83	2519.34	2414.81	2341.12	2437.28	2409.74	2463.4	2329.03	2347.77	2489.08	2363.57	2172.18	2498.01	2667.37
	2196.94	2209.99	2196.8	2346.17	2236.46	2228.92	2342.49	2363.77	2296.46	2269.52	2320.15	2288.93	2363.54	2267.96	2226.64	2334.78	2391.97	2359.72	2257.75	2326.57	2274.19	2524.6	2375.59	2324.46	2350.01	2191.51	2320.29	2522.86	2361.55	2190.63	2105.76	2492.32	2375.05	2257.05	2331.88	2492.32	2517.38	2413.63	2339.7	2435.91	2408	2461.09	2327.61	2345.74	2486.96	2362.04	2171.23	2495.52	2665.49
	2195.87	2209.02	2195.54	2344.66	2235.53	2228.11	2341.06	2362.13	2295.2	2268.34	2318.81	2287.81	2362.29	2266.9	2225.27	2333.35	2390.54	2358.58	2256.67	2324.81	2272.46	2523.35	2374.01	2323.04	2348.78	2190.75	2318.55	2520.98	2360.07	2190.04	2105.14	2490.32	2374.08	2255.51	2330.09	2490.82	2515.44	2412.46	2338.28	2434.56	2406.27	2458.79	2326.2	2343.72	2484.86	2360.52	2170.28	2493.04	2663.62
	2194.8	2208.05	2194.29	2343.15	2234.61	2227.3	2339.63	2360.5	2293.95	2267.17	2317.48	2286.7	2361.04	2265.83	2223.92	2331.92	2389.13	2357.43	2255.59	2323.07	2270.75	2522.12	2372.45	2321.62	2347.57	2190	2316.83	2519.12	2358.59	2189.45	2104.52	2488.34	2373.1	2253.97	2328.32	2489.33	2513.51	2411.3	2336.88	2433.21	2404.56	2456.51	2324.81	2341.72	2482.77	2359	2169.34	2490.57	2661.76
	2193.74	2207.09	2193.04	2341.65	2233.69	2226.5	2338.22	2358.88	2292.7	2266	2316.16	2285.6	2359.81	2264.77	2222.57	2330.51	2387.73	2356.3	2254.53	2321.33	2269.05	2520.9	2370.89	2320.22	2346.36	2189.26	2315.12	2517.26	2357.12	2188.86	2103.91	2486.38	2372.14	2252.44	2326.56	2487.85	2511.61	2410.15	2335.49	2431.87	2402.86	2454.25	2323.42	2339.73	2480.7	2357.5	2168.41	2488.13	2659.91
	2192.68	2206.13	2191.8	2340.16	2232.78	2225.7	2336.81	2357.27	2291.46	2264.84	2314.85	2284.5	2358.58	2263.72	2221.23	2329.11	2386.33	2355.16	2253.46	2319.61	2267.36	2519.69	2369.35	2318.83	2345.16	2188.52	2313.43	2515.42	2355.66	2188.28	2103.31	2484.43	2371.18	2250.93	2324.81	2486.37	2509.72	2409.01	2334.11	2430.54	2401.18	2451.99	2322.04	2337.76	2478.65	2356	2167.48	2485.7	2658.07
	2191.63	2205.17	2190.58	2338.68	2231.87	2224.91	2335.41	2355.67	2290.22	2263.68	2313.55	2283.41	2357.36	2262.68	2219.91	2327.72	2384.95	2354.04	2252.41	2317.89	2265.69	2518.49	2367.81	2317.44	2343.96	2187.79	2311.75	2513.59	2354.21	2187.7	2102.71	2482.49	2370.22	2249.42	2323.07	2484.91	2507.85	2407.88	2332.74	2429.22	2399.51	2449.76	2320.67	2335.8	2476.61	2354.52	2166.55	2483.28	2656.24
	2190.59	2204.21	2189.36	2337.2	2230.97	2224.13	2334.01	2354.08	2288.99	2262.53	2312.27	2282.33	2356.15	2261.64	2218.6	2326.34	2383.58	2352.91	2251.36	2316.19	2264.04	2517.3	2366.29	2316.06	2342.78	2187.06	2310.08	2511.77	2352.77	2187.12	2102.12	2480.58	2369.27	2247.93	2321.35	2483.46	2506	2406.77	2331.38	2427.91	2397.86	2447.53	2319.31	2333.85	2474.59	2353.04	2165.64	2480.88	2654.43
	2189.55	2203.26	2188.14	2335.73	2230.08	2223.35	2332.62	2352.49	2287.77	2261.38	2311	2281.25	2354.95	2260.6	2217.29	2324.97	2382.22	2351.8	2250.31	2314.5	2262.39	2516.13	2364.78	2314.7	2341.6	2186.34	2308.42	2509.96	2351.34	2186.55	2101.53	2478.67	2368.33	2246.44	2319.64	2482.02	2504.16	2405.66	2330.04	2426.61	2396.22	2445.33	2317.95	2331.92	2472.58	2351.57	2164.72	2478.5	2652.63
	2188.52	2202.31	2186.94	2334.26	2229.19	2222.57	2331.24	2350.92	2286.56	2260.24	2309.74	2280.18	2353.76	2259.57	2216	2323.61	2380.87	2350.68	2249.27	2312.81	2260.76	2514.96	2363.28	2313.34	2340.43	2185.62	2306.78	2508.16	2349.92	2185.99	2100.95	2476.79	2367.38	2244.97	2317.94	2480.59	2502.34	2404.57	2328.7	2425.32	2394.59	2443.13	2316.61	2330	2470.58	2350.11	2163.82	2476.13	2650.84
	2187.5	2201.37	2185.74	2332.81	2228.3	2221.8	2329.86	2349.35	2285.35	2259.1	2308.49	2279.11	2352.57	2258.55	2214.72	2322.27	2379.53	2349.57	2248.24	2311.14	2259.15	2513.81	2361.78	2311.99	2339.27	2184.91	2305.15	2506.38	2348.51	2185.43	2100.37	2474.92	2366.45	2243.51	2316.26	2479.17	2500.54	2403.49	2327.37	2424.04	2392.98	2440.95	2315.28	2328.09	2468.61	2348.66	2162.91	2473.77	2649.06
	2186.48	2200.43	2184.56	2331.35	2227.43	2221.04	2328.49	2347.8	2284.15	2257.97	2307.25	2278.05	2351.4	2257.53	2213.44	2320.93	2378.2	2348.47	2247.21	2309.48	2257.55	2512.66	2360.3	2310.65	2338.12	2184.21	2303.54	2504.6	2347.11	2184.87	2099.8	2473.06	2365.52	2242.05	2314.59	2477.75	2498.76	2402.42	2326.06	2422.76	2391.38	2438.78	2313.95	2326.2	2466.65	2347.22	2162.02	2471.43	2647.29
	2185.47	2199.49	2183.38	2329.91	2226.56	2220.28	2327.13	2346.25	2282.96	2256.84	2306.03	2277	2350.23	2256.52	2212.18	2319.61	2376.89	2347.37	2246.18	2307.83	2255.96	2511.53	2358.83	2309.32	2336.97	2183.51	2301.94	2502.84	2345.72	2184.32	2099.24	2471.22	2364.59	2240.61	2312.93	2476.35	2496.99	2401.35	2324.75	2421.5	2389.8	2436.63	2312.63	2324.32	2464.7	2345.78	2161.13	2469.11	2645.54
	2184.46	2198.55	2182.21	2328.47	2225.69	2219.52	2325.77	2344.72	2281.77	2255.71	2304.81	2275.96	2349.07	2255.51	2210.93	2318.29	2375.58	2346.27	2245.17	2306.18	2254.38	2510.41	2357.37	2308	2335.84	2182.82	2300.35	2501.09	2344.34	2183.77	2098.68	2469.39	2363.67	2239.18	2311.28	2474.95	2495.24	2400.3	2323.45	2420.25	2388.23	2434.49	2311.33	2322.45	2462.77	2344.36	2160.24	2466.8	2643.79
	2183.46	2197.62	2181.05	2327.04	2224.83	2218.77	2324.42	2343.19	2280.59	2254.59	2303.61	2274.92	2347.91	2254.51	2209.68	2316.99	2374.28	2345.18	2244.15	2304.55	2252.82	2509.29	2355.91	2306.69	2334.71	2182.13	2298.77	2499.35	2342.96	2183.22	2098.12	2467.58	2362.75	2237.76	2309.65	2473.57	2493.5	2399.26	2322.17	2419.01	2386.68	2432.37	2310.03	2320.6	2460.85	2342.94	2159.36	2464.51	2642.06
	2182.47	2196.69	2179.89	2325.62	2223.97	2218.02	2323.08	2341.67	2279.41	2253.48	2302.42	2273.88	2346.77	2253.52	2208.45	2315.7	2372.99	2344.1	2243.15	2302.93	2251.27	2508.19	2354.47	2305.38	2333.59	2181.45	2297.2	2497.62	2341.6	2182.68	2097.58	2465.79	2361.84	2236.35	2308.03	2472.19	2491.78	2398.23	2320.89	2417.77	2385.14	2430.25	2308.74	2318.76	2458.95	2341.53	2158.49	2462.23	2640.34
	2181.48	2195.77	2178.75	2324.2	2223.13	2217.28	2321.74	2340.16	2278.24	2252.37	2301.24	2272.86	2345.63	2252.53	2207.23	2314.42	2371.71	2343.01	2242.14	2301.32	2249.73	2507.1	2353.04	2304.09	2332.47	2180.78	2295.65	2495.9	2340.25	2182.14	2097.03	2464.01	2360.94	2234.94	2306.42	2470.82	2490.08	2397.21	2319.63	2416.55	2383.61	2428.16	2307.45	2316.93	2457.06	2340.13	2157.62	2459.97	2638.63
	2180.5	2194.85	2177.61	2322.79	2222.28	2216.55	2320.41	2338.66	2277.08	2251.27	2300.07	2271.84	2344.51	2251.55	2206.01	2313.15	2370.45	2341.94	2241.15	2299.72	2248.21	2506.01	2351.61	2302.8	2331.37	2180.11	2294.11	2494.19	2338.9	2181.61	2096.5	2462.24	2360.03	2233.55	2304.83	2469.46	2488.39	2396.2	2318.38	2415.34	2382.1	2426.07	2306.18	2315.12	2455.19	2338.74	2156.76	2457.72	2636.93
	2179.52	2193.93	2176.48	2321.39	2221.45	2215.82	2319.08	2337.17	2275.92	2250.17	2298.91	2270.82	2343.39	2250.57	2204.81	2311.89	2369.19	2340.86	2240.16	2298.12	2246.7	2504.94	2350.2	2301.52	2330.27	2179.45	2292.59	2492.49	2337.57	2181.08	2095.96	2460.49	2359.14	2232.17	2303.24	2468.11	2486.72	2395.21	2317.13	2414.13	2380.6	2424	2304.92	2313.32	2453.33	2337.36	2155.9	2455.48	2635.24
	2178.55	2193.01	2175.36	2319.99	2220.61	2215.09	2317.76	2335.68	2274.78	2249.07	2297.76	2269.81	2342.27	2249.6	2203.61	2310.64	2367.94	2339.79	2239.17	2296.54	2245.2	2503.88	2348.79	2300.25	2329.18	2178.79	2291.07	2490.8	2336.24	2180.56	2095.44	2458.75	2358.24	2230.79	2301.67	2466.77	2485.07	2394.22	2315.9	2412.94	2379.11	2421.94	2303.66	2311.53	2451.49	2335.98	2155.04	2453.26	2633.56
	2177.59	2192.1	2174.24	2318.6	2219.79	2214.37	2316.45	2334.21	2273.63	2247.98	2296.63	2268.81	2341.17	2248.63	2202.43	2309.4	2366.7	2338.73	2238.19	2294.97	2243.71	2502.83	2347.4	2298.99	2328.1	2178.14	2289.57	2489.13	2334.92	2180.03	2094.92	2457.03	2357.35	2229.43	2300.11	2465.44	2483.43	2393.24	2314.67	2411.75	2377.64	2419.89	2302.41	2309.75	2449.66	2334.62	2154.2	2451.06	2631.9
	2176.63	2191.19	2173.14	2317.21	2218.97	2213.65	2315.15	2332.74	2272.5	2246.89	2295.5	2267.81	2340.07	2247.67	2201.25	2308.17	2365.48	2337.67	2237.22	2293.41	2242.24	2501.78	2346.01	2297.74	2327.03	2177.49	2288.08	2487.46	2333.61	2179.52	2094.4	2455.33	2356.47	2228.08	2298.57	2464.12	2481.81	2392.27	2313.46	2410.57	2376.18	2417.86	2301.17	2307.99	2447.84	2333.26	2153.35	2448.86	2630.24
	2175.68	2190.29	2172.04	2315.84	2218.15	2212.94	2313.85	2331.29	2271.37	2245.81	2294.39	2266.82	2338.98	2246.72	2200.09	2306.95	2364.26	2336.61	2236.25	2291.85	2240.78	2500.75	2344.63	2296.49	2325.96	2176.85	2286.6	2485.8	2332.32	2179	2093.89	2453.63	2355.59	2226.73	2297.04	2462.8	2480.2	2391.31	2312.26	2409.41	2374.73	2415.84	2299.94	2306.23	2446.04	2331.91	2152.51	2446.69	2628.6
	2174.73	2189.39	2170.95	2314.46	2217.35	2212.23	2312.56	2329.84	2270.24	2244.73	2293.28	2265.83	2337.9	2245.77	2198.93	2305.74	2363.05	2335.55	2235.29	2290.31	2239.33	2499.72	2343.26	2295.25	2324.9	2176.22	2285.14	2484.16	2331.03	2178.49	2093.39	2451.95	2354.72	2225.4	2295.51	2461.49	2478.61	2390.36	2311.06	2408.25	2373.3	2413.83	2298.71	2304.49	2444.26	2330.57	2151.68	2444.52	2626.97
	2173.79	2188.49	2169.87	2313.1	2216.54	2211.53	2311.27	2328.4	2269.13	2243.66	2292.19	2264.85	2336.83	2244.82	2197.79	2304.54	2361.85	2334.5	2234.33	2288.78	2237.9	2498.71	2341.9	2294.03	2323.85	2175.59	2283.69	2482.52	2329.74	2177.99	2092.89	2450.29	2353.85	2224.07	2294	2460.2	2477.03	2389.42	2309.88	2407.1	2371.88	2411.84	2297.5	2302.77	2442.48	2329.24	2150.85	2442.37	2625.35
	2172.86	2187.6	2168.79	2311.74	2215.75	2210.83	2309.99	2326.97	2268.02	2242.59	2291.1	2263.88	2335.76	2243.88	2196.65	2303.35	2360.66	2333.46	2233.38	2287.25	2236.48	2497.7	2340.55	2292.81	2322.81	2174.97	2282.25	2480.9	2328.47	2177.48	2092.39	2448.64	2352.98	2222.76	2292.51	2458.91	2475.47	2388.49	2308.71	2405.96	2370.47	2409.85	2296.29	2301.05	2440.73	2327.91	2150.03	2440.24	2623.73
	2171.93	2186.71	2167.73	2310.39	2214.95	2210.14	2308.72	2325.55	2266.91	2241.53	2290.03	2262.91	2334.71	2242.95	2195.52	2302.17	2359.48	2332.42	2232.43	2285.74	2235.06	2496.71	2339.2	2291.59	2321.77	2174.35	2280.82	2479.28	2327.21	2176.98	2091.9	2447	2352.12	2221.45	2291.02	2457.63	2473.92	2387.57	2307.54	2404.83	2369.08	2407.88	2295.09	2299.35	2438.98	2326.59	2149.21	2438.11	2622.13
	2171.01	2185.82	2166.67	2309.05	2214.17	2209.45	2307.45	2324.14	2265.81	2240.46	2288.97	2261.94	2333.66	2242.02	2194.4	2301	2358.31	2331.38	2231.49	2284.23	2233.67	2495.72	2337.87	2290.39	2320.74	2173.74	2279.4	2477.68	2325.96	2176.49	2091.42	2445.38	2351.26	2220.15	2289.55	2456.35	2472.39	2386.66	2306.39	2403.72	2367.7	2405.93	2293.9	2297.66	2437.25	2325.29	2148.4	2436.01	2620.55
	2170.09	2184.93	2165.62	2307.71	2213.39	2208.77	2306.19	2322.74	2264.72	2239.41	2287.92	2260.98	2332.61	2241.1	2193.29	2299.85	2357.15	2330.34	2230.55	2282.74	2232.28	2494.74	2336.54	2289.2	2319.73	2173.13	2278	2476.09	2324.71	2175.99	2090.94	2443.77	2350.41	2218.86	2288.08	2455.09	2470.87	2385.75	2305.25	2402.6	2366.33	2403.98	2292.72	2295.98	2435.54	2323.98	2147.59	2433.91	2618.97
	2169.18	2184.05	2164.57	2306.38	2212.61	2208.09	2304.93	2321.34	2263.64	2238.36	2286.87	2260.03	2331.58	2240.19	2192.19	2298.7	2356	2329.31	2229.62	2281.25	2230.91	2493.77	2335.22	2288.01	2318.71	2172.53	2276.6	2474.5	2323.47	2175.51	2090.47	2442.18	2349.56	2217.58	2286.63	2453.83	2469.36	2384.86	2304.11	2401.5	2364.98	2402.05	2291.54	2294.31	2433.83	2322.69	2146.79	2431.83	2617.4
	2168.27	2183.18	2163.54	2305.05	2211.84	2207.41	2303.69	2319.95	2262.56	2237.31	2285.84	2259.08	2330.55	2239.28	2191.09	2297.56	2354.85	2328.28	2228.7	2279.78	2229.54	2492.81	2333.91	2286.83	2317.71	2171.94	2275.22	2472.93	2322.25	2175.02	2090	2440.6	2348.71	2216.31	2285.19	2452.58	2467.88	2383.98	2302.99	2400.41	2363.64	2400.12	2290.37	2292.65	2432.14	2321.41	2145.99	2429.76	2615.84
	2167.38	2182.3	2162.51	2303.73	2211.08	2206.74	2302.44	2318.58	2261.48	2236.27	2284.82	2258.14	2329.53	2238.37	2190.01	2296.43	2353.72	2327.26	2227.78	2278.31	2228.19	2491.85	2332.61	2285.66	2316.71	2171.35	2273.85	2471.36	2321.03	2174.54	2089.54	2439.03	2347.87	2215.05	2283.77	2451.34	2466.4	2383.11	2301.88	2399.33	2362.31	2398.21	2289.21	2291.01	2430.47	2320.13	2145.2	2427.7	2614.3
	2166.48	2181.43	2161.49	2302.42	2210.32	2206.07	2301.21	2317.21	2260.42	2235.23	2283.81	2257.2	2328.52	2237.48	2188.94	2295.31	2352.6	2326.24	2226.87	2276.85	2226.86	2490.91	2331.31	2284.49	2315.72	2170.77	2272.5	2469.81	2319.82	2174.06	2089.08	2437.48	2347.04	2213.79	2282.35	2450.11	2464.94	2382.24	2300.77	2398.26	2360.99	2396.32	2288.06	2289.38	2428.81	2318.86	2144.41	2425.66	2612.76
	2165.6	2180.57	2160.48	2301.11	2209.57	2205.41	2299.98	2315.85	2259.36	2234.19	2282.8	2256.26	2327.51	2236.58	2187.87	2294.2	2351.48	2325.22	2225.96	2275.41	2225.53	2489.97	2330.03	2283.34	2314.74	2170.19	2271.15	2468.26	2318.62	2173.58	2088.63	2435.94	2346.21	2212.55	2280.95	2448.89	2463.49	2381.38	2299.68	2397.19	2359.68	2394.43	2286.92	2287.76	2427.16	2317.6	2143.63	2423.63	2611.24
	2164.71	2179.7	2159.48	2299.82	2208.82	2204.75	2298.76	2314.49	2258.3	2233.16	2281.81	2255.33	2326.52	2235.69	2186.81	2293.1	2350.38	2324.21	2225.06	2273.97	2224.21	2489.05	2328.75	2282.19	2313.77	2169.62	2269.82	2466.73	2317.43	2173.11	2088.18	2434.41	2345.38	2211.31	2279.55	2447.67	2462.06	2380.54	2298.59	2396.14	2358.39	2392.56	2285.78	2286.15	2425.52	2316.35	2142.85	2421.62	2609.72
	2163.84	2178.84	2158.48	2298.52	2208.08	2204.1	2297.54	2313.15	2257.25	2232.14	2280.83	2254.41	2325.53	2234.81	2185.76	2292.01	2349.28	2323.19	2224.16	2272.54	2222.91	2488.13	2327.48	2281.05	2312.8	2169.05	2268.49	2465.2	2316.24	2172.64	2087.74	2432.9	2344.55	2210.08	2278.17	2446.46	2460.64	2379.7	2297.52	2395.09	2357.11	2390.69	2284.65	2284.55	2423.9	2315.1	2142.08	2419.61	2608.22
	2162.97	2177.99	2157.5	2297.24	2207.35	2203.45	2296.33	2311.81	2256.21	2231.12	2279.86	2253.49	2324.54	2233.94	2184.72	2290.93	2348.19	2322.19	2223.27	2271.12	2221.62	2487.22	2326.21	2279.92	2311.84	2168.49	2267.18	2463.68	2315.07	2172.18	2087.3	2431.4	2343.73	2208.86	2276.8	2445.26	2459.24	2378.87	2296.45	2394.06	2355.84	2388.84	2283.53	2282.96	2422.29	2313.86	2141.31	2417.62	2606.73
	2162.1	2177.13	2156.51	2295.96	2206.62	2202.8	2295.13	2310.49	2255.18	2230.1	2278.89	2252.58	2323.57	2233.07	2183.69	2289.86	2347.11	2321.18	2222.38	2269.71	2220.34	2486.31	2324.96	2278.79	2310.89	2167.94	2265.88	2462.18	2313.9	2171.72	2086.87	2429.91	2342.92	2207.65	2275.44	2444.07	2457.85	2378.05	2295.39	2393.03	2354.59	2387	2282.41	2281.38	2420.7	2312.63	2140.54	2415.65	2605.24
	2161.24	2176.28	2155.54	2294.68	2205.89	2202.16	2293.93	2309.17	2254.15	2229.08	2277.94	2251.67	2322.6	2232.2	2182.67	2288.79	2346.04	2320.18	2221.5	2268.31	2219.07	2485.42	2323.71	2277.67	2309.94	2167.39	2264.59	2460.68	2312.75	2171.26	2086.44	2428.43	2342.11	2206.45	2274.09	2442.89	2456.47	2377.24	2294.35	2392.01	2353.35	2385.17	2281.31	2279.82	2419.11	2311.41	2139.78	2413.68	2603.77
	2160.39	2175.44	2154.58	2293.41	2205.17	2201.52	2292.74	2307.86	2253.12	2228.08	2276.99	2250.77	2321.63	2231.34	2181.65	2287.74	2344.98	2319.19	2220.63	2266.91	2217.81	2484.53	2322.47	2276.56	2309.01	2166.84	2263.32	2459.19	2311.6	2170.8	2086.02	2426.97	2341.3	2205.25	2272.76	2441.71	2455.11	2376.44	2293.31	2391	2352.12	2383.36	2280.21	2278.27	2417.54	2310.2	2139.03	2411.73	2602.31
	2159.54	2174.6	2153.62	2292.15	2204.46	2200.89	2291.55	2306.55	2252.11	2227.07	2276.06	2249.87	2320.68	2230.49	2180.64	2286.7	2343.92	2318.2	2219.76	2265.53	2216.56	2483.65	2321.24	2275.46	2308.08	2166.3	2262.05	2457.71	2310.46	2170.35	2085.6	2425.52	2340.49	2204.06	2271.43	2440.54	2453.76	2375.65	2292.28	2390	2350.9	2381.55	2279.12	2276.72	2415.99	2308.99	2138.28	2409.79	2600.85
	2158.7	2173.76	2152.67	2290.9	2203.75	2200.26	2290.37	2305.26	2251.1	2226.07	2275.13	2248.97	2319.73	2229.64	2179.64	2285.66	2342.88	2317.21	2218.9	2264.16	2215.33	2482.78	2320.02	2274.37	2307.16	2165.77	2260.8	2456.25	2309.32	2169.9	2085.19	2424.09	2339.7	2202.88	2270.11	2439.38	2452.42	2374.87	2291.26	2389.01	2349.69	2379.76	2278.03	2275.19	2414.44	2307.79	2137.54	2407.86	2599.41
	2157.87	2172.92	2151.72	2289.65	2203.05	2199.63	2289.2	2303.97	2250.09	2225.07	2274.22	2248.08	2318.79	2228.8	2178.65	2284.64	2341.84	2316.22	2218.04	2262.79	2214.1	2481.91	2318.8	2273.28	2306.24	2165.24	2259.55	2454.79	2308.2	2169.46	2084.78	2422.66	2338.9	2201.71	2268.81	2438.23	2451.1	2374.09	2290.25	2388.02	2348.5	2377.97	2276.95	2273.67	2412.91	2306.6	2136.8	2405.95	2597.98
	2157.03	2172.09	2150.79	2288.41	2202.35	2199.01	2288.03	2302.69	2249.09	2224.08	2273.31	2247.2	2317.85	2227.96	2177.67	2283.62	2340.82	2315.24	2217.18	2261.44	2212.89	2481.06	2317.59	2272.2	2305.33	2164.72	2258.32	2453.34	2307.09	2169.02	2084.38	2421.25	2338.11	2200.55	2267.52	2437.08	2449.79	2373.32	2289.25	2387.05	2347.32	2376.2	2275.88	2272.16	2411.39	2305.42	2136.06	2404.05	2596.56
	2156.21	2171.26	2149.86	2287.17	2201.66	2198.39	2286.87	2301.42	2248.1	2223.09	2272.41	2246.32	2316.93	2227.13	2176.7	2282.62	2339.8	2314.26	2216.34	2260.09	2211.69	2480.21	2316.39	2271.13	2304.43	2164.21	2257.1	2451.9	2305.98	2168.58	2083.98	2419.85	2337.32	2199.4	2266.23	2435.94	2448.49	2372.57	2288.25	2386.08	2346.15	2374.44	2274.82	2270.66	2409.89	2304.24	2135.33	2402.16	2595.14
	2155.39	2170.44	2148.94	2285.94	2200.97	2197.78	2285.71	2300.16	2247.11	2222.11	2271.52	2245.44	2316	2226.3	2175.73	2281.62	2338.79	2313.29	2215.49	2258.75	2210.5	2479.37	2315.2	2270.06	2303.54	2163.69	2255.89	2450.47	2304.88	2168.14	2083.59	2418.47	2336.54	2198.25	2264.96	2434.81	2447.21	2371.82	2287.27	2385.12	2344.99	2372.7	2273.77	2269.17	2408.4	2303.07	2134.61	2400.28	2593.74
	2154.57	2169.62	2148.02	2284.72	2200.29	2197.17	2284.56	2298.91	2246.13	2221.13	2270.64	2244.57	2315.09	2225.48	2174.77	2280.63	2337.79	2312.31	2214.66	2257.42	2209.32	2478.53	2314.01	2269	2302.66	2163.19	2254.68	2449.04	2303.79	2167.71	2083.2	2417.09	2335.76	2197.11	2263.7	2433.69	2445.93	2371.08	2286.29	2384.17	2343.84	2370.96	2272.72	2267.69	2406.91	2301.91	2133.89	2398.42	2592.35
	2153.76	2168.8	2147.11	2283.5	2199.61	2196.57	2283.42	2297.66	2245.16	2220.15	2269.77	2243.71	2314.18	2224.67	2173.82	2279.65	2336.79	2311.35	2213.83	2256.1	2208.14	2477.71	2312.83	2267.95	2301.78	2162.69	2253.49	2447.63	2302.71	2167.28	2082.82	2415.73	2334.98	2195.98	2262.45	2432.57	2444.68	2370.35	2285.33	2383.23	2342.71	2369.23	2271.68	2266.23	2405.45	2300.76	2133.17	2396.57	2590.97
	2152.96	2167.99	2146.21	2282.28	2198.94	2195.97	2282.28	2296.42	2244.19	2219.18	2268.91	2242.85	2313.28	2223.86	2172.87	2278.68	2335.81	2310.38	2213	2254.79	2206.99	2476.89	2311.66	2266.91	2300.91	2162.19	2252.31	2446.23	2301.64	2166.86	2082.44	2414.38	2334.21	2194.85	2261.21	2431.46	2443.43	2369.62	2284.37	2382.3	2341.58	2367.52	2270.64	2264.77	2403.99	2299.62	2132.46	2394.73	2589.59
	2152.16	2167.18	2145.32	2281.08	2198.27	2195.37	2281.15	2295.19	2243.23	2218.21	2268.06	2241.99	2312.38	2223.05	2171.94	2277.72	2334.83	2309.42	2212.18	2253.49	2205.84	2476.07	2310.5	2265.87	2300.04	2161.7	2251.15	2444.83	2300.58	2166.43	2082.07	2413.04	2333.44	2193.74	2259.98	2430.36	2442.2	2368.91	2283.42	2381.38	2340.47	2365.81	2269.62	2263.32	2402.55	2298.48	2131.75	2392.9	2588.23
	2151.37	2166.37	2144.44	2279.88	2197.61	2194.78	2280.02	2293.97	2242.27	2217.25	2267.21	2241.14	2311.49	2222.25	2171.01	2276.77	2333.86	2308.47	2211.37	2252.19	2204.7	2475.27	2309.35	2264.85	2299.19	2161.22	2249.99	2443.45	2299.52	2166.01	2081.7	2411.72	2332.67	2192.63	2258.76	2429.27	2440.98	2368.21	2282.48	2380.46	2339.37	2364.12	2268.6	2261.89	2401.12	2297.35	2131.05	2391.08	2586.88
	2150.58	2165.57	2143.56	2278.68	2196.96	2194.19	2278.9	2292.76	2241.32	2216.29	2266.38	2240.29	2310.61	2221.46	2170.09	2275.83	2332.9	2307.51	2210.56	2250.91	2203.57	2474.47	2308.2	2263.82	2298.34	2160.74	2248.84	2442.07	2298.47	2165.6	2081.33	2410.4	2331.91	2191.53	2257.55	2428.18	2439.77	2367.51	2281.54	2379.55	2338.28	2362.44	2267.59	2260.46	2399.7	2296.22	2130.35	2389.28	2585.53
	2149.79	2164.77	2142.68	2277.5	2196.31	2193.6	2277.79	2291.55	2240.38	2215.33	2265.55	2239.45	2309.73	2220.67	2169.17	2274.89	2331.95	2306.56	2209.75	2249.63	2202.45	2473.67	2307.06	2262.81	2297.49	2160.26	2247.7	2440.7	2297.43	2165.19	2080.98	2409.1	2331.16	2190.44	2256.35	2427.11	2438.58	2366.82	2280.62	2378.65	2337.21	2360.77	2266.58	2259.04	2398.29	2295.11	2129.66	2387.49	2584.2
	2149.01	2163.97	2141.82	2276.31	2195.66	2193.02	2276.68	2290.35	2239.44	2214.38	2264.73	2238.61	2308.86	2219.89	2168.27	2273.97	2331.01	2305.62	2208.95	2248.36	2201.34	2472.89	2305.92	2261.8	2296.66	2159.8	2246.57	2439.34	2296.4	2164.78	2080.62	2407.81	2330.4	2189.35	2255.16	2426.03	2437.4	2366.14	2279.7	2377.76	2336.14	2359.11	2265.58	2257.64	2396.9	2294	2128.97	2385.71	2582.87
	2148.24	2163.18	2140.96	2275.14	2195.02	2192.45	2275.58	2289.16	2238.5	2213.43	2263.92	2237.77	2308	2219.12	2167.37	2273.05	2330.07	2304.68	2208.16	2247.1	2200.24	2472.11	2304.8	2260.8	2295.83	2159.33	2245.45	2437.99	2295.38	2164.37	2080.27	2406.53	2329.65	2188.27	2253.98	2424.97	2436.23	2365.47	2278.79	2376.88	2335.09	2357.46	2264.59	2256.24	2395.52	2292.9	2128.29	2383.94	2581.56
	2147.47	2162.39	2140.11	2273.97	2194.39	2191.87	2274.48	2287.98	2237.58	2212.49	2263.12	2236.94	2307.14	2218.34	2166.47	2272.15	2329.14	2303.74	2207.37	2245.85	2199.15	2471.34	2303.68	2259.81	2295.01	2158.87	2244.35	2436.65	2294.37	2163.97	2079.93	2405.26	2328.91	2187.2	2252.81	2423.91	2435.07	2364.8	2277.89	2376	2334.05	2355.83	2263.61	2254.85	2394.14	2291.81	2127.61	2382.18	2580.25
	2146.71	2161.61	2139.26	2272.8	2193.76	2191.3	2273.39	2286.8	2236.66	2211.55	2262.32	2236.12	2306.29	2217.58	2165.59	2271.25	2328.22	2302.8	2206.59	2244.61	2198.08	2470.57	2302.57	2258.82	2294.2	2158.42	2243.25	2435.32	2293.36	2163.57	2079.59	2404.01	2328.16	2186.13	2251.65	2422.86	2433.93	2364.15	2277	2375.13	2333.01	2354.2	2262.63	2253.48	2392.79	2290.72	2126.94	2380.44	2578.96
	2145.95	2160.82	2138.43	2271.65	2193.13	2190.74	2272.3	2285.63	2235.74	2210.61	2261.54	2235.3	2305.44	2216.82	2164.71	2270.36	2327.31	2301.87	2205.81	2243.38	2197.01	2469.81	2301.46	2257.84	2293.39	2157.97	2242.16	2434	2292.36	2163.17	2079.25	2402.76	2327.43	2185.08	2250.5	2421.82	2432.79	2363.5	2276.12	2374.27	2332	2352.58	2261.66	2252.11	2391.44	2289.64	2126.27	2378.7	2577.67
	2145.2	2160.05	2137.6	2270.49	2192.51	2190.18	2271.22	2284.47	2234.83	2209.68	2260.76	2234.48	2304.6	2216.06	2163.84	2269.48	2326.41	2300.95	2205.04	2242.15	2195.95	2469.05	2300.37	2256.87	2292.59	2157.53	2241.08	2432.68	2291.37	2162.78	2078.92	2401.53	2326.69	2184.03	2249.36	2420.79	2431.67	2362.86	2275.24	2373.42	2330.99	2350.98	2260.7	2250.75	2390.11	2288.57	2125.61	2376.98	2576.39
	2144.45	2159.27	2136.77	2269.35	2191.9	2189.62	2270.15	2283.32	2233.93	2208.75	2259.99	2233.67	2303.77	2215.32	2162.98	2268.61	2325.51	2300.02	2204.27	2240.93	2194.9	2468.31	2299.28	2255.9	2291.8	2157.09	2240.02	2431.38	2290.39	2162.39	2078.59	2400.3	2325.96	2182.98	2248.24	2419.76	2430.56	2362.23	2274.37	2372.58	2329.99	2349.38	2259.74	2249.41	2388.78	2287.51	2124.95	2375.27	2575.12
	2143.71	2158.5	2135.95	2268.2	2191.29	2189.06	2269.08	2282.17	2233.03	2207.83	2259.23	2232.86	2302.94	2214.57	2162.12	2267.74	2324.62	2299.1	2203.51	2239.72	2193.86	2467.57	2298.2	2254.94	2291.01	2156.66	2238.96	2430.08	2289.42	2162	2078.27	2399.09	2325.23	2181.95	2247.12	2418.74	2429.47	2361.61	2273.51	2371.74	2329	2347.8	2258.79	2248.07	2387.47	2286.45	2124.3	2373.57	2573.86
	2142.97	2157.73	2135.14	2267.07	2190.68	2188.51	2268.02	2281.04	2232.14	2206.91	2258.48	2232.06	2302.12	2213.83	2161.27	2266.89	2323.74	2298.19	2202.76	2238.52	2192.83	2466.83	2297.12	2253.99	2290.23	2156.23	2237.91	2428.79	2288.45	2161.62	2077.95	2397.89	2324.51	2180.92	2246.01	2417.72	2428.38	2361	2272.66	2370.91	2328.03	2346.23	2257.85	2246.74	2386.17	2285.4	2123.65	2371.89	2572.61
	2142.23	2156.97	2134.34	2265.94	2190.08	2187.97	2266.96	2279.91	2231.26	2205.99	2257.73	2231.26	2301.3	2213.1	2160.43	2266.04	2322.87	2297.27	2202.01	2237.33	2191.81	2466.1	2296.05	2253.04	2289.46	2155.81	2236.87	2427.51	2287.5	2161.24	2077.64	2396.7	2323.79	2179.89	2244.91	2416.72	2427.31	2360.39	2271.81	2370.09	2327.06	2344.66	2256.91	2245.42	2384.88	2284.36	2123	2370.21	2571.37
	2141.51	2156.21	2133.54	2264.82	2189.48	2187.42	2265.91	2278.78	2230.38	2205.08	2257	2230.46	2300.49	2212.37	2159.59	2265.2	2322	2296.37	2201.26	2236.15	2190.8	2465.38	2294.99	2252.1	2288.69	2155.39	2235.84	2426.24	2286.55	2160.86	2077.33	2395.53	2323.07	2178.88	2243.82	2415.72	2426.25	2359.79	2270.97	2369.28	2326.11	2343.11	2255.98	2244.11	2383.61	2283.33	2122.36	2368.55	2570.14
	2140.78	2155.45	2132.75	2263.7	2188.89	2186.88	2264.87	2277.67	2229.5	2204.17	2256.27	2229.67	2299.68	2211.65	2158.76	2264.37	2321.14	2295.46	2200.52	2234.97	2189.8	2464.66	2293.94	2251.17	2287.94	2154.98	2234.82	2424.98	2285.6	2160.49	2077.03	2394.36	2322.36	2177.87	2242.74	2414.72	2425.2	2359.2	2270.14	2368.47	2325.17	2341.57	2255.06	2242.81	2382.34	2282.3	2121.73	2366.89	2568.92
	2140.06	2154.7	2131.96	2262.59	2188.31	2186.35	2263.83	2276.56	2228.64	2203.27	2255.54	2228.89	2298.88	2210.94	2157.93	2263.55	2320.29	2294.56	2199.79	2233.81	2188.81	2463.94	2292.89	2250.25	2287.18	2154.57	2233.81	2423.72	2284.67	2160.11	2076.73	2393.2	2321.65	2176.87	2241.66	2413.74	2424.16	2358.62	2269.32	2367.67	2324.24	2340.04	2254.14	2241.52	2381.09	2281.28	2121.09	2365.25	2567.7
	2139.35	2153.95	2131.18	2261.48	2187.73	2185.81	2262.79	2275.46	2227.77	2202.37	2254.83	2228.11	2298.09	2210.22	2157.12	2262.74	2319.45	2293.66	2199.06	2232.65	2187.83	2463.24	2291.85	2249.33	2286.44	2154.17	2232.81	2422.48	2283.75	2159.75	2076.44	2392.05	2320.94	2175.87	2240.6	2412.76	2423.13	2358.05	2268.5	2366.88	2323.32	2338.52	2253.23	2240.24	2379.84	2280.27	2120.47	2363.62	2566.5
	2138.64	2153.21	2130.41	2260.38	2187.15	2185.29	2261.76	2274.36	2226.92	2201.47	2254.12	2227.33	2297.3	2209.52	2156.31	2261.94	2318.61	2292.77	2198.33	2231.5	2186.85	2462.54	2290.82	2248.41	2285.7	2153.77	2231.82	2421.24	2282.83	2159.38	2076.15	2390.92	2320.24	2174.88	2239.55	2411.79	2422.11	2357.48	2267.69	2366.1	2322.41	2337.01	2252.33	2238.97	2378.61	2279.26	2119.85	2362	2565.3
	2137.93	2152.47	2129.65	2259.28	2186.58	2184.76	2260.74	2273.28	2226.07	2200.58	2253.43	2226.55	2296.52	2208.82	2155.5	2261.14	2317.79	2291.88	2197.61	2230.35	2185.89	2461.84	2289.8	2247.51	2284.97	2153.38	2230.84	2420.01	2281.92	2159.02	2075.86	2389.79	2319.54	2173.9	2238.51	2410.82	2421.11	2356.93	2266.89	2365.32	2321.51	2335.51	2251.43	2237.71	2377.39	2278.27	2119.23	2360.39	2564.11
	2137.23	2151.73	2128.89	2258.19	2186.01	2184.24	2259.72	2272.2	2225.22	2199.69	2252.73	2225.78	2295.74	2208.12	2154.7	2260.35	2316.97	2291	2196.9	2229.22	2184.93	2461.15	2288.78	2246.61	2284.25	2152.99	2229.86	2418.79	2281.02	2158.66	2075.58	2388.68	2318.84	2172.92	2237.47	2409.86	2420.12	2356.38	2266.1	2364.55	2320.62	2334.03	2250.54	2236.45	2376.18	2277.28	2118.62	2358.79	2562.93
	2136.54	2150.99	2128.13	2257.11	2185.45	2183.72	2258.71	2271.13	2224.39	2198.81	2252.05	2225.02	2294.96	2207.43	2153.91	2259.57	2316.15	2290.12	2196.19	2228.09	2183.99	2460.46	2287.77	2245.71	2283.53	2152.61	2228.9	2417.58	2280.12	2158.31	2075.3	2387.57	2318.15	2171.95	2236.45	2408.91	2419.13	2355.84	2265.31	2363.79	2319.74	2332.55	2249.66	2235.21	2374.99	2276.29	2118.01	2357.21	2561.76
	2135.84	2150.26	2127.39	2256.03	2184.9	2183.21	2257.7	2270.06	2223.55	2197.93	2251.37	2224.25	2294.2	2206.75	2153.12	2258.8	2315.35	2289.24	2195.49	2226.97	2183.05	2459.78	2286.76	2244.83	2282.82	2152.23	2227.94	2416.37	2279.24	2157.95	2075.03	2386.48	2317.46	2170.99	2235.43	2407.96	2418.16	2355.3	2264.53	2363.03	2318.88	2331.08	2248.78	2233.97	2373.8	2275.32	2117.41	2355.63	2560.6
	2135.16	2149.54	2126.64	2254.96	2184.34	2182.7	2256.7	2269	2222.73	2197.05	2250.7	2223.5	2293.43	2206.07	2152.34	2258.04	2314.55	2288.36	2194.79	2225.86	2182.12	2459.11	2285.76	2243.95	2282.11	2151.85	2227	2415.18	2278.36	2157.6	2074.76	2385.39	2316.77	2170.03	2234.43	2407.02	2417.2	2354.77	2263.76	2362.28	2318.02	2329.62	2247.91	2232.75	2372.62	2274.35	2116.81	2354.07	2559.45
	2134.48	2148.81	2125.91	2253.89	2183.8	2182.19	2255.71	2267.95	2221.9	2196.18	2250.04	2222.74	2292.67	2205.4	2151.57	2257.29	2313.76	2287.49	2194.1	2224.76	2181.2	2458.43	2284.77	2243.07	2281.42	2151.49	2226.06	2413.99	2277.49	2157.26	2074.5	2384.32	2316.09	2169.08	2233.43	2406.09	2416.25	2354.26	2262.99	2361.54	2317.17	2328.17	2247.04	2231.53	2371.46	2273.38	2116.21	2352.51	2558.3
	2133.8	2148.09	2125.18	2252.83	2183.25	2181.69	2254.72	2266.91	2221.09	2195.31	2249.39	2221.99	2291.92	2204.73	2150.8	2256.54	2312.97	2286.63	2193.41	2223.66	2180.29	2457.77	2283.79	2242.21	2280.73	2151.12	2225.13	2412.81	2276.63	2156.91	2074.24	2383.25	2315.41	2168.13	2232.44	2405.17	2415.32	2353.75	2262.23	2360.81	2316.34	2326.74	2246.18	2230.32	2370.3	2272.43	2115.63	2350.97	2557.16
	2133.12	2147.38	2124.46	2251.77	2182.72	2181.19	2253.73	2265.87	2220.28	2194.44	2248.74	2221.25	2291.17	2204.07	2150.04	2255.8	2312.19	2285.77	2192.73	2222.58	2179.39	2457.11	2282.81	2241.34	2280.04	2150.76	2224.21	2411.64	2275.77	2156.57	2073.99	2382.2	2314.74	2167.19	2231.46	2404.25	2414.39	2353.24	2261.48	2360.08	2315.51	2325.31	2245.33	2229.12	2369.16	2271.48	2115.04	2349.44	2556.04
	2132.45	2146.66	2123.74	2250.72	2182.18	2180.69	2252.75	2264.84	2219.47	2193.58	2248.1	2220.5	2290.43	2203.41	2149.28	2255.07	2311.42	2284.91	2192.06	2221.5	2178.49	2456.45	2281.84	2240.49	2279.36	2150.41	2223.3	2410.48	2274.93	2156.24	2073.74	2381.15	2314.06	2166.26	2230.49	2403.34	2413.47	2352.75	2260.73	2359.36	2314.7	2323.89	2244.49	2227.92	2368.03	2270.54	2114.46	2347.91	2554.92
	2131.79	2145.96	2123.03	2249.67	2181.65	2180.2	2251.78	2263.82	2218.67	2192.72	2247.47	2219.76	2289.69	2202.76	2148.53	2254.35	2310.66	2284.05	2191.39	2220.43	2177.61	2455.8	2280.88	2239.64	2278.69	2150.06	2222.4	2409.32	2274.09	2155.9	2073.49	2380.12	2313.39	2165.33	2229.53	2402.43	2412.57	2352.26	2259.99	2358.65	2313.89	2322.49	2243.65	2226.74	2366.91	2269.6	2113.89	2346.4	2553.81
	2131.13	2145.25	2122.33	2248.63	2181.13	2179.71	2250.81	2262.8	2217.88	2191.87	2246.84	2219.03	2288.96	2202.11	2147.79	2253.63	2309.9	2283.2	2190.72	2219.36	2176.73	2455.15	2279.92	2238.8	2278.03	2149.72	2221.51	2408.18	2273.26	2155.57	2073.25	2379.09	2312.73	2164.41	2228.58	2401.53	2411.67	2351.78	2259.26	2357.94	2313.1	2321.09	2242.81	2225.57	2365.8	2268.68	2113.31	2344.9	2552.7
	2130.47	2144.55	2121.63	2247.6	2180.61	2179.22	2249.84	2261.79	2217.09	2191.02	2246.22	2218.3	2288.23	2201.47	2147.05	2252.93	2309.16	2282.36	2190.06	2218.31	2175.86	2454.51	2278.97	2237.96	2277.37	2149.38	2220.62	2407.04	2272.43	2155.24	2073.01	2378.08	2312.06	2163.49	2227.63	2400.64	2410.79	2351.31	2258.53	2357.24	2312.32	2319.71	2241.99	2224.4	2364.69	2267.76	2112.75	2343.41	2551.61
	2129.82	2143.85	2120.94	2246.57	2180.09	2178.74	2248.89	2260.79	2216.31	2190.18	2245.61	2217.57	2287.51	2200.84	2146.32	2252.23	2308.41	2281.51	2189.4	2217.26	2175	2453.87	2278.02	2237.13	2276.72	2149.04	2219.74	2405.9	2271.62	2154.92	2072.78	2377.07	2311.4	2162.58	2226.7	2399.75	2409.91	2350.84	2257.81	2356.55	2311.54	2318.33	2241.17	2223.24	2363.6	2266.84	2112.19	2341.93	2550.52
	2129.17	2143.16	2120.25	2245.54	2179.58	2178.26	2247.93	2259.8	2215.54	2189.33	2245	2216.85	2286.79	2200.21	2145.59	2251.54	2307.68	2280.67	2188.75	2216.22	2174.15	2453.24	2277.09	2236.3	2276.08	2148.71	2218.88	2404.78	2270.81	2154.6	2072.55	2376.07	2310.75	2161.68	2225.77	2398.87	2409.05	2350.39	2257.09	2355.86	2310.78	2316.96	2240.35	2222.09	2362.52	2265.94	2111.63	2340.46	2549.44
	2128.53	2142.47	2119.57	2244.52	2179.08	2177.78	2246.99	2258.81	2214.77	2188.5	2244.4	2216.13	2286.07	2199.58	2144.86	2250.86	2306.95	2279.84	2188.11	2215.19	2173.3	2452.61	2276.16	2235.48	2275.44	2148.39	2218.02	2403.67	2270.01	2154.28	2072.32	2375.09	2310.09	2160.78	2224.85	2398	2408.19	2349.94	2256.39	2355.18	2310.03	2315.61	2239.54	2220.95	2361.46	2265.04	2111.08	2339	2548.37
	2127.89	2141.78	2118.89	2243.51	2178.58	2177.31	2246.04	2257.83	2214	2187.66	2243.81	2215.41	2285.36	2198.96	2144.15	2250.18	2306.23	2279.01	2187.47	2214.16	2172.47	2451.98	2275.23	2234.67	2274.81	2148.06	2217.17	2402.56	2269.22	2153.96	2072.1	2374.11	2309.44	2159.89	2223.94	2397.13	2407.35	2349.49	2255.69	2354.5	2309.28	2314.26	2238.74	2219.81	2360.4	2264.15	2110.53	2337.55	2547.31
	2127.26	2141.1	2118.22	2242.5	2178.08	2176.84	2245.11	2256.85	2213.24	2186.83	2243.22	2214.7	2284.66	2198.35	2143.44	2249.52	2305.51	2278.18	2186.84	2213.14	2171.64	2451.36	2274.32	2233.86	2274.18	2147.75	2216.32	2401.46	2268.43	2153.65	2071.89	2373.14	2308.8	2159	2223.04	2396.27	2406.52	2349.06	2254.99	2353.84	2308.55	2312.93	2237.94	2218.69	2359.35	2263.26	2109.99	2336.11	2546.26
	2126.63	2140.42	2117.56	2241.5	2177.59	2176.37	2244.17	2255.88	2212.49	2186	2242.64	2213.99	2283.96	2197.74	2142.73	2248.86	2304.8	2277.36	2186.21	2212.13	2170.82	2450.74	2273.4	2233.06	2273.56	2147.44	2215.49	2400.37	2267.65	2153.34	2071.67	2372.18	2308.15	2158.12	2222.15	2395.42	2405.69	2348.63	2254.3	2353.17	2307.83	2311.6	2237.15	2217.57	2358.31	2262.38	2109.45	2334.68	2545.21
	2126	2139.75	2116.9	2240.5	2177.1	2175.91	2243.25	2254.92	2211.74	2185.18	2242.07	2213.29	2283.26	2197.14	2142.03	2248.21	2304.1	2276.54	2185.58	2211.13	2170.01	2450.13	2272.5	2232.27	2272.95	2147.13	2214.66	2399.28	2266.88	2153.03	2071.46	2371.23	2307.51	2157.24	2221.26	2394.57	2404.88	2348.21	2253.62	2352.52	2307.11	2310.28	2236.37	2216.46	2357.28	2261.51	2108.91	2333.26	2544.17
	2125.38	2139.07	2116.25	2239.5	2176.61	2175.44	2242.32	2253.97	2211	2184.36	2241.5	2212.59	2282.57	2196.54	2141.33	2247.56	2303.41	2275.72	2184.96	2210.14	2169.2	2449.52	2271.6	2231.48	2272.35	2146.83	2213.84	2398.21	2266.12	2152.73	2071.26	2370.28	2306.87	2156.37	2220.39	2393.73	2404.07	2347.8	2252.94	2351.87	2306.41	2308.98	2235.59	2215.36	2356.26	2260.65	2108.38	2331.85	2543.14
	2124.76	2138.41	2115.6	2238.52	2176.13	2174.99	2241.41	2253.02	2210.26	2183.55	2240.94	2211.89	2281.88	2195.95	2140.64	2246.93	2302.72	2274.91	2184.35	2209.15	2168.41	2448.91	2270.71	2230.7	2271.75	2146.53	2213.03	2397.14	2265.36	2152.43	2071.06	2369.35	2306.24	2155.51	2219.52	2392.89	2403.28	2347.39	2252.27	2351.23	2305.72	2307.68	2234.82	2214.26	2355.26	2259.79	2107.86	2330.45	2542.12
	2124.15	2137.74	2114.96	2237.53	2175.66	2174.53	2240.5	2252.08	2209.53	2182.73	2240.38	2211.19	2281.2	2195.36	2139.95	2246.3	2302.03	2274.11	2183.74	2208.17	2167.62	2448.31	2269.83	2229.92	2271.16	2146.23	2212.23	2396.08	2264.62	2152.13	2070.86	2368.43	2305.61	2154.65	2218.66	2392.06	2402.5	2346.99	2251.6	2350.59	2305.03	2306.39	2234.05	2213.18	2354.26	2258.94	2107.34	2329.07	2541.11
	2123.54	2137.08	2114.32	2236.56	2175.19	2174.08	2239.59	2251.14	2208.81	2181.93	2239.83	2210.5	2280.52	2194.78	2139.27	2245.68	2301.36	2273.3	2183.14	2207.2	2166.83	2447.71	2268.95	2229.15	2270.57	2145.95	2211.43	2395.02	2263.88	2151.84	2070.67	2367.51	2304.98	2153.79	2217.81	2391.24	2401.72	2346.6	2250.94	2349.96	2304.36	2305.12	2233.29	2212.1	2353.27	2258.09	2106.82	2327.69	2540.1
	2122.93	2136.43	2113.69	2235.58	2174.72	2173.64	2238.69	2250.21	2208.09	2181.12	2239.29	2209.82	2279.84	2194.2	2138.59	2245.06	2300.69	2272.5	2182.54	2206.23	2166.06	2447.11	2268.08	2228.38	2269.99	2145.66	2210.64	2393.98	2263.14	2151.54	2070.48	2366.6	2304.35	2152.94	2216.96	2390.42	2400.96	2346.22	2250.29	2349.34	2303.69	2303.85	2232.54	2211.03	2352.29	2257.26	2106.31	2326.32	2539.1
	2122.33	2135.77	2113.07	2234.62	2174.26	2173.19	2237.79	2249.29	2207.37	2180.32	2238.75	2209.13	2279.17	2193.63	2137.92	2244.46	2300.03	2271.71	2181.95	2205.27	2165.29	2446.52	2267.21	2227.62	2269.41	2145.38	2209.86	2392.94	2262.42	2151.25	2070.3	2365.71	2303.73	2152.09	2216.13	2389.61	2400.2	2345.84	2249.64	2348.72	2303.04	2302.59	2231.79	2209.96	2351.32	2256.43	2105.81	2324.96	2538.11
	2121.73	2135.12	2112.45	2233.65	2173.8	2172.75	2236.9	2248.37	2206.66	2179.52	2238.22	2208.45	2278.51	2193.06	2137.26	2243.86	2299.37	2270.92	2181.36	2204.32	2164.53	2445.93	2266.35	2226.86	2268.85	2145.11	2209.09	2391.91	2261.7	2150.97	2070.12	2364.82	2303.11	2151.25	2215.3	2388.8	2399.46	2345.47	2249	2348.11	2302.39	2301.34	2231.04	2208.91	2350.36	2255.6	2105.3	2323.61	2537.13
	2121.13	2134.48	2111.83	2232.7	2173.35	2172.31	2236.01	2247.46	2205.96	2178.73	2237.7	2207.78	2277.84	2192.5	2136.59	2243.27	2298.72	2270.13	2180.78	2203.38	2163.78	2445.35	2265.5	2226.12	2268.29	2144.83	2208.33	2390.88	2260.99	2150.68	2069.95	2363.93	2302.5	2150.42	2214.48	2388.01	2398.72	2345.11	2248.36	2347.5	2301.76	2300.1	2230.31	2207.86	2349.42	2254.78	2104.81	2322.27	2536.15
	2120.54	2133.84	2111.23	2231.74	2172.9	2171.88	2235.13	2246.56	2205.26	2177.94	2237.18	2207.1	2277.19	2191.95	2135.94	2242.69	2298.08	2269.35	2180.2	2202.44	2163.04	2444.77	2264.65	2225.37	2267.73	2144.57	2207.57	2389.87	2260.29	2150.4	2069.77	2363.06	2301.88	2149.59	2213.67	2387.21	2397.99	2344.76	2247.73	2346.9	2301.13	2298.88	2229.57	2206.82	2348.48	2253.97	2104.31	2320.94	2535.18
	2119.96	2133.2	2110.62	2230.8	2172.45	2171.45	2234.26	2245.67	2204.57	2177.15	2236.67	2206.43	2276.53	2191.4	2135.28	2242.11	2297.44	2268.57	2179.63	2201.51	2162.3	2444.19	2263.81	2224.63	2267.18	2144.31	2206.82	2388.86	2259.59	2150.13	2069.61	2362.2	2301.27	2148.76	2212.87	2386.42	2397.28	2344.41	2247.1	2346.31	2300.52	2297.66	2228.85	2205.79	2347.55	2253.17	2103.82	2319.62	2534.22
	2119.37	2132.57	2110.02	2229.86	2172.01	2171.02	2233.39	2244.77	2203.88	2176.37	2236.16	2205.77	2275.88	2190.85	2134.64	2241.54	2296.81	2267.8	2179.06	2200.59	2161.57	2443.61	2262.98	2223.9	2266.64	2144.05	2206.08	2387.86	2258.9	2149.85	2069.44	2361.34	2300.66	2147.95	2212.07	2385.64	2396.57	2344.07	2246.48	2345.72	2299.91	2296.45	2228.13	2204.76	2346.63	2252.37	2103.34	2318.31	2533.27
	2118.79	2131.94	2109.43	2228.92	2171.58	2170.59	2232.52	2243.89	2203.2	2175.59	2235.66	2205.1	2275.24	2190.31	2133.99	2240.98	2296.18	2267.03	2178.5	2199.68	2160.85	2443.04	2262.15	2223.18	2266.1	2143.8	2205.35	2386.86	2258.22	2149.58	2069.28	2360.49	2300.06	2147.13	2211.28	2384.87	2395.87	2343.73	2245.86	2345.14	2299.31	2295.25	2227.42	2203.74	2345.72	2251.58	2102.86	2317.01	2532.32
	2118.22	2131.31	2108.84	2227.99	2171.14	2170.17	2231.66	2243.01	2202.53	2174.82	2235.16	2204.44	2274.6	2189.78	2133.36	2240.43	2295.56	2266.26	2177.95	2198.77	2160.13	2442.47	2261.33	2222.46	2265.57	2143.55	2204.62	2385.88	2257.55	2149.31	2069.13	2359.66	2299.46	2146.32	2210.5	2384.1	2395.18	2343.41	2245.25	2344.56	2298.72	2294.06	2226.71	2202.73	2344.82	2250.8	2102.39	2315.72	2531.38
	2117.65	2130.69	2108.26	2227.06	2170.72	2169.75	2230.8	2242.14	2201.86	2174.05	2234.68	2203.79	2273.96	2189.25	2132.72	2239.88	2294.95	2265.5	2177.39	2197.87	2159.42	2441.9	2260.51	2221.74	2265.04	2143.3	2203.91	2384.9	2256.88	2149.05	2068.97	2358.82	2298.86	2145.52	2209.73	2383.34	2394.5	2343.09	2244.65	2343.99	2298.15	2292.88	2226.01	2201.73	2343.93	2250.03	2101.91	2314.44	2530.45
	2117.08	2130.07	2107.68	2226.14	2170.29	2169.33	2229.95	2241.28	2201.19	2173.28	2234.19	2203.13	2273.33	2188.72	2132.09	2239.34	2294.34	2264.74	2176.85	2196.98	2158.72	2441.34	2259.71	2221.03	2264.52	2143.06	2203.19	2383.93	2256.22	2148.79	2068.83	2358	2298.27	2144.72	2208.97	2382.58	2393.84	2342.78	2244.05	2343.43	2297.58	2291.71	2225.31	2200.73	2343.05	2249.26	2101.45	2313.16	2529.53
	2116.51	2129.45	2107.11	2225.22	2169.87	2168.92	2229.11	2240.42	2200.53	2172.52	2233.71	2202.49	2272.7	2188.21	2131.47	2238.81	2293.74	2263.99	2176.31	2196.1	2158.03	2440.78	2258.91	2220.33	2264.01	2142.83	2202.49	2382.96	2255.57	2148.53	2068.68	2357.19	2297.68	2143.92	2208.21	2381.83	2393.18	2342.47	2243.45	2342.87	2297.02	2290.55	2224.62	2199.75	2342.18	2248.49	2100.99	2311.9	2528.61
	2115.95	2128.84	2106.55	2224.31	2169.46	2168.51	2228.27	2239.57	2199.88	2171.76	2233.24	2201.84	2272.08	2187.69	2130.85	2238.29	2293.15	2263.24	2175.77	2195.22	2157.34	2440.23	2258.11	2219.63	2263.5	2142.6	2201.8	2382.01	2254.92	2148.27	2068.54	2356.38	2297.09	2143.13	2207.46	2381.08	2392.52	2342.18	2242.86	2342.31	2296.46	2289.4	2223.94	2198.77	2341.32	2247.74	2100.53	2310.65	2527.7
	2115.4	2128.24	2105.98	2223.4	2169.04	2168.1	2227.43	2238.72	2199.23	2171	2232.77	2201.2	2271.46	2187.18	2130.24	2237.77	2292.56	2262.49	2175.24	2194.35	2156.67	2439.67	2257.32	2218.94	2262.99	2142.37	2201.11	2381.06	2254.28	2148.02	2068.41	2355.58	2296.5	2142.35	2206.72	2380.34	2391.88	2341.89	2242.28	2341.77	2295.92	2288.26	2223.26	2197.79	2340.47	2246.99	2100.08	2309.41	2526.8
	2114.84	2127.63	2105.43	2222.5	2168.64	2167.7	2226.6	2237.88	2198.58	2170.25	2232.31	2200.56	2270.85	2186.68	2129.63	2237.26	2291.98	2261.75	2174.71	2193.48	2155.99	2439.12	2256.54	2218.25	2262.5	2142.15	2200.43	2380.11	2253.65	2147.77	2068.27	2354.79	2295.92	2141.57	2205.99	2379.61	2391.25	2341.61	2241.7	2341.22	2295.39	2287.13	2222.58	2196.83	2339.63	2246.25	2099.63	2308.17	2525.9
	2114.29	2127.03	2104.87	2221.6	2168.23	2167.3	2225.78	2237.05	2197.95	2169.5	2231.85	2199.92	2270.24	2186.18	2129.02	2236.75	2291.4	2261.02	2174.19	2192.63	2155.33	2438.58	2255.77	2217.57	2262	2141.93	2199.75	2379.18	2253.02	2147.53	2068.15	2354.01	2295.34	2140.8	2205.26	2378.88	2390.63	2341.33	2241.12	2340.69	2294.87	2286.01	2221.92	2195.87	2338.8	2245.51	2099.19	2306.95	2525.02
	2113.75	2126.44	2104.33	2220.71	2167.83	2166.9	2224.96	2236.22	2197.31	2168.75	2231.4	2199.29	2269.63	2185.69	2128.42	2236.26	2290.83	2260.29	2173.67	2191.78	2154.67	2438.03	2255	2216.89	2261.52	2141.72	2199.09	2378.25	2252.4	2147.28	2068.02	2353.24	2294.77	2140.03	2204.54	2378.16	2390.01	2341.06	2240.55	2340.16	2294.35	2284.89	2221.26	2194.92	2337.97	2244.78	2098.75	2305.74	2524.13
	2113.2	2125.84	2103.79	2219.82	2167.44	2166.5	2224.14	2235.4	2196.68	2168.01	2230.96	2198.66	2269.03	2185.21	2127.82	2235.77	2290.27	2259.56	2173.16	2190.94	2154.02	2437.49	2254.24	2216.22	2261.03	2141.51	2198.43	2377.33	2251.79	2147.04	2067.9	2352.47	2294.2	2139.26	2203.83	2377.44	2389.41	2340.8	2239.99	2339.63	2293.85	2283.79	2220.6	2193.97	2337.16	2244.06	2098.32	2304.53	2523.26
	2112.66	2125.26	2103.25	2218.94	2167.05	2166.11	2223.33	2234.58	2196.06	2167.27	2230.52	2198.03	2268.44	2184.72	2127.23	2235.29	2289.71	2258.84	2172.65	2190.1	2153.38	2436.95	2253.48	2215.56	2260.56	2141.31	2197.78	2376.42	2251.19	2146.81	2067.78	2351.72	2293.63	2138.5	2203.13	2376.73	2388.82	2340.55	2239.43	2339.11	2293.35	2282.7	2219.95	2193.03	2336.36	2243.35	2097.89	2303.34	2522.39
	2112.13	2124.67	2102.72	2218.06	2166.66	2165.72	2222.52	2233.77	2195.45	2166.54	2230.08	2197.41	2267.85	2184.25	2126.65	2234.81	2289.16	2258.12	2172.15	2189.27	2152.75	2436.42	2252.73	2214.9	2260.08	2141.11	2197.13	2375.51	2250.59	2146.57	2067.67	2350.97	2293.06	2137.75	2202.43	2376.02	2388.23	2340.3	2238.87	2338.6	2292.86	2281.62	2219.31	2192.1	2335.57	2242.64	2097.46	2302.15	2521.53
	2111.6	2124.09	2102.19	2217.19	2166.27	2165.34	2221.72	2232.97	2194.83	2165.81	2229.65	2196.79	2267.26	2183.78	2126.06	2234.34	2288.61	2257.41	2171.65	2188.45	2152.12	2435.88	2251.99	2214.25	2259.62	2140.92	2196.5	2374.62	2250	2146.34	2067.56	2350.22	2292.5	2137	2201.75	2375.32	2387.65	2340.07	2238.32	2338.09	2292.39	2280.55	2218.68	2191.18	2334.78	2241.94	2097.04	2300.97	2520.68
	2111.07	2123.51	2101.67	2216.32	2165.89	2164.96	2220.93	2232.17	2194.23	2165.08	2229.23	2196.18	2266.68	2183.31	2125.49	2233.88	2288.07	2256.7	2171.16	2187.64	2151.5	2435.36	2251.25	2213.6	2259.16	2140.73	2195.87	2373.72	2249.41	2146.12	2067.45	2349.49	2291.94	2136.25	2201.07	2374.63	2387.09	2339.84	2237.77	2337.59	2291.92	2279.49	2218.04	2190.27	2334.01	2241.24	2096.63	2299.81	2519.83
	2110.54	2122.94	2101.15	2215.45	2165.52	2164.58	2220.14	2231.38	2193.63	2164.35	2228.81	2195.56	2266.1	2182.85	2124.91	2233.43	2287.54	2255.99	2170.67	2186.83	2150.88	2434.83	2250.52	2212.96	2258.7	2140.54	2195.25	2372.84	2248.83	2145.89	2067.35	2348.76	2291.39	2135.51	2200.39	2373.94	2386.53	2339.61	2237.23	2337.09	2291.45	2278.44	2217.42	2189.36	2333.24	2240.56	2096.22	2298.65	2518.99
	2110.02	2122.37	2100.63	2214.59	2165.15	2164.2	2219.35	2230.59	2193.03	2163.63	2228.39	2194.96	2265.53	2182.39	2124.34	2232.98	2287.01	2255.29	2170.19	2186.03	2150.28	2434.3	2249.8	2212.32	2258.25	2140.36	2194.63	2371.96	2248.26	2145.67	2067.26	2348.04	2290.84	2134.78	2199.73	2373.26	2385.98	2339.4	2236.69	2336.6	2291	2277.39	2216.8	2188.46	2332.49	2239.88	2095.81	2297.5	2518.16
	2109.5	2121.8	2100.13	2213.74	2164.78	2163.82	2218.57	2229.81	2192.44	2162.92	2227.99	2194.35	2264.96	2181.94	2123.78	2232.54	2286.48	2254.6	2169.71	2185.24	2149.68	2433.78	2249.09	2211.69	2257.8	2140.18	2194.02	2371.09	2247.7	2145.46	2067.16	2347.33	2290.29	2134.05	2199.07	2372.58	2385.44	2339.19	2236.16	2336.11	2290.56	2276.36	2216.19	2187.56	2331.74	2239.2	2095.41	2296.37	2517.33
	2108.99	2121.24	2099.62	2212.89	2164.41	2163.45	2217.8	2229.04	2191.85	2162.2	2227.58	2193.75	2264.4	2181.5	2123.22	2232.1	2285.97	2253.9	2169.24	2184.45	2149.09	2433.27	2248.38	2211.07	2257.35	2140.01	2193.42	2370.23	2247.14	2145.24	2067.07	2346.63	2289.75	2133.33	2198.42	2371.91	2384.91	2338.99	2235.63	2335.63	2290.13	2275.34	2215.58	2186.67	2331	2238.53	2095.01	2295.24	2516.51
	2108.47	2120.68	2099.12	2212.05	2164.05	2163.09	2217.03	2228.27	2191.27	2161.49	2227.18	2193.15	2263.85	2181.06	2122.67	2231.67	2285.46	2253.22	2168.77	2183.67	2148.5	2432.75	2247.67	2210.45	2256.92	2139.85	2192.83	2369.38	2246.59	2145.03	2066.98	2345.93	2289.2	2132.61	2197.77	2371.25	2384.39	2338.79	2235.11	2335.16	2289.7	2274.33	2214.98	2185.79	2330.28	2237.87	2094.62	2294.12	2515.7
	2107.96	2120.13	2098.63	2211.21	2163.7	2162.72	2216.26	2227.51	2190.7	2160.79	2226.79	2192.55	2263.29	2180.63	2122.11	2231.25	2284.95	2252.54	2168.31	2182.9	2147.92	2432.24	2246.98	2209.83	2256.48	2139.68	2192.24	2368.53	2246.04	2144.83	2066.9	2345.25	2288.67	2131.89	2197.14	2370.59	2383.88	2338.61	2234.59	2334.69	2289.28	2273.32	2214.39	2184.92	2329.56	2237.22	2094.23	2293.01	2514.89
	2107.46	2119.58	2098.14	2210.37	2163.34	2162.36	2215.5	2226.76	2190.13	2160.08	2226.4	2191.96	2262.75	2180.2	2121.57	2230.84	2284.45	2251.86	2167.85	2182.14	2147.35	2431.73	2246.29	2209.22	2256.05	2139.52	2191.66	2367.69	2245.5	2144.62	2066.82	2344.57	2288.13	2131.18	2196.51	2369.93	2383.37	2338.43	2234.07	2334.22	2288.87	2272.33	2213.8	2184.05	2328.85	2236.57	2093.85	2291.91	2514.09
	2106.96	2119.03	2097.65	2209.54	2162.99	2162	2214.74	2226.01	2189.56	2159.38	2226.01	2191.37	2262.2	2179.77	2121.03	2230.43	2283.96	2251.19	2167.4	2181.38	2146.79	2431.22	2245.61	2208.62	2255.63	2139.37	2191.09	2366.85	2244.97	2144.42	2066.75	2343.89	2287.6	2130.47	2195.89	2369.28	2382.88	2338.26	2233.56	2333.76	2288.47	2271.35	2213.22	2183.19	2328.15	2235.93	2093.47	2290.82	2513.3
	2106.46	2118.49	2097.17	2208.72	2162.65	2161.64	2213.99	2225.26	2189	2158.69	2225.63	2190.78	2261.67	2179.35	2120.49	2230.03	2283.47	2250.52	2166.95	2180.63	2146.23	2430.71	2244.93	2208.03	2255.21	2139.22	2190.53	2366.02	2244.44	2144.23	2066.67	2343.23	2287.08	2129.77	2195.27	2368.64	2382.39	2338.09	2233.05	2333.31	2288.08	2270.38	2212.64	2182.34	2327.46	2235.3	2093.09	2289.73	2512.51
	2105.96	2117.95	2096.7	2207.9	2162.31	2161.29	2213.25	2224.52	2188.45	2158	2225.26	2190.2	2261.14	2178.94	2119.96	2229.63	2282.98	2249.86	2166.5	2179.89	2145.68	2430.21	2244.26	2207.43	2254.79	2139.08	2189.97	2365.2	2243.92	2144.03	2066.61	2342.57	2286.55	2129.08	2194.67	2368	2381.92	2337.93	2232.55	2332.86	2287.7	2269.42	2212.07	2181.5	2326.78	2234.68	2092.72	2288.66	2511.73
	2105.47	2117.42	2096.22	2207.08	2161.97	2160.94	2212.51	2223.79	2187.9	2157.31	2224.89	2189.62	2260.61	2178.53	2119.43	2229.24	2282.51	2249.2	2166.06	2179.15	2145.14	2429.71	2243.6	2206.85	2254.38	2138.94	2189.42	2364.39	2243.41	2143.84	2066.54	2341.92	2286.03	2128.39	2194.07	2367.37	2381.45	2337.79	2232.05	2332.42	2287.33	2268.46	2211.51	2180.66	2326.11	2234.06	2092.36	2287.6	2510.96
	2104.98	2116.89	2095.76	2206.27	2161.63	2160.59	2211.77	2223.07	2187.36	2156.62	2224.52	2189.04	2260.09	2178.13	2118.9	2228.86	2282.04	2248.54	2165.63	2178.42	2144.6	2429.21	2242.94	2206.27	2253.97	2138.8	2188.87	2363.58	2242.9	2143.66	2066.48	2341.28	2285.52	2127.7	2193.47	2366.74	2380.99	2337.64	2231.56	2331.98	2286.96	2267.52	2210.95	2179.83	2325.44	2233.44	2092	2286.54	2510.19
	2104.49	2116.36	2095.29	2205.46	2161.3	2160.25	2211.04	2222.34	2186.82	2155.94	2224.16	2188.47	2259.57	2177.73	2118.38	2228.49	2281.57	2247.89	2165.19	2177.7	2144.07	2428.72	2242.3	2205.69	2253.57	2138.67	2188.34	2362.79	2242.4	2143.48	2066.42	2340.64	2285	2127.02	2192.89	2366.12	2380.54	2337.51	2231.06	2331.54	2286.6	2266.59	2210.4	2179	2324.79	2232.84	2091.64	2285.5	2509.43
	2104.01	2115.83	2094.84	2204.66	2160.98	2159.91	2210.31	2221.63	2186.28	2155.26	2223.8	2187.89	2259.06	2177.34	2117.87	2228.12	2281.11	2247.25	2164.77	2176.98	2143.55	2428.23	2241.65	2205.12	2253.17	2138.54	2187.81	2361.99	2241.9	2143.3	2066.37	2340.01	2284.49	2126.34	2192.31	2365.5	2380.1	2337.38	2230.58	2331.12	2286.25	2265.67	2209.85	2178.18	2324.15	2232.24	2091.29	2284.46	2508.67
	2103.53	2115.31	2094.38	2203.86	2160.65	2159.57	2209.59	2220.92	2185.75	2154.59	2223.45	2187.33	2258.55	2176.95	2117.36	2227.76	2280.65	2246.61	2164.35	2176.27	2143.04	2427.74	2241.02	2204.56	2252.77	2138.42	2187.28	2361.21	2241.41	2143.12	2066.32	2339.39	2283.99	2125.67	2191.74	2364.89	2379.67	2337.26	2230.09	2330.69	2285.91	2264.75	2209.31	2177.37	2323.51	2231.65	2090.95	2283.44	2507.92
	2103.05	2114.8	2093.93	2203.07	2160.33	2159.23	2208.88	2220.22	2185.23	2153.91	2223.1	2186.76	2258.05	2176.57	2116.85	2227.4	2280.2	2245.98	2163.93	2175.57	2142.53	2427.25	2240.39	2204	2252.38	2138.3	2186.77	2360.43	2240.93	2142.95	2066.27	2338.78	2283.49	2125.01	2191.17	2364.29	2379.25	2337.15	2229.61	2330.28	2285.58	2263.85	2208.78	2176.57	2322.89	2231.06	2090.6	2282.42	2507.18
	2102.57	2114.29	2093.48	2202.28	2160.02	2158.9	2208.17	2219.52	2184.71	2153.25	2222.76	2186.2	2257.56	2176.19	2116.35	2227.05	2279.76	2245.35	2163.52	2174.87	2142.03	2426.77	2239.77	2203.45	2251.99	2138.19	2186.26	2359.66	2240.45	2142.78	2066.23	2338.17	2282.99	2124.34	2190.62	2363.69	2378.84	2337.05	2229.14	2329.86	2285.26	2262.96	2208.25	2175.77	2322.27	2230.49	2090.27	2281.41	2506.45
	2102.1	2113.78	2093.04	2201.5	2159.7	2158.57	2207.46	2218.83	2184.2	2152.58	2222.42	2185.64	2257.07	2175.82	2115.85	2226.71	2279.32	2244.72	2163.11	2174.19	2141.53	2426.28	2239.15	2202.9	2251.61	2138.08	2185.75	2358.89	2239.98	2142.61	2066.19	2337.57	2282.5	2123.69	2190.07	2363.09	2378.43	2336.95	2228.66	2329.45	2284.94	2262.08	2207.73	2174.98	2321.66	2229.91	2089.93	2280.41	2505.71
	2101.63	2113.27	2092.61	2200.72	2159.39	2158.24	2206.76	2218.14	2183.69	2151.92	2222.08	2185.09	2256.58	2175.45	2115.36	2226.37	2278.89	2244.1	2162.71	2173.5	2141.05	2425.8	2238.55	2202.36	2251.23	2137.98	2185.26	2358.14	2239.52	2142.45	2066.16	2336.98	2282.01	2123.03	2189.52	2362.5	2378.04	2336.86	2228.2	2329.05	2284.63	2261.2	2207.22	2174.19	2321.07	2229.35	2089.61	2279.43	2504.99
	2101.17	2112.77	2092.17	2199.94	2159.09	2157.92	2206.06	2217.46	2183.18	2151.26	2221.75	2184.53	2256.1	2175.09	2114.87	2226.04	2278.46	2243.49	2162.31	2172.83	2140.57	2425.32	2237.95	2201.82	2250.85	2137.88	2184.77	2357.39	2239.06	2142.29	2066.12	2336.39	2281.52	2122.39	2188.99	2361.92	2377.65	2336.78	2227.73	2328.65	2284.33	2260.34	2206.71	2173.41	2320.48	2228.79	2089.28	2278.45	2504.27
	2100.71	2112.28	2091.74	2199.17	2158.79	2157.6	2205.37	2216.78	2182.69	2150.61	2221.43	2183.99	2255.63	2174.73	2114.38	2225.71	2278.04	2242.88	2161.91	2172.16	2140.09	2424.85	2237.35	2201.29	2250.48	2137.79	2184.29	2356.64	2238.61	2142.14	2066.1	2335.81	2281.04	2121.74	2188.46	2361.34	2377.27	2336.7	2227.27	2328.26	2284.04	2259.49	2206.2	2172.64	2319.9	2228.24	2088.96	2277.47	2503.56
	2100.25	2111.78	2091.32	2198.41	2158.49	2157.28	2204.68	2216.11	2182.19	2149.96	2221.11	2183.44	2255.16	2174.38	2113.9	2225.39	2277.62	2242.27	2161.52	2171.5	2139.63	2424.38	2236.76	2200.77	2250.11	2137.7	2183.81	2355.91	2238.16	2141.99	2066.07	2335.24	2280.56	2121.1	2187.93	2360.77	2376.9	2336.64	2226.81	2327.87	2283.76	2258.65	2205.71	2171.88	2319.33	2227.7	2088.65	2276.51	2502.85
	2099.79	2111.29	2090.9	2197.64	2158.19	2156.96	2204	2215.45	2181.7	2149.31	2220.79	2182.9	2254.7	2174.04	2113.43	2225.08	2277.21	2241.67	2161.14	2170.85	2139.17	2423.9	2236.18	2200.25	2249.74	2137.61	2183.34	2355.18	2237.72	2141.84	2066.05	2334.68	2280.08	2120.47	2187.42	2360.2	2376.54	2336.58	2226.36	2327.49	2283.48	2257.82	2205.22	2171.12	2318.76	2227.16	2088.34	2275.56	2502.15
	2099.33	2110.81	2090.48	2196.89	2157.9	2156.65	2203.33	2214.79	2181.22	2148.67	2220.48	2182.36	2254.24	2173.7	2112.95	2224.77	2276.8	2241.08	2160.76	2170.2	2138.71	2423.43	2235.61	2199.73	2249.38	2137.53	2182.88	2354.45	2237.28	2141.7	2066.03	2334.12	2279.61	2119.84	2186.91	2359.64	2376.19	2336.53	2225.9	2327.11	2283.22	2256.99	2204.73	2170.37	2318.21	2226.63	2088.04	2274.62	2501.46
	2098.88	2110.33	2090.07	2196.14	2157.61	2156.34	2202.65	2214.14	2180.74	2148.03	2220.17	2181.82	2253.79	2173.36	2112.48	2224.47	2276.4	2240.49	2160.38	2169.56	2138.27	2422.97	2235.04	2199.23	2249.02	2137.45	2182.43	2353.74	2236.85	2141.56	2066.02	2333.57	2279.14	2119.22	2186.41	2359.08	2375.85	2336.48	2225.46	2326.74	2282.96	2256.18	2204.25	2169.62	2317.67	2226.11	2087.74	2273.68	2500.77
	2098.43	2109.85	2089.66	2195.39	2157.33	2156.03	2201.99	2213.49	2180.27	2147.39	2219.86	2181.29	2253.34	2173.03	2112.02	2224.18	2276.01	2239.9	2160.01	2168.92	2137.83	2422.5	2234.48	2198.72	2248.67	2137.38	2181.98	2353.03	2236.43	2141.42	2066.01	2333.02	2278.68	2118.6	2185.91	2358.53	2375.52	2336.45	2225.01	2326.37	2282.7	2255.38	2203.78	2168.88	2317.13	2225.59	2087.44	2272.76	2500.09
	2097.99	2109.38	2089.25	2194.64	2157.05	2155.73	2201.33	2212.84	2179.8	2146.75	2219.56	2180.75	2252.9	2172.71	2111.56	2223.89	2275.61	2239.32	2159.64	2168.3	2137.4	2422.04	2233.93	2198.22	2248.31	2137.31	2181.54	2352.32	2236.01	2141.29	2066	2332.49	2278.22	2117.98	2185.42	2357.98	2375.19	2336.42	2224.57	2326	2282.46	2254.59	2203.32	2168.15	2316.61	2225.08	2087.15	2271.84	2499.41
	2097.54	2108.91	2088.85	2193.91	2156.77	2155.43	2200.67	2212.21	2179.33	2146.12	2219.26	2180.23	2252.46	2172.39	2111.11	2223.61	2275.23	2238.75	2159.28	2167.68	2136.97	2421.58	2233.38	2197.73	2247.96	2137.25	2181.1	2351.63	2235.6	2141.16	2065.99	2331.96	2277.76	2117.37	2184.94	2357.44	2374.88	2336.4	2224.13	2325.65	2282.23	2253.81	2202.86	2167.43	2316.09	2224.58	2086.86	2270.93	2498.74
	2097.1	2108.44	2088.45	2193.17	2156.5	2155.13	2200.02	2211.58	2178.87	2145.5	2218.97	2179.7	2252.03	2172.07	2110.65	2223.33	2274.85	2238.18	2158.92	2167.06	2136.55	2421.12	2232.85	2197.25	2247.62	2137.19	2180.67	2350.94	2235.19	2141.04	2065.99	2331.43	2277.31	2116.77	2184.46	2356.9	2374.57	2336.38	2223.7	2325.29	2282	2253.04	2202.41	2166.71	2315.58	2224.09	2086.58	2270.03	2498.07
	2096.67	2107.98	2088.06	2192.44	2156.23	2154.83	2199.37	2210.95	2178.42	2144.87	2218.68	2179.18	2251.61	2171.76	2110.21	2223.06	2274.47	2237.61	2158.57	2166.45	2136.14	2420.67	2232.31	2196.76	2247.27	2137.14	2180.25	2350.26	2234.79	2140.91	2066	2330.92	2276.86	2116.17	2184	2356.37	2374.27	2336.38	2223.27	2324.94	2281.78	2252.28	2201.96	2166	2315.08	2223.6	2086.31	2269.15	2497.41
	2096.23	2107.52	2087.67	2191.72	2155.96	2154.54	2198.73	2210.33	2177.97	2144.25	2218.39	2178.66	2251.19	2171.46	2109.76	2222.8	2274.1	2237.05	2158.22	2165.85	2135.73	2420.21	2231.79	2196.29	2246.93	2137.09	2179.83	2349.58	2234.39	2140.8	2066	2330.4	2276.42	2115.57	2183.53	2355.84	2373.98	2336.38	2222.84	2324.6	2281.57	2251.53	2201.52	2165.29	2314.59	2223.12	2086.03	2268.27	2496.76
	2095.8	2107.06	2087.29	2191	2155.69	2154.25	2198.09	2209.71	2177.53	2143.64	2218.11	2178.15	2250.78	2171.16	2109.32	2222.54	2273.74	2236.5	2157.87	2165.26	2135.33	2419.76	2231.27	2195.82	2246.6	2137.05	2179.43	2348.91	2234	2140.68	2066.01	2329.9	2275.97	2114.98	2183.08	2355.32	2373.7	2336.39	2222.41	2324.26	2281.36	2250.79	2201.08	2164.59	2314.11	2222.64	2085.77	2267.39	2496.11
	2095.37	2106.61	2086.9	2190.28	2155.43	2153.96	2197.46	2209.1	2177.09	2143.02	2217.83	2177.63	2250.37	2170.86	2108.89	2222.28	2273.38	2235.95	2157.53	2164.67	2134.94	2419.31	2230.76	2195.35	2246.26	2137.01	2179.02	2348.25	2233.62	2140.57	2066.03	2329.4	2275.54	2114.39	2182.63	2354.81	2373.43	2336.4	2221.99	2323.92	2281.16	2250.06	2200.66	2163.9	2313.64	2222.17	2085.5	2266.53	2495.46
	2094.94	2106.17	2086.53	2189.57	2155.18	2153.68	2196.83	2208.5	2176.65	2142.41	2217.56	2177.12	2249.97	2170.57	2108.46	2222.04	2273.02	2235.4	2157.19	2164.09	2134.56	2418.86	2230.26	2194.9	2245.93	2136.97	2178.63	2347.59	2233.24	2140.47	2066.04	2328.91	2275.11	2113.81	2182.19	2354.29	2373.16	2336.43	2221.57	2323.59	2280.97	2249.34	2200.23	2163.21	2313.18	2221.71	2085.25	2265.68	2494.83
	2094.52	2105.72	2086.15	2188.86	2154.92	2153.39	2196.21	2207.9	2176.22	2141.8	2217.29	2176.62	2249.57	2170.29	2108.03	2221.79	2272.68	2234.86	2156.86	2163.52	2134.18	2418.41	2229.76	2194.44	2245.6	2136.94	2178.24	2346.95	2232.86	2140.36	2066.06	2328.43	2274.68	2113.23	2181.75	2353.79	2372.91	2336.46	2221.15	2323.26	2280.79	2248.63	2199.82	2162.53	2312.72	2221.26	2084.99	2264.83	2494.19
	2094.09	2105.28	2085.78	2188.16	2154.67	2153.11	2195.59	2207.31	2175.8	2141.2	2217.02	2176.11	2249.18	2170.01	2107.61	2221.56	2272.33	2234.33	2156.53	2162.95	2133.81	2417.97	2229.27	2193.99	2245.27	2136.91	2177.85	2346.3	2232.49	2140.26	2066.09	2327.95	2274.25	2112.66	2181.32	2353.29	2372.66	2336.5	2220.74	2322.94	2280.62	2247.93	2199.41	2161.85	2312.28	2220.81	2084.74	2264	2493.57
	2093.67	2104.85	2085.41	2187.46	2154.42	2152.84	2194.98	2206.72	2175.38	2140.6	2216.76	2175.61	2248.8	2169.74	2107.19	2221.33	2271.99	2233.8	2156.21	2162.39	2133.44	2417.53	2228.79	2193.55	2244.95	2136.89	2177.48	2345.67	2232.13	2140.17	2066.11	2327.48	2273.83	2112.09	2180.9	2352.79	2372.42	2336.55	2220.32	2322.63	2280.45	2247.24	2199.01	2161.19	2311.84	2220.37	2084.5	2263.17	2492.94
	2093.26	2104.42	2085.05	2186.76	2154.18	2152.56	2194.37	2206.13	2174.96	2140	2216.5	2175.11	2248.42	2169.47	2106.78	2221.1	2271.66	2233.28	2155.89	2161.84	2133.08	2417.08	2228.31	2193.11	2244.63	2136.88	2177.11	2345.04	2231.77	2140.08	2066.14	2327.02	2273.42	2111.53	2180.49	2352.3	2372.19	2336.6	2219.92	2322.31	2280.29	2246.56	2198.61	2160.52	2311.41	2219.94	2084.26	2262.36	2492.33
	2092.84	2103.99	2084.69	2186.07	2153.94	2152.29	2193.76	2205.55	2174.55	2139.41	2216.24	2174.62	2248.05	2169.21	2106.36	2220.89	2271.33	2232.76	2155.58	2161.29	2132.73	2416.65	2227.84	2192.68	2244.31	2136.86	2176.74	2344.42	2231.42	2139.99	2066.18	2326.56	2273	2110.97	2180.08	2351.81	2371.97	2336.67	2219.51	2322.01	2280.14	2245.89	2198.22	2159.87	2311	2219.51	2084.03	2261.55	2491.72
	2092.43	2103.57	2084.33	2185.38	2153.7	2152.02	2193.17	2204.98	2174.14	2138.82	2215.99	2174.12	2247.68	2168.95	2105.96	2220.67	2271	2232.25	2155.26	2160.75	2132.38	2416.21	2227.38	2192.26	2243.99	2136.86	2176.39	2343.8	2231.07	2139.91	2066.21	2326.11	2272.59	2110.42	2179.67	2351.33	2371.76	2336.74	2219.11	2321.7	2280	2245.23	2197.84	2159.22	2310.59	2219.09	2083.8	2260.75	2491.11
	2092.02	2103.15	2083.98	2184.7	2153.46	2151.76	2192.57	2204.41	2173.74	2138.23	2215.74	2173.63	2247.32	2168.7	2105.56	2220.46	2270.68	2231.74	2154.96	2160.22	2132.04	2415.77	2226.92	2191.84	2243.68	2136.85	2176.04	2343.19	2230.73	2139.83	2066.25	2325.66	2272.19	2109.87	2179.28	2350.85	2371.56	2336.82	2218.71	2321.4	2279.86	2244.59	2197.46	2158.58	2310.18	2218.68	2083.57	2259.96	2490.51
	2091.61	2102.73	2083.63	2184.03	2153.23	2151.5	2191.98	2203.85	2173.35	2137.65	2215.49	2173.15	2246.96	2168.45	2105.16	2220.26	2270.37	2231.24	2154.66	2159.69	2131.71	2415.34	2226.48	2191.42	2243.37	2136.85	2175.69	2342.59	2230.39	2139.75	2066.3	2325.22	2271.79	2109.32	2178.89	2350.38	2371.36	2336.9	2218.31	2321.11	2279.73	2243.95	2197.09	2157.94	2309.79	2218.27	2083.35	2259.18	2489.91
	2091.21	2102.32	2083.28	2183.35	2153	2151.23	2191.4	2203.29	2172.95	2137.07	2215.25	2172.66	2246.62	2168.21	2104.76	2220.07	2270.06	2230.75	2154.36	2159.17	2131.39	2414.91	2226.04	2191.01	2243.06	2136.86	2175.35	2341.99	2230.06	2139.68	2066.34	2324.79	2271.39	2108.78	2178.5	2349.92	2371.17	2337	2217.91	2320.82	2279.61	2243.32	2196.72	2157.31	2309.41	2217.87	2083.14	2258.4	2489.33
	2090.8	2101.91	2082.94	2182.68	2152.78	2150.98	2190.82	2202.74	2172.57	2136.49	2215.01	2172.18	2246.27	2167.97	2104.37	2219.87	2269.75	2230.26	2154.06	2158.65	2131.07	2414.48	2225.6	2190.61	2242.75	2136.87	2175.02	2341.4	2229.74	2139.61	2066.39	2324.37	2271	2108.24	2178.12	2349.46	2371	2337.1	2217.52	2320.53	2279.5	2242.71	2196.36	2156.69	2309.03	2217.48	2082.93	2257.64	2488.74
	2090.4	2101.51	2082.6	2182.02	2152.55	2150.72	2190.25	2202.19	2172.18	2135.92	2214.77	2171.71	2245.94	2167.74	2103.99	2219.69	2269.45	2229.77	2153.77	2158.15	2130.76	2414.05	2225.18	2190.21	2242.45	2136.89	2174.7	2340.82	2229.41	2139.55	2066.45	2323.95	2270.61	2107.71	2177.75	2349	2370.83	2337.21	2217.13	2320.25	2279.39	2242.1	2196.01	2156.07	2308.67	2217.1	2082.72	2256.88	2488.16
	2090	2101.11	2082.27	2181.36	2152.33	2150.47	2189.68	2201.65	2171.81	2135.35	2214.54	2171.23	2245.61	2167.51	2103.6	2219.51	2269.16	2229.29	2153.49	2157.65	2130.45	2413.62	2224.76	2189.81	2242.15	2136.9	2174.38	2340.25	2229.1	2139.49	2066.5	2323.53	2270.23	2107.19	2177.39	2348.55	2370.67	2337.32	2216.74	2319.98	2279.29	2241.5	2195.67	2155.46	2308.31	2216.72	2082.52	2256.14	2487.59
	2089.61	2100.71	2081.94	2180.7	2152.12	2150.22	2189.11	2201.12	2171.43	2134.78	2214.31	2170.76	2245.28	2167.29	2103.23	2219.33	2268.87	2228.82	2153.21	2157.15	2130.15	2413.2	2224.35	2189.43	2241.85	2136.93	2174.06	2339.68	2228.79	2139.43	2066.56	2323.13	2269.85	2106.66	2177.03	2348.1	2370.51	2337.45	2216.36	2319.71	2279.2	2240.92	2195.33	2154.85	2307.96	2216.35	2082.32	2255.4	2487.02
	2089.22	2100.32	2081.61	2180.05	2151.9	2149.98	2188.55	2200.58	2171.07	2134.22	2214.09	2170.29	2244.96	2167.07	2102.85	2219.16	2268.58	2228.35	2152.93	2156.67	2129.86	2412.78	2223.94	2189.04	2241.56	2136.96	2173.76	2339.11	2228.48	2139.38	2066.63	2322.73	2269.48	2106.15	2176.68	2347.66	2370.37	2337.58	2215.97	2319.44	2279.11	2240.34	2194.99	2154.25	2307.62	2215.98	2082.13	2254.67	2486.46
	2088.83	2099.93	2081.28	2179.4	2151.69	2149.73	2188	2200.06	2170.7	2133.66	2213.87	2169.82	2244.65	2166.86	2102.48	2219	2268.3	2227.88	2152.66	2156.19	2129.57	2412.36	2223.55	2188.67	2241.27	2136.99	2173.46	2338.56	2228.18	2139.33	2066.69	2322.33	2269.11	2105.63	2176.33	2347.22	2370.23	2337.72	2215.6	2319.18	2279.04	2239.78	2194.67	2153.66	2307.29	2215.63	2081.94	2253.95	2485.9
	2088.44	2099.54	2080.96	2178.76	2151.49	2149.49	2187.45	2199.54	2170.34	2133.1	2213.65	2169.36	2244.34	2166.65	2102.12	2218.84	2268.03	2227.43	2152.39	2155.71	2129.3	2411.94	2223.16	2188.3	2240.98	2137.03	2173.16	2338.01	2227.88	2139.29	2066.76	2321.94	2268.74	2105.13	2175.99	2346.79	2370.11	2337.87	2215.22	2318.92	2278.97	2239.22	2194.35	2153.07	2306.96	2215.27	2081.76	2253.24	2485.34
	2088.05	2099.16	2080.64	2178.12	2151.28	2149.25	2186.9	2199.02	2169.99	2132.55	2213.43	2168.9	2244.04	2166.45	2101.76	2218.69	2267.76	2226.97	2152.12	2155.24	2129.02	2411.53	2222.77	2187.93	2240.7	2137.07	2172.88	2337.47	2227.59	2139.25	2066.84	2321.56	2268.38	2104.62	2175.66	2346.37	2369.99	2338.03	2214.84	2318.67	2278.9	2238.68	2194.03	2152.49	2306.65	2214.93	2081.58	2252.54	2484.8
	2087.67	2098.78	2080.33	2177.48	2151.08	2149.02	2186.36	2198.51	2169.64	2132	2213.22	2168.44	2243.75	2166.25	2101.4	2218.54	2267.49	2226.53	2151.86	2154.78	2128.76	2411.11	2222.4	2187.57	2240.41	2137.12	2172.59	2336.93	2227.31	2139.21	2066.91	2321.19	2268.02	2104.12	2175.33	2345.94	2369.88	2338.19	2214.47	2318.42	2278.85	2238.14	2193.73	2151.91	2306.34	2214.59	2081.4	2251.84	2484.26
	2087.29	2098.41	2080.02	2176.85	2150.88	2148.79	2185.83	2198	2169.3	2131.45	2213.01	2167.98	2243.46	2166.06	2101.05	2218.4	2267.23	2226.08	2151.61	2154.33	2128.5	2410.7	2222.03	2187.22	2240.14	2137.17	2172.32	2336.4	2227.03	2139.18	2066.99	2320.82	2267.66	2103.63	2175.01	2345.53	2369.78	2338.36	2214.11	2318.17	2278.8	2237.62	2193.43	2151.35	2306.05	2214.26	2081.23	2251.16	2483.72
	2086.91	2098.04	2079.71	2176.23	2150.69	2148.56	2185.3	2197.5	2168.96	2130.91	2212.81	2167.53	2243.17	2165.87	2100.7	2218.26	2266.98	2225.65	2151.36	2153.88	2128.25	2410.29	2221.67	2186.87	2239.86	2137.23	2172.05	2335.88	2226.75	2139.15	2067.07	2320.46	2267.31	2103.14	2174.7	2345.12	2369.69	2338.54	2213.74	2317.93	2278.75	2237.11	2193.13	2150.78	2305.76	2213.94	2081.07	2250.48	2483.19
	2086.54	2097.67	2079.41	2175.6	2150.49	2148.33	2184.78	2197.01	2168.62	2130.37	2212.61	2167.08	2242.9	2165.69	2100.36	2218.12	2266.72	2225.22	2151.11	2153.44	2128	2409.89	2221.31	2186.53	2239.59	2137.29	2171.79	2335.36	2226.48	2139.12	2067.16	2320.1	2266.97	2102.66	2174.39	2344.71	2369.61	2338.73	2213.38	2317.7	2278.72	2236.6	2192.84	2150.23	2305.48	2213.62	2080.91	2249.81	2482.66
	2086.16	2097.31	2079.11	2174.98	2150.3	2148.11	2184.26	2196.52	2168.29	2129.83	2212.41	2166.63	2242.63	2165.51	2100.02	2218	2266.48	2224.79	2150.86	2153.01	2127.76	2409.48	2220.97	2186.19	2239.32	2137.35	2171.53	2334.85	2226.21	2139.1	2067.25	2319.75	2266.63	2102.18	2174.08	2344.31	2369.53	2338.92	2213.02	2317.47	2278.69	2236.11	2192.56	2149.68	2305.21	2213.31	2080.75	2249.15	2482.14
	2085.79	2096.95	2078.81	2174.37	2150.12	2147.89	2183.74	2196.03	2167.96	2129.3	2212.22	2166.19	2242.36	2165.34	2099.68	2217.87	2266.24	2224.37	2150.63	2152.58	2127.53	2409.08	2220.63	2185.86	2239.06	2137.42	2171.28	2334.35	2225.95	2139.09	2067.34	2319.41	2266.29	2101.7	2173.79	2343.91	2369.47	2339.13	2212.66	2317.25	2278.67	2235.63	2192.29	2149.14	2304.94	2213.01	2080.6	2248.5	2481.63
	2085.42	2096.59	2078.52	2173.76	2149.93	2147.67	2183.23	2195.55	2167.64	2128.77	2212.03	2165.75	2242.1	2165.17	2099.35	2217.76	2266	2223.96	2150.39	2152.16	2127.31	2408.68	2220.3	2185.53	2238.8	2137.5	2171.04	2333.86	2225.7	2139.07	2067.43	2319.07	2265.96	2101.23	2173.5	2343.52	2369.41	2339.34	2212.31	2317.03	2278.66	2235.15	2192.02	2148.6	2304.69	2212.72	2080.45	2247.86	2481.12
	2085.06	2096.24	2078.23	2173.15	2149.75	2147.46	2182.72	2195.08	2167.32	2128.25	2211.84	2165.31	2241.85	2165.01	2099.02	2217.64	2265.77	2223.55	2150.16	2151.75	2127.09	2408.29	2219.97	2185.21	2238.54	2137.58	2170.8	2333.37	2225.44	2139.06	2067.53	2318.74	2265.63	2100.77	2173.21	2343.14	2369.36	2339.56	2211.95	2316.81	2278.65	2234.69	2191.76	2148.07	2304.44	2212.43	2080.31	2247.23	2480.61
	2084.7	2095.89	2077.94	2172.55	2149.57	2147.25	2182.22	2194.61	2167.01	2127.73	2211.66	2164.87	2241.6	2164.85	2098.7	2217.54	2265.54	2223.15	2149.93	2151.34	2126.88	2407.89	2219.66	2184.9	2238.28	2137.66	2170.57	2332.89	2225.2	2139.06	2067.63	2318.42	2265.3	2100.3	2172.93	2342.76	2369.32	2339.78	2211.6	2316.6	2278.65	2234.24	2191.5	2147.54	2304.2	2212.14	2080.17	2246.6	2480.11
	2084.33	2095.55	2077.66	2171.95	2149.4	2147.04	2181.73	2194.14	2166.7	2127.21	2211.48	2164.44	2241.36	2164.7	2098.38	2217.43	2265.32	2222.75	2149.71	2150.94	2126.67	2407.5	2219.35	2184.59	2238.03	2137.75	2170.35	2332.41	2224.96	2139.06	2067.74	2318.1	2264.98	2099.85	2172.66	2342.38	2369.29	2340.02	2211.26	2316.39	2278.65	2233.8	2191.25	2147.02	2303.98	2211.87	2080.04	2245.99	2479.62
	2083.98	2095.21	2077.38	2171.36	2149.22	2146.83	2181.24	2193.69	2166.4	2126.69	2211.3	2164.01	2241.13	2164.55	2098.07	2217.33	2265.11	2222.36	2149.49	2150.55	2126.47	2407.11	2219.04	2184.29	2237.79	2137.84	2170.13	2331.94	2224.72	2139.06	2067.84	2317.79	2264.67	2099.4	2172.39	2342.01	2369.27	2340.26	2210.92	2316.19	2278.67	2233.37	2191.01	2146.51	2303.75	2211.6	2079.91	2245.38	2479.13
	2083.62	2094.87	2077.1	2170.77	2149.05	2146.63	2180.75	2193.23	2166.1	2126.18	2211.13	2163.58	2240.9	2164.41	2097.76	2217.24	2264.89	2221.97	2149.28	2150.16	2126.28	2406.72	2218.75	2183.99	2237.55	2137.94	2169.92	2331.48	2224.49	2139.07	2067.96	2317.49	2264.36	2098.95	2172.13	2341.64	2369.26	2340.51	2210.58	2316	2278.69	2232.95	2190.77	2146.01	2303.54	2211.34	2079.78	2244.78	2478.65
	2083.27	2094.53	2076.83	2170.19	2148.89	2146.43	2180.27	2192.78	2165.81	2125.68	2210.96	2163.16	2240.68	2164.27	2097.45	2217.15	2264.69	2221.59	2149.07	2149.78	2126.1	2406.34	2218.46	2183.7	2237.31	2138.04	2169.71	2331.03	2224.26	2139.08	2068.07	2317.19	2264.05	2098.51	2171.88	2341.28	2369.25	2340.77	2210.24	2315.8	2278.71	2232.54	2190.54	2145.51	2303.34	2211.08	2079.66	2244.19	2478.17
	2082.92	2094.2	2076.56	2169.6	2148.72	2146.24	2179.8	2192.34	2165.52	2125.17	2210.8	2162.74	2240.46	2164.14	2097.15	2217.07	2264.49	2221.21	2148.87	2149.41	2125.92	2405.96	2218.18	2183.41	2237.07	2138.15	2169.51	2330.58	2224.04	2139.09	2068.18	2316.9	2263.75	2098.07	2171.63	2340.93	2369.26	2341.03	2209.9	2315.62	2278.75	2232.14	2190.32	2145.01	2303.14	2210.83	2079.54	2243.61	2477.7
	2082.57	2093.88	2076.29	2169.03	2148.56	2146.04	2179.33	2191.9	2165.23	2124.67	2210.63	2162.32	2240.25	2164.01	2096.86	2216.99	2264.29	2220.85	2148.67	2149.04	2125.75	2405.58	2217.91	2183.13	2236.84	2138.26	2169.32	2330.14	2223.82	2139.11	2068.3	2316.61	2263.45	2097.64	2171.39	2340.58	2369.27	2341.31	2209.57	2315.44	2278.79	2231.75	2190.1	2144.52	2302.96	2210.59	2079.43	2243.04	2477.23
	2082.22	2093.55	2076.03	2168.45	2148.4	2145.85	2178.86	2191.47	2164.95	2124.18	2210.48	2161.9	2240.05	2163.89	2096.56	2216.92	2264.1	2220.48	2148.47	2148.68	2125.58	2405.2	2217.65	2182.86	2236.62	2138.38	2169.14	2329.7	2223.6	2139.14	2068.43	2316.33	2263.15	2097.21	2171.15	2340.23	2369.29	2341.59	2209.24	2315.26	2278.84	2231.37	2189.89	2144.04	2302.78	2210.36	2079.33	2242.47	2476.77
	2081.88	2093.23	2075.77	2167.88	2148.24	2145.67	2178.4	2191.04	2164.68	2123.69	2210.32	2161.49	2239.85	2163.77	2096.28	2216.85	2263.91	2220.12	2148.28	2148.33	2125.43	2404.83	2217.39	2182.59	2236.39	2138.5	2168.95	2329.28	2223.39	2139.16	2068.55	2316.06	2262.86	2096.79	2170.92	2339.89	2369.32	2341.88	2208.92	2315.09	2278.89	2231	2189.69	2143.57	2302.61	2210.13	2079.22	2241.91	2476.31
	2081.54	2092.92	2075.52	2167.32	2148.09	2145.48	2177.95	2190.62	2164.4	2123.2	2210.17	2161.08	2239.66	2163.65	2095.99	2216.78	2263.73	2219.77	2148.09	2147.99	2125.28	2404.46	2217.14	2182.33	2236.18	2138.63	2168.78	2328.86	2223.19	2139.19	2068.68	2315.79	2262.58	2096.37	2170.7	2339.56	2369.36	2342.18	2208.59	2314.92	2278.95	2230.65	2189.49	2143.1	2302.45	2209.91	2079.12	2241.37	2475.86
	2081.2	2092.6	2075.26	2166.76	2147.94	2145.3	2177.5	2190.2	2164.14	2122.71	2210.02	2160.67	2239.47	2163.54	2095.72	2216.72	2263.55	2219.42	2147.91	2147.65	2125.13	2404.09	2216.9	2182.07	2235.96	2138.76	2168.61	2328.44	2222.99	2139.23	2068.81	2315.53	2262.3	2095.96	2170.48	2339.22	2369.41	2342.48	2208.27	2314.76	2279.02	2230.3	2189.3	2142.64	2302.29	2209.69	2079.03	2240.83	2475.42
	2080.87	2092.3	2075.02	2166.2	2147.79	2145.12	2177.05	2189.78	2163.87	2122.23	2209.88	2160.26	2239.3	2163.44	2095.44	2216.67	2263.38	2219.08	2147.73	2147.31	2124.99	2403.73	2216.66	2181.82	2235.75	2138.89	2168.45	2328.03	2222.8	2139.27	2068.95	2315.28	2262.02	2095.55	2170.26	2338.9	2369.46	2342.8	2207.95	2314.6	2279.09	2229.96	2189.11	2142.18	2302.15	2209.48	2078.94	2240.3	2474.98
	2080.53	2091.99	2074.77	2165.65	2147.64	2144.95	2176.61	2189.38	2163.62	2121.75	2209.74	2159.86	2239.12	2163.34	2095.17	2216.62	2263.21	2218.75	2147.55	2146.99	2124.86	2403.36	2216.43	2181.57	2235.55	2139.03	2168.3	2327.63	2222.61	2139.31	2069.08	2315.03	2261.75	2095.15	2170.06	2338.58	2369.53	2343.12	2207.64	2314.45	2279.17	2229.63	2188.94	2141.73	2302.01	2209.28	2078.85	2239.77	2474.54
	2080.2	2091.69	2074.53	2165.1	2147.5	2144.78	2176.18	2188.97	2163.36	2121.28	2209.6	2159.46	2238.96	2163.25	2094.91	2216.57	2263.05	2218.42	2147.38	2146.67	2124.74	2403	2216.21	2181.33	2235.35	2139.17	2168.15	2327.24	2222.42	2139.36	2069.22	2314.79	2261.48	2094.75	2169.85	2338.26	2369.6	2343.45	2207.33	2314.3	2279.26	2229.32	2188.77	2141.28	2301.88	2209.09	2078.77	2239.26	2474.11
	2079.87	2091.39	2074.29	2164.55	2147.36	2144.61	2175.75	2188.58	2163.11	2120.81	2209.47	2159.06	2238.79	2163.16	2094.65	2216.53	2262.89	2218.09	2147.21	2146.36	2124.62	2402.65	2216	2181.1	2235.15	2139.32	2168.01	2326.85	2222.24	2139.41	2069.37	2314.56	2261.22	2094.35	2169.66	2337.96	2369.69	2343.79	2207.02	2314.16	2279.35	2229.01	2188.6	2140.85	2301.76	2208.9	2078.69	2238.75	2473.69
	2079.55	2091.09	2074.05	2164.01	2147.22	2144.44	2175.32	2188.18	2162.87	2120.34	2209.33	2158.67	2238.64	2163.07	2094.39	2216.49	2262.73	2217.78	2147.05	2146.05	2124.51	2402.29	2215.8	2180.87	2234.96	2139.47	2167.87	2326.47	2222.06	2139.47	2069.51	2314.33	2260.96	2093.96	2169.47	2337.65	2369.78	2344.13	2206.71	2314.02	2279.45	2228.72	2188.44	2140.41	2301.65	2208.72	2078.62	2238.26	2473.27
	2079.23	2090.8	2073.82	2163.48	2147.08	2144.28	2174.9	2187.8	2162.63	2119.88	2209.21	2158.28	2238.49	2162.99	2094.14	2216.46	2262.59	2217.46	2146.89	2145.76	2124.41	2401.94	2215.6	2180.65	2234.77	2139.63	2167.74	2326.1	2221.89	2139.53	2069.66	2314.11	2260.71	2093.58	2169.28	2337.35	2369.88	2344.49	2206.41	2313.89	2279.56	2228.43	2188.29	2139.99	2301.55	2208.54	2078.55	2237.77	2472.86
	2078.91	2090.52	2073.59	2162.94	2146.95	2144.12	2174.49	2187.41	2162.39	2119.42	2209.08	2157.89	2238.35	2162.92	2093.89	2216.43	2262.44	2217.16	2146.74	2145.47	2124.31	2401.59	2215.41	2180.44	2234.59	2139.79	2167.62	2325.74	2221.72	2139.59	2069.81	2313.9	2260.46	2093.2	2169.11	2337.06	2369.99	2344.85	2206.11	2313.76	2279.67	2228.16	2188.15	2139.57	2301.45	2208.38	2078.49	2237.29	2472.45
	2078.59	2090.23	2073.36	2162.41	2146.82	2143.97	2174.08	2187.04	2162.16	2118.97	2208.96	2157.5	2238.21	2162.85	2093.65	2216.41	2262.3	2216.86	2146.59	2145.18	2124.22	2401.25	2215.23	2180.23	2234.41	2139.96	2167.5	2325.38	2221.56	2139.66	2069.97	2313.69	2260.21	2092.83	2168.93	2336.77	2370.11	2345.22	2205.81	2313.63	2279.79	2227.89	2188.01	2139.16	2301.36	2208.21	2078.43	2236.82	2472.05
	2078.27	2089.95	2073.14	2161.89	2146.69	2143.81	2173.67	2186.66	2161.93	2118.51	2208.85	2157.12	2238.08	2162.78	2093.42	2216.39	2262.17	2216.56	2146.44	2144.9	2124.14	2400.91	2215.05	2180.02	2234.24	2140.13	2167.39	2325.03	2221.4	2139.73	2070.13	2313.49	2259.97	2092.46	2168.77	2336.48	2370.24	2345.59	2205.52	2313.52	2279.92	2227.64	2187.88	2138.75	2301.28	2208.06	2078.37	2236.35	2471.65
	2077.96	2089.67	2072.92	2161.37	2146.56	2143.66	2173.27	2186.3	2161.71	2118.07	2208.74	2156.73	2237.96	2162.72	2093.18	2216.37	2262.04	2216.27	2146.3	2144.63	2124.06	2400.57	2214.89	2179.82	2234.07	2140.31	2167.28	2324.68	2221.24	2139.8	2070.29	2313.29	2259.74	2092.09	2168.6	2336.2	2370.37	2345.98	2205.22	2313.4	2280.05	2227.4	2187.75	2138.35	2301.21	2207.91	2078.32	2235.9	2471.26
	2077.65	2089.4	2072.71	2160.85	2146.44	2143.52	2172.88	2185.94	2161.49	2117.62	2208.63	2156.36	2237.84	2162.66	2092.95	2216.36	2261.92	2215.99	2146.16	2144.37	2124	2400.23	2214.73	2179.63	2233.91	2140.49	2167.18	2324.34	2221.09	2139.88	2070.45	2313.1	2259.51	2091.73	2168.45	2335.93	2370.52	2346.37	2204.94	2313.3	2280.19	2227.16	2187.63	2137.95	2301.15	2207.77	2078.27	2235.45	2470.88
	2077.34	2089.13	2072.49	2160.34	2146.32	2143.38	2172.49	2185.58	2161.28	2117.18	2208.52	2155.98	2237.73	2162.61	2092.73	2216.35	2261.8	2215.71	2146.03	2144.11	2123.93	2399.9	2214.58	2179.45	2233.75	2140.67	2167.09	2324.01	2220.95	2139.97	2070.62	2312.92	2259.28	2091.38	2168.3	2335.66	2370.67	2346.78	2204.65	2313.19	2280.33	2226.94	2187.52	2137.57	2301.1	2207.64	2078.23	2235.01	2470.5
	2077.04	2088.86	2072.28	2159.83	2146.2	2143.24	2172.1	2185.23	2161.07	2116.75	2208.42	2155.61	2237.63	2162.56	2092.51	2216.35	2261.68	2215.44	2145.9	2143.86	2123.88	2399.57	2214.43	2179.27	2233.6	2140.86	2167	2323.69	2220.8	2140.05	2070.79	2312.74	2259.06	2091.03	2168.15	2335.4	2370.83	2347.19	2204.37	2313.09	2280.48	2226.73	2187.42	2137.18	2301.05	2207.51	2078.19	2234.58	2470.12
	2076.73	2088.6	2072.08	2159.32	2146.08	2143.1	2171.72	2184.88	2160.86	2116.32	2208.32	2155.24	2237.53	2162.52	2092.3	2216.35	2261.57	2215.17	2145.78	2143.62	2123.83	2399.25	2214.3	2179.09	2233.45	2141.06	2166.92	2323.37	2220.67	2140.15	2070.96	2312.57	2258.84	2090.68	2168.01	2335.14	2371.01	2347.6	2204.09	2313	2280.64	2226.53	2187.32	2136.81	2301.01	2207.39	2078.15	2234.16	2469.75
	2076.43	2088.34	2071.88	2158.82	2145.97	2142.97	2171.35	2184.54	2160.66	2115.89	2208.22	2154.87	2237.44	2162.48	2092.09	2216.36	2261.47	2214.91	2145.66	2143.38	2123.79	2398.92	2214.17	2178.92	2233.31	2141.26	2166.85	2323.06	2220.53	2140.24	2071.13	2312.41	2258.63	2090.34	2167.88	2334.89	2371.19	2348.03	2203.81	2312.91	2280.81	2226.34	2187.23	2136.44	2300.98	2207.27	2078.12	2233.74	2469.39
	2076.13	2088.08	2071.68	2158.32	2145.86	2142.84	2170.98	2184.2	2160.46	2115.46	2208.13	2154.5	2237.35	2162.45	2091.89	2216.37	2261.37	2214.66	2145.54	2143.15	2123.75	2398.6	2214.05	2178.76	2233.17	2141.46	2166.78	2322.76	2220.4	2140.34	2071.31	2312.25	2258.42	2090.01	2167.75	2334.64	2371.38	2348.46	2203.54	2312.83	2280.98	2226.16	2187.14	2136.07	2300.96	2207.17	2078.09	2233.34	2469.03
	2075.84	2087.82	2071.48	2157.83	2145.75	2142.71	2170.62	2183.87	2160.27	2115.04	2208.04	2154.14	2237.27	2162.42	2091.69	2216.38	2261.27	2214.41	2145.43	2142.93	2123.73	2398.29	2213.94	2178.61	2233.04	2141.67	2166.72	2322.46	2220.28	2140.45	2071.49	2312.1	2258.22	2089.68	2167.63	2334.39	2371.58	2348.91	2203.27	2312.75	2281.15	2225.99	2187.06	2135.72	2300.95	2207.07	2078.07	2232.94	2468.68
	2075.55	2087.57	2071.29	2157.34	2145.64	2142.59	2170.26	2183.54	2160.08	2114.63	2207.96	2153.78	2237.2	2162.39	2091.49	2216.4	2261.18	2214.17	2145.32	2142.72	2123.7	2397.97	2213.83	2178.46	2232.91	2141.88	2166.67	2322.17	2220.16	2140.56	2071.67	2311.96	2258.02	2089.35	2167.51	2334.16	2371.78	2349.36	2203	2312.68	2281.33	2225.83	2186.99	2135.36	2300.94	2206.97	2078.05	2232.55	2468.33
	2075.26	2087.33	2071.1	2156.85	2145.54	2142.47	2169.9	2183.22	2159.9	2114.21	2207.88	2153.42	2237.13	2162.37	2091.3	2216.42	2261.09	2213.93	2145.22	2142.51	2123.69	2397.66	2213.74	2178.31	2232.79	2142.1	2166.62	2321.89	2220.04	2140.67	2071.86	2311.82	2257.82	2089.03	2167.4	2333.92	2372	2349.82	2202.73	2312.61	2281.52	2225.68	2186.93	2135.02	2300.95	2206.88	2078.04	2232.17	2467.99
	2074.97	2087.08	2070.91	2156.37	2145.43	2142.35	2169.56	2182.91	2159.72	2113.81	2207.8	2153.07	2237.07	2162.36	2091.12	2216.45	2261.01	2213.7	2145.12	2142.31	2123.68	2397.36	2213.65	2178.17	2232.67	2142.32	2166.57	2321.61	2219.93	2140.78	2072.05	2311.69	2257.63	2088.71	2167.3	2333.7	2372.23	2350.28	2202.47	2312.55	2281.72	2225.54	2186.87	2134.68	2300.96	2206.8	2078.03	2231.8	2467.65
	2074.68	2086.84	2070.73	2155.89	2145.33	2142.24	2169.21	2182.6	2159.55	2113.4	2207.73	2152.71	2237.02	2162.35	2090.94	2216.48	2260.94	2213.48	2145.02	2142.11	2123.68	2397.06	2213.57	2178.04	2232.56	2142.55	2166.54	2321.34	2219.82	2140.91	2072.24	2311.57	2257.45	2088.4	2167.2	2333.47	2372.46	2350.76	2202.21	2312.49	2281.92	2225.41	2186.82	2134.35	2300.98	2206.73	2078.02	2231.43	2467.32
	2074.4	2086.61	2070.55	2155.42	2145.24	2142.13	2168.87	2182.29	2159.38	2113	2207.66	2152.36	2236.97	2162.34	2090.76	2216.51	2260.87	2213.26	2144.93	2141.93	2123.69	2396.76	2213.5	2177.92	2232.45	2142.78	2166.51	2321.08	2219.72	2141.03	2072.43	2311.45	2257.27	2088.1	2167.1	2333.26	2372.7	2351.24	2201.96	2312.44	2282.12	2225.3	2186.77	2134.02	2301	2206.66	2078.02	2231.07	2466.99
	2074.12	2086.37	2070.37	2154.95	2145.14	2142.02	2168.54	2181.99	2159.21	2112.6	2207.59	2152.02	2236.93	2162.34	2090.59	2216.55	2260.8	2213.05	2144.84	2141.74	2123.7	2396.46	2213.43	2177.8	2232.35	2143.02	2166.48	2320.83	2219.62	2141.16	2072.63	2311.34	2257.09	2087.8	2167.01	2333.05	2372.96	2351.73	2201.7	2312.4	2282.34	2225.19	2186.73	2133.7	2301.04	2206.6	2078.02	2230.73	2466.67
	2073.84	2086.14	2070.2	2154.48	2145.05	2141.91	2168.21	2181.69	2159.05	2112.21	2207.53	2151.67	2236.89	2162.35	2090.42	2216.59	2260.74	2212.84	2144.76	2141.57	2123.72	2396.17	2213.37	2177.68	2232.26	2143.26	2166.47	2320.58	2219.52	2141.29	2072.83	2311.23	2256.92	2087.5	2166.93	2332.84	2373.22	2352.23	2201.45	2312.35	2282.55	2225.09	2186.7	2133.39	2301.08	2206.55	2078.02	2230.39	2466.36
	2073.57	2085.91	2070.03	2154.02	2144.95	2141.81	2167.89	2181.4	2158.89	2111.82	2207.47	2151.33	2236.86	2162.35	2090.26	2216.64	2260.68	2212.64	2144.68	2141.4	2123.75	2395.88	2213.32	2177.58	2232.17	2143.5	2166.46	2320.34	2219.43	2141.43	2073.03	2311.13	2256.76	2087.21	2166.85	2332.64	2373.49	2352.74	2201.21	2312.32	2282.78	2225.01	2186.68	2133.08	2301.13	2206.5	2078.03	2230.05	2466.05
	2073.3	2085.69	2069.86	2153.56	2144.87	2141.72	2167.57	2181.12	2158.74	2111.44	2207.41	2150.99	2236.84	2162.37	2090.11	2216.69	2260.63	2212.44	2144.61	2141.25	2123.78	2395.59	2213.28	2177.47	2232.09	2143.75	2166.45	2320.11	2219.34	2141.57	2073.23	2311.04	2256.59	2086.92	2166.77	2332.44	2373.77	2353.25	2200.96	2312.29	2283.01	2224.93	2186.66	2132.78	2301.19	2206.46	2078.05	2229.73	2465.75
	2073.03	2085.47	2069.7	2153.1	2144.78	2141.62	2167.26	2180.84	2158.59	2111.06	2207.36	2150.65	2236.82	2162.38	2089.95	2216.74	2260.58	2212.26	2144.54	2141.09	2123.83	2395.31	2213.25	2177.38	2232.01	2144.01	2166.45	2319.88	2219.26	2141.72	2073.44	2310.95	2256.44	2086.64	2166.71	2332.25	2374.06	2353.78	2200.72	2312.26	2283.25	2224.87	2186.65	2132.48	2301.26	2206.42	2078.07	2229.41	2465.45
	2072.76	2085.25	2069.53	2152.65	2144.69	2141.53	2166.95	2180.56	2158.44	2110.68	2207.31	2150.32	2236.82	2162.4	2089.81	2216.8	2260.54	2212.07	2144.48	2140.95	2123.87	2395.03	2213.22	2177.29	2231.94	2144.27	2166.46	2319.66	2219.18	2141.87	2073.65	2310.87	2256.29	2086.37	2166.64	2332.06	2374.35	2354.31	2200.48	2312.24	2283.49	2224.82	2186.64	2132.19	2301.33	2206.39	2078.09	2229.11	2465.15
	2072.5	2085.04	2069.38	2152.2	2144.61	2141.45	2166.65	2180.29	2158.3	2110.31	2207.26	2149.99	2236.81	2162.43	2089.67	2216.86	2260.5	2211.9	2144.41	2140.81	2123.93	2394.76	2213.21	2177.21	2231.88	2144.53	2166.47	2319.45	2219.11	2142.02	2073.86	2310.8	2256.14	2086.1	2166.59	2331.88	2374.66	2354.85	2200.25	2312.22	2283.74	2224.77	2186.65	2131.91	2301.42	2206.37	2078.11	2228.81	2464.87
	2072.23	2084.83	2069.22	2151.76	2144.53	2141.37	2166.35	2180.02	2158.16	2109.94	2207.22	2149.66	2236.82	2162.46	2089.53	2216.93	2260.47	2211.73	2144.36	2140.68	2123.99	2394.49	2213.2	2177.13	2231.82	2144.8	2166.49	2319.24	2219.04	2142.18	2074.08	2310.74	2256	2085.83	2166.53	2331.71	2374.97	2355.4	2200.02	2312.21	2283.99	2224.74	2186.66	2131.63	2301.51	2206.36	2078.14	2228.52	2464.59
	2071.97	2084.62	2069.07	2151.32	2144.45	2141.29	2166.06	2179.76	2158.03	2109.57	2207.18	2149.33	2236.82	2162.5	2089.4	2217	2260.44	2211.56	2144.31	2140.55	2124.06	2394.22	2213.19	2177.06	2231.76	2145.07	2166.52	2319.05	2218.97	2142.34	2074.3	2310.68	2255.86	2085.57	2166.49	2331.54	2375.3	2355.96	2199.79	2312.21	2284.25	2224.72	2186.67	2131.36	2301.61	2206.35	2078.18	2228.23	2464.31
	2071.72	2084.42	2068.92	2150.88	2144.37	2141.21	2165.77	2179.51	2157.9	2109.21	2207.15	2149.01	2236.84	2162.53	2089.27	2217.07	2260.41	2211.4	2144.26	2140.44	2124.14	2393.96	2213.2	2177	2231.72	2145.35	2166.55	2318.85	2218.9	2142.51	2074.52	2310.62	2255.72	2085.32	2166.45	2331.37	2375.63	2356.52	2199.56	2312.21	2284.52	2224.71	2186.69	2131.1	2301.72	2206.35	2078.21	2227.96	2464.04
	2071.46	2084.21	2068.78	2150.45	2144.3	2141.14	2165.49	2179.26	2157.78	2108.86	2207.11	2148.69	2236.86	2162.58	2089.15	2217.14	2260.4	2211.25	2144.21	2140.32	2124.22	2393.7	2213.21	2176.94	2231.68	2145.63	2166.59	2318.67	2218.84	2142.68	2074.74	2310.57	2255.6	2085.07	2166.41	2331.21	2375.98	2357.1	2199.34	2312.21	2284.79	2224.71	2186.72	2130.84	2301.83	2206.35	2078.26	2227.69	2463.77
	2071.21	2084.02	2068.64	2150.02	2144.23	2141.07	2165.22	2179.01	2157.66	2108.51	2207.09	2148.37	2236.89	2162.63	2089.03	2217.22	2260.38	2211.1	2144.17	2140.22	2124.31	2393.44	2213.24	2176.89	2231.64	2145.92	2166.63	2318.49	2218.79	2142.86	2074.97	2310.53	2255.47	2084.82	2166.38	2331.06	2376.33	2357.68	2199.12	2312.23	2285.07	2224.72	2186.76	2130.59	2301.95	2206.36	2078.3	2227.43	2463.51
	2070.96	2083.82	2068.5	2149.59	2144.16	2141	2164.94	2178.77	2157.54	2108.16	2207.06	2148.05	2236.93	2162.68	2088.92	2217.31	2260.37	2210.96	2144.14	2140.12	2124.41	2393.19	2213.27	2176.84	2231.61	2146.21	2166.68	2318.32	2218.74	2143.04	2075.2	2310.5	2255.35	2084.58	2166.35	2330.91	2376.69	2358.27	2198.91	2312.24	2285.35	2224.74	2186.8	2130.34	2302.08	2206.38	2078.35	2227.18	2463.26
	2070.72	2083.63	2068.36	2149.17	2144.09	2140.94	2164.68	2178.54	2157.43	2107.81	2207.04	2147.74	2236.97	2162.74	2088.81	2217.39	2260.37	2210.83	2144.11	2140.03	2124.51	2392.94	2213.3	2176.8	2231.59	2146.51	2166.74	2318.16	2218.69	2143.22	2075.43	2310.47	2255.24	2084.35	2166.33	2330.76	2377.06	2358.86	2198.69	2312.26	2285.64	2224.77	2186.85	2130.1	2302.22	2206.41	2078.4	2226.94	2463.01
	2070.47	2083.44	2068.23	2148.75	2144.02	2140.88	2164.42	2178.31	2157.32	2107.47	2207.02	2147.42	2237.01	2162.8	2088.71	2217.49	2260.37	2210.7	2144.08	2139.95	2124.62	2392.7	2213.35	2176.77	2231.57	2146.81	2166.8	2318	2218.65	2143.41	2075.66	2310.45	2255.13	2084.11	2166.32	2330.63	2377.44	2359.47	2198.49	2312.29	2285.93	2224.81	2186.91	2129.87	2302.37	2206.44	2078.46	2226.7	2462.77
	2070.23	2083.26	2068.1	2148.34	2143.96	2140.82	2164.16	2178.08	2157.22	2107.13	2207.01	2147.12	2237.07	2162.86	2088.62	2217.58	2260.37	2210.58	2144.06	2139.88	2124.74	2392.46	2213.4	2176.74	2231.56	2147.11	2166.87	2317.85	2218.61	2143.6	2075.9	2310.43	2255.02	2083.89	2166.31	2330.49	2377.82	2360.09	2198.28	2312.32	2286.23	2224.86	2186.97	2129.64	2302.53	2206.47	2078.52	2226.47	2462.53
	2069.99	2083.07	2067.97	2147.93	2143.9	2140.77	2163.91	2177.86	2157.12	2106.8	2207	2146.81	2237.13	2162.93	2088.52	2217.68	2260.38	2210.46	2144.04	2139.81	2124.86	2392.22	2213.46	2176.72	2231.56	2147.42	2166.95	2317.71	2218.57	2143.79	2076.14	2310.43	2254.92	2083.67	2166.31	2330.36	2378.22	2360.71	2198.08	2312.36	2286.54	2224.93	2187.04	2129.42	2302.69	2206.52	2078.59	2226.26	2462.3
	2069.76	2082.89	2067.85	2147.52	2143.84	2140.72	2163.66	2177.64	2157.03	2106.47	2206.99	2146.51	2237.19	2163.01	2088.44	2217.78	2260.39	2210.35	2144.02	2139.74	2124.99	2391.99	2213.53	2176.7	2231.56	2147.74	2167.03	2317.57	2218.54	2143.99	2076.38	2310.42	2254.83	2083.45	2166.31	2330.24	2378.62	2361.34	2197.88	2312.4	2286.85	2225	2187.12	2129.2	2302.86	2206.57	2078.66	2226.04	2462.07
	2069.52	2082.72	2067.73	2147.12	2143.78	2140.67	2163.42	2177.43	2156.94	2106.15	2206.99	2146.2	2237.26	2163.08	2088.36	2217.89	2260.41	2210.25	2144.01	2139.69	2125.13	2391.76	2213.6	2176.69	2231.56	2148.06	2167.12	2317.44	2218.51	2144.2	2076.62	2310.43	2254.74	2083.24	2166.31	2330.12	2379.04	2361.98	2197.68	2312.45	2287.16	2225.08	2187.2	2128.99	2303.04	2206.62	2078.73	2225.84	2461.85
	2069.29	2082.54	2067.61	2146.72	2143.72	2140.63	2163.19	2177.23	2156.85	2105.83	2206.99	2145.91	2237.34	2163.17	2088.28	2217.99	2260.44	2210.15	2144.01	2139.64	2125.28	2391.53	2213.68	2176.68	2231.58	2148.38	2167.21	2317.32	2218.48	2144.41	2076.87	2310.44	2254.65	2083.04	2166.32	2330.01	2379.46	2362.63	2197.49	2312.5	2287.49	2225.17	2187.29	2128.79	2303.22	2206.69	2078.81	2225.65	2461.63
	2069.06	2082.37	2067.5	2146.32	2143.67	2140.59	2162.96	2177.03	2156.77	2105.51	2206.99	2145.61	2237.42	2163.25	2088.21	2218.11	2260.46	2210.05	2144	2139.6	2125.43	2391.31	2213.77	2176.69	2231.6	2148.71	2167.31	2317.2	2218.46	2144.62	2077.12	2310.45	2254.57	2082.84	2166.34	2329.9	2379.89	2363.28	2197.3	2312.56	2287.81	2225.28	2187.39	2128.59	2303.42	2206.75	2078.89	2225.46	2461.42
	2068.84	2082.21	2067.39	2145.93	2143.62	2140.55	2162.73	2176.83	2156.69	2105.19	2207	2145.32	2237.51	2163.34	2088.14	2218.22	2260.5	2209.97	2144.01	2139.56	2125.59	2391.09	2213.87	2176.69	2231.62	2149.04	2167.42	2317.09	2218.45	2144.83	2077.38	2310.48	2254.49	2082.64	2166.36	2329.79	2380.33	2363.95	2197.11	2312.62	2288.15	2225.39	2187.49	2128.4	2303.62	2206.83	2078.97	2225.28	2461.22
	2068.61	2082.04	2067.28	2145.54	2143.57	2140.52	2162.51	2176.64	2156.62	2104.88	2207.01	2145.02	2237.61	2163.44	2088.08	2218.34	2260.53	2209.88	2144.01	2139.53	2125.75	2390.88	2213.97	2176.71	2231.65	2149.38	2167.54	2316.99	2218.43	2145.05	2077.63	2310.51	2254.42	2082.45	2166.39	2329.7	2380.78	2364.62	2196.93	2312.69	2288.49	2225.52	2187.6	2128.22	2303.83	2206.91	2079.06	2225.11	2461.02
	2068.39	2081.88	2067.18	2145.15	2143.52	2140.49	2162.29	2176.46	2156.55	2104.58	2207.03	2144.74	2237.71	2163.54	2088.02	2218.47	2260.58	2209.81	2144.02	2139.51	2125.92	2390.67	2214.08	2176.72	2231.69	2149.72	2167.65	2316.89	2218.42	2145.28	2077.89	2310.54	2254.35	2082.27	2166.42	2329.6	2381.24	2365.3	2196.75	2312.77	2288.83	2225.65	2187.72	2128.04	2304.05	2207	2079.15	2224.94	2460.82
	2068.17	2081.72	2067.08	2144.77	2143.47	2140.46	2162.08	2176.28	2156.48	2104.27	2207.05	2144.45	2237.82	2163.64	2087.97	2218.59	2260.62	2209.74	2144.04	2139.5	2126.1	2390.46	2214.2	2176.75	2231.74	2150.06	2167.78	2316.8	2218.42	2145.51	2078.15	2310.58	2254.29	2082.09	2166.46	2329.51	2381.7	2365.99	2196.58	2312.85	2289.18	2225.79	2187.84	2127.86	2304.27	2207.09	2079.25	2224.79	2460.64
	2067.96	2081.57	2066.98	2144.39	2143.43	2140.44	2161.88	2176.1	2156.42	2103.97	2207.07	2144.17	2237.93	2163.75	2087.92	2218.73	2260.67	2209.67	2144.06	2139.49	2126.29	2390.26	2214.32	2176.78	2231.79	2150.41	2167.91	2316.71	2218.42	2145.74	2078.41	2310.63	2254.23	2081.92	2166.5	2329.43	2382.18	2366.68	2196.41	2312.93	2289.53	2225.95	2187.97	2127.7	2304.5	2207.19	2079.35	2224.64	2460.45
	2067.74	2081.41	2066.88	2144.02	2143.39	2140.42	2161.68	2175.93	2156.36	2103.68	2207.09	2143.89	2238.05	2163.86	2087.88	2218.86	2260.73	2209.62	2144.08	2139.49	2126.48	2390.06	2214.45	2176.81	2231.84	2150.77	2168.05	2316.63	2218.42	2145.97	2078.68	2310.68	2254.17	2081.75	2166.55	2329.35	2382.66	2367.39	2196.24	2313.02	2289.89	2226.11	2188.11	2127.54	2304.74	2207.29	2079.45	2224.5	2460.27
	2067.53	2081.26	2066.79	2143.65	2143.35	2140.4	2161.48	2175.77	2156.31	2103.39	2207.12	2143.61	2238.17	2163.98	2087.84	2219	2260.79	2209.56	2144.11	2139.49	2126.68	2389.87	2214.59	2176.86	2231.9	2151.13	2168.2	2316.56	2218.43	2146.21	2078.95	2310.74	2254.12	2081.58	2166.6	2329.28	2383.15	2368.1	2196.07	2313.12	2290.26	2226.29	2188.25	2127.38	2304.99	2207.41	2079.56	2224.36	2460.1
	2067.33	2081.12	2066.7	2143.28	2143.31	2140.39	2161.29	2175.61	2156.26	2103.1	2207.15	2143.33	2238.3	2164.1	2087.81	2219.14	2260.85	2209.52	2144.14	2139.5	2126.88	2389.68	2214.74	2176.9	2231.97	2151.49	2168.35	2316.5	2218.44	2146.46	2079.22	2310.81	2254.08	2081.42	2166.66	2329.21	2383.65	2368.82	2195.91	2313.22	2290.63	2226.47	2188.4	2127.23	2305.25	2207.52	2079.67	2224.24	2459.94
	2067.12	2080.97	2066.61	2142.92	2143.27	2140.38	2161.11	2175.45	2156.21	2102.81	2207.19	2143.06	2238.44	2164.22	2087.78	2219.28	2260.92	2209.48	2144.18	2139.52	2127.09	2389.49	2214.89	2176.96	2232.05	2151.86	2168.5	2316.44	2218.45	2146.71	2079.5	2310.88	2254.04	2081.27	2166.72	2329.15	2384.16	2369.55	2195.76	2313.33	2291.01	2226.67	2188.56	2127.09	2305.51	2207.65	2079.78	2224.12	2459.77
	2066.92	2080.83	2066.53	2142.56	2143.24	2140.37	2160.92	2175.3	2156.17	2102.53	2207.23	2142.79	2238.58	2164.35	2087.76	2219.43	2260.99	2209.44	2144.22	2139.55	2127.31	2389.31	2215.05	2177.01	2232.13	2152.23	2168.67	2316.38	2218.47	2146.96	2079.77	2310.96	2254	2081.12	2166.79	2329.09	2384.68	2370.29	2195.6	2313.44	2291.39	2226.87	2188.73	2126.96	2305.78	2207.78	2079.9	2224.01	2459.62
	2066.72	2080.69	2066.45	2142.2	2143.2	2140.37	2160.75	2175.16	2156.13	2102.26	2207.27	2142.52	2238.73	2164.48	2087.75	2219.59	2261.07	2209.41	2144.26	2139.58	2127.54	2389.13	2215.21	2177.08	2232.22	2152.61	2168.84	2316.33	2218.49	2147.21	2080.05	2311.05	2253.97	2080.97	2166.86	2329.04	2385.2	2371.03	2195.45	2313.56	2291.77	2227.09	2188.9	2126.83	2306.06	2207.91	2080.02	2223.91	2459.47
	2066.52	2080.56	2066.37	2141.84	2143.17	2140.37	2160.58	2175.02	2156.1	2101.98	2207.32	2142.26	2238.88	2164.61	2087.73	2219.74	2261.16	2209.39	2144.31	2139.62	2127.77	2388.96	2215.38	2177.15	2232.31	2152.99	2169.02	2316.29	2218.51	2147.47	2080.34	2311.14	2253.94	2080.84	2166.94	2328.99	2385.74	2371.79	2195.31	2313.68	2292.16	2227.31	2189.07	2126.7	2306.35	2208.05	2080.15	2223.82	2459.32
	2066.32	2080.42	2066.3	2141.49	2143.15	2140.37	2160.41	2174.88	2156.07	2101.71	2207.37	2141.99	2239.04	2164.75	2087.73	2219.9	2261.24	2209.37	2144.36	2139.66	2128.01	2388.79	2215.56	2177.22	2232.41	2153.38	2169.2	2316.26	2218.54	2147.74	2080.62	2311.24	2253.92	2080.7	2167.03	2328.95	2386.28	2372.55	2195.17	2313.81	2292.56	2227.55	2189.26	2126.58	2306.65	2208.2	2080.28	2223.73	2459.18
	2066.13	2080.29	2066.23	2141.15	2143.12	2140.37	2160.25	2174.75	2156.05	2101.44	2207.42	2141.73	2239.21	2164.89	2087.73	2220.06	2261.33	2209.36	2144.42	2139.71	2128.25	2388.62	2215.75	2177.3	2232.51	2153.77	2169.39	2316.23	2218.57	2148.01	2080.91	2311.34	2253.9	2080.57	2167.12	2328.91	2386.83	2373.32	2195.03	2313.95	2292.96	2227.8	2189.45	2126.47	2306.95	2208.35	2080.41	2223.65	2459.05
	2065.94	2080.16	2066.16	2140.8	2143.1	2140.38	2160.09	2174.62	2156.03	2101.18	2207.48	2141.47	2239.38	2165.04	2087.73	2220.23	2261.43	2209.35	2144.48	2139.77	2128.5	2388.46	2215.94	2177.39	2232.63	2154.16	2169.58	2316.21	2218.61	2148.28	2081.2	2311.45	2253.88	2080.45	2167.21	2328.88	2387.39	2374.1	2194.89	2314.09	2293.37	2228.05	2189.65	2126.37	2307.26	2208.51	2080.55	2223.58	2458.92
	2065.75	2080.04	2066.1	2140.46	2143.07	2140.39	2159.94	2174.5	2156.01	2100.92	2207.54	2141.22	2239.55	2165.19	2087.74	2220.4	2261.53	2209.35	2144.55	2139.83	2128.76	2388.3	2216.14	2177.48	2232.74	2154.56	2169.78	2316.19	2218.65	2148.55	2081.5	2311.57	2253.87	2080.33	2167.31	2328.85	2387.96	2374.88	2194.76	2314.23	2293.78	2228.32	2189.85	2126.27	2307.57	2208.67	2080.69	2223.52	2458.8
	2065.57	2079.92	2066.03	2140.13	2143.05	2140.41	2159.79	2174.39	2156	2100.67	2207.61	2140.97	2239.73	2165.35	2087.75	2220.57	2261.63	2209.36	2144.62	2139.9	2129.02	2388.15	2216.34	2177.58	2232.87	2154.96	2169.99	2316.18	2218.69	2148.83	2081.79	2311.69	2253.87	2080.22	2167.41	2328.83	2388.54	2375.68	2194.64	2314.38	2294.2	2228.59	2190.06	2126.17	2307.9	2208.84	2080.83	2223.46	2458.68
	2065.39	2079.8	2065.97	2139.79	2143.03	2140.42	2159.65	2174.28	2155.99	2100.41	2207.68	2140.72	2239.92	2165.51	2087.77	2220.75	2261.74	2209.37	2144.69	2139.98	2129.3	2388	2216.55	2177.68	2233	2155.37	2170.21	2316.17	2218.74	2149.12	2082.09	2311.82	2253.87	2080.11	2167.52	2328.81	2389.12	2376.48	2194.51	2314.54	2294.62	2228.88	2190.28	2126.08	2308.23	2209.02	2080.98	2223.41	2458.57
	2065.21	2079.68	2065.92	2139.46	2143.02	2140.45	2159.52	2174.17	2155.98	2100.16	2207.75	2140.47	2240.11	2165.67	2087.79	2220.93	2261.86	2209.38	2144.77	2140.07	2129.57	2387.86	2216.77	2177.79	2233.14	2155.78	2170.43	2316.17	2218.79	2149.41	2082.39	2311.95	2253.87	2080.01	2167.64	2328.79	2389.71	2377.29	2194.39	2314.7	2295.05	2229.17	2190.5	2126	2308.57	2209.2	2081.13	2223.37	2458.46
	2065.03	2079.57	2065.86	2139.14	2143	2140.47	2159.38	2174.07	2155.98	2099.92	2207.82	2140.22	2240.31	2165.83	2087.82	2221.11	2261.98	2209.41	2144.85	2140.16	2129.86	2387.71	2216.99	2177.9	2233.28	2156.2	2170.65	2316.18	2218.85	2149.7	2082.7	2312.09	2253.88	2079.91	2167.76	2328.79	2390.32	2378.11	2194.28	2314.87	2295.48	2229.48	2190.73	2125.93	2308.92	2209.39	2081.29	2223.34	2458.36
	2064.86	2079.45	2065.81	2138.81	2142.99	2140.5	2159.26	2173.98	2155.99	2099.67	2207.9	2139.98	2240.51	2166	2087.85	2221.3	2262.1	2209.43	2144.94	2140.25	2130.15	2387.58	2217.22	2178.02	2233.43	2156.62	2170.89	2316.19	2218.9	2149.99	2083.01	2312.24	2253.89	2079.81	2167.88	2328.78	2390.93	2378.93	2194.17	2315.04	2295.91	2229.79	2190.97	2125.86	2309.28	2209.58	2081.44	2223.31	2458.26
	2064.68	2079.35	2065.77	2138.49	2142.98	2140.53	2159.13	2173.89	2155.99	2099.44	2207.99	2139.74	2240.72	2166.18	2087.89	2221.49	2262.23	2209.47	2145.03	2140.36	2130.45	2387.44	2217.46	2178.14	2233.59	2157.04	2171.13	2316.21	2218.97	2150.29	2083.32	2312.39	2253.9	2079.73	2168.01	2328.78	2391.54	2379.77	2194.06	2315.22	2296.36	2230.12	2191.22	2125.79	2309.64	2209.78	2081.61	2223.3	2458.17
	2064.51	2079.24	2065.72	2138.18	2142.97	2140.56	2159.02	2173.8	2156	2099.2	2208.07	2139.5	2240.93	2166.35	2087.94	2221.69	2262.36	2209.51	2145.12	2140.47	2130.75	2387.32	2217.7	2178.27	2233.75	2157.47	2171.37	2316.23	2219.03	2150.59	2083.63	2312.55	2253.93	2079.64	2168.14	2328.79	2392.17	2380.61	2193.96	2315.4	2296.8	2230.45	2191.47	2125.74	2310.01	2209.99	2081.77	2223.29	2458.08
	2064.35	2079.13	2065.68	2137.87	2142.96	2140.59	2158.9	2173.72	2156.02	2098.97	2208.16	2139.27	2241.15	2166.53	2087.99	2221.88	2262.49	2209.55	2145.22	2140.58	2131.06	2387.19	2217.95	2178.41	2233.92	2157.9	2171.62	2316.26	2219.1	2150.9	2083.95	2312.71	2253.95	2079.57	2168.28	2328.8	2392.81	2381.46	2193.86	2315.59	2297.25	2230.79	2191.72	2125.68	2310.39	2210.2	2081.94	2223.28	2458
	2064.18	2079.03	2065.64	2137.56	2142.96	2140.63	2158.79	2173.64	2156.04	2098.74	2208.26	2139.04	2241.37	2166.72	2088.04	2222.09	2262.63	2209.6	2145.32	2140.7	2131.38	2387.07	2218.2	2178.55	2234.09	2158.34	2171.88	2316.29	2219.17	2151.21	2084.27	2312.88	2253.98	2079.49	2168.43	2328.82	2393.45	2382.32	2193.77	2315.79	2297.71	2231.15	2191.99	2125.64	2310.77	2210.41	2082.12	2223.29	2457.93
	2064.02	2078.93	2065.61	2137.25	2142.95	2140.68	2158.69	2173.57	2156.06	2098.51	2208.36	2138.81	2241.6	2166.91	2088.1	2222.29	2262.78	2209.66	2145.43	2140.83	2131.7	2386.96	2218.46	2178.69	2234.28	2158.78	2172.15	2316.33	2219.25	2151.53	2084.59	2313.06	2254.01	2079.43	2168.58	2328.84	2394.1	2383.19	2193.68	2315.99	2298.17	2231.51	2192.26	2125.6	2311.17	2210.63	2082.29	2223.3	2457.86
	2063.86	2078.84	2065.57	2136.95	2142.95	2140.72	2158.59	2173.51	2156.09	2098.29	2208.46	2138.58	2241.84	2167.1	2088.16	2222.5	2262.93	2209.72	2145.54	2140.97	2132.03	2386.84	2218.72	2178.84	2234.46	2159.23	2172.42	2316.38	2219.33	2151.84	2084.91	2313.24	2254.05	2079.36	2168.73	2328.87	2394.76	2384.07	2193.59	2316.19	2298.64	2231.88	2192.54	2125.57	2311.57	2210.86	2082.47	2223.32	2457.79
	2063.71	2078.74	2065.54	2136.65	2142.95	2140.77	2158.5	2173.44	2156.12	2098.07	2208.56	2138.36	2242.08	2167.29	2088.23	2222.71	2263.08	2209.78	2145.66	2141.11	2132.36	2386.74	2219	2179	2234.66	2159.68	2172.7	2316.43	2219.41	2152.17	2085.24	2313.43	2254.09	2079.31	2168.89	2328.9	2395.43	2384.95	2193.51	2316.4	2299.11	2232.27	2192.82	2125.54	2311.98	2211.09	2082.66	2223.35	2457.74
	2063.55	2078.65	2065.52	2136.35	2142.95	2140.82	2158.41	2173.39	2156.16	2097.85	2208.67	2138.13	2242.32	2167.49	2088.31	2222.93	2263.24	2209.86	2145.78	2141.26	2132.71	2386.63	2219.27	2179.16	2234.86	2160.13	2172.98	2316.49	2219.5	2152.49	2085.57	2313.63	2254.14	2079.26	2169.06	2328.93	2396.1	2385.84	2193.43	2316.62	2299.58	2232.66	2193.11	2125.52	2312.39	2211.33	2082.84	2223.38	2457.68
	2063.4	2078.56	2065.49	2136.06	2142.96	2140.87	2158.32	2173.34	2156.2	2097.64	2208.78	2137.91	2242.57	2167.69	2088.39	2223.14	2263.4	2209.93	2145.9	2141.41	2133.05	2386.54	2219.56	2179.32	2235.07	2160.59	2173.27	2316.55	2219.59	2152.82	2085.9	2313.83	2254.19	2079.21	2169.23	2328.97	2396.79	2386.74	2193.36	2316.84	2300.06	2233.06	2193.41	2125.5	2312.81	2211.57	2083.03	2223.42	2457.64
	2063.25	2078.48	2065.47	2135.77	2142.96	2140.93	2158.24	2173.29	2156.24	2097.43	2208.9	2137.7	2242.83	2167.9	2088.47	2223.37	2263.56	2210.02	2146.03	2141.57	2133.41	2386.44	2219.84	2179.5	2235.28	2161.05	2173.57	2316.61	2219.68	2153.16	2086.24	2314.04	2254.24	2079.17	2169.4	2329.02	2397.48	2387.65	2193.29	2317.07	2300.55	2233.48	2193.71	2125.49	2313.25	2211.82	2083.23	2223.47	2457.59
	2063.1	2078.39	2065.45	2135.48	2142.97	2140.99	2158.17	2173.25	2156.29	2097.22	2209.02	2137.48	2243.09	2168.11	2088.56	2223.59	2263.73	2210.11	2146.16	2141.74	2133.77	2386.35	2220.14	2179.67	2235.5	2161.52	2173.87	2316.69	2219.78	2153.49	2086.58	2314.25	2254.3	2079.13	2169.58	2329.07	2398.18	2388.57	2193.22	2317.3	2301.03	2233.9	2194.02	2125.49	2313.68	2212.07	2083.43	2223.53	2457.56
	2062.96	2078.31	2065.44	2135.19	2142.98	2141.05	2158.1	2173.21	2156.34	2097.02	2209.14	2137.27	2243.35	2168.32	2088.66	2223.82	2263.91	2210.2	2146.3	2141.91	2134.14	2386.27	2220.44	2179.85	2235.73	2161.99	2174.18	2316.77	2219.88	2153.83	2086.92	2314.47	2254.36	2079.1	2169.77	2329.12	2398.89	2389.49	2193.16	2317.54	2301.53	2234.33	2194.34	2125.49	2314.13	2212.33	2083.63	2223.59	2457.52
	2062.82	2078.23	2065.43	2134.91	2142.99	2141.12	2158.03	2173.18	2156.39	2096.82	2209.27	2137.06	2243.62	2168.54	2088.76	2224.05	2264.09	2210.3	2146.44	2142.09	2134.51	2386.19	2220.74	2180.04	2235.96	2162.47	2174.5	2316.85	2219.99	2154.18	2087.27	2314.69	2254.43	2079.07	2169.96	2329.18	2399.6	2390.42	2193.1	2317.79	2302.03	2234.77	2194.66	2125.5	2314.58	2212.59	2083.83	2223.67	2457.5
	2062.68	2078.15	2065.42	2134.64	2143	2141.19	2157.97	2173.16	2156.45	2096.62	2209.4	2136.85	2243.9	2168.76	2088.86	2224.29	2264.27	2210.41	2146.59	2142.27	2134.89	2386.11	2221.05	2180.23	2236.2	2162.95	2174.82	2316.94	2220.1	2154.53	2087.61	2314.92	2254.5	2079.05	2170.15	2329.25	2400.33	2391.36	2193.05	2318.04	2302.53	2235.22	2195	2125.51	2315.04	2212.86	2084.04	2223.75	2457.48
	2062.55	2078.08	2065.41	2134.36	2143.02	2141.26	2157.92	2173.13	2156.51	2096.43	2209.53	2136.65	2244.18	2168.98	2088.97	2224.53	2264.46	2210.52	2146.73	2142.47	2135.28	2386.04	2221.37	2180.43	2236.45	2163.43	2175.15	2317.03	2220.21	2154.88	2087.96	2315.16	2254.58	2079.04	2170.35	2329.32	2401.06	2392.31	2193.01	2318.3	2303.04	2235.68	2195.33	2125.53	2315.51	2213.14	2084.25	2223.83	2457.46
	2062.41	2078.01	2065.41	2134.09	2143.03	2141.33	2157.86	2173.12	2156.58	2096.24	2209.67	2136.45	2244.46	2169.21	2089.09	2224.77	2264.65	2210.63	2146.89	2142.66	2135.67	2385.97	2221.69	2180.63	2236.7	2163.92	2175.49	2317.13	2220.32	2155.24	2088.32	2315.4	2254.66	2079.03	2170.56	2329.39	2401.8	2393.27	2192.96	2318.56	2303.55	2236.15	2195.68	2125.56	2315.98	2213.42	2084.47	2223.93	2457.45
	2062.28	2077.94	2065.41	2133.82	2143.05	2141.41	2157.82	2173.11	2156.65	2096.05	2209.81	2136.25	2244.75	2169.44	2089.21	2225.01	2264.84	2210.75	2147.05	2142.87	2136.07	2385.9	2222.02	2180.83	2236.96	2164.41	2175.83	2317.23	2220.44	2155.6	2088.67	2315.65	2254.74	2079.02	2170.77	2329.47	2402.55	2394.24	2192.92	2318.83	2304.06	2236.63	2196.03	2125.59	2316.47	2213.7	2084.69	2224.03	2457.45
	2062.15	2077.87	2065.41	2133.56	2143.07	2141.49	2157.78	2173.1	2156.73	2095.87	2209.95	2136.05	2245.05	2169.67	2089.33	2225.26	2265.04	2210.88	2147.21	2143.08	2136.48	2385.85	2222.35	2181.04	2237.22	2164.91	2176.18	2317.34	2220.57	2155.96	2089.03	2315.91	2254.83	2079.02	2170.98	2329.55	2403.3	2395.21	2192.89	2319.1	2304.58	2237.12	2196.39	2125.63	2316.96	2213.99	2084.91	2224.14	2457.45
	2062.03	2077.8	2065.41	2133.3	2143.09	2141.57	2157.74	2173.1	2156.81	2095.68	2210.1	2135.86	2245.35	2169.91	2089.46	2225.51	2265.25	2211.01	2147.37	2143.29	2136.89	2385.79	2222.68	2181.26	2237.5	2165.41	2176.53	2317.46	2220.69	2156.33	2089.39	2316.17	2254.92	2079.03	2171.2	2329.64	2404.07	2396.19	2192.86	2319.38	2305.11	2237.62	2196.75	2125.67	2317.45	2214.29	2085.14	2224.25	2457.45
	2061.9	2077.74	2065.42	2133.04	2143.12	2141.66	2157.71	2173.1	2156.89	2095.51	2210.25	2135.67	2245.65	2170.15	2089.6	2225.77	2265.46	2211.15	2147.54	2143.52	2137.31	2385.74	2223.03	2181.48	2237.78	2165.91	2176.89	2317.58	2220.82	2156.7	2089.76	2316.43	2255.02	2079.04	2171.42	2329.74	2404.84	2397.18	2192.83	2319.66	2305.64	2238.12	2197.12	2125.72	2317.96	2214.59	2085.37	2224.38	2457.46
	2061.78	2077.68	2065.43	2132.78	2143.14	2141.75	2157.68	2173.11	2156.97	2095.33	2210.41	2135.48	2245.96	2170.39	2089.74	2226.03	2265.67	2211.3	2147.72	2143.74	2137.73	2385.7	2223.37	2181.71	2238.06	2166.42	2177.26	2317.7	2220.95	2157.07	2090.13	2316.71	2255.12	2079.05	2171.65	2329.83	2405.62	2398.18	2192.81	2319.95	2306.17	2238.64	2197.5	2125.78	2318.47	2214.9	2085.6	2224.51	2457.48
	2061.67	2077.62	2065.44	2132.53	2143.17	2141.84	2157.65	2173.12	2157.06	2095.16	2210.57	2135.29	2246.28	2170.64	2089.89	2226.29	2265.89	2211.45	2147.9	2143.98	2138.16	2385.66	2223.73	2181.94	2238.35	2166.94	2177.64	2317.83	2221.09	2157.45	2090.5	2316.99	2255.22	2079.07	2171.89	2329.94	2406.41	2399.18	2192.8	2320.25	2306.71	2239.17	2197.88	2125.84	2318.99	2215.21	2085.83	2224.65	2457.5
	2061.55	2077.56	2065.46	2132.28	2143.2	2141.93	2157.63	2173.14	2157.16	2094.99	2210.73	2135.11	2246.59	2170.88	2090.04	2226.56	2266.11	2211.6	2148.08	2144.22	2138.6	2385.62	2224.08	2182.17	2238.65	2167.45	2178.02	2317.96	2221.23	2157.83	2090.87	2317.27	2255.33	2079.1	2172.13	2330.05	2407.2	2400.2	2192.79	2320.55	2307.25	2239.7	2198.27	2125.91	2319.52	2215.52	2086.07	2224.79	2457.53
	2061.44	2077.51	2065.48	2132.04	2143.23	2142.03	2157.62	2173.16	2157.26	2094.82	2210.9	2134.93	2246.92	2171.14	2090.2	2226.83	2266.33	2211.76	2148.26	2144.47	2139.04	2385.59	2224.45	2182.41	2238.96	2167.97	2178.4	2318.1	2221.37	2158.22	2091.25	2317.56	2255.44	2079.13	2172.37	2330.16	2408.01	2401.22	2192.78	2320.86	2307.8	2240.25	2198.67	2125.98	2320.05	2215.84	2086.32	2224.94	2457.56
	2061.33	2077.45	2065.5	2131.79	2143.26	2142.13	2157.61	2173.19	2157.36	2094.66	2211.07	2134.75	2247.25	2171.39	2090.36	2227.1	2266.56	2211.92	2148.46	2144.72	2139.49	2385.56	2224.81	2182.66	2239.27	2168.5	2178.8	2318.25	2221.52	2158.61	2091.63	2317.86	2255.56	2079.17	2172.62	2330.27	2408.82	2402.25	2192.78	2321.17	2308.35	2240.8	2199.07	2126.06	2320.59	2216.17	2086.56	2225.1	2457.6
	2061.22	2077.4	2065.52	2131.55	2143.3	2142.23	2157.6	2173.22	2157.47	2094.5	2211.24	2134.57	2247.58	2171.65	2090.53	2227.37	2266.79	2212.1	2148.65	2144.98	2139.95	2385.54	2225.18	2182.91	2239.59	2169.03	2179.2	2318.4	2221.67	2159	2092.01	2318.16	2255.68	2079.21	2172.88	2330.4	2409.64	2403.28	2192.78	2321.49	2308.9	2241.37	2199.48	2126.15	2321.14	2216.5	2086.81	2225.27	2457.65
	2061.12	2077.36	2065.55	2131.32	2143.33	2142.34	2157.6	2173.26	2157.58	2094.34	2211.42	2134.4	2247.92	2171.91	2090.7	2227.65	2267.03	2212.27	2148.85	2145.24	2140.41	2385.52	2225.56	2183.16	2239.91	2169.56	2179.6	2318.55	2221.82	2159.4	2092.39	2318.47	2255.8	2079.25	2173.13	2330.52	2410.47	2404.33	2192.79	2321.82	2309.46	2241.94	2199.9	2126.24	2321.7	2216.84	2087.06	2225.44	2457.7
	2061.01	2077.31	2065.58	2131.08	2143.37	2142.45	2157.61	2173.3	2157.69	2094.18	2211.6	2134.23	2248.26	2172.18	2090.88	2227.93	2267.27	2212.45	2149.05	2145.51	2140.88	2385.51	2225.94	2183.42	2240.25	2170.1	2180.02	2318.71	2221.98	2159.8	2092.78	2318.78	2255.93	2079.31	2173.4	2330.65	2411.3	2405.38	2192.8	2322.15	2310.03	2242.53	2200.32	2126.34	2322.26	2217.18	2087.32	2225.63	2457.75
	2060.91	2077.27	2065.61	2130.85	2143.41	2142.56	2157.62	2173.35	2157.81	2094.03	2211.79	2134.06	2248.61	2172.45	2091.06	2228.22	2267.52	2212.64	2149.26	2145.79	2141.35	2385.5	2226.33	2183.69	2240.58	2170.64	2180.44	2318.87	2222.14	2160.2	2093.17	2319.1	2256.06	2079.36	2173.67	2330.79	2412.14	2406.45	2192.82	2322.48	2310.59	2243.12	2200.75	2126.44	2322.83	2217.52	2087.58	2225.81	2457.81
	2060.82	2077.22	2065.65	2130.62	2143.45	2142.67	2157.63	2173.4	2157.93	2093.88	2211.98	2133.89	2248.96	2172.72	2091.25	2228.51	2267.77	2212.83	2149.47	2146.07	2141.83	2385.49	2226.72	2183.96	2240.93	2171.18	2180.86	2319.04	2222.31	2160.61	2093.57	2319.42	2256.2	2079.43	2173.94	2330.93	2413	2407.52	2192.84	2322.82	2311.17	2243.72	2201.19	2126.55	2323.41	2217.87	2087.84	2226.01	2457.87
	2060.72	2077.18	2065.69	2130.4	2143.49	2142.79	2157.65	2173.46	2158.05	2093.74	2212.17	2133.73	2249.31	2172.99	2091.44	2228.8	2268.02	2213.03	2149.69	2146.36	2142.32	2385.49	2227.12	2184.23	2241.28	2171.73	2181.29	2319.21	2222.47	2161.02	2093.96	2319.75	2256.34	2079.49	2174.22	2331.08	2413.85	2408.59	2192.86	2323.17	2311.74	2244.33	2201.64	2126.66	2323.99	2218.23	2088.11	2226.21	2457.94
	2060.63	2077.15	2065.73	2130.18	2143.54	2142.91	2157.67	2173.52	2158.18	2093.59	2212.37	2133.57	2249.67	2173.27	2091.64	2229.1	2268.28	2213.23	2149.91	2146.66	2142.81	2385.5	2227.52	2184.51	2241.64	2172.29	2181.73	2319.39	2222.64	2161.44	2094.36	2320.09	2256.49	2079.57	2174.5	2331.23	2414.72	2409.68	2192.89	2323.52	2312.32	2244.95	2202.09	2126.78	2324.59	2218.59	2088.38	2226.42	2458.02
	2060.54	2077.11	2065.77	2129.96	2143.58	2143.03	2157.69	2173.59	2158.32	2093.45	2212.57	2133.41	2250.04	2173.55	2091.84	2229.4	2268.54	2213.44	2150.13	2146.96	2143.31	2385.51	2227.92	2184.79	2242	2172.84	2182.18	2319.57	2222.82	2161.85	2094.77	2320.43	2256.63	2079.64	2174.79	2331.38	2415.6	2410.77	2192.93	2323.88	2312.91	2245.58	2202.54	2126.91	2325.19	2218.95	2088.65	2226.64	2458.1
	2060.45	2077.08	2065.82	2129.74	2143.63	2143.16	2157.72	2173.66	2158.45	2093.31	2212.77	2133.26	2250.41	2173.84	2092.05	2229.7	2268.81	2213.65	2150.36	2147.26	2143.82	2385.52	2228.33	2185.08	2242.37	2173.4	2182.63	2319.76	2223	2162.27	2095.17	2320.78	2256.79	2079.73	2175.08	2331.54	2416.48	2411.88	2192.97	2324.25	2313.49	2246.21	2203.01	2127.04	2325.79	2219.32	2088.93	2226.86	2458.19
	2060.37	2077.05	2065.87	2129.53	2143.68	2143.28	2157.76	2173.73	2158.59	2093.18	2212.98	2133.1	2250.78	2174.12	2092.26	2230	2269.08	2213.87	2150.59	2147.57	2144.33	2385.54	2228.75	2185.37	2242.75	2173.97	2183.08	2319.95	2223.18	2162.7	2095.58	2321.13	2256.94	2079.81	2175.38	2331.7	2417.37	2412.98	2193.02	2324.62	2314.09	2246.86	2203.47	2127.18	2326.41	2219.7	2089.21	2227.09	2458.28
	2060.29	2077.02	2065.92	2129.32	2143.73	2143.41	2157.8	2173.82	2158.74	2093.05	2213.19	2132.95	2251.16	2174.41	2092.48	2230.31	2269.35	2214.09	2150.83	2147.89	2144.84	2385.56	2229.17	2185.66	2243.14	2174.54	2183.55	2320.15	2223.36	2163.12	2095.99	2321.49	2257.1	2079.91	2175.69	2331.87	2418.27	2414.1	2193.07	2324.99	2314.68	2247.52	2203.95	2127.32	2327.03	2220.08	2089.49	2227.33	2458.38
	2060.21	2076.99	2065.97	2129.11	2143.79	2143.55	2157.84	2173.9	2158.88	2092.92	2213.4	2132.8	2251.54	2174.71	2092.7	2230.62	2269.63	2214.32	2151.07	2148.21	2145.36	2385.59	2229.59	2185.97	2243.53	2175.11	2184.02	2320.35	2223.55	2163.56	2096.41	2321.86	2257.27	2080	2175.99	2332.05	2419.17	2415.23	2193.12	2325.37	2315.28	2248.18	2204.43	2127.47	2327.66	2220.46	2089.78	2227.57	2458.48
	2060.13	2076.96	2066.03	2128.91	2143.84	2143.68	2157.89	2173.99	2159.04	2092.79	2213.62	2132.66	2251.93	2175	2092.93	2230.94	2269.92	2214.56	2151.32	2148.54	2145.89	2385.62	2230.02	2186.27	2243.92	2175.68	2184.49	2320.55	2223.74	2163.99	2096.83	2322.23	2257.43	2080.11	2176.31	2332.23	2420.09	2416.36	2193.18	2325.76	2315.89	2248.85	2204.92	2127.62	2328.29	2220.85	2090.06	2227.82	2458.59
	2060.05	2076.94	2066.09	2128.7	2143.9	2143.82	2157.95	2174.09	2159.19	2092.67	2213.84	2132.52	2252.32	2175.3	2093.16	2231.26	2270.2	2214.8	2151.57	2148.87	2146.43	2385.66	2230.45	2186.58	2244.32	2176.26	2184.97	2320.76	2223.94	2164.42	2097.25	2322.6	2257.61	2080.21	2176.62	2332.41	2421.01	2417.5	2193.24	2326.15	2316.5	2249.54	2205.42	2127.78	2328.94	2221.24	2090.36	2228.08	2458.7
	2059.98	2076.92	2066.15	2128.5	2143.95	2143.96	2158	2174.18	2159.35	2092.55	2214.07	2132.37	2252.72	2175.6	2093.4	2231.58	2270.49	2215.04	2151.82	2149.21	2146.97	2385.7	2230.89	2186.9	2244.73	2176.85	2185.46	2320.98	2224.14	2164.86	2097.67	2322.98	2257.78	2080.33	2176.95	2332.6	2421.94	2418.65	2193.31	2326.55	2317.11	2250.23	2205.92	2127.95	2329.59	2221.64	2090.65	2228.34	2458.82
	2059.91	2076.9	2066.22	2128.31	2144.01	2144.1	2158.07	2174.29	2159.51	2092.43	2214.29	2132.24	2253.12	2175.91	2093.64	2231.9	2270.79	2215.29	2152.08	2149.56	2147.51	2385.74	2231.33	2187.21	2245.15	2177.43	2185.95	2321.2	2224.34	2165.31	2098.1	2323.37	2257.96	2080.45	2177.27	2332.79	2422.88	2419.8	2193.38	2326.95	2317.73	2250.93	2206.43	2128.12	2330.24	2222.04	2090.95	2228.61	2458.94
	2059.84	2076.88	2066.29	2128.12	2144.07	2144.24	2158.13	2174.4	2159.68	2092.32	2214.53	2132.1	2253.53	2176.21	2093.89	2232.23	2271.09	2215.55	2152.34	2149.91	2148.06	2385.79	2231.77	2187.54	2245.57	2178.02	2186.45	2321.42	2224.55	2165.75	2098.53	2323.76	2258.15	2080.57	2177.6	2332.98	2423.82	2420.97	2193.46	2327.36	2318.35	2251.64	2206.95	2128.3	2330.91	2222.45	2091.25	2228.88	2459.07
	2059.78	2076.87	2066.36	2127.92	2144.13	2144.39	2158.2	2174.51	2159.85	2092.2	2214.76	2131.97	2253.94	2176.52	2094.14	2232.57	2271.39	2215.81	2152.61	2150.26	2148.62	2385.85	2232.22	2187.87	2246	2178.62	2186.95	2321.65	2224.76	2166.2	2098.96	2324.16	2258.33	2080.7	2177.94	2333.19	2424.78	2422.14	2193.54	2327.78	2318.97	2252.35	2207.47	2128.48	2331.58	2222.86	2091.56	2229.17	2459.21
	2059.72	2076.86	2066.43	2127.74	2144.2	2144.54	2158.28	2174.63	2160.03	2092.09	2215	2131.84	2254.35	2176.84	2094.4	2232.9	2271.7	2216.07	2152.88	2150.62	2149.18	2385.91	2232.68	2188.2	2246.43	2179.21	2187.46	2321.88	2224.97	2166.65	2099.4	2324.57	2258.52	2080.83	2178.28	2333.39	2425.74	2423.31	2193.63	2328.2	2319.6	2253.08	2208	2128.66	2332.26	2223.27	2091.87	2229.45	2459.35
	2059.66	2076.85	2066.5	2127.55	2144.26	2144.69	2158.36	2174.75	2160.2	2091.99	2215.25	2131.71	2254.77	2177.15	2094.66	2233.24	2272.01	2216.35	2153.15	2150.99	2149.75	2385.97	2233.13	2188.53	2246.87	2179.81	2187.98	2322.12	2225.19	2167.1	2099.84	2324.97	2258.72	2080.97	2178.63	2333.6	2426.71	2424.5	2193.72	2328.62	2320.23	2253.81	2208.53	2128.86	2332.95	2223.69	2092.18	2229.75	2459.49
	2059.6	2076.84	2066.58	2127.37	2144.33	2144.85	2158.44	2174.88	2160.38	2091.88	2215.49	2131.58	2255.19	2177.47	2094.93	2233.58	2272.33	2216.62	2153.43	2151.36	2150.32	2386.04	2233.6	2188.87	2247.32	2180.42	2188.5	2322.36	2225.41	2167.56	2100.28	2325.39	2258.92	2081.11	2178.98	2333.82	2427.69	2425.69	2193.82	2329.06	2320.87	2254.56	2209.07	2129.06	2333.64	2224.12	2092.5	2230.05	2459.64
	2059.54	2076.83	2066.66	2127.19	2144.4	2145	2158.53	2175.01	2160.57	2091.78	2215.74	2131.46	2255.62	2177.79	2095.2	2233.93	2272.65	2216.9	2153.71	2151.74	2150.9	2386.11	2234.06	2189.22	2247.77	2181.02	2189.03	2322.61	2225.63	2168.02	2100.72	2325.81	2259.12	2081.25	2179.34	2334.04	2428.67	2426.89	2193.92	2329.49	2321.51	2255.31	2209.62	2129.26	2334.34	2224.55	2092.81	2230.36	2459.8
	2059.49	2076.83	2066.75	2127.01	2144.47	2145.16	2158.62	2175.14	2160.76	2091.68	2216	2131.34	2256.05	2178.12	2095.48	2234.28	2272.97	2217.19	2154	2152.12	2151.49	2386.19	2234.53	2189.57	2248.23	2181.64	2189.56	2322.86	2225.86	2168.48	2101.17	2326.23	2259.33	2081.41	2179.7	2334.26	2429.67	2428.1	2194.03	2329.93	2322.15	2256.07	2210.17	2129.47	2335.05	2224.98	2093.13	2230.67	2459.96
	2059.44	2076.82	2066.83	2126.84	2144.54	2145.32	2158.72	2175.28	2160.95	2091.59	2216.25	2131.22	2256.49	2178.44	2095.76	2234.63	2273.3	2217.48	2154.29	2152.5	2152.08	2386.27	2235.01	2189.92	2248.7	2182.25	2190.1	2323.12	2226.09	2168.94	2101.62	2326.66	2259.54	2081.56	2180.06	2334.49	2430.67	2429.32	2194.14	2330.38	2322.8	2256.83	2210.73	2129.68	2335.76	2225.42	2093.46	2230.99	2460.12
	2059.39	2076.82	2066.92	2126.67	2144.61	2145.48	2158.82	2175.43	2161.15	2091.49	2216.51	2131.11	2256.93	2178.77	2096.04	2234.98	2273.63	2217.78	2154.58	2152.89	2152.68	2386.36	2235.49	2190.28	2249.17	2182.87	2190.65	2323.38	2226.33	2169.41	2102.08	2327.1	2259.75	2081.73	2180.43	2334.73	2431.68	2430.54	2194.25	2330.84	2323.45	2257.61	2211.3	2129.9	2336.49	2225.86	2093.79	2231.31	2460.29
	2059.34	2076.82	2067.01	2126.5	2144.68	2145.65	2158.93	2175.58	2161.35	2091.4	2216.78	2130.99	2257.37	2179.1	2096.33	2235.34	2273.97	2218.08	2154.88	2153.29	2153.28	2386.45	2235.97	2190.64	2249.65	2183.49	2191.2	2323.64	2226.57	2169.88	2102.53	2327.54	2259.97	2081.89	2180.81	2334.96	2432.7	2431.77	2194.37	2331.29	2324.11	2258.4	2211.87	2130.12	2337.21	2226.3	2094.12	2231.65	2460.47
	2059.3	2076.83	2067.1	2126.33	2144.76	2145.82	2159.04	2175.73	2161.55	2091.32	2217.05	2130.88	2257.82	2179.44	2096.63	2235.7	2274.31	2218.39	2155.19	2153.69	2153.89	2386.54	2236.46	2191.01	2250.13	2184.11	2191.75	2323.91	2226.81	2170.35	2102.99	2327.99	2260.19	2082.06	2181.19	2335.21	2433.72	2433.01	2194.5	2331.76	2324.77	2259.19	2212.45	2130.35	2337.95	2226.75	2094.45	2231.98	2460.65
	2059.26	2076.83	2067.2	2126.17	2144.84	2145.99	2159.15	2175.89	2161.76	2091.23	2217.32	2130.78	2258.28	2179.78	2096.93	2236.07	2274.65	2218.7	2155.49	2154.1	2154.5	2386.64	2236.95	2191.38	2250.62	2184.74	2192.31	2324.19	2227.06	2170.82	2103.46	2328.44	2260.42	2082.24	2181.57	2335.45	2434.76	2434.25	2194.63	2332.23	2325.43	2259.99	2213.04	2130.59	2338.7	2227.21	2094.79	2232.33	2460.84
	2059.22	2076.84	2067.3	2126	2144.91	2146.16	2159.27	2176.05	2161.97	2091.15	2217.59	2130.67	2258.73	2180.12	2097.23	2236.44	2275	2219.02	2155.81	2154.51	2155.12	2386.74	2237.44	2191.76	2251.12	2185.37	2192.88	2324.46	2227.31	2171.3	2103.92	2328.9	2260.64	2082.42	2181.96	2335.71	2435.8	2435.5	2194.76	2332.7	2326.1	2260.8	2213.63	2130.83	2339.45	2227.66	2095.13	2232.68	2461.03
	2059.18	2076.85	2067.4	2125.84	2144.99	2146.33	2159.39	2176.22	2162.18	2091.07	2217.87	2130.57	2259.2	2180.46	2097.54	2236.81	2275.35	2219.34	2156.12	2154.92	2155.74	2386.85	2237.94	2192.13	2251.62	2186	2193.45	2324.75	2227.56	2171.78	2104.39	2329.36	2260.88	2082.61	2182.36	2335.96	2436.85	2436.76	2194.9	2333.18	2326.77	2261.62	2214.23	2131.07	2340.2	2228.13	2095.47	2233.03	2461.23
	2059.15	2076.86	2067.5	2125.69	2145.07	2146.51	2159.52	2176.39	2162.4	2090.99	2218.15	2130.47	2259.66	2180.81	2097.86	2237.19	2275.71	2219.67	2156.44	2155.35	2156.37	2386.97	2238.44	2192.52	2252.13	2186.64	2194.03	2325.03	2227.82	2172.26	2104.87	2329.83	2261.11	2082.8	2182.76	2336.23	2437.91	2438.03	2195.04	2333.67	2327.45	2262.45	2214.83	2131.32	2340.97	2228.59	2095.82	2233.39	2461.44
	2059.12	2076.87	2067.61	2125.53	2145.16	2146.69	2159.65	2176.57	2162.62	2090.92	2218.44	2130.37	2260.13	2181.15	2098.17	2237.57	2276.07	2220	2156.77	2155.77	2157.01	2387.08	2238.95	2192.9	2252.64	2187.28	2194.61	2325.32	2228.08	2172.74	2105.34	2330.3	2261.35	2082.99	2183.16	2336.49	2438.98	2439.3	2195.19	2334.16	2328.13	2263.28	2215.45	2131.58	2341.74	2229.06	2096.17	2233.76	2461.64
	2059.09	2076.89	2067.71	2125.38	2145.24	2146.87	2159.79	2176.75	2162.85	2090.85	2218.73	2130.27	2260.61	2181.5	2098.5	2237.95	2276.44	2220.34	2157.09	2156.2	2157.65	2387.21	2239.46	2193.3	2253.16	2187.92	2195.2	2325.62	2228.35	2173.23	2105.82	2330.78	2261.6	2083.19	2183.57	2336.76	2440.05	2440.58	2195.35	2334.66	2328.81	2264.12	2216.06	2131.84	2342.52	2229.54	2096.52	2234.13	2461.86
	2059.06	2076.9	2067.82	2125.23	2145.32	2147.05	2159.93	2176.93	2163.07	2090.78	2219.02	2130.18	2261.08	2181.86	2098.82	2238.33	2276.81	2220.68	2157.43	2156.64	2158.29	2387.33	2239.97	2193.69	2253.69	2188.57	2195.79	2325.92	2228.61	2173.71	2106.3	2331.26	2261.84	2083.39	2183.98	2337.04	2441.14	2441.87	2195.5	2335.16	2329.49	2264.97	2216.69	2132.1	2343.31	2230.02	2096.88	2234.51	2462.08
	2059.03	2076.92	2067.94	2125.09	2145.41	2147.24	2160.07	2177.12	2163.31	2090.71	2219.32	2130.09	2261.57	2182.21	2099.16	2238.72	2277.18	2221.03	2157.76	2157.08	2158.94	2387.46	2240.49	2194.09	2254.22	2189.22	2196.39	2326.22	2228.89	2174.2	2106.79	2331.75	2262.1	2083.6	2184.4	2337.32	2442.23	2443.16	2195.67	2335.67	2330.18	2265.83	2217.32	2132.37	2344.1	2230.5	2097.24	2234.89	2462.3
	2059.01	2076.94	2068.05	2124.94	2145.5	2147.42	2160.22	2177.31	2163.54	2090.65	2219.62	2130	2262.05	2182.57	2099.49	2239.12	2277.56	2221.39	2158.1	2157.52	2159.6	2387.6	2241.01	2194.49	2254.76	2189.87	2197	2326.53	2229.16	2174.7	2107.28	2332.24	2262.35	2083.82	2184.82	2337.6	2443.33	2444.46	2195.83	2336.18	2330.88	2266.7	2217.95	2132.65	2344.9	2230.98	2097.6	2235.28	2462.53
	2058.99	2076.97	2068.17	2124.8	2145.59	2147.61	2160.38	2177.51	2163.78	2090.59	2219.92	2129.92	2262.54	2182.93	2099.83	2239.51	2277.94	2221.75	2158.45	2157.97	2160.26	2387.74	2241.54	2194.9	2255.3	2190.53	2197.61	2326.84	2229.44	2175.19	2107.77	2332.74	2262.61	2084.04	2185.25	2337.89	2444.43	2445.77	2196.01	2336.7	2331.58	2267.57	2218.6	2132.93	2345.71	2231.47	2097.96	2235.67	2462.77
	2058.97	2076.99	2068.29	2124.66	2145.68	2147.8	2160.53	2177.71	2164.02	2090.53	2220.23	2129.83	2263.04	2183.3	2100.18	2239.91	2278.32	2222.11	2158.8	2158.42	2160.93	2387.88	2242.07	2195.31	2255.85	2191.19	2198.22	2327.16	2229.73	2175.68	2108.27	2333.24	2262.87	2084.26	2185.68	2338.18	2445.55	2447.09	2196.18	2337.22	2332.28	2268.45	2219.25	2133.21	2346.53	2231.97	2098.33	2236.07	2463.01
	2058.95	2077.02	2068.41	2124.53	2145.77	2147.99	2160.69	2177.92	2164.27	2090.47	2220.54	2129.75	2263.54	2183.66	2100.53	2240.31	2278.71	2222.48	2159.15	2158.88	2161.6	2388.03	2242.6	2195.73	2256.41	2191.85	2198.84	2327.48	2230.01	2176.18	2108.76	2333.75	2263.14	2084.49	2186.12	2338.48	2446.67	2448.41	2196.36	2337.75	2332.98	2269.34	2219.9	2133.5	2347.35	2232.46	2098.7	2236.47	2463.25
	2058.94	2077.04	2068.54	2124.39	2145.86	2148.19	2160.86	2178.13	2164.52	2090.42	2220.85	2129.67	2264.04	2184.03	2100.88	2240.72	2279.11	2222.85	2159.51	2159.34	2162.28	2388.19	2243.13	2196.15	2256.97	2192.51	2199.46	2327.81	2230.3	2176.68	2109.26	2334.27	2263.4	2084.72	2186.56	2338.78	2447.81	2449.74	2196.55	2338.28	2333.69	2270.24	2220.56	2133.8	2348.18	2232.97	2099.08	2236.88	2463.5
	2058.93	2077.07	2068.66	2124.26	2145.96	2148.38	2161.03	2178.34	2164.77	2090.37	2221.17	2129.6	2264.55	2184.4	2101.24	2241.13	2279.51	2223.23	2159.87	2159.81	2162.96	2388.34	2243.67	2196.57	2257.54	2193.18	2200.09	2328.14	2230.6	2177.18	2109.77	2334.79	2263.68	2084.96	2187.01	2339.09	2448.95	2451.08	2196.74	2338.82	2334.4	2271.15	2221.23	2134.1	2349.01	2233.47	2099.45	2237.3	2463.76
	2058.92	2077.11	2068.79	2124.13	2146.05	2148.58	2161.2	2178.56	2165.03	2090.32	2221.49	2129.52	2265.06	2184.77	2101.61	2241.54	2279.91	2223.61	2160.24	2160.28	2163.65	2388.51	2244.22	2197	2258.11	2193.85	2200.73	2328.47	2230.9	2177.68	2110.28	2335.31	2263.95	2085.2	2187.46	2339.4	2450.1	2452.42	2196.94	2339.37	2335.12	2272.06	2221.91	2134.4	2349.86	2233.98	2099.83	2237.72	2464.02
	2058.91	2077.14	2068.92	2124	2146.15	2148.78	2161.38	2178.78	2165.29	2090.28	2221.81	2129.45	2265.58	2185.15	2101.97	2241.96	2280.31	2224	2160.61	2160.75	2164.34	2388.67	2244.76	2197.43	2258.69	2194.52	2201.37	2328.81	2231.2	2178.19	2110.79	2335.84	2264.23	2085.44	2187.92	2339.72	2451.25	2453.77	2197.14	2339.92	2335.84	2272.98	2222.59	2134.71	2350.71	2234.49	2100.22	2238.15	2464.29
	2058.9	2077.18	2069.06	2123.88	2146.25	2148.98	2161.56	2179.01	2165.55	2090.23	2222.14	2129.38	2266.09	2185.53	2102.35	2242.38	2280.72	2224.4	2160.98	2161.23	2165.04	2388.85	2245.31	2197.87	2259.27	2195.2	2202.01	2329.15	2231.51	2178.69	2111.3	2336.37	2264.52	2085.69	2188.38	2340.04	2452.42	2455.12	2197.34	2340.47	2336.56	2273.91	2223.27	2135.02	2351.57	2235.01	2100.6	2238.58	2464.56
	2058.9	2077.21	2069.19	2123.75	2146.34	2149.19	2161.75	2179.24	2165.82	2090.19	2222.47	2129.32	2266.62	2185.91	2102.72	2242.8	2281.14	2224.8	2161.36	2161.71	2165.74	2389.02	2245.86	2198.3	2259.86	2195.87	2202.66	2329.5	2231.82	2179.2	2111.82	2336.91	2264.8	2085.95	2188.84	2340.36	2453.59	2456.49	2197.55	2341.03	2337.29	2274.85	2223.97	2135.34	2352.43	2235.53	2100.99	2239.01	2464.84
	2058.9	2077.25	2069.33	2123.63	2146.44	2149.39	2161.94	2179.47	2166.09	2090.16	2222.8	2129.25	2267.15	2186.29	2103.1	2243.23	2281.56	2225.2	2161.74	2162.2	2166.45	2389.2	2246.42	2198.75	2260.46	2196.55	2203.32	2329.85	2232.13	2179.71	2112.34	2337.45	2265.09	2086.21	2189.31	2340.69	2454.77	2457.86	2197.77	2341.6	2338.02	2275.79	2224.66	2135.67	2353.3	2236.05	2101.38	2239.45	2465.12
	2058.9	2077.29	2069.47	2123.52	2146.55	2149.6	2162.14	2179.71	2166.36	2090.12	2223.14	2129.19	2267.68	2186.67	2103.49	2243.66	2281.98	2225.61	2162.13	2162.69	2167.16	2389.39	2246.98	2199.19	2261.06	2197.24	2203.98	2330.21	2232.45	2180.22	2112.86	2338	2265.39	2086.47	2189.79	2341.03	2455.96	2459.23	2197.99	2342.17	2338.76	2276.74	2225.37	2135.99	2354.18	2236.58	2101.78	2239.9	2465.41
	2058.9	2077.34	2069.62	2123.4	2146.65	2149.81	2162.33	2179.96	2166.64	2090.09	2223.48	2129.13	2268.21	2187.06	2103.88	2244.09	2282.4	2226.02	2162.52	2163.19	2167.88	2389.58	2247.54	2199.64	2261.67	2197.92	2204.64	2330.57	2232.77	2180.73	2113.39	2338.56	2265.68	2086.74	2190.27	2341.37	2457.16	2460.62	2198.21	2342.75	2339.49	2277.7	2226.08	2136.33	2355.07	2237.11	2102.18	2240.35	2465.7
	2058.91	2077.38	2069.76	2123.29	2146.75	2150.02	2162.54	2180.2	2166.92	2090.06	2223.83	2129.08	2268.75	2187.45	2104.27	2244.52	2282.83	2226.44	2162.91	2163.69	2168.6	2389.77	2248.11	2200.1	2262.28	2198.61	2205.31	2330.93	2233.1	2181.24	2113.92	2339.11	2265.99	2087.01	2190.75	2341.71	2458.37	2462.01	2198.44	2343.33	2340.23	2278.67	2226.8	2136.66	2355.96	2237.64	2102.58	2240.8	2466
	2058.91	2077.43	2069.91	2123.17	2146.86	2150.23	2162.74	2180.45	2167.2	2090.03	2224.17	2129.02	2269.29	2187.84	2104.67	2244.96	2283.27	2226.87	2163.31	2164.19	2169.33	2389.97	2248.68	2200.56	2262.9	2199.3	2205.98	2331.3	2233.43	2181.76	2114.45	2339.68	2266.29	2087.29	2191.24	2342.06	2459.59	2463.4	2198.67	2343.91	2340.98	2279.64	2227.52	2137.01	2356.86	2238.18	2102.98	2241.26	2466.3
	2058.92	2077.48	2070.06	2123.06	2146.96	2150.44	2162.96	2180.71	2167.49	2090	2224.53	2128.97	2269.84	2188.23	2105.07	2245.41	2283.71	2227.3	2163.72	2164.7	2170.06	2390.17	2249.25	2201.02	2263.52	2200	2206.66	2331.67	2233.76	2182.28	2114.99	2340.25	2266.6	2087.57	2191.73	2342.41	2460.81	2464.8	2198.91	2344.51	2341.73	2280.62	2228.25	2137.35	2357.77	2238.72	2103.39	2241.73	2466.61
	2058.94	2077.53	2070.21	2122.96	2147.07	2150.66	2163.17	2180.97	2167.78	2089.98	2224.88	2128.92	2270.39	2188.63	2105.48	2245.85	2284.15	2227.73	2164.12	2165.21	2170.8	2390.38	2249.83	2201.48	2264.15	2200.69	2207.34	2332.04	2234.1	2182.79	2115.53	2340.82	2266.91	2087.86	2192.23	2342.77	2462.04	2466.21	2199.16	2345.1	2342.48	2281.61	2228.99	2137.7	2358.68	2239.27	2103.8	2242.2	2466.92
	2058.95	2077.58	2070.37	2122.85	2147.18	2150.87	2163.39	2181.23	2168.08	2089.96	2225.24	2128.88	2270.95	2189.03	2105.89	2246.3	2284.6	2228.17	2164.54	2165.73	2171.55	2390.59	2250.41	2201.95	2264.79	2201.39	2208.03	2332.42	2234.44	2183.31	2116.07	2341.4	2267.22	2088.15	2192.74	2343.13	2463.28	2467.63	2199.4	2345.7	2343.23	2282.6	2229.73	2138.06	2359.61	2239.82	2104.21	2242.67	2467.24
	2058.96	2077.64	2070.52	2122.75	2147.29	2151.09	2163.61	2181.5	2168.37	2089.94	2225.6	2128.83	2271.51	2189.43	2106.31	2246.76	2285.05	2228.61	2164.95	2166.25	2172.29	2390.8	2250.99	2202.42	2265.43	2202.09	2208.72	2332.81	2234.78	2183.83	2116.62	2341.98	2267.54	2088.44	2193.24	2343.49	2464.53	2469.05	2199.66	2346.31	2343.99	2283.61	2230.48	2138.42	2360.53	2240.37	2104.63	2243.15	2467.57
	2058.98	2077.69	2070.68	2122.65	2147.4	2151.31	2163.84	2181.77	2168.67	2089.93	2225.97	2128.79	2272.07	2189.83	2106.72	2247.21	2285.5	2229.06	2165.37	2166.77	2173.04	2391.03	2251.57	2202.9	2266.08	2202.8	2209.42	2333.19	2235.13	2184.35	2117.17	2342.57	2267.86	2088.74	2193.76	2343.86	2465.79	2470.48	2199.91	2346.93	2344.76	2284.62	2231.23	2138.78	2361.47	2240.92	2105.04	2243.63	2467.9
	2059	2077.75	2070.84	2122.55	2147.51	2151.53	2164.07	2182.05	2168.98	2089.92	2226.33	2128.75	2272.63	2190.24	2107.15	2247.68	2285.96	2229.52	2165.79	2167.3	2173.8	2391.25	2252.16	2203.38	2266.73	2203.5	2210.12	2333.59	2235.49	2184.87	2117.72	2343.16	2268.19	2089.04	2194.27	2344.24	2467.05	2471.92	2200.18	2347.54	2345.52	2285.64	2232	2139.15	2362.41	2241.48	2105.47	2244.12	2468.23
	2059.02	2077.81	2071	2122.45	2147.62	2151.76	2164.31	2182.32	2169.29	2089.91	2226.71	2128.72	2273.21	2190.64	2107.58	2248.14	2286.42	2229.98	2166.22	2167.83	2174.56	2391.48	2252.75	2203.86	2267.39	2204.21	2210.83	2333.98	2235.84	2185.4	2118.28	2343.75	2268.52	2089.35	2194.8	2344.62	2468.33	2473.36	2200.44	2348.17	2346.29	2286.66	2232.76	2139.52	2363.36	2242.04	2105.89	2244.61	2468.57
	2059.05	2077.87	2071.17	2122.36	2147.74	2151.98	2164.55	2182.61	2169.6	2089.9	2227.08	2128.68	2273.78	2191.05	2108.01	2248.61	2286.89	2230.44	2166.66	2168.36	2175.33	2391.71	2253.35	2204.35	2268.05	2204.92	2211.54	2334.38	2236.2	2185.92	2118.84	2344.35	2268.85	2089.66	2195.32	2345	2469.61	2474.8	2200.72	2348.79	2347.06	2287.69	2233.53	2139.9	2364.32	2242.61	2106.32	2245.11	2468.92
	2059.07	2077.93	2071.34	2122.27	2147.85	2152.21	2164.79	2182.89	2169.91	2089.89	2227.46	2128.65	2274.36	2191.46	2108.44	2249.08	2287.36	2230.91	2167.09	2168.9	2176.1	2391.95	2253.94	2204.84	2268.72	2205.64	2212.25	2334.78	2236.57	2186.45	2119.4	2344.96	2269.18	2089.98	2195.85	2345.39	2470.9	2476.26	2200.99	2349.43	2347.84	2288.73	2234.31	2140.28	2365.28	2243.17	2106.75	2245.61	2469.27
	2059.1	2078	2071.51	2122.18	2147.97	2152.43	2165.04	2183.18	2170.23	2089.89	2227.84	2128.62	2274.94	2191.88	2108.88	2249.55	2287.84	2231.38	2167.53	2169.44	2176.88	2392.19	2254.54	2205.34	2269.4	2206.35	2212.97	2335.19	2236.94	2186.97	2119.97	2345.57	2269.52	2090.3	2196.39	2345.78	2472.2	2477.72	2201.27	2350.07	2348.62	2289.78	2235.1	2140.67	2366.25	2243.75	2107.18	2246.12	2469.62
	2059.13	2078.07	2071.68	2122.09	2148.08	2152.66	2165.29	2183.48	2170.55	2089.89	2228.23	2128.59	2275.52	2192.29	2109.33	2250.03	2288.32	2231.86	2167.98	2169.99	2177.66	2392.44	2255.15	2205.83	2270.07	2207.07	2213.7	2335.6	2237.31	2187.5	2120.54	2346.19	2269.86	2090.63	2196.93	2346.18	2473.51	2479.19	2201.56	2350.71	2349.4	2290.83	2235.89	2141.06	2367.23	2244.32	2107.62	2246.63	2469.99
	2059.16	2078.13	2071.85	2122	2148.2	2152.89	2165.55	2183.78	2170.87	2089.89	2228.62	2128.57	2276.11	2192.71	2109.78	2250.51	2288.8	2232.34	2168.43	2170.54	2178.44	2392.69	2255.75	2206.34	2270.76	2207.79	2214.42	2336.02	2237.69	2188.03	2121.11	2346.81	2270.21	2090.96	2197.47	2346.58	2474.82	2480.66	2201.85	2351.36	2350.19	2291.89	2236.69	2141.45	2368.22	2244.9	2108.05	2247.14	2470.35
	2059.2	2078.2	2072.03	2121.92	2148.32	2153.12	2165.81	2184.08	2171.2	2089.9	2229.01	2128.55	2276.71	2193.13	2110.23	2250.99	2289.29	2232.83	2168.88	2171.09	2179.23	2392.95	2256.36	2206.84	2271.45	2208.51	2215.16	2336.44	2238.07	2188.55	2121.69	2347.43	2270.56	2091.29	2198.02	2346.99	2476.15	2482.14	2202.15	2352.01	2350.98	2292.95	2237.49	2141.85	2369.21	2245.48	2108.5	2247.66	2470.72
	2059.23	2078.28	2072.2	2121.83	2148.44	2153.36	2166.07	2184.39	2171.53	2089.9	2229.4	2128.53	2277.3	2193.55	2110.68	2251.48	2289.78	2233.33	2169.34	2171.64	2180.03	2393.21	2256.97	2207.35	2272.15	2209.24	2215.89	2336.86	2238.45	2189.08	2122.27	2348.06	2270.91	2091.63	2198.58	2347.4	2477.48	2483.62	2202.45	2352.67	2351.77	2294.03	2238.3	2142.26	2370.21	2246.06	2108.94	2248.18	2471.1
	2059.27	2078.35	2072.38	2121.75	2148.56	2153.59	2166.34	2184.69	2171.86	2089.91	2229.8	2128.51	2277.9	2193.97	2111.14	2251.97	2290.28	2233.82	2169.8	2172.2	2180.83	2393.47	2257.58	2207.86	2272.85	2209.96	2216.63	2337.29	2238.84	2189.61	2122.85	2348.69	2271.27	2091.97	2199.14	2347.81	2478.82	2485.11	2202.75	2353.34	2352.57	2295.11	2239.12	2142.66	2371.21	2246.65	2109.39	2248.71	2471.48
	2059.31	2078.43	2072.57	2121.68	2148.69	2153.83	2166.61	2185.01	2172.2	2089.92	2230.2	2128.49	2278.51	2194.4	2111.61	2252.47	2290.78	2234.33	2170.26	2172.76	2181.63	2393.74	2258.2	2208.38	2273.55	2210.69	2217.38	2337.72	2239.23	2190.14	2123.43	2349.33	2271.62	2092.32	2199.7	2348.23	2480.17	2486.61	2203.06	2354	2353.37	2296.19	2239.94	2143.07	2372.23	2247.24	2109.84	2249.24	2471.87
	2059.36	2078.5	2072.75	2121.6	2148.81	2154.06	2166.89	2185.33	2172.54	2089.94	2230.61	2128.48	2279.11	2194.82	2112.08	2252.96	2291.28	2234.84	2170.73	2173.33	2182.44	2394.02	2258.82	2208.9	2274.26	2211.42	2218.13	2338.16	2239.63	2190.67	2124.02	2349.97	2271.99	2092.67	2200.27	2348.65	2481.52	2488.11	2203.38	2354.68	2354.17	2297.29	2240.76	2143.49	2373.25	2247.83	2110.29	2249.77	2472.26
	2059.4	2078.58	2072.94	2121.53	2148.93	2154.3	2167.17	2185.65	2172.88	2089.96	2231.02	2128.47	2279.73	2195.25	2112.55	2253.47	2291.79	2235.35	2171.21	2173.9	2183.25	2394.3	2259.45	2209.42	2274.98	2212.15	2218.88	2338.6	2240.03	2191.21	2124.62	2350.62	2272.35	2093.02	2200.84	2349.08	2482.89	2489.62	2203.7	2355.36	2354.98	2298.39	2241.6	2143.91	2374.27	2248.43	2110.74	2250.31	2472.66
	2059.45	2078.66	2073.13	2121.45	2149.06	2154.54	2167.45	2185.97	2173.23	2089.97	2231.43	2128.46	2280.34	2195.68	2113.02	2253.97	2292.3	2235.87	2171.68	2174.47	2184.07	2394.58	2260.07	2209.94	2275.7	2212.89	2219.64	2339.04	2240.44	2191.74	2125.21	2351.27	2272.72	2093.38	2201.42	2349.51	2484.26	2491.13	2204.02	2356.04	2355.79	2299.49	2242.43	2144.33	2375.31	2249.03	2111.2	2250.86	2473.06
	2059.49	2078.74	2073.32	2121.38	2149.18	2154.78	2167.74	2186.3	2173.58	2090	2231.85	2128.46	2280.96	2196.12	2113.5	2254.48	2292.81	2236.39	2172.16	2175.05	2184.89	2394.87	2260.7	2210.47	2276.43	2213.62	2220.4	2339.49	2240.84	2192.27	2125.81	2351.93	2273.09	2093.74	2202	2349.95	2485.64	2492.65	2204.35	2356.73	2356.6	2300.61	2243.28	2144.76	2376.35	2249.63	2111.66	2251.4	2473.47
	2059.55	2078.83	2073.51	2121.31	2149.31	2155.02	2168.03	2186.63	2173.93	2090.02	2232.27	2128.45	2281.58	2196.55	2113.99	2254.99	2293.33	2236.92	2172.65	2175.62	2185.72	2395.16	2261.33	2211.01	2277.16	2214.36	2221.16	2339.94	2241.25	2192.81	2126.41	2352.59	2273.47	2094.11	2202.58	2350.39	2487.03	2494.17	2204.68	2357.43	2357.42	2301.73	2244.13	2145.19	2377.39	2250.23	2112.13	2251.95	2473.88
	2059.6	2078.91	2073.7	2121.25	2149.44	2155.26	2168.33	2186.97	2174.29	2090.05	2232.69	2128.45	2282.21	2196.99	2114.47	2255.51	2293.86	2237.45	2173.14	2176.21	2186.55	2395.45	2261.97	2211.54	2277.89	2215.1	2221.93	2340.39	2241.67	2193.34	2127.01	2353.25	2273.84	2094.48	2203.17	2350.84	2488.42	2495.7	2205.02	2358.13	2358.24	2302.85	2244.98	2145.63	2378.45	2250.84	2112.59	2252.51	2474.3
	2059.65	2079	2073.9	2121.18	2149.57	2155.5	2168.63	2187.3	2174.65	2090.08	2233.12	2128.45	2282.84	2197.43	2114.97	2256.03	2294.39	2237.99	2173.63	2176.79	2187.38	2395.75	2262.6	2212.08	2278.63	2215.84	2222.7	2340.85	2242.09	2193.87	2127.62	2353.92	2274.22	2094.86	2203.77	2351.29	2489.83	2497.24	2205.36	2358.83	2359.06	2303.99	2245.85	2146.07	2379.51	2251.45	2113.06	2253.07	2474.72
	2059.71	2079.09	2074.1	2121.12	2149.7	2155.75	2168.94	2187.65	2175.01	2090.11	2233.55	2128.46	2283.47	2197.87	2115.46	2256.55	2294.92	2238.53	2174.13	2177.38	2188.22	2396.06	2263.25	2212.63	2279.38	2216.59	2223.48	2341.32	2242.51	2194.41	2128.23	2354.59	2274.61	2095.24	2204.37	2351.74	2491.24	2498.77	2205.71	2359.54	2359.89	2305.13	2246.71	2146.51	2380.58	2252.07	2113.53	2253.63	2475.14
	2059.77	2079.18	2074.3	2121.06	2149.83	2155.99	2169.24	2187.99	2175.38	2090.14	2233.98	2128.46	2284.1	2198.31	2115.96	2257.07	2295.45	2239.08	2174.63	2177.97	2189.06	2396.37	2263.89	2213.18	2280.13	2217.33	2224.26	2341.79	2242.94	2194.94	2128.84	2355.27	2275	2095.62	2204.97	2352.2	2492.66	2500.32	2206.06	2360.25	2360.72	2306.27	2247.59	2146.96	2381.65	2252.69	2114.01	2254.19	2475.58
	2059.83	2079.27	2074.5	2121	2149.97	2156.24	2169.56	2188.34	2175.74	2090.18	2234.41	2128.47	2284.74	2198.76	2116.46	2257.6	2296	2239.63	2175.14	2178.56	2189.91	2396.68	2264.54	2213.73	2280.88	2218.08	2225.05	2342.26	2243.37	2195.48	2129.46	2355.95	2275.39	2096.01	2205.58	2352.67	2494.08	2501.87	2206.42	2360.97	2361.56	2307.42	2248.46	2147.41	2382.73	2253.31	2114.48	2254.76	2476.01
	2059.89	2079.37	2074.71	2120.94	2150.1	2156.48	2169.87	2188.69	2176.12	2090.22	2234.85	2128.48	2285.39	2199.2	2116.97	2258.13	2296.54	2240.18	2175.65	2179.16	2190.76	2397	2265.19	2214.28	2281.64	2218.83	2225.83	2342.73	2243.81	2196.02	2130.07	2356.64	2275.78	2096.4	2206.19	2353.14	2495.52	2503.42	2206.78	2361.7	2362.4	2308.58	2249.35	2147.87	2383.82	2253.93	2114.96	2255.34	2476.45
	2059.96	2079.46	2074.91	2120.89	2150.24	2156.73	2170.19	2189.05	2176.49	2090.26	2235.3	2128.49	2286.03	2199.65	2117.48	2258.67	2297.09	2240.75	2176.16	2179.76	2191.62	2397.32	2265.84	2214.84	2282.4	2219.58	2226.63	2343.21	2244.24	2196.55	2130.69	2357.33	2276.18	2096.8	2206.8	2353.61	2496.96	2504.98	2207.14	2362.43	2363.24	2309.74	2250.24	2148.33	2384.91	2254.56	2115.45	2255.91	2476.9
	2060.03	2079.56	2075.12	2120.83	2150.37	2156.98	2170.52	2189.41	2176.87	2090.3	2235.74	2128.51	2286.68	2200.1	2117.99	2259.21	2297.64	2241.31	2176.67	2180.36	2192.48	2397.64	2266.5	2215.4	2283.17	2220.33	2227.42	2343.7	2244.69	2197.09	2131.32	2358.02	2276.58	2097.2	2207.42	2354.09	2498.41	2506.55	2207.51	2363.16	2364.08	2310.91	2251.13	2148.79	2386.01	2255.19	2115.93	2256.49	2477.35
	2060.09	2079.66	2075.33	2120.78	2150.51	2157.23	2170.85	2189.77	2177.25	2090.35	2236.19	2128.52	2287.33	2200.56	2118.51	2259.75	2298.2	2241.88	2177.2	2180.97	2193.34	2397.98	2267.15	2215.97	2283.94	2221.08	2228.22	2344.18	2245.13	2197.62	2131.94	2358.72	2276.98	2097.6	2208.05	2354.57	2499.86	2508.11	2207.88	2363.9	2364.93	2312.09	2252.03	2149.26	2387.12	2255.82	2116.42	2257.08	2477.8
	2060.17	2079.76	2075.54	2120.73	2150.65	2157.48	2171.18	2190.14	2177.63	2090.39	2236.65	2128.54	2287.99	2201.01	2119.03	2260.3	2298.76	2242.46	2177.72	2181.57	2194.21	2398.31	2267.82	2216.54	2284.71	2221.84	2229.02	2344.68	2245.58	2198.16	2132.57	2359.42	2277.39	2098.01	2208.68	2355.05	2501.32	2509.69	2208.26	2364.65	2365.78	2313.27	2252.93	2149.73	2388.24	2256.45	2116.91	2257.67	2478.26
	2060.24	2079.86	2075.76	2120.69	2150.79	2157.73	2171.52	2190.51	2178.02	2090.44	2237.1	2128.56	2288.65	2201.47	2119.55	2260.85	2299.32	2243.04	2178.25	2182.18	2195.09	2398.65	2268.48	2217.11	2285.49	2222.6	2229.83	2345.17	2246.04	2198.7	2133.2	2360.13	2277.8	2098.42	2209.31	2355.54	2502.79	2511.27	2208.64	2365.4	2366.64	2314.46	2253.84	2150.21	2389.36	2257.09	2117.4	2258.26	2478.73
	2060.32	2079.97	2075.98	2120.64	2150.93	2157.98	2171.86	2190.88	2178.41	2090.5	2237.57	2128.59	2289.31	2201.92	2120.08	2261.4	2299.89	2243.63	2178.78	2182.8	2195.96	2398.99	2269.15	2217.69	2286.28	2223.35	2230.64	2345.67	2246.49	2199.23	2133.84	2360.84	2278.21	2098.84	2209.95	2356.04	2504.27	2512.85	2209.03	2366.15	2367.5	2315.66	2254.76	2150.68	2390.49	2257.73	2117.89	2258.85	2479.2
	2060.39	2080.07	2076.19	2120.6	2151.07	2158.23	2172.21	2191.26	2178.8	2090.55	2238.03	2128.61	2289.98	2202.38	2120.61	2261.96	2300.46	2244.22	2179.32	2183.41	2196.85	2399.34	2269.82	2218.27	2287.06	2224.11	2231.45	2346.18	2246.95	2199.77	2134.47	2361.56	2278.62	2099.26	2210.59	2356.54	2505.75	2514.43	2209.42	2366.91	2368.36	2316.86	2255.68	2151.17	2391.62	2258.38	2118.39	2259.45	2479.67
	2060.47	2080.18	2076.42	2120.55	2151.21	2158.48	2172.56	2191.64	2179.2	2090.61	2238.5	2128.64	2290.65	2202.84	2121.15	2262.52	2301.04	2244.81	2179.85	2184.03	2197.73	2399.69	2270.5	2218.85	2287.85	2224.87	2232.27	2346.68	2247.42	2200.31	2135.11	2362.27	2279.04	2099.68	2211.23	2357.04	2507.24	2516.02	2209.82	2367.67	2369.23	2318.06	2256.61	2151.65	2392.76	2259.02	2118.89	2260.05	2480.15
	2060.56	2080.29	2076.64	2120.51	2151.36	2158.74	2172.91	2192.02	2179.6	2090.67	2238.97	2128.67	2291.32	2203.31	2121.69	2263.08	2301.62	2245.41	2180.4	2184.65	2198.62	2400.05	2271.17	2219.44	2288.65	2225.63	2233.09	2347.2	2247.89	2200.85	2135.75	2363	2279.46	2100.11	2211.88	2357.55	2508.74	2517.62	2210.22	2368.44	2370.1	2319.27	2257.54	2152.14	2393.91	2259.67	2119.39	2260.66	2480.63
	2060.64	2080.4	2076.86	2120.47	2151.5	2158.99	2173.27	2192.41	2180	2090.74	2239.44	2128.7	2291.99	2203.77	2122.23	2263.65	2302.2	2246.02	2180.94	2185.28	2199.51	2400.41	2271.85	2220.03	2289.45	2226.4	2233.92	2347.71	2248.36	2201.38	2136.39	2363.72	2279.89	2100.54	2212.54	2358.06	2510.24	2519.22	2210.62	2369.22	2370.97	2320.49	2258.47	2152.64	2395.06	2260.33	2119.9	2261.27	2481.12
	2060.73	2080.51	2077.09	2120.44	2151.65	2159.25	2173.63	2192.8	2180.41	2090.8	2239.92	2128.74	2292.67	2204.24	2122.77	2264.22	2302.79	2246.63	2181.5	2185.9	2200.41	2400.78	2272.54	2220.63	2290.25	2227.16	2234.74	2348.23	2248.83	2201.92	2137.04	2364.45	2280.31	2100.98	2213.19	2358.58	2511.75	2520.82	2211.03	2370	2371.85	2321.71	2259.41	2153.13	2396.23	2260.98	2120.41	2261.88	2481.61
	2060.81	2080.62	2077.32	2120.4	2151.8	2159.5	2174	2193.19	2180.81	2090.87	2240.4	2128.77	2293.36	2204.71	2123.32	2264.8	2303.38	2247.24	2182.05	2186.53	2201.31	2401.15	2273.22	2221.23	2291.06	2227.93	2235.57	2348.76	2249.31	2202.46	2137.69	2365.19	2280.74	2101.42	2213.85	2359.1	2513.27	2522.43	2211.45	2370.78	2372.73	2322.94	2260.36	2153.64	2397.39	2261.64	2120.92	2262.49	2482.11
	2060.91	2080.74	2077.55	2120.37	2151.95	2159.75	2174.37	2193.59	2181.22	2090.94	2240.89	2128.81	2294.04	2205.18	2123.88	2265.38	2303.98	2247.86	2182.61	2187.16	2202.22	2401.52	2273.91	2221.83	2291.87	2228.69	2236.41	2349.28	2249.8	2202.99	2138.34	2365.93	2281.18	2101.86	2214.52	2359.63	2514.79	2524.04	2211.86	2371.57	2373.61	2324.18	2261.31	2154.14	2398.57	2262.3	2121.43	2263.11	2482.61
	2061	2080.85	2077.78	2120.34	2152.1	2160.01	2174.75	2193.99	2181.64	2091.01	2241.37	2128.85	2294.73	2205.65	2124.43	2265.96	2304.58	2248.49	2183.17	2187.79	2203.13	2401.9	2274.61	2222.43	2292.68	2229.46	2237.24	2349.82	2250.28	2203.53	2138.99	2366.67	2281.61	2102.31	2215.19	2360.16	2516.32	2525.65	2212.28	2372.36	2374.5	2325.42	2262.27	2154.65	2399.75	2262.97	2121.94	2263.73	2483.11
	2061.09	2080.97	2078.01	2120.31	2152.25	2160.27	2175.13	2194.39	2182.05	2091.09	2241.86	2128.89	2295.42	2206.12	2124.99	2266.54	2305.18	2249.11	2183.73	2188.43	2204.04	2402.28	2275.3	2223.04	2293.5	2230.23	2238.08	2350.35	2250.77	2204.07	2139.65	2367.42	2282.05	2102.76	2215.86	2360.69	2517.86	2527.27	2212.71	2373.16	2375.39	2326.66	2263.23	2155.16	2400.93	2263.63	2122.46	2264.36	2483.62
	2061.19	2081.09	2078.25	2120.28	2152.4	2160.52	2175.51	2194.79	2182.47	2091.17	2242.36	2128.94	2296.11	2206.6	2125.55	2267.13	2305.79	2249.75	2184.3	2189.07	2204.96	2402.67	2276	2223.66	2294.32	2231	2238.93	2350.89	2251.27	2204.6	2140.3	2368.17	2282.49	2103.22	2216.54	2361.23	2519.4	2528.89	2213.14	2373.96	2376.29	2327.92	2264.2	2155.68	2402.13	2264.3	2122.98	2264.99	2484.14
	2061.29	2081.21	2078.49	2120.25	2152.55	2160.78	2175.9	2195.2	2182.9	2091.25	2242.86	2128.98	2296.81	2207.08	2126.12	2267.72	2306.4	2250.39	2184.88	2189.71	2205.88	2403.06	2276.7	2224.27	2295.14	2231.77	2239.77	2351.44	2251.76	2205.14	2140.96	2368.92	2282.94	2103.68	2217.22	2361.78	2520.95	2530.52	2213.58	2374.77	2377.18	2329.17	2265.17	2156.19	2403.33	2264.98	2123.5	2265.62	2484.65
	2061.39	2081.33	2078.73	2120.23	2152.71	2161.03	2176.29	2195.61	2183.32	2091.33	2243.36	2129.03	2297.51	2207.56	2126.69	2268.32	2307.02	2251.03	2185.45	2190.35	2206.8	2403.46	2277.41	2224.9	2295.97	2232.54	2240.62	2351.99	2252.27	2205.68	2141.62	2369.68	2283.39	2104.14	2217.91	2362.32	2522.51	2532.14	2214.01	2375.58	2378.09	2330.43	2266.14	2156.72	2404.53	2265.65	2124.03	2266.25	2485.18
	2061.5	2081.46	2078.97	2120.2	2152.86	2161.29	2176.68	2196.03	2183.75	2091.41	2243.87	2129.08	2298.21	2208.04	2127.26	2268.92	2307.64	2251.68	2186.03	2190.99	2207.73	2403.86	2278.12	2225.52	2296.8	2233.32	2241.48	2352.54	2252.77	2206.21	2142.29	2370.44	2283.84	2104.61	2218.6	2362.88	2524.07	2533.78	2214.46	2376.4	2378.99	2331.7	2267.12	2157.24	2405.75	2266.33	2124.55	2266.89	2485.7
	2061.6	2081.58	2079.21	2120.18	2153.02	2161.55	2177.08	2196.44	2184.18	2091.5	2244.37	2129.13	2298.92	2208.52	2127.84	2269.52	2308.26	2252.33	2186.61	2191.64	2208.67	2404.26	2278.83	2226.15	2297.64	2234.09	2242.33	2353.1	2253.28	2206.75	2142.95	2371.21	2284.29	2105.08	2219.29	2363.43	2525.64	2535.41	2214.9	2377.22	2379.9	2332.97	2268.11	2157.77	2406.97	2267.01	2125.08	2267.53	2486.23
	2061.71	2081.71	2079.46	2120.16	2153.18	2161.8	2177.49	2196.86	2184.62	2091.59	2244.89	2129.19	2299.63	2209	2128.42	2270.12	2308.89	2252.99	2187.2	2192.29	2209.6	2404.67	2279.54	2226.78	2298.47	2234.87	2243.19	2353.66	2253.79	2207.28	2143.62	2371.98	2284.75	2105.55	2219.99	2363.99	2527.21	2537.05	2215.36	2378.05	2380.81	2334.25	2269.1	2158.3	2408.19	2267.69	2125.62	2268.17	2486.77
	2061.82	2081.84	2079.71	2120.15	2153.34	2162.06	2177.9	2197.29	2185.05	2091.68	2245.4	2129.24	2300.34	2209.49	2129	2270.73	2309.52	2253.65	2187.79	2192.94	2210.54	2405.08	2280.26	2227.42	2299.31	2235.64	2244.05	2354.22	2254.31	2207.81	2144.29	2372.75	2285.21	2106.03	2220.69	2364.56	2528.79	2538.69	2215.81	2378.88	2381.73	2335.53	2270.09	2158.84	2409.42	2268.38	2126.15	2268.82	2487.31
	2061.93	2081.97	2079.96	2120.13	2153.5	2162.32	2178.31	2197.71	2185.49	2091.78	2245.92	2129.3	2301.06	2209.98	2129.58	2271.35	2310.16	2254.32	2188.39	2193.59	2211.49	2405.5	2280.98	2228.05	2300.16	2236.42	2244.91	2354.79	2254.82	2208.35	2144.96	2373.53	2285.67	2106.51	2221.39	2365.13	2530.38	2540.33	2216.27	2379.72	2382.65	2336.82	2271.09	2159.38	2410.66	2269.07	2126.69	2269.47	2487.85
	2062.05	2082.1	2080.21	2120.12	2153.66	2162.58	2178.73	2198.14	2185.93	2091.88	2246.45	2129.36	2301.77	2210.46	2130.17	2271.96	2310.8	2254.99	2188.98	2194.25	2212.43	2405.92	2281.71	2228.7	2301	2237.19	2245.78	2355.37	2255.35	2208.88	2145.64	2374.31	2286.13	2107	2222.1	2365.7	2531.97	2541.98	2216.73	2380.56	2383.57	2338.12	2272.09	2159.92	2411.91	2269.76	2127.22	2270.12	2488.4
	2062.16	2082.23	2080.46	2120.1	2153.82	2162.83	2179.15	2198.57	2186.38	2091.97	2246.97	2129.43	2302.49	2210.96	2130.77	2272.58	2311.45	2255.66	2189.58	2194.9	2213.39	2406.35	2282.44	2229.34	2301.85	2237.97	2246.65	2355.95	2255.87	2209.41	2146.31	2375.09	2286.6	2107.49	2222.81	2366.28	2533.57	2543.63	2217.2	2381.41	2384.5	2339.41	2273.1	2160.47	2413.16	2270.46	2127.77	2270.77	2488.95
	2062.28	2082.37	2080.71	2120.09	2153.99	2163.09	2179.57	2199.01	2186.83	2092.08	2247.5	2129.49	2303.22	2211.45	2131.36	2273.21	2312.09	2256.35	2190.19	2195.56	2214.34	2406.77	2283.17	2230	2302.7	2238.75	2247.52	2356.53	2256.4	2209.95	2146.99	2375.88	2287.07	2107.98	2223.53	2366.87	2535.17	2545.28	2217.67	2382.26	2385.43	2340.72	2274.12	2161.02	2414.42	2271.15	2128.31	2271.43	2489.5
	2062.4	2082.5	2080.97	2120.08	2154.15	2163.35	2180	2199.45	2187.28	2092.18	2248.04	2129.56	2303.94	2211.94	2131.96	2273.83	2312.75	2257.03	2190.8	2196.22	2215.3	2407.21	2283.9	2230.65	2303.56	2239.53	2248.4	2357.11	2256.93	2210.48	2147.67	2376.67	2287.54	2108.48	2224.25	2367.45	2536.78	2546.94	2218.15	2383.12	2386.37	2342.03	2275.13	2161.57	2415.68	2271.85	2128.85	2272.09	2490.06
	2062.53	2082.64	2081.23	2120.07	2154.32	2163.61	2180.44	2199.89	2187.73	2092.29	2248.57	2129.62	2304.67	2212.44	2132.56	2274.47	2313.4	2257.72	2191.41	2196.88	2216.26	2407.65	2284.64	2231.31	2304.41	2240.31	2249.28	2357.7	2257.47	2211.01	2148.35	2377.46	2288.02	2108.98	2224.97	2368.05	2538.39	2548.59	2218.63	2383.98	2387.31	2343.34	2276.15	2162.13	2416.95	2272.56	2129.4	2272.75	2490.63
	2062.65	2082.78	2081.49	2120.07	2154.49	2163.86	2180.88	2200.33	2188.19	2092.4	2249.11	2129.69	2305.41	2212.93	2133.16	2275.1	2314.06	2258.42	2192.02	2197.55	2217.23	2408.09	2285.38	2231.97	2305.27	2241.09	2250.16	2358.3	2258.01	2211.54	2149.03	2378.26	2288.5	2109.49	2225.7	2368.64	2540.01	2550.25	2219.11	2384.84	2388.25	2344.66	2277.18	2162.69	2418.23	2273.26	2129.95	2273.42	2491.2
	2062.78	2082.92	2081.75	2120.06	2154.66	2164.12	2181.32	2200.78	2188.65	2092.51	2249.66	2129.77	2306.14	2213.43	2133.77	2275.74	2314.73	2259.12	2192.64	2198.21	2218.2	2408.54	2286.13	2232.63	2306.13	2241.87	2251.04	2358.9	2258.55	2212.07	2149.72	2379.06	2288.98	2110	2226.43	2369.24	2541.64	2551.91	2219.6	2385.71	2389.19	2345.98	2278.21	2163.25	2419.51	2273.97	2130.5	2274.08	2491.77
	2062.91	2083.06	2082.02	2120.06	2154.83	2164.38	2181.77	2201.22	2189.11	2092.62	2250.2	2129.84	2306.88	2213.93	2134.38	2276.38	2315.39	2259.82	2193.26	2198.88	2219.17	2408.99	2286.87	2233.3	2307	2242.65	2251.93	2359.5	2259.1	2212.6	2150.4	2379.87	2289.46	2110.51	2227.16	2369.85	2543.27	2553.58	2220.09	2386.59	2390.14	2347.31	2279.25	2163.81	2420.8	2274.68	2131.06	2274.75	2492.34
	2063.04	2083.2	2082.28	2120.06	2155	2164.63	2182.22	2201.68	2189.57	2092.74	2250.76	2129.91	2307.62	2214.43	2134.99	2277.02	2316.07	2260.53	2193.89	2199.55	2220.14	2409.44	2287.62	2233.98	2307.87	2243.43	2252.82	2360.11	2259.65	2213.12	2151.09	2380.68	2289.95	2111.03	2227.9	2370.46	2544.9	2555.25	2220.59	2387.47	2391.1	2348.64	2280.29	2164.38	2422.09	2275.39	2131.61	2275.43	2492.92
	2063.18	2083.35	2082.55	2120.06	2155.17	2164.89	2182.67	2202.13	2190.04	2092.86	2251.31	2129.99	2308.36	2214.94	2135.61	2277.67	2316.74	2261.24	2194.51	2200.22	2221.12	2409.9	2288.38	2234.65	2308.74	2244.22	2253.71	2360.72	2260.2	2213.65	2151.78	2381.49	2290.44	2111.55	2228.64	2371.07	2546.54	2556.91	2221.09	2388.35	2392.05	2349.97	2281.33	2164.96	2423.39	2276.11	2132.17	2276.1	2493.5
	2063.31	2083.49	2082.82	2120.06	2155.35	2165.14	2183.13	2202.59	2190.51	2092.98	2251.87	2130.07	2309.1	2215.44	2136.23	2278.32	2317.42	2261.96	2195.14	2200.89	2222.11	2410.37	2289.14	2235.33	2309.61	2245	2254.6	2361.33	2260.76	2214.18	2152.47	2382.31	2290.93	2112.07	2229.39	2371.69	2548.19	2558.58	2221.59	2389.24	2393.01	2351.32	2282.38	2165.53	2424.7	2276.83	2132.73	2276.78	2494.09
	2063.45	2083.64	2083.09	2120.06	2155.52	2165.4	2183.6	2203.05	2190.98	2093.11	2252.43	2130.15	2309.85	2215.95	2136.85	2278.98	2318.1	2262.69	2195.78	2201.57	2223.09	2410.83	2289.9	2236.02	2310.48	2245.78	2255.5	2361.95	2261.32	2214.7	2153.16	2383.12	2291.43	2112.6	2230.14	2372.32	2549.84	2560.26	2222.1	2390.14	2393.98	2352.66	2283.43	2166.11	2426.01	2277.55	2133.3	2277.46	2494.68
	2063.59	2083.79	2083.36	2120.07	2155.7	2165.66	2184.07	2203.51	2191.46	2093.23	2253	2130.24	2310.6	2216.46	2137.48	2279.64	2318.79	2263.42	2196.42	2202.24	2224.08	2411.31	2290.66	2236.71	2311.36	2246.57	2256.39	2362.57	2261.88	2215.23	2153.86	2383.95	2291.92	2113.13	2230.89	2372.94	2551.5	2561.93	2222.61	2391.04	2394.95	2354.01	2284.48	2166.69	2427.33	2278.27	2133.86	2278.14	2495.28
	2063.74	2083.94	2083.64	2120.07	2155.87	2165.91	2184.54	2203.97	2191.94	2093.36	2253.56	2130.32	2311.36	2216.97	2138.11	2280.3	2319.48	2264.15	2197.06	2202.92	2225.08	2411.78	2291.43	2237.4	2312.24	2247.35	2257.29	2363.2	2262.45	2215.75	2154.55	2384.77	2292.42	2113.66	2231.64	2373.58	2553.16	2563.61	2223.13	2391.94	2395.92	2355.37	2285.54	2167.27	2428.66	2279	2134.43	2278.83	2495.88
	2063.88	2084.09	2083.91	2120.08	2156.05	2166.16	2185.01	2204.44	2192.42	2093.49	2254.14	2130.41	2312.11	2217.48	2138.74	2280.97	2320.18	2264.89	2197.7	2203.59	2226.07	2412.26	2292.2	2238.09	2313.12	2248.13	2258.2	2363.83	2263.02	2216.27	2155.25	2385.6	2292.93	2114.2	2232.4	2374.21	2554.82	2565.28	2223.65	2392.85	2396.89	2356.73	2286.61	2167.86	2429.99	2279.73	2135	2279.52	2496.48
	2064.03	2084.24	2084.19	2120.09	2156.23	2166.42	2185.5	2204.91	2192.9	2093.63	2254.71	2130.5	2312.87	2217.99	2139.37	2281.64	2320.88	2265.63	2198.35	2204.27	2227.07	2412.75	2292.97	2238.79	2314	2248.92	2259.1	2364.47	2263.59	2216.79	2155.95	2386.43	2293.43	2114.74	2233.17	2374.85	2556.5	2566.96	2224.17	2393.76	2397.87	2358.09	2287.68	2168.45	2431.33	2280.46	2135.57	2280.21	2497.08
	2064.18	2084.39	2084.47	2120.1	2156.42	2166.67	2185.98	2205.38	2193.39	2093.77	2255.29	2130.59	2313.63	2218.5	2140.01	2282.31	2321.58	2266.37	2199	2204.95	2228.08	2413.24	2293.75	2239.5	2314.88	2249.7	2260.01	2365.11	2264.17	2217.31	2156.65	2387.27	2293.94	2115.29	2233.93	2375.5	2558.17	2568.64	2224.7	2394.68	2398.85	2359.46	2288.75	2169.04	2432.67	2281.19	2136.14	2280.9	2497.69
	2064.34	2084.55	2084.75	2120.11	2156.6	2166.93	2186.47	2205.86	2193.87	2093.9	2255.88	2130.68	2314.39	2219.02	2140.65	2282.99	2322.29	2267.13	2199.66	2205.64	2229.08	2413.73	2294.53	2240.2	2315.77	2250.48	2260.92	2365.75	2264.75	2217.83	2157.35	2388.11	2294.45	2115.84	2234.7	2376.15	2559.85	2570.33	2225.23	2395.6	2399.84	2360.83	2289.82	2169.64	2434.02	2281.93	2136.72	2281.59	2498.31
	2064.49	2084.71	2085.04	2120.13	2156.78	2167.18	2186.97	2206.33	2194.37	2094.05	2256.46	2130.77	2315.16	2219.53	2141.29	2283.67	2323	2267.88	2200.31	2206.32	2230.09	2414.23	2295.31	2240.91	2316.66	2251.27	2261.83	2366.4	2265.34	2218.35	2158.05	2388.95	2294.96	2116.39	2235.47	2376.8	2561.54	2572.01	2225.77	2396.53	2400.83	2362.21	2290.9	2170.24	2435.38	2282.67	2137.3	2282.29	2498.92
	2064.65	2084.86	2085.32	2120.14	2156.97	2167.43	2187.46	2206.81	2194.86	2094.19	2257.05	2130.87	2315.93	2220.05	2141.93	2284.35	2323.72	2268.64	2200.97	2207	2231.11	2414.73	2296.1	2241.63	2317.55	2252.05	2262.74	2367.06	2265.92	2218.87	2158.75	2389.79	2295.48	2116.95	2236.25	2377.46	2563.23	2573.69	2226.31	2397.46	2401.82	2363.59	2291.99	2170.84	2436.74	2283.41	2137.88	2282.99	2499.54
	2064.81	2085.02	2085.61	2120.16	2157.15	2167.68	2187.97	2207.29	2195.35	2094.34	2257.65	2130.97	2316.7	2220.57	2142.58	2285.04	2324.44	2269.41	2201.64	2207.69	2232.12	2415.24	2296.89	2242.35	2318.44	2252.84	2263.66	2367.71	2266.51	2219.38	2159.46	2390.64	2295.99	2117.51	2237.03	2378.12	2564.92	2575.38	2226.85	2398.4	2402.82	2364.97	2293.08	2171.45	2438.11	2284.15	2138.46	2283.69	2500.17
	2064.97	2085.18	2085.9	2120.18	2157.34	2167.93	2188.48	2207.78	2195.85	2094.49	2258.24	2131.06	2317.47	2221.09	2143.23	2285.73	2325.16	2270.18	2202.3	2208.37	2233.14	2415.75	2297.69	2243.07	2319.33	2253.62	2264.58	2368.37	2267.11	2219.89	2160.16	2391.49	2296.51	2118.07	2237.81	2378.79	2566.62	2577.07	2227.4	2399.34	2403.82	2366.36	2294.17	2172.05	2439.48	2284.9	2139.04	2284.39	2500.79
	2065.13	2085.35	2086.19	2120.2	2157.53	2168.18	2188.99	2208.27	2196.35	2094.64	2258.84	2131.17	2318.24	2221.61	2143.88	2286.43	2325.89	2270.95	2202.97	2209.06	2234.16	2416.26	2298.48	2243.8	2320.23	2254.4	2265.5	2369.04	2267.7	2220.41	2160.87	2392.35	2297.04	2118.64	2238.6	2379.46	2568.32	2578.75	2227.95	2400.28	2404.83	2367.75	2295.26	2172.66	2440.86	2285.65	2139.63	2285.1	2501.43
	2065.3	2085.51	2086.48	2120.22	2157.72	2168.43	2189.5	2208.75	2196.86	2094.79	2259.45	2131.27	2319.02	2222.14	2144.54	2287.13	2326.62	2271.73	2203.65	2209.75	2235.19	2416.78	2299.28	2244.53	2321.12	2255.19	2266.42	2369.71	2268.3	2220.92	2161.58	2393.21	2297.56	2119.21	2239.39	2380.14	2570.03	2580.44	2228.5	2401.23	2405.84	2369.15	2296.36	2173.28	2442.24	2286.4	2140.22	2285.8	2502.06
	2065.47	2085.67	2086.77	2120.24	2157.91	2168.68	2190.02	2209.25	2197.36	2094.95	2260.06	2131.37	2319.8	2222.66	2145.2	2287.83	2327.35	2272.52	2204.32	2210.44	2236.22	2417.3	2300.09	2245.26	2322.02	2255.97	2267.34	2370.38	2268.91	2221.43	2162.29	2394.07	2298.09	2119.78	2240.18	2380.82	2571.74	2582.13	2229.06	2402.19	2406.85	2370.55	2297.46	2173.89	2443.64	2287.15	2140.81	2286.51	2502.7
	2065.64	2085.84	2087.07	2120.27	2158.11	2168.93	2190.55	2209.74	2197.87	2095.1	2260.67	2131.48	2320.58	2223.19	2145.86	2288.53	2328.09	2273.3	2205	2211.13	2237.25	2417.83	2300.9	2246	2322.92	2256.76	2268.27	2371.06	2269.52	2221.94	2163	2394.93	2298.62	2120.36	2240.98	2381.5	2573.45	2583.82	2229.62	2403.15	2407.87	2371.95	2298.57	2174.51	2445.03	2287.91	2141.4	2287.23	2503.34
	2065.81	2086.01	2087.37	2120.29	2158.3	2169.17	2191.08	2210.24	2198.38	2095.27	2261.28	2131.59	2321.37	2223.72	2146.52	2289.24	2328.83	2274.1	2205.69	2211.82	2238.29	2418.36	2301.71	2246.74	2323.82	2257.54	2269.19	2371.74	2270.13	2222.45	2163.71	2395.8	2299.15	2120.94	2241.78	2382.19	2575.17	2585.51	2230.19	2404.11	2408.89	2373.36	2299.68	2175.13	2446.44	2288.67	2141.99	2287.94	2503.99
	2065.99	2086.18	2087.66	2120.32	2158.5	2169.42	2191.61	2210.74	2198.9	2095.43	2261.9	2131.7	2322.15	2224.25	2147.19	2289.96	2329.58	2274.89	2206.37	2212.51	2239.33	2418.9	2302.52	2247.48	2324.72	2258.32	2270.12	2372.43	2270.74	2222.95	2164.42	2396.67	2299.69	2121.53	2242.58	2382.88	2576.9	2587.2	2230.75	2405.08	2409.91	2374.78	2300.79	2175.76	2447.85	2289.43	2142.59	2288.66	2504.64
	2066.16	2086.35	2087.96	2120.35	2158.69	2169.67	2192.15	2211.24	2199.41	2095.59	2262.52	2131.81	2322.94	2224.78	2147.86	2290.67	2330.33	2275.7	2207.06	2213.21	2240.37	2419.44	2303.34	2248.23	2325.62	2259.1	2271.06	2373.12	2271.35	2223.46	2165.14	2397.55	2300.22	2122.11	2243.38	2383.58	2578.62	2588.9	2231.33	2406.05	2410.94	2376.19	2301.91	2176.39	2449.26	2290.19	2143.18	2289.37	2505.29
	2066.34	2086.52	2088.27	2120.38	2158.89	2169.91	2192.69	2211.74	2199.93	2095.76	2263.15	2131.92	2323.73	2225.31	2148.53	2291.39	2331.09	2276.5	2207.75	2213.9	2241.41	2419.98	2304.16	2248.99	2326.53	2259.89	2271.99	2373.82	2271.97	2223.96	2165.85	2398.42	2300.76	2122.71	2244.19	2384.28	2580.36	2590.59	2231.9	2407.03	2411.97	2377.61	2303.03	2177.02	2450.68	2290.96	2143.78	2290.09	2505.94
	2066.53	2086.69	2088.57	2120.41	2159.09	2170.15	2193.23	2212.25	2200.45	2095.93	2263.78	2132.03	2324.53	2225.85	2149.21	2292.11	2331.84	2277.31	2208.45	2214.6	2242.46	2420.53	2304.99	2249.74	2327.43	2260.67	2272.92	2374.52	2272.6	2224.47	2166.56	2399.3	2301.3	2123.3	2245.01	2384.99	2582.09	2592.28	2232.48	2408.01	2413	2379.04	2304.15	2177.65	2452.11	2291.73	2144.38	2290.82	2506.6
	2066.71	2086.86	2088.87	2120.45	2159.29	2170.4	2193.78	2212.76	2200.98	2096.11	2264.41	2132.15	2325.32	2226.38	2149.88	2292.84	2332.61	2278.13	2209.14	2215.3	2243.51	2421.08	2305.82	2250.5	2328.34	2261.45	2273.86	2375.22	2273.22	2224.97	2167.28	2400.19	2301.85	2123.9	2245.82	2385.7	2583.83	2593.97	2233.07	2409	2414.04	2380.46	2305.28	2178.28	2453.54	2292.5	2144.99	2291.54	2507.27
	2066.9	2087.04	2089.18	2120.48	2159.49	2170.64	2194.34	2213.27	2201.5	2096.28	2265.05	2132.27	2326.12	2226.92	2150.56	2293.57	2333.37	2278.95	2209.84	2215.99	2244.56	2421.64	2306.65	2251.27	2329.25	2262.23	2274.8	2375.93	2273.85	2225.47	2168	2401.07	2302.39	2124.5	2246.64	2386.41	2585.57	2595.67	2233.65	2409.99	2415.08	2381.9	2306.4	2178.92	2454.98	2293.27	2145.59	2292.27	2507.94
	2067.09	2087.21	2089.49	2120.52	2159.7	2170.88	2194.89	2213.78	2202.03	2096.46	2265.69	2132.39	2326.92	2227.46	2151.25	2294.3	2334.14	2279.77	2210.55	2216.69	2245.62	2422.2	2307.49	2252.03	2330.15	2263.01	2275.74	2376.64	2274.48	2225.97	2168.71	2401.97	2302.94	2125.11	2247.46	2387.13	2587.32	2597.36	2234.25	2410.98	2416.12	2383.33	2307.54	2179.56	2456.42	2294.05	2146.2	2293	2508.61
	2067.28	2087.39	2089.8	2120.56	2159.9	2171.12	2195.46	2214.3	2202.56	2096.64	2266.34	2132.51	2327.72	2228	2151.93	2295.04	2334.91	2280.6	2211.25	2217.39	2246.68	2422.77	2308.33	2252.8	2331.06	2263.79	2276.68	2377.35	2275.12	2226.46	2169.43	2402.86	2303.49	2125.72	2248.28	2387.86	2589.07	2599.06	2234.84	2411.98	2417.17	2384.77	2308.67	2180.21	2457.87	2294.83	2146.8	2293.73	2509.28
	2067.47	2087.57	2090.11	2120.6	2160.11	2171.36	2196.02	2214.81	2203.09	2096.82	2266.98	2132.63	2328.52	2228.54	2152.62	2295.77	2335.69	2281.43	2211.96	2218.09	2247.75	2423.34	2309.17	2253.58	2331.97	2264.57	2277.63	2378.07	2275.76	2226.96	2170.15	2403.76	2304.04	2126.33	2249.11	2388.59	2590.82	2600.75	2235.44	2412.99	2418.22	2386.21	2309.81	2180.85	2459.32	2295.61	2147.41	2294.46	2509.96
	2067.67	2087.75	2090.42	2120.64	2160.32	2171.6	2196.59	2215.33	2203.63	2097	2267.64	2132.75	2329.32	2229.08	2153.31	2296.52	2336.47	2282.26	2212.67	2218.79	2248.81	2423.91	2310.02	2254.36	2332.88	2265.35	2278.57	2378.8	2276.4	2227.45	2170.87	2404.66	2304.6	2126.94	2249.94	2389.32	2592.58	2602.44	2236.04	2414	2419.28	2387.66	2310.95	2181.5	2460.78	2296.39	2148.02	2295.2	2510.64
	2067.87	2087.93	2090.74	2120.68	2160.53	2171.84	2197.17	2215.86	2204.17	2097.19	2268.29	2132.88	2330.13	2229.63	2154	2297.26	2337.26	2283.11	2213.39	2219.49	2249.88	2424.49	2310.87	2255.14	2333.8	2266.12	2279.52	2379.53	2277.04	2227.95	2171.59	2405.56	2305.15	2127.56	2250.77	2390.05	2594.34	2604.14	2236.64	2415.01	2420.34	2389.11	2312.1	2182.15	2462.25	2297.18	2148.63	2295.93	2511.33
	2068.07	2088.11	2091.05	2120.73	2160.74	2172.08	2197.75	2216.38	2204.71	2097.38	2268.95	2133.01	2330.94	2230.17	2154.7	2298.01	2338.05	2283.95	2214.11	2220.2	2250.95	2425.07	2311.73	2255.93	2334.71	2266.9	2280.47	2380.26	2277.69	2228.44	2172.31	2406.47	2305.71	2128.19	2251.61	2390.79	2596.11	2605.83	2237.25	2416.03	2421.4	2390.56	2313.25	2182.8	2463.72	2297.96	2149.25	2296.67	2512.02
	2068.27	2088.3	2091.37	2120.77	2160.95	2172.31	2198.33	2216.91	2205.25	2097.57	2269.61	2133.14	2331.75	2230.72	2155.4	2298.76	2338.84	2284.8	2214.83	2220.9	2252.03	2425.66	2312.58	2256.72	2335.62	2267.68	2281.42	2381	2278.34	2228.93	2173.03	2407.38	2306.27	2128.81	2252.45	2391.54	2597.87	2607.53	2237.86	2417.05	2422.46	2392.02	2314.4	2183.46	2465.19	2298.75	2149.86	2297.42	2512.71
	2068.47	2088.48	2091.69	2120.82	2161.17	2172.55	2198.92	2217.44	2205.79	2097.76	2270.28	2133.27	2332.56	2231.27	2156.1	2299.52	2339.63	2285.65	2215.55	2221.61	2253.11	2426.25	2313.45	2257.51	2336.54	2268.45	2282.37	2381.74	2279	2229.42	2173.76	2408.29	2306.84	2129.44	2253.29	2392.29	2599.64	2609.22	2238.48	2418.08	2423.53	2393.48	2315.55	2184.12	2466.67	2299.55	2150.48	2298.16	2513.41
	2068.68	2088.67	2092.01	2120.87	2161.38	2172.78	2199.51	2217.97	2206.34	2097.96	2270.95	2133.4	2333.37	2231.82	2156.8	2300.27	2340.43	2286.51	2216.28	2222.31	2254.19	2426.85	2314.31	2258.31	2337.45	2269.22	2283.32	2382.48	2279.65	2229.91	2174.48	2409.21	2307.4	2130.07	2254.14	2393.04	2601.42	2610.91	2239.1	2419.11	2424.6	2394.95	2316.71	2184.78	2468.16	2300.34	2151.1	2298.91	2514.11
	2068.89	2088.85	2092.33	2120.92	2161.6	2173.01	2200.1	2218.51	2206.89	2098.16	2271.62	2133.53	2334.19	2232.37	2157.51	2301.03	2341.24	2287.37	2217.01	2223.02	2255.27	2427.45	2315.18	2259.11	2338.36	2270	2284.28	2383.23	2280.31	2230.39	2175.2	2410.13	2307.97	2130.71	2254.98	2393.8	2603.19	2612.61	2239.72	2420.14	2425.68	2396.41	2317.87	2185.44	2469.65	2301.14	2151.72	2299.66	2514.81
	2069.1	2089.04	2092.66	2120.97	2161.82	2173.25	2200.7	2219.05	2207.44	2098.36	2272.3	2133.67	2335.01	2232.92	2158.22	2301.8	2342.04	2288.23	2217.74	2223.72	2256.36	2428.06	2316.06	2259.91	2339.28	2270.77	2285.24	2383.98	2280.97	2230.88	2175.92	2411.06	2308.53	2131.35	2255.83	2394.56	2604.97	2614.3	2240.34	2421.18	2426.75	2397.88	2319.03	2186.11	2471.15	2301.94	2152.34	2300.41	2515.52
	2069.32	2089.23	2092.98	2121.03	2162.04	2173.48	2201.3	2219.59	2207.99	2098.56	2272.98	2133.81	2335.82	2233.48	2158.93	2302.57	2342.86	2289.1	2218.47	2224.43	2257.45	2428.67	2316.93	2260.72	2340.2	2271.54	2286.2	2384.74	2281.64	2231.36	2176.65	2411.98	2309.1	2131.99	2256.69	2395.33	2606.76	2615.99	2240.97	2422.23	2427.84	2399.36	2320.19	2186.78	2472.65	2302.74	2152.96	2301.16	2516.23
	2069.53	2089.42	2093.31	2121.08	2162.26	2173.71	2201.91	2220.13	2208.55	2098.77	2273.67	2133.94	2336.65	2234.03	2159.64	2303.34	2343.67	2289.98	2219.21	2225.14	2258.54	2429.28	2317.81	2261.53	2341.11	2272.31	2287.16	2385.5	2282.31	2231.84	2177.37	2412.92	2309.68	2132.64	2257.54	2396.1	2608.54	2617.68	2241.6	2423.28	2428.92	2400.84	2321.36	2187.45	2474.16	2303.55	2153.58	2301.92	2516.95
	2069.75	2089.61	2093.63	2121.14	2162.48	2173.93	2202.52	2220.67	2209.1	2098.97	2274.36	2134.08	2337.47	2234.59	2160.36	2304.11	2344.49	2290.85	2219.95	2225.85	2259.64	2429.9	2318.7	2262.34	2342.03	2273.08	2288.12	2386.27	2282.98	2232.32	2178.1	2413.85	2310.25	2133.29	2258.4	2396.87	2610.33	2619.37	2242.24	2424.33	2430.01	2402.32	2322.53	2188.12	2475.68	2304.36	2154.21	2302.68	2517.67
	2069.97	2089.81	2093.96	2121.2	2162.71	2174.16	2203.14	2221.22	2209.66	2099.18	2275.05	2134.23	2338.29	2235.15	2161.08	2304.88	2345.31	2291.73	2220.69	2226.56	2260.74	2430.52	2319.59	2263.16	2342.94	2273.85	2289.08	2387.04	2283.66	2232.8	2178.82	2414.79	2310.83	2133.94	2259.26	2397.65	2612.12	2621.06	2242.88	2425.39	2431.1	2403.8	2323.7	2188.8	2477.19	2305.17	2154.83	2303.44	2518.39
	2070.2	2090	2094.29	2121.26	2162.93	2174.39	2203.76	2221.77	2210.22	2099.39	2275.75	2134.37	2339.12	2235.71	2161.8	2305.66	2346.14	2292.62	2221.44	2227.27	2261.84	2431.15	2320.48	2263.99	2343.86	2274.61	2290.05	2387.81	2284.33	2233.28	2179.54	2415.73	2311.4	2134.6	2260.13	2398.44	2613.91	2622.75	2243.52	2426.45	2432.19	2405.29	2324.87	2189.48	2478.72	2305.98	2155.46	2304.2	2519.12
	2070.42	2090.2	2094.63	2121.33	2163.16	2174.61	2204.38	2222.32	2210.79	2099.61	2276.45	2134.51	2339.94	2236.27	2162.53	2306.45	2346.97	2293.51	2222.19	2227.98	2262.95	2431.78	2321.38	2264.81	2344.78	2275.38	2291.01	2388.59	2285.01	2233.76	2180.27	2416.67	2311.98	2135.26	2260.99	2399.22	2615.71	2624.44	2244.17	2427.52	2433.29	2406.78	2326.05	2190.16	2480.25	2306.79	2156.09	2304.96	2519.85
	2070.65	2090.39	2094.96	2121.39	2163.39	2174.84	2205	2222.87	2211.35	2099.82	2277.15	2134.66	2340.77	2236.84	2163.25	2307.23	2347.8	2294.4	2222.94	2228.69	2264.06	2432.42	2322.28	2265.64	2345.7	2276.14	2291.98	2389.37	2285.7	2234.23	2180.99	2417.62	2312.56	2135.92	2261.86	2400.01	2617.51	2626.13	2244.81	2428.59	2434.39	2408.28	2327.23	2190.84	2481.78	2307.61	2156.72	2305.73	2520.58
	2070.88	2090.59	2095.29	2121.46	2163.62	2175.06	2205.64	2223.43	2211.92	2100.04	2277.86	2134.81	2341.6	2237.4	2163.98	2308.02	2348.64	2295.3	2223.69	2229.4	2265.17	2433.06	2323.18	2266.47	2346.61	2276.91	2292.95	2390.16	2286.38	2234.7	2181.72	2418.57	2313.15	2136.58	2262.74	2400.81	2619.31	2627.81	2245.47	2429.66	2435.5	2409.77	2328.41	2191.52	2483.32	2308.43	2157.35	2306.5	2521.32
	2071.11	2090.79	2095.63	2121.52	2163.85	2175.28	2206.27	2223.99	2212.49	2100.26	2278.57	2134.96	2342.43	2237.97	2164.72	2308.81	2349.48	2296.2	2224.45	2230.11	2266.28	2433.71	2324.09	2267.31	2347.53	2277.67	2293.92	2390.95	2287.07	2235.17	2182.45	2419.53	2313.73	2137.25	2263.61	2401.61	2621.11	2629.5	2246.12	2430.74	2436.6	2411.27	2329.59	2192.21	2484.86	2309.25	2157.98	2307.27	2522.06
	2071.35	2090.99	2095.97	2121.59	2164.09	2175.5	2206.91	2224.55	2213.06	2100.48	2279.28	2135.11	2343.26	2238.54	2165.45	2309.6	2350.32	2297.1	2225.21	2230.83	2267.4	2434.36	2325	2268.15	2348.45	2278.43	2294.89	2391.74	2287.76	2235.64	2183.17	2420.49	2314.32	2137.92	2264.49	2402.41	2622.92	2631.18	2246.78	2431.83	2437.71	2412.78	2330.78	2192.9	2486.41	2310.08	2158.61	2308.05	2522.81
	2071.58	2091.19	2096.31	2121.66	2164.33	2175.72	2207.55	2225.11	2213.64	2100.71	2280	2135.26	2344.09	2239.1	2166.19	2310.4	2351.17	2298.01	2225.97	2231.54	2268.52	2435.01	2325.92	2269	2349.36	2279.18	2295.86	2392.54	2288.46	2236.11	2183.9	2421.45	2314.9	2138.6	2265.37	2403.22	2624.73	2632.87	2247.44	2432.91	2438.83	2414.28	2331.96	2193.59	2487.97	2310.9	2159.25	2308.82	2523.56
	2071.82	2091.39	2096.65	2121.74	2164.56	2175.94	2208.2	2225.68	2214.21	2100.93	2280.73	2135.41	2344.93	2239.68	2166.93	2311.2	2352.02	2298.92	2226.73	2232.25	2269.64	2435.67	2326.84	2269.84	2350.28	2279.94	2296.84	2393.34	2289.16	2236.58	2184.62	2422.42	2315.49	2139.28	2266.25	2404.03	2626.54	2634.55	2248.11	2434.01	2439.94	2415.79	2333.15	2194.29	2489.53	2311.73	2159.88	2309.6	2524.31
	2072.06	2091.59	2096.99	2121.81	2164.8	2176.16	2208.85	2226.25	2214.79	2101.16	2281.45	2135.57	2345.77	2240.25	2167.67	2312	2352.87	2299.84	2227.5	2232.97	2270.77	2436.34	2327.76	2270.69	2351.2	2280.7	2297.81	2394.15	2289.86	2237.04	2185.35	2423.39	2316.08	2139.96	2267.14	2404.85	2628.35	2636.23	2248.77	2435.1	2441.06	2417.31	2334.35	2194.98	2491.09	2312.56	2160.52	2310.38	2525.07
	2072.31	2091.8	2097.33	2121.89	2165.04	2176.37	2209.5	2226.82	2215.37	2101.39	2282.18	2135.72	2346.6	2240.82	2168.42	2312.8	2353.73	2300.76	2228.27	2233.68	2271.9	2437.01	2328.69	2271.55	2352.11	2281.45	2298.79	2394.96	2290.56	2237.51	2186.07	2424.36	2316.67	2140.65	2268.02	2405.67	2630.17	2637.91	2249.44	2436.2	2442.18	2418.82	2335.54	2195.68	2492.66	2313.4	2161.15	2311.17	2525.83
	2072.55	2092	2097.67	2121.97	2165.29	2176.59	2210.16	2227.39	2215.95	2101.63	2282.92	2135.88	2347.44	2241.4	2169.16	2313.61	2354.6	2301.68	2229.04	2234.4	2273.03	2437.68	2329.63	2272.41	2353.03	2282.2	2299.77	2395.77	2291.27	2237.97	2186.8	2425.34	2317.27	2141.33	2268.91	2406.5	2631.99	2639.59	2250.12	2437.31	2443.31	2420.34	2336.73	2196.38	2494.23	2314.23	2161.79	2311.95	2526.6
	2072.8	2092.21	2098.02	2122.05	2165.53	2176.8	2210.82	2227.96	2216.54	2101.86	2283.66	2136.04	2348.28	2241.97	2169.92	2314.42	2355.46	2302.61	2229.81	2235.11	2274.16	2438.36	2330.56	2273.27	2353.94	2282.95	2300.74	2396.59	2291.98	2238.43	2187.52	2426.32	2317.86	2142.03	2269.81	2407.33	2633.8	2641.26	2250.8	2438.42	2444.44	2421.87	2337.93	2197.09	2495.81	2315.07	2162.43	2312.74	2527.36
	2073.05	2092.42	2098.37	2122.13	2165.78	2177.01	2211.48	2228.54	2217.12	2102.1	2284.4	2136.2	2349.12	2242.55	2170.67	2315.23	2356.33	2303.54	2230.59	2235.83	2275.3	2439.04	2331.5	2274.13	2354.86	2283.7	2301.72	2397.41	2292.69	2238.89	2188.25	2427.3	2318.46	2142.72	2270.7	2408.16	2635.63	2642.94	2251.48	2439.53	2445.57	2423.39	2339.13	2197.79	2497.4	2315.91	2163.07	2313.53	2528.14
	2073.31	2092.63	2098.71	2122.21	2166.02	2177.22	2212.15	2229.12	2217.71	2102.34	2285.14	2136.36	2349.96	2243.13	2171.42	2316.05	2357.2	2304.47	2231.37	2236.55	2276.44	2439.73	2332.45	2275	2355.77	2284.45	2302.71	2398.24	2293.4	2239.35	2188.97	2428.29	2319.06	2143.42	2271.6	2409	2637.45	2644.61	2252.16	2440.65	2446.7	2424.92	2340.33	2198.5	2498.98	2316.76	2163.71	2314.32	2528.91
	2073.56	2092.84	2099.06	2122.29	2166.27	2177.43	2212.83	2229.7	2218.3	2102.58	2285.89	2136.52	2350.81	2243.71	2172.18	2316.87	2358.08	2305.41	2232.15	2237.26	2277.58	2440.42	2333.4	2275.87	2356.69	2285.19	2303.69	2399.07	2294.12	2239.8	2189.69	2429.28	2319.66	2144.12	2272.5	2409.84	2639.27	2646.28	2252.84	2441.77	2447.84	2426.45	2341.53	2199.21	2500.58	2317.6	2164.35	2315.12	2529.69
	2073.82	2093.05	2099.41	2122.38	2166.52	2177.64	2213.5	2230.29	2218.89	2102.82	2286.65	2136.69	2351.65	2244.3	2172.94	2317.69	2358.96	2306.35	2232.93	2237.98	2278.73	2441.12	2334.35	2276.75	2357.6	2285.94	2304.67	2399.91	2294.84	2240.25	2190.42	2430.27	2320.26	2144.82	2273.4	2410.68	2641.1	2647.95	2253.53	2442.9	2448.98	2427.98	2342.74	2199.92	2502.18	2318.45	2164.99	2315.92	2530.48
	2074.08	2093.26	2099.77	2122.47	2166.78	2177.84	2214.18	2230.87	2219.48	2103.07	2287.4	2136.86	2352.49	2244.88	2173.7	2318.51	2359.84	2307.29	2233.72	2238.7	2279.88	2441.82	2335.31	2277.63	2358.51	2286.68	2305.66	2400.75	2295.56	2240.71	2191.14	2431.27	2320.86	2145.53	2274.31	2411.53	2642.93	2649.62	2254.23	2444.03	2450.12	2429.52	2343.94	2200.63	2503.78	2319.3	2165.64	2316.72	2531.27
	2074.34	2093.47	2100.12	2122.56	2167.03	2178.05	2214.87	2231.46	2220.08	2103.31	2288.16	2137.02	2353.34	2245.47	2174.47	2319.34	2360.73	2308.24	2234.51	2239.42	2281.03	2442.52	2336.27	2278.51	2359.43	2287.42	2306.64	2401.59	2296.29	2241.16	2191.87	2432.27	2321.46	2146.24	2275.21	2412.39	2644.76	2651.28	2254.92	2445.16	2451.26	2431.06	2345.15	2201.35	2505.38	2320.16	2166.28	2317.52	2532.06
	2074.61	2093.68	2100.47	2122.65	2167.29	2178.25	2215.55	2232.05	2220.67	2103.56	2288.93	2137.19	2354.19	2246.06	2175.24	2320.16	2361.62	2309.19	2235.3	2240.13	2282.18	2443.24	2337.23	2279.4	2360.34	2288.15	2307.63	2402.44	2297.02	2241.61	2192.59	2433.28	2322.07	2146.95	2276.12	2413.25	2646.59	2652.94	2255.62	2446.3	2452.41	2432.6	2346.36	2202.07	2507	2321.01	2166.92	2318.32	2532.85
	2074.87	2093.9	2100.83	2122.74	2167.55	2178.45	2216.24	2232.65	2221.27	2103.81	2289.7	2137.36	2355.03	2246.65	2176.01	2321	2362.52	2310.15	2236.09	2240.85	2283.34	2443.95	2338.2	2280.29	2361.25	2288.89	2308.62	2403.29	2297.75	2242.05	2193.31	2434.29	2322.67	2147.67	2277.03	2414.11	2648.42	2654.6	2256.32	2447.44	2453.56	2434.14	2347.57	2202.79	2508.61	2321.87	2167.57	2319.13	2533.65
	2075.14	2094.11	2101.18	2122.84	2167.81	2178.65	2216.94	2233.24	2221.87	2104.07	2290.47	2137.53	2355.88	2247.24	2176.78	2321.83	2363.41	2311.11	2236.89	2241.57	2284.5	2444.67	2339.18	2281.18	2362.16	2289.62	2309.6	2404.14	2298.48	2242.5	2194.03	2435.3	2323.28	2148.39	2277.95	2414.97	2650.25	2656.26	2257.02	2448.59	2454.72	2435.69	2348.78	2203.51	2510.23	2322.73	2168.22	2319.94	2534.46
	2075.41	2094.33	2101.54	2122.94	2168.07	2178.85	2217.64	2233.84	2222.48	2104.32	2291.25	2137.71	2356.73	2247.83	2177.56	2322.66	2364.31	2312.07	2237.69	2242.29	2285.66	2445.4	2340.15	2282.08	2363.06	2290.35	2310.59	2405	2299.22	2242.94	2194.75	2436.31	2323.89	2149.11	2278.86	2415.84	2652.09	2657.92	2257.73	2449.74	2455.87	2437.24	2349.99	2204.23	2511.86	2323.59	2168.86	2320.75	2535.26
	2075.69	2094.55	2101.9	2123.04	2168.33	2179.04	2218.34	2234.44	2223.08	2104.58	2292.03	2137.88	2357.58	2248.42	2178.33	2323.5	2365.22	2313.03	2238.49	2243.01	2286.83	2446.13	2341.14	2282.98	2363.97	2291.08	2311.58	2405.86	2299.95	2243.38	2195.47	2437.33	2324.5	2149.84	2279.78	2416.72	2653.92	2659.57	2258.44	2450.9	2457.03	2438.79	2351.2	2204.96	2513.49	2324.46	2169.51	2321.57	2536.07
	2075.96	2094.77	2102.26	2123.14	2168.6	2179.24	2219.05	2235.05	2223.69	2104.84	2292.81	2138.06	2358.43	2249.02	2179.11	2324.34	2366.13	2314	2239.29	2243.73	2287.99	2446.86	2342.12	2283.88	2364.88	2291.81	2312.58	2406.73	2300.7	2243.82	2196.19	2438.36	2325.11	2150.57	2280.7	2417.6	2655.76	2661.22	2259.15	2452.06	2458.19	2440.35	2352.42	2205.68	2515.12	2325.32	2170.16	2322.38	2536.89
	2076.24	2094.99	2102.62	2123.24	2168.86	2179.43	2219.76	2235.65	2224.29	2105.1	2293.6	2138.23	2359.29	2249.61	2179.9	2325.19	2367.04	2314.97	2240.09	2244.45	2289.16	2447.6	2343.11	2284.79	2365.78	2292.53	2313.57	2407.6	2301.44	2244.26	2196.91	2439.38	2325.72	2151.3	2281.62	2418.48	2657.6	2662.87	2259.87	2453.22	2459.36	2441.91	2353.63	2206.41	2516.76	2326.19	2170.8	2323.2	2537.71
	2076.52	2095.21	2102.98	2123.34	2169.13	2179.62	2220.47	2236.26	2224.9	2105.36	2294.39	2138.41	2360.14	2250.21	2180.68	2326.03	2367.95	2315.95	2240.9	2245.17	2290.34	2448.34	2344.11	2285.7	2366.69	2293.25	2314.56	2408.48	2302.19	2244.7	2197.63	2440.42	2326.34	2152.03	2282.55	2419.37	2659.44	2664.52	2260.59	2454.39	2460.53	2443.47	2354.85	2207.15	2518.41	2327.06	2171.45	2324.02	2538.53
	2076.8	2095.43	2103.35	2123.45	2169.4	2179.81	2221.19	2236.87	2225.51	2105.63	2295.19	2138.59	2360.99	2250.81	2181.47	2326.88	2368.87	2316.92	2241.71	2245.89	2291.51	2449.09	2345.11	2286.61	2367.59	2293.97	2315.56	2409.36	2302.94	2245.13	2198.35	2441.45	2326.95	2152.77	2283.47	2420.26	2661.28	2666.16	2261.31	2455.56	2461.7	2445.03	2356.07	2207.88	2520.05	2327.94	2172.1	2324.85	2539.36
	2077.09	2095.65	2103.71	2123.56	2169.68	2180	2221.91	2237.48	2226.13	2105.9	2295.99	2138.77	2361.84	2251.41	2182.26	2327.73	2369.79	2317.91	2242.52	2246.61	2292.69	2449.85	2346.11	2287.53	2368.49	2294.69	2316.55	2410.24	2303.69	2245.57	2199.07	2442.49	2327.57	2153.51	2284.4	2421.15	2663.12	2667.8	2262.03	2456.74	2462.87	2446.59	2357.29	2208.61	2521.71	2328.82	2172.75	2325.67	2540.19
	2077.38	2095.88	2104.08	2123.67	2169.95	2180.19	2222.63	2238.1	2226.74	2106.17	2296.8	2138.95	2362.7	2252.02	2183.05	2328.58	2370.72	2318.89	2243.34	2247.33	2293.87	2450.6	2347.12	2288.45	2369.39	2295.41	2317.55	2411.13	2304.44	2246	2199.78	2443.53	2328.18	2154.26	2285.33	2422.05	2664.96	2669.44	2262.76	2457.92	2464.04	2448.16	2358.51	2209.35	2523.36	2329.69	2173.4	2326.5	2541.02
	2077.67	2096.1	2104.44	2123.78	2170.23	2180.38	2223.36	2238.71	2227.36	2106.44	2297.6	2139.14	2363.55	2252.62	2183.85	2329.44	2371.65	2319.88	2244.15	2248.05	2295.06	2451.37	2348.14	2289.37	2370.29	2296.12	2318.54	2412.02	2305.2	2246.43	2200.5	2444.58	2328.8	2155	2286.27	2422.95	2666.8	2671.08	2263.49	2459.1	2465.22	2449.73	2359.73	2210.09	2525.02	2330.58	2174.05	2327.33	2541.86
	2077.96	2096.33	2104.81	2123.89	2170.51	2180.56	2224.09	2239.33	2227.97	2106.71	2298.42	2139.32	2364.41	2253.23	2184.64	2330.3	2372.58	2320.87	2244.97	2248.77	2296.25	2452.13	2349.15	2290.3	2371.19	2296.83	2319.54	2412.91	2305.96	2246.85	2201.21	2445.63	2329.42	2155.76	2287.2	2423.86	2668.65	2672.71	2264.22	2460.29	2466.4	2451.3	2360.95	2210.83	2526.69	2331.46	2174.7	2328.16	2542.7
	2078.25	2096.55	2105.18	2124.01	2170.79	2180.74	2224.82	2239.95	2228.59	2106.98	2299.23	2139.51	2365.27	2253.83	2185.44	2331.16	2373.52	2321.86	2245.79	2249.49	2297.44	2452.91	2350.17	2291.23	2372.08	2297.54	2320.54	2413.81	2306.72	2247.28	2201.93	2446.68	2330.04	2156.51	2288.14	2424.77	2670.49	2674.34	2264.96	2461.48	2467.58	2452.88	2362.17	2211.57	2528.36	2332.34	2175.35	2329	2543.55
	2078.55	2096.78	2105.55	2124.12	2171.07	2180.92	2225.56	2240.58	2229.21	2107.26	2300.05	2139.7	2366.12	2254.44	2186.25	2332.02	2374.46	2322.86	2246.61	2250.21	2298.63	2453.68	2351.2	2292.16	2372.98	2298.24	2321.54	2414.72	2307.48	2247.7	2202.64	2447.74	2330.66	2157.26	2289.08	2425.68	2672.33	2675.97	2265.69	2462.68	2468.77	2454.45	2363.4	2212.32	2530.03	2333.23	2176	2329.84	2544.4
	2078.85	2097.01	2105.92	2124.24	2171.35	2181.1	2226.3	2241.2	2229.83	2107.54	2300.88	2139.88	2366.98	2255.05	2187.05	2332.88	2375.4	2323.86	2247.44	2250.93	2299.82	2454.47	2352.23	2293.1	2373.87	2298.94	2322.54	2415.63	2308.25	2248.12	2203.35	2448.8	2331.28	2158.02	2290.02	2426.6	2674.18	2677.59	2266.43	2463.88	2469.96	2456.03	2364.62	2213.06	2531.71	2334.12	2176.66	2330.68	2545.26
	2079.15	2097.24	2106.29	2124.36	2171.64	2181.28	2227.05	2241.83	2230.46	2107.82	2301.71	2140.07	2367.84	2255.67	2187.86	2333.75	2376.34	2324.86	2248.26	2251.65	2301.02	2455.25	2353.27	2294.04	2374.76	2299.64	2323.54	2416.54	2309.02	2248.54	2204.06	2449.86	2331.9	2158.78	2290.96	2427.53	2676.02	2679.21	2267.18	2465.08	2471.15	2457.61	2365.84	2213.81	2533.39	2335.02	2177.31	2331.52	2546.11
	2079.45	2097.47	2106.67	2124.49	2171.92	2181.45	2227.8	2242.46	2231.08	2108.1	2302.54	2140.27	2368.69	2256.28	2188.67	2334.62	2377.29	2325.87	2249.09	2252.37	2302.22	2456.05	2354.31	2294.99	2375.65	2300.34	2324.54	2417.45	2309.79	2248.96	2204.77	2450.93	2332.52	2159.55	2291.9	2428.45	2677.87	2680.83	2267.92	2466.29	2472.34	2459.2	2367.07	2214.56	2535.08	2335.91	2177.96	2332.37	2546.98
	2079.76	2097.7	2107.04	2124.61	2172.21	2181.63	2228.55	2243.09	2231.71	2108.39	2303.37	2140.46	2369.55	2256.89	2189.48	2335.49	2378.25	2326.88	2249.92	2253.09	2303.42	2456.84	2355.35	2295.93	2376.54	2301.03	2325.54	2418.37	2310.57	2249.38	2205.48	2452	2333.15	2160.32	2292.85	2429.38	2679.71	2682.44	2268.67	2467.51	2473.54	2460.78	2368.29	2215.31	2536.77	2336.81	2178.61	2333.22	2547.84
	2080.07	2097.93	2107.42	2124.74	2172.51	2181.8	2229.3	2243.73	2232.34	2108.67	2304.21	2140.65	2370.41	2257.51	2190.3	2336.36	2379.2	2327.89	2250.75	2253.81	2304.63	2457.65	2356.4	2296.89	2377.43	2301.72	2326.54	2419.29	2311.34	2249.79	2206.19	2453.08	2333.77	2161.09	2293.8	2430.32	2681.56	2684.05	2269.42	2468.72	2474.73	2462.37	2369.52	2216.06	2538.46	2337.71	2179.27	2334.07	2548.71
	2080.38	2098.17	2107.79	2124.87	2172.8	2181.97	2230.06	2244.37	2232.97	2108.96	2305.06	2140.85	2371.27	2258.13	2191.11	2337.23	2380.16	2328.91	2251.59	2254.53	2305.84	2458.45	2357.45	2297.84	2378.31	2302.41	2327.54	2420.22	2312.12	2250.21	2206.89	2454.16	2334.4	2161.86	2294.75	2431.26	2683.41	2685.66	2270.17	2469.94	2475.93	2463.96	2370.75	2216.82	2540.16	2338.61	2179.92	2334.92	2549.59
	2080.69	2098.4	2108.17	2124.99	2173.09	2182.14	2230.82	2245.01	2233.6	2109.25	2305.9	2141.04	2372.13	2258.75	2191.93	2338.11	2381.12	2329.92	2252.43	2255.25	2307.05	2459.26	2358.51	2298.8	2379.2	2303.1	2328.55	2421.15	2312.9	2250.62	2207.6	2455.24	2335.02	2162.64	2295.7	2432.2	2685.25	2687.26	2270.93	2471.17	2477.14	2465.55	2371.97	2217.58	2541.86	2339.51	2180.57	2335.77	2550.47
	2081	2098.63	2108.55	2125.13	2173.39	2182.3	2231.59	2245.65	2234.23	2109.54	2306.76	2141.24	2372.99	2259.37	2192.76	2338.99	2382.09	2330.94	2253.26	2255.97	2308.26	2460.08	2359.57	2299.76	2380.08	2303.78	2329.55	2422.09	2313.69	2251.03	2208.3	2456.33	2335.65	2163.42	2296.66	2433.15	2687.1	2688.86	2271.69	2472.4	2478.34	2467.15	2373.2	2218.33	2543.57	2340.42	2181.23	2336.63	2551.35
	2081.32	2098.87	2108.93	2125.26	2173.69	2182.47	2232.36	2246.29	2234.87	2109.84	2307.61	2141.44	2373.85	2259.99	2193.58	2339.87	2383.06	2331.97	2254.1	2256.69	2309.47	2460.9	2360.63	2300.72	2380.96	2304.46	2330.56	2423.03	2314.48	2251.43	2209	2457.42	2336.28	2164.2	2297.61	2434.1	2688.95	2690.46	2272.45	2473.63	2479.55	2468.74	2374.43	2219.09	2545.27	2341.32	2181.88	2337.49	2552.24
	2081.64	2099.11	2109.31	2125.4	2173.99	2182.63	2233.13	2246.94	2235.51	2110.13	2308.47	2141.64	2374.71	2260.62	2194.41	2340.75	2384.03	2332.99	2254.95	2257.41	2310.69	2461.73	2361.7	2301.69	2381.84	2305.14	2331.56	2423.97	2315.26	2251.84	2209.7	2458.51	2336.91	2164.98	2298.57	2435.05	2690.79	2692.06	2273.21	2474.87	2480.76	2470.34	2375.66	2219.86	2546.99	2342.23	2182.53	2338.36	2553.13
	2081.96	2099.34	2109.69	2125.53	2174.3	2182.8	2233.91	2247.59	2236.14	2110.43	2309.34	2141.84	2375.57	2261.24	2195.24	2341.64	2385	2334.02	2255.79	2258.13	2311.91	2462.56	2362.78	2302.66	2382.72	2305.82	2332.57	2424.91	2316.06	2252.24	2210.4	2459.61	2337.53	2165.77	2299.53	2436.01	2692.64	2693.65	2273.98	2476.11	2481.97	2471.94	2376.89	2220.62	2548.7	2343.14	2183.19	2339.22	2554.02
	2082.29	2099.58	2110.07	2125.67	2174.6	2182.96	2234.69	2248.24	2236.78	2110.73	2310.2	2142.04	2376.43	2261.87	2196.07	2342.52	2385.98	2335.06	2256.64	2258.85	2313.14	2463.39	2363.86	2303.63	2383.6	2306.49	2333.57	2425.86	2316.85	2252.64	2211.1	2460.72	2338.16	2166.56	2300.49	2436.97	2694.49	2695.24	2274.75	2477.35	2483.18	2473.55	2378.12	2221.39	2550.42	2344.06	2183.84	2340.09	2554.92
	2082.61	2099.82	2110.45	2125.81	2174.91	2183.12	2235.47	2248.9	2237.42	2111.03	2311.07	2142.25	2377.29	2262.5	2196.91	2343.41	2386.96	2336.09	2257.48	2259.57	2314.36	2464.23	2364.94	2304.61	2384.48	2307.16	2334.58	2426.82	2317.65	2253.04	2211.8	2461.82	2338.8	2167.35	2301.45	2437.94	2696.34	2696.83	2275.52	2478.6	2484.4	2475.15	2379.35	2222.15	2552.15	2344.97	2184.5	2340.96	2555.83
	2082.94	2100.06	2110.84	2125.95	2175.22	2183.28	2236.25	2249.55	2238.07	2111.33	2311.95	2142.45	2378.15	2263.13	2197.75	2344.3	2387.95	2337.13	2258.33	2260.29	2315.59	2465.08	2366.03	2305.59	2385.35	2307.83	2335.59	2427.77	2318.45	2253.44	2212.5	2462.93	2339.43	2168.15	2302.42	2438.91	2698.18	2698.41	2276.29	2479.85	2485.61	2476.76	2380.58	2222.92	2553.87	2345.89	2185.15	2341.84	2556.73
	2083.27	2100.3	2111.22	2126.1	2175.53	2183.43	2237.04	2250.21	2238.71	2111.64	2312.83	2142.66	2379.01	2263.76	2198.59	2345.2	2388.93	2338.17	2259.18	2261.01	2316.82	2465.93	2367.12	2306.57	2386.23	2308.49	2336.6	2428.74	2319.25	2253.84	2213.19	2464.04	2340.06	2168.94	2303.38	2439.88	2700.03	2699.99	2277.07	2481.11	2486.83	2478.37	2381.81	2223.69	2555.6	2346.81	2185.81	2342.71	2557.65
	2083.61	2100.55	2111.61	2126.24	2175.84	2183.59	2237.83	2250.87	2239.36	2111.95	2313.71	2142.87	2379.87	2264.39	2199.43	2346.09	2389.93	2339.21	2260.04	2261.73	2318.05	2466.78	2368.21	2307.55	2387.1	2309.15	2337.61	2429.7	2320.05	2254.23	2213.88	2465.16	2340.69	2169.74	2304.35	2440.86	2701.88	2701.57	2277.85	2482.37	2488.06	2479.98	2383.04	2224.47	2557.34	2347.73	2186.46	2343.59	2558.56
	2083.94	2100.79	2111.99	2126.39	2176.15	2183.75	2238.63	2251.54	2240	2112.25	2314.6	2143.08	2380.73	2265.03	2200.28	2346.99	2390.92	2340.25	2260.89	2262.45	2319.29	2467.64	2369.31	2308.54	2387.97	2309.81	2338.61	2430.67	2320.86	2254.63	2214.58	2466.28	2341.33	2170.55	2305.32	2441.84	2703.73	2703.14	2278.63	2483.64	2489.28	2481.59	2384.27	2225.24	2559.08	2348.65	2187.12	2344.47	2559.48
	2084.28	2101.03	2112.38	2126.54	2176.47	2183.9	2239.42	2252.2	2240.65	2112.56	2315.49	2143.29	2381.59	2265.66	2201.13	2347.88	2391.91	2341.3	2261.75	2263.17	2320.52	2468.51	2370.42	2309.53	2388.84	2310.47	2339.62	2431.64	2321.66	2255.02	2215.26	2467.41	2341.96	2171.35	2306.29	2442.83	2705.57	2704.71	2279.41	2484.9	2490.5	2483.21	2385.51	2226.02	2560.82	2349.57	2187.77	2345.36	2560.41
	2084.62	2101.28	2112.77	2126.69	2176.79	2184.05	2240.22	2252.87	2241.3	2112.87	2316.38	2143.5	2382.46	2266.3	2201.98	2348.78	2392.91	2342.35	2262.6	2263.89	2321.76	2469.38	2371.52	2310.53	2389.71	2311.12	2340.64	2432.62	2322.48	2255.41	2215.95	2468.54	2342.6	2172.16	2307.27	2443.82	2707.42	2706.28	2280.2	2486.18	2491.73	2484.83	2386.74	2226.8	2562.56	2350.5	2188.43	2346.25	2561.33
	2084.96	2101.52	2113.16	2126.85	2177.11	2184.2	2241.03	2253.54	2241.95	2113.19	2317.28	2143.72	2383.32	2266.94	2202.84	2349.69	2393.92	2343.4	2263.46	2264.62	2323.01	2470.25	2372.64	2311.53	2390.58	2311.77	2341.65	2433.6	2323.29	2255.79	2216.64	2469.67	2343.23	2172.97	2308.24	2444.81	2709.27	2707.84	2280.98	2487.45	2492.96	2486.45	2387.97	2227.58	2564.31	2351.43	2189.08	2347.14	2562.27
	2085.31	2101.77	2113.55	2127	2177.43	2184.35	2241.83	2254.21	2242.6	2113.5	2318.18	2143.93	2384.18	2267.58	2203.69	2350.59	2394.92	2344.46	2264.32	2265.34	2324.25	2471.13	2373.75	2312.53	2391.45	2312.42	2342.66	2434.58	2324.1	2256.18	2217.32	2470.8	2343.87	2173.78	2309.22	2445.81	2711.11	2709.4	2281.77	2488.73	2494.19	2488.07	2389.2	2228.36	2566.06	2352.35	2189.74	2348.03	2563.2
	2085.65	2102.01	2113.94	2127.16	2177.75	2184.5	2242.64	2254.89	2243.26	2113.82	2319.09	2144.15	2385.04	2268.22	2204.55	2351.49	2395.93	2345.52	2265.18	2266.06	2325.5	2472.01	2374.87	2313.53	2392.32	2313.06	2343.67	2435.57	2324.92	2256.56	2218.01	2471.94	2344.51	2174.6	2310.2	2446.81	2712.96	2710.96	2282.57	2490.02	2495.43	2489.69	2390.44	2229.14	2567.81	2353.28	2190.4	2348.92	2564.15
	2086	2102.26	2114.33	2127.32	2178.08	2184.65	2243.46	2255.57	2243.91	2114.14	2320	2144.36	2385.9	2268.87	2205.42	2352.4	2396.94	2346.57	2266.05	2266.78	2326.75	2472.9	2376	2314.54	2393.18	2313.71	2344.68	2436.56	2325.74	2256.94	2218.69	2473.09	2345.14	2175.42	2311.18	2447.82	2714.81	2712.51	2283.36	2491.31	2496.66	2491.32	2391.67	2229.93	2569.57	2354.22	2191.05	2349.82	2565.09
	2086.35	2102.51	2114.73	2127.48	2178.41	2184.79	2244.27	2256.25	2244.57	2114.46	2320.91	2144.58	2386.76	2269.51	2206.29	2353.31	2397.95	2347.64	2266.91	2267.5	2328	2473.79	2377.13	2315.55	2394.05	2314.35	2345.7	2437.55	2326.56	2257.32	2219.37	2474.23	2345.78	2176.24	2312.16	2448.83	2716.65	2714.07	2284.16	2492.6	2497.9	2492.94	2392.9	2230.71	2571.33	2355.15	2191.71	2350.72	2566.04
	2086.71	2102.76	2115.12	2127.64	2178.74	2184.94	2245.09	2256.93	2245.23	2114.78	2321.83	2144.8	2387.62	2270.16	2207.15	2354.22	2398.97	2348.7	2267.78	2268.22	2329.25	2474.69	2378.26	2316.56	2394.91	2314.98	2346.71	2438.55	2327.39	2257.7	2220.05	2475.38	2346.42	2177.06	2313.14	2449.84	2718.5	2715.62	2284.96	2493.9	2499.14	2494.57	2394.14	2231.5	2573.09	2356.08	2192.36	2351.63	2567
	2087.06	2103.01	2115.52	2127.8	2179.07	2185.08	2245.91	2257.62	2245.89	2115.1	2322.75	2145.03	2388.48	2270.8	2208.03	2355.13	2399.99	2349.77	2268.65	2268.94	2330.51	2475.59	2379.4	2317.57	2395.78	2315.62	2347.72	2439.55	2328.22	2258.08	2220.72	2476.54	2347.06	2177.89	2314.13	2450.86	2720.34	2717.16	2285.76	2495.2	2500.38	2496.2	2395.37	2232.29	2574.85	2357.02	2193.02	2352.53	2567.96
	2087.42	2103.26	2115.91	2127.97	2179.4	2185.22	2246.74	2258.3	2246.55	2115.43	2323.68	2145.25	2389.35	2271.45	2208.9	2356.05	2401.01	2350.84	2269.51	2269.66	2331.77	2476.5	2380.54	2318.59	2396.64	2316.25	2348.74	2440.55	2329.05	2258.45	2221.4	2477.7	2347.7	2178.71	2315.12	2451.88	2722.19	2718.7	2286.56	2496.5	2501.62	2497.84	2396.6	2233.09	2576.62	2357.96	2193.68	2353.44	2568.92
	2087.78	2103.51	2116.31	2128.14	2179.74	2185.37	2247.57	2258.99	2247.21	2115.76	2324.61	2145.48	2390.21	2272.1	2209.78	2356.96	2402.04	2351.91	2270.39	2270.38	2333.03	2477.41	2381.68	2319.61	2397.5	2316.87	2349.75	2441.56	2329.88	2258.82	2222.07	2478.86	2348.34	2179.54	2316.1	2452.91	2724.03	2720.24	2287.37	2497.81	2502.87	2499.47	2397.84	2233.88	2578.39	2358.9	2194.33	2354.35	2569.89
	2088.14	2103.76	2116.71	2128.31	2180.08	2185.51	2248.4	2259.69	2247.88	2116.09	2325.54	2145.7	2391.07	2272.76	2210.66	2357.88	2403.07	2352.98	2271.26	2271.1	2334.29	2478.33	2382.83	2320.64	2398.36	2317.5	2350.77	2442.57	2330.71	2259.2	2222.74	2480.02	2348.98	2180.38	2317.09	2453.93	2725.87	2721.78	2288.18	2499.12	2504.11	2501.11	2399.07	2234.68	2580.16	2359.84	2194.99	2355.27	2570.86
	2088.51	2104.02	2117.1	2128.48	2180.42	2185.65	2249.23	2260.38	2248.54	2116.42	2326.48	2145.93	2391.93	2273.41	2211.55	2358.8	2404.1	2354.06	2272.13	2271.83	2335.56	2479.25	2383.99	2321.66	2399.22	2318.12	2351.78	2443.59	2331.55	2259.56	2223.41	2481.19	2349.62	2181.21	2318.08	2454.97	2727.71	2723.31	2288.99	2500.44	2505.36	2502.75	2400.31	2235.47	2581.94	2360.78	2195.65	2356.19	2571.84
	2088.87	2104.27	2117.5	2128.65	2180.76	2185.78	2250.07	2261.08	2249.21	2116.75	2327.42	2146.16	2392.79	2274.07	2212.44	2359.72	2405.13	2355.13	2273	2272.55	2336.83	2480.18	2385.14	2322.69	2400.08	2318.74	2352.8	2444.61	2332.39	2259.93	2224.07	2482.37	2350.26	2182.05	2319.08	2456	2729.56	2724.84	2289.8	2501.76	2506.61	2504.39	2401.54	2236.27	2583.72	2361.72	2196.3	2357.11	2572.82
	2089.24	2104.52	2117.9	2128.82	2181.1	2185.92	2250.91	2261.78	2249.88	2117.08	2328.36	2146.39	2393.65	2274.72	2213.33	2360.64	2406.16	2356.21	2273.88	2273.27	2338.1	2481.11	2386.31	2323.72	2400.94	2319.36	2353.82	2445.63	2333.23	2260.3	2224.74	2483.54	2350.91	2182.89	2320.07	2457.04	2731.4	2726.37	2290.61	2503.08	2507.86	2506.03	2402.77	2237.07	2585.5	2362.66	2196.96	2358.03	2573.8
	2089.61	2104.78	2118.3	2129	2181.45	2186.06	2251.75	2262.48	2250.55	2117.42	2329.31	2146.62	2394.51	2275.38	2214.22	2361.56	2407.2	2357.29	2274.76	2273.99	2339.37	2482.05	2387.47	2324.76	2401.79	2319.97	2354.84	2446.65	2334.07	2260.66	2225.4	2484.72	2351.55	2183.73	2321.07	2458.09	2733.24	2727.89	2291.43	2504.41	2509.11	2507.68	2404.01	2237.88	2587.29	2363.61	2197.61	2358.96	2574.79
	2089.99	2105.04	2118.7	2129.18	2181.8	2186.19	2252.59	2263.19	2251.22	2117.75	2330.26	2146.86	2395.37	2276.04	2215.12	2362.49	2408.24	2358.38	2275.63	2274.71	2340.64	2482.99	2388.64	2325.79	2402.65	2320.58	2355.85	2447.68	2334.92	2261.02	2226.06	2485.91	2352.19	2184.57	2322.07	2459.14	2735.08	2729.41	2292.25	2505.74	2510.37	2509.32	2405.24	2238.68	2589.07	2364.55	2198.27	2359.89	2575.79
	2090.36	2105.29	2119.11	2129.36	2182.14	2186.33	2253.44	2263.9	2251.89	2118.09	2331.22	2147.09	2396.23	2276.7	2216.02	2363.41	2409.29	2359.46	2276.51	2275.43	2341.92	2483.94	2389.82	2326.83	2403.51	2321.18	2356.87	2448.71	2335.76	2261.38	2226.72	2487.1	2352.83	2185.42	2323.06	2460.19	2736.92	2730.92	2293.07	2507.08	2511.62	2510.97	2406.47	2239.49	2590.86	2365.5	2198.93	2360.82	2576.79
	2090.74	2105.55	2119.51	2129.54	2182.5	2186.46	2254.29	2264.61	2252.57	2118.43	2332.18	2147.33	2397.08	2277.36	2216.92	2364.34	2410.33	2360.55	2277.39	2276.15	2343.2	2484.89	2390.99	2327.88	2404.36	2321.79	2357.89	2449.75	2336.61	2261.74	2227.37	2488.29	2353.48	2186.26	2324.06	2461.24	2738.76	2732.44	2293.89	2508.42	2512.88	2512.62	2407.71	2240.3	2592.65	2366.45	2199.58	2361.76	2577.79
	2091.12	2105.81	2119.91	2129.72	2182.85	2186.6	2255.14	2265.32	2253.24	2118.77	2333.14	2147.57	2397.94	2278.02	2217.83	2365.27	2411.38	2361.64	2278.27	2276.88	2344.48	2485.84	2392.18	2328.92	2405.21	2322.39	2358.91	2450.79	2337.47	2262.1	2228.03	2489.48	2354.12	2187.11	2325.07	2462.3	2740.59	2733.95	2294.72	2509.76	2514.14	2514.27	2408.94	2241.11	2594.45	2367.4	2200.24	2362.69	2578.8
	2091.51	2106.07	2120.32	2129.91	2183.2	2186.73	2256	2266.04	2253.92	2119.12	2334.11	2147.81	2398.8	2278.69	2218.74	2366.2	2412.43	2362.73	2279.16	2277.6	2345.76	2486.8	2393.36	2329.97	2406.07	2322.99	2359.93	2451.83	2338.32	2262.45	2228.68	2490.68	2354.77	2187.97	2326.07	2463.37	2742.43	2735.46	2295.54	2511.11	2515.4	2515.92	2410.17	2241.92	2596.24	2368.35	2200.9	2363.63	2579.81
	2091.89	2106.33	2120.72	2130.1	2183.56	2186.86	2256.86	2266.75	2254.6	2119.46	2335.08	2148.05	2399.66	2279.35	2219.65	2367.13	2413.49	2363.82	2280.04	2278.32	2347.05	2487.77	2394.55	2331.02	2406.92	2323.58	2360.95	2452.88	2339.18	2262.8	2229.33	2491.89	2355.41	2188.82	2327.07	2464.44	2744.26	2736.96	2296.37	2512.46	2516.66	2517.58	2411.41	2242.74	2598.04	2369.3	2201.55	2364.58	2580.83
	2092.28	2106.59	2121.13	2130.28	2183.92	2186.99	2257.72	2267.47	2255.28	2119.81	2336.05	2148.29	2400.52	2280.02	2220.57	2368.06	2414.54	2364.92	2280.92	2279.04	2348.33	2488.74	2395.74	2332.07	2407.77	2324.17	2361.97	2453.92	2340.03	2263.15	2229.97	2493.09	2356.06	2189.68	2328.08	2465.51	2746.1	2738.46	2297.2	2513.82	2517.92	2519.24	2412.64	2243.55	2599.84	2370.25	2202.21	2365.53	2581.85
	2092.67	2106.85	2121.53	2130.47	2184.28	2187.12	2258.58	2268.2	2255.96	2120.16	2337.03	2148.53	2401.37	2280.69	2221.49	2369	2415.6	2366.01	2281.81	2279.76	2349.62	2489.71	2396.94	2333.13	2408.63	2324.76	2362.99	2454.98	2340.9	2263.5	2230.62	2494.3	2356.7	2190.53	2329.09	2466.58	2747.93	2739.96	2298.03	2515.18	2519.19	2520.89	2413.87	2244.37	2601.64	2371.2	2202.86	2366.48	2582.87
	2093.06	2107.11	2121.94	2130.67	2184.64	2187.25	2259.45	2268.92	2256.64	2120.5	2338.01	2148.78	2402.23	2281.36	2222.41	2369.93	2416.66	2367.11	2282.69	2280.48	2350.91	2490.69	2398.14	2334.19	2409.48	2325.35	2364.01	2456.03	2341.76	2263.85	2231.26	2495.52	2357.35	2191.4	2330.1	2467.66	2749.76	2741.45	2298.87	2516.54	2520.45	2522.55	2415.1	2245.19	2603.45	2372.15	2203.52	2367.43	2583.91
	2093.45	2107.37	2122.35	2130.86	2185.01	2187.38	2260.31	2269.65	2257.32	2120.86	2339	2149.03	2403.08	2282.03	2223.34	2370.87	2417.73	2368.21	2283.58	2281.21	2352.21	2491.68	2399.35	2335.25	2410.33	2325.93	2365.03	2457.09	2342.62	2264.19	2231.9	2496.74	2358	2192.26	2331.11	2468.74	2751.59	2742.94	2299.7	2517.91	2521.72	2524.22	2416.34	2246.01	2605.25	2373.11	2204.17	2368.39	2584.94
	2093.85	2107.63	2122.76	2131.06	2185.38	2187.5	2261.18	2270.38	2258.01	2121.21	2339.99	2149.27	2403.94	2282.71	2224.26	2371.81	2418.79	2369.31	2284.47	2281.93	2353.5	2492.66	2400.56	2336.31	2411.18	2326.51	2366.05	2458.15	2343.49	2264.54	2232.54	2497.96	2358.64	2193.12	2332.12	2469.83	2753.42	2744.43	2300.54	2519.28	2522.98	2525.88	2417.57	2246.83	2607.06	2374.06	2204.83	2369.35	2585.98
	2094.25	2107.9	2123.17	2131.25	2185.74	2187.63	2262.06	2271.11	2258.7	2121.56	2340.98	2149.52	2404.79	2283.38	2225.2	2372.75	2419.86	2370.42	2285.36	2282.65	2354.8	2493.66	2401.77	2337.38	2412.03	2327.09	2367.07	2459.22	2344.36	2264.88	2233.17	2499.18	2359.29	2193.99	2333.13	2470.92	2755.25	2745.91	2301.38	2520.65	2524.25	2527.54	2418.8	2247.66	2608.87	2375.02	2205.48	2370.31	2587.03
	2094.65	2108.16	2123.58	2131.45	2186.12	2187.76	2262.93	2271.85	2259.38	2121.92	2341.98	2149.78	2405.65	2284.06	2226.13	2373.69	2420.93	2371.52	2286.25	2283.37	2356.1	2494.66	2402.99	2338.45	2412.88	2327.66	2368.09	2460.28	2345.23	2265.22	2233.8	2500.41	2359.94	2194.86	2334.14	2472.01	2757.08	2747.4	2302.22	2522.03	2525.52	2529.21	2420.03	2248.48	2610.68	2375.98	2206.14	2371.27	2588.08
	2095.05	2108.43	2123.99	2131.65	2186.49	2187.88	2263.81	2272.59	2260.07	2122.28	2342.98	2150.03	2406.5	2284.73	2227.07	2374.63	2422.01	2372.63	2287.14	2284.09	2357.4	2495.66	2404.21	2339.52	2413.72	2328.23	2369.11	2461.36	2346.11	2265.56	2234.43	2501.64	2360.59	2195.73	2335.16	2473.11	2758.91	2748.87	2303.07	2523.41	2526.79	2530.88	2421.26	2249.31	2612.5	2376.93	2206.79	2372.24	2589.13
	2095.46	2108.69	2124.4	2131.86	2186.86	2188.01	2264.69	2273.33	2260.76	2122.63	2343.98	2150.28	2407.35	2285.41	2228.02	2375.57	2423.08	2373.74	2288.03	2284.82	2358.7	2496.67	2405.44	2340.59	2414.57	2328.8	2370.14	2462.43	2346.98	2265.89	2235.06	2502.88	2361.23	2196.6	2336.18	2474.21	2760.73	2750.35	2303.91	2524.8	2528.07	2532.55	2422.49	2250.14	2614.31	2377.89	2207.45	2373.21	2590.19
	2095.86	2108.96	2124.81	2132.06	2187.24	2188.13	2265.58	2274.07	2261.45	2122.99	2344.99	2150.54	2408.21	2286.09	2228.96	2376.51	2424.16	2374.85	2288.92	2285.54	2360.01	2497.68	2406.66	2341.67	2415.42	2329.36	2371.16	2463.51	2347.86	2266.23	2235.68	2504.12	2361.88	2197.47	2337.2	2475.32	2762.56	2751.82	2304.76	2526.19	2529.34	2534.22	2423.72	2250.98	2616.13	2378.85	2208.1	2374.19	2591.25
	2096.27	2109.22	2125.22	2132.27	2187.62	2188.26	2266.46	2274.82	2262.15	2123.36	2346	2150.8	2409.06	2286.77	2229.91	2377.46	2425.24	2375.96	2289.81	2286.26	2361.32	2498.7	2407.9	2342.75	2416.27	2329.92	2372.18	2464.59	2348.74	2266.56	2236.3	2505.36	2362.53	2198.35	2338.21	2476.43	2764.38	2753.29	2305.61	2527.58	2530.61	2535.89	2424.95	2251.81	2617.95	2379.81	2208.76	2375.17	2592.32
	2096.68	2109.49	2125.64	2132.47	2188	2188.38	2267.35	2275.57	2262.84	2123.72	2347.02	2151.06	2409.91	2287.46	2230.87	2378.41	2426.32	2377.07	2290.7	2286.98	2362.63	2499.72	2409.13	2343.83	2417.12	2330.48	2373.2	2465.67	2349.63	2266.89	2236.92	2506.61	2363.18	2199.22	2339.23	2477.54	2766.2	2754.75	2306.46	2528.98	2531.89	2537.57	2426.18	2252.65	2619.77	2380.77	2209.41	2376.15	2593.39
	2097.1	2109.76	2126.05	2132.68	2188.38	2188.5	2268.24	2276.32	2263.53	2124.08	2348.04	2151.32	2410.76	2288.14	2231.82	2379.35	2427.4	2378.18	2291.6	2287.71	2363.94	2500.75	2410.37	2344.91	2417.96	2331.04	2374.23	2466.76	2350.51	2267.22	2237.54	2507.86	2363.83	2200.1	2340.26	2478.65	2768.02	2756.21	2307.31	2530.38	2533.17	2539.24	2427.41	2253.48	2621.59	2381.73	2210.07	2377.13	2594.47
	2097.51	2110.03	2126.47	2132.9	2188.77	2188.62	2269.13	2277.07	2264.23	2124.45	2349.06	2151.58	2411.61	2288.82	2232.78	2380.3	2428.49	2379.3	2292.49	2288.43	2365.25	2501.78	2411.62	2345.99	2418.81	2331.59	2375.25	2467.85	2351.4	2267.55	2238.15	2509.12	2364.48	2200.98	2341.28	2479.77	2769.84	2757.67	2308.17	2531.79	2534.44	2540.92	2428.63	2254.32	2623.41	2382.69	2210.72	2378.12	2595.56
	2097.93	2110.3	2126.88	2133.11	2189.15	2188.74	2270.03	2277.83	2264.93	2124.82	2350.09	2151.85	2412.46	2289.51	2233.75	2381.25	2429.58	2380.42	2293.39	2289.15	2366.56	2502.82	2412.87	2347.08	2419.65	2332.14	2376.27	2468.94	2352.29	2267.87	2238.76	2510.38	2365.12	2201.87	2342.3	2480.9	2771.65	2759.13	2309.02	2533.2	2535.72	2542.6	2429.86	2255.16	2625.24	2383.65	2211.37	2379.11	2596.64
	2098.35	2110.57	2127.3	2133.32	2189.54	2188.87	2270.93	2278.59	2265.63	2125.19	2351.12	2152.11	2413.3	2290.2	2234.71	2382.2	2430.67	2381.53	2294.28	2289.87	2367.88	2503.86	2414.12	2348.17	2420.5	2332.68	2377.3	2470.03	2353.18	2268.19	2239.37	2511.64	2365.77	2202.75	2343.33	2482.03	2773.47	2760.58	2309.88	2534.61	2537	2544.28	2431.09	2256.01	2627.07	2384.61	2212.03	2380.1	2597.74
	2098.77	2110.84	2127.71	2133.54	2189.93	2188.99	2271.83	2279.35	2266.33	2125.56	2352.15	2152.38	2414.15	2290.89	2235.68	2383.15	2431.76	2382.65	2295.18	2290.6	2369.2	2504.9	2415.37	2349.26	2421.35	2333.22	2378.32	2471.13	2354.07	2268.52	2239.97	2512.91	2366.42	2203.64	2344.36	2483.16	2775.28	2762.03	2310.74	2536.03	2538.28	2545.96	2432.31	2256.85	2628.89	2385.57	2212.68	2381.1	2598.83
	2099.2	2111.11	2128.13	2133.76	2190.32	2189.11	2272.73	2280.12	2267.03	2125.93	2353.19	2152.65	2415	2291.58	2236.66	2384.1	2432.86	2383.77	2296.07	2291.32	2370.52	2505.95	2416.63	2350.36	2422.19	2333.76	2379.35	2472.23	2354.97	2268.84	2240.58	2514.18	2367.07	2204.52	2345.38	2484.29	2777.09	2763.47	2311.6	2537.45	2539.56	2547.65	2433.54	2257.7	2630.72	2386.53	2213.33	2382.1	2599.94
	2099.63	2111.38	2128.55	2133.98	2190.72	2189.23	2273.63	2280.88	2267.73	2126.3	2354.23	2152.92	2415.84	2292.27	2237.64	2385.06	2433.95	2384.9	2296.97	2292.04	2371.84	2507.01	2417.9	2351.45	2423.04	2334.3	2380.37	2473.34	2355.86	2269.15	2241.17	2515.45	2367.72	2205.41	2346.41	2485.43	2778.9	2764.91	2312.46	2538.87	2540.84	2549.33	2434.76	2258.55	2632.55	2387.49	2213.98	2383.11	2601.04
	2100.06	2111.65	2128.97	2134.2	2191.12	2189.35	2274.54	2281.65	2268.43	2126.68	2355.28	2153.19	2416.69	2292.96	2238.62	2386.01	2435.05	2386.02	2297.87	2292.76	2373.17	2508.07	2419.16	2352.55	2423.88	2334.83	2381.4	2474.45	2356.76	2269.47	2241.77	2516.73	2368.37	2206.31	2347.44	2486.57	2780.71	2766.35	2313.33	2540.3	2542.13	2551.02	2435.98	2259.4	2634.38	2388.45	2214.64	2384.11	2602.15
	2100.49	2111.92	2129.38	2134.42	2191.51	2189.47	2275.45	2282.43	2269.14	2127.05	2356.33	2153.46	2417.53	2293.66	2239.6	2386.96	2436.15	2387.14	2298.77	2293.49	2374.49	2509.13	2420.43	2353.65	2424.73	2335.36	2382.42	2475.56	2357.67	2269.78	2242.36	2518.01	2369.02	2207.2	2348.47	2487.72	2782.52	2767.79	2314.19	2541.73	2543.41	2552.7	2437.21	2260.25	2636.21	2389.42	2215.29	2385.12	2603.27
	2100.92	2112.2	2129.8	2134.65	2191.91	2189.58	2276.36	2283.2	2269.85	2127.43	2357.38	2153.74	2418.37	2294.35	2240.59	2387.92	2437.26	2388.27	2299.66	2294.21	2375.82	2510.2	2421.71	2354.76	2425.57	2335.88	2383.45	2476.67	2358.57	2270.1	2242.95	2519.29	2369.67	2208.09	2349.51	2488.87	2784.32	2769.22	2315.06	2543.17	2544.69	2554.39	2438.43	2261.1	2638.05	2390.38	2215.94	2386.14	2604.39
	2101.36	2112.47	2130.22	2134.87	2192.32	2189.7	2277.27	2283.98	2270.55	2127.81	2358.43	2154.02	2419.21	2295.05	2241.59	2388.88	2438.36	2389.39	2300.56	2294.93	2377.15	2511.28	2422.98	2355.86	2426.42	2336.4	2384.47	2477.79	2359.47	2270.41	2243.54	2520.58	2370.32	2208.99	2350.54	2490.02	2786.12	2770.65	2315.93	2544.61	2545.98	2556.08	2439.65	2261.96	2639.88	2391.34	2216.59	2387.15	2605.52
	2101.8	2112.74	2130.64	2135.1	2192.72	2189.82	2278.19	2284.76	2271.26	2128.19	2359.49	2154.29	2420.06	2295.75	2242.58	2389.83	2439.47	2390.52	2301.46	2295.66	2378.48	2512.36	2424.27	2356.97	2427.26	2336.92	2385.5	2478.91	2360.38	2270.72	2244.12	2521.87	2370.97	2209.88	2351.57	2491.18	2787.92	2772.07	2316.8	2546.05	2547.26	2557.77	2440.87	2262.81	2641.72	2392.3	2217.24	2388.17	2606.65
	2102.24	2113.02	2131.07	2135.33	2193.13	2189.94	2279.1	2285.54	2271.97	2128.57	2360.56	2154.57	2420.9	2296.45	2243.58	2390.79	2440.57	2391.65	2302.36	2296.38	2379.81	2513.44	2425.55	2358.08	2428.1	2337.44	2386.52	2480.03	2361.29	2271.02	2244.7	2523.17	2371.62	2210.78	2352.61	2492.34	2789.72	2773.5	2317.67	2547.5	2548.55	2559.47	2442.09	2263.67	2643.55	2393.27	2217.89	2389.2	2607.79
	2102.68	2113.29	2131.49	2135.57	2193.54	2190.06	2280.02	2286.33	2272.68	2128.95	2361.62	2154.86	2421.73	2297.15	2244.58	2391.75	2441.68	2392.78	2303.26	2297.1	2381.15	2514.53	2426.84	2359.19	2428.95	2337.95	2387.55	2481.15	2362.2	2271.33	2245.28	2524.47	2372.27	2211.68	2353.64	2493.5	2791.52	2774.91	2318.54	2548.95	2549.84	2561.16	2443.31	2264.53	2645.39	2394.23	2218.54	2390.22	2608.93
	2103.12	2113.57	2131.91	2135.8	2193.95	2190.17	2280.94	2287.12	2273.39	2129.34	2362.69	2155.14	2422.57	2297.85	2245.59	2392.71	2442.8	2393.91	2304.16	2297.83	2382.48	2515.62	2428.13	2360.31	2429.79	2338.46	2388.57	2482.28	2363.12	2271.63	2245.86	2525.77	2372.92	2212.59	2354.68	2494.67	2793.31	2776.33	2319.42	2550.4	2551.12	2562.86	2444.53	2265.4	2647.23	2395.19	2219.19	2391.25	2610.07
	2103.57	2113.85	2132.33	2136.03	2194.36	2190.29	2281.87	2287.91	2274.11	2129.72	2363.76	2155.42	2423.41	2298.56	2246.6	2393.67	2443.91	2395.04	2305.06	2298.55	2383.82	2516.72	2429.42	2361.42	2430.64	2338.97	2389.6	2483.41	2364.03	2271.94	2246.43	2527.07	2373.57	2213.49	2355.72	2495.84	2795.1	2777.74	2320.3	2551.86	2552.41	2564.55	2445.75	2266.26	2649.06	2396.15	2219.84	2392.29	2611.22
	2104.02	2114.12	2132.76	2136.27	2194.77	2190.41	2282.79	2288.71	2274.82	2130.11	2364.84	2155.71	2424.25	2299.26	2247.61	2394.63	2445.02	2396.17	2305.96	2299.27	2385.16	2517.82	2430.72	2362.54	2431.48	2339.47	2390.62	2484.54	2364.95	2272.24	2247	2528.38	2374.22	2214.39	2356.76	2497.02	2796.89	2779.15	2321.17	2553.32	2553.7	2566.25	2446.96	2267.12	2650.9	2397.12	2220.49	2393.32	2612.38
	2104.47	2114.4	2133.18	2136.51	2195.19	2190.53	2283.72	2289.5	2275.54	2130.5	2365.92	2156	2425.08	2299.97	2248.63	2395.6	2446.14	2397.3	2306.86	2300	2386.5	2518.93	2432.02	2363.66	2432.32	2339.97	2391.65	2485.68	2365.87	2272.54	2247.56	2529.7	2374.87	2215.3	2357.8	2498.2	2798.68	2780.56	2322.05	2554.78	2554.99	2567.95	2448.18	2267.99	2652.74	2398.08	2221.14	2394.36	2613.54
	2104.92	2114.68	2133.61	2136.75	2195.61	2190.64	2284.65	2290.3	2276.25	2130.89	2367	2156.29	2425.92	2300.67	2249.65	2396.56	2447.26	2398.44	2307.76	2300.72	2387.84	2520.04	2433.32	2364.78	2433.17	2340.47	2392.67	2486.82	2366.79	2272.83	2248.12	2531.01	2375.52	2216.21	2358.84	2499.38	2800.47	2781.96	2322.93	2556.25	2556.27	2569.65	2449.39	2268.86	2654.58	2399.04	2221.79	2395.4	2614.7
	2105.38	2114.96	2134.03	2136.99	2196.03	2190.76	2285.58	2291.1	2276.97	2131.28	2368.09	2156.58	2426.75	2301.38	2250.67	2397.52	2448.37	2399.57	2308.66	2301.45	2389.19	2521.15	2434.63	2365.9	2434.01	2340.96	2393.7	2487.96	2367.72	2273.13	2248.68	2532.33	2376.17	2217.12	2359.88	2500.56	2802.25	2783.36	2323.81	2557.72	2557.56	2571.35	2450.61	2269.73	2656.42	2400.01	2222.44	2396.45	2615.87
	2105.84	2115.23	2134.46	2137.24	2196.45	2190.88	2286.51	2291.91	2277.69	2131.68	2369.18	2156.87	2427.58	2302.09	2251.7	2398.49	2449.49	2400.71	2309.57	2302.17	2390.53	2522.27	2435.93	2367.03	2434.85	2341.45	2394.73	2489.1	2368.64	2273.43	2249.24	2533.66	2376.82	2218.03	2360.93	2501.75	2804.03	2784.75	2324.7	2559.19	2558.85	2573.05	2451.82	2270.6	2658.26	2400.97	2223.09	2397.5	2617.05
	2106.3	2115.51	2134.88	2137.48	2196.87	2190.99	2287.44	2292.72	2278.41	2132.07	2370.27	2157.17	2428.41	2302.8	2252.72	2399.45	2450.61	2401.84	2310.47	2302.9	2391.88	2523.4	2437.24	2368.16	2435.7	2341.94	2395.75	2490.25	2369.57	2273.72	2249.79	2534.99	2377.47	2218.94	2361.97	2502.94	2805.81	2786.15	2325.58	2560.67	2560.14	2574.75	2453.04	2271.47	2660.1	2401.93	2223.74	2398.55	2618.23
	2106.76	2115.79	2135.31	2137.73	2197.3	2191.11	2288.38	2293.53	2279.13	2132.47	2371.36	2157.46	2429.24	2303.51	2253.76	2400.42	2451.74	2402.98	2311.37	2303.62	2393.23	2524.53	2438.56	2369.29	2436.54	2342.42	2396.78	2491.4	2370.5	2274.01	2250.34	2536.32	2378.12	2219.85	2363.01	2504.14	2807.59	2787.54	2326.47	2562.15	2561.43	2576.45	2454.25	2272.35	2661.94	2402.9	2224.39	2399.6	2619.41
	2107.23	2116.07	2135.74	2137.98	2197.73	2191.23	2289.32	2294.34	2279.85	2132.87	2372.46	2157.76	2430.07	2304.23	2254.79	2401.38	2452.86	2404.11	2312.27	2304.35	2394.58	2525.66	2439.87	2370.42	2437.38	2342.9	2397.8	2492.55	2371.43	2274.3	2250.89	2537.65	2378.77	2220.77	2364.06	2505.34	2809.36	2788.92	2327.35	2563.63	2562.72	2578.15	2455.46	2273.22	2663.78	2403.86	2225.04	2400.66	2620.6
	2107.69	2116.35	2136.17	2138.23	2198.16	2191.35	2290.26	2295.16	2280.57	2133.26	2373.56	2158.06	2430.9	2304.94	2255.83	2402.35	2453.98	2405.25	2313.18	2305.07	2395.93	2526.8	2441.19	2371.55	2438.23	2343.38	2398.83	2493.7	2372.37	2274.59	2251.44	2538.99	2379.42	2221.69	2365.11	2506.54	2811.14	2790.3	2328.24	2565.12	2564.01	2579.86	2456.67	2274.1	2665.63	2404.82	2225.69	2401.72	2621.79
	2108.16	2116.63	2136.6	2138.48	2198.59	2191.46	2291.2	2295.98	2281.29	2133.67	2374.67	2158.36	2431.73	2305.65	2256.87	2403.32	2455.11	2406.39	2314.08	2305.8	2397.28	2527.94	2442.51	2372.69	2439.07	2343.85	2399.85	2494.86	2373.3	2274.88	2251.98	2540.33	2380.07	2222.6	2366.15	2507.75	2812.91	2791.68	2329.13	2566.6	2565.3	2581.56	2457.88	2274.98	2667.47	2405.78	2226.34	2402.78	2622.99
	2108.63	2116.92	2137.03	2138.73	2199.02	2191.58	2292.14	2296.8	2282.02	2134.07	2375.78	2158.66	2432.55	2306.37	2257.91	2404.29	2456.23	2407.53	2314.98	2306.53	2398.63	2529.08	2443.83	2373.83	2439.91	2344.32	2400.88	2496.02	2374.24	2275.17	2252.52	2541.67	2380.72	2223.52	2367.2	2508.96	2814.67	2793.06	2330.02	2568.09	2566.59	2583.26	2459.09	2275.86	2669.31	2406.75	2226.98	2403.85	2624.19
	2109.11	2117.2	2137.46	2138.99	2199.46	2191.7	2293.09	2297.62	2282.74	2134.47	2376.89	2158.96	2433.38	2307.09	2258.96	2405.26	2457.36	2408.67	2315.89	2307.25	2399.99	2530.23	2445.16	2374.96	2440.76	2344.79	2401.91	2497.18	2375.18	2275.45	2253.05	2543.02	2381.37	2224.44	2368.25	2510.17	2816.44	2794.43	2330.91	2569.59	2567.89	2584.97	2460.3	2276.74	2671.15	2407.71	2227.63	2404.92	2625.39
	2109.58	2117.48	2137.89	2139.25	2199.9	2191.81	2294.03	2298.45	2283.47	2134.88	2378	2159.27	2434.2	2307.8	2260	2406.23	2458.49	2409.81	2316.79	2307.98	2401.35	2531.39	2446.48	2376.11	2441.6	2345.25	2402.93	2498.35	2376.12	2275.74	2253.58	2544.37	2382.02	2225.37	2369.3	2511.38	2818.2	2795.8	2331.81	2571.08	2569.18	2586.68	2461.5	2277.62	2672.99	2408.67	2228.28	2405.99	2626.61
	2110.06	2117.76	2138.33	2139.51	2200.34	2191.93	2294.98	2299.28	2284.2	2135.28	2379.12	2159.58	2435.03	2308.52	2261.06	2407.2	2459.61	2410.94	2317.7	2308.71	2402.7	2532.54	2447.81	2377.25	2442.44	2345.71	2403.96	2499.51	2377.06	2276.02	2254.11	2545.72	2382.67	2226.29	2370.35	2512.6	2819.96	2797.17	2332.7	2572.58	2570.47	2588.38	2462.71	2278.51	2674.83	2409.63	2228.93	2407.06	2627.82
	2110.54	2118.04	2138.76	2139.77	2200.78	2192.05	2295.93	2300.11	2284.93	2135.69	2380.23	2159.88	2435.85	2309.24	2262.11	2408.17	2460.74	2412.08	2318.6	2309.44	2404.06	2533.71	2449.14	2378.39	2443.29	2346.17	2404.98	2500.68	2378.01	2276.3	2254.64	2547.08	2383.33	2227.21	2371.4	2513.82	2821.72	2798.53	2333.59	2574.08	2571.76	2590.09	2463.92	2279.39	2676.68	2410.6	2229.58	2408.14	2629.04
	2111.03	2118.33	2139.19	2140.03	2201.22	2192.17	2296.88	2300.95	2285.66	2136.1	2381.36	2160.19	2436.67	2309.97	2263.17	2409.14	2461.87	2413.23	2319.5	2310.16	2405.42	2534.87	2450.47	2379.54	2444.13	2346.63	2406.01	2501.85	2378.95	2276.58	2255.16	2548.44	2383.98	2228.14	2372.45	2515.05	2823.47	2799.89	2334.49	2575.58	2573.05	2591.8	2465.12	2280.28	2678.52	2411.56	2230.23	2409.22	2630.26
	2111.51	2118.61	2139.63	2140.29	2201.67	2192.29	2297.84	2301.79	2286.39	2136.51	2382.48	2160.5	2437.49	2310.69	2264.23	2410.11	2463	2414.37	2320.41	2310.89	2406.78	2536.04	2451.81	2380.69	2444.97	2347.08	2407.03	2503.03	2379.9	2276.86	2255.68	2549.8	2384.63	2229.07	2373.5	2516.28	2825.22	2801.25	2335.39	2577.09	2574.34	2593.5	2466.32	2281.17	2680.36	2412.52	2230.87	2410.31	2631.49
	2112	2118.9	2140.06	2140.56	2202.12	2192.41	2298.79	2302.63	2287.12	2136.93	2383.61	2160.82	2438.31	2311.41	2265.29	2411.09	2464.13	2415.51	2321.31	2311.62	2408.14	2537.22	2453.14	2381.84	2445.82	2347.53	2408.06	2504.2	2380.85	2277.14	2256.2	2551.17	2385.28	2229.99	2374.56	2517.51	2826.97	2802.6	2336.29	2578.59	2575.63	2595.21	2467.53	2282.06	2682.2	2413.48	2231.52	2411.39	2632.73
	2112.49	2119.18	2140.5	2140.82	2202.57	2192.53	2299.75	2303.47	2287.85	2137.34	2384.74	2161.13	2439.13	2312.14	2266.35	2412.06	2465.26	2416.65	2322.22	2312.35	2409.51	2538.39	2454.48	2382.99	2446.66	2347.97	2409.08	2505.38	2381.8	2277.42	2256.71	2552.54	2385.93	2230.92	2375.61	2518.74	2828.72	2803.95	2337.18	2580.1	2576.92	2596.92	2468.73	2282.95	2684.04	2414.44	2232.17	2412.48	2633.96
	2112.98	2119.46	2140.94	2141.09	2203.02	2192.65	2300.7	2304.32	2288.58	2137.76	2385.87	2161.45	2439.95	2312.86	2267.42	2413.04	2466.39	2417.79	2323.12	2313.08	2410.87	2539.58	2455.82	2384.14	2447.5	2348.41	2410.11	2506.57	2382.76	2277.69	2257.22	2553.91	2386.58	2231.85	2376.66	2519.98	2830.46	2805.3	2338.09	2581.62	2578.21	2598.63	2469.93	2283.84	2685.88	2415.4	2232.82	2413.57	2635.2
	2113.47	2119.75	2141.37	2141.36	2203.47	2192.77	2301.66	2305.17	2289.32	2138.18	2387	2161.77	2440.76	2313.59	2268.49	2414.01	2467.52	2418.93	2324.03	2313.81	2412.23	2540.76	2457.15	2385.29	2448.35	2348.85	2411.13	2507.75	2383.71	2277.97	2257.73	2555.29	2387.23	2232.79	2377.72	2521.22	2832.2	2806.64	2338.99	2583.13	2579.5	2600.33	2471.13	2284.73	2687.72	2416.36	2233.47	2414.67	2636.45
	2113.97	2120.03	2141.81	2141.63	2203.93	2192.89	2302.62	2306.02	2290.05	2138.6	2388.14	2162.08	2441.58	2314.31	2269.56	2414.99	2468.65	2420.07	2324.94	2314.54	2413.6	2541.95	2458.5	2386.45	2449.19	2349.29	2412.16	2508.94	2384.67	2278.24	2258.24	2556.67	2387.88	2233.72	2378.77	2522.47	2833.93	2807.98	2339.89	2584.65	2580.79	2602.04	2472.33	2285.63	2689.55	2417.33	2234.12	2415.77	2637.7
	2114.47	2120.32	2142.25	2141.91	2204.38	2193.01	2303.59	2306.88	2290.78	2139.02	2389.28	2162.4	2442.39	2315.04	2270.63	2415.96	2469.78	2421.21	2325.84	2315.27	2414.97	2543.15	2459.84	2387.61	2450.04	2349.72	2413.18	2510.12	2385.63	2278.52	2258.74	2558.05	2388.54	2234.65	2379.83	2523.71	2835.67	2809.32	2340.79	2586.16	2582.08	2603.75	2473.53	2286.52	2691.39	2418.29	2234.76	2416.87	2638.96
	2114.97	2120.61	2142.69	2142.18	2204.84	2193.13	2304.55	2307.74	2291.52	2139.44	2390.42	2162.73	2443.21	2315.77	2271.71	2416.94	2470.91	2422.35	2326.75	2316	2416.34	2544.34	2461.18	2388.77	2450.88	2350.15	2414.21	2511.31	2386.59	2278.79	2259.24	2559.44	2389.19	2235.59	2380.89	2524.96	2837.4	2810.65	2341.7	2587.68	2583.37	2605.46	2474.73	2287.42	2693.23	2419.25	2235.41	2417.97	2640.22
	2115.47	2120.89	2143.13	2142.46	2205.3	2193.25	2305.51	2308.6	2292.26	2139.86	2391.57	2163.05	2444.02	2316.5	2272.79	2417.92	2472.05	2423.5	2327.65	2316.73	2417.7	2545.54	2462.52	2389.93	2451.72	2350.58	2415.23	2512.51	2387.56	2279.06	2259.73	2560.82	2389.84	2236.53	2381.94	2526.22	2839.13	2811.98	2342.6	2589.21	2584.66	2607.17	2475.92	2288.31	2695.06	2420.2	2236.06	2419.07	2641.48
	2115.98	2121.18	2143.57	2142.74	2205.77	2193.37	2306.48	2309.46	2293	2140.29	2392.72	2163.37	2444.83	2317.23	2273.87	2418.89	2473.18	2424.64	2328.56	2317.47	2419.07	2546.75	2463.87	2391.09	2452.57	2351	2416.25	2513.7	2388.52	2279.33	2260.23	2562.22	2390.49	2237.46	2383	2527.47	2840.85	2813.31	2343.51	2590.73	2585.95	2608.87	2477.12	2289.21	2696.9	2421.16	2236.71	2420.18	2642.75
	2116.48	2121.47	2144.02	2143.02	2206.23	2193.5	2307.45	2310.33	2293.73	2140.72	2393.87	2163.7	2445.64	2317.96	2274.95	2419.87	2474.31	2425.78	2329.47	2318.2	2420.44	2547.96	2465.21	2392.25	2453.41	2351.42	2417.28	2514.9	2389.49	2279.6	2260.72	2563.61	2391.14	2238.4	2384.06	2528.73	2842.57	2814.63	2344.41	2592.25	2587.23	2610.58	2478.31	2290.11	2698.73	2422.12	2237.36	2421.29	2644.02
	2116.99	2121.75	2144.46	2143.3	2206.7	2193.62	2308.41	2311.2	2294.47	2141.15	2395.02	2164.03	2446.45	2318.7	2276.04	2420.85	2475.44	2426.92	2330.37	2318.93	2421.81	2549.17	2466.56	2393.42	2454.26	2351.84	2418.3	2516.1	2390.46	2279.87	2261.2	2565.01	2391.79	2239.34	2385.12	2529.99	2844.29	2815.95	2345.32	2593.78	2588.52	2612.29	2479.51	2291.01	2700.57	2423.08	2238.01	2422.41	2645.3
	2117.5	2122.04	2144.9	2143.58	2207.17	2193.75	2309.38	2312.07	2295.21	2141.58	2396.17	2164.36	2447.26	2319.43	2277.12	2421.83	2476.57	2428.06	2331.28	2319.67	2423.19	2550.39	2467.91	2394.59	2455.1	2352.25	2419.32	2517.3	2391.43	2280.14	2261.69	2566.41	2392.45	2240.28	2386.18	2531.26	2846.01	2817.27	2346.23	2595.31	2589.81	2614	2480.7	2291.91	2702.4	2424.04	2238.66	2423.52	2646.58
	2118.02	2122.33	2145.35	2143.87	2207.64	2193.87	2310.36	2312.95	2295.95	2142.01	2397.33	2164.69	2448.06	2320.17	2278.21	2422.81	2477.7	2429.2	2332.18	2320.4	2424.56	2551.61	2469.25	2395.75	2455.95	2352.66	2420.35	2518.51	2392.4	2280.41	2262.17	2567.81	2393.1	2241.23	2387.24	2532.53	2847.72	2818.58	2347.14	2596.84	2591.1	2615.7	2481.89	2292.81	2704.23	2425	2239.31	2424.64	2647.86
	2118.54	2122.62	2145.79	2144.15	2208.11	2194	2311.33	2313.83	2296.7	2142.44	2398.49	2165.02	2448.87	2320.9	2279.3	2423.79	2478.83	2430.34	2333.09	2321.13	2425.93	2552.83	2470.6	2396.92	2456.79	2353.07	2421.37	2519.71	2393.37	2280.67	2262.65	2569.22	2393.75	2242.17	2388.29	2533.8	2849.43	2819.89	2348.05	2598.37	2592.38	2617.41	2483.08	2293.71	2706.06	2425.95	2239.96	2425.76	2649.15
	2119.05	2122.91	2146.24	2144.44	2208.59	2194.12	2312.3	2314.71	2297.44	2142.88	2399.65	2165.36	2449.67	2321.64	2280.4	2424.77	2479.95	2431.48	2334	2321.87	2427.31	2554.06	2471.95	2398.09	2457.64	2353.47	2422.39	2520.92	2394.35	2280.94	2263.12	2570.63	2394.4	2243.11	2389.35	2535.07	2851.13	2821.2	2348.96	2599.91	2593.67	2619.11	2484.27	2294.62	2707.89	2426.91	2240.6	2426.89	2650.44
	2119.58	2123.19	2146.69	2144.73	2209.06	2194.25	2313.28	2315.59	2298.18	2143.31	2400.81	2165.69	2450.48	2322.37	2281.49	2425.75	2481.08	2432.62	2334.9	2322.61	2428.68	2555.29	2473.3	2399.27	2458.48	2353.88	2423.41	2522.13	2395.33	2281.2	2263.59	2572.04	2395.06	2244.06	2390.42	2536.35	2852.84	2822.5	2349.87	2601.44	2594.95	2620.82	2485.46	2295.52	2709.72	2427.87	2241.25	2428.01	2651.74
	2120.1	2123.48	2147.14	2145.02	2209.54	2194.38	2314.25	2316.48	2298.92	2143.75	2401.97	2166.03	2451.28	2323.11	2282.59	2426.73	2482.21	2433.76	2335.81	2323.34	2430.06	2556.52	2474.65	2400.44	2459.33	2354.27	2424.44	2523.35	2396.3	2281.47	2264.06	2573.45	2395.71	2245.01	2391.48	2537.62	2854.53	2823.81	2350.78	2602.98	2596.24	2622.53	2486.65	2296.43	2711.54	2428.82	2241.9	2429.14	2653.04
	2120.62	2123.77	2147.58	2145.32	2210.02	2194.51	2315.23	2317.37	2299.67	2144.19	2403.14	2166.37	2452.08	2323.85	2283.69	2427.71	2483.34	2434.9	2336.72	2324.08	2431.43	2557.76	2476	2401.62	2460.18	2354.67	2425.46	2524.56	2397.29	2281.73	2264.53	2574.87	2396.36	2245.95	2392.54	2538.91	2856.23	2825.1	2351.69	2604.51	2597.52	2624.23	2487.84	2297.33	2713.37	2429.78	2242.55	2430.27	2654.35
	2121.15	2124.06	2148.03	2145.61	2210.51	2194.64	2316.2	2318.26	2300.41	2144.64	2404.31	2166.71	2452.88	2324.59	2284.79	2428.7	2484.46	2436.04	2337.62	2324.82	2432.81	2559	2477.35	2402.79	2461.02	2355.06	2426.48	2525.78	2398.27	2282	2264.99	2576.29	2397.01	2246.9	2393.6	2540.19	2857.92	2826.4	2352.61	2606.05	2598.8	2625.93	2489.02	2298.24	2715.19	2430.73	2243.2	2431.41	2655.66
	2121.68	2124.35	2148.48	2145.91	2210.99	2194.77	2317.18	2319.16	2301.16	2145.08	2405.48	2167.05	2453.68	2325.33	2285.89	2429.68	2485.59	2437.18	2338.53	2325.56	2434.19	2560.25	2478.69	2403.97	2461.87	2355.45	2427.5	2527	2399.25	2282.26	2265.45	2577.72	2397.67	2247.85	2394.66	2541.48	2859.61	2827.69	2353.52	2607.59	2600.08	2627.64	2490.21	2299.15	2717.01	2431.68	2243.85	2432.54	2656.97
	2122.21	2124.64	2148.94	2146.2	2211.48	2194.9	2318.16	2320.06	2301.9	2145.53	2406.65	2167.39	2454.48	2326.07	2286.99	2430.66	2486.71	2438.32	2339.44	2326.29	2435.56	2561.49	2480.04	2405.15	2462.72	2355.83	2428.52	2528.22	2400.24	2282.52	2265.9	2579.14	2398.32	2248.8	2395.72	2542.77	2861.29	2828.98	2354.43	2609.13	2601.36	2629.34	2491.39	2300.06	2718.83	2432.64	2244.51	2433.68	2658.29
	2122.75	2124.93	2149.39	2146.5	2211.97	2195.03	2319.14	2320.96	2302.65	2145.97	2407.83	2167.73	2455.27	2326.81	2288.1	2431.65	2487.84	2439.45	2340.34	2327.03	2436.94	2562.75	2481.39	2406.33	2463.56	2356.22	2429.54	2529.44	2401.22	2282.78	2266.36	2580.57	2398.97	2249.75	2396.78	2544.06	2862.97	2830.26	2355.35	2610.67	2602.64	2631.04	2492.57	2300.96	2720.65	2433.59	2245.16	2434.82	2659.61
	2123.29	2125.22	2149.84	2146.8	2212.46	2195.16	2320.13	2321.87	2303.4	2146.42	2409.01	2168.08	2456.07	2327.55	2289.21	2432.63	2488.96	2440.59	2341.25	2327.77	2438.32	2564	2482.74	2407.51	2464.41	2356.6	2430.56	2530.66	2402.21	2283.05	2266.81	2582	2399.62	2250.71	2397.85	2545.36	2864.65	2831.54	2356.27	2612.22	2603.92	2632.74	2493.76	2301.87	2722.47	2434.54	2245.81	2435.97	2660.93
	2123.82	2125.51	2150.3	2147.11	2212.95	2195.3	2321.11	2322.78	2304.15	2146.87	2410.18	2168.43	2456.86	2328.3	2290.31	2433.61	2490.08	2441.73	2342.16	2328.52	2439.7	2565.26	2484.09	2408.69	2465.26	2356.97	2431.58	2531.89	2403.2	2283.31	2267.25	2583.44	2400.28	2251.66	2398.91	2546.65	2866.32	2832.82	2357.18	2613.76	2605.2	2634.44	2494.94	2302.78	2724.28	2435.49	2246.46	2437.12	2662.26
	2124.37	2125.8	2150.75	2147.41	2213.44	2195.43	2322.09	2323.69	2304.9	2147.32	2411.36	2168.78	2457.65	2329.04	2291.42	2434.6	2491.2	2442.86	2343.06	2329.26	2441.08	2566.52	2485.43	2409.88	2466.11	2357.35	2432.6	2533.12	2404.2	2283.57	2267.7	2584.87	2400.93	2252.61	2399.97	2547.96	2867.99	2834.1	2358.1	2615.3	2606.48	2636.14	2496.12	2303.7	2726.1	2436.45	2247.11	2438.26	2663.6
	2124.91	2126.09	2151.21	2147.72	2213.94	2195.57	2323.08	2324.6	2305.64	2147.78	2412.55	2169.13	2458.45	2329.79	2292.54	2435.58	2492.32	2444	2343.97	2330	2442.46	2567.79	2486.78	2411.06	2466.96	2357.72	2433.62	2534.35	2405.19	2283.83	2268.14	2586.31	2401.58	2253.57	2401.04	2549.26	2869.66	2835.37	2359.02	2616.85	2607.76	2637.84	2497.3	2304.61	2727.91	2437.4	2247.76	2439.41	2664.94
	2125.46	2126.38	2151.66	2148.02	2214.44	2195.7	2324.06	2325.52	2306.39	2148.23	2413.73	2169.48	2459.24	2330.53	2293.65	2436.57	2493.44	2445.13	2344.88	2330.74	2443.84	2569.05	2488.13	2412.25	2467.81	2358.08	2434.64	2535.58	2406.19	2284.09	2268.58	2587.75	2402.24	2254.53	2402.1	2550.56	2871.32	2836.64	2359.93	2618.39	2609.03	2639.54	2498.47	2305.52	2729.72	2438.35	2248.41	2440.57	2666.28
	2126	2126.67	2152.12	2148.33	2214.94	2195.84	2325.05	2326.44	2307.14	2148.69	2414.91	2169.83	2460.03	2331.28	2294.76	2437.55	2494.55	2446.26	2345.78	2331.49	2445.22	2570.32	2489.47	2413.44	2468.65	2358.45	2435.66	2536.82	2407.18	2284.35	2269.01	2589.2	2402.89	2255.48	2403.16	2551.87	2872.98	2837.9	2360.85	2619.94	2610.3	2641.23	2499.65	2306.43	2731.53	2439.29	2249.07	2441.72	2667.62
	2126.55	2126.96	2152.58	2148.64	2215.44	2195.98	2326.03	2327.36	2307.9	2149.15	2416.1	2170.19	2460.81	2332.02	2295.88	2438.54	2495.67	2447.4	2346.69	2332.23	2446.6	2571.6	2490.82	2414.63	2469.5	2358.81	2436.67	2538.05	2408.18	2284.6	2269.44	2590.65	2403.54	2256.44	2404.23	2553.18	2874.63	2839.16	2361.77	2621.49	2611.58	2642.93	2500.83	2307.35	2733.33	2440.24	2249.72	2442.88	2668.97
	2127.11	2127.26	2153.04	2148.95	2215.94	2196.12	2327.02	2328.29	2308.65	2149.61	2417.29	2170.54	2461.6	2332.77	2296.99	2439.52	2496.78	2448.53	2347.6	2332.98	2447.98	2572.88	2492.16	2415.81	2470.35	2359.17	2437.69	2539.29	2409.18	2284.86	2269.87	2592.1	2404.2	2257.4	2405.29	2554.5	2876.28	2840.42	2362.69	2623.03	2612.85	2644.62	2502	2308.26	2735.14	2441.19	2250.37	2444.04	2670.33
	2127.66	2127.55	2153.5	2149.27	2216.45	2196.26	2328.01	2329.22	2309.4	2150.07	2418.48	2170.9	2462.39	2333.52	2298.11	2440.51	2497.89	2449.66	2348.5	2333.72	2449.36	2574.16	2493.5	2417.01	2471.2	2359.52	2438.71	2540.53	2410.18	2285.12	2270.3	2593.55	2404.85	2258.36	2406.35	2555.81	2877.93	2841.68	2363.61	2624.58	2614.12	2646.32	2503.17	2309.17	2736.94	2442.14	2251.03	2445.2	2671.68
	2128.22	2127.84	2153.96	2149.58	2216.96	2196.4	2329	2330.15	2310.15	2150.54	2419.67	2171.26	2463.17	2334.27	2299.23	2441.5	2499	2450.79	2349.41	2334.47	2450.74	2575.44	2494.84	2418.2	2472.05	2359.87	2439.73	2541.77	2411.19	2285.38	2270.72	2595.01	2405.5	2259.32	2407.42	2557.13	2879.57	2842.93	2364.53	2626.13	2615.39	2648.01	2504.35	2310.09	2738.74	2443.08	2251.68	2446.37	2673.04
	2128.78	2128.13	2154.42	2149.9	2217.47	2196.55	2329.99	2331.08	2310.9	2151	2420.86	2171.62	2463.96	2335.02	2300.35	2442.48	2500.11	2451.92	2350.31	2335.22	2452.12	2576.73	2496.18	2419.39	2472.9	2360.22	2440.74	2543.02	2412.19	2285.64	2271.14	2596.46	2406.16	2260.28	2408.48	2558.45	2881.21	2844.18	2365.45	2627.68	2616.66	2649.7	2505.52	2311	2740.53	2444.03	2252.33	2447.54	2674.41
	2129.34	2128.42	2154.89	2150.22	2217.98	2196.69	2330.98	2332.02	2311.66	2151.47	2422.06	2171.98	2464.74	2335.77	2301.47	2443.47	2501.22	2453.04	2351.22	2335.96	2453.5	2578.02	2497.52	2420.58	2473.76	2360.57	2441.76	2544.26	2413.2	2285.9	2271.56	2597.92	2406.81	2261.24	2409.54	2559.78	2882.84	2845.42	2366.37	2629.23	2617.93	2651.39	2506.69	2311.92	2742.33	2444.97	2252.99	2448.71	2675.78
	2129.91	2128.71	2155.35	2150.54	2218.49	2196.84	2331.97	2332.96	2312.41	2151.94	2423.25	2172.34	2465.52	2336.52	2302.6	2444.46	2502.32	2454.17	2352.13	2336.71	2454.89	2579.31	2498.86	2421.78	2474.61	2360.91	2442.77	2545.51	2414.21	2286.15	2271.97	2599.39	2407.46	2262.21	2410.61	2561.1	2884.47	2846.67	2367.29	2630.78	2619.19	2653.08	2507.86	2312.84	2744.12	2445.92	2253.64	2449.88	2677.15
	2130.47	2129.01	2155.82	2150.86	2219.01	2196.98	2332.96	2333.91	2313.17	2152.41	2424.45	2172.71	2466.3	2337.27	2303.72	2445.44	2503.43	2455.3	2353.03	2337.46	2456.27	2580.61	2500.19	2422.97	2475.46	2361.25	2443.79	2546.76	2415.22	2286.41	2272.38	2600.85	2408.12	2263.17	2411.67	2562.43	2886.1	2847.91	2368.21	2632.33	2620.45	2654.76	2509.02	2313.75	2745.91	2446.86	2254.3	2451.05	2678.53
	2131.04	2129.3	2156.28	2151.18	2219.53	2197.13	2333.95	2334.85	2313.92	2152.88	2425.65	2173.07	2467.08	2338.02	2304.84	2446.43	2504.53	2456.42	2353.94	2338.21	2457.65	2581.9	2501.53	2424.17	2476.31	2361.59	2444.8	2548.01	2416.23	2286.67	2272.79	2602.32	2408.77	2264.13	2412.74	2563.76	2887.72	2849.14	2369.13	2633.87	2621.72	2656.45	2510.19	2314.67	2747.69	2447.8	2254.96	2452.23	2679.91
	2131.61	2129.59	2156.75	2151.5	2220.05	2197.28	2334.94	2335.81	2314.68	2153.36	2426.84	2173.44	2467.86	2338.77	2305.97	2447.42	2505.63	2457.54	2354.84	2338.97	2459.03	2583.21	2502.86	2425.37	2477.17	2361.92	2445.81	2549.26	2417.24	2286.93	2273.19	2603.79	2409.43	2265.1	2413.8	2565.09	2889.34	2850.38	2370.05	2635.42	2622.98	2658.13	2511.36	2315.59	2749.48	2448.74	2255.61	2453.41	2681.29
	2132.19	2129.88	2157.22	2151.83	2220.57	2197.43	2335.94	2336.76	2315.43	2153.83	2428.04	2173.81	2468.63	2339.52	2307.09	2448.41	2506.73	2458.67	2355.75	2339.72	2460.41	2584.51	2504.19	2426.57	2478.02	2362.25	2446.83	2550.51	2418.26	2287.18	2273.59	2605.26	2410.08	2266.06	2414.86	2566.43	2890.95	2851.61	2370.97	2636.97	2624.24	2659.81	2512.52	2316.5	2751.26	2449.68	2256.27	2454.59	2682.68
	2132.76	2130.17	2157.69	2152.16	2221.09	2197.59	2336.93	2337.71	2316.19	2154.31	2429.25	2174.18	2469.41	2340.28	2308.22	2449.4	2507.82	2459.79	2356.65	2340.47	2461.79	2585.82	2505.52	2427.77	2478.87	2362.58	2447.84	2551.77	2419.27	2287.44	2273.99	2606.73	2410.73	2267.03	2415.93	2567.76	2892.56	2852.83	2371.89	2638.52	2625.5	2661.49	2513.68	2317.42	2753.04	2450.62	2256.93	2455.77	2684.07
	2133.34	2130.47	2158.16	2152.49	2221.61	2197.74	2337.92	2338.67	2316.94	2154.79	2430.45	2174.55	2470.18	2341.03	2309.35	2450.38	2508.91	2460.91	2357.55	2341.22	2463.18	2587.13	2506.85	2428.97	2479.72	2362.9	2448.85	2553.02	2420.29	2287.7	2274.39	2608.21	2411.39	2268	2416.99	2569.1	2894.16	2854.05	2372.82	2640.07	2626.75	2663.17	2514.85	2318.34	2754.82	2451.56	2257.58	2456.95	2685.46
	2133.92	2130.76	2158.63	2152.82	2222.14	2197.89	2338.92	2339.64	2317.7	2155.27	2431.65	2174.92	2470.96	2341.78	2310.48	2451.37	2510	2462.03	2358.46	2341.98	2464.56	2588.44	2508.18	2430.17	2480.58	2363.22	2449.86	2554.28	2421.31	2287.96	2274.78	2609.69	2412.04	2268.97	2418.05	2570.45	2895.76	2855.27	2373.74	2641.62	2628.01	2664.85	2516.01	2319.26	2756.59	2452.5	2258.24	2458.14	2686.86
	2134.5	2131.05	2159.1	2153.15	2222.67	2198.05	2339.91	2340.6	2318.46	2155.76	2432.85	2175.3	2471.73	2342.54	2311.61	2452.36	2511.09	2463.14	2359.36	2342.73	2465.94	2589.75	2509.5	2431.37	2481.43	2363.54	2450.87	2555.54	2422.33	2288.22	2275.17	2611.17	2412.7	2269.93	2419.12	2571.79	2897.36	2856.49	2374.66	2643.16	2629.26	2666.52	2517.17	2320.18	2758.36	2453.43	2258.9	2459.33	2688.26
	2135.09	2131.35	2159.58	2153.48	2223.2	2198.21	2340.91	2341.57	2319.21	2156.24	2434.06	2175.67	2472.5	2343.29	2312.74	2453.35	2512.18	2464.26	2360.27	2343.49	2467.32	2591.07	2510.82	2432.57	2482.29	2363.85	2451.88	2556.8	2423.35	2288.47	2275.55	2612.65	2413.35	2270.9	2420.18	2573.13	2898.95	2857.7	2375.58	2644.71	2630.52	2668.19	2518.33	2321.09	2760.13	2454.37	2259.56	2460.52	2689.66
	2135.67	2131.64	2160.05	2153.82	2223.73	2198.37	2341.9	2342.54	2319.97	2156.73	2435.26	2176.05	2473.27	2344.05	2313.87	2454.33	2513.27	2465.37	2361.17	2344.25	2468.7	2592.39	2512.14	2433.77	2483.14	2364.17	2452.89	2558.07	2424.37	2288.73	2275.94	2614.14	2414.01	2271.87	2421.24	2574.48	2900.54	2858.91	2376.51	2646.26	2631.77	2669.87	2519.48	2322.01	2761.9	2455.3	2260.21	2461.71	2691.07
	2136.26	2131.93	2160.53	2154.16	2224.27	2198.53	2342.9	2343.52	2320.73	2157.22	2436.47	2176.43	2474.04	2344.81	2315	2455.32	2514.35	2466.48	2362.07	2345.01	2470.08	2593.71	2513.46	2434.98	2483.99	2364.48	2453.9	2559.33	2425.39	2288.99	2276.32	2615.63	2414.66	2272.84	2422.3	2575.83	2902.13	2860.12	2377.43	2647.8	2633.02	2671.53	2520.64	2322.93	2763.66	2456.24	2260.87	2462.9	2692.48
	2136.85	2132.23	2161	2154.49	2224.8	2198.69	2343.89	2344.5	2321.49	2157.71	2437.67	2176.81	2474.81	2345.56	2316.13	2456.31	2515.43	2467.59	2362.97	2345.76	2471.46	2595.04	2514.78	2436.18	2484.85	2364.78	2454.91	2560.6	2426.42	2289.25	2276.7	2617.12	2415.31	2273.81	2423.36	2577.18	2903.71	2861.32	2378.35	2649.35	2634.26	2673.2	2521.79	2323.85	2765.42	2457.17	2261.53	2464.1	2693.89
	2137.44	2132.52	2161.48	2154.83	2225.34	2198.85	2344.89	2345.48	2322.25	2158.2	2438.88	2177.19	2475.57	2346.32	2317.26	2457.3	2516.51	2468.7	2363.87	2346.52	2472.84	2596.36	2516.09	2437.39	2485.7	2365.08	2455.91	2561.87	2427.44	2289.51	2277.07	2618.61	2415.97	2274.78	2424.43	2578.54	2905.28	2862.52	2379.28	2650.89	2635.51	2674.87	2522.94	2324.77	2767.18	2458.1	2262.19	2465.3	2695.31
	2138.04	2132.81	2161.96	2155.18	2225.88	2199.01	2345.89	2346.46	2323	2158.69	2440.09	2177.57	2476.34	2347.08	2318.39	2458.29	2517.58	2469.81	2364.78	2347.28	2474.22	2597.69	2517.4	2438.59	2486.56	2365.38	2456.92	2563.14	2428.47	2289.77	2277.44	2620.1	2416.62	2275.76	2425.49	2579.89	2906.85	2863.72	2380.2	2652.44	2636.75	2676.53	2524.1	2325.69	2768.94	2459.03	2262.85	2466.5	2696.73
	2138.64	2133.11	2162.44	2155.52	2226.42	2199.18	2346.88	2347.45	2323.76	2159.19	2441.29	2177.95	2477.11	2347.84	2319.52	2459.27	2518.66	2470.91	2365.68	2348.05	2475.6	2599.03	2518.71	2439.8	2487.41	2365.68	2457.92	2564.41	2429.5	2290.03	2277.81	2621.6	2417.28	2276.73	2426.55	2581.25	2908.42	2864.91	2381.13	2653.98	2637.99	2678.19	2525.25	2326.61	2770.69	2459.96	2263.51	2467.7	2698.15
	2139.24	2133.4	2162.92	2155.86	2226.96	2199.35	2347.88	2348.44	2324.52	2159.68	2442.5	2178.34	2477.87	2348.6	2320.66	2460.26	2519.73	2472.02	2366.58	2348.81	2476.98	2600.36	2520.02	2441	2488.26	2365.97	2458.92	2565.68	2430.53	2290.29	2278.18	2623.1	2417.93	2277.7	2427.61	2582.61	2909.99	2866.1	2382.05	2655.52	2639.23	2679.85	2526.39	2327.53	2772.44	2460.89	2264.17	2468.9	2699.57
	2139.84	2133.69	2163.4	2156.21	2227.51	2199.51	2348.87	2349.43	2325.28	2160.18	2443.71	2178.72	2478.64	2349.35	2321.79	2461.25	2520.8	2473.12	2367.48	2349.57	2478.36	2601.69	2521.32	2442.21	2489.12	2366.27	2459.93	2566.96	2431.56	2290.55	2278.54	2624.59	2418.59	2278.67	2428.67	2583.97	2911.55	2867.29	2382.98	2657.06	2640.47	2681.5	2527.54	2328.45	2774.19	2461.81	2264.83	2470.11	2701
	2140.44	2133.99	2163.88	2156.56	2228.05	2199.68	2349.87	2350.43	2326.04	2160.68	2444.91	2179.11	2479.4	2350.11	2322.92	2462.24	2521.86	2474.22	2368.38	2350.33	2479.74	2603.03	2522.63	2443.42	2489.97	2366.55	2460.93	2568.24	2432.59	2290.81	2278.9	2626.1	2419.24	2279.65	2429.73	2585.34	2913.1	2868.47	2383.9	2658.6	2641.71	2683.15	2528.69	2329.37	2775.94	2462.74	2265.5	2471.31	2702.43
	2141.04	2134.28	2164.37	2156.91	2228.6	2199.85	2350.87	2351.43	2326.8	2161.18	2446.12	2179.5	2480.16	2350.88	2324.06	2463.22	2522.93	2475.32	2369.27	2351.1	2481.12	2604.37	2523.93	2444.63	2490.82	2366.84	2461.93	2569.51	2433.63	2291.07	2279.26	2627.6	2419.9	2280.62	2430.79	2586.7	2914.66	2869.65	2384.83	2660.14	2642.94	2684.8	2529.83	2330.29	2777.68	2463.66	2266.16	2472.52	2703.86
	2141.65	2134.58	2164.85	2157.26	2229.15	2200.03	2351.86	2352.43	2327.56	2161.69	2447.33	2179.88	2480.92	2351.64	2325.19	2464.21	2523.99	2476.41	2370.17	2351.86	2482.5	2605.71	2525.23	2445.84	2491.67	2367.12	2462.93	2570.79	2434.66	2291.33	2279.61	2629.1	2420.55	2281.59	2431.85	2588.07	2916.2	2870.83	2385.75	2661.68	2644.17	2686.45	2530.97	2331.2	2779.42	2464.59	2266.82	2473.73	2705.3
	2142.26	2134.87	2165.34	2157.61	2229.7	2200.2	2352.86	2353.43	2328.32	2162.19	2448.54	2180.27	2481.68	2352.4	2326.32	2465.2	2525.05	2477.51	2371.07	2352.63	2483.87	2607.06	2526.52	2447.04	2492.53	2367.4	2463.93	2572.07	2435.7	2291.59	2279.97	2630.61	2421.21	2282.57	2432.91	2589.44	2917.75	2872	2386.68	2663.22	2645.41	2688.1	2532.12	2332.12	2781.16	2465.51	2267.48	2474.95	2706.74
	2142.87	2135.17	2165.82	2157.97	2230.26	2200.37	2353.85	2354.44	2329.08	2162.7	2449.74	2180.67	2482.44	2353.16	2327.46	2466.18	2526.1	2478.6	2371.97	2353.4	2485.25	2608.4	2527.81	2448.25	2493.38	2367.67	2464.93	2573.36	2436.73	2291.86	2280.31	2632.12	2421.86	2283.54	2433.96	2590.81	2919.29	2873.17	2387.6	2664.75	2646.63	2689.74	2533.26	2333.04	2782.89	2466.43	2268.14	2476.16	2708.18
	2143.48	2135.46	2166.31	2158.32	2230.81	2200.55	2354.85	2355.45	2329.84	2163.21	2450.95	2181.06	2483.2	2353.92	2328.59	2467.17	2527.16	2479.69	2372.86	2354.16	2486.63	2609.75	2529.1	2449.46	2494.23	2367.95	2465.92	2574.64	2437.77	2292.12	2280.66	2633.63	2422.52	2284.52	2435.02	2592.18	2920.82	2874.34	2388.53	2666.28	2647.86	2691.38	2534.39	2333.96	2784.63	2467.35	2268.81	2477.38	2709.62
	2144.1	2135.76	2166.8	2158.68	2231.37	2200.73	2355.84	2356.47	2330.6	2163.72	2452.15	2181.45	2483.96	2354.68	2329.72	2468.16	2528.21	2480.77	2373.76	2354.93	2488	2611.1	2530.39	2450.67	2495.08	2368.22	2466.92	2575.93	2438.81	2292.39	2281	2635.14	2423.17	2285.5	2436.08	2593.55	2922.36	2875.5	2389.46	2667.81	2649.08	2693.02	2535.53	2334.88	2786.36	2468.27	2269.47	2478.59	2711.06
	2144.71	2136.05	2167.29	2159.04	2231.93	2200.91	2356.84	2357.48	2331.36	2164.23	2453.36	2181.85	2484.72	2355.45	2330.86	2469.14	2529.26	2481.86	2374.65	2355.7	2489.38	2612.45	2531.68	2451.88	2495.93	2368.48	2467.91	2577.22	2439.85	2292.65	2281.35	2636.65	2423.82	2286.47	2437.14	2594.93	2923.88	2876.66	2390.38	2669.34	2650.31	2694.65	2536.66	2335.8	2788.08	2469.18	2270.13	2479.81	2712.51
	2145.33	2136.35	2167.78	2159.4	2232.49	2201.09	2357.83	2358.5	2332.12	2164.75	2454.56	2182.24	2485.48	2356.21	2331.99	2470.13	2530.3	2482.94	2375.55	2356.47	2490.75	2613.8	2532.96	2453.09	2496.78	2368.74	2468.9	2578.51	2440.89	2292.92	2281.68	2638.16	2424.48	2287.45	2438.19	2596.3	2925.41	2877.82	2391.31	2670.87	2651.53	2696.28	2537.8	2336.72	2789.81	2470.1	2270.8	2481.03	2713.96
	2145.95	2136.65	2168.27	2159.77	2233.05	2201.27	2358.83	2359.53	2332.89	2165.26	2455.77	2182.64	2486.24	2356.97	2333.12	2471.11	2531.35	2484.02	2376.44	2357.24	2492.13	2615.16	2534.24	2454.31	2497.63	2369	2469.9	2579.8	2441.93	2293.18	2282.02	2639.68	2425.13	2288.42	2439.25	2597.68	2926.93	2878.97	2392.24	2672.4	2652.74	2697.91	2538.93	2337.64	2791.53	2471.01	2271.46	2482.25	2715.41
	2146.58	2136.94	2168.77	2160.13	2233.61	2201.45	2359.82	2360.55	2333.65	2165.78	2456.97	2183.04	2486.99	2357.74	2334.26	2472.1	2532.39	2485.1	2377.33	2358.01	2493.5	2616.51	2535.51	2455.52	2498.48	2369.26	2470.89	2581.09	2442.97	2293.45	2282.35	2641.2	2425.79	2289.4	2440.3	2599.06	2928.45	2880.12	2393.16	2673.92	2653.96	2699.53	2540.06	2338.55	2793.25	2471.93	2272.12	2483.48	2716.87
	2147.2	2137.24	2169.26	2160.5	2234.18	2201.64	2360.81	2361.58	2334.41	2166.3	2458.17	2183.43	2487.75	2358.5	2335.39	2473.08	2533.42	2486.17	2378.22	2358.78	2494.88	2617.87	2536.79	2456.73	2499.33	2369.52	2471.88	2582.38	2444.01	2293.72	2282.68	2642.71	2426.44	2290.38	2441.35	2600.44	2929.96	2881.26	2394.09	2675.45	2655.17	2701.16	2541.19	2339.47	2794.97	2472.84	2272.79	2484.7	2718.32
	2147.83	2137.53	2169.76	2160.87	2234.74	2201.82	2361.81	2362.62	2335.17	2166.82	2459.37	2183.83	2488.51	2359.27	2336.52	2474.06	2534.46	2487.25	2379.11	2359.56	2496.25	2619.23	2538.06	2457.94	2500.17	2369.77	2472.86	2583.68	2445.05	2293.99	2283.01	2644.23	2427.1	2291.35	2442.41	2601.82	2931.47	2882.4	2395.02	2676.97	2656.38	2702.77	2542.31	2340.39	2796.68	2473.75	2273.45	2485.93	2719.78
	2148.45	2137.83	2170.25	2161.24	2235.31	2202.01	2362.8	2363.65	2335.93	2167.34	2460.57	2184.24	2489.26	2360.03	2337.65	2475.05	2535.49	2488.32	2380	2360.33	2497.62	2620.59	2539.32	2459.15	2501.02	2370.02	2473.85	2584.97	2446.1	2294.26	2283.34	2645.76	2427.75	2292.33	2443.46	2603.21	2932.97	2883.54	2395.95	2678.49	2657.59	2704.39	2543.44	2341.31	2798.39	2474.66	2274.12	2487.16	2721.24
	2149.08	2138.13	2170.75	2161.61	2235.88	2202.2	2363.79	2364.69	2336.69	2167.86	2461.77	2184.64	2490.02	2360.8	2338.78	2476.03	2536.52	2489.39	2380.89	2361.11	2498.99	2621.95	2540.59	2460.36	2501.87	2370.26	2474.83	2586.27	2447.14	2294.53	2283.66	2647.28	2428.41	2293.31	2444.51	2604.59	2934.48	2884.68	2396.87	2680	2658.8	2706	2544.56	2342.22	2800.1	2475.56	2274.78	2488.38	2722.7
	2149.71	2138.43	2171.25	2161.98	2236.45	2202.39	2364.78	2365.73	2337.45	2168.39	2462.97	2185.04	2490.77	2361.57	2339.92	2477.01	2537.54	2490.45	2381.78	2361.88	2500.36	2623.31	2541.85	2461.57	2502.71	2370.5	2475.82	2587.57	2448.19	2294.8	2283.98	2648.8	2429.06	2294.29	2445.56	2605.98	2935.97	2885.81	2397.8	2681.52	2660	2707.61	2545.68	2343.14	2801.81	2476.47	2275.45	2489.62	2724.16
	2150.35	2138.72	2171.75	2162.36	2237.02	2202.58	2365.77	2366.78	2338.21	2168.92	2464.17	2185.44	2491.53	2362.33	2341.05	2477.99	2538.57	2491.51	2382.67	2362.66	2501.73	2624.67	2543.1	2462.79	2503.56	2370.74	2476.8	2588.88	2449.23	2295.08	2284.29	2650.33	2429.72	2295.26	2446.61	2607.36	2937.47	2886.94	2398.73	2683.03	2661.2	2709.22	2546.8	2344.06	2803.51	2477.37	2276.11	2490.85	2725.63
	2150.98	2139.02	2172.25	2162.74	2237.6	2202.78	2366.76	2367.83	2338.97	2169.45	2465.36	2185.85	2492.28	2363.1	2342.18	2478.98	2539.59	2492.57	2383.56	2363.43	2503.1	2626.04	2544.36	2464	2504.4	2370.98	2477.78	2590.18	2450.28	2295.35	2284.61	2651.85	2430.37	2296.24	2447.66	2608.75	2938.96	2888.06	2399.66	2684.54	2662.4	2710.82	2547.92	2344.97	2805.21	2478.28	2276.78	2492.08	2727.09
	2151.62	2139.32	2172.75	2163.11	2238.17	2202.97	2367.75	2368.88	2339.73	2169.98	2466.56	2186.25	2493.03	2363.87	2343.3	2479.96	2540.6	2493.63	2384.44	2364.21	2504.47	2627.41	2545.61	2465.21	2505.24	2371.21	2478.76	2591.48	2451.33	2295.63	2284.92	2653.38	2431.02	2297.22	2448.71	2610.14	2940.44	2889.18	2400.59	2686.05	2663.6	2712.42	2549.04	2345.89	2806.91	2479.18	2277.44	2493.31	2728.56
	2152.26	2139.62	2173.26	2163.49	2238.75	2203.17	2368.74	2369.93	2340.5	2170.51	2467.75	2186.66	2493.79	2364.64	2344.43	2480.94	2541.62	2494.68	2385.33	2364.99	2505.84	2628.77	2546.86	2466.42	2506.08	2371.44	2479.74	2592.79	2452.38	2295.9	2285.23	2654.91	2431.68	2298.2	2449.76	2611.53	2941.93	2890.3	2401.51	2687.55	2664.79	2714.01	2550.15	2346.8	2808.6	2480.08	2278.11	2494.55	2730.03
	2152.9	2139.91	2173.76	2163.88	2239.33	2203.37	2369.73	2370.99	2341.26	2171.04	2468.94	2187.07	2494.54	2365.41	2345.56	2481.92	2542.63	2495.73	2386.21	2365.77	2507.2	2630.14	2548.1	2467.63	2506.92	2371.67	2480.71	2594.1	2453.42	2296.18	2285.54	2656.44	2432.33	2299.18	2450.8	2612.93	2943.4	2891.41	2402.44	2689.05	2665.98	2715.6	2551.26	2347.72	2810.29	2480.98	2278.77	2495.79	2731.5
	2153.54	2140.21	2174.27	2164.26	2239.91	2203.57	2370.72	2372.05	2342.02	2171.58	2470.13	2187.48	2495.29	2366.17	2346.69	2482.9	2543.64	2496.78	2387.09	2366.55	2508.57	2631.51	2549.34	2468.84	2507.76	2371.89	2481.69	2595.41	2454.47	2296.46	2285.84	2657.97	2432.99	2300.15	2451.85	2614.32	2944.88	2892.52	2403.37	2690.55	2667.17	2717.19	2552.37	2348.63	2811.98	2481.87	2279.44	2497.03	2732.97
	2154.18	2140.51	2174.78	2164.65	2240.49	2203.77	2371.7	2373.11	2342.78	2172.11	2471.32	2187.88	2496.05	2366.94	2347.81	2483.87	2544.64	2497.82	2387.97	2367.33	2509.93	2632.88	2550.58	2470.05	2508.6	2372.11	2482.66	2596.72	2455.52	2296.74	2286.14	2659.5	2433.64	2301.13	2452.89	2615.71	2946.35	2893.63	2404.3	2692.05	2668.36	2718.77	2553.48	2349.54	2813.67	2482.77	2280.11	2498.27	2734.44
	2154.82	2140.81	2175.28	2165.03	2241.07	2203.97	2372.69	2374.18	2343.54	2172.65	2472.51	2188.29	2496.8	2367.71	2348.94	2484.85	2545.64	2498.87	2388.85	2368.11	2511.29	2634.25	2551.81	2471.27	2509.44	2372.33	2483.63	2598.03	2456.57	2297.02	2286.44	2661.03	2434.29	2302.11	2453.94	2617.11	2947.82	2894.73	2405.23	2693.54	2669.54	2720.35	2554.59	2350.46	2815.35	2483.66	2280.77	2499.51	2735.92
	2155.47	2141.11	2175.79	2165.42	2241.66	2204.18	2373.68	2375.25	2344.3	2173.19	2473.69	2188.71	2497.55	2368.48	2350.06	2485.83	2546.64	2499.9	2389.73	2368.89	2512.66	2635.62	2553.04	2472.48	2510.28	2372.55	2484.6	2599.34	2457.63	2297.3	2286.74	2662.57	2434.95	2303.09	2454.98	2618.5	2949.28	2895.83	2406.16	2695.03	2670.72	2721.93	2555.69	2351.37	2817.03	2484.55	2281.44	2500.75	2737.39
	2156.12	2141.41	2176.3	2165.81	2242.24	2204.38	2374.66	2376.32	2345.06	2173.73	2474.88	2189.12	2498.3	2369.25	2351.19	2486.81	2547.63	2500.94	2390.61	2369.68	2514.02	2636.99	2554.27	2473.69	2511.11	2372.76	2485.57	2600.66	2458.68	2297.59	2287.03	2664.1	2435.6	2304.06	2456.02	2619.9	2950.74	2896.93	2407.09	2696.52	2671.9	2723.5	2556.79	2352.28	2818.71	2485.44	2282.11	2501.99	2738.87
	2156.77	2141.71	2176.82	2166.21	2242.83	2204.59	2375.64	2377.39	2345.82	2174.28	2476.06	2189.53	2499.05	2370.02	2352.31	2487.78	2548.62	2501.97	2391.49	2370.46	2515.38	2638.36	2555.49	2474.9	2511.95	2372.97	2486.54	2601.97	2459.73	2297.87	2287.33	2665.63	2436.26	2305.04	2457.06	2621.3	2952.2	2898.02	2408.02	2698.01	2673.08	2725.07	2557.89	2353.19	2820.39	2486.33	2282.77	2503.24	2740.35
	2157.42	2142.01	2177.33	2166.6	2243.42	2204.8	2376.62	2378.47	2346.58	2174.82	2477.24	2189.94	2499.81	2370.79	2353.43	2488.76	2549.61	2503	2392.36	2371.25	2516.74	2639.74	2556.71	2476.11	2512.78	2373.17	2487.5	2603.29	2460.78	2298.16	2287.62	2667.17	2436.91	2306.02	2458.1	2622.7	2953.65	2899.11	2408.95	2699.49	2674.25	2726.63	2558.99	2354.1	2822.06	2487.22	2283.44	2504.48	2741.83
	2158.07	2142.31	2177.84	2167	2244.01	2205.01	2377.6	2379.55	2347.34	2175.37	2478.41	2190.36	2500.56	2371.57	2354.55	2489.73	2550.6	2504.03	2393.24	2372.03	2518.1	2641.11	2557.92	2477.32	2513.61	2373.37	2488.46	2604.61	2461.83	2298.45	2287.9	2668.71	2437.56	2307	2459.14	2624.1	2955.1	2900.19	2409.88	2700.97	2675.42	2728.19	2560.09	2355.01	2823.73	2488.1	2284.11	2505.73	2743.31
	2158.73	2142.61	2178.36	2167.4	2244.6	2205.22	2378.58	2380.64	2348.1	2175.92	2479.59	2190.77	2501.31	2372.34	2355.67	2490.7	2551.58	2505.05	2394.11	2372.82	2519.45	2642.49	2559.13	2478.53	2514.44	2373.57	2489.42	2605.93	2462.89	2298.74	2288.19	2670.24	2438.22	2307.97	2460.18	2625.5	2956.54	2901.27	2410.81	2702.44	2676.59	2729.75	2561.18	2355.92	2825.4	2488.99	2284.77	2506.97	2744.79
	2159.38	2142.91	2178.88	2167.8	2245.19	2205.43	2379.56	2381.72	2348.86	2176.47	2480.76	2191.19	2502.06	2373.11	2356.79	2491.68	2552.56	2506.07	2394.98	2373.6	2520.81	2643.86	2560.34	2479.74	2515.27	2373.77	2490.38	2607.25	2463.94	2299.03	2288.47	2671.78	2438.87	2308.95	2461.21	2626.9	2957.99	2902.35	2411.74	2703.91	2677.75	2731.3	2562.27	2356.83	2827.06	2489.87	2285.44	2508.22	2746.27
	2160.04	2143.21	2179.39	2168.2	2245.79	2205.65	2380.54	2382.81	2349.62	2177.02	2481.93	2191.6	2502.81	2373.88	2357.9	2492.65	2553.53	2507.08	2395.85	2374.39	2522.16	2645.24	2561.54	2480.95	2516.1	2373.96	2491.34	2608.58	2464.99	2299.32	2288.75	2673.32	2439.52	2309.93	2462.25	2628.3	2959.42	2903.42	2412.67	2705.38	2678.91	2732.84	2563.36	2357.74	2828.72	2490.75	2286.11	2509.47	2747.75
	2160.7	2143.51	2179.91	2168.6	2246.38	2205.87	2381.52	2383.91	2350.38	2177.57	2483.09	2192.02	2503.56	2374.65	2359.02	2493.62	2554.5	2508.09	2396.72	2375.18	2523.52	2646.61	2562.74	2482.15	2516.93	2374.15	2492.3	2609.9	2466.05	2299.61	2289.03	2674.86	2440.18	2310.91	2463.28	2629.7	2960.86	2904.49	2413.6	2706.85	2680.07	2734.39	2564.45	2358.64	2830.38	2491.63	2286.78	2510.72	2749.23
	2161.36	2143.82	2180.43	2169.01	2246.98	2206.08	2382.49	2385	2351.14	2178.13	2484.26	2192.44	2504.32	2375.43	2360.13	2494.59	2555.47	2509.1	2397.59	2375.97	2524.87	2647.99	2563.93	2483.36	2517.75	2374.34	2493.25	2611.23	2467.1	2299.91	2289.3	2676.4	2440.83	2311.88	2464.31	2631.1	2962.29	2905.56	2414.53	2708.31	2681.22	2735.92	2565.54	2359.55	2832.03	2492.5	2287.45	2511.97	2750.71
	2162.02	2144.12	2180.96	2169.41	2247.58	2206.3	2383.46	2386.1	2351.89	2178.69	2485.42	2192.86	2505.07	2376.2	2361.24	2495.56	2556.43	2510.1	2398.45	2376.76	2526.22	2649.36	2565.12	2484.57	2518.57	2374.53	2494.2	2612.56	2468.16	2300.21	2289.58	2677.94	2441.48	2312.86	2465.34	2632.51	2963.72	2906.62	2415.46	2709.77	2682.38	2737.46	2566.62	2360.46	2833.69	2493.38	2288.11	2513.22	2752.2
	2162.68	2144.42	2181.48	2169.82	2248.18	2206.53	2384.44	2387.21	2352.65	2179.24	2486.58	2193.28	2505.82	2376.97	2362.36	2496.53	2557.39	2511.11	2399.32	2377.55	2527.57	2650.74	2566.3	2485.78	2519.4	2374.71	2495.15	2613.89	2469.21	2300.5	2289.85	2679.48	2442.13	2313.83	2466.37	2633.91	2965.14	2907.68	2416.39	2711.22	2683.53	2738.99	2567.7	2361.36	2835.34	2494.25	2288.78	2514.48	2753.68
	2163.35	2144.72	2182	2170.23	2248.78	2206.75	2385.41	2388.31	2353.41	2179.8	2487.74	2193.7	2506.57	2377.75	2363.47	2497.49	2558.35	2512.1	2400.18	2378.34	2528.92	2652.12	2567.49	2486.98	2520.22	2374.89	2496.1	2615.22	2470.26	2300.81	2290.11	2681.02	2442.79	2314.81	2467.4	2635.32	2966.56	2908.74	2417.32	2712.67	2684.67	2740.51	2568.78	2362.26	2836.98	2495.12	2289.45	2515.73	2755.16
	2164.01	2145.03	2182.53	2170.65	2249.38	2206.97	2386.38	2389.42	2354.17	2180.36	2488.89	2194.12	2507.32	2378.52	2364.57	2498.46	2559.3	2513.09	2401.05	2379.14	2530.27	2653.49	2568.66	2488.19	2521.04	2375.06	2497.04	2616.55	2471.32	2301.11	2290.38	2682.56	2443.44	2315.79	2468.43	2636.72	2967.98	2909.79	2418.25	2714.12	2685.81	2742.03	2569.86	2363.17	2838.63	2495.99	2290.12	2516.99	2756.65
	2164.68	2145.33	2183.05	2171.06	2249.98	2207.2	2387.35	2390.53	2354.92	2180.93	2490.04	2194.54	2508.08	2379.29	2365.68	2499.43	2560.25	2514.08	2401.91	2379.93	2531.61	2654.87	2569.83	2489.39	2521.85	2375.24	2497.98	2617.88	2472.37	2301.41	2290.64	2684.1	2444.09	2316.76	2469.46	2638.13	2969.39	2910.84	2419.18	2715.56	2686.95	2743.54	2570.93	2364.07	2840.27	2496.86	2290.79	2518.24	2758.13
	2165.35	2145.63	2183.58	2171.48	2250.59	2207.43	2388.31	2391.65	2355.68	2181.49	2491.19	2194.96	2508.83	2380.07	2366.78	2500.39	2561.19	2515.07	2402.77	2380.72	2532.96	2656.24	2571	2490.6	2522.67	2375.41	2498.93	2619.22	2473.43	2301.72	2290.9	2685.64	2444.74	2317.74	2470.48	2639.53	2970.8	2911.88	2420.11	2717	2688.09	2745.05	2572.01	2364.97	2841.9	2497.72	2291.46	2519.5	2759.62
	2166.02	2145.94	2184.11	2171.9	2251.2	2207.66	2389.28	2392.77	2356.44	2182.06	2492.33	2195.38	2509.58	2380.84	2367.89	2501.35	2562.13	2516.05	2403.62	2381.52	2534.3	2657.62	2572.16	2491.8	2523.48	2375.57	2499.86	2620.55	2474.48	2302.03	2291.16	2687.19	2445.4	2318.71	2471.5	2640.94	2972.2	2912.92	2421.04	2718.43	2689.22	2746.56	2573.08	2365.87	2843.54	2498.58	2292.12	2520.75	2761.1
	2166.69	2146.24	2184.64	2172.32	2251.8	2207.89	2390.24	2393.89	2357.19	2182.63	2493.47	2195.81	2510.34	2381.62	2368.99	2502.32	2563.07	2517.03	2404.48	2382.31	2535.64	2659	2573.32	2493	2524.29	2375.74	2500.8	2621.89	2475.54	2302.34	2291.42	2688.73	2446.05	2319.68	2472.53	2642.35	2973.61	2913.96	2421.97	2719.86	2690.35	2748.06	2574.14	2366.77	2845.17	2499.44	2292.79	2522.01	2762.59
	2167.36	2146.55	2185.17	2172.74	2252.41	2208.12	2391.2	2395.01	2357.95	2183.19	2494.61	2196.23	2511.09	2382.39	2370.09	2503.28	2564	2518	2405.34	2383.11	2536.98	2660.37	2574.47	2494.21	2525.11	2375.9	2501.74	2623.23	2476.6	2302.65	2291.68	2690.27	2446.7	2320.66	2473.55	2643.76	2975.01	2914.99	2422.9	2721.29	2691.48	2749.55	2575.21	2367.67	2846.8	2500.3	2293.46	2523.27	2764.07
	2168.04	2146.85	2185.71	2173.16	2253.02	2208.36	2392.16	2396.14	2358.71	2183.77	2495.75	2196.65	2511.84	2383.17	2371.18	2504.24	2564.93	2518.97	2406.19	2383.91	2538.32	2661.75	2575.62	2495.41	2525.91	2376.05	2502.67	2624.57	2477.65	2302.96	2291.93	2691.82	2447.35	2321.63	2474.57	2645.16	2976.4	2916.02	2423.83	2722.71	2692.6	2751.04	2576.27	2368.56	2848.43	2501.16	2294.13	2524.53	2765.56
	2168.71	2147.16	2186.24	2173.59	2253.63	2208.59	2393.12	2397.27	2359.46	2184.34	2496.88	2197.08	2512.6	2383.94	2372.28	2505.2	2565.86	2519.93	2407.04	2384.7	2539.66	2663.12	2576.77	2496.61	2526.72	2376.21	2503.6	2625.91	2478.71	2303.28	2292.18	2693.36	2448	2322.6	2475.58	2646.57	2977.79	2917.04	2424.76	2724.12	2693.72	2752.52	2577.33	2369.46	2850.05	2502.02	2294.8	2525.79	2767.04
	2169.39	2147.46	2186.78	2174.01	2254.25	2208.83	2394.08	2398.4	2360.22	2184.91	2498.01	2197.51	2513.35	2384.72	2373.37	2506.15	2566.78	2520.89	2407.89	2385.5	2540.99	2664.5	2577.9	2497.81	2527.53	2376.36	2504.53	2627.25	2479.76	2303.59	2292.43	2694.9	2448.66	2323.57	2476.6	2647.98	2979.18	2918.06	2425.69	2725.54	2694.84	2754	2578.39	2370.36	2851.67	2502.87	2295.47	2527.05	2768.52
	2170.07	2147.77	2187.31	2174.44	2254.86	2209.07	2395.04	2399.54	2360.97	2185.49	2499.13	2197.93	2514.11	2385.5	2374.47	2507.11	2567.7	2521.85	2408.74	2386.3	2542.33	2665.87	2579.04	2499.01	2528.33	2376.51	2505.45	2628.6	2480.82	2303.91	2292.67	2696.44	2449.31	2324.55	2477.61	2649.39	2980.57	2919.08	2426.62	2726.95	2695.95	2755.48	2579.45	2371.25	2853.29	2503.72	2296.14	2528.31	2770.01
	2170.75	2148.07	2187.85	2174.88	2255.47	2209.31	2395.99	2400.68	2361.72	2186.06	2500.25	2198.36	2514.86	2386.27	2375.56	2508.07	2568.61	2522.8	2409.59	2387.1	2543.66	2667.24	2580.17	2500.21	2529.13	2376.65	2506.37	2629.94	2481.87	2304.24	2292.92	2697.99	2449.96	2325.52	2478.63	2650.79	2981.95	2920.1	2427.56	2728.35	2697.06	2756.94	2580.5	2372.14	2854.9	2504.57	2296.81	2529.57	2771.49
	2171.43	2148.38	2188.39	2175.31	2256.09	2209.56	2396.94	2401.82	2362.48	2186.64	2501.37	2198.79	2515.62	2387.05	2376.64	2509.02	2569.52	2523.75	2410.43	2387.9	2544.99	2668.62	2581.29	2501.41	2529.93	2376.8	2507.29	2631.29	2482.92	2304.56	2293.16	2699.53	2450.61	2326.49	2479.64	2652.2	2983.33	2921.11	2428.49	2729.75	2698.17	2758.41	2581.55	2373.03	2856.51	2505.42	2297.47	2530.83	2772.98
	2172.11	2148.69	2188.93	2175.74	2256.71	2209.8	2397.89	2402.96	2363.23	2187.22	2502.48	2199.21	2516.37	2387.83	2377.73	2509.97	2570.43	2524.7	2411.28	2388.7	2546.32	2669.99	2582.41	2502.6	2530.73	2376.94	2508.21	2632.64	2483.98	2304.88	2293.4	2701.07	2451.26	2327.46	2480.65	2653.61	2984.7	2922.11	2429.42	2731.14	2699.27	2759.86	2582.6	2373.93	2858.12	2506.26	2298.14	2532.09	2774.46
	2172.79	2148.99	2189.47	2176.18	2257.33	2210.05	2398.84	2404.11	2363.98	2187.8	2503.59	2199.64	2517.13	2388.6	2378.81	2510.93	2571.33	2525.64	2412.12	2389.5	2547.65	2671.36	2583.53	2503.8	2531.52	2377.07	2509.13	2633.99	2485.03	2305.21	2293.63	2702.61	2451.91	2328.43	2481.66	2655.02	2986.07	2923.11	2430.35	2732.53	2700.37	2761.32	2583.65	2374.82	2859.72	2507.1	2298.81	2533.36	2775.94
	2173.47	2149.3	2190.02	2176.62	2257.94	2210.3	2399.79	2405.26	2364.73	2188.39	2504.7	2200.07	2517.88	2389.38	2379.89	2511.88	2572.23	2526.57	2412.96	2390.31	2548.97	2672.74	2584.63	2504.99	2532.31	2377.21	2510.04	2635.34	2486.09	2305.54	2293.87	2704.16	2452.56	2329.4	2482.67	2656.42	2987.44	2924.11	2431.28	2733.92	2701.47	2762.76	2584.69	2375.7	2861.32	2507.94	2299.48	2534.62	2777.42
	2174.16	2149.61	2190.56	2177.06	2258.57	2210.55	2400.73	2406.41	2365.49	2188.97	2505.8	2200.5	2518.64	2390.16	2380.97	2512.83	2573.12	2527.5	2413.8	2391.11	2550.3	2674.11	2585.74	2506.19	2533.1	2377.34	2510.95	2636.69	2487.14	2305.87	2294.1	2705.7	2453.21	2330.37	2483.67	2657.83	2988.8	2925.1	2432.21	2735.3	2702.56	2764.2	2585.73	2376.59	2862.92	2508.78	2300.15	2535.88	2778.91
	2174.84	2149.92	2191.1	2177.5	2259.19	2210.8	2401.67	2407.57	2366.24	2189.56	2506.9	2200.93	2519.4	2390.93	2382.05	2513.77	2574.02	2528.43	2414.63	2391.91	2551.62	2675.48	2586.84	2507.38	2533.89	2377.47	2511.86	2638.04	2488.19	2306.21	2294.33	2707.24	2453.86	2331.33	2484.68	2659.24	2990.16	2926.09	2433.14	2736.68	2703.65	2765.64	2586.77	2377.48	2864.51	2509.62	2300.82	2537.15	2780.39
	2175.53	2150.23	2191.65	2177.94	2259.81	2211.05	2402.61	2408.73	2366.99	2190.14	2508	2201.36	2520.15	2391.71	2383.12	2514.72	2574.9	2529.35	2415.47	2392.72	2552.94	2676.85	2587.93	2508.57	2534.68	2377.59	2512.77	2639.39	2489.25	2306.54	2294.56	2708.78	2454.5	2332.3	2485.68	2660.65	2991.52	2927.08	2434.07	2738.05	2704.74	2767.07	2587.8	2378.36	2866.1	2510.45	2301.49	2538.41	2781.87
	2176.22	2150.54	2192.2	2178.39	2260.43	2211.31	2403.55	2409.89	2367.74	2190.73	2509.09	2201.79	2520.91	2392.49	2384.2	2515.67	2575.79	2530.27	2416.3	2393.52	2554.26	2678.22	2589.02	2509.77	2535.46	2377.71	2513.67	2640.74	2490.3	2306.88	2294.79	2710.32	2455.15	2333.27	2486.68	2662.05	2992.87	2928.06	2435	2739.42	2705.82	2768.49	2588.84	2379.25	2867.69	2511.29	2302.15	2539.68	2783.35
	2176.9	2150.85	2192.74	2178.84	2261.06	2211.56	2404.49	2411.06	2368.49	2191.32	2510.17	2202.22	2521.67	2393.27	2385.27	2516.61	2576.67	2531.19	2417.13	2394.33	2555.58	2679.59	2590.1	2510.96	2536.25	2377.83	2514.57	2642.1	2491.35	2307.22	2295.01	2711.86	2455.8	2334.24	2487.68	2663.46	2994.22	2929.04	2435.93	2740.78	2706.9	2769.91	2589.87	2380.13	2869.28	2512.12	2302.82	2540.94	2784.83
	2177.59	2151.16	2193.29	2179.29	2261.68	2211.82	2405.42	2412.22	2369.24	2191.91	2511.26	2202.65	2522.43	2394.04	2386.33	2517.55	2577.54	2532.1	2417.96	2395.13	2556.89	2680.96	2591.18	2512.15	2537.03	2377.95	2515.47	2643.45	2492.4	2307.57	2295.24	2713.4	2456.45	2335.2	2488.68	2664.86	2995.57	2930.01	2436.86	2742.14	2707.97	2771.32	2590.89	2381.01	2870.86	2512.95	2303.49	2542.21	2786.31
	2178.28	2151.47	2193.84	2179.74	2262.31	2212.08	2406.36	2413.39	2369.98	2192.5	2512.34	2203.09	2523.19	2394.82	2387.4	2518.49	2578.42	2533	2418.79	2395.94	2558.21	2682.32	2592.26	2513.34	2537.81	2378.06	2516.37	2644.81	2493.45	2307.91	2295.46	2714.94	2457.09	2336.17	2489.68	2666.27	2996.91	2930.98	2437.79	2743.49	2709.05	2772.73	2591.92	2381.89	2872.43	2513.77	2304.16	2543.47	2787.78
	2178.97	2151.78	2194.39	2180.19	2262.94	2212.34	2407.29	2414.57	2370.73	2193.1	2513.41	2203.52	2523.94	2395.6	2388.46	2519.43	2579.29	2533.9	2419.61	2396.74	2559.52	2683.69	2593.32	2514.52	2538.58	2378.17	2517.26	2646.17	2494.5	2308.26	2295.68	2716.48	2457.74	2337.13	2490.67	2667.67	2998.25	2931.95	2438.72	2744.84	2710.11	2774.13	2592.94	2382.77	2874.01	2514.6	2304.83	2544.74	2789.26
	2179.66	2152.09	2194.94	2180.64	2263.57	2212.6	2408.21	2415.74	2371.48	2193.69	2514.48	2203.95	2524.7	2396.38	2389.52	2520.37	2580.15	2534.8	2420.43	2397.55	2560.83	2685.06	2594.39	2515.71	2539.35	2378.28	2518.15	2647.53	2495.55	2308.61	2295.89	2718.01	2458.39	2338.1	2491.67	2669.08	2999.58	2932.91	2439.66	2746.19	2711.18	2775.53	2593.96	2383.65	2875.57	2515.42	2305.49	2546	2790.74
	2180.35	2152.4	2195.49	2181.1	2264.2	2212.87	2409.14	2416.92	2372.23	2194.29	2515.55	2204.39	2525.46	2397.15	2390.58	2521.31	2581.02	2535.69	2421.25	2398.36	2562.14	2686.42	2595.44	2516.9	2540.13	2378.38	2519.04	2648.88	2496.6	2308.96	2296.11	2719.55	2459.03	2339.06	2492.66	2670.48	3000.91	2933.87	2440.59	2747.53	2712.24	2776.92	2594.98	2384.52	2877.14	2516.24	2306.16	2547.27	2792.21
	2181.04	2152.71	2196.05	2181.56	2264.83	2213.13	2410.06	2418.1	2372.97	2194.89	2516.61	2204.82	2526.22	2397.93	2391.64	2522.24	2581.87	2536.58	2422.07	2399.16	2563.44	2687.79	2596.49	2518.08	2540.89	2378.48	2519.92	2650.24	2497.64	2309.31	2296.32	2721.09	2459.68	2340.02	2493.65	2671.88	3002.24	2934.82	2441.52	2748.86	2713.3	2778.3	2595.99	2385.4	2878.7	2517.06	2306.83	2548.54	2793.69
	2181.74	2153.02	2196.6	2182.02	2265.46	2213.4	2410.98	2419.28	2373.72	2195.48	2517.67	2205.25	2526.98	2398.71	2392.69	2523.18	2582.73	2537.47	2422.89	2399.97	2564.75	2689.15	2597.54	2519.27	2541.66	2378.58	2520.8	2651.6	2498.69	2309.67	2296.53	2722.62	2460.32	2340.98	2494.64	2673.28	3003.56	2935.77	2442.45	2750.19	2714.35	2779.68	2597	2386.27	2880.26	2517.87	2307.5	2549.8	2795.16
	2182.43	2153.34	2197.15	2182.48	2266.09	2213.67	2411.9	2420.47	2374.47	2196.08	2518.73	2205.69	2527.74	2399.49	2393.74	2524.11	2583.58	2538.35	2423.7	2400.78	2566.05	2690.52	2598.58	2520.45	2542.42	2378.67	2521.68	2652.96	2499.74	2310.03	2296.74	2724.16	2460.96	2341.94	2495.63	2674.68	3004.88	2936.71	2443.38	2751.52	2715.4	2781.05	2598.01	2387.14	2881.81	2518.69	2308.16	2551.07	2796.63
	2183.12	2153.65	2197.71	2182.94	2266.73	2213.94	2412.82	2421.66	2375.21	2196.69	2519.78	2206.12	2528.5	2400.26	2394.79	2525.04	2584.43	2539.22	2424.52	2401.59	2567.35	2691.88	2599.62	2521.63	2543.19	2378.77	2522.56	2654.32	2500.78	2310.39	2296.95	2725.69	2461.61	2342.91	2496.62	2676.08	3006.2	2937.65	2444.31	2752.84	2716.44	2782.41	2599.01	2388.01	2883.37	2519.5	2308.83	2552.34	2798.1
	2183.82	2153.96	2198.26	2183.41	2267.36	2214.21	2413.73	2422.85	2375.96	2197.29	2520.82	2206.56	2529.27	2401.04	2395.83	2525.97	2585.27	2540.09	2425.33	2402.4	2568.65	2693.24	2600.65	2522.81	2543.94	2378.86	2523.43	2655.69	2501.83	2310.75	2297.15	2727.22	2462.25	2343.87	2497.61	2677.48	3007.51	2938.59	2445.24	2754.16	2717.49	2783.77	2600.01	2388.88	2884.91	2520.31	2309.5	2553.61	2799.57
	2184.51	2154.28	2198.82	2183.87	2268	2214.49	2414.64	2424.04	2376.7	2197.89	2521.86	2207	2530.03	2401.82	2396.87	2526.89	2586.11	2540.96	2426.14	2403.21	2569.94	2694.6	2601.67	2523.99	2544.7	2378.94	2524.3	2657.05	2502.87	2311.12	2297.36	2728.75	2462.89	2344.82	2498.59	2678.88	3008.82	2939.52	2446.16	2755.47	2718.52	2785.13	2601.01	2389.75	2886.45	2521.12	2310.16	2554.87	2801.04
	2185.21	2154.59	2199.38	2184.34	2268.64	2214.76	2415.55	2425.24	2377.44	2198.5	2522.9	2207.43	2530.79	2402.6	2397.91	2527.82	2586.95	2541.82	2426.94	2404.02	2571.24	2695.96	2602.69	2525.17	2545.45	2379.03	2525.17	2658.41	2503.91	2311.49	2297.56	2730.28	2463.53	2345.78	2499.57	2680.27	3010.13	2940.45	2447.09	2756.78	2719.56	2786.47	2602.01	2390.62	2887.99	2521.92	2310.83	2556.14	2802.51
	2185.9	2154.91	2199.93	2184.81	2269.27	2215.04	2416.46	2426.44	2378.19	2199.1	2523.93	2207.87	2531.55	2403.37	2398.95	2528.74	2587.78	2542.68	2427.75	2404.82	2572.53	2697.32	2603.7	2526.35	2546.21	2379.11	2526.03	2659.78	2504.95	2311.86	2297.76	2731.81	2464.17	2346.74	2500.56	2681.67	3011.43	2941.37	2448.02	2758.08	2720.59	2787.81	2603	2391.48	2889.53	2522.73	2311.49	2557.41	2803.98
	2186.6	2155.23	2200.49	2185.28	2269.91	2215.32	2417.36	2427.64	2378.93	2199.71	2524.96	2208.31	2532.31	2404.15	2399.98	2529.67	2588.61	2543.53	2428.55	2405.63	2573.82	2698.67	2604.71	2527.52	2546.95	2379.18	2526.89	2661.14	2505.99	2312.23	2297.96	2733.34	2464.81	2347.7	2501.54	2683.06	3012.72	2942.29	2448.95	2759.38	2721.62	2789.15	2603.99	2392.34	2891.06	2523.53	2312.16	2558.68	2805.44
	2187.29	2155.54	2201.05	2185.76	2270.55	2215.6	2418.26	2428.84	2379.67	2200.32	2525.98	2208.74	2533.08	2404.93	2401.01	2530.59	2589.44	2544.38	2429.35	2406.44	2575.11	2700.03	2605.71	2528.7	2547.7	2379.26	2527.75	2662.5	2507.03	2312.61	2298.15	2734.86	2465.45	2348.65	2502.52	2684.45	3014.02	2943.2	2449.88	2760.67	2722.64	2790.48	2604.98	2393.21	2892.59	2524.33	2312.82	2559.94	2806.91
	2187.99	2155.86	2201.61	2186.23	2271.19	2215.88	2419.16	2430.05	2380.41	2200.92	2527	2209.18	2533.84	2405.71	2402.04	2531.51	2590.27	2545.22	2430.14	2407.25	2576.39	2701.38	2606.71	2529.87	2548.44	2379.33	2528.61	2663.87	2508.07	2312.98	2298.35	2736.39	2466.09	2349.61	2503.49	2685.84	3015.31	2944.11	2450.81	2761.96	2723.66	2791.8	2605.96	2394.07	2894.11	2525.13	2313.49	2561.21	2808.37
	2188.68	2156.18	2202.17	2186.71	2271.83	2216.16	2420.06	2431.25	2381.15	2201.53	2528.02	2209.62	2534.61	2406.48	2403.06	2532.42	2591.09	2546.06	2430.94	2408.06	2577.67	2702.74	2607.7	2531.05	2549.18	2379.4	2529.46	2665.23	2509.11	2313.36	2298.54	2737.91	2466.73	2350.56	2504.47	2687.23	3016.59	2945.01	2451.74	2763.24	2724.67	2793.11	2606.95	2394.92	2895.63	2525.92	2314.15	2562.48	2809.83
	2189.38	2156.49	2202.73	2187.19	2272.47	2216.45	2420.95	2432.46	2381.89	2202.14	2529.03	2210.06	2535.37	2407.26	2404.08	2533.34	2591.9	2546.9	2431.73	2408.87	2578.96	2704.09	2608.68	2532.22	2549.92	2379.46	2530.31	2666.6	2510.14	2313.75	2298.73	2739.43	2467.37	2351.52	2505.44	2688.62	3017.88	2945.91	2452.67	2764.52	2725.69	2794.42	2607.92	2395.78	2897.14	2526.71	2314.82	2563.75	2811.29
	2190.08	2156.81	2203.29	2187.67	2273.12	2216.73	2421.84	2433.68	2382.63	2202.76	2530.03	2210.5	2536.14	2408.04	2405.1	2534.25	2592.72	2547.73	2432.52	2409.68	2580.23	2705.44	2609.66	2533.39	2550.66	2379.53	2531.16	2667.96	2511.17	2314.13	2298.92	2740.95	2468	2352.47	2506.42	2690.01	3019.15	2946.81	2453.59	2765.79	2726.69	2795.72	2608.9	2396.64	2898.65	2527.51	2315.48	2565.01	2812.75
	2190.77	2157.13	2203.85	2188.15	2273.76	2217.02	2422.73	2434.89	2383.37	2203.37	2531.03	2210.94	2536.9	2408.81	2406.12	2535.16	2593.53	2548.55	2433.31	2410.49	2581.51	2706.79	2610.63	2534.56	2551.39	2379.59	2532	2669.33	2512.21	2314.52	2299.11	2742.47	2468.64	2353.42	2507.39	2691.39	3020.43	2947.7	2454.52	2767.06	2727.7	2797.02	2609.87	2397.49	2900.16	2528.3	2316.14	2566.28	2814.21
	2191.47	2157.45	2204.41	2188.63	2274.41	2217.31	2423.61	2436.11	2384.11	2203.98	2532.02	2211.38	2537.67	2409.59	2407.13	2536.07	2594.33	2549.37	2434.1	2411.3	2582.79	2708.14	2611.6	2535.73	2552.12	2379.64	2532.84	2670.69	2513.24	2314.91	2299.29	2743.99	2469.27	2354.38	2508.36	2692.78	3021.7	2948.59	2455.45	2768.32	2728.7	2798.31	2610.84	2398.34	2901.66	2529.08	2316.81	2567.55	2815.66
	2192.17	2157.77	2204.97	2189.12	2275.05	2217.6	2424.49	2437.33	2384.85	2204.6	2533.01	2211.81	2538.43	2410.37	2408.14	2536.98	2595.14	2550.19	2434.88	2412.12	2584.06	2709.49	2612.56	2536.9	2552.85	2379.7	2533.67	2672.06	2514.27	2315.3	2299.48	2745.51	2469.91	2355.33	2509.33	2694.16	3022.97	2949.47	2456.38	2769.58	2729.69	2799.59	2611.8	2399.19	2903.16	2529.87	2317.47	2568.82	2817.12
	2192.86	2158.09	2205.53	2189.6	2275.7	2217.9	2425.37	2438.55	2385.58	2205.21	2534	2212.26	2539.2	2411.14	2409.14	2537.89	2595.94	2551	2435.66	2412.93	2585.33	2710.83	2613.52	2538.06	2553.57	2379.75	2534.51	2673.43	2515.3	2315.7	2299.66	2747.02	2470.54	2356.28	2510.3	2695.54	3024.23	2950.35	2457.3	2770.83	2730.68	2800.86	2612.76	2400.04	2904.65	2530.65	2318.13	2570.08	2818.57
	2193.56	2158.41	2206.1	2190.09	2276.34	2218.19	2426.25	2439.78	2386.32	2205.83	2534.98	2212.7	2539.97	2411.92	2410.15	2538.79	2596.73	2551.81	2436.44	2413.74	2586.59	2712.18	2614.46	2539.23	2554.29	2379.8	2535.34	2674.79	2516.32	2316.1	2299.84	2748.53	2471.17	2357.22	2511.26	2696.92	3025.49	2951.22	2458.23	2772.08	2731.67	2802.13	2613.72	2400.89	2906.14	2531.43	2318.79	2571.35	2820.02
	2194.26	2158.73	2206.66	2190.58	2276.99	2218.49	2427.12	2441	2387.06	2206.45	2535.95	2213.14	2540.73	2412.69	2411.15	2539.69	2597.53	2552.61	2437.21	2414.55	2587.86	2713.52	2615.41	2540.39	2555.01	2379.84	2536.16	2676.16	2517.35	2316.5	2300.02	2750.04	2471.8	2358.17	2512.23	2698.29	3026.75	2952.09	2459.16	2773.32	2732.65	2803.39	2614.68	2401.74	2907.62	2532.21	2319.45	2572.61	2821.47
	2194.95	2159.06	2207.22	2191.07	2277.64	2218.78	2427.99	2442.23	2387.79	2207.07	2536.92	2213.58	2541.5	2413.47	2412.14	2540.59	2598.32	2553.41	2437.99	2415.36	2589.12	2714.87	2616.34	2541.55	2555.73	2379.89	2536.99	2677.52	2518.37	2316.9	2300.2	2751.55	2472.43	2359.12	2513.19	2699.67	3028	2952.95	2460.08	2774.56	2733.63	2804.65	2615.63	2402.58	2909.1	2532.98	2320.11	2573.88	2822.91
	2195.65	2159.38	2207.78	2191.56	2278.29	2219.08	2428.86	2443.46	2388.53	2207.69	2537.89	2214.02	2542.27	2414.24	2413.13	2541.49	2599.1	2554.2	2438.76	2416.17	2590.38	2716.21	2617.28	2542.71	2556.44	2379.93	2537.81	2678.89	2519.4	2317.31	2300.37	2753.06	2473.06	2360.07	2514.16	2701.04	3029.24	2953.81	2461.01	2775.79	2734.61	2805.9	2616.58	2403.42	2910.57	2533.76	2320.77	2575.15	2824.36
	2196.35	2159.7	2208.35	2192.06	2278.94	2219.38	2429.72	2444.69	2389.26	2208.31	2538.84	2214.46	2543.04	2415.02	2414.12	2542.39	2599.89	2554.99	2439.52	2416.98	2591.64	2717.55	2618.2	2543.87	2557.15	2379.96	2538.62	2680.26	2520.42	2317.72	2300.55	2754.56	2473.69	2361.01	2515.12	2702.41	3030.49	2954.67	2461.93	2777.01	2735.58	2807.14	2617.52	2404.26	2912.04	2534.53	2321.43	2576.41	2825.8
	2197.04	2160.03	2208.91	2192.56	2279.59	2219.69	2430.58	2445.93	2389.99	2208.93	2539.8	2214.9	2543.81	2415.79	2415.11	2543.28	2600.67	2555.77	2440.29	2417.79	2592.89	2718.88	2619.12	2545.03	2557.85	2380	2539.44	2681.62	2521.44	2318.13	2300.72	2756.06	2474.32	2361.96	2516.08	2703.78	3031.73	2955.51	2462.86	2778.24	2736.55	2808.37	2618.47	2405.1	2913.51	2535.3	2322.09	2577.68	2827.24
	2197.74	2160.35	2209.47	2193.05	2280.24	2219.99	2431.44	2447.17	2390.72	2209.55	2540.75	2215.34	2544.58	2416.57	2416.09	2544.17	2601.44	2556.55	2441.05	2418.6	2594.15	2720.22	2620.03	2546.19	2558.56	2380.03	2540.25	2682.99	2522.45	2318.55	2300.89	2757.56	2474.94	2362.9	2517.03	2705.15	3032.96	2956.36	2463.78	2779.45	2737.51	2809.6	2619.41	2405.94	2914.97	2536.07	2322.75	2578.94	2828.68
	2198.43	2160.68	2210.04	2193.55	2280.89	2220.29	2432.3	2448.41	2391.46	2210.17	2541.69	2215.78	2545.35	2417.34	2417.07	2545.06	2602.22	2557.33	2441.81	2419.41	2595.4	2721.55	2620.94	2547.34	2559.26	2380.06	2541.05	2684.35	2523.47	2318.96	2301.06	2759.06	2475.57	2363.84	2517.99	2706.51	3034.2	2957.2	2464.71	2780.66	2738.47	2810.82	2620.34	2406.78	2916.43	2536.83	2323.41	2580.2	2830.12
	2199.13	2161	2210.6	2194.05	2281.54	2220.6	2433.15	2449.65	2392.19	2210.8	2542.63	2216.23	2546.12	2418.12	2418.04	2545.95	2602.99	2558.1	2442.57	2420.22	2596.65	2722.89	2621.84	2548.5	2559.95	2380.08	2541.86	2685.72	2524.48	2319.38	2301.23	2760.56	2476.19	2364.78	2518.95	2707.87	3035.42	2958.03	2465.63	2781.87	2739.42	2812.03	2621.27	2407.61	2917.88	2537.6	2324.07	2581.47	2831.55
	2199.82	2161.33	2211.17	2194.55	2282.2	2220.91	2434	2450.89	2392.92	2211.42	2543.56	2216.67	2546.89	2418.89	2419.01	2546.84	2603.76	2558.86	2443.32	2421.02	2597.89	2724.22	2622.73	2549.65	2560.65	2380.1	2542.66	2687.09	2525.49	2319.81	2301.39	2762.05	2476.81	2365.72	2519.9	2709.23	3036.65	2958.86	2466.56	2783.07	2740.37	2813.24	2622.2	2408.44	2919.32	2538.36	2324.72	2582.73	2832.99
	2200.52	2161.65	2211.73	2195.06	2282.85	2221.22	2434.84	2452.14	2393.65	2212.04	2544.49	2217.11	2547.66	2419.66	2419.98	2547.72	2604.52	2559.62	2444.08	2421.83	2599.13	2725.55	2623.62	2550.8	2561.34	2380.12	2543.45	2688.45	2526.5	2320.23	2301.56	2763.54	2477.44	2366.66	2520.85	2710.59	3037.87	2959.69	2467.48	2784.27	2741.32	2814.43	2623.13	2409.27	2920.77	2539.12	2325.38	2583.99	2834.42
	2201.21	2161.98	2212.29	2195.56	2283.5	2221.53	2435.68	2453.38	2394.38	2212.67	2545.41	2217.55	2548.43	2420.44	2420.94	2548.6	2605.28	2560.38	2444.82	2422.64	2600.37	2726.88	2624.5	2551.95	2562.02	2380.14	2544.24	2689.82	2527.51	2320.66	2301.72	2765.03	2478.06	2367.6	2521.81	2711.94	3039.09	2960.51	2468.4	2785.46	2742.26	2815.62	2624.05	2410.1	2922.2	2539.88	2326.04	2585.26	2835.85
	2201.91	2162.31	2212.86	2196.07	2284.16	2221.84	2436.52	2454.63	2395.11	2213.3	2546.32	2218	2549.2	2421.21	2421.9	2549.48	2606.04	2561.13	2445.57	2423.45	2601.61	2728.2	2625.37	2553.1	2562.71	2380.15	2545.03	2691.18	2528.52	2321.09	2301.88	2766.52	2478.68	2368.54	2522.76	2713.3	3040.3	2961.33	2469.33	2786.64	2743.2	2816.81	2624.96	2410.92	2923.63	2540.63	2326.69	2586.52	2837.27
	2202.6	2162.64	2213.42	2196.58	2284.81	2222.16	2437.35	2455.88	2395.83	2213.92	2547.23	2218.44	2549.97	2421.98	2422.86	2550.36	2606.8	2561.87	2446.31	2424.26	2602.84	2729.53	2626.24	2554.25	2563.39	2380.16	2545.82	2692.54	2529.52	2321.53	2302.04	2768.01	2479.3	2369.48	2523.7	2714.64	3041.51	2962.14	2470.25	2787.82	2744.13	2817.98	2625.88	2411.75	2925.06	2541.38	2327.35	2587.78	2838.7
	2203.29	2162.97	2213.99	2197.09	2285.47	2222.47	2438.19	2457.14	2396.56	2214.55	2548.14	2218.88	2550.75	2422.75	2423.81	2551.23	2607.55	2562.61	2447.05	2425.07	2604.08	2730.85	2627.1	2555.4	2564.07	2380.17	2546.6	2693.91	2530.52	2321.97	2302.2	2769.49	2479.91	2370.41	2524.65	2715.99	3042.71	2962.94	2471.17	2789	2745.06	2819.15	2626.79	2412.57	2926.48	2542.13	2328	2589.04	2840.12
	2203.98	2163.3	2214.55	2197.6	2286.13	2222.79	2439.01	2458.39	2397.29	2215.18	2549.03	2219.33	2551.52	2423.52	2424.76	2552.1	2608.3	2563.35	2447.79	2425.87	2605.31	2732.17	2627.96	2556.54	2564.74	2380.18	2547.38	2695.27	2531.52	2322.41	2302.36	2770.97	2480.53	2371.35	2525.6	2717.34	3043.91	2963.74	2472.09	2790.17	2745.99	2820.31	2627.7	2413.39	2927.9	2542.88	2328.65	2590.3	2841.54
[truncated: 6,185 more rows]
[truncated: 228 more columns]

## Sheet: Analysis
Cell:	Peak Time 1	Peak Time 2	Peak Time 3	Peak Time 4	Peak Time 5	Peak ZT 1	Peak ZT 2	Peak ZT 3	Peak ZT 4	Peak ZT 5	Peak ExT 1	Peak ExT 2	Peak ExT 3	Peak ExT 4	Peak ExT 5	Peak 1 luminescence value	Peak 2 luminescence value	Peak 3 luminescence value	Peak 4 luminescence value	Peak 5 luminescence value	Trough Time 1	Trough Time 2	Trough Time 3	Trough Time 4	Trough Time 5	Trough ZT 1	Trough ZT 2	Trough ZT 3	Trough ZT 4	Trough ZT 5	Trough ExT 1	Trough ExT 2	Trough ExT 3	Trough ExT 4	Trough ExT 5	Trough 1 luminescence value	Trough 2 luminescence value	Trough 3 luminescence value	Trough 4 luminescence value	Trough 5 luminescence value	Rising Edge Halfmax Time 1	Rising Edge Halfmax Time 2	Rising Edge Halfmax Time 3	Rising Edge Halfmax Time 4	Rising Edge Halfmax Time 5	Rising Edge Halfmax ZT 1	Rising Edge Halfmax ZT 2	Rising Edge Halfmax ZT 3	Rising Edge Halfmax ZT 4
[truncated: 277 more rows]
[truncated: 35 more columns]
