# Supplementary material for: Single cell model for re‐entrainment to a shifted light cycle
Source: FASEB J. 2022 Sep 3;36(10):e22518. doi: 10.1096/fj.202200478R (PMC9543151; doi:10.1096/fj.202200478R)
Supplement: Supplementary file 29 — Dataset S28 [file FSB2-36-0-s004.xlsx]

## Sheet: Information
Cell num	X	Y	Size
1	100	107.5	6
2	100.2	110.6	5
3	101	114	9
4	101	117.5	6
5	101.5	120.5	4
6	102.5	103.5	4
7	103	124	9
8	104.125	110.875	8
9	105	100	9
10	105	107	9
11	105	129	9
12	105.667	96.6667	3
13	106	103.5	6
14	106	118	9
15	106.125	147.875	8
16	106.5	114.5	4
17	107	133.5	6
18	107	137	9
19	107	140.5	6
20	106.6	152.8	5
21	108.143	121.286	7
22	108.5	99	6
23	108.75	108	4
24	109	124.5	6
25	108.857	129.714	7
26	109.5	102.5	4
27	110	113	9
28	109.5	150.5	4
29	110	154	9
30	110.5	143.5	4
31	111.857	106.714	7
32	112	117	9
33	112	121	9
34	111.857	139.714	7
35	112.5	96.5	4
36	113	125	9
37	113	136	9
38	114	93.5	6
39	114	102	9
40	114	110	9
41	113.857	128.714	7
42	114	143	9
43	114.667	98.6667	3
44	115	146.5	6
45	115	158	9
46	115	116	3
47	115.5	121	6
48	116	132	9
49	115.5	139.5	4
50	116	151.5	6
51	115.8	154.4	5
52	116	161.5	6
53	117.286	104.143	7
54	117	135.5	6
55	118	94	3
56	117.5	96.5	4
57	118	100	9
58	117.5	109	6
59	117.6	116.8	5
60	118.2	144.4	5
61	118.5	121.5	4
62	119	148	9
63	118.5	157	6
64	119.125	166.875	8
65	120.125	112.125	8
66	120	125	9
67	119.5	160.5	4
68	121	97	7
69	120.5	105	6
70	120.5	108.5	4
71	121	118	9
72	121	140	9
73	121.5	129.5	4
74	123.125	121.875	8
75	123	133	9
76	122.333	136.333	3
77	123.143	143.286	7
78	122.5	148.5	4
79	122.5	157	6
80	122.875	169.875	8
81	123.667	99.6667	3
82	124	105	9
83	123.5	108.5	4
84	123.4	111.8	5
85	123.875	152.125	8
86	123.857	163.286	7
87	125	128	9
88	124.4	138.8	5
89	126	102	3
90	126	115	9
91	126.125	118.875	8
92	125.667	135.667	3
93	126	157	9
94	126.8	108.6	5
95	127	142	9
96	126.6	147.8	5
97	127	160.5	6
98	127.25	104.75	4
99	127.8	111.8	5
100	128	124	9
101	127.5	164	6
102	129	131	9
103	129	135	9
104	129.143	138.714	7
105	129.5	106.5	4
106	130.143	115.286	7
107	129.4	118.8	5
108	130	148	9
109	131	110	9
110	130.857	154.714	7
111	130.5	164	6
112	132	122	9
113	131.5	143	6
114	133	118.5	6
115	133	126	9
116	132.5	129.5	4
117	133	152	5
118	132.714	158.143	7
119	134	115	9
120	134	165	9
121	134.5	137.5	4
122	135	141	9
123	135	144.5	6
124	135	149	9
125	135.857	132.714	7
126	136	156.5	6
127	137	119.5	6
128	136.333	129.667	3
129	136.5	153.5	4
130	137	160	9
131	136.875	168.875	8
132	138	123	9
133	137.5	136	6
134	138	163.5	6
135	139	127	9
136	138	144	3
137	140	130	3
138	140.875	133.125	8
139	141	136.5	6
140	141	141	9
141	141	146	9
142	141	155	9
143	142	151	9
144	143	92	9
145	144	97.6667	3
146	144.5	100.5	4
147	145.75	82.25	4
148	146	88	9
149	146	94.8333	6
150	145.75	103.75	4
151	146	106.5	6
152	147	110	9
153	148	97.5	6
154	148	101	9
155	148	114	9
156	149	83	9
157	149.125	91.125	8
158	149.5	87.5	4
159	149.5	94.5	4
160	149.5	104.5	4
161	150	119	9
162	151	109	9
163	152	98	9
164	151.5	101.5	4
165	152	113	9
166	152	123	9
167	152.5	84	6
168	153	90	9
169	153	94	9
170	153	105.5	6
171	154.125	74.875	8
172	154	79	9
173	153.5	119	6
174	155.143	102.714	7
175	154.5	109	6
176	155	127.5	6
177	156	83	9
178	156.286	87.8571	7
179	155.5	113	6
180	155.5	124	6
181	155.857	130.714	7
182	156.5	92.5	4
183	156.875	96.125	8
184	157	99.5	6
185	157	106.5	4
186	156.857	117.286	7
187	158	77	9
188	157.6	109.8	5
189	158	134	9
190	159	114	9
191	159.25	119.75	4
192	159	123	9
193	160	93	9
194	160	104	9
195	160	138	9
196	161	87	9
197	161.25	117.25	4
198	160.875	129	8
199	162	79.5	6
200	162	100	9
201	161.875	133.875	8
202	162.875	76.125	8
203	162.5	125	6
204	163	143	9
205	163.4	92.2	5
206	164.2	146.4	5
207	165	85	9
208	165.125	96.875	8
209	165	102.75	4
210	164.8	117.6	5
211	164.5	120.5	4
212	165	136.5	6
213	165.875	80.125	8
214	165.5	89	6
215	165.5	106	6
216	165.857	124.286	7
217	166	133	9
218	166.125	139.875	8
219	167.143	92.2857	7
220	166.667	100.333	3
221	166.5	110	4
222	167	129	9
223	168	121	9
224	167.4	144.2	5
225	167.875	149.125	8
226	169.167	82.3333	6
227	169	97	9
228	169	104	9
229	169	107.5	6
230	169	114	9
231	169.8	100.4	5
232	170	110.5	6
233	170	117.5	6
234	169.5	124.5	4
235	169.5	141	6
236	171	133	9
237	171	146	9
238	172.167	85.1667	6
239	171.667	94.3333	3
240	172	121	9
241	172	129.5	6
242	171.5	150.5	4
243	173	91	9
244	172.5	103	6
245	172.5	106.5	4
246	172	140	3
247	173.333	110.667	3
248	174	115	9
249	175	88	4
250	175	95.5	6
251	175	99	9
252	175.2	118.4	5
253	174.5	133.5	4
254	175	137	9
255	175	140	3
256	175	143	9
257	176	103	9
258	176	108	9
259	176	124	9
260	175.6	129	5
261	177	146.5	6
262	177.875	92.125	8
263	177.4	114.2	5
264	178	133	9
265	178.25	151.5	4
266	178.75	95.25	4
267	178.667	101	3
268	178.857	118.286	7
269	179	129	9
270	178.5	139	6
271	180	109	9
272	180	112	3
273	180	143	9
274	181	115	9
275	181	148	9
276	182	101.5	6
277	182	123.5	6
278	182.167	126.667	6
279	181.8	151.4	5
280	183.143	118.286	7
281	182.5	130.5	4
282	182.857	133.714	7
283	184.4	136.8	5
284	185.4	122.2	5
285	187	102	9
286	187	146.5	6
287	187	150	9
288	188	116	3
289	188	119	9
290	188	139.5	6
291	188.875	97.125	8
292	188.714	105.857	7
293	188.5	109.5	4
294	188.875	112.875	8
295	189	123.5	6
296	189	127	9
297	190.333	101.333	3
298	192	107.5	6
299	192.2	110.4	5
300	191.5	135	6
301	191.8	144.4	5
302	192.25	98.25	4
303	192.5	114	6
304	193	120	3
305	193	130	9
306	192.857	141.286	7
307	194	122.5	6
308	194.8	134.6	5
309	195	138	9

## Sheet: Raw Data
Cell:	1	2	3	4	5	6	7	8	9	10	11	12	13	14	15	16	17	18	19	20	21	22	23	24	25	26	27	28	29	30	31	32	33	34	35	36	37	38	39	40	41	42	43	44	45	46	47	48	49
	25874	30054.6	31466.2	26915.2	31838.8	26477.2	28561.6	40916.8	32725	42860.3	24209	22802.7	39020	45631.1	26886.3	50491.8	25236.2	19248.1	20567.2	21060.2	40966.4	34184.8	49751.1	37576.3	32855.3	43600	52854.6	28634.5	21072.4	27267	52150.4	53580.2	44954.9	37561.9	28467	45221	43116.9	48637.3	47704.4	61025.4	44738	40803	35769.7	31611.3	26683.8	56788	48602.8	39953.3	46998.2
	23774.8	27550	29229.6	24943.3	29154	24285.5	27427.1	37363.6	29633.4	39407.1	24524.3	20426	35521.7	42447	24767.2	46630.5	26754.7	20501.1	18874.7	23087	39294.3	30107.8	45079.8	36919.8	33322.7	37322	49658	28376.5	21048.8	25700	46439.9	52309.6	45437.3	36602.9	26637	43851.7	41818.6	28517.8	41676.9	58941	45687.6	37797.1	32347.7	32554.8	23999.1	53729.7	49094	40720.7	43750.2
	21854.8	23395.8	24884.3	21962	24632.2	21054.5	25924.8	31834	24672.4	34527.1	22445.3	17150.7	31788.2	37062.8	22575.9	40011.8	25650	21538.9	17814.3	23359.2	34649.1	25917.3	40620	33173.2	30672	31735.5	43344.8	25430.5	21497.4	23483.8	40433.6	48664	42914.2	33593.9	22561.2	40577.2	38785.3	24743.3	35648.4	51940	41420.4	35430.2	28525.7	31923	22903.9	48375.7	44777.5	39024.4	39781.2
	19347	19399.8	22078.1	18954.3	20768.8	16860	23860.7	27584.5	19830.3	31233.4	20134.9	14682.7	27894.3	34078.4	20240.1	33365	23013	20794.9	16836.3	23073.8	31881	21991.7	33548	29761.5	27550.1	28128	36887.9	23163.5	20779.8	19931.5	35054.6	43635.7	40003.6	31838.9	17694	38345	36821.9	20717.2	29016.9	45924.8	36478.6	32747.1	24602.7	30310.5	22442.4	42730	40750.2	37195.1	37989
	17298	17613.6	19820	17260.5	18099	15388.8	21770.7	24962.5	17036.7	26987.7	19263.7	12642.7	25398	30644.9	18660.2	29021	21178.3	19530.9	15477.2	22329.8	30097.4	20066.2	29360.8	26147.5	25926.6	25295.5	32031.4	21538.8	19424.7	17505	30566.4	39293.3	36550.8	29181.4	15373	35318.8	34174	17425.5	24506.4	41353.6	34029.3	29903.2	20746.7	29044.7	21297.9	37933.7	37252.8	35709.7	35114
	15352.5	14756.6	17290.2	14457.5	15323.8	14979.8	18968.4	21841.1	15129	24105.1	17115.3	11449.3	22754.7	26200.4	17427.9	26088.5	20017.5	17255	14989	19272.2	25498.4	17971	24597	22724.3	23429.6	22163.8	27168.3	20070.5	16565	16326	26262	34373.6	32227.3	25711.1	13172.2	30929.4	31212	14131.7	21212.6	36246.2	31747.7	27253.2	16876.3	27308.3	18537.7	32885.3	33871.8	31602.9	31143.2
	13722.5	13593.8	15376.7	12572.3	13051.2	13598.5	16806.9	18972.5	13856.7	20359.7	15045.3	10259	19074	22637.7	15169.2	23221.5	19194	16600.3	13671.3	17964.6	22490.1	15196.5	20591.8	20793.2	19672.4	18420.5	24531.4	18052	14254.8	14807.5	21174.3	30148.6	28650.9	22463.7	10956	26695.6	27573.4	11402	17916	29822.6	29163.3	25344.2	13947	23671.7	15040	27919	29217.2	27218.1	28176.5
	12311.5	12303.6	14196.6	11477.3	11866.2	11839.8	14767.9	17290.1	12252	17753.2	13245.8	9036.33	15514.2	20472.6	13252.4	21370.2	17375.7	16334.6	13301.8	15432.4	20205.1	12813.2	17540.8	19578.3	16427.1	16077.8	20729.1	16570.2	12175.4	13546.5	18087.9	27401.7	26434.3	21117.9	9249.25	24075.3	26079.3	9266.83	14694.2	25180.9	26633.3	23424.7	11326	20443.5	12804.1	25009.3	27272.3	24245.4	26885.5
	11751.3	12017.2	13374.4	10920.8	10909.5	10666	13856	16246.5	11663.2	15981.6	12304.2	9122.33	14321	18861.8	11955.8	20358.5	16032.5	16854.8	12762.3	12602.4	19198	12205.8	15886.8	17961.7	16261.1	14187.2	18778.1	15380	11400.7	13125	16040.6	25686.9	24384.8	20431.6	8419.75	22385.4	23481.7	8235.67	12512.2	22899.7	24280.1	22191.3	9911.33	19323.7	10766	23629.7	27491.8	22130.4	26210.8
	11115	12579.8	13307.8	10909	10355.8	10229.5	13804	14780.9	11967	14995.2	12200.9	10203	14059.5	18411.8	11682.5	19919	15217.3	16842.1	12259.2	11212.4	18689	11908.3	14780.5	17479.3	16635.7	13594.8	18670	16342.2	10833.4	13668.2	14941.9	25076	24836.2	19070.3	8560.25	21877.8	22731.7	8138.83	11889.3	22155	22450.6	21874.2	9601.67	18779.8	10111.3	22656.3	26924	21267.9	26140.5
	10888.7	12387.2	13718.6	10355.2	10203.5	9883.75	13312.7	13917.5	12274.8	15073.6	11853.7	11113.7	13173.7	17780.4	11763.6	19783.2	14581.5	16505.7	11815.5	11038.8	18886.3	12215.2	14870.8	17658	15480.1	13668.2	18021.8	15649.5	10474.3	13655.8	15143.6	24673	23771.8	18842.6	8731.5	22500.3	21128.4	8886.67	12388.7	21946.8	21858.1	21580.4	9800.67	17673.5	9613.89	24187.7	25352.2	21276.1	25611
	11349.5	13417.4	13958.8	11102	11166.2	10755.2	13720.8	14204.1	12983.9	15475	11867.7	11943.3	13232.5	18621.8	11892.2	20914.5	13757.2	16145.8	11778.8	10947.4	20398.1	12745.3	16447	18448.2	16613.6	14347.5	19145.1	16433.5	10571.7	14351	15711.7	25526	26949.7	18763.4	9341	23412.4	22246.2	9600.17	13430.1	22680.6	22419.9	22684.3	10119.3	18052.2	10331.1	25198.3	26349.3	20947.9	24722.5
	11704.8	15106.2	14392.9	11761.5	11424.5	11304.8	14016.6	15492.1	14046.4	16392.7	12818.4	11898.7	14550	19840.9	12913.2	21934.8	13407.3	16158	11650.8	10766.4	23535.3	13951.2	17670.2	19869.7	17455.9	16374	21144.1	16921.8	11810	15329.8	17370.3	26287	25718.9	18643.9	10137	25492.2	21608.1	9853.33	15652.6	25538.4	23509.6	23274.2	11201.7	17930.5	11403.9	26037.7	28824.3	21635	24368.2
	13031.5	16828.2	15620.2	12766.7	12493.2	12316.5	15452.7	16767.8	15498.2	18220.2	13849.6	12999	16163.8	21280.1	13357.2	23772.5	13616.7	16651.2	11596.8	11024.2	23473.1	15158	20009	20781.7	18149.9	17340	23280.1	17635	12905.8	16833.8	19097.4	27995.3	28209.9	19588.3	11856.2	27920.4	23116.8	11616	18063.2	28738.4	24091.1	24518.2	12678	18127.7	12572.4	28993.3	30618.2	22918.8	24857.8
	13804	17925.4	16848.4	13721.2	14267	13035	17035.4	17822.9	17511.1	19727.6	14680	13555.3	19231.2	23127.3	13862	26173	14143.2	17355.7	12345.3	11186.2	25748.7	16180	22705.5	22660.5	19151.1	18886.2	26406.6	17402	14211.2	16729.8	21516.6	30303.1	30706.4	20277.6	12979.5	30345.9	24368.9	11919.2	19400.2	31935.1	25949.6	24669.7	13710	18541.5	14230.9	31743.7	32549	24545.3	26573
	14908	18912.8	18863.1	15078.7	15839.8	14314.8	19053	19913.9	18647.7	21470	15602.6	13716.3	21180.7	24870.7	15725.4	27135.2	14693.8	17467.4	13186	12422.8	27216.6	17352.3	24666.8	23965.8	20462	20144.8	28895.6	18637.5	15701	17593	24077.1	32088.2	32484.4	21244.9	14695.2	33863.9	27105.4	13417	21148.6	35360	28076.9	26498.2	15994.7	20108.5	16005.6	34413	34594.7	26453.8	27546.5
	15795.2	19417.8	19577.6	16016	16352.2	15212.8	20722.9	21037.2	19722.9	22776.9	16940.6	15176.3	22831	26558.4	17110.4	28432.8	16233.8	17993.3	13354	14034.6	29231.9	18454.2	25872.8	26803.7	21675.6	21923.2	32153	17590.5	16341.9	19065	25995.1	35848.2	34516.8	23490	16808.5	36059.3	29078.6	15656.2	22634.6	37870.9	30413.3	28602.6	18373	21740	17828.9	39280	36076.2	28312.9	28621.5
	16913.8	20814.8	20614.8	16467	16864	15671.5	21529.4	21678.5	20275.2	23971.7	17731.4	15769.7	24101.5	28997.2	17947.5	29218.5	16969.3	17971	13961.7	15079	31030.7	18484.7	28263	28461.8	22637.9	23039.2	34039.6	18065	17634	20597.8	27709.9	38960.3	36359.3	25754.7	18027.8	37938.3	31440.9	16702.3	24880.6	40744.6	31442.6	30695.8	19680.3	23887.3	20673.7	41285	37797.3	30163.7	29536
	17930.2	20820.2	21583.4	17648.5	18656.5	16672.2	22423.6	22952.8	21193	25699	18384.3	16169.7	25395.3	30228.3	18705.1	29361	17437.8	18282	14026.2	16264.4	32961	18625.5	30823.2	28656.3	23776	25207.5	35157.8	19800.8	19109.2	21778.8	30285.9	40335.8	37583.4	27388.6	18866	37043.7	33703.6	18198.2	26111.2	43173.1	32924.1	31302.3	20297.3	26106.5	22623.1	43939.3	40316.3	32210.9	32190.2
	18103.5	20273.8	22260.2	18065.3	19594.5	17672.2	23340.3	23898	21372.9	28280.4	18858.3	15562.7	26703.5	32306.9	20180.3	30629.2	17985	18730.9	14788.5	19278	33845.4	19186.2	32074.2	29568.2	25025.7	25883.2	36635	21405.8	20248.9	21596.5	31014.9	42110	38909.4	28728.1	19222.2	37484.7	34583	18477	26601.4	44362	34485.1	33292.9	21437	27985.3	23585.3	42894	41694.3	33744.7	33753.8
	18429.7	20475.4	23099.1	18232.5	19692	17747	23659.7	24578.8	21519.6	29139.9	19227.7	15759	26740.8	32492.8	20206.4	31151.5	18376.8	18641.8	14913.2	19119.4	34481	19467.2	32111.8	29687.3	25361.3	26453.2	38557.7	22634.5	21178.6	21297.2	31777.7	42316	39504	29821.4	19064.5	38365	36166.8	17960.2	27287.4	45339.3	34939	33462.3	21121.7	28784.8	23972.3	41954	42920.2	35130.3	34090.2
	18915.8	20870	23370.3	18134.5	20345	18532	23724.6	25027.4	21953.1	29403	19436.1	15313.7	27038.8	32297.3	21093.5	31373.2	18402	18997.6	15585.3	19274.2	34283.9	19933.7	32429.2	29735.3	25184.1	26858.8	38879.1	22766.8	21539.3	20440	31482.7	42474.2	39094.6	29979	18835.8	39061.3	36026.2	18444.8	28314.9	45201.8	34857	34390	21216.7	29669.4	24017.7	41522	42761.5	35462.4	33495.2
	18759	20497	23025	18254.8	20311.5	17923.5	23445.6	25534.6	21114.6	29237.3	18867.7	14579.7	26409.3	30918.6	21605.8	30487.5	18660.3	19371.3	16087	19228.4	33540.7	19836.8	31866	28758.8	24214.3	26660.8	37779.8	24299.8	21502.7	21096.2	30804.4	41665.2	39339.8	30463.9	18548.5	38837.7	35311.9	17745.5	27917.3	43658.3	34454.1	34172.4	21797.7	30769	23772.4	40693	41788.3	36181.8	34571.5
	18637.8	18670.8	22436.6	17709	19566	17169.5	23161.7	25020.5	19629.7	28409.4	18666.4	12455	25731.8	30235.7	22952.8	29937.5	19020.7	19624.7	17254.2	19744.8	32063	19227.8	29979.5	26752	24087.7	27791.5	36391.4	24234.5	21726.1	21361.8	29233.1	40577.7	37785.7	29838.1	18593	37415.8	34465.1	17346	25673.6	41453.9	33888.6	34031.7	20823.3	30882.2	23719	38565.7	40350.3	36778.9	34364.5
	18396.3	17969.8	21586.7	17108.5	19402.5	17347	21372.2	23965.4	18371.6	28321.8	17848.3	11955.7	24249.7	29069.9	23392	28259.2	17981.3	19205	16998	19252.6	30645.3	17736	28541.2	24737.5	22898.4	26515.5	34988.2	24468	22501.1	21003.5	27827.7	39276	37151.2	28171.7	16736	36183.7	33763	16670	23804.7	38537.1	33436.1	33719.2	20946.3	30925.3	22802.7	36258	39049.2	36320.7	32885
	17842.5	16688.4	21016.4	16505	18724.8	16353.2	19793	22586.5	17435.4	27012.4	16650.2	10728.7	24371.8	28148.8	22430.8	27088	17469	19103.8	16753.8	18770.8	30338	16610.7	27877.2	23452	22187.9	25461.5	34364	23959.2	22246.7	20451	26666	37743	35325.9	27235.9	15233.5	34224.3	32405.4	15650.8	22629.6	37337.9	31869.7	31849.8	19679	28584.8	21933.2	35080	36336.5	35332.7	32776.8
	16906	14646.6	18757.2	15469.3	16640.5	15260.5	18384.4	20511	16294.2	24795.1	16106.9	10009.7	23381	26190.1	20802.2	25126.5	16574.8	19032	15511.2	17507	28074.6	15966.8	25891.8	21553.8	21096.3	24171.2	31777	22543.2	20952.3	19080.5	24921	35900.4	32562.8	26217.7	12963	32374.7	31146.4	14399.3	20546.6	34097.4	29642.7	30685.9	17978.3	26630.7	20524.6	32531.7	34202.7	33838.2	30874.5
	15812.3	13238.2	17411.4	14556.8	15050.8	13996	17338.9	18762.6	15260.9	23460.7	15173.8	9011.67	22013	23162.9	20056.4	22803	15727.3	18545.2	15387.2	16851.6	26167.4	14780.2	24073.8	19416	19402.9	22273.8	30322.1	20974.2	19555.1	17384.5	23037	33525.2	30367.3	23748.3	11913.2	31056.6	30406.3	12573.5	18343.8	31724.8	28012.9	27281.8	15705	23916.5	19196.1	30452.3	31900	31408.9	28086.5
	14225.5	12347.6	15727	14036.8	13820.5	12716.8	16227.7	16772	13431.6	21808.7	13705.9	8694.67	20537.5	22448.6	18526.1	21148	15329	19528.2	15528.7	15837.6	24139.9	13557	22192.5	18001	17904.1	21065	27914.8	19445.8	17265.4	16691	20779.3	30109.4	28345.9	21298.3	10775.5	29198	26946.8	11160	17043.1	28146.7	25486	23851.9	14249	21642.7	17116.1	28122.7	28840.3	29362.3	25515.5
	12235.3	11111	14487.1	13144.3	12264	10769	14410.9	15044.8	12047.7	19678.4	12631.6	7816	18867	20984.7	17561.8	18579	14542.5	18807.3	16051.3	14475.2	22296.1	12528.8	19387.5	16199.7	16830	19867.8	25189.1	17610.8	16284.6	15045.5	18760.4	27992	26390.3	19410.7	9725.5	26800.1	24656.7	10052	15141.9	24761.2	23498.4	22038.1	12312.7	18973.7	15408.6	24987.7	25789.8	27721.2	23969
	11362.8	10278.4	13358.4	12349	11290.5	9911.5	13257.1	13591.6	10994.1	16950.6	12157.2	6811	16455.5	18105.9	15870.5	17038.5	13567.2	17878.3	15041	13409.2	20702.4	12005.2	17073.5	14953	15520.9	18642.8	21980	15872.2	14886	14332.5	17422.6	25883.4	24707.3	17667.4	8582.75	25602.4	22517.9	8888.33	13679.2	21882.8	21048.1	21083.4	9910	16817	13587.4	22342.7	24031.8	25859.8	22328.5
	10736.3	9921	12792.2	11509.5	9869.25	8917	12352.6	12738.5	10736.3	15208	11654.8	6828.33	14639.3	16636.1	14988.8	15416.5	12736.2	17472.7	14425.7	12743.4	20202.9	11315	15790.5	14311.2	14152.9	15715.8	20218	15548	14189.7	13423.5	15990.3	24592.8	24221.4	15816	7993.25	24492.7	21272.1	8416.17	12445	19724.8	20161.6	19921.4	9564.33	15159.7	12379.1	20640.3	22298.8	23774.3	19979.5
	10329.3	9488.2	12089.3	10772.7	9476.5	8455.25	11523.3	11949.9	11205.3	14127.6	11740.6	7373.33	13583.2	15989.4	13889.8	14961.8	11559.3	15851.6	12578.3	11591.2	18588.6	10881.8	14927.2	13251.3	13189.1	13799	18794.9	14654	13742.2	12610.8	14802	23355	22060.8	14888.1	7918.25	22765.2	19109.7	7360.5	11529.4	18050.3	19010.4	19094.4	9198	14047.5	11568.8	19138	20974.8	22381.2	18360.5
	9909.33	10035	11949.9	10381.2	8992.5	7962.75	11402.9	11533	10953.6	13194.3	11670.4	7860.33	13276.5	15670.9	12810.5	14702.2	10433.8	15114.9	11391.5	11241.8	18086.1	10926.8	14792.2	13916.5	12615.9	12409.5	18171.9	14081	13301.1	12101.8	14494	22300.4	21187.7	13839	7803.5	21938.9	17049.7	7488	11176.9	17657.7	18209.7	17590.6	8601.67	13029.8	11208.9	18820.3	20262	21144.9	17222.5
	10424.7	10467.4	12124.9	10311.3	9308.5	7981	11642.7	11960.5	10474.9	13015.4	11542.6	8535.67	12862.2	16024	12205.2	14672.8	9944	13724.3	10836	11019	18199.7	11056.2	14262.2	13966.8	12676.7	11717.8	18205.9	13017.8	12553.4	11181.8	14310	21940.8	21136.7	13491.1	8621.5	21366.9	16307.7	7645.33	10750.4	17743.4	18187.9	16877.2	8750	12526.2	10893.3	18745.7	20927	21041.1	16785.2
	10225.7	10469	12273.9	10776.8	9218.75	8036.5	12393.1	12096	10670	13097.3	11826.4	8998	12110	16983.4	11825.4	15235.5	10465.3	13509.2	10837.7	11390.2	18559.1	11170	14358.8	14561.8	13066.7	12151.5	18496.1	12584.2	11963.7	11499.8	14186.4	22027.7	20747.9	14042.1	8813.75	21224.8	16289.7	8411.83	11164.2	17997.6	18044.7	17411.2	9463.67	12035.7	11417.6	19469.7	20439.2	20908.1	17391
	10247.5	11154.6	13104.7	11694.3	10169	8183.5	12754.4	12232.4	11243.7	12951.9	11838.2	9407.67	12761.8	17021.9	11677.9	16030.2	10331.7	13747.2	10275.8	11490	19411.7	11531.3	14897.5	15535.8	13372.1	11576.5	19111	12355.2	11980.7	11201.2	15209	23470.2	21257.7	14180.3	9673.25	21336.6	15753	9221	11920	18552.8	18501.6	17149.7	10357.7	13026.2	12015.2	20871	20867	21191.7	17650.2
	10210	11886	14085.7	11965	10144.8	8489.25	13984.1	12506.1	11913.9	14898.9	12139.9	9993.33	12495	17795.9	11706.5	16414.8	10640.8	13704.4	10260.8	11611.8	21024.9	12219.3	15856.5	16684.3	13968.6	12316.2	19298	12827.8	12475.1	11242.5	16344.9	25093.9	22580.2	14838.4	10728.8	22243.3	16274.9	9776.33	12697	20613.1	18902.1	18172	11671	14024.8	13342.8	23105.7	21256.3	21138.3	18046.5
	10862	12791.6	15272.4	12450.7	11153.8	9210.5	14555.2	13955	12467.6	15079.1	12616	11292.7	13144.2	19699.7	12083.1	18716.2	10824	13462.8	10311.5	12430	21513.7	12444.8	17406.8	18969	14416.6	13192.8	21092.2	13233	13430.6	11820.5	17631.9	26539.7	24898.7	15565.9	12583	23337.2	17229.7	11170.7	14030.7	22675	20236.9	18865.3	12938.7	16224.7	15101.4	25280.7	23546.5	21734	18420.5
	11297.2	13648	16211	13591.2	12092.5	10129.5	15737.6	14905.9	13992.9	16609.1	13383.9	12470	14244	21366.1	12931.4	20338.2	12095.5	13341	10591.8	13199.6	22641.1	13896.5	18831.5	20252	15527.9	14533.5	22986.3	14572.2	14482.4	12479.5	19047.1	28238	26871.4	17037.6	13836.8	24663.6	18686	12803.8	15957.6	25729.9	21816.1	21372.7	14272.7	17721.5	16433.7	28075	25701.5	23165.4	20841.2
	11514.7	14291.6	17036.1	14894.7	13315	10746.8	16950.1	16056.5	14870.7	17459.7	14123.9	13551.7	15467	22909.6	13430.2	24179.2	12240.3	13854.1	11267.5	14247	23352.9	15109.3	20375.8	21577.3	16337.7	15347.2	24925.6	14274	15419.3	13072	20575	29362.3	26978.8	18010.4	14729.5	27006.1	20901.2	14011.2	17729.7	28432.2	23648.1	23813.1	15488	19785.2	18052.6	29532.7	27539.7	24995.1	23405.2
	11976.2	14830.2	18702.3	14677.2	13959.5	11837.2	17601.1	16971.2	16291.7	19550	14508.8	14662	17507.5	24167.3	13753.8	23325.2	12977.7	14620.8	11964.7	15546.6	24165.9	16004.3	22040.2	22249.3	17101.9	16969	27750.4	14983.8	16156.6	13704	21980.4	30625.3	28675	19117.7	15666.8	26497.2	22239.3	14942	19214.7	30965.4	24663	24703.1	16877.3	21446.3	18892.4	32153.3	28960	28278.2	24561.2
	12440	15735.6	19594.2	15685.8	15282.5	13067.8	18021.3	18277.1	17319.7	21463.3	15900.9	15195.3	19293.7	24858.8	13806.8	23578.8	13894	15344.2	12945.5	16053.8	24189	16767.8	23925	22982.7	17676.9	18212	29560.7	15996.5	16950.8	14992.5	23697.4	32712.6	30010.7	20100	16736.5	26810.6	23033.6	16128	20154.4	32275.1	25575.7	26628.4	17662	23643.2	19764.6	33299.7	30248.8	28203.2	25307.8
	12911.8	15978.6	20404.2	16353	15295.8	13785	18396.9	19335.2	17909.3	23306.4	15536.7	15267.7	20926.3	24774.4	14575.4	23617	13969.7	15279.4	13754	15953	24765.1	16625.3	24342.8	23767.7	17963.4	19105.2	29640.6	16165	17165.9	14808.5	24118.4	33065	30037	20874.9	17683.5	26880.1	24294.6	16836.7	21208.1	33443.1	25542.7	28222.8	17854.3	24418.3	19861.1	33332.7	31221.3	29095.1	26412.5
	13330.3	15953	20650.8	16607.7	15537.5	14281.8	18761.1	19745.2	18153.9	24305.4	15228	15239	22071	24833.6	14712.5	23393.5	13868.2	15646.1	14024.7	16519.8	24955.6	17077.2	25545.8	23337	18277.9	19961	29129.3	16933.5	17431.7	15011.8	24755.6	33353.4	29705.2	21646.3	16732	27116.3	25166	17328.7	22162.3	33664.9	25655.1	29280.2	17920.3	25921.5	19446.7	33150	30306.3	28750.4	26883.8
	15002.8	15294.8	20178	16712.3	15183	14424.2	18321.1	20032.8	18738.3	24648.1	15102.7	14376	22469.3	24344.1	14867.1	23071.8	14361	15690.4	14115.5	16560	24177.1	16874.3	25052.2	22860.8	18666.6	20826.5	29479.8	16961.8	17829.7	15461	25167.1	33203	29819.6	21809.6	16465.5	27611	26719.1	16869.5	21977.1	33134.3	25532	29013.9	18015	26322	19639.8	33035	30193.2	28750.1	27310.5
	13190.2	14619.8	19037.4	16425.8	14551.8	14524	17133.4	19467	18724.4	24339.6	14848.9	14147.3	22398.2	23245.2	14881.4	22354.8	15424.3	15325.6	13872.7	16327	23294.7	16351.7	25015.2	21881.2	18895.3	21795.2	29157.9	17433.5	17628.4	15400.2	25105.6	32414.4	29130.3	21318.7	15776.8	26761	27280.8	16677.5	21549.9	32857.2	25005.1	27507.1	17924	26056.3	19082.9	31814.7	30543.2	28502.1	26658.8
	12959.8	14145.4	17535.2	15183	13875	14197	16819.3	19359.4	17722.9	23816.2	14519.4	13203.3	22973.7	22191.6	14484.4	21451.2	14594	15368.3	13799	15081	23135.7	15747.8	23800.5	20953.8	19116.7	21459.5	28195	17593.8	17137.1	14928.5	24507.6	31362.1	28315.4	21369	15475.2	26683.3	28006.3	15705.2	20660.7	31113.4	24519.3	26658.8	18051.7	25376	18693.7	30773	29721.3	28481.3	26817.8
	12515.8	13617	16531.8	14810.8	14050.2	13493.2	15839.9	18426	16659	23205	14019.8	12374	22643	20881.1	14597.1	19687	14253.3	14696.3	12951.3	14334.6	22739	14733.5	23480.2	19601.2	18651.9	20035.2	26940.8	16754.8	17547.2	14451.8	23712.4	30489.7	27186	20607.4	15217.2	25964.2	27756.9	14895	19290.9	29469.4	23878.6	25539.2	17621.7	24886.2	17074.9	29408.7	29181.7	27792.4	25879.2
	12024	12608.6	15768.9	13842.5	12616.2	12633.2	14967.1	17488.1	15277.9	22033.9	13488.7	11242.7	22442.2	19551.6	14063.9	18590.2	14447.3	14074	12616	13490.4	21488.3	13403	21943	18269.2	17958.9	18975.8	24377.3	15941.8	17409.4	14574.8	22404	28177.2	25870.4	19914.4	14367.5	24335.9	26494.3	13529.8	18158.3	27261.8	22349.9	24513	16355	23201.7	15961.4	28092	27489.8	26751.8	25256
	11387.8	12189.4	14315	12406.8	11488	11475.5	13863.7	16268.5	14442.4	20990.1	12838.9	10169.7	20396.5	18245	13535.5	17160.8	13506.3	13182.6	11712.8	12492.6	19619.4	12481	19828.2	16325.3	17063	18465.8	22027.9	14865.8	16782.2	14216.5	20643.6	25812.1	23616.1	18676.4	12104	22355.6	24516.3	12700.2	16511.1	24108.7	21039.6	22814.8	14293.7	21240.5	14454.8	28478.7	25066	25748.8	23385.8
	11206.8	11317.6	13373.9	11955.2	10834.5	10741.2	12829.8	15501.2	13065.6	20138.4	12006.2	9112.33	19183.8	16849.9	12649	15725.2	12655.2	12459.1	10846.5	11612	18557.7	11542.5	18628	15031.2	15914.3	17138.8	20123.3	14387.2	15712.9	13882.8	18817.1	23849	22006	17003	10635.5	20698.4	22447.4	11306.2	14753.6	21362.1	20018.1	20829.9	12419	19343	12921.7	23133.3	22930.3	24195.1	21652
	11149.8	11058.8	12271.6	11851.2	10218	9857.5	11902.2	14051.2	12107	18356.1	11455	7933.33	17849.2	15432.8	12379.5	14661.8	11366.3	11587.8	10350.5	10796.6	17454.6	10610.2	16742.2	13699.2	14693.6	16039.2	18513.8	12489	14774.1	13589.5	16818.3	22759.1	20737.4	15353	9728.5	19764	19833.3	10015.7	13476.7	18740.8	18407	19683.7	11303	17141.2	11379.1	21232	21963.8	22736.1	20332
	10591.2	10774.6	11388.6	10936.8	9424.75	9131	11044.4	13208.5	11387.9	16674.6	10773.6	7794.33	16223.3	14560.7	11425.4	13432.5	10608.3	11511.4	9996.5	9881.2	16025.3	9927.83	15774.2	12718.2	13976.4	15252	16935.1	11577.8	14227.8	12637.2	15767	21547.8	19592.8	13982.3	8932.25	18704.7	18365.7	9096.67	12110.8	17318.2	16926.7	16939.4	10405	15241.2	10653.1	19361.3	20582.8	21487.6	18188.8
	9950.83	10338.4	10484.2	10091.5	8856.75	8649.75	10731.7	12382.8	10581.1	15384.1	10779.8	6915.33	14934	13506	10481.5	12412.2	10101	10888	9523.5	9147.4	14854.6	9192.5	14689	12903.2	12915.9	13959.8	15618.6	11053.8	13411.1	11887.2	14481.1	19866.1	18721.9	13004.3	8372.25	17744.6	16602.7	8119.67	10700.2	15638.3	15570.9	14852.9	8628	13536.3	9696.89	17593	19694.2	20215.1	16767
	9704.17	10027	9876.89	9573.33	8078.25	8052.75	10535.7	11405.8	10333.7	14467.2	10074.9	6476	13726.2	12211.7	10224.5	11209.5	9541.67	10434.2	8950.17	8702.2	14280.4	8558.33	13466	12094	12313.3	12024.2	14657.4	10050.5	12421.9	11082.8	13476.9	18288.6	17098.9	12113.9	8417.75	16632.9	14612.9	7191.5	9758.67	13902.3	14709	12878.3	8615.33	12348.7	9885.33	16529.7	18040.8	19989.2	15172
	9551.17	9993.6	9541.78	9317.33	8133.75	7727	9825.22	10956.9	9861.22	13211	9759.89	6816	12763.7	11841.8	9550.62	11216	8927.17	9861.67	8630.83	8043.4	13539.4	8017.17	12725.2	11628.3	11778.7	11439.5	13948.1	9153.25	11689.8	10592.5	13003.3	17665.6	18686.7	11150.9	7955	16316.8	13260	7192	9038.44	12739.9	14040	12124.3	8052.33	11397	9629.11	14887.3	17084.2	19677.3	14693.2
	9412.33	9947.8	9923.56	8758.17	8111	7286.5	10588	10725.6	9430	12952.1	9919.56	6981.67	12175.8	12086.9	9660.5	11038.5	8478.17	9681.22	8441.67	8092.2	13210.3	8278.5	12361.5	11495.8	11611	11117.8	14396.9	9112.75	11529.1	10280.5	12441.3	17402.2	17619.4	10870.7	7548.75	16774.7	12536.2	7315.67	8787.33	13319.1	13888.9	11935.2	8526.67	11127.5	9891.89	14995.3	16427.7	18920.8	13902
	9142	10488	10554.8	8622.33	8110	7596.75	11033.9	11003.5	10172.7	13377.1	10613.3	7284.67	11926.5	12682.8	9402.5	11841.8	8213.83	9582.22	8643.17	8660.8	13761	8780.83	12787.2	12437.7	11816.7	10831.8	14854.4	9524.75	11175.9	10351.5	12143.7	17608.3	18381.3	10942.9	7626	17218.1	12623.9	7552.33	8835.67	13218.2	13985.7	11669.8	8607.67	11417	10267.6	15031.7	17390	19266	14156.8
	10200.2	10865.2	10991.2	9182.17	8336.5	8085	11526.1	10936.5	11130.4	13115	10480.3	8228.33	11869.3	13623.4	9898.12	12503.2	8443.17	9650.22	8805.83	8912	14143.6	9238.17	12849	13274.7	12383.1	10988.8	14824.6	9056	11971.9	11056.8	12873.9	17526.7	18206.6	10976	7865.25	17822.1	13244	7548.83	9583.78	13640.3	14171.9	11956.3	9595	12055.7	10452.9	15670.7	18002.7	19197.2	14411.8
	8900.33	10740.6	12181.7	9854.33	9189	7942.25	12468.7	11387.4	12096.4	13452.4	10815.9	9222.33	11908.7	14304.6	10176.6	13499	8569.5	9914	8812.5	9705.8	14566.1	10360.2	13205.8	14154.7	12584.3	11574.8	15389	9831	12360.3	11061.8	13578.1	18063.3	18707	11548.6	17782	18107.3	13442.9	8350.17	10384.7	15273	15141.7	12473.8	10236.7	12724.5	11662	16404.3	19046.5	19513.1	15117.8
	9287.5	11887.6	13331.8	10534	9991.25	8457	13215.4	11906.5	12833.1	13906.4	11622.9	10342.7	12087.3	15691.1	10847.9	14955.5	8865.67	10084.4	9474.5	10849.4	15961.4	11499.2	13977.5	15450.3	13317.9	13350.8	16492.1	10911	12540	10974.5	15026.3	19226.9	19635	12227.4	10379.2	18687.9	14180.6	9592.67	11832.6	16282.9	16143.1	13687.2	11403	13936	12725.1	18189	19753.8	19717.7	15992.8
	12528.8	12769.4	14473.6	10877.7	10499.5	9243.5	14185.6	12747.5	13393.6	14424.7	12266	11523.7	13442.7	17449.4	12021.1	16429.5	9737.33	10484.7	9674.33	12186.6	17322.1	12489.2	15136.2	17073	14504.6	13395.2	19021.9	12754.5	12752.8	11167.2	17013.1	20951.1	20867.9	13357.7	11507.2	19482.2	15567.1	10741.7	13157.2	18660.9	17140.6	14671.6	12237	14870.3	14067.6	20964.3	21638.3	21146.6	17117.5
	10414.7	13904.4	15989.2	11742.5	10919.2	10041.2	15026.1	13824.2	14372.7	15693.2	13166.3	12306	14541.8	18511.4	12787.6	17834	10137.2	11025.9	10121.3	12341.8	19087.9	13523.5	16397	18709.5	15605	14478.8	20361.8	13715.8	13527.1	11873.8	18913.3	22829.6	22141.8	14445.4	13348.2	20650.8	16719.6	11660.2	14640.1	20607.4	18566	15911.4	13794.3	16487.7	14994.8	22454.7	23091.3	21665.4	18024.5
	11001.8	14172.4	17645.1	12481.7	11759	11524.2	15905.1	14825.4	15714.6	16936.2	13840.4	12249.3	15934.3	21519.4	13257.8	18883.5	11067.8	11462.8	10829.2	12805.2	21232.9	14295.7	17803.5	20277	16901.6	15388.5	22017.8	15028.8	14475.8	13323.5	20282.1	24114.3	23525.7	15482.9	14942.5	21545.7	18381.7	12411.8	15539.8	22696.7	19641.7	17501.7	15468	18095.2	16477.1	24535.7	24219.7	22897.6	19578.8
	11885.5	15147	18709	13191.7	12474	12515	16743.6	15645.9	16688.8	17472.3	14336.9	13375	17089.8	21342.8	13683.1	19114.5	11580.2	12194.1	11226.5	13928	22795.4	15276.2	19396.5	21790.8	17093	16749.8	23208.3	16454.5	15788.1	14203	21573.4	25656.6	25033.2	16758.4	16173	22618.4	20146.1	13426.2	16912.3	24798.2	20901.1	19212.3	16339.7	19585	17752.1	26344	25740.8	24007.6	21231.5
	12868.8	15260	19032.4	13799.5	12902.8	13835.5	17215.9	16489.1	17838.4	19156.4	15002.7	14463	18661.2	22065.6	14312.1	20115.8	12124	12941.4	11867.2	14018.6	23440.6	16018.7	19981	23016	17994.4	18179.2	24683.2	16856.2	16993.2	13838	23036	26912.8	25970.3	17649.9	18297.8	23386.7	22038	14153	18273.4	26748.7	22222.7	20761.8	16849.7	20381.5	18500.2	27710	27005.3	24768.9	22286.2
	12936.5	15372.4	19918.8	14748.8	13173.2	14360.2	17534.2	17276.5	18433.4	20291.3	15488.1	14774.7	19018.8	23436.9	14801.1	20870.8	12759.2	13330.9	12616.3	14591.4	24348.7	16141.5	21291.5	23305.3	18259.6	18946.5	25896.3	17916.2	17488.7	14579.5	23552.7	27987.4	27075.9	18332.6	19380	24874.1	24034.9	15313	18363.1	27951.9	23364.1	22125	17271.3	21366	18888.9	29080.3	28184.2	25686.4	24014
	13285.3	15723.4	20198.2	14859.5	13588.8	14560.5	18380.8	17820.6	18186.6	21846.2	15376	15560.3	20116.8	24101	15015.2	21910.8	13422	14189.8	13486.5	14692.4	25208.9	16394.2	22480.8	23178.5	19217.3	19653.5	26472.6	18529.2	17516.7	14729.2	24378.6	28597.9	27192.4	19157.9	19849	25275.3	25399.3	15730	18990.2	27981.3	24129.4	22979	18018	21560.3	18568	28960	28283.2	25988.1	24550.8
	13486.8	14994.2	19778.8	14816.2	14278.5	15153	18814.9	18428.5	18461.6	22668.2	16239.1	14805.7	20634.2	23614.7	14613.1	21405.8	14315.5	15175.7	14281.3	15170.6	24933.6	15855.2	22755.8	23447.5	19600.4	19999.8	26522	18655	17970.7	15123	25062	28207.3	27532.4	19206.6	19288.2	25537.9	25511.6	16277	19338.4	27265.2	24315.6	23566	17098.7	22458.2	18759.7	29487.3	28294.2	26391.3	25770
	13163.5	15376.4	18821.4	14856	13879.8	14648.5	18594.2	18325.1	18461.3	22921	16491.2	14750.3	20999.2	22973.7	14292.2	21614	14425.5	15112.6	14189.3	15043.2	24548.9	15074.2	22762.2	22715.7	19476.9	19356.5	25904.9	18436	17818.8	15860.2	25161.6	28809.6	27812.9	19691.4	18229	25212.1	26293.7	16009.5	19475.3	26688.9	24167.9	23894.8	17154.3	21860.5	18414.2	29227	28268.8	26488.1	25977.8
	13591.8	15143.6	18556.9	14340.2	13800.8	14334	17820.7	17896.8	18337.2	22335.6	16353.4	13960.7	20540.3	22867.6	14608.2	20189	14863	15015.2	14001.2	14787.2	23975.3	14783.2	22230.5	21424.8	19191.1	18853.5	25789.4	18869.8	17449.3	15795	24282.9	28457	27199.7	19675.4	16919.8	24197.8	26775.1	15266.8	18549.8	25750.2	24062.7	23920.7	16554.7	21937.7	17874.3	27462	28074.8	26638.6	26627.2
	13828.5	14981.2	18194.2	13915.2	13458	13723.8	17288	17567.9	17165.8	21376.2	15792	13677	20064.7	21810	14375.4	19993.5	14656.7	14870.1	13366.3	13906.4	23041	14203.2	20665.5	20838	18777	18840.5	24643.9	18196.5	16679.4	15912.5	23739	27477.8	26728.1	19202.3	15380	23484.7	26614.2	15531	17588.8	24494.6	23434.9	23671.9	16019	21502.3	17264.1	26306	28057.7	26006.1	25899
	13444.2	14876.2	17798.1	13717.2	12720.5	13746.2	16856.4	17164.2	16930	20861.1	15321.1	12268	19318	20848.4	13973	19056.2	14200	14700.9	13507.3	13235.4	22320	13752.5	20679.5	20163.3	18884.7	18346.8	23606.4	17200.8	16466.6	15761.8	22764.4	25937.2	25731.3	19111	14696.8	23312.3	26048.4	14138.3	16583.1	22895.2	23160.6	22849.6	14821	20431.3	16738.6	25222	27296	25374.7	25432.2
	13303.7	14853.4	17295.2	13230	12505.8	13330.2	16433.9	16954.8	15435	20189.3	14905.3	11938.7	18674.2	20240.6	13579	18632	13851.8	15011.7	13472.2	12243.8	21564.7	13039.5	19424	19009.2	17998	17870.2	21880.3	16243.5	15722.7	15684.8	21714.7	24722.4	25499.4	18871.3	13380.2	22617.2	25446.2	13448.2	15998.8	21802.7	23023.1	22549	14032	19876.7	15988.9	24482	25705.2	24905.3	25831.2
	12782.2	13842.2	16102.4	13427.3	11732.2	12859.2	15750.4	16607.9	14792.4	19925.8	13807.9	11215.3	17969.5	19683.1	12718.1	17357	13217.7	14701.2	13735.2	11387.2	20486.4	11909	17977.2	17490.8	17555.7	16550.8	20949.7	15750.8	15164.9	15856	20614.3	23414.8	24602.9	18537.3	12748.2	21600.6	23425.9	12417.8	14589.2	20529.2	21975	22321.4	12433	18481	14524.1	22480.7	25107.8	23762.7	25135.8
	12438.2	13802.8	15463.3	13271.3	11627.5	12079	14614	16311.2	14280.7	19519.4	12930.1	10250	17229.7	18898.7	12496.5	16671	12613	14687.1	12813.2	10466.2	19446.9	11318.2	18028	15884.3	16593.1	15722.2	19371.9	14731.8	13909.1	15739.5	18396.7	21944.3	23428.8	18143.1	11955.2	21174.1	22493.1	11075.5	12954.6	19036.1	20473.4	21144.6	11607	17289.8	13597.1	20531.3	23458.2	22361.2	24655.8
	11737.8	13337.8	15170.9	12597.3	10983.8	11675	13767.1	15203.6	13585.9	18757.3	12490.9	9955.67	16888.2	18120.3	11892.8	15636.8	11498	13829.1	12197	9360	18195.4	11133	16563.2	15116.7	15949.7	15083.5	18031.4	14022.5	13525.4	15439.5	17596.3	20150.1	22497.1	16987.9	11125.5	19768.9	20582.7	10194.5	11794.8	17376.6	19408.3	20515.3	10595.7	16409.3	12796.6	19727.3	21779.7	20979.6	23027.8
	11397.3	13154.2	14299.4	12461.2	10363.8	11270.8	12911.8	14717.4	12291.8	17696.1	12333	9508.33	16205	17406.8	11212.9	14219.2	11090.8	13296.2	11645.7	8697.8	17522.7	10063.8	15259.5	14359	14702.3	14277	16959.9	13953.5	13246	14089.8	16209.3	18873	21262.1	16051.6	10426.8	19379.3	18571.7	9729.33	10857.3	16188.3	18489.1	18672.4	9497	14753.2	12520.7	18544	21198.5	19805.8	21906
	10997.7	12930	13897.1	12019.3	9857.5	10464.5	12436.3	14012.8	12409.8	17282.7	11816.1	9296	16018	16635.1	11016.8	13972.2	10833.7	12648.9	11348.3	8412.4	17090.3	9742.83	14598.2	13807.5	14152.1	13258.8	15821.8	13242	12101	13604	15337.9	17887.3	20361.2	15903.3	9675	19270.7	17598.1	8860.17	10391.8	15300.2	17366	17923.4	9262.67	14335.2	12096.4	18327.3	20415	19285.1	20036.2
	11103.7	12928.2	13509	11604.5	9434	10429	11978.3	13950.8	11838.6	16760.9	11271.1	9276	15600.3	16674.6	10935.1	13860	10132.7	12745.8	11179	7773.8	17581	9650.5	14290.2	13759.2	14037.6	12318.8	15546.1	12591	12081.7	12649.5	14963.3	18320.6	20024.1	15167.1	9050.25	19543.7	16822.9	8171.83	10001.6	15003.2	18221.6	17414.1	9651.33	13833.8	12473.4	17665.3	19929.3	19017.8	19460.8
	11315.2	13162.2	13118.7	11256.8	9303.5	10380.2	12022.3	14015.1	12177.2	16683.6	11593.7	9317.67	15429.2	17038.3	10985.2	14049	10213	12753.7	10913.5	7944.6	17299.3	10217	14134	14119.3	14354.9	11901.5	15837.8	12656.8	11362.9	12584.2	14530.3	18315.2	20835.7	14878.6	9205.5	19245.6	15927.9	8065.33	9879.44	15037.1	17014.4	16478.7	9450	13166.5	12748.3	17885.3	20360.2	18930.4	18512
	11298.7	13157	13120.8	11533.7	9369	10188	11682.7	13905.1	12576.4	16919.6	11293.6	9978.67	15228.8	17426.4	11358.9	14958.2	9622.33	12406	11243	8340.8	16882.3	10363.3	14141.2	13856.5	14545.7	12051.5	15940	12861.2	11333.6	12832	14509	18764	20170.1	14815	9424.25	19089	15077.6	8330	9713.56	15529.4	17511.7	15624.4	10246	12908.5	12592.9	18459	20706.5	18506.4	18256
	11003.5	12791	13594.8	11532.3	9233	10794	11325.8	14097.2	12968.9	16585.1	11140.1	11217.3	14606.8	17613.2	11785.4	15108.2	9957.83	12615.9	10941.7	8377.4	16883	10584.3	13468.2	14379.7	14053.9	11016	16656.2	13331.5	11671.9	13328.8	14989.9	19317.9	20663.6	16478.7	9862.25	19114.1	14595.1	8683.17	9986.67	15971.8	17239.3	15271.7	10695.3	13226.2	12757.9	18538	21354.8	17627.9	17398.8
	11355.3	12898.6	14408.3	11701.7	9551	11310.8	11916.1	14967.1	13140.6	16538.2	11861.4	11463	14879	18258	11753	15927	10503.8	12943	11282	8687.2	17809	11176	14330.5	15116.5	14932	11467.2	16930.2	13224.2	11686.1	13203.2	14997.9	20119	20526.4	14873.6	10465.5	19581.3	14544.6	9229	10844.4	16608.4	17799.3	15083.7	10861.7	13524	12449.7	20336	21826.2	17861.7	18451.5
	11493.7	13227.8	14961.8	11880.7	9842.25	11427.5	12357.2	15127.4	13730.3	16572	12311.6	12015	14851.3	18559.6	12390	17430.5	10726.3	13398.7	11698.3	9471	17892.4	12080.2	14635.2	15731.3	15648.4	12170.8	17511.2	13955.5	12082.3	12946.8	15676.3	20987.1	21424.1	15159.7	11384.5	20234.6	14938.4	9755.83	11567.8	17605.8	18663.6	15847	11087.7	13775.8	13368.4	22206	22754.2	18925	18783.8
	11837.5	13454.6	15841.4	12218.3	10290	11335.5	12898.8	16049.1	13915	16881	13152.9	12011.7	15744.7	18949.2	12447.1	18643	11162	14034.1	12258.2	10380.8	18464.9	12588	15117.8	16704.8	16205.6	12977.8	18725.1	15037.2	12807.9	12899.8	16496.3	22395.8	22423.2	15687.7	11977.2	21072	16359.1	10548.8	13273.3	19407.9	19221.6	15986.8	12711	14602.3	13735.8	22457.7	23553.8	19432.6	19983.2
	12047.7	14131.8	16542.3	12496	10318.2	11785.8	13661.1	16970.5	14317	17472.8	13786.1	12164.7	15954.7	19402	13183.1	18968.2	11969	14506	13093	11433.4	19018.1	14290.8	15906	17668.7	16839	13911.5	19775.2	16385.8	14139.7	12912.8	19344.4	23822.8	23713.3	16519.6	13141.4	22013.7	17866.7	12442.2	14966	21875.6	20006.4	17027.6	13484.3	15209.5	14865.9	23968.7	25218.5	20524.7	20190.5
	12365.3	14663	17796.1	12907	11299.8	12655.5	14460.8	17536.6	15193.7	18173.8	14547.2	13009.7	16478	19781.9	13952	19480.2	12814	14428.1	12873.3	12258.8	19618.1	14855.2	17206.8	18339.8	17326.7	14766	21056.6	17420.2	15556.2	13083.2	19032.3	24740	23751.9	17387	14495.2	22441.3	19013.8	13490	16012.3	23524	21019.9	17480.2	14484.3	16297	15405.1	25602.3	25642.2	21099.2	21306.2
	12586.2	15011.2	18297.2	13091.3	11996	13055.2	14987.9	18405.6	15623.2	18682.3	14871.7	13795	16998.3	20206.2	14014.4	20011.8	12940.2	15039.7	13136.2	12667.2	20215.1	15717.3	17741	19207.2	17561.9	15135.5	21500	17913	15820	14339.2	19338	25542.4	24168.6	18248.4	15365	22981.2	20041.4	14180.5	16276.7	24394.6	22136.6	18733.7	14928.3	17176.3	16461.6	25044.7	26213.2	22783.9	21879.2
	12978	15592.6	18801.3	13513.8	12158	13399	15609	18809.1	16686	19339.4	15377.6	14246.7	17600	20278.1	14173.4	20683.2	13330.7	15674.1	13768.5	13702.4	20467	16036.2	18055	19697.7	18162.7	15817.8	22808.4	18197.2	16120.7	14046.8	20258	26768.9	24603.1	18827.9	15999.2	23656.6	21722.6	14135.5	17129.9	25429.8	23045.6	19370.8	15246	17891.3	17292.1	26074.3	26842.5	23663.8	23848.5
	13563.7	15660.6	19538.3	14135.3	12635.2	13885	16131.1	18479.2	17240.8	19900.8	15826.9	14704.7	17721	20582.3	14832.2	20530.8	14209.8	16368	14157.5	13759	21016	16280.3	19321.2	20744.3	18783.7	16698.8	23525.3	17409.2	16425.2	15019	20812.3	27329.2	25223.9	19856.6	16280.8	24379.1	24042.8	14591.3	17856.9	25766.6	23826	20449.1	15779.7	18805.3	18141.7	26997	27971.7	24234.1	25482.5
	14140.8	15876.8	19509.2	13971.8	12885	14247.2	17447.6	18060.4	17348	20268.4	16009	14924	18733.2	20526.9	15697.2	20063	14592.8	17051.1	15061.2	14220.6	21734.9	17190.3	20074.8	21004.8	18932.9	17689	23672.8	17872	17151.2	15066.8	21483.6	27770.7	25156.1	20467	16114.8	25007.7	24763.7	14696.3	19119.3	26858	24910.4	21291.1	16561.3	18843	18037.2	27300.7	27903	24705.4	26133.2
	14358	15696	18857.4	14409	13423.2	14403.5	17618.1	17752.9	17827.8	20741.3	16249.4	14889.7	19835.8	20940.9	15827.5	20519.5	15333.3	17354.1	14939.8	14551	21617.3	17933.5	20141	21308.8	19335.4	18740.2	23795.6	18347.5	17296.6	16184.8	21867.4	27301.6	25583.4	21065.4	15714.5	25085.3	25572.3	14633.5	19473.7	26709.8	24819.3	22022.6	16526	19827.2	18157.1	27598.7	28093	24770.3	27520.8
	14089.8	15012.6	18688	14132	12946.8	14225.8	17773	17596	17206	20855.9	16312.8	14471.7	19602.5	20856.4	15921.5	20606	15546.7	17652.2	15041.7	14616.6	21825.3	17987.7	20794.8	21028.3	19655.7	19491.8	24342.9	18367.8	17364.9	16566	22581.6	26819.7	25553.8	21247.4	16127	25191.4	26468.2	15238.8	19778	26214	25017.7	23253.8	17392.7	19553.8	17628	27592.7	28387.3	25207.4	28954.2
	14407.5	15457.2	18250.1	13900.3	13195	13782.2	17504.9	17065.2	17066.6	20204.7	16235.2	13913.3	19864.2	20920	15853.9	20057	15719.3	17538.4	15138.2	14597.6	21399	17345.3	20335.8	21025.2	19535.6	19195	23689.8	18233.8	17863.8	16992.8	22397.6	26459.2	25390	22046.6	15741.5	24595.1	27083.2	15433.7	19650.4	25287.9	25176.7	23411.8	17125.7	20107.3	17147.3	27139	28086.7	25171	29076.2
	14214.2	15159.6	17379.8	13564.3	13254.8	13669.5	17221.8	16979.8	16895.1	20532.7	16226.7	13352.3	19798.5	22763.2	14877.6	20236.8	15312.8	17329.9	15026.5	14003.2	20950.3	17131	20111	20407	19706.9	19829	23204.8	17492.8	17109	16717.5	21924.1	25280.3	24706.9	22006.1	14800.2	24474.6	26430.9	15152.3	18706.7	24158.7	24315	22757.7	16893.7	19583.5	16766.4	26637.7	26829	25294.3	29450
	14168.3	15238.4	17471.6	13778.2	13072	13236.5	16912.7	16303.5	16798.2	20778.4	16054	13420.3	20012	19842.7	14240.2	19932.8	15586.5	17391.8	14538.5	13908.2	20743.6	16311.8	19918.5	20060.5	19463.9	19449.8	22694.4	17407.5	17084.6	17017.5	21380.9	25316	24111.4	21792.3	13237.2	24167.2	25872	14192.5	17771	23280	24220	22890.1	16231.7	19640.5	16362.8	26230.7	26281.8	25472.7	28985.2
	13968	14790.2	16222.2	13252.8	12332	13386.8	16572.8	15823.1	15998.4	20943.9	15753.3	13561.3	21203.8	19524.2	13895.9	18711	15354.2	17311.6	14479	13287.8	20871.9	15478	19356.2	19838.7	19441.1	18800.8	21521.2	16604.8	17153.9	16536	20841.3	24124.2	23951.9	21380	13278	23859.1	25314.9	13736.3	17000.3	22252.9	23667.1	22589.8	15522.7	19862	15909.9	25180.7	25825.3	25011.2	28599.5
	13524.2	13878.6	15122.4	12662.8	12516	12429.2	16527.8	14951.5	15469.9	20159.7	15273.7	12177.3	19748.8	18858.8	13438.2	18080.2	14513.7	16169.6	13966.5	12341.4	20184.1	15004	19208	18763.7	18614.3	17894.5	20755.9	15749	17377.1	16314.2	20214.6	23846.2	22840	20428.6	11977.5	22892.9	24342.2	12960.7	15789.8	21209.6	22724.6	21935.4	14448.3	18171.2	14750.2	23996.7	24651.7	24552.2	27406
	13094	12789.4	14058.9	12404.7	12156.2	12325.8	15881	14437.9	15351.1	19056.4	14480.8	12279	19118.3	18247.2	12853.8	17470.2	14053.7	15142.2	13109.7	11728.8	19855.9	14639.2	17880	18136.3	17918.7	17393	19940.8	15461.2	17059.8	16044.5	19579.4	22585.9	22428	19969.1	11476.5	21837.4	23019.6	12357	14879.6	19650.2	21472.3	21174.4	13695.3	17423.3	13636.9	22350	24082	23762.1	25532.2
	12598	11991.6	13172.3	12401.7	12353.2	12030.2	15324.2	13725.9	14285.7	17713.4	13837.4	12170	18269.7	17949	12320.6	16919.5	13235.8	14226.2	12562	10990.8	19949.4	14356.2	16712.2	17513.5	16721.6	16296.2	19000	14646	17538.2	15336	18474	21989.2	21553.7	18150.1	11352.2	21181.8	21335.3	11628.3	13616.8	18725	20457.7	19285	13090.7	16361.3	12712.6	22006.7	23506.8	22060.3	23762.2
	12022.7	11744	12821.1	12284.8	11436.2	11594	15663.8	13172.5	13641.9	16598	12941.7	11301.3	17480.2	17804.3	11777.2	15964.8	12509.8	13419	12005.2	10287.2	18773.6	13553	16330.8	16591.2	16211.4	15302.8	18225.4	13533.8	15754.8	15037.5	17506	21061.7	21433.4	16847	10565.5	20464	19803.7	11010.8	12834.3	17943.4	19502.7	18516	12696.7	15109.8	11944	20958	22350.8	21753.6	22728.2
	12332	11325.8	12330.1	11881	11012	11089.2	13497	13133.8	13032.6	15578.3	12344.8	11293	16261.2	17007.3	11338.4	15392.2	11852	12722.7	11230.8	9575.6	18005.3	12636.7	15275	15674.5	15924.9	14339.2	16637.6	13068.8	15192.2	13832	16550.7	20032.9	20669.1	15982.4	10128.5	19776.2	18427.8	9896.83	11672.7	16728.7	18603.4	17578.7	11997.3	14403.8	11229.4	19262	21461.7	20429.4	21265.8
	11953.7	11040.8	11570.6	11451.3	10465.5	11024	13007.3	12723.5	12198.6	14814.1	11920.8	10710.3	15561.3	17090.1	11116.4	15207.5	11587.3	12121.3	11063.7	9233.8	17520.3	11977.2	14433.5	15316.2	15737.7	12997	16143.4	12677.8	14583.6	13647.5	15604.6	19386.3	19770.7	15227.1	10051.2	19489	17050.2	9220.17	11301.7	16341.3	18361.9	17028.1	11593.3	13941.3	10365	18976.3	21128.3	19859.1	19926.8
	11241	10851.2	11112.7	11199.5	10195	10582.5	12169.2	12558.2	11296.4	14364	11657.7	10066.7	14905.2	17057.6	11100	15513	10807.5	11568.4	11029.3	8953.4	17696.9	11469	13315.8	14798.7	14913.1	12861.8	15601.3	12507.8	13801	12857.8	14556.4	19443.9	19438.2	14217.7	9516	18745.6	16007.1	8941.67	10960.8	15530.4	17377.9	16381	11441.3	13383.2	9733.44	18193.7	20721	18567.6	19458.8
	11262.7	10484	11441.2	11060.8	10410.2	10039.2	11703	12075.1	10899.8	13692.8	11581	9763.67	14654.5	17083.9	10796.8	15800	10391.3	10884.8	10789.5	8863.8	17320.9	11516.3	13211.8	14761.2	14649	12362.5	15418	12522	13347.8	12365.5	14107.3	19263.7	19600.4	13598	9253.75	18242.2	14479.2	8280.67	10414.2	14984.2	17185.6	15297.6	10366.3	12871	9743.67	18156.3	20170.7	17329.4	17983.8
	10303.2	10947.2	12222	10611.8	9874.25	9493.5	11841.6	12397.4	10804	13423.6	11012.3	9387.67	13590.5	17026.8	10368.4	15826	9973.83	10596.3	10252.8	8561.4	17212.3	12026.8	12822	14696	14015	11969.2	15383.4	11763.2	13271.9	12381	14070.1	19694.2	18815.3	13449.4	9324.5	17985.3	13921.8	8215.5	10389	14990.6	16994.7	15368.2	10329.3	12481.5	9738.11	18365.3	20034	16702.3	17430.2
	10464	10588.4	11737.1	10940.2	10146	9065.25	11928.3	12291.8	10659.1	12928.2	10830.6	9736	12893.5	17895.3	10464.5	16205	9910.5	10226.9	10209.2	8471	17436.1	12065.3	12929	14979.8	13941.9	11346.5	15955.9	11952.2	13148.3	11825.8	13735.7	19813	19486.3	13091.6	9839	18342.6	13780.2	8382.5	10767.4	15442	16683.3	14972.4	10172	12473.2	9889.78	19082	20587.2	15966.2	16947.5
	10023.8	10791.6	12324.2	11493	10286	9195.25	12201.2	12674.2	11040.1	13199.8	10949.3	10039.3	13557.2	16395.2	10937	16276.2	9720.33	10095.2	10076.7	8611.8	17319	13612.5	12795.5	14668.7	13549.1	11619.5	16123.4	11764	13112.6	11586.2	14138.4	20205	19777.6	13131.7	11101	18473.9	14342.9	9055.5	11421.2	16549.2	17349.7	14793.9	10888	12837.7	9796.67	19742.3	20552.5	15954.4	17300.2
	10095.2	10824.6	11948.4	11222.5	10277.2	9343.75	12529.3	12987	10855.6	13133	10961.6	10157.3	12983.8	16386	10613.1	16167.5	9734.83	10368.4	10182.7	9158.8	17373.7	12151	12819.8	14664.2	13808.6	11575.5	16294.2	11932	13334.9	11895	14694.7	20360.3	20187.1	13873.9	11286.8	18563.3	14677.2	9244.67	11900.8	16989.8	17491.4	14992.9	10973.7	12900.5	10311.2	19600.3	21087	16023.3	17708.2
	10013	11309.8	12400.1	11349.5	10470.8	9751.25	12718.4	13673	11118.2	15804.3	11484.6	10284	13203	16988.8	11183.4	17334	9980.83	10323	10351.7	9434.8	17590.3	12747.7	13489.2	14943.7	13670.4	12298.5	16903.7	11985	13432.4	11653.2	14905	20751.1	20069.9	13711.6	11264.8	18571.8	15194.9	10207.7	12775.3	17707.9	17831.1	15502.2	11293	13385.7	10681	19494.3	21563.5	16522.7	18362
	10531.2	11972.4	13097.9	11590.2	10574.5	9529.75	12448.4	14325.8	11488.6	13877.9	11780.2	10066.3	13517.3	17733.3	11541	17520.2	10321.3	10666.4	10405.5	10097.8	17555.3	12904.2	13324.2	15276	13885.7	11932.8	17434.1	12178.5	13176	11558.5	15193.3	21613.4	19813.3	13424.7	12198	18774.3	15731.1	11227.8	13255.9	18549.2	18498.9	15320	11538.7	13653.8	13634.4	20152	21593.3	17017.9	18251.8
	10971.5	12376.2	13587.9	11775.5	11104.8	10004.5	12399.4	14353.1	11776.4	13616.1	11674.7	10152	13282	17523.4	11460.2	18146.2	10624.8	10876.7	10862.7	10406.6	17355.6	12965.2	13701.2	15949.7	14161.7	12930.5	17820.9	12605.2	13271.3	11857	15289.6	21549	20211.7	13603.7	12410.2	18844.6	16450.1	12533.2	13840.7	18743.6	18700	15673.1	12243.3	14045.7	11096.2	20649.7	21799	17093.1	18311.2
	11333	12804.8	13957.9	12068.3	10789	10273.8	12639.9	14724.8	12038.8	13768.1	11568.8	10218.3	12845	18006.3	11430.8	18146.5	11186.5	11535.2	10873.8	10364.6	17467.1	13202.8	14243.2	15966.8	14052.9	12934.8	17878.4	12514.5	12949.4	11923.5	16122.6	21914.9	20147	14131.9	12717.8	19448	17391.3	13238.8	14286.8	19655.3	19301.7	15639.3	13143	14508.7	11891.3	21415.3	22084.5	17792.9	18874.8
	11289	13049	14482.8	12053.2	11376.8	10285.5	12891.7	14666.9	12563.4	14172.3	11890.2	9958.67	13503.2	18006.4	11928.9	18633.2	11631.3	12013.2	11325.5	10690.6	17765.4	13369.8	15046	16493.5	14702.1	13739.2	18433.6	13066.5	12737.2	12122	16457.4	22176.4	20418.7	14475.4	13077.8	20012.2	18031.1	13870	15160.4	20036.2	19826.6	16188.7	13401.7	14872.8	12036	21809.7	23248.2	18573	19308
	11862	13023.8	14784.7	12607.5	11355.2	10829	13016.7	15444.8	12617.6	14553.9	12130.7	10660.3	13097	17815.1	12152.4	18540.5	12040.2	12175	11562.7	11138.2	17376.3	13606.8	15471	17134.7	15018.4	13812.8	19302.6	13421.5	12885.3	12622	17170.1	22125.4	20751.7	14492.3	13648.5	20236.4	18278.4	14261.8	15715.2	20410.1	20642.4	16260.7	13467.3	15345.3	12350.6	21750	22636.5	19375.6	20170.2
	12150	13507.8	15232.7	12761.5	11893.2	10568	12967.9	15357.2	12805	14440.7	12503.4	10350	13530.2	17855	11880.2	18670	11900.3	11915.3	11699.2	11269	16833	13821.3	15877	16467.8	15178.3	14635.8	20170.2	13218	12559.7	12264.5	17838.7	21728.1	20239.1	14508.1	13077	20409.7	18801.8	14738.5	16509.3	20148.4	20425.9	16831.7	13288.3	15654.7	12419.1	22194.3	22049.5	19499	20346
	13618	13438.4	15299.4	12428.8	11850.8	11077.5	13484.6	14855.8	13074.3	14930.1	12556.6	10886.3	13934	17627.6	11692.8	17949.8	11927.2	12273.8	12112.2	11218.8	17000.4	14078.5	16336.5	16785.2	15580	15229.8	19428	13374.8	12198.3	12879.2	17999.1	21399.3	20446.7	14532.6	13095.8	20329.3	19104.9	15181.3	16459	19305.3	20841	16844	13831.7	16145.7	12445.2	21703	22530.8	19607.3	20592.5
	11999.8	13178.4	14966.9	12620.2	11706.2	11398.8	13049.1	14420.9	13102.4	15035.6	12600.9	10922.7	13937.5	17821.3	11325.5	18619.5	12190.7	12478.9	11920.5	10670.4	16945.9	13764.8	16641	16588	15214.3	15494	20343	13210	12245.7	12368.8	17519.1	21237.3	20110.3	14798.7	12833.8	20268.6	19453.4	14706.3	16045.4	19248	20302.6	17178	13401.3	16061.8	12202.8	21093	21684.7	20255.1	20690.5
	11844	12639.6	14344.7	12072.3	12057.5	10874	13277.4	14091.6	12963.3	15333.7	12477.8	10935.3	13988.3	17874.9	10849.4	17873.8	11908.3	12187.8	11495.8	10600	16557.1	13775.7	16527.8	16359.7	15158	15136.2	19944.2	12678.8	11726.9	12894.8	17149.1	21366.3	19828.6	14953.3	12246	20194.7	19480.8	14391.7	15567.9	18354.3	20428.9	16828.3	12833.3	15399.8	11918.2	20555.7	21496.3	20107.1	20244.8
	11887.8	12896	13987.3	11908.2	11554	11004.5	12931.1	13807.5	12871.8	15506.1	12035.7	10807.7	14368.3	17773.2	10597.9	17696.5	11924	12015.8	11093.3	10553.4	15789.3	13362.5	16127	15796.5	14975.7	15187.2	19755.7	12320	11521.8	12902	16725.6	20719.9	18826.1	14568	12028	19846.4	19106	13709.8	14945.8	18294.7	19911.6	16358	12764.7	15148.8	11726.3	21033.7	20787.3	21630.4	19614.5
	11412	12382.2	13785	11990.7	11320.5	11326.8	12934.2	13041.2	12330.3	15661.8	11837.2	10738.3	14404.7	16960.9	10238.8	16851	11559.5	11446.8	10710.2	9833	15922.3	13045.5	15745	15368.7	14509	15182.8	19155.9	12180	11521.3	12397.2	16617.9	20146.2	18484.9	14231.6	11794.5	19253	19022.7	12698.2	14200.3	17530.4	19387	16055.1	12439.3	14847.3	11375.2	20208.7	20143.3	20420.6	18907
	11220.8	12133.2	13413.8	11745.7	10979.5	11169.5	12016.3	12651.1	12449.4	14824	11814	10767.7	14492	16202.3	9870.5	16104.5	10810.8	10857.4	10278.8	9303.6	15250.7	12829.3	15664.2	14809.3	14208.6	15266.2	18243.8	11835.2	11070	11736.5	15886.3	19639.8	18262.3	13362.6	11298.8	18425	18343.2	11885.3	13319.4	16759.2	18387.7	15405.7	11960	14299	10911.9	19496	19334.3	19504.3	18878.5
	11352.5	11742	12919.4	10993.2	10404.2	10780.2	11580.4	11975.6	11685.3	14179	11808	10461.3	14172.5	15523.9	9275.62	15157.2	10725	10688.9	10023.7	8620.8	15120	11946.2	14713.2	14693	13977.7	14756.8	18072.9	11333.2	10704.6	11717	15284.1	19010.6	18066	13056.7	10692	18104.4	17391.7	10842.7	12957.4	16543.7	17601.4	15059.2	11466	13586.5	10458.9	18939	19721.3	19552.1	17556
	10821.3	11487.4	12615.7	10880.7	10207	10111.2	11338.9	11637.4	11376.3	13634.6	11451.7	10584	13920.2	14988.6	9284.88	15355.5	10423.5	10137.9	9525.83	8634.2	14345.7	11616.2	14076.8	13925.2	13561.7	14391.5	17338.7	11330.2	10329.1	11712	15039.4	18765.1	17745.7	12541.7	10136.8	17213	17187.8	9852	12116.6	15810.8	17463.6	14240.1	10669.7	13113.3	10176.9	18599	19045.2	19284.8	17462.8
	10525.8	10717.2	11951.7	10476.3	10078.5	9844.5	11039.7	10991.1	10696.7	13272.8	11037.7	10092	13020.8	14314.6	9202.5	14619.2	9920.33	9587.44	9305	7995.2	13830.1	11196.3	13388.2	13299.5	12962.7	13849.5	16430.8	11067	10022	10901.5	14158.6	18195.3	17430.7	12262.6	9868	17022.8	16552.1	9316.67	11350.3	15269.9	16179.9	14030.6	10198	12668	9887.78	18107	18453	18190.2	16625.2
	10181.7	9845.2	11219.4	10063.3	9630	9195.25	10696.4	10543.6	10569.4	12710.1	10578.9	10225.7	12646.2	14001.7	8968.88	13877.5	9619.33	8935.22	8935.83	7399.4	13998.9	11159.2	13044.1	13369.2	12683.7	13429.2	16092.1	10869.8	9668.78	10723.8	13607	17470.3	17218.2	11711	9192.5	16337.1	15286.8	8542.17	10619.6	14512.4	15697	13262.7	9970.67	12181.3	9405.78	17016.7	18122.2	17604.4	15451.5
	9727.67	9653.6	10673	9641.17	9191.5	8836.75	10336.3	10216.1	10682.3	11877	10167.3	10345.3	12037.2	13957.8	8493	13552	9280.83	8769	8856.33	7236	13383.9	10658.3	12607.2	12843	12310	12662	15387.2	9801.5	9549.11	10099.2	13121.1	17509.3	16873.6	11114.3	9050.5	15732.1	14410	8040.67	10080.6	14073.7	15034.1	12543.6	9174.33	11529.3	9085.56	16258	17843.8	16718.8	14656
	9273	9358.6	10066.9	9223.17	8509.75	8682	10071.6	10193.6	10357.6	11298.2	9888.67	10021.3	11687.2	13377.7	8168.38	13787	8859.17	8684.67	8727	6929	12885.9	10517.7	11993.2	12626.2	11701.6	11789	14941	9111.75	9034	9868.25	12740	16966.1	16281.7	10647.6	9068	15724.3	13231.8	7651.33	9509.33	13873.9	14328.7	11916.7	9396.67	11254.8	8588.78	15876	17300.2	15423.4	13817.8
	9188.5	8893.6	9754.22	9019.17	8419.25	7936.25	9582.44	9768.75	9538.56	10686	9381.33	9783	11002	13259.1	7653.88	13990.2	8370.33	7974	8542.67	6590	13035.4	10409.8	11475.2	12049.2	11409.6	11261	14357.2	8464.25	8895.22	9483.5	12024.6	16940.2	16144.7	10482.3	8482.75	14852.1	12832.7	7307.33	9448	13690.9	13873	11363.9	9061	10813.7	8377.56	15343.7	16997.5	14354	13407
	8461.17	8465.8	9075.44	8806.83	7908	7617.5	9613.22	9729.25	9186.11	10276.6	9359.56	9530.67	10239.2	13020.8	7735	13535.5	8065.67	7909	8074.17	6435.8	12598.9	10393	11203.5	11919.3	11177.4	10284.5	13881.8	8847.25	9077.89	9068	11790.4	16633.8	15540.7	10030	8542.75	14528.2	12133.3	7069.5	9480	13879.4	13429.1	10902.8	8610	10503.5	8226.44	15285	16625.3	13723.1	12633.5
	8073.67	8577.8	9272.44	8716.33	8006.25	7372.25	9416.89	9967.12	8744.67	10098.1	9045.56	9310.67	9745.33	12638.1	7779.88	13144	7821	7893.22	8052.33	6796.4	12711.6	10227.8	11008.8	11781.2	11185	9655.75	13494.8	8832.25	8807.89	8770.75	11689.1	16568.9	15457.6	9754.14	8714.75	14156.6	11648.2	7237.83	9474.44	14064.2	13250.7	10543.6	9304	10106	8240.56	15788.3	16480	13368.2	12515.8
	7958.17	8425.6	9374.22	8749.67	7945	7295	9349.78	10307.4	8655.56	10011.2	8796.11	8427.33	9732.83	12091	7929	13225	7689	7682.67	7699.17	6943	12538.6	10165.8	11097.8	11658.5	10775.1	9607.75	13061.6	8598.5	8915.56	8257.5	11685.4	16403.2	15081.9	9582	9140.5	14124.9	11376.3	6906.17	9701.56	14027.3	13292	10152.2	9120.33	9980.33	8247.22	15140.3	16698	13128.9	12176.8
	7888.5	8408.6	9377.33	8760.17	7927	7563.5	9049.44	10304.2	8715.89	10104.2	8892.44	7990	9733.17	12270.4	7825.12	12948	7743.83	7829.11	7928.17	6600.2	12449.6	10171.8	10866.2	11458.3	11019.1	9393	13087.3	8414.75	8835.22	8149	11942.1	15785.9	14915.3	9623.71	9524.75	14003	11106.7	7323	10060.4	14289.8	13038.7	10154.8	9555.67	9780	8240.89	15196.7	16550.3	12620.7	12493.8
	7771.5	8629.8	9313.22	8568.17	8006	7286.5	9023.44	10432.4	8776.89	9996	8578.56	8006	9636.67	11895.2	7896.25	12769.8	7998.83	8101.67	7843.83	6860.6	11926	10184.8	11040.2	11428.7	10966.7	9234	13051.6	8687.25	8820.78	8094	12086.9	15753.3	14486.2	9427.43	10133.2	13531	11499.4	7322.17	10488.7	14153.2	12613.4	10507.3	9595.67	9866.17	8428.89	15512.3	16168.7	12803.3	12476.2
	7492	8373.8	9568.89	8489.5	7914	7772	8865.44	10506.6	8812.11	10163.8	8459.33	7615.33	9289.67	11591.1	8070.5	12811.2	7925.83	8187	7903.83	6693.8	11757.4	10349.3	10864.2	11016.3	10778.7	9369.25	13148.9	8333.75	8620.22	8354	12258.7	15419.6	14064.4	9871.29	10429	13611.6	11755	7740.33	11234.7	14172	12735.7	10328.7	10283	9691.67	10033.7	14918.7	15774.3	12425.7	12137.2
	7532.33	8558.6	9719.33	8604.67	8239.75	7588.25	8802.78	10638.8	8887.11	10492	8409.89	7696.33	9614	11045.7	8083.25	12427.5	8196.33	8402.67	7956.5	7010	11970.6	10575	11026.2	11107.7	10610	9899.25	12437.8	8429.75	8748.67	8279.5	12441.4	14881.2	13603.6	10059.4	10425	13249.6	12306.4	8296	11616.9	14261.6	13217.9	10694.8	10456	9939.67	8965.67	14759	15252.3	12714.7	12282.2
	8059.83	8376	9773.89	8721.33	8128.25	7831.75	8832.44	10948	9275.78	10817.9	8374.78	7777.67	9644	11357.6	8205.12	12369.8	8285	8634.22	8006.5	7291.2	11964.7	10704.2	11445.8	11076.2	10345.3	10007.5	12429.8	8663.25	8604.33	8519.25	12852.4	14636.6	13790	10294.3	11066.2	13634.6	12663.8	8550.17	12168.3	14364.9	13015.4	10515.6	10594.3	9982.33	8898	14984.7	15235.7	12900.6	12534
	8064.17	8702.8	10099.4	8723	8109.25	8080	8657.78	11102.6	9464.78	11316.4	8185.22	7897.33	9626.33	10861.3	8400.75	12767	8600.5	8484.44	8251.5	7334.6	11927.4	10568.7	11282.5	11298.2	10356	10324.5	12160.4	8539.75	8603.22	8464.25	13349.3	14560.2	13973.4	10211.7	11109	13578.9	12993.6	9231	12823.9	14063.8	13136.6	10664.9	10850.3	10514.8	9078	14511.3	15029.5	13002.1	12976
	8046.17	8527	10215.9	8989.5	8247.25	8188.75	8960.44	11113.6	9818.33	10994.7	8255.56	7609.67	9424.33	11228.9	8632.5	12362.2	8466.17	8542.78	8210.83	7170.6	11428.7	10944.2	11090.8	11219.2	10356.1	10088	12356.9	8546.25	8277.89	8735.25	13177.4	14258	13401.2	10408	11133.2	13621.6	13217.7	9881.67	12947.9	14271.1	13552.6	10903.9	10468	10405.7	9258.11	14323.3	14935.3	13177.3	12842
	8203.67	8847	10211	8931.33	8536.75	7876.5	9101.67	10827	9960.67	10779	8388.33	7393.33	9680.17	12801.1	8648.88	12436	8649	8549.56	8125.67	7136.8	11461.3	10516.8	11258.8	11362.7	10484.7	10268	12268.6	8718.5	8326	8767	13059.7	16937.1	13337.8	10538.7	11108.2	13627.6	13647.7	10036.5	12930.2	14308	13597.9	11061.8	10948	10461.8	9458.67	14268.7	14722.3	13319.7	13324
	8117.33	8810.4	10154.9	8840.83	8587.75	8077.75	8951.78	10780.6	9863.89	10610.3	8432	7723	9685.33	11059.4	8456.38	12428	8504.67	8845	7933	7586	11166.4	10648.3	11271.2	11447	10485.1	10603.2	12878.7	9012.25	8147.11	8912.75	13009.6	13816	13389.9	10679.6	10660.2	13273.7	14059.2	9839.67	12749	14224.7	13545.3	11220.4	10586	10558.3	9082.67	14754.3	14457.5	13554.2	13759.2
	8140.83	8493.4	9780.89	8807.83	8351.25	8152.5	9036.22	10240.5	9597.11	10697.9	8547	7255.67	9595	10865.2	8557.88	11961.5	8797.33	8839.78	7985.83	7526.8	11038.6	10094.3	11451.8	11062.3	10004.4	10542.8	12713.9	8775.5	8137.44	9235.75	12467.1	13454.2	12918.9	10630	10150.8	13019.3	14202.3	10508.5	12331.3	13820.6	13483.6	11258.8	10328.7	10708.7	9144.56	13970	13986.3	13352.6	13900.2
[truncated: 260 more columns]

## Sheet: Raw Time
Time	ZT	ExT
16.65	14.65	20.65
17.65	15.65	21.65
18.65	16.65	22.65
19.65	17.65	23.65
20.65	18.65	0.65
21.65	19.65	1.65
22.65	20.65	2.65
23.65	21.65	3.65
24.65	22.65	4.65
25.65	23.65	5.65
26.65	0.65	6.65
27.65	1.65	7.65
28.65	2.65	8.65
29.65	3.65	9.65
30.65	4.65	10.65
31.65	5.65	11.65
32.65	6.65	12.65
33.65	7.65	13.65
34.65	8.65	14.65
35.65	9.65	15.65
36.65	10.65	16.65
37.65	11.65	17.65
38.65	12.65	18.65
39.65	13.65	19.65
40.65	14.65	20.65
41.65	15.65	21.65
42.65	16.65	22.65
43.65	17.65	23.65
44.65	18.65	0.65
45.65	19.65	1.65
46.65	20.65	2.65
47.65	21.65	3.65
48.65	22.65	4.65
49.65	23.65	5.65
50.65	0.65	6.65
51.65	1.65	7.65
52.65	2.65	8.65
53.65	3.65	9.65
54.65	4.65	10.65
55.65	5.65	11.65
56.65	6.65	12.65
57.65	7.65	13.65
58.65	8.65	14.65
59.65	9.65	15.65
60.65	10.65	16.65
61.65	11.65	17.65
62.65	12.65	18.65
63.65	13.65	19.65
64.65	14.65	20.65
65.65	15.65	21.65
66.65	16.65	22.65
67.65	17.65	23.65
68.65	18.65	0.65
69.65	19.65	1.65
70.65	20.65	2.65
71.65	21.65	3.65
72.65	22.65	4.65
73.65	23.65	5.65
74.65	0.65	6.65
75.65	1.65	7.65
76.65	2.65	8.65
77.65	3.65	9.65
78.65	4.65	10.65
79.65	5.65	11.65
80.65	6.65	12.65
81.65	7.65	13.65
82.65	8.65	14.65
83.65	9.65	15.65
84.65	10.65	16.65
85.65	11.65	17.65
86.65	12.65	18.65
87.65	13.65	19.65
88.65	14.65	20.65
89.65	15.65	21.65
90.65	16.65	22.65
91.65	17.65	23.65
92.65	18.65	0.65
93.65	19.65	1.65
94.65	20.65	2.65
95.65	21.65	3.65
96.65	22.65	4.65
97.65	23.65	5.65
98.65	0.65	6.65
99.65	1.65	7.65
100.65	2.65	8.65
101.65	3.65	9.65
102.65	4.65	10.65
103.65	5.65	11.65
104.65	6.65	12.65
105.65	7.65	13.65
106.65	8.65	14.65
107.65	9.65	15.65
108.65	10.65	16.65
109.65	11.65	17.65
110.65	12.65	18.65
111.65	13.65	19.65
112.65	14.65	20.65
113.65	15.65	21.65
114.65	16.65	22.65
115.65	17.65	23.65
116.65	18.65	0.65
117.65	19.65	1.65
118.65	20.65	2.65
119.65	21.65	3.65
120.65	22.65	4.65
121.65	23.65	5.65
122.65	0.65	6.65
123.65	1.65	7.65
124.65	2.65	8.65
125.65	3.65	9.65
126.65	4.65	10.65
127.65	5.65	11.65
128.65	6.65	12.65
129.65	7.65	13.65
130.65	8.65	14.65
131.65	9.65	15.65
132.65	10.65	16.65
133.65	11.65	17.65
134.65	12.65	18.65
135.65	13.65	19.65
136.65	14.65	20.65
137.65	15.65	21.65
138.65	16.65	22.65
139.65	17.65	23.65
140.65	18.65	0.65
141.65	19.65	1.65
142.65	20.65	2.65
143.65	21.65	3.65
144.65	22.65	4.65
145.65	23.65	5.65
146.65	0.65	6.65
147.65	1.65	7.65
148.65	2.65	8.65
149.65	3.65	9.65
150.65	4.65	10.65
151.65	5.65	11.65
152.65	6.65	12.65
153.65	7.65	13.65
154.65	8.65	14.65
155.65	9.65	15.65
156.65	10.65	16.65
157.65	11.65	17.65
158.65	12.65	18.65
159.65	13.65	19.65

## Sheet: Smoothed Data
Cell:	1	2	3	4	5	6	7	8	9	10	11	12	13	14	15	16	17	18	19	20	21	22	23	24	25	26	27	28	29	30	31	32	33	34	35	36	37	38	39	40	41	42	43	44	45	46	47	48	49
	26056.9	29402.6	31222.5	27130.3	32002.9	26040.1	29751.1	40794.4	31820.3	43642.9	25609	21780.6	39775.4	46270	27053.4	49967	27202.5	20759.6	20216	24212.5	41786.7	33450.5	51084.3	38860.3	34989.5	42469.1	54242.1	29260	23061.6	27236.4	52955.1	56019.5	47621.6	38909.3	29149	47002.2	44526.8	39895.1	47759	64088.9	46989.3	40680	37206.3	34171.3	27681.4	58350.4	50768.2	43067.3	46762.1
	26009.1	29334	31158.2	27072.2	31921.1	25984.3	29705.6	40703.8	31737.3	43548.7	25572.6	21730.2	39690.7	46178.5	27007.4	49853.2	27176.6	20752.8	20193.5	24197.7	41715.1	33371.6	50953.4	38792.7	34937.5	42364.6	54114.4	29220.3	23036.7	27187.3	52818.8	55927.8	47560.7	38855.4	29066.2	46932.8	44470.9	39737.1	47617.7	63954.3	46924.7	40623.8	37104.2	34142.2	27637.3	58233.3	50696.7	43020.8	46698.4
	25961.3	29265.6	31094.1	27014.3	31839.5	25928.6	29660.2	40613.4	31654.5	43454.7	25536.2	21679.9	39606.2	46087.1	26961.5	49739.6	27150.8	20746	20171.1	24182.8	41643.7	33292.8	50822.8	38725.3	34885.6	42260.4	53987.1	29180.7	23011.8	27138.2	52682.9	55836.1	47499.8	38801.6	28983.6	46863.4	44415	39579.8	47476.8	63820.1	46860.1	40567.7	37002.4	34113.2	27593.3	58116.3	50625.3	42974.4	46634.7
	25913.6	29197.3	31030	26956.4	31758.1	25873	29614.9	40523.2	31571.8	43360.9	25499.9	21629.7	39521.9	45995.9	26915.6	49626.3	27124.9	20739.2	20148.7	24168	41572.4	33214.2	50692.5	38657.9	34833.8	42156.5	53860.1	29141.1	22986.9	27089.2	52547.3	55744.7	47439.1	38747.9	28901.3	46794.2	44359.1	39423.2	47336.4	63686.1	46795.7	40511.7	36900.9	34084.2	27549.3	57999.7	50554	42928.1	46571.2
	25866	29129.2	30966.2	26898.7	31676.9	25817.6	29569.6	40433.2	31489.4	43267.3	25463.6	21579.7	39437.7	45904.9	26869.9	49513.3	27099.1	20732.4	20126.3	24153.2	41501.2	33135.8	50562.6	38590.7	34782	42052.8	53733.4	29101.6	22962	27040.4	52412.1	55653.4	47378.4	38694.3	28819.2	46725.1	44303.4	39267.1	47196.4	63552.5	46731.3	40455.8	36799.7	34055.2	27505.4	57883.2	50482.9	42881.8	46507.7
	25818.5	29061.3	30902.4	26841.1	31595.9	25762.2	29524.4	40343.4	31407.3	43173.9	25427.4	21529.8	39353.7	45814.1	26824.2	49400.5	27073.3	20725.6	20103.9	24138.4	41430.1	33057.6	50433	38523.6	34730.3	41949.3	53606.9	29062.1	22937.2	26991.6	52277.3	55562.2	47317.8	38640.7	28737.3	46656.1	44247.7	39111.7	47056.8	63419.1	46667	40399.9	36698.7	34026.2	27461.6	57767	50411.8	42835.6	46444.3
	25771.1	28993.5	30838.8	26783.6	31515.1	25707	29479.3	40253.8	31325.3	43080.7	25391.2	21480	39269.9	45723.5	26778.6	49288	27047.6	20718.8	20081.5	24123.6	41359.2	32979.5	50303.7	38456.6	34678.7	41846.1	53480.8	29022.7	22912.4	26942.9	52142.8	55471.2	47257.3	38587.2	28655.7	46587.2	44192.1	38956.9	46917.6	63286	46602.8	40344.1	36598	33997.3	27417.8	57651	50340.8	42789.4	46381
	25723.8	28925.9	30775.3	26726.3	31434.5	25651.9	29434.2	40164.4	31243.6	42987.7	25355.1	21430.3	39186.3	45633	26733.1	49175.8	27021.8	20712	20059.2	24108.8	41288.3	32901.7	50174.8	38389.7	34627.2	41743.2	53354.9	28983.3	22887.7	26894.2	52008.6	55380.3	47196.8	38533.8	28574.3	46518.4	44136.5	38802.7	46778.8	63153.1	46538.7	40288.4	36497.6	33968.4	27374.1	57535.2	50269.9	42743.2	46317.8
	25676.6	28858.4	30712	26669	31354.1	25597	29389.2	40075.2	31162	42894.9	25319	21380.7	39102.8	45542.7	26687.6	49063.8	26996.1	20705.2	20036.9	24094	41217.6	32824	50046.2	38323	34575.8	41640.5	53229.4	28944	22862.9	26845.7	51874.8	55289.6	47136.5	38480.4	28493.1	46449.6	44081	38649.2	46640.4	63020.6	46474.7	40232.8	36397.4	33939.5	27330.5	57419.7	50199.2	42697.1	46254.7
	25629.4	28791.1	30648.7	26611.9	31274	25542.1	29344.2	39986.2	31080.7	42802.3	25283	21331.2	39019.5	45452.6	26642.3	48952	26970.4	20698.4	20014.6	24079.2	41147	32746.5	49917.9	38256.3	34524.4	41538.1	53104.1	28904.7	22838.2	26797.3	51741.3	55199	47076.1	38427.1	28412.2	46381	44025.6	38496.2	46502.4	62888.3	46410.8	40177.3	36297.6	33910.6	27286.9	57304.4	50128.5	42651.1	46191.6
	25582.3	28724	30585.7	26555	31194	25487.4	29299.4	39897.4	30999.6	42709.9	25247	21281.9	38936.4	45362.7	26597	48840.5	26944.7	20691.6	19992.4	24064.4	41076.6	32669.2	49790	38189.8	34473.1	41435.9	52979.2	28865.5	22813.5	26748.9	51608.2	55108.6	47015.9	38373.9	28331.5	46312.5	43970.3	38343.9	46364.9	62756.2	46346.9	40121.8	36198	33881.7	27243.4	57189.3	50057.9	42605.1	46128.7
	25535.4	28657	30522.7	26498.1	31114.2	25432.8	29254.6	39808.8	30918.7	42617.8	25211	21232.6	38853.5	45272.9	26551.8	48729.3	26919.1	20684.8	19970.1	24049.6	41006.2	32592.1	49662.3	38123.4	34421.8	41334	52854.5	28826.3	22788.8	26700.7	51475.4	55018.3	46955.8	38320.8	28251	46244.1	43915	38192.2	46227.7	62624.5	46283.2	40066.4	36098.7	33852.9	27200	57074.5	49987.4	42559.1	46065.8
	25488.5	28590.1	30459.9	26441.3	31034.7	25378.3	29209.8	39720.4	30838	42525.8	25175.2	21183.5	38770.7	45183.3	26506.6	48618.3	26893.4	20678	19947.9	24034.8	40936	32515.2	49535	38057.1	34370.7	41232.4	52730.1	28787.2	22764.1	26652.5	51342.9	54928.1	46895.7	38267.7	28170.8	46175.8	43859.8	38041.1	46091	62493	46219.5	40011.1	35999.6	33824.1	27156.7	56959.9	49917	42513.2	46003
	25441.7	28523.5	30397.2	26384.7	30955.3	25323.9	29165.2	39632.2	30757.6	42434	25139.3	21134.5	38688.2	45093.9	26461.6	48507.6	26867.8	20671.2	19925.8	24020.1	40865.9	32438.4	49408.1	37990.9	34319.6	41131	52606	28748.2	22739.5	26604.4	51210.8	54838.1	46835.7	38214.7	28090.7	46107.5	43804.6	37890.6	45954.6	62361.8	46155.9	39955.9	35900.8	33795.3	27113.4	56845.5	49846.7	42467.3	45940.3
	25394.9	28457	30334.6	26328.2	30876.2	25269.6	29120.6	39544.1	30677.3	42342.4	25103.5	21085.6	38605.8	45004.7	26416.6	48397.1	26842.2	20664.4	19903.6	24005.3	40795.9	32361.9	49281.4	37924.8	34268.6	41029.8	52482.2	28709.2	22714.9	26556.4	51079	54748.3	46775.7	38161.8	28010.9	46039.4	43749.5	37740.8	45818.7	62230.9	46092.4	39900.7	35802.3	33766.5	27070.1	56731.3	49776.5	42421.5	45877.7
	25348.3	28390.6	30272.2	26271.8	30797.2	25215.5	29076	39456.3	30597.3	42250.9	25067.8	21036.9	38523.5	44915.7	26371.7	48286.9	26816.6	20657.6	19881.5	23990.5	40726	32285.5	49155.1	37858.8	34217.6	40928.9	52358.7	28670.2	22690.3	26508.5	50947.6	54658.5	46715.8	38108.9	27931.4	45971.4	43694.5	37591.5	45683.2	62100.2	46028.9	39845.6	35704	33737.7	27027	56617.4	49706.3	42375.7	45815.2
	25301.7	28324.4	30209.8	26215.6	30718.5	25161.4	29031.6	39368.7	30517.4	42159.7	25032.1	20988.2	38441.5	44826.8	26326.9	48176.9	26791.1	20650.8	19859.4	23975.7	40656.3	32209.3	49029.1	37793	34166.7	40828.3	52235.5	28631.3	22665.7	26460.6	50816.5	54568.9	46656	38056.1	27852	45903.4	43639.6	37442.9	45548	61969.8	45965.6	39790.6	35606.1	33709	26983.9	56503.6	49636.3	42329.9	45752.7
	25255.3	28258.3	30147.7	26159.4	30639.9	25107.5	28987.2	39281.2	30437.8	42068.7	24996.5	20939.7	38359.6	44738.1	26282.1	48067.2	26765.5	20644	19837.3	23960.9	40586.6	32133.3	48903.4	37727.2	34115.9	40727.8	52112.6	28592.4	22641.2	26412.9	50685.7	54479.5	46596.3	38003.4	27772.9	45835.6	43584.7	37294.8	45413.3	61839.6	45902.3	39735.7	35508.3	33680.3	26940.9	56390.2	49566.4	42284.2	45690.4
	25208.9	28192.5	30085.6	26103.4	30561.6	25053.7	28942.8	39194	30358.4	41977.9	24960.9	20891.3	38277.9	44649.6	26237.4	47957.7	26740	20637.2	19815.3	23946.2	40517.1	32057.4	48778	37661.6	34065.2	40627.7	51989.9	28553.6	22616.7	26365.2	50555.3	54390.2	46536.6	37950.8	27694	45767.8	43529.9	37147.4	45279	61709.8	45839.1	39680.8	35410.9	33651.6	26897.9	56276.9	49496.5	42238.5	45628.1
	25162.6	28126.7	30023.7	26047.5	30483.4	25000	28898.5	39107	30279.2	41887.3	24925.3	20843	38196.3	44561.2	26192.8	47848.5	26714.5	20630.4	19793.2	23931.4	40447.7	31981.8	48652.9	37596	34014.5	40527.8	51867.6	28514.9	22592.2	26317.6	50425.2	54301	46477	37898.2	27615.3	45700.2	43475.1	37000.6	45145	61580.2	45776	39626	35313.7	33622.9	26855	56163.9	49426.8	42192.9	45565.9
	25116.4	28061.1	29961.9	25991.7	30405.5	24946.5	28854.3	39020.1	30200.2	41796.8	24889.8	20794.8	38115	44473	26148.3	47739.5	26689	20623.6	19771.3	23916.6	40378.4	31906.3	48528.2	37530.6	33963.9	40428.1	51745.5	28476.2	22567.7	26270.2	50295.4	54212	46417.5	37845.7	27536.8	45632.6	43420.4	36854.4	45011.5	61450.8	45713	39571.3	35216.7	33594.2	26812.2	56051	49357.1	42147.3	45503.8
	25070.3	27995.7	29900.2	25936.1	30327.8	24893	28810.2	38933.4	30121.4	41706.6	24854.3	20746.7	38033.8	44385	26103.8	47630.8	26663.5	20616.7	19749.3	23901.8	40309.2	31831	48403.8	37465.3	33913.4	40328.7	51623.7	28437.5	22543.2	26222.8	50165.9	54123.1	46358	37793.2	27458.6	45565.1	43365.8	36708.8	44878.3	61321.7	45650	39516.7	35120.1	33565.5	26769.4	55938.4	49287.6	42101.8	45441.8
	25024.2	27930.4	29838.7	25880.5	30250.2	24839.7	28766.1	38847	30042.9	41616.5	24818.9	20698.7	37952.8	44297.2	26059.5	47522.3	26638.1	20609.9	19727.3	23887	40240.2	31755.9	48279.7	37400.1	33862.9	40229.6	51502.1	28398.9	22518.8	26175.4	50036.8	54034.4	46298.6	37740.8	27380.6	45497.8	43311.2	36563.7	44745.6	61192.9	45587.1	39462.1	35023.7	33536.9	26726.7	55826.1	49218.1	42056.2	45379.9
	24978.2	27865.3	29777.2	25825.1	30172.8	24786.5	28722	38760.7	29964.5	41526.7	24783.6	20650.9	37871.9	44209.5	26015.2	47414.1	26612.7	20603.1	19705.4	23872.2	40171.2	31681	48155.9	37335	33812.5	40130.7	51380.9	28360.4	22494.3	26128.2	49908	53945.7	46239.3	37688.5	27302.8	45430.5	43256.7	36419.3	44613.2	61064.3	45524.3	39407.6	34927.5	33508.2	26684.1	55713.9	49148.7	42010.7	45318
	24932.4	27800.4	29716	25769.8	30095.7	24733.4	28678.1	38674.6	29886.3	41437	24748.2	20603.1	37791.2	44122	25970.9	47306.1	26587.2	20596.3	19683.5	23857.4	40102.4	31606.2	48032.4	37270	33762.2	40032	51259.9	28321.9	22469.9	26081.1	49779.6	53857.3	46180	37636.3	27225.2	45363.3	43202.3	36275.5	44481.2	60936	45461.6	39353.2	34831.6	33479.6	26641.5	55602	49079.4	41965.3	45256.3
	24886.6	27735.6	29654.8	25714.6	30018.7	24680.4	28634.2	38588.7	29808.4	41347.5	24712.9	20555.5	37710.7	44034.7	25926.8	47198.4	26561.8	20589.4	19661.7	23842.6	40033.7	31531.6	47909.2	37205.2	33711.9	39933.6	51139.3	28283.4	22445.5	26034	49651.5	53768.9	46120.8	37584.1	27147.8	45296.2	43147.9	36132.3	44349.7	60807.9	45399	39298.9	34736	33451	26599	55490.2	49010.2	41919.9	45194.6
	24840.9	27670.9	29593.8	25659.5	29942	24627.5	28590.3	38503	29730.6	41258.2	24677.7	20508	37630.3	43947.6	25882.7	47090.9	26536.4	20582.6	19639.8	23827.8	39965.1	31457.2	47786.3	37140.4	33661.7	39835.4	51018.9	28245	22421.2	25987	49523.7	53680.7	46061.7	37532	27070.7	45229.2	43093.6	35989.7	44218.5	60680.1	45336.4	39244.7	34640.6	33422.4	26556.6	55378.7	48941.1	41874.5	45133
	24795.2	27606.4	29532.9	25604.6	29865.4	24574.7	28546.6	38417.5	29653.1	41169.1	24642.5	20460.6	37550.2	43860.6	25838.7	46983.7	26511.1	20575.7	19618	23813	39896.6	31383	47663.8	37075.7	33611.6	39737.5	50898.7	28206.7	22396.8	25940.1	49396.2	53592.6	46002.6	37480	26993.7	45162.3	43039.3	35847.7	44087.7	60552.6	45273.9	39190.5	34545.5	33393.8	26514.2	55267.4	48872	41829.2	45071.5
	24749.7	27542.1	29472.1	25549.7	29789	24522.1	28502.8	38332.2	29575.8	41080.2	24607.4	20413.3	37470.1	43773.8	25794.8	46876.7	26485.7	20568.9	19596.2	23798.2	39828.2	31309	47541.5	37011.2	33561.5	39639.8	50778.9	28168.4	22372.4	25893.3	49269.1	53504.7	45943.6	37428	26917	45095.5	42985.1	35706.3	43957.3	60425.3	45211.5	39136.4	34450.6	33365.3	26471.9	55156.4	48803.1	41783.9	45010.1
	24704.2	27477.9	29411.4	25495	29712.9	24469.6	28459.2	38247.1	29498.6	40991.5	24572.3	20366.2	37390.3	43687.1	25750.9	46770	26460.4	20562	19574.4	23783.4	39759.9	31235.1	47419.6	36946.7	33511.5	39542.4	50659.3	28130.1	22348.1	25846.6	49142.2	53416.9	45884.6	37376.1	26840.5	45028.7	42931	35565.4	43827.2	60298.3	45149.2	39082.4	34356	33336.7	26429.6	55045.5	48734.2	41738.6	44948.8
	24658.8	27413.8	29350.9	25440.4	29636.9	24417.2	28415.6	38162.2	29421.7	40903	24537.2	20319.1	37310.6	43600.6	25707.1	46663.5	26435	20555.2	19552.7	23768.5	39691.8	31161.4	47298	36882.4	33461.5	39445.2	50540	28091.9	22323.8	25800	49015.7	53329.2	45825.7	37324.2	26764.2	44962.1	42876.9	35425.2	43697.6	60171.5	45086.9	39028.4	34261.6	33308.1	26387.4	54934.9	48665.4	41693.3	44887.5
	24613.6	27349.9	29290.5	25385.9	29561.1	24364.9	28372.1	38077.4	29345	40814.6	24502.2	20272.2	37231.1	43514.3	25663.4	46557.3	26409.7	20548.3	19531	23753.7	39623.8	31087.9	47176.6	36818.1	33411.6	39348.3	50421	28053.8	22299.5	25753.4	48889.5	53241.6	45766.9	37272.4	26688.2	44895.5	42822.9	35285.5	43568.3	60044.9	45024.7	38974.5	34167.5	33279.6	26345.3	54824.4	48596.8	41648.1	44826.3
	24568.3	27286.2	29230.2	25331.5	29485.5	24312.7	28328.6	37992.8	29268.5	40726.5	24467.2	20225.4	37151.7	43428.2	25619.8	46451.3	26384.4	20541.4	19509.3	23738.8	39555.8	31014.6	47055.6	36754	33361.8	39251.6	50302.2	28015.7	22275.2	25706.9	48763.7	53154.2	45708.1	37220.7	26612.3	44829.1	42769	35146.5	43439.4	59918.6	44962.6	38920.7	34073.6	33251.1	26303.2	54714.2	48528.2	41603	44765.3
	24523.2	27222.6	29170.1	25277.3	29410.1	24260.6	28285.2	37908.5	29192.2	40638.5	24432.3	20178.7	37072.6	43342.2	25576.2	46345.5	26359.1	20534.6	19487.6	23724	39488	30941.4	46934.9	36690	33312.1	39155.1	50183.8	27977.6	22251	25660.6	48638.1	53066.9	45649.4	37169.1	26536.6	44762.7	42715.1	35008	43310.9	59792.6	44900.5	38867	33980	33222.6	26261.2	54604.2	48459.6	41557.8	44704.3
	24478.2	27159.2	29110	25223.1	29334.9	24208.7	28241.8	37824.3	29116.1	40550.7	24397.4	20132.1	36993.5	43256.4	25532.7	46240	26333.9	20527.7	19466	23709.1	39420.3	30868.5	46814.5	36626.1	33262.4	39058.9	50065.5	27939.6	22226.7	25614.3	48512.9	52979.7	45590.8	37117.5	26461.2	44696.4	42661.3	34870.1	43182.8	59666.8	44838.6	38813.4	33886.7	33194.1	26219.3	54494.5	48391.2	41512.7	44643.4
	24433.2	27095.9	29050.1	25169.1	29259.8	24156.8	28198.5	37740.3	29040.2	40463.1	24362.5	20085.6	36914.7	43170.8	25489.3	46134.7	26308.6	20520.8	19444.4	23694.2	39352.7	30795.7	46694.3	36562.2	33212.7	38962.9	49947.6	27901.6	22202.5	25568	48388	52892.7	45532.2	37065.9	26386	44630.2	42607.5	34732.8	43055.1	59541.3	44776.7	38759.8	33793.6	33165.6	26177.4	54384.9	48322.8	41467.6	44582.5
	24388.3	27032.8	28990.4	25115.2	29185	24105.1	28155.3	37656.5	28964.5	40375.7	24327.7	20039.2	36836	43085.3	25445.9	46029.7	26283.3	20513.9	19422.8	23679.3	39285.3	30723	46574.5	36498.5	33163.1	38867.2	49829.9	27863.7	22178.3	25521.9	48263.4	52805.8	45473.7	37014.5	26311	44564.1	42553.8	34596.1	42927.7	59416	44714.8	38706.3	33700.7	33137.1	26135.6	54275.5	48254.6	41422.6	44521.8
	24343.5	26969.8	28930.7	25061.4	29110.4	24053.5	28112.1	37572.9	28889	40288.5	24292.9	19993	36757.5	43000	25402.7	45924.9	26258.1	20507	19401.2	23664.4	39217.9	30650.6	46455	36434.9	33113.6	38771.7	49712.5	27825.8	22154.1	25475.9	48139.2	52719	45415.2	36963.1	26236.2	44498.1	42500.1	34460	42800.7	59290.9	44653.1	38652.8	33608.1	33108.6	26093.8	54166.4	48186.4	41377.5	44461.1
	24298.8	26907	28871.2	25007.7	29035.9	24002	28069	37489.4	28813.7	40201.4	24258.2	19946.8	36679.1	42914.8	25359.5	45820.4	26232.9	20500.1	19379.7	23649.5	39150.6	30578.3	46335.8	36371.4	33064.2	38676.5	49595.4	27788	22129.9	25429.9	48015.2	52632.4	45356.8	36911.7	26161.6	44432.1	42446.6	34324.4	42674.1	59166.1	44591.4	38599.5	33515.7	33080.1	26052.1	54057.4	48118.3	41332.5	44400.6
	24254.1	26844.3	28811.8	24954.1	28961.7	23950.6	28025.9	37406.2	28738.6	40114.5	24223.5	19900.8	36600.9	42829.8	25316.3	45716.1	26207.6	20493.1	19358.2	23634.5	39083.5	30506.2	46216.9	36308	33014.8	38581.5	49478.5	27750.2	22105.7	25384	47891.6	52545.9	45298.4	36860.5	26087.2	44366.3	42393	34189.4	42547.9	59041.5	44529.8	38546.2	33423.6	33051.6	26010.5	53948.7	48050.3	41287.6	44340.1
	24209.6	26781.8	28752.5	24900.7	28887.6	23899.3	27982.9	37323.1	28663.7	40027.8	24188.9	19854.9	36522.8	42745	25273.3	45612	26182.4	20486.2	19336.7	23619.6	39016.5	30434.3	46098.2	36244.7	32965.4	38486.7	49362	27712.5	22081.5	25338.2	47768.2	52459.5	45240.1	36809.2	26013	44300.5	42339.5	34055	42422	58917.2	44468.2	38493	33331.7	33023.2	25968.9	53840.2	47982.3	41242.6	44279.7
	24165.1	26719.4	28693.3	24847.3	28813.7	23848.2	27940	37240.2	28589	39941.3	24154.2	19809.1	36445	42660.4	25230.3	45508.2	26157.2	20479.3	19315.3	23604.6	38949.5	30362.5	45979.9	36181.5	32916.2	38392.2	49245.6	27674.8	22057.4	25292.5	47645.2	52373.2	45181.9	36758.1	25939	44234.8	42286.1	33921.2	42296.5	58793.1	44406.7	38439.9	33240.1	32994.7	25927.4	53731.8	47914.5	41197.7	44219.3
	24120.7	26657.1	28634.3	24794.1	28740	23797.1	27897.1	37157.5	28514.6	39855	24119.7	19763.4	36367.2	42575.9	25187.4	45404.6	26132	20472.3	19293.9	23589.7	38882.7	30291	45861.9	36118.4	32867	38297.9	49129.6	27637.2	22033.2	25246.9	47522.5	52287.1	45123.7	36707	25865.2	44169.2	42232.8	33788	42171.4	58669.3	44345.3	38386.8	33148.7	32966.3	25885.9	53623.7	47846.7	41152.8	44159.1
	24076.4	26595.1	28575.4	24741	28666.5	23746.2	27854.3	37075	28440.3	39768.9	24085.1	19717.8	36289.7	42491.5	25144.6	45301.3	26106.9	20465.4	19272.5	23574.7	38816	30219.6	45744.1	36055.4	32817.8	38203.9	49013.8	27599.6	22009.1	25201.3	47400.1	52201	45065.6	36656	25791.7	44103.7	42179.5	33655.3	42046.6	58545.7	44284	38333.9	33057.5	32937.8	25844.5	53515.8	47779	41107.9	44099
	24032.1	26533.1	28516.6	24688	28593.2	23695.3	27811.5	36992.7	28366.2	39682.9	24050.7	19672.3	36212.3	42407.4	25101.8	45198.2	26081.7	20458.4	19251.1	23559.7	38749.4	30148.3	45626.7	35992.5	32768.7	38110.1	48898.2	27562.1	21985	25155.8	47278	52115.1	45007.5	36605	25718.3	44038.3	42126.2	33523.2	41922.2	58422.3	44222.7	38280.9	32966.6	32909.4	25803.2	53408.1	47711.4	41063.1	44038.9
	23988	26471.4	28457.9	24635.1	28520	23644.6	27768.8	36910.6	28292.3	39597.1	24016.2	19627	36135	42323.4	25059.1	45095.3	26056.5	20451.4	19229.7	23544.6	38682.9	30077.3	45509.5	35929.7	32719.7	38016.5	48782.9	27524.6	21960.8	25110.4	47156.3	52029.4	44949.5	36554.1	25645.1	43972.9	42073	33391.7	41798.2	58299.2	44161.5	38228.1	32875.9	32880.9	25761.9	53300.6	47643.9	41018.3	43978.9
	23943.9	26409.7	28399.4	24582.3	28447.1	23594	27726.1	36828.6	28218.6	39511.5	23981.8	19581.7	36058	42239.5	25016.5	44992.7	26031.4	20444.4	19208.4	23529.6	38616.5	30006.4	45392.7	35867	32670.7	37923.2	48667.9	27487.1	21936.7	25065.1	47034.8	51943.7	44891.5	36503.3	25572.2	43907.7	42019.9	33260.7	41674.6	58176.3	44100.4	38175.4	32785.5	32852.5	25720.7	53193.4	47576.4	40973.5	43919
	23899.9	26348.2	28341	24529.6	28374.3	23543.5	27683.5	36746.8	28145.1	39426.1	23947.4	19536.6	35981	42155.9	24973.9	44890.3	26006.2	20437.4	19187.1	23514.6	38550.3	29935.7	45276.1	35804.4	32621.7	37830.1	48553.2	27449.7	21912.7	25019.9	46913.6	51858.2	44833.6	36452.5	25499.4	43842.5	41966.8	33130.3	41551.3	58053.7	44039.3	38122.7	32695.3	32824.1	25679.5	53086.3	47509	40928.7	43859.2
	23855.9	26286.9	28282.7	24477	28301.8	23493.2	27641	36665.2	28071.8	39340.9	23913.1	19491.5	35904.3	42072.3	24931.4	44788.1	25981.1	20430.4	19165.8	23499.5	38484.1	29865.1	45159.8	35741.9	32572.9	37737.2	48438.7	27412.4	21888.6	24974.8	46792.8	51772.8	44775.7	36401.8	25426.9	43777.4	41913.8	33000.5	41428.4	57931.2	43978.3	38070.1	32605.3	32795.7	25638.4	52979.4	47441.7	40884	43799.4
	23812.1	26225.7	28224.5	24424.6	28229.4	23442.9	27598.5	36583.8	27998.7	39255.8	23878.8	19446.6	35827.7	41989	24889	44686.2	25956	20423.4	19144.6	23484.4	38418	29794.8	45043.8	35679.5	32524	37644.6	48324.4	27375.1	21864.5	24929.7	46672.2	51687.5	44717.9	36351.1	25354.5	43712.4	41860.8	32871.2	41305.8	57809.1	43917.4	38017.5	32515.6	32767.2	25597.3	52872.7	47374.5	40839.3	43739.8
	23768.3	26164.7	28166.4	24372.2	28157.2	23392.7	27556.1	36502.6	27925.8	39170.9	23844.5	19401.8	35751.2	41905.8	24846.7	44584.5	25930.8	20416.4	19123.4	23469.3	38352.1	29724.6	44928.1	35617.2	32475.3	37552.2	48210.5	27337.8	21840.4	24884.7	46552	51602.3	44660.2	36300.5	25282.4	43647.5	41807.9	32742.5	41183.6	57687.1	43856.5	37965.1	32426.1	32738.8	25556.3	52766.2	47307.3	40794.6	43680.2
	23724.7	26103.8	28108.5	24320	28085.1	23342.7	27513.7	36421.6	27853.1	39086.2	23810.3	19357.1	35674.9	41822.7	24804.4	44483.1	25905.7	20409.3	19102.2	23454.1	38286.2	29654.6	44812.7	35555	32426.6	37460.1	48096.7	27300.6	21816.4	24839.8	46432.1	51517.3	44602.5	36249.9	25210.4	43582.6	41755.1	32614.4	41061.8	57565.4	43795.7	37912.7	32336.8	32710.4	25515.4	52660	47240.3	40749.9	43620.7
	23681	26043	28050.7	24267.9	28013.3	23292.7	27471.4	36340.7	27780.6	39001.7	23776.1	19312.6	35598.8	41739.9	24762.2	44381.9	25880.6	20402.3	19081	23439	38220.5	29584.7	44697.6	35492.8	32377.9	37368.2	47983.3	27263.4	21792.3	24795	46312.4	51432.3	44544.8	36199.4	25138.7	43517.8	41702.3	32486.8	40940.3	57443.9	43735	37860.3	32247.8	32682	25474.5	52553.9	47173.3	40705.2	43561.3
	23637.5	25982.4	27993	24215.9	27941.6	23242.9	27429.1	36260	27708.3	38917.3	23741.9	19268.1	35522.8	41657.1	24720.1	44280.9	25855.5	20395.2	19059.9	23423.8	38154.8	29515	44582.7	35430.8	32329.3	37276.5	47870.1	27226.3	21768.3	24750.3	46193.1	51347.5	44487.2	36149	25067.1	43453.2	41649.5	32359.8	40819.2	57322.6	43674.3	37808.1	32159	32653.6	25433.7	52448	47106.4	40660.6	43502
	23594.1	25922	27935.4	24164	27870.1	23193.2	27386.9	36179.5	27636.2	38833.2	23707.8	19223.7	35447	41574.6	24678	44180.2	25830.4	20388.1	19038.8	23408.6	38089.3	29445.5	44468.1	35368.9	32280.8	37185	47757.1	27189.2	21744.3	24705.6	46074	51262.8	44429.6	36098.6	24995.8	43388.5	41596.8	32233.3	40698.4	57201.6	43613.7	37755.9	32070.5	32625.1	25392.9	52342.4	47039.5	40616	43442.8
	23550.7	25861.7	27878	24112.2	27798.8	23143.6	27344.7	36099.2	27564.3	38749.2	23673.7	19179.5	35371.3	41492.2	24636	44079.7	25805.3	20381	19017.7	23393.4	38023.9	29376.2	44353.9	35307.1	32232.3	37093.8	47644.4	27152.2	21720.3	24661.1	45955.3	51178.3	44372.1	36048.3	24924.6	43324	41544.2	32107.4	40578	57080.8	43553.1	37703.8	31982.2	32596.7	25352.2	52236.9	46972.8	40571.4	43383.6
	23507.4	25801.5	27820.6	24060.5	27727.7	23094.1	27302.6	36019	27492.6	38665.3	23639.7	19135.4	35295.8	41409.9	24594.1	43979.4	25780.3	20373.9	18996.7	23378.2	37958.6	29307	44239.9	35245.4	32183.8	37002.9	47532	27115.2	21696.2	24616.6	45836.9	51093.8	44314.7	35998.1	24853.7	43259.6	41491.6	31982	40458	56960.2	43492.6	37651.8	31894.1	32568.3	25311.6	52131.6	46906.1	40526.8	43324.5
	23464.2	25741.5	27763.4	24008.9	27656.8	23044.7	27260.5	35939.1	27421	38581.7	23605.7	19091.3	35220.4	41327.8	24552.3	43879.4	25755.2	20366.8	18975.6	23362.9	37893.4	29238	44126.1	35183.8	32135.4	36912.1	47419.8	27078.2	21672.2	24572.2	45718.7	51009.5	44257.3	35947.9	24782.9	43195.2	41439.1	31857.2	40338.3	56839.9	43432.2	37599.8	31806.2	32539.9	25271	52026.5	46839.4	40482.3	43265.5
	23421.1	25681.6	27706.3	23957.5	27586	22995.4	27218.5	35859.3	27349.7	38498.2	23571.7	19047.4	35145.2	41245.9	24510.5	43779.6	25730.1	20359.7	18954.6	23347.6	37828.2	29169.2	44012.7	35122.2	32087.1	36821.6	47307.9	27041.3	21648.2	24527.8	45600.9	50925.2	44199.9	35897.7	24712.3	43130.9	41386.6	31733	40219	56719.8	43371.8	37548	31718.6	32511.5	25230.4	51921.7	46772.9	40437.7	43206.6
	23378	25621.9	27649.4	23906.1	27515.5	22946.3	27176.6	35779.7	27278.6	38414.9	23537.8	19003.6	35070.2	41164.1	24468.8	43680	25705	20352.6	18933.6	23332.3	37763.2	29100.5	43899.5	35060.8	32038.8	36731.3	47196.2	27004.5	21624.2	24483.6	45483.3	50841.1	44142.6	35847.7	24642	43066.7	41334.2	31609.3	40100	56599.9	43311.5	37496.2	31631.2	32483.1	25189.9	51817	46706.4	40393.2	43147.8
	23335	25562.3	27592.5	23854.8	27445.1	22897.2	27134.7	35700.2	27207.6	38331.8	23503.9	18959.9	34995.3	41082.5	24427.1	43580.6	25680	20345.4	18912.7	23317	37698.3	29032	43786.7	34999.5	31990.6	36641.3	47084.7	26967.7	21600.3	24439.4	45366.1	50757.1	44085.4	35797.6	24571.8	43002.6	41281.8	31486.1	39981.3	56480.2	43251.3	37444.4	31544	32454.7	25149.5	51712.5	46640	40348.7	43089.1
	23292.1	25502.9	27535.8	23803.7	27374.8	22848.3	27092.9	35621	27136.8	38248.8	23470	18916.3	34920.5	41001	24385.6	43481.5	25654.9	20338.2	18891.8	23301.7	37633.5	28963.7	43674.1	34938.2	31942.4	36551.5	46973.6	26930.9	21576.3	24395.3	45249.1	50673.3	44028.2	35747.7	24501.8	42938.5	41229.5	31363.5	39863.1	56360.8	43191.1	37392.8	31457.1	32426.2	25109.1	51608.2	46573.7	40304.2	43030.4
	23249.3	25443.6	27479.2	23752.7	27304.8	22799.4	27051.1	35541.9	27066.3	38166	23436.2	18872.9	34846	40919.7	24344.1	43382.6	25629.8	20331	18870.9	23286.3	37568.8	28895.5	43561.7	34877.1	31894.3	36461.9	46862.6	26894.2	21552.3	24351.3	45132.5	50589.5	43971	35697.7	24432	42874.5	41177.2	31241.4	39745.1	56241.5	43131	37341.2	31370.3	32397.8	25068.8	51504.1	46507.5	40259.7	42971.8
	23206.5	25384.4	27422.7	23701.7	27234.9	22750.7	27009.3	35463	26995.9	38083.4	23402.4	18829.5	34771.5	40838.6	24302.6	43284	25604.8	20323.8	18850	23270.9	37504.2	28827.5	43449.7	34816	31846.2	36372.5	46751.9	26857.5	21528.3	24307.4	45016.1	50505.9	43913.9	35647.9	24362.4	42810.6	41125	31119.9	39627.5	56122.5	43071	37289.7	31283.8	32369.4	25028.5	51400.2	46441.3	40215.3	42913.3
	23163.9	25325.4	27366.3	23650.9	27165.3	22702.1	26967.7	35384.3	26925.7	38000.9	23368.6	18786.2	34697.2	40757.6	24261.3	43185.6	25579.7	20316.6	18829.2	23255.4	37439.8	28759.7	43337.9	34755	31798.2	36283.4	46641.5	26820.8	21504.4	24263.5	44900	50422.3	43856.8	35598.1	24293	42746.8	41072.8	30998.9	39510.3	56003.8	43011	37238.2	31197.6	32341	24988.3	51296.5	46375.2	40170.8	42854.9
	23121.3	25266.6	27310.1	23600.2	27095.7	22653.6	26926	35305.7	26855.7	37918.7	23334.9	18743.1	34623.1	40676.7	24220	43087.4	25554.7	20309.4	18808.3	23240	37375.4	28692	43226.4	34694.2	31750.2	36194.5	46531.3	26784.2	21480.4	24219.7	44784.3	50338.9	43799.8	35548.3	24223.8	42683.1	41020.7	30878.5	39393.4	55885.2	42951	37186.8	31111.5	32312.5	24948.2	51193	46309.1	40126.4	42796.6
	23078.7	25207.8	27253.9	23549.6	27026.4	22605.2	26884.4	35227.4	26786	37836.6	23301.2	18700.1	34549.1	40596.1	24178.7	42989.4	25529.6	20302.2	18787.6	23224.5	37311.1	28624.5	43115.2	34633.4	31702.3	36105.8	46421.4	26747.7	21456.4	24176.1	44668.8	50255.6	43742.8	35498.6	24154.8	42619.4	40968.7	30758.6	39276.9	55766.9	42891.2	37135.5	31025.7	32284.1	24908.1	51089.7	46243.2	40082	42738.3
	23036.3	25149.3	27197.9	23499.1	26957.3	22556.9	26842.9	35149.2	26716.4	37754.6	23267.5	18657.1	34475.3	40515.5	24137.6	42891.7	25504.6	20294.9	18766.8	23209	37246.9	28557.2	43004.2	34572.7	31654.4	36017.4	46311.7	26711.2	21432.5	24132.4	44553.6	50172.4	43685.9	35449	24086	42555.8	40916.6	30639.2	39160.7	55648.8	42831.4	37084.3	30940.1	32255.6	24868	50986.6	46177.3	40037.6	42680.2
	22993.9	25090.8	27142	23448.7	26888.3	22508.7	26801.4	35071.1	26646.9	37672.9	23233.9	18614.3	34401.6	40435.2	24096.5	42794.2	25479.6	20287.6	18746.1	23193.4	37182.8	28490	42893.6	34512.2	31606.6	35929.2	46202.3	26674.7	21408.5	24088.9	44438.7	50089.3	43629	35399.4	24017.3	42492.3	40864.7	30520.4	39044.8	55530.9	42771.6	37033.2	30854.7	32227.2	24828	50883.6	46111.5	39993.2	42622.1
	22951.6	25032.6	27086.2	23398.5	26819.5	22460.6	26760	34993.3	26577.7	37591.3	23200.3	18571.6	34328	40354.9	24055.5	42696.9	25454.5	20280.3	18725.3	23177.9	37118.9	28423	42783.2	34451.7	31558.8	35841.2	46093.1	26638.3	21384.6	24045.5	44324	50006.4	43572.1	35349.9	23948.9	42428.8	40812.8	30402	38929.3	55413.2	42711.9	36982.1	30769.6	32198.7	24788	50780.9	46045.7	39948.9	42564.1
	22909.4	24974.4	27030.6	23348.3	26750.9	22412.6	26718.6	34915.6	26508.7	37509.9	23166.8	18529	34254.7	40274.9	24014.5	42599.9	25429.5	20273	18704.7	23162.3	37055	28356.2	42673	34391.3	31511.1	35753.4	45984.1	26601.9	21360.6	24002.1	44209.7	49923.5	43515.3	35300.4	23880.6	42365.5	40760.9	30284.3	38814.2	55295.7	42652.3	36931.1	30684.6	32170.3	24748.1	50678.4	45980.1	39904.5	42506.2
	22867.3	24916.4	26975	23298.2	26682.4	22364.8	26677.3	34838.2	26439.9	37428.6	23133.2	18486.5	34181.4	40194.9	23973.6	42503.1	25404.5	20265.7	18684	23146.6	36991.2	28289.6	42563.2	34331	31463.4	35665.9	45875.4	26565.6	21336.7	23958.8	44095.7	49840.8	43458.6	35251	23812.6	42302.2	40709.1	30167	38699.4	55178.5	42592.7	36880.1	30599.9	32141.8	24708.3	50576	45914.5	39860.2	42448.3
	22825.2	24858.6	26919.6	23248.2	26614.2	22317	26636	34760.9	26371.2	37347.5	23099.7	18444.2	34108.3	40115.2	23932.8	42406.5	25379.4	20258.4	18663.4	23131	36927.6	28223.1	42453.6	34270.8	31415.8	35578.6	45767	26529.3	21312.8	23915.6	43981.9	49758.1	43401.9	35201.6	23744.7	42239	40657.3	30050.3	38584.9	55061.5	42533.2	36829.3	30515.4	32113.4	24668.5	50473.9	45848.9	39815.8	42390.6
	22783.2	24800.9	26864.3	23198.4	26546.1	22269.4	26594.8	34683.7	26302.8	37266.6	23066.3	18401.9	34035.4	40035.6	23892.1	42310.2	25354.4	20251	18642.8	23115.3	36864	28156.7	42344.3	34210.7	31368.2	35491.5	45658.8	26493.1	21288.8	23872.5	43868.5	49675.6	43345.2	35152.3	23677	42175.8	40605.6	29934	38470.7	54944.7	42473.8	36778.5	30431.2	32084.9	24628.7	50371.9	45783.5	39771.5	42332.9
	22741.3	24743.3	26809.1	23148.7	26478.2	22221.9	26553.7	34606.8	26234.5	37185.9	23032.9	18359.8	33962.6	39956.1	23851.4	42214	25329.4	20243.6	18622.2	23099.6	36800.6	28090.6	42235.2	34150.7	31320.7	35404.7	45550.8	26456.9	21264.9	23829.4	43755.3	49593.2	43288.6	35103.1	23609.5	42112.8	40554	29818.3	38356.9	54828.1	42414.4	36727.8	30347.1	32056.4	24589	50270.2	45718.1	39727.2	42275.3
	22699.5	24685.9	26754.1	23099	26410.4	22174.5	26512.5	34530	26166.5	37105.3	22999.5	18317.7	33890	39876.8	23810.8	42118.2	25304.4	20236.3	18601.6	23083.8	36737.2	28024.6	42126.4	34090.7	31273.2	35318.1	45443.1	26420.8	21240.9	23786.5	43642.4	49510.9	43232	35053.9	23542.2	42049.8	40502.4	29703.2	38243.5	54711.8	42355.1	36677.1	30263.3	32027.9	24549.4	50168.6	45652.8	39682.9	42217.8
	22657.7	24628.7	26699.2	23049.5	26342.9	22127.1	26471.5	34453.4	26098.6	37024.9	22966.1	18275.8	33817.5	39797.7	23770.2	42022.5	25279.4	20228.9	18581.1	23068	36674	27958.8	42017.9	34030.9	31225.8	35231.7	45335.6	26384.7	21217	23743.6	43529.8	49428.7	43175.5	35004.8	23475.1	41986.8	40450.8	29588.5	38130.4	54595.6	42295.8	36626.5	30179.6	31999.4	24509.8	50067.2	45587.6	39638.6	42160.4
	22616.1	24571.6	26644.3	23000.1	26275.5	22079.9	26430.4	34376.9	26030.9	36944.6	22932.8	18234	33745.1	39718.7	23729.8	41927.1	25254.3	20221.4	18560.6	23052.2	36610.8	27893.1	41909.7	33971.2	31178.4	35145.5	45228.4	26348.6	21193.1	23700.8	43417.4	49346.6	43119	34955.7	23408.2	41924	40399.3	29474.3	38017.6	54479.7	42236.6	36576	30096.2	31970.9	24470.2	49966	45522.4	39594.3	42103.1
	22574.5	24514.6	26589.6	22950.7	26208.3	22032.9	26389.5	34300.7	25963.4	36864.6	22899.5	18192.3	33672.9	39639.8	23689.4	41831.9	25229.3	20214	18540.2	23036.3	36547.8	27827.6	41801.7	33911.6	31131	35059.6	45121.4	26312.6	21169.1	23658.1	43305.4	49264.7	43062.6	34906.6	23341.4	41861.2	40347.8	29360.7	37905.2	54364	42177.5	36525.6	30013.1	31942.4	24430.7	49865	45457.3	39550.1	42045.8
	22532.9	24457.8	26535.1	22901.5	26141.2	21985.9	26348.5	34224.6	25896.2	36784.7	22866.3	18150.7	33600.9	39561.2	23649	41737	25204.3	20206.5	18519.7	23020.5	36484.8	27762.3	41694	33852	31083.8	34973.9	45014.7	26276.6	21145.2	23615.4	43193.6	49182.8	43006.2	34857.7	23274.9	41798.6	40296.4	29247.6	37793.1	54248.5	42118.4	36475.2	29930.1	31913.9	24391.3	49764.2	45392.3	39505.8	41988.6
	22491.5	24401.1	26480.6	22852.4	26074.4	21939	26307.7	34148.7	25829.1	36704.9	22833	18109.2	33529	39482.6	23608.7	41642.2	25179.3	20199.1	18499.3	23004.5	36422	27697.1	41586.6	33792.6	31036.5	34888.4	44908.2	26240.7	21121.2	23572.9	43082.2	49101.1	42949.8	34808.7	23208.5	41735.9	40245.1	29135	37681.3	54133.2	42059.4	36425	29847.3	31885.3	24351.9	49663.6	45327.4	39461.6	41931.5
	22450.1	24344.5	26426.3	22803.4	26007.7	21892.2	26266.8	34073	25762.2	36625.4	22799.9	18067.8	33457.2	39404.2	23568.5	41547.7	25154.3	20191.6	18478.9	22988.6	36359.3	27632.1	41479.4	33733.2	30989.3	34803.1	44801.9	26204.8	21097.3	23530.4	42971	49019.4	42893.5	34759.9	23142.4	41673.4	40193.8	29022.8	37569.9	54018.1	42000.5	36374.7	29764.8	31856.8	24312.5	49563.2	45262.5	39417.3	41874.5
	22408.8	24288.2	26372	22754.5	25941.2	21845.6	26226.1	33997.4	25695.4	36546	22766.7	18026.6	33385.6	39326	23528.4	41453.5	25129.3	20184	18458.6	22972.6	36296.6	27567.3	41372.5	33674	30942.2	34718.1	44695.9	26169	21073.3	23488	42860.1	48937.9	42837.2	34711	23076.4	41610.9	40142.5	28911.2	37458.8	53903.3	41941.6	36324.6	29682.5	31828.2	24273.2	49462.9	45197.7	39373.1	41817.6
	22367.6	24231.9	26318	22705.7	25874.8	21799.1	26185.3	33922.1	25628.9	36466.7	22733.6	17985.4	33314.2	39247.9	23488.3	41359.4	25104.3	20176.5	18438.2	22956.5	36234.1	27502.6	41265.8	33614.8	30895.1	34633.3	44590.2	26133.2	21049.4	23445.7	42749.4	48856.5	42781	34662.3	23010.6	41548.5	40091.3	28800.1	37348	53788.7	41882.7	36274.5	29600.4	31799.7	24233.9	49362.9	45133	39328.9	41760.8
	22326.4	24175.8	26264	22657.1	25808.7	21752.6	26144.7	33846.9	25562.6	36387.7	22700.5	17944.4	33242.9	39170	23448.3	41265.6	25079.3	20169	18417.9	22940.5	36171.7	27438.1	41159.5	33555.7	30848.1	34548.7	44484.7	26097.5	21025.4	23403.4	42639.1	48775.2	42724.8	34613.6	22945	41486.2	40040.1	28689.5	37237.6	53674.3	41824	36224.5	29518.5	31771.1	24194.7	49263	45068.4	39284.7	41704
	22285.3	24119.9	26210.1	22608.5	25742.7	21706.3	26104	33771.8	25496.4	36308.8	22667.4	17903.4	33171.7	39092.2	23408.4	41172.1	25054.3	20161.4	18397.6	22924.4	36109.4	27373.7	41053.3	33496.8	30801.1	34464.3	44379.4	26061.8	21001.5	23361.3	42529	48694	42668.7	34564.9	22879.6	41424	39989	28579.4	37127.5	53560	41765.3	36174.6	29436.8	31742.5	24155.5	49163.4	45003.8	39240.5	41647.3
	22244.3	24064	26156.4	22560	25676.8	21660.1	26063.5	33697	25430.5	36230	22634.4	17862.6	33100.6	39014.6	23368.5	41078.7	25029.3	20153.8	18377.4	22908.2	36047.2	27309.6	40947.5	33437.9	30754.1	34380.1	44274.4	26026.2	20977.5	23319.2	42419.2	48612.9	42612.6	34516.3	22814.3	41361.8	39937.9	28469.8	37017.7	53446.1	41706.6	36124.7	29355.3	31713.9	24116.4	49063.9	44939.3	39196.3	41590.7
	22203.4	24008.4	26102.8	22511.6	25611.2	21614	26022.9	33622.3	25364.7	36151.4	22601.4	17821.9	33029.8	38937.2	23328.7	40985.6	25004.3	20146.2	18357.2	22892	35985.1	27245.6	40841.9	33379.1	30707.2	34296.2	44169.6	25990.6	20953.5	23277.2	42309.7	48531.9	42556.5	34467.8	22749.3	41299.7	39886.9	28360.6	36908.3	53332.3	41648.1	36075	29274.1	31685.3	24077.3	48964.6	44874.9	39152.1	41534.2
	22162.6	23952.9	26049.3	22463.4	25545.7	21568	25982.4	33547.8	25299.2	36073	22568.5	17781.3	32959	38859.8	23289	40892.8	24979.3	20138.6	18337	22875.8	35923	27181.7	40736.6	33320.4	30660.4	34212.5	44065	25955	20929.6	23235.3	42200.5	48451.1	42500.5	34419.3	22684.4	41237.6	39835.9	28252	36799.2	53218.7	41589.5	36025.3	29193	31656.7	24038.2	48865.5	44810.5	39107.9	41477.8
	22121.8	23897.5	25995.9	22415.2	25480.4	21522.1	25942	33473.5	25233.8	35994.8	22535.6	17740.9	32888.4	38782.7	23249.3	40800.1	24954.3	20130.9	18316.8	22859.5	35861.1	27118	40631.5	33261.8	30613.6	34129	43960.7	25919.5	20905.6	23193.5	42091.5	48370.3	42444.6	34370.8	22619.8	41175.7	39785	28143.9	36690.4	53105.4	41531.1	35975.6	29112.2	31628.1	23999.2	48766.6	44746.2	39063.7	41421.5
	22081.1	23842.3	25942.6	22367.2	25415.3	21476.3	25901.6	33399.3	25168.6	35916.7	22502.7	17700.5	32818	38705.7	23209.7	40707.7	24929.3	20123.2	18296.6	22843.2	35799.3	27054.5	40526.7	33203.3	30566.8	34045.8	43856.6	25884.1	20881.6	23151.8	41982.8	48289.7	42388.6	34322.4	22555.3	41113.8	39734.1	28036.2	36582	52992.2	41472.7	35926	29031.5	31599.4	23960.3	48667.9	44682	39019.5	41365.2
	22040.5	23787.2	25889.5	22319.2	25350.4	21430.7	25861.3	33325.3	25103.6	35838.8	22469.8	17660.2	32747.7	38628.8	23170.2	40615.5	24904.3	20115.5	18276.5	22826.9	35737.6	26991.1	40422.1	33144.9	30520.1	33962.7	43752.8	25848.7	20857.6	23110.1	41874.4	48209.1	42332.7	34274.1	22491	41052	39683.3	27929	36473.8	52879.3	41414.3	35876.6	28951.1	31570.8	23921.4	48569.4	44617.9	38975.3	41309
	21999.9	23732.3	25836.5	22271.4	25285.6	21385.1	25821	33251.5	25038.8	35761	22437	17620.1	32677.5	38552.1	23130.8	40523.6	24879.3	20107.8	18256.4	22810.5	35676	26927.9	40317.8	33086.6	30473.5	33879.9	43649.2	25813.3	20833.6	23068.5	41766.3	48128.7	42276.9	34225.8	22426.8	40990.2	39632.5	27822.3	36366.1	52766.6	41356.1	35827.1	28870.9	31542.1	23882.5	48471.1	44553.8	38931.2	41252.9
	21959.4	23677.5	25783.6	22223.7	25221	21339.7	25780.7	33177.9	24974.2	35683.5	22404.2	17580.1	32607.5	38475.5	23091.4	40431.9	24854.3	20100.1	18236.4	22794.1	35614.6	26864.9	40213.8	33028.4	30426.8	33797.3	43545.9	25778	20809.6	23027	41658.4	48048.3	42221.1	34177.6	22362.9	40928.6	39581.8	27716.1	36258.6	52654.1	41297.9	35777.8	28790.9	31513.4	23843.7	48372.9	44489.8	38887	41196.9
	21919	23622.8	25730.8	22176.1	25156.5	21294.3	25740.5	33104.4	24909.8	35606	22371.4	17540.2	32537.6	38399.1	23052	40340.4	24829.3	20092.3	18216.3	22777.6	35553.2	26802	40110	32970.3	30380.3	33714.9	43442.8	25742.7	20785.6	22985.6	41550.8	47968.1	42165.3	34129.4	22299.1	40866.9	39531.1	27610.4	36151.5	52541.8	41239.7	35728.5	28711.1	31484.7	23804.9	48274.9	44425.9	38842.9	41141
	21878.7	23568.3	25678.2	22128.5	25092.3	21249.1	25700.4	33031.1	24845.6	35528.8	22338.7	17500.3	32467.9	38322.9	23012.8	40249.1	24804.3	20084.6	18196.3	22761.1	35491.9	26739.3	40006.5	32912.3	30333.8	33632.7	43339.9	25707.5	20761.6	22944.3	41443.5	47888	42109.6	34081.3	22235.6	40805.4	39480.4	27505.2	36044.6	52429.7	41181.6	35679.3	28631.5	31456	23766.1	48177.2	44362.1	38798.7	41085.1
	21838.4	23514	25625.6	22081.1	25028.2	21204	25660.3	32958	24781.5	35451.7	22306	17460.6	32398.3	38246.7	22973.6	40158.1	24779.3	20076.8	18176.3	22744.5	35430.7	26676.8	39903.2	32854.3	30287.3	33550.8	43237.3	25672.3	20737.6	22903	41336.5	47808	42053.9	34033.2	22172.2	40744	39429.8	27400.4	35938.2	52317.8	41123.6	35630.2	28552.1	31427.3	23727.4	48079.6	44298.3	38754.5	41029.4
	21798.2	23459.8	25573.2	22033.8	24964.3	21159	25620.2	32885.1	24717.7	35374.7	22273.4	17421.1	32328.8	38170.8	22934.4	40067.3	24754.3	20068.9	18156.4	22727.9	35369.6	26614.4	39800.2	32796.5	30240.9	33469.1	43134.9	25637.2	20713.6	22861.8	41229.7	47728.1	41998.3	33985.2	22109	40682.6	39379.3	27296.1	35832	52206.1	41065.6	35581.1	28472.9	31398.5	23688.8	47982.2	44234.6	38710.4	40973.7
	21758.1	23405.7	25520.9	21986.6	24900.5	21114.1	25580.2	32812.3	24654	35298	22240.7	17381.6	32259.5	38095	22895.4	39976.7	24729.3	20061.1	18136.4	22711.3	35308.6	26552.2	39697.5	32738.8	30194.5	33387.6	43032.7	25602.1	20689.5	22820.8	41123.2	47648.3	41942.7	33937.2	22046	40621.3	39328.8	27192.3	35726.1	52094.7	41007.7	35532.1	28393.9	31369.8	23650.1	47885	44171	38666.2	40918.1
	21718.1	23351.8	25468.8	21939.5	24836.9	21069.3	25540.2	32739.7	24590.5	35221.4	22208.1	17342.2	32190.3	38019.3	22856.4	39886.4	24704.3	20053.2	18116.5	22694.6	35247.8	26490.1	39595	32681.1	30148.1	33306.3	42930.8	25567.1	20665.5	22779.8	41017	47568.6	41887.1	33889.3	21983.1	40560	39278.3	27088.9	35620.6	51983.4	40949.9	35483.2	28315.2	31341	23611.6	47787.9	44107.4	38622.1	40862.6
	21678.1	23298	25416.7	21892.5	24773.5	21024.6	25500.3	32667.3	24527.3	35144.9	22175.6	17303	32121.3	37943.8	22817.4	39796.3	24679.3	20045.3	18096.7	22677.9	35187	26428.2	39492.7	32623.6	30101.8	33225.2	42829.2	25532.1	20641.4	22738.8	40911	47489	41831.6	33841.4	21920.5	40498.8	39227.9	26986	35515.4	51872.4	40892.1	35434.3	28236.6	31312.2	23573	47691.1	44043.9	38578	40807.2
	21638.3	23244.4	25364.8	21845.6	24710.3	20980.1	25460.4	32595.1	24464.2	35068.6	22143.1	17263.9	32052.4	37868.4	22778.6	39706.4	24654.3	20037.4	18076.8	22661.1	35126.3	26366.5	39390.7	32566.1	30055.6	33144.3	42727.7	25497.1	20617.4	22698	40805.3	47409.5	41776.1	33793.6	21858	40437.7	39177.5	26883.6	35410.6	51761.6	40834.4	35385.5	28158.2	31283.4	23534.5	47594.4	43980.5	38533.8	40751.8
	21598.4	23190.9	25313	21798.8	24647.2	20935.6	25420.6	32523	24401.3	34992.5	22110.6	17224.8	31983.7	37793.2	22739.8	39616.7	24629.3	20029.5	18057	22644.3	35065.7	26304.9	39289	32508.7	30009.4	33063.7	42626.5	25462.2	20593.3	22657.2	40699.9	47330.2	41720.7	33745.9	21795.7	40376.7	39127.2	26781.7	35306	51650.9	40776.7	35336.8	28080.1	31254.6	23496.1	47498	43917.2	38489.7	40696.6
	21558.7	23137.6	25261.3	21752.1	24584.3	20891.3	25380.8	32451.1	24338.6	34916.5	22078.1	17185.9	31915.1	37718.2	22701	39527.3	24604.3	20021.5	18037.2	22627.4	35005.3	26243.5	39187.5	32451.5	29963.3	32983.3	42525.6	25427.4	20569.2	22616.5	40594.8	47250.9	41665.2	33698.1	21733.6	40315.7	39076.9	26680.2	35201.8	51540.5	40719.1	35288.2	28002.1	31225.8	23457.6	47401.7	43854	38445.5	40641.4
	21519	23084.4	25209.7	21705.6	24521.6	20847	25341.1	32379.3	24276.1	34840.7	22045.7	17147.1	31846.6	37643.3	22662.4	39438.1	24579.3	20013.6	18017.4	22610.5	34944.9	26182.3	39086.3	32394.3	29917.2	32903.1	42424.8	25392.6	20545.1	22576	40489.9	47171.7	41609.9	33650.5	21671.7	40254.8	39026.7	26579.1	35097.8	51430.3	40661.6	35239.6	27924.4	31196.9	23419.2	47305.6	43790.8	38401.4	40586.3
	21479.4	23031.3	25158.2	21659.1	24459	20802.9	25301.4	32307.8	24213.7	34765.1	22013.3	17108.4	31778.3	37568.5	22623.8	39349.2	24554.3	20005.6	17997.7	22593.5	34884.7	26121.2	38985.3	32337.2	29871.1	32823.1	42324.3	25357.8	20521	22535.4	40385.3	47092.7	41554.6	33602.9	21609.9	40194	38976.5	26478.6	34994.2	51320.3	40604.1	35191.1	27846.8	31168	23380.9	47209.7	43727.7	38357.3	40531.3
	21439.9	22978.4	25106.9	21612.7	24396.6	20758.9	25261.7	32236.4	24151.6	34689.6	21980.9	17069.9	31710.1	37493.9	22585.2	39260.4	24529.3	19997.5	17978	22576.5	34824.5	26060.2	38884.6	32280.2	29825.1	32743.3	42224.1	25323.1	20496.9	22495	40280.9	47013.7	41499.3	33555.3	21548.4	40133.2	38926.4	26378.4	34890.9	51210.5	40546.7	35142.7	27769.5	31139.1	23342.6	47114	43664.6	38313.1	40476.3
	21400.5	22925.7	25055.7	21566.4	24334.4	20715	25222.1	32165.2	24089.6	34614.3	21948.5	17031.4	31642	37419.4	22546.7	39171.9	24504.3	19989.5	17958.3	22559.4	34764.5	25999.5	38784.1	32223.3	29779.1	32663.8	42124.1	25288.5	20472.8	22454.7	40176.8	46934.9	41444	33507.8	21487	40072.5	38876.3	26278.8	34788	51100.9	40489.4	35094.4	27692.3	31110.2	23304.3	47018.4	43601.7	38269	40421.5
	21361.1	22873.1	25004.6	21520.3	24272.4	20671.2	25182.6	32094.1	24027.9	34539.1	21916.2	16993.1	31574.1	37345.1	22508.3	39083.7	24479.3	19981.4	17938.7	22542.3	34704.5	25938.9	38683.8	32166.5	29733.2	32584.4	42024.3	25253.9	20448.7	22414.4	40073	46856.1	41388.8	33460.4	21425.8	40011.9	38826.2	26179.6	34685.3	50991.5	40432.1	35046.1	27615.3	31081.3	23266.1	46923.1	43538.8	38224.8	40366.7
	21321.8	22820.6	24953.6	21474.2	24210.5	20627.5	25143	32023.2	23966.3	34464.1	21884	16954.8	31506.3	37270.9	22470	38995.6	24454.3	19973.3	17919	22525.2	34644.7	25878.4	38583.9	32109.8	29687.3	32505.3	41924.7	25219.3	20424.5	22374.2	39969.4	46777.5	41333.6	33413	21364.7	39951.4	38776.2	26080.8	34583	50882.3	40374.9	34997.9	27538.6	31052.4	23227.9	46827.9	43476	38180.7	40312.1
	21282.6	22768.3	24902.8	21428.3	24148.7	20583.9	25103.6	31952.5	23904.9	34389.3	21851.7	16916.7	31438.7	37196.9	22431.7	38907.8	24429.3	19965.2	17899.4	22507.9	34584.9	25818.1	38484.1	32053.2	29641.5	32426.4	41825.4	25184.8	20400.4	22334.1	39866.2	46698.9	41278.5	33365.6	21303.9	39890.9	38726.3	25982.5	34480.9	50773.3	40317.7	34949.7	27462	31023.4	23189.7	46732.9	43413.2	38136.5	40257.5
	21243.4	22716.1	24852.1	21382.4	24087.2	20540.5	25064.1	31882	23843.7	34314.6	21819.5	16878.7	31371.2	37123	22393.5	38820.2	24404.3	19957	17879.8	22490.7	34525.3	25758	38384.6	31996.7	29595.7	32347.7	41726.3	25150.4	20376.2	22294.1	39763.1	46620.5	41223.4	33318.3	21243.2	39830.5	38676.4	25884.7	34379.2	50664.6	40260.6	34901.7	27385.7	30994.4	23151.6	46638.1	43350.5	38092.4	40202.9
	21204.3	22664.1	24801.5	21336.7	24025.8	20497.1	25024.8	31811.6	23782.7	34240.1	21787.3	16840.8	31303.8	37049.3	22355.4	38732.9	24379.2	19948.8	17860.3	22473.4	34465.7	25698	38285.4	31940.2	29550	32269.2	41627.5	25115.9	20352	22254.2	39660.4	46542.2	41168.3	33271	21182.7	39770.1	38626.5	25787.3	34277.8	50556	40203.6	34853.7	27309.5	30965.4	23113.5	46543.5	43287.9	38048.2	40148.5
	21165.3	22612.2	24751	21291	23964.6	20453.9	24985.4	31741.5	23721.9	34165.7	21755.2	16803	31236.6	36975.7	22317.3	38645.8	24354.2	19940.6	17840.8	22456	34406.3	25638.2	38186.4	31883.9	29504.3	32190.9	41528.8	25081.6	20327.8	22214.3	39557.9	46464	41113.3	33223.8	21122.4	39709.8	38576.7	25690.3	34176.7	50447.6	40146.6	34805.8	27233.5	30936.4	23075.5	46449	43225.4	38004.1	40094.2
	21126.4	22560.4	24700.6	21245.5	23903.6	20410.7	24946.1	31671.4	23661.3	34091.5	21723.1	16765.3	31169.5	36902.3	22279.3	38558.9	24329.2	19932.4	17821.3	22438.6	34346.9	25578.6	38087.7	31827.7	29458.6	32112.8	41430.5	25047.3	20303.6	22174.5	39455.6	46385.8	41058.3	33176.7	21062.3	39649.6	38526.9	25593.8	34075.9	50339.5	40089.7	34757.9	27157.8	30907.3	23037.4	46354.8	43163	37959.9	40039.9
	21087.5	22508.8	24650.3	21200	23842.7	20367.7	24906.9	31601.6	23600.8	34017.4	21691	16727.7	31102.6	36829	22241.3	38472.2	24304.2	19924.2	17801.8	22421.1	34287.7	25519.1	37989.2	31771.5	29413	32035	41332.3	25013	20279.4	22134.8	39353.6	46307.8	41003.4	33129.6	21002.3	39589.5	38477.1	25497.7	33975.5	50231.5	40032.8	34710.1	27082.2	30878.3	22999.5	46260.7	43100.6	37915.8	39985.7
	21048.7	22457.4	24600.2	21154.7	23782	20324.8	24867.7	31531.9	23540.6	33943.5	21658.9	16690.3	31035.7	36755.8	22203.4	38385.8	24279.2	19915.9	17782.4	22403.6	34228.6	25459.8	37890.9	31715.5	29367.4	31957.3	41234.4	24978.8	20255.2	22095.2	39251.9	46229.9	40948.5	33082.5	20942.5	39529.4	38427.4	25402.1	33875.3	50123.7	39976	34662.4	27006.8	30849.2	22961.5	46166.8	43038.3	37871.6	39931.6
	21010	22406.1	24550.2	21109.5	23721.4	20281.9	24828.5	31462.4	23480.5	33869.8	21626.9	16652.9	30969.1	36682.8	22165.6	38299.5	24254.2	19907.6	17763	22386	34169.5	25400.6	37792.9	31659.5	29321.9	31879.9	41136.7	24944.6	20230.9	22055.7	39150.5	46152.1	40893.6	33035.5	20882.9	39469.4	38377.8	25306.9	33775.5	50016.2	39919.3	34614.8	26931.6	30820.1	22923.6	46073.1	42976.1	37827.5	39877.6
	20971.4	22354.9	24500.3	21064.3	23661	20239.2	24789.4	31393.1	23420.6	33796.2	21594.9	16615.7	30902.5	36610	22127.9	38213.6	24229.1	19899.3	17743.6	22368.4	34110.6	25341.6	37695.1	31603.7	29276.4	31802.7	41039.2	24910.5	20206.6	22016.3	39049.3	46074.4	40838.8	32988.6	20823.5	39409.4	38328.2	25212.1	33675.9	49908.8	39862.6	34567.2	26856.6	30791	22885.7	45979.6	42913.9	37783.3	39823.7
	20932.8	22303.9	24450.6	21019.3	23600.8	20196.6	24750.3	31323.9	23360.9	33722.8	21563	16578.6	30836.1	36537.3	22090.2	38127.8	24204.1	19890.9	17724.2	22350.7	34051.8	25282.7	37597.6	31547.9	29231	31725.7	40942	24876.4	20182.4	21976.9	38948.3	45996.8	40784	32941.7	20764.3	39349.6	38278.6	25117.7	33576.7	49801.7	39806	34519.7	26781.8	30761.8	22847.9	45886.2	42851.8	37739.1	39769.8
	20894.3	22253	24400.9	20974.4	23540.8	20154.2	24711.3	31254.9	23301.4	33649.5	21531	16541.6	30769.8	36464.7	22052.5	38042.3	24179.1	19882.5	17704.9	22333	33993.1	25224	37500.3	31492.2	29185.6	31648.9	40845	24842.4	20158.1	21937.6	38847.6	45919.3	40729.2	32894.8	20705.2	39289.8	38229.1	25023.8	33477.7	49694.7	39749.5	34472.3	26707.2	30732.6	22810.1	45793.1	42789.8	37694.9	39716.1
	20855.8	22202.3	24351.4	20929.6	23480.9	20111.8	24672.3	31186	23242.1	33576.4	21499.1	16504.7	30703.7	36392.3	22015	37957	24154.1	19874.1	17685.6	22315.2	33934.4	25165.5	37403.3	31436.6	29140.3	31572.3	40748.3	24808.4	20133.8	21898.4	38747.2	45841.8	40674.5	32848	20646.3	39230	38179.6	24930.4	33379.1	49587.9	39693	34424.9	26632.8	30703.4	22772.3	45700.1	42727.9	37650.8	39662.4
	20817.5	22151.7	24302	20884.8	23421.2	20069.5	24633.3	31117.4	23182.9	33503.4	21467.3	16467.9	30637.7	36320.1	21977.5	37871.9	24129	19865.7	17666.3	22297.4	33875.9	25107.1	37306.5	31381.1	29095	31495.9	40651.7	24774.4	20109.4	21859.3	38647	45764.5	40619.8	32801.3	20587.6	39170.3	38130.2	24837.3	33280.8	49481.4	39636.6	34377.7	26558.6	30674.2	22734.5	45607.3	42666	37606.6	39608.8
	20779.2	22101.3	24252.7	20840.2	23361.6	20027.4	24594.4	31048.9	23124	33430.6	21435.4	16431.3	30571.8	36247.9	21940	37787.1	24104	19857.2	17647	22279.5	33817.5	25048.9	37209.9	31325.8	29049.7	31419.8	40555.4	24740.6	20085.1	21820.3	38547.1	45687.3	40565.2	32754.6	20529	39110.7	38080.8	24744.7	33182.8	49375	39580.2	34330.4	26484.6	30645	22696.8	45514.7	42604.2	37562.4	39555.3
	20741	22051	24203.5	20795.7	23302.2	19985.3	24555.6	30980.6	23065.2	33358	21403.6	16394.7	30506.1	36176	21902.7	37702.5	24079	19848.7	17627.8	22261.5	33759.2	24990.8	37113.6	31270.5	29004.5	31343.8	40459.4	24706.7	20060.8	21781.3	38447.5	45610.2	40510.6	32707.9	20470.6	39051.2	38031.4	24652.5	33085.1	49268.9	39523.9	34283.3	26410.7	30615.7	22659.2	45422.2	42542.5	37518.2	39501.9
	20702.8	22000.8	24154.5	20751.3	23243	19943.4	24516.7	30912.4	23006.7	33285.5	21371.9	16358.2	30440.5	36104.1	21865.4	37618.1	24053.9	19840.2	17608.6	22243.5	33701	24932.9	37017.5	31215.3	28959.4	31268	40363.5	24672.9	20036.4	21742.5	38348	45533.2	40456	32661.3	20412.4	38991.7	37982.1	24560.8	32987.7	49162.9	39467.7	34236.2	26337.1	30586.4	22621.5	45330	42480.9	37474	39448.5
	20664.8	21950.8	24105.5	20707	23183.9	19901.6	24478	30844.4	22948.3	33213.2	21340.1	16321.9	30375	36032.5	21828.1	37533.9	24028.9	19831.6	17589.5	22225.4	33642.9	24875.1	36921.7	31160.1	28914.2	31192.5	40267.9	24639.2	20012	21703.7	38248.9	45456.3	40401.4	32614.8	20354.4	38932.3	37932.8	24469.4	32890.6	49057.2	39411.6	34189.2	26263.6	30557.1	22583.9	45237.9	42419.3	37429.8	39395.3
	20626.8	21901	24056.7	20662.8	23125	19859.8	24439.2	30776.6	22890.1	33141	21308.4	16285.7	30309.7	35960.9	21790.9	37450	24003.9	19823.1	17570.3	22207.3	33584.8	24817.5	36826.1	31105.1	28869.2	31117.2	40172.5	24605.5	19987.6	21665	38150	45379.6	40346.9	32568.3	20296.6	38873	37883.6	24378.5	32793.8	48951.6	39355.4	34142.3	26190.4	30527.8	22546.3	45146	42357.8	37385.6	39342.1
	20588.8	21851.2	24008	20618.7	23066.3	19818.2	24400.5	30708.9	22832.1	33069	21276.8	16249.6	30244.5	35889.5	21753.8	37366.3	23978.8	19814.5	17551.2	22189.1	33526.9	24760.1	36730.8	31050.2	28824.1	31042	40077.4	24571.9	19963.2	21626.4	38051.4	45302.9	40292.5	32521.8	20238.9	38813.7	37834.4	24288	32697.3	48846.3	39299.4	34095.4	26117.3	30498.4	22508.8	45054.3	42296.4	37341.3	39289
	20551	21801.7	23959.5	20574.7	23007.7	19776.7	24361.9	30641.5	22774.2	32997.1	21245.1	16213.6	30179.4	35818.3	21716.8	37282.8	23953.8	19805.9	17532.1	22170.9	33469.1	24702.8	36635.7	30995.4	28779.1	30967.1	39982.4	24538.3	19938.8	21587.9	37953	45226.3	40238.1	32475.4	20181.4	38754.5	37785.3	24197.9	32601.1	48741.1	39243.4	34048.7	26044.4	30469.1	22471.2	44962.8	42235.1	37297.1	39236
	20513.2	21752.2	23911	20530.8	22949.3	19735.3	24323.3	30574.1	22716.6	32925.4	21213.5	16177.7	30114.5	35747.2	21679.8	37199.6	23928.7	19797.2	17513.1	22152.6	33411.4	24645.7	36540.8	30940.7	28734.2	30892.4	39887.8	24504.8	19914.3	21549.4	37854.9	45149.8	40183.7	32429.1	20124.1	38695.3	37736.2	24108.2	32505.2	48636.2	39187.5	34001.9	25971.7	30439.7	22433.7	44871.5	42173.8	37252.9	39183.1
	20475.5	21703	23862.7	20487	22891.1	19694.1	24284.7	30507	22659.2	32853.8	21181.9	16141.9	30049.7	35676.2	21642.9	37116.6	23903.7	19788.5	17494	22134.2	33353.8	24588.7	36446.2	30886	28689.3	30817.9	39793.3	24471.3	19889.9	21511.1	37757	45073.4	40129.3	32382.8	20066.9	38636.3	37687.2	24018.9	32409.6	48531.4	39131.7	33955.3	25899.2	30410.2	22396.3	44780.3	42112.6	37208.6	39130.2
	20437.8	21653.8	23814.5	20443.3	22833	19652.9	24246.2	30440	22601.9	32782.4	21150.4	16106.3	29985	35605.4	21606	37033.8	23878.7	19779.8	17475	22115.8	33296.3	24531.9	36351.8	30831.5	28644.5	30743.6	39699.1	24437.8	19865.4	21472.8	37659.4	44997.2	40075	32336.5	20009.9	38577.3	37638.2	23930.1	32314.3	48426.9	39075.9	33908.7	25826.9	30380.8	22358.9	44689.3	42051.5	37164.4	39077.5
	20400.3	21604.8	23766.4	20399.7	22775.1	19611.8	24207.7	30373.2	22544.8	32711.2	21118.9	16070.7	29920.5	35534.8	21569.2	36951.2	23853.6	19771.1	17456.1	22097.4	33238.9	24475.2	36257.7	30777.1	28599.7	30669.5	39605.1	24404.5	19840.9	21434.6	37562	44921	40020.8	32290.3	19953.1	38518.3	37589.2	23841.6	32219.3	48322.5	39020.2	33862.2	25754.8	30351.3	22321.5	44598.5	41990.5	37120.2	39024.8
	20362.8	21556	23718.4	20356.2	22717.4	19570.9	24169.3	30306.6	22487.9	32640.1	21087.4	16035.3	29856.1	35464.3	21532.5	36868.9	23828.6	19762.3	17437.1	22078.8	33181.6	24418.7	36163.8	30722.7	28554.9	30595.6	39511.3	24371.1	19816.4	21396.5	37464.9	44844.9	39966.5	32244.2	19896.5	38459.5	37540.3	23753.6	32124.6	48218.4	38964.5	33815.8	25682.9	30321.8	22284.1	44507.9	41929.5	37075.9	38972.2
	20325.4	21507.3	23670.6	20312.8	22659.8	19530.1	24130.9	30240.1	22431.2	32569.1	21055.9	16000	29791.8	35393.9	21495.9	36786.8	23803.5	19753.6	17418.2	22060.3	33124.5	24362.4	36070.1	30668.5	28510.2	30521.9	39417.8	24337.8	19791.9	21358.5	37368	44769	39912.3	32198	19840.1	38400.7	37491.4	23665.9	32030.2	48114.4	38908.9	33769.5	25611.1	30292.3	22246.7	44417.5	41868.7	37031.6	38919.7
	20288	21458.7	23622.8	20269.5	22602.4	19489.3	24092.6	30173.8	22374.7	32498.4	21024.5	15964.8	29727.7	35323.7	21459.3	36705	23778.5	19744.8	17399.3	22041.6	33067.4	24306.2	35976.7	30614.3	28465.5	30448.4	39324.5	24304.6	19767.3	21320.6	37271.4	44693.1	39858.2	32152	19783.8	38341.9	37442.5	23578.7	31936.1	48010.7	38853.4	33723.2	25539.6	30262.8	22209.4	44327.3	41807.9	36987.4	38867.2
	20250.8	21410.3	23575.2	20226.4	22545.2	19448.7	24054.3	30107.7	22318.4	32427.7	20993.1	15929.7	29663.7	35253.6	21422.7	36623.3	23753.4	19735.9	17380.4	22022.9	33010.4	24250.2	35883.6	30560.3	28420.9	30375.1	39231.4	24271.4	19742.8	21282.7	37175.1	44617.4	39804.1	32106	19727.7	38283.3	37393.8	23491.9	31842.3	47907.1	38798	33677	25468.2	30233.2	22172.2	44237.2	41747.1	36943.1	38814.9
	20213.5	21362.1	23527.8	20183.3	22488.1	19408.2	24016	30041.7	22262.2	32357.2	20961.8	15894.7	29599.8	35183.6	21386.3	36541.9	23728.4	19727.1	17361.6	22004.2	32953.5	24194.3	35790.6	30506.3	28376.3	30302.1	39138.6	24238.3	19718.2	21245	37079	44541.8	39750	32060	19671.8	38224.7	37345	23405.5	31748.8	47803.8	38742.6	33630.9	25397	30203.6	22134.9	44147.3	41686.5	36898.8	38762.6
	20176.4	21313.9	23480.4	20140.3	22431.1	19367.8	23977.8	29975.9	22206.3	32286.9	20930.5	15859.8	29536.1	35113.8	21349.9	36460.7	23703.4	19718.2	17342.8	21985.3	32896.7	24138.6	35697.9	30452.5	28331.8	30229.2	39046	24205.2	19693.6	21207.3	36983.1	44466.2	39696	32014.1	19616	38166.1	37296.3	23319.4	31655.6	47700.6	38687.3	33584.8	25326.1	30174	22097.7	44057.7	41625.9	36854.5	38710.5
	20139.4	21266	23433.1	20097.5	22374.4	19327.5	23939.7	29910.2	22150.5	32216.8	20899.2	15825.1	29472.5	35044.2	21313.5	36379.8	23678.3	19709.3	17324	21966.5	32840.1	24083	35605.5	30398.7	28287.3	30156.5	38953.6	24172.2	19669	21169.7	36887.5	44390.8	39642	31968.3	19560.4	38107.7	37247.6	23233.8	31562.7	47597.7	38632	33538.8	25255.3	30144.4	22060.5	43968.1	41565.5	36810.2	38658.4
	20102.4	21218.1	23386	20054.7	22317.8	19287.4	23901.5	29844.8	22094.9	32146.7	20867.9	15790.4	29409	34974.7	21277.3	36299.1	23653.3	19700.4	17305.2	21947.5	32783.5	24027.6	35513.3	30345	28242.9	30084.1	38861.4	24139.2	19644.4	21132.3	36792.2	44315.5	39588.1	31922.5	19505	38049.3	37199	23148.5	31470.1	47494.9	38576.8	33492.9	25184.7	30114.7	22023.3	43878.8	41505.1	36766	38606.4
	20065.5	21170.5	23339	20012	22261.4	19247.3	23863.5	29779.5	22039.5	32076.9	20836.7	15755.9	29345.7	34905.3	21241	36218.6	23628.3	19691.4	17286.5	21928.5	32727	23972.4	35421.3	30291.5	28198.5	30011.8	38769.5	24106.3	19619.7	21094.8	36697.1	44240.3	39534.2	31876.7	19449.8	37990.9	37150.4	23063.7	31377.8	47392.4	38521.7	33447.1	25114.2	30085	21986.2	43789.7	41444.7	36721.7	38554.4
	20028.6	21122.9	23292.1	19969.5	22205.1	19207.4	23825.4	29714.3	21984.3	32007.2	20805.5	15721.5	29282.5	34836.1	21204.9	36138.4	23603.2	19682.4	17267.8	21909.5	32670.6	23917.3	35329.6	30238	28154.2	29939.7	38677.8	24073.4	19595.1	21057.5	36602.2	44165.2	39480.3	31831	19394.8	37932.7	37101.9	22979.2	31285.8	47290	38466.7	33401.3	25044	30055.3	21949.1	43700.8	41384.5	36677.3	38502.6
	19991.9	21075.6	23245.4	19927	22149	19167.5	23787.5	29649.4	21929.3	31937.6	20774.4	15687.2	29219.4	34767	21168.8	36058.4	23578.2	19673.4	17249.1	21890.3	32614.4	23862.3	35238.1	30184.7	28109.9	29867.9	38586.4	24040.6	19570.4	21020.3	36507.6	44090.2	39426.5	31785.4	19339.9	37874.5	37053.4	22895.2	31194.1	47187.9	38411.7	33355.6	24974	30025.6	21912	43612	41324.3	36633	38450.8
	19955.2	21028.3	23198.7	19884.7	22093	19127.8	23749.5	29584.6	21874.5	31868.2	20743.3	15653	29156.5	34698.1	21132.8	35978.6	23553.1	19664.4	17230.5	21871.2	32558.2	23807.6	35146.9	30131.4	28065.6	29796.2	38495.2	24007.8	19545.7	20983.2	36413.2	44015.3	39372.7	31739.8	19285.2	37816.4	37004.9	22811.5	31102.7	47085.9	38356.8	33310	24904.1	29995.8	21874.9	43523.4	41264.3	36588.7	38399.2
	19918.6	20981.2	23152.2	19842.4	22037.3	19088.2	23711.6	29519.9	21819.8	31799	20712.2	15618.9	29093.7	34629.3	21096.9	35899	23528.1	19655.3	17211.9	21851.9	32502.2	23752.9	35055.9	30078.2	28021.4	29724.8	38404.2	23975.1	19521	20946.1	36319.1	43940.5	39318.9	31694.2	19230.6	37758.3	36956.5	22728.2	31011.6	46984.2	38301.9	33264.4	24834.4	29966	21837.9	43435	41204.3	36544.4	38347.6
	19882	20934.3	23105.8	19800.3	21981.7	19048.7	23673.8	29455.5	21765.4	31729.9	20681.1	15585	29031	34560.7	21061	35819.7	23503.1	19646.2	17193.3	21832.6	32446.2	23698.5	34965.1	30025.2	27977.3	29653.5	38313.4	23942.4	19496.3	20909.2	36225.3	43865.9	39265.3	31648.7	19176.3	37700.3	36908.1	22645.3	30920.8	46882.7	38247.2	33219	24765	29936.2	21800.9	43346.8	41144.3	36500	38296.1
	19845.6	20887.5	23059.5	19758.2	21926.2	19009.3	23635.9	29391.2	21711.1	31660.9	20650.1	15551.1	28968.4	34492.2	21025.1	35740.6	23478.1	19637.1	17174.7	21813.3	32390.4	23644.1	34874.6	29972.2	27933.2	29582.4	38222.9	23909.8	19471.6	20872.3	36131.7	43791.3	39211.6	31603.3	19122.1	37642.4	36859.8	22562.8	30830.2	46781.3	38192.5	33173.6	24695.7	29906.4	21763.9	43258.8	41084.5	36455.7	38244.7
	19809.2	20840.8	23013.4	19716.3	21870.9	18970	23598.2	29327	21657	31592.1	20619.1	15517.4	28906	34423.8	20989.4	35661.7	23453	19628	17156.2	21793.8	32334.6	23590	34784.3	29919.3	27889.1	29511.6	38132.6	23877.3	19446.8	20835.5	36038.3	43716.8	39158	31557.9	19068.1	37584.6	36811.5	22480.7	30740	46680.2	38137.8	33128.2	24626.5	29876.5	21727	43171	41024.8	36411.4	38193.3
	19772.8	20794.3	22967.3	19674.5	21815.8	18930.8	23560.5	29263.1	21603.1	31523.5	20588.2	15483.7	28843.8	34355.6	20953.7	35583.1	23428	19618.8	17137.7	21774.3	32279	23536	34694.2	29866.6	27845.1	29440.9	38042.5	23844.8	19422	20798.8	35945.2	43642.5	39104.4	31512.5	19014.3	37526.8	36763.3	22398.9	30650	46579.2	38083.3	33083	24557.6	29846.7	21690	43083.3	40965.1	36367	38142.1
	19736.6	20747.9	22921.4	19632.7	21760.8	18891.8	23522.8	29199.3	21549.4	31455	20557.3	15450.2	28781.6	34287.5	20918.1	35504.7	23403	19609.6	17119.2	21754.8	32223.4	23482.1	34604.4	29813.9	27801.2	29370.5	37952.7	23812.3	19397.3	20762.2	35852.3	43568.3	39050.9	31467.2	18960.6	37469.1	36715.1	22317.5	30560.4	46478.5	38028.8	33037.8	24488.9	29816.7	21653.1	42995.8	40905.5	36322.6	38090.9
	19700.4	20701.7	22875.6	19591.1	21706	18852.8	23485.2	29135.6	21495.8	31386.7	20526.4	15416.8	28719.6	34219.6	20882.5	35426.5	23378	19600.4	17100.8	21735.2	32168	23428.4	34514.9	29761.3	27757.3	29300.2	37863.1	23779.9	19372.5	20725.7	35759.7	43494.1	38997.4	31422	18907.1	37411.4	36666.9	22236.5	30471	46377.9	37974.3	32992.7	24420.3	29786.8	21616.3	42908.6	40846	36278.3	38039.8
	19664.3	20655.7	22829.9	19549.6	21651.4	18814	23447.6	29072.2	21442.5	31318.5	20495.6	15383.6	28657.7	34151.8	20847	35348.6	23353	19591.2	17082.3	21715.5	32112.7	23374.8	34425.5	29708.9	27713.4	29230.1	37773.7	23747.6	19347.6	20689.3	35667.4	43420.1	38944	31376.8	18853.8	37353.8	36618.8	22155.9	30382	46277.6	37920	32947.7	24352	29756.9	21579.4	42821.5	40786.6	36233.9	37988.8
	19628.3	20609.7	22784.4	19508.2	21596.9	18775.3	23410	29008.8	21389.3	31250.4	20464.7	15350.4	28595.9	34084.2	20811.6	35270.9	23327.9	19581.9	17063.9	21695.8	32057.4	23321.5	34336.5	29656.5	27669.6	29160.3	37684.6	23715.3	19322.8	20652.9	35575.2	43346.2	38890.6	31331.6	18800.6	37296.3	36570.7	22075.7	30293.2	46177.5	37865.7	32902.7	24283.8	29726.9	21542.6	42734.6	40727.2	36189.5	37937.9
	19592.3	20564	22738.9	19466.9	21542.6	18736.7	23372.5	28945.7	21336.4	31182.6	20434	15317.3	28534.3	34016.7	20776.2	35193.4	23302.9	19572.7	17045.6	21676	32002.3	23268.2	34247.6	29604.2	27625.9	29090.6	37595.7	23683	19298	20616.7	35483.3	43272.4	38837.2	31286.5	18747.7	37238.9	36522.7	21995.8	30204.7	46077.5	37811.5	32857.9	24215.8	29696.9	21505.8	42647.8	40668	36145.1	37887
	19556.5	20518.3	22693.6	19425.6	21488.4	18698.2	23335.1	28882.7	21283.6	31114.8	20403.2	15284.4	28472.8	33949.3	20740.9	35116.2	23277.9	19563.4	17027.2	21656.1	31947.3	23215.1	34159	29552.1	27582.1	29021.1	37507	23650.9	19273.1	20580.5	35391.7	43198.7	38783.9	31241.5	18694.9	37181.5	36474.7	21916.3	30116.5	45977.8	37757.4	32813.1	24148	29666.9	21469	42561.3	40608.8	36100.7	37836.3
	19520.7	20472.8	22648.4	19384.5	21434.4	18659.8	23297.7	28819.9	21231	31047.3	20372.5	15251.6	28411.5	33882.1	20705.7	35039.2	23252.9	19554	17008.9	21636.2	31892.4	23162.2	34070.6	29500	27538.5	28951.9	37418.5	23618.7	19248.2	20544.5	35300.3	43125.2	38730.7	31196.5	18642.2	37124.2	36426.7	21837.1	30028.6	45878.2	37703.3	32768.3	24080.3	29636.8	21432.3	42475	40549.7	36056.3	37785.6
	19484.9	20427.5	22603.3	19343.5	21380.6	18621.5	23260.3	28757.3	21178.6	30979.8	20341.8	15218.8	28350.2	33815.1	20670.5	34962.4	23227.9	19544.7	16990.6	21616.2	31837.6	23109.4	33982.5	29448	27494.9	28882.8	37330.3	23586.6	19223.3	20508.5	35209.2	43051.7	38677.4	31151.5	18589.8	37067	36378.8	21758.4	29941	45778.9	37649.3	32723.7	24012.9	29606.7	21395.5	42388.8	40490.7	36011.9	37735
	19449.3	20382.3	22558.4	19302.6	21326.9	18583.3	23223	28694.8	21126.4	30912.6	20311.2	15186.2	28289.1	33748.1	20635.4	34885.9	23202.9	19535.3	16972.4	21596.2	31782.8	23056.8	33894.6	29396.2	27451.3	28813.9	37242.3	23554.6	19198.4	20472.6	35118.3	42978.3	38624.3	31106.6	18537.5	37009.8	36331	21680	29853.7	45679.7	37595.4	32679.1	23945.6	29576.6	21358.8	42302.8	40431.8	35967.5	37684.5
	19413.7	20337.3	22513.5	19261.8	21273.4	18545.3	23185.7	28632.5	21074.3	30845.4	20280.6	15153.7	28228.2	33681.4	20600.3	34809.5	23177.9	19525.9	16954.2	21576	31728.2	23004.3	33806.9	29344.4	27407.8	28745.2	37154.6	23522.6	19173.4	20436.8	35027.6	42905.1	38571.1	31061.8	18485.4	36952.7	36283.1	21601.9	29766.6	45580.8	37541.5	32634.6	23878.5	29546.5	21322.1	42217	40373	35923.1	37634.1
	19378.2	20292.4	22468.8	19221.1	21220.1	18507.3	23148.5	28570.3	21022.5	30778.5	20250	15121.4	28167.3	33614.7	20565.3	34733.5	23153	19516.5	16936	21555.9	31673.7	22952	33719.5	29292.8	27364.3	28676.7	37067	23490.7	19148.5	20401.1	34937.2	42832	38518	31017	18433.4	36895.7	36235.4	21524.2	29679.9	45482.1	37487.7	32590.2	23811.6	29516.3	21285.5	42131.4	40314.3	35878.6	37583.7
	19342.7	20247.6	22424.2	19180.5	21166.9	18469.5	23111.3	28508.4	20970.8	30711.6	20219.5	15089.1	28106.6	33548.2	20530.4	34657.6	23128	19507	16917.8	21535.6	31619.3	22899.8	33632.3	29241.2	27320.9	28608.4	36979.7	23458.9	19123.5	20365.5	34847	42758.9	38465	30972.2	18381.7	36838.7	36187.6	21446.9	29593.4	45383.5	37434	32545.8	23744.9	29486.2	21248.9	42046	40255.6	35834.2	37533.5
	19307.4	20203	22379.7	19140	21113.8	18431.8	23074.2	28446.5	20919.3	30645	20189	15056.9	28046	33481.9	20495.6	34582	23103	19497.6	16899.7	21515.3	31565	22847.8	33545.4	29189.8	27277.5	28540.3	36892.7	23427.1	19098.5	20330	34757.1	42686	38412	30927.5	18330.1	36781.8	36139.9	21370	29507.3	45285.2	37380.4	32501.6	23678.4	29456	21212.3	41960.8	40197	35789.8	37483.3
	19272.1	20158.6	22335.4	19099.7	21061	18394.2	23037.1	28384.9	20868	30578.4	20158.6	15024.9	27985.6	33415.6	20460.8	34506.6	23078	19488.1	16881.5	21494.9	31510.8	22795.9	33458.7	29138.4	27234.2	28472.4	36805.8	23395.3	19073.5	20294.6	34667.4	42613.2	38359.1	30882.9	18278.7	36725	36092.3	21293.4	29421.4	45187	37326.8	32457.4	23612	29425.7	21175.7	41875.7	40138.5	35745.3	37433.2
	19236.9	20114.3	22291.2	19059.4	21008.3	18356.7	23000	28323.4	20816.9	30512.1	20128.1	14993	27925.2	33349.6	20426	34431.4	23053.1	19478.6	16863.5	21474.5	31456.8	22744.2	33372.2	29087.2	27191	28404.7	36719.2	23363.6	19048.5	20259.2	34578	42540.6	38306.2	30838.3	18227.4	36668.3	36044.6	21217.1	29335.8	45089.1	37273.3	32413.2	23545.9	29395.5	21139.1	41790.9	40080.1	35700.8	37383.2
	19201.7	20070.1	22247	19019.2	20955.7	18319.3	22963	28262.1	20766	30445.8	20097.7	14961.2	27865	33283.6	20391.4	34356.5	23028.1	19469	16845.4	21454	31402.8	22692.7	33286	29036	27147.7	28337.2	36632.8	23332	19023.5	20224	34488.8	42468	38253.3	30793.8	18176.3	36611.6	35997.1	21141.2	29250.4	44991.3	37219.9	32369.2	23479.9	29365.2	21102.6	41706.2	40021.8	35656.4	37333.3
	19166.6	20026.1	22203	18979.1	20903.3	18282	22926.1	28200.9	20715.2	30379.8	20067.4	14929.5	27805	33217.9	20356.8	34281.8	23003.1	19459.4	16827.4	21433.4	31348.9	22641.3	33200	28985	27104.6	28269.8	36546.7	23300.4	18998.4	20188.8	34399.8	42395.5	38200.5	30749.3	18125.4	36555	35949.5	21065.7	29165.4	44893.8	37166.6	32325.2	23414.1	29334.9	21066	41621.7	39963.6	35611.9	37283.5
	19131.7	19982.2	22159.2	18939.2	20851.1	18244.9	22889.2	28139.9	20664.7	30313.8	20037.1	14897.9	27745	33152.2	20322.3	34207.4	22978.2	19449.9	16809.4	21412.8	31295.1	22590	33114.2	28934	27061.5	28202.7	36460.8	23268.8	18973.3	20153.8	34311.1	42323.2	38147.7	30704.8	18074.7	36498.4	35902	20990.5	29080.7	44796.4	37113.3	32281.3	23348.5	29304.6	21029.6	41537.4	39905.5	35567.4	37233.7
	19096.7	19938.5	22115.4	18899.3	20799	18207.8	22852.3	28079.1	20614.3	30248.1	20006.8	14866.4	27685.2	33086.7	20287.8	34133.1	22953.2	19440.3	16791.4	21392.1	31241.4	22538.9	33028.7	28883.2	27018.4	28135.8	36375.1	23237.4	18948.3	20118.8	34222.6	42250.9	38095	30660.4	18024.1	36441.9	35854.6	20915.7	28996.2	44699.3	37060.1	32237.5	23283	29274.2	20993.1	41453.3	39847.4	35522.9	37184.1
	19061.9	19894.9	22071.8	18859.5	20747.1	18170.9	22815.5	28018.4	20564.1	30182.4	19976.5	14835.1	27625.6	33021.3	20253.4	34059.1	22928.3	19430.6	16773.4	21371.4	31187.9	22488	32943.4	28832.5	26975.4	28069	36289.6	23205.9	18923.1	20084	34134.3	42178.8	38042.3	30616.1	17973.7	36385.5	35807.2	20841.2	28912	44602.3	37007	32193.7	23217.7	29243.8	20956.6	41369.4	39789.4	35478.4	37134.5
	19027.1	19851.5	22028.3	18819.9	20695.4	18134.1	22778.7	27957.9	20514.1	30117	19946.3	14803.8	27566	32956.1	20219	33985.4	22903.3	19421	16755.5	21350.5	31134.4	22437.2	32858.4	28781.8	26932.4	28002.4	36204.4	23174.6	18898	20049.2	34046.3	42106.8	37989.7	30571.8	17923.5	36329.2	35759.8	20767.1	28828.1	44505.6	36953.9	32150.1	23152.7	29213.4	20920.2	41285.7	39731.6	35433.9	37085
	18992.4	19808.2	21984.9	18780.3	20643.8	18097.4	22742	27897.5	20464.3	30051.6	19916.1	14772.7	27506.6	32891	20184.8	33911.8	22878.4	19411.3	16737.6	21329.6	31081	22386.5	32773.6	28731.3	26889.5	27936.1	36119.4	23143.3	18872.9	20014.5	33958.6	42034.9	37937.1	30527.5	17873.4	36272.9	35712.5	20693.3	28744.5	44409	36901	32106.5	23087.8	29183	20883.8	41202.1	39673.8	35389.4	37035.5
	18957.8	19765	21941.6	18740.8	20592.3	18060.8	22705.3	27837.3	20414.6	29986.5	19886	14741.7	27447.3	32826.1	20150.6	33838.5	22853.5	19401.6	16719.8	21308.7	31027.8	22336	32689	28680.9	26846.6	27869.9	36034.6	23112	18847.7	19979.9	33871.1	41963.1	37884.6	30483.4	17823.5	36216.7	35665.2	20619.8	28661.2	44312.7	36848.1	32063	23023	29152.5	20847.4	41118.8	39616.1	35344.9	36986.2
	18923.3	19722	21898.4	18701.5	20541.1	18024.3	22668.7	27777.3	20365.2	29921.4	19855.9	14710.7	27388.1	32761.3	20116.4	33765.5	22828.6	19391.9	16702	21287.7	30974.6	22285.7	32604.7	28630.6	26803.8	27803.9	35950	23080.8	18822.6	19945.4	33783.8	41891.5	37832.1	30439.2	17773.8	36160.6	35618	20546.7	28578.1	44216.5	36795.2	32019.5	22958.5	29122	20811	41035.6	39558.5	35300.4	36937
	18888.8	19679.2	21855.4	18662.2	20489.9	17987.9	22632.1	27717.5	20315.9	29856.6	19825.8	14680	27329.1	32696.6	20082.3	33692.6	22803.7	19382.1	16684.1	21266.6	30921.6	22235.5	32520.6	28580.4	26761.1	27738.1	35865.7	23049.6	18797.4	19911	33696.7	41819.9	37779.7	30395.1	17724.2	36104.5	35570.8	20474	28495.4	44120.6	36742.5	31976.2	22894.1	29091.5	20774.7	40952.6	39500.9	35255.8	36887.8
	18854.4	19636.5	21812.5	18623.1	20439	17951.7	22595.6	27657.8	20266.8	29791.8	19795.8	14649.3	27270.2	32632.1	20048.3	33620	22778.7	19372.3	16666.4	21245.4	30868.6	22185.4	32436.7	28530.3	26718.3	27672.5	35781.6	23018.6	18772.2	19876.7	33609.9	41748.5	37727.3	30351.1	17674.9	36048.5	35523.6	20401.5	28412.9	44024.8	36689.8	31932.9	22830	29061	20738.4	40869.8	39443.5	35211.3	36838.7
	18820.1	19593.9	21769.7	18584.1	20388.2	17915.5	22559.1	27598.2	20217.9	29727.2	19765.8	14618.7	27211.4	32567.7	20014.3	33547.6	22753.8	19362.5	16648.6	21224.2	30815.8	22135.5	32353	28480.2	26675.7	27607.1	35697.8	22987.5	18746.9	19842.5	33523.3	41677.1	37674.9	30307.1	17625.7	35992.6	35476.5	20329.5	28330.7	43929.3	36637.2	31889.7	22765.9	29030.4	20702.1	40787.2	39386.2	35166.7	36789.7
	18785.8	19551.5	21727	18545.1	20337.5	17879.5	22522.6	27538.8	20169.2	29662.8	19735.8	14588.3	27152.7	32503.5	19980.5	33475.5	22728.9	19352.7	16630.9	21202.9	30763	22085.8	32269.6	28430.3	26633.1	27541.8	35614.1	22956.5	18721.7	19808.4	33437	41605.9	37622.6	30263.2	17576.6	35936.8	35429.4	20257.7	28248.7	43833.9	36584.7	31846.5	22702.1	28999.8	20665.8	40704.8	39328.9	35122.2	36740.8
	18751.6	19509.3	21684.5	18506.3	20287.1	17843.5	22486.2	27479.6	20120.7	29598.5	19705.9	14557.9	27094.2	32439.4	19946.6	33403.6	22704.1	19342.9	16613.2	21181.5	30710.4	22036.2	32186.5	28380.5	26590.5	27476.8	35530.7	22925.6	18696.4	19774.3	33350.9	41534.8	37570.4	30219.3	17527.7	35881	35382.4	20186.3	28167.1	43738.8	36532.2	31803.5	22638.5	28969.2	20629.5	40622.5	39271.7	35077.6	36691.9
	18717.5	19467.2	21642	18467.5	20236.7	17807.7	22449.9	27420.6	20072.3	29534.4	19676	14527.7	27035.8	32375.4	19912.9	33331.9	22679.2	19333	16595.5	21160.1	30657.9	21986.7	32103.5	28330.8	26548	27411.9	35447.6	22894.8	18671.1	19740.4	33265	41463.8	37518.2	30175.4	17479	35825.3	35335.4	20115.2	28085.7	43643.8	36479.9	31760.5	22575	28938.6	20593.3	40540.5	39214.7	35033	36643.2
	18683.5	19425.2	21599.7	18428.9	20186.6	17772	22413.5	27361.7	20024.1	29470.4	19646.2	14497.6	26977.6	32311.6	19879.2	33260.4	22654.3	19323.1	16577.9	21138.6	30605.4	21937.4	32020.8	28281.3	26505.6	27347.3	35364.6	22863.9	18645.8	19706.6	33179.4	41393	37466.1	30131.6	17430.5	35769.6	35288.4	20044.5	28004.6	43549	36427.6	31717.6	22511.7	28907.9	20557	40458.6	39157.7	34988.5	36594.5
	18649.5	19383.4	21557.5	18390.4	20136.6	17736.4	22377.3	27303	19976.1	29406.5	19616.4	14467.6	26919.4	32247.9	19845.5	33189.2	22629.4	19313.2	16560.3	21117.1	30553.1	21888.3	31938.4	28231.8	26463.2	27282.8	35281.9	22833.2	18620.5	19672.8	33094	41322.2	37413.9	30087.9	17382.1	35714	35241.5	19974.1	27923.8	43454.5	36375.4	31674.7	22448.6	28877.2	20520.8	40377	39100.8	34943.9	36545.9
	18615.7	19341.7	21515.4	18352	20086.7	17701	22341.1	27244.4	19928.3	29342.8	19586.6	14437.7	26861.4	32184.4	19812	33118.2	22604.6	19303.3	16542.7	21095.4	30500.9	21839.3	31856.1	28182.4	26420.8	27218.5	35199.4	22802.5	18595.2	19639.2	33008.8	41251.6	37361.9	30044.2	17333.9	35658.5	35194.6	19904	27843.3	43360.1	36323.2	31632	22385.6	28846.5	20484.7	40295.5	39044	34899.3	36497.4
	18581.8	19300.2	21473.5	18313.6	20037	17665.6	22304.9	27186	19880.7	29279.3	19556.8	14407.9	26803.5	32121	19778.5	33047.4	22579.7	19293.4	16525.2	21073.7	30448.8	21790.5	31774.1	28133.1	26378.5	27154.4	35117.2	22771.9	18569.9	19605.6	32923.9	41181	37309.9	30000.6	17285.9	35603.1	35147.8	19834.3	27763	43265.9	36271.2	31589.3	22322.9	28815.7	20448.5	40214.2	38987.3	34854.7	36449
	18548.1	19258.8	21431.6	18275.4	19987.5	17630.3	22268.8	27127.8	19833.3	29215.9	19527.1	14378.2	26745.7	32057.7	19745	32976.9	22554.9	19283.4	16507.7	21052	30396.8	21741.8	31692.4	28084	26336.3	27090.5	35035.1	22741.3	18544.5	19572.2	32839.2	41110.6	37257.9	29957	17238	35547.7	35101	19764.8	27683	43171.9	36219.2	31546.7	22260.3	28785	20412.4	40133.1	38930.6	34810.1	36400.7
	18514.5	19217.5	21389.9	18237.3	19938.1	17595.2	22232.7	27069.7	19786	29152.6	19497.5	14348.7	26688.1	31994.6	19711.6	32906.6	22530	19273.4	16490.2	21030.2	30344.9	21693.2	31610.8	28034.9	26294.1	27026.8	34953.3	22710.7	18519.1	19538.8	32754.8	41040.3	37206	29913.5	17190.3	35492.5	35054.3	19695.7	27603.3	43078.2	36167.3	31504.2	22197.9	28754.2	20376.2	40052.2	38874.1	34765.4	36352.4
	18480.9	19176.4	21348.3	18199.3	19888.8	17560.2	22196.7	27011.8	19738.9	29089.5	19467.8	14319.2	26630.6	31931.6	19678.3	32836.5	22505.2	19263.4	16472.7	21008.3	30293.1	21644.8	31529.5	27985.9	26251.9	26963.2	34871.7	22680.3	18493.7	19505.5	32670.6	40970.2	37154.2	29870	17142.8	35437.2	35007.6	19627	27523.9	42984.6	36115.5	31461.8	22135.7	28723.3	20340.1	39971.4	38817.7	34720.8	36304.3
	18447.4	19135.5	21306.8	18161.4	19839.8	17525.2	22160.7	26954	19692.1	29026.6	19438.2	14289.9	26573.2	31868.8	19645.1	32766.7	22480.4	19253.4	16455.3	20986.3	30241.4	21596.6	31448.5	27937.1	26209.9	26899.8	34790.4	22649.9	18468.3	19472.4	32586.6	40900.1	37102.4	29826.6	17095.4	35382.1	34960.9	19558.5	27444.7	42891.2	36063.7	31419.4	22073.6	28692.5	20304	39890.9	38761.3	34676.2	36256.2
	18413.9	19094.7	21265.5	18123.6	19790.9	17490.4	22124.7	26896.4	19645.3	28963.8	19408.7	14260.7	26516	31806.1	19611.9	32697.1	22455.6	19243.3	16437.9	20964.3	30189.8	21548.4	31367.7	27888.4	26167.8	26836.7	34709.3	22619.5	18442.9	19439.3	32502.8	40830.2	37050.7	29783.2	17048.2	35327	34914.3	19490.4	27365.8	42798.1	36012	31377.1	22011.7	28661.6	20268	39810.5	38705.1	34631.6	36208.2
	18380.6	19054	21224.2	18085.9	19742.1	17455.7	22088.8	26839	19598.8	28901.1	19379.2	14231.6	26458.8	31743.6	19578.8	32627.7	22430.8	19233.3	16420.5	20942.2	30138.3	21500.5	31287.1	27839.7	26125.9	26773.7	34628.4	22589.2	18417.5	19406.3	32419.3	40760.4	36999	29739.9	17001.2	35272	34867.7	19422.6	27287.2	42705.1	35960.4	31334.9	21950	28630.7	20231.9	39730.4	38648.9	34586.9	36160.3
	18347.3	19013.5	21183.1	18048.3	19693.5	17421.1	22053	26781.7	19552.5	28838.6	19349.7	14202.6	26401.9	31681.2	19545.7	32558.6	22406	19223.2	16403.1	20920	30086.9	21452.7	31206.7	27791.2	26083.9	26710.9	34547.7	22559	18392	19373.4	32336	40690.7	36947.3	29696.6	16954.3	35217.1	34821.2	19355.1	27208.9	42612.3	35908.9	31292.8	21888.5	28599.8	20195.9	39650.4	38592.9	34542.3	36112.4
	18314.1	18973.1	21142.1	18010.8	19645.1	17386.7	22017.2	26724.5	19506.3	28776.2	19320.3	14173.7	26345	31618.9	19512.7	32489.7	22381.2	19213.1	16385.8	20897.8	30035.6	21405	31126.6	27742.8	26042.1	26648.3	34467.3	22528.8	18366.6	19340.6	32253	40621.1	36895.8	29653.4	16907.6	35162.2	34774.7	19287.9	27130.8	42519.8	35857.5	31250.8	21827.2	28568.9	20159.9	39570.6	38536.9	34497.6	36064.7
	18281	18932.9	21101.2	17973.4	19596.8	17352.3	21981.5	26667.6	19460.3	28714	19290.9	14145	26288.2	31556.8	19479.8	32421	22356.4	19203	16368.5	20875.5	29984.5	21357.5	31046.7	27694.5	26000.2	26585.8	34387.1	22498.7	18341.1	19308	32170.2	40551.6	36844.2	29610.3	16861.1	35107.5	34728.3	19221.1	27053	42427.4	35806.1	31208.8	21766	28537.9	20124	39491	38481	34453	36017
	18247.9	18892.8	21060.5	17936.1	19548.6	17318	21945.8	26610.8	19414.5	28651.9	19261.5	14116.3	26231.6	31494.8	19446.9	32352.5	22331.6	19192.8	16351.3	20853.2	29933.4	21310.1	30967	27646.3	25958.5	26523.6	34307.1	22468.6	18315.6	19275.4	32087.6	40482.3	36792.8	29567.2	16814.7	35052.8	34681.9	19154.5	26975.5	42335.2	35754.8	31166.9	21705	28506.9	20088	39411.7	38425.3	34408.4	35969.5
	18214.9	18852.9	21019.8	17898.9	19500.7	17283.9	21910.2	26554.1	19368.9	28590	19232.2	14087.8	26175.1	31432.9	19414.1	32284.3	22306.9	19182.7	16334	20830.8	29882.4	21262.9	30887.6	27598.2	25916.8	26461.5	34227.4	22438.6	18290.1	19242.9	32005.3	40413.1	36741.4	29524.1	16768.5	34998.1	34635.5	19088.3	26898.2	42243.3	35703.6	31125.1	21644.2	28475.9	20052.1	39332.5	38369.6	34363.7	35922
	18182	18813.1	20979.3	17861.9	19452.8	17249.8	21874.6	26497.7	19323.4	28528.2	19202.9	14059.3	26118.8	31371.2	19381.4	32216.3	22282.1	19172.5	16316.8	20808.3	29831.6	21215.8	30808.4	27550.2	25875.1	26399.6	34147.8	22408.6	18264.6	19210.5	31923.1	40344	36690	29481.1	16722.5	34943.6	34589.2	19022.4	26821.3	42151.5	35652.5	31083.4	21583.6	28444.9	20016.2	39253.4	38314	34319	35874.6
	18149.2	18773.5	20938.9	17824.9	19405.2	17215.9	21839	26441.3	19278.1	28466.6	19173.6	14031	26062.5	31309.7	19348.7	32148.5	22257.4	19162.3	16299.7	20785.8	29780.9	21168.9	30729.4	27502.3	25833.5	26337.9	34068.6	22378.8	18239.1	19178.2	31841.3	40275	36638.7	29438.2	16676.6	34889.1	34542.9	18956.8	26744.6	42059.9	35601.5	31041.7	21523.2	28413.8	19980.3	39174.6	38258.5	34274.4	35827.3
	18116.5	18734	20898.6	17788	19357.7	17182.1	21803.5	26385.2	19233.1	28405.2	19144.4	14002.8	26006.4	31248.2	19316.1	32081	22232.7	19152.1	16282.5	20763.1	29730.2	21122.1	30650.7	27454.6	25792	26276.4	33989.5	22348.9	18213.5	19145.9	31759.6	40206.2	36587.5	29395.3	16630.9	34834.7	34496.7	18891.5	26668.1	41968.6	35550.5	31000.2	21462.9	28382.7	19944.4	39096	38203.2	34229.7	35780.1
	18083.8	18694.6	20858.5	17751.2	19310.3	17148.4	21768.1	26329.2	19188.1	28343.8	19115.3	13974.7	25950.4	31187	19283.6	32013.7	22208	19141.9	16265.4	20740.5	29679.7	21075.5	30572.2	27406.9	25750.5	26215.1	33910.7	22319.2	18188	19113.8	31678.2	40137.4	36536.3	29352.5	16585.3	34780.4	34450.5	18826.5	26592	41877.4	35499.6	30958.7	21402.8	28351.6	19908.6	39017.6	38147.9	34185.1	35732.9
	18051.2	18655.4	20818.4	17714.6	19263.1	17114.8	21732.7	26273.3	19143.4	28282.7	19086.1	13946.7	25894.6	31125.8	19251.1	31946.6	22183.2	19131.6	16248.3	20717.7	29629.3	21029	30493.9	27359.4	25709.1	26153.9	33832.1	22289.4	18162.4	19081.8	31597	40068.8	36485.2	29309.7	16540	34726.2	34404.4	18761.9	26516.1	41786.5	35448.8	30917.3	21342.9	28320.5	19872.7	38939.3	38092.7	34140.4	35685.9
	18018.7	18616.4	20778.5	17678	19216.1	17081.3	21697.4	26217.6	19098.9	28221.6	19057	13918.9	25838.9	31064.8	19218.7	31879.7	22158.6	19121.4	16231.3	20694.9	29579	20982.7	30415.9	27312	25667.7	26093	33753.7	22259.8	18136.8	19049.9	31516.1	40000.4	36434.1	29267	16494.7	34672	34358.3	18697.5	26440.5	41695.7	35398.1	30876	21283.1	28289.3	19836.9	38861.3	38037.6	34095.7	35638.9
	17986.2	18577.5	20738.7	17641.5	19169.2	17047.9	21662.1	26162.1	19054.5	28160.8	19028	13891.1	25783.3	31004	19186.3	31813.1	22133.9	19111.1	16214.2	20672.1	29528.8	20936.5	30338.1	27264.6	25626.4	26032.2	33675.6	22230.2	18111.3	19018.1	31435.4	39932	36383.1	29224.3	16449.7	34617.9	34312.3	18633.5	26365.1	41605.2	35347.4	30834.7	21223.6	28258.2	19801.2	38783.5	37982.6	34051.1	35592
	17953.8	18538.7	20699	17605.2	19122.4	17014.6	21626.9	26106.7	19010.3	28100	18999	13863.5	25727.8	30943.3	19154.1	31746.7	22109.2	19100.8	16197.2	20649.2	29478.7	20890.4	30260.6	27217.4	25585.2	25971.6	33597.6	22200.7	18085.7	18986.4	31354.9	39863.8	36332.2	29181.7	16404.8	34563.9	34266.3	18569.7	26290	41514.8	35296.9	30793.6	21164.2	28227	19765.4	38705.8	37927.7	34006.4	35545.3
	17921.6	18500	20659.5	17568.9	19075.9	16981.4	21591.7	26051.5	18966.3	28039.5	18970	13836	25672.5	30882.7	19121.8	31680.6	22084.5	19090.5	16180.3	20626.2	29428.7	20844.5	30183.2	27170.4	25544	25911.1	33520	22171.2	18060.1	18954.7	31274.7	39795.7	36281.3	29139.2	16360.1	34510	34220.3	18506.3	26215.2	41424.7	35246.4	30752.5	21105	28195.8	19729.7	38628.4	37873	33961.7	35498.6
	17889.3	18461.6	20620	17532.8	19029.4	16948.3	21556.6	25996.5	18922.4	27979	18941.1	13808.5	25617.2	30822.3	19089.7	31614.6	22059.9	19080.2	16163.3	20603.1	29378.8	20798.8	30106.1	27123.4	25502.9	25850.9	33442.5	22141.8	18034.5	18923.2	31194.7	39727.7	36230.5	29096.7	16315.5	34456.1	34174.5	18443.1	26140.6	41334.8	35196	30711.5	21046	28164.5	19694	38551.1	37818.3	33917.1	35451.9
	17857.2	18423.2	20580.7	17496.7	18983.2	16915.4	21521.5	25941.6	18878.8	27918.8	18912.2	13781.2	25562.1	30762	19057.6	31548.9	22035.2	19069.9	16146.4	20580	29329	20753.2	30029.3	27076.5	25461.8	25790.8	33365.3	22112.4	18008.9	18891.8	31114.9	39659.9	36179.7	29054.3	16271.1	34402.4	34128.6	18380.3	26066.4	41245	35145.7	30670.6	20987.1	28133.3	19658.3	38474	37763.7	33872.4	35405.4
	17825.1	18385	20541.5	17460.8	18937	16882.5	21486.5	25886.8	18835.3	27858.6	18883.3	13754	25507.2	30701.9	19025.6	31483.4	22010.6	19059.5	16129.5	20556.8	29279.3	20707.7	29952.6	27029.8	25420.8	25731	33288.3	22083.1	17983.2	18860.5	31035.3	39592.1	36129	29011.9	16226.9	34348.7	34082.8	18317.7	25992.4	41155.5	35095.4	30629.8	20928.4	28102	19622.6	38397.2	37709.2	33827.8	35359
	17793.2	18347	20502.4	17425	18891.1	16849.8	21451.5	25832.2	18792	27798.7	18854.5	13727	25452.3	30641.9	18993.6	31418.2	21986	19049.2	16112.7	20533.6	29229.8	20662.4	29876.2	26983.1	25379.8	25671.3	33211.5	22053.9	17957.6	18829.2	30956	39524.5	36078.4	28969.6	16182.8	34295.1	34037	18255.5	25918.6	41066.2	35045.2	30589	20869.9	28070.7	19587	38320.5	37654.8	33783.1	35312.6
	17761.2	18309.1	20463.5	17389.2	18845.3	16817.2	21416.6	25777.8	18748.8	27738.8	18825.7	13700	25397.6	30582.1	18961.7	31353.2	21961.4	19038.8	16095.9	20510.3	29180.3	20617.2	29800.1	26936.6	25338.9	25611.8	33135	22024.7	17932	18798.1	30876.9	39457.1	36027.8	28927.3	16138.9	34241.6	33991.3	18193.5	25845.1	40977.1	34995.2	30548.4	20811.6	28039.4	19551.4	38244	37600.6	33738.4	35266.4
	17729.4	18271.3	20424.6	17353.6	18799.6	16784.6	21381.7	25723.5	18705.9	27679.2	18797	13673.1	25343	30522.4	18929.9	31288.4	21936.8	19028.4	16079.1	20486.9	29131	20572.1	29724.1	26890.2	25298.1	25552.4	33058.7	21995.6	17906.3	18767.1	30798.1	39389.7	35977.3	28885.2	16095.2	34188.1	33945.7	18131.9	25771.9	40888.1	34945.2	30507.8	20753.5	28008	19515.8	38167.7	37546.4	33693.8	35220.2
	17697.7	18233.7	20385.9	17318.1	18754.1	16752.2	21346.9	25669.4	18663.1	27619.6	18768.3	13646.4	25288.6	30462.8	18898.1	31223.8	21912.2	19018	16062.3	20463.5	29081.8	20527.3	29648.4	26843.9	25257.3	25493.3	32982.6	21966.5	17880.6	18736.1	30719.5	39322.5	35926.9	28843	16051.6	34134.8	33900	18070.5	25699	40799.4	34895.3	30467.3	20695.5	27976.7	19480.2	38091.6	37492.3	33649.1	35174.1
	17666	18196.2	20347.3	17282.7	18708.8	16719.9	21312.2	25615.5	18620.5	27560.2	18739.7	13619.8	25234.3	30403.4	18866.4	31159.5	21887.6	19007.6	16045.6	20440	29032.7	20482.5	29573	26797.7	25216.5	25434.3	32906.7	21937.5	17855	18705.3	30641.1	39255.5	35876.5	28800.9	16008.2	34081.5	33854.5	18009.4	25626.3	40710.9	34845.4	30426.9	20637.7	27945.3	19444.7	38015.7	37438.3	33604.5	35128.2
	17634.4	18158.9	20308.8	17247.3	18663.6	16687.7	21277.5	25561.7	18578.1	27501	18711	13593.2	25180.1	30344.1	18834.8	31095.4	21863.1	18997.2	16028.9	20416.5	28983.7	20437.9	29497.7	26751.6	25175.9	25375.5	32831.1	21908.6	17829.3	18674.6	30562.9	39188.5	35826.2	28758.9	15964.9	34028.3	33809	17948.7	25553.8	40622.6	34795.7	30386.5	20580.1	27913.9	19409.2	37940.1	37384.5	33559.8	35082.3
	17602.9	18121.7	20270.4	17212.1	18618.5	16655.6	21242.8	25508	18535.8	27441.9	18682.5	13566.8	25126	30285	18803.2	31031.5	21838.6	18986.8	16012.2	20392.9	28934.8	20393.4	29422.7	26705.7	25135.3	25316.9	32755.7	21879.7	17803.6	18643.9	30485	39121.7	35776	28717	15921.8	33975.2	33763.5	17888.2	25481.7	40534.5	34746	30346.3	20522.7	27882.5	19373.7	37864.6	37330.7	33515.2	35036.4
	17571.4	18084.6	20232.2	17177	18573.6	16623.6	21208.2	25454.5	18493.8	27383	18653.9	13540.5	25072	30226	18771.7	30967.8	21814	18976.3	15995.6	20369.2	28886	20349.1	29348	26659.8	25094.7	25258.4	32680.6	21850.9	17778	18613.4	30407.3	39055	35725.8	28675.1	15878.9	33922.1	33718.1	17828	25409.8	40446.6	34696.4	30306.1	20465.4	27851	19338.2	37789.3	37277.1	33470.5	34990.7
	17540	18047.7	20194.1	17142	18528.9	16591.7	21173.7	25401.2	18451.9	27324.2	18625.5	13514.4	25018.2	30167.2	18740.3	30904.4	21789.5	18965.9	15978.9	20345.5	28837.3	20304.9	29273.4	26614.1	25054.2	25200.2	32605.6	21822.1	17752.3	18582.9	30329.8	38988.4	35675.7	28633.2	15836.1	33869.2	33672.7	17768.1	25338.2	40359	34646.9	30266.1	20408.3	27819.6	19302.8	37714.2	37223.5	33425.9	34945.1
	17508.8	18011	20156	17107.1	18484.3	16559.9	21139.2	25348	18410.1	27265.6	18597	13488.3	24964.5	30108.5	18708.9	30841.2	21765	18955.4	15962.4	20321.7	28788.7	20260.9	29199.1	26568.5	25013.8	25142.1	32530.9	21793.4	17726.6	18552.6	30252.6	38922	35625.7	28591.4	15793.5	33816.3	33627.3	17708.5	25266.8	40271.5	34597.5	30226.1	20351.4	27788.1	19267.3	37639.3	37170.1	33381.3	34899.6
	17477.5	17974.3	20118.2	17072.3	18439.9	16528.2	21104.8	25295	18368.6	27207.1	18568.6	13462.3	24910.9	30049.9	18677.6	30778.2	21740.5	18944.9	15945.8	20297.9	28740.2	20217	29125	26523	24973.4	25084.2	32456.5	21764.8	17700.9	18522.4	30175.6	38855.7	35575.7	28549.7	15751	33763.6	33582.1	17649.1	25195.7	40184.2	34548.1	30186.2	20294.7	27756.6	19231.9	37564.6	37116.7	33336.6	34854.1
	17446.4	17937.9	20080.4	17037.6	18395.6	16496.6	21070.4	25242.1	18327.2	27148.8	18540.2	13436.5	24857.5	29991.5	18646.4	30715.5	21716.1	18934.5	15929.3	20274	28691.9	20173.3	29051.2	26477.6	24933.1	25026.4	32382.2	21736.2	17675.2	18492.2	30098.8	38789.5	35525.8	28508	15708.7	33710.9	33536.8	17590.1	25124.8	40097.1	34498.9	30146.3	20238.2	27725.1	19196.6	37490.1	37063.5	33292	34808.7
	17415.3	17901.5	20042.7	17003	18351.5	16465.1	21036.1	25189.4	18286	27090.6	18511.9	13410.7	24804.2	29933.2	18615.2	30653	21691.6	18924	15912.8	20250	28643.7	20129.7	28977.6	26432.4	24892.9	24968.9	32308.2	21707.7	17649.5	18462.2	30022.2	38723.5	35476	28466.4	15666.6	33658.3	33491.7	17531.3	25054.3	40010.3	34449.7	30106.6	20181.8	27693.6	19161.2	37415.8	37010.4	33247.4	34763.5
	17384.4	17865.3	20005.2	16968.5	18307.5	16433.8	21001.8	25136.9	18245	27032.6	18483.6	13385.1	24751	29875.1	18584.1	30590.7	21667.1	18913.5	15896.3	20226	28595.5	20086.2	28904.2	26387.2	24852.7	24911.5	32234.4	21679.3	17623.7	18432.2	29945.9	38657.6	35426.2	28424.9	15624.6	33605.7	33446.5	17472.9	24983.9	39923.6	34400.6	30067	20125.6	27662	19125.9	37341.6	36957.4	33202.8	34718.3
	17353.5	17829.3	19967.8	16934.1	18263.6	16402.5	20967.6	25084.5	18204.1	26974.7	18455.4	13359.6	24697.9	29817.2	18553	30528.6	21642.7	18903	15879.9	20201.9	28547.5	20042.9	28831	26342.2	24812.6	24854.3	32160.8	21650.9	17598	18402.4	29869.8	38591.8	35376.5	28383.4	15582.8	33553.3	33401.4	17414.7	24913.9	39837.2	34351.6	30027.4	20069.6	27630.4	19090.6	37267.7	36904.5	33158.2	34673.2
	17322.6	17793.4	19930.5	16899.9	18220	16371.4	20933.5	25032.2	18163.5	26917	18427.2	13334.2	24645	29759.3	18522	30466.8	21618.3	18892.4	15863.5	20177.8	28499.6	19999.7	28758.1	26297.3	24772.5	24797.3	32087.5	21622.6	17572.3	18372.6	29794	38526.2	35326.9	28342	15541.1	33501	33356.4	17356.7	24844.1	39750.9	34302.6	29987.9	20013.7	27598.8	19055.3	37194	36851.7	33113.6	34628.2
	17291.9	17757.6	19893.3	16865.7	18176.5	16340.3	20899.4	24980.1	18123	26859.4	18399.1	13308.9	24592.1	29701.6	18491.1	30405.2	21593.9	18881.9	15847.1	20153.6	28451.8	19956.7	28685.4	26252.5	24732.5	24740.4	32014.4	21594.3	17546.6	18343	29718.3	38460.7	35277.3	28300.7	15499.7	33448.7	33311.4	17299.1	24774.5	39664.9	34253.8	29948.5	19958.1	27567.2	19020.1	37120.5	36799	33069	34583.3
	17261.2	17722	19856.3	16831.6	18133.1	16309.3	20865.4	24928.2	18082.6	26802	18370.9	13283.7	24539.5	29644.1	18460.3	30343.8	21569.5	18871.4	15830.8	20129.3	28404.1	19913.8	28612.9	26207.8	24692.6	24683.8	31941.5	21566.1	17520.9	18313.5	29642.9	38395.3	35227.8	28259.4	15458.3	33396.5	33266.5	17241.8	24705.2	39579.1	34205	29909.2	19902.6	27535.6	18984.9	37047.2	36746.4	33024.4	34538.5
	17230.6	17686.5	19819.4	16797.6	18089.9	16278.5	20831.4	24876.4	18042.5	26744.7	18342.9	13258.6	24486.9	29586.7	18429.5	30282.6	21545.1	18860.8	15814.5	20105	28356.5	19871	28540.7	26163.2	24652.7	24627.3	31868.9	21538	17495.1	18284	29567.7	38330.1	35178.4	28218.1	15417.1	33344.4	33221.6	17184.7	24636.2	39493.4	34156.4	29870	19847.3	27504	18949.7	36974.1	36693.9	32979.8	34493.8
	17200.1	17651.2	19782.5	16763.8	18046.8	16247.8	20797.5	24824.8	18002.5	26687.6	18314.8	13233.7	24434.5	29529.5	18398.7	30221.7	21520.8	18850.3	15798.2	20080.6	28309.1	19828.4	28468.7	26118.8	24612.9	24570.9	31796.4	21509.9	17469.4	18254.7	29492.8	38265	35129.1	28177	15376.1	33292.4	33176.8	17127.9	24567.4	39408	34107.8	29830.8	19792.1	27472.3	18914.5	36901.2	36641.5	32935.2	34449.1
	17169.7	17616	19745.8	16730	18003.9	16217.1	20763.6	24773.3	17962.7	26630.6	18286.9	13208.8	24382.1	29472.3	18368.1	30160.9	21496.4	18839.7	15782	20056.2	28261.7	19785.9	28396.9	26074.5	24573.1	24514.8	31724.3	21481.9	17443.7	18225.4	29418.1	38200	35079.8	28135.9	15335.2	33240.5	33132	17071.3	24498.9	39322.8	34059.3	29791.8	19737.1	27440.7	18879.4	36828.5	36589.3	32890.7	34404.6
	17139.3	17580.9	19709.3	16696.3	17961.1	16186.6	20729.8	24722	17923	26573.8	18258.9	13184.1	24330	29415.4	18337.5	30100.5	21472.1	18829.2	15765.8	20031.7	28214.5	19743.6	28325.4	26030.3	24533.5	24458.8	31652.3	21453.9	17417.9	18196.3	29343.6	38135.1	35030.6	28094.8	15294.5	33188.7	33087.3	17015.1	24430.7	39237.8	34010.8	29752.8	19682.4	27409	18844.3	36756	36537.1	32846.1	34360.2
	17109.1	17546	19672.8	16662.8	17918.5	16156.1	20696	24670.8	17883.5	26517.1	18231	13159.5	24277.9	29358.6	18306.9	30040.2	21447.8	18818.6	15749.6	20007.2	28167.3	19701.4	28254	25986.2	24493.8	24403	31580.6	21426	17392.2	18167.2	29269.3	38070.4	34981.5	28053.8	15254	33137	33042.6	16959.1	24362.7	39153	33962.5	29714	19627.7	27377.3	18809.2	36683.7	36485.1	32801.5	34315.8
	17078.9	17511.2	19636.5	16629.3	17876	16125.8	20662.3	24619.8	17844.2	26460.6	18203.2	13134.9	24226	29301.9	18276.5	29980.2	21423.5	18808	15733.4	19982.5	28120.3	19659.3	28183	25942.2	24454.3	24347.4	31509	21398.2	17366.4	18138.3	29195.3	38005.9	34932.5	28012.9	15213.6	33085.3	32998	16903.4	24294.9	39068.4	33914.2	29675.2	19573.3	27345.5	18774.1	36611.6	36433.2	32757	34271.5
	17048.7	17476.6	19600.3	16596	17833.7	16095.6	20628.7	24568.9	17805.1	26404.2	18175.3	13110.5	24174.2	29245.4	18246.1	29920.4	21399.2	18797.4	15717.3	19957.9	28073.4	19617.4	28112.1	25898.4	24414.8	24292	31437.8	21370.4	17340.7	18109.5	29121.5	37941.5	34883.5	27972.1	15173.4	33033.8	32953.4	16847.9	24227.4	38984	33866	29636.5	19519	27313.8	18739.1	36539.6	36381.4	32712.5	34227.4
	17018.7	17442.1	19564.2	16562.7	17791.5	16065.5	20595.1	24518.2	17766.2	26348	18147.6	13086.2	24122.5	29189	18215.7	29860.8	21375	18786.8	15701.2	19933.2	28026.6	19575.6	28041.5	25854.6	24375.3	24236.7	31366.7	21342.7	17315	18080.7	29047.9	37877.2	34834.6	27931.3	15133.3	32982.3	32908.9	16792.8	24160.2	38899.8	33818	29597.8	19464.9	27282	18704.1	36467.9	36329.7	32667.9	34183.3
	16988.7	17407.8	19528.2	16529.6	17749.5	16035.4	20561.6	24467.6	17727.4	26291.9	18119.8	13062	24070.9	29132.7	18185.5	29801.4	21350.7	18776.2	15685.1	19908.4	27979.9	19534	27971.1	25811	24336	24181.6	31295.9	21315.1	17289.2	18052.1	28974.5	37813	34785.8	27890.6	15093.4	32930.9	32864.4	16737.9	24093.2	38815.9	33769.9	29559.3	19411	27250.3	18669.1	36396.4	36278.1	32623.4	34139.3
	16958.8	17373.6	19492.3	16496.5	17707.6	16005.5	20528.2	24417.2	17688.8	26235.9	18092.2	13038	24019.5	29076.6	18155.3	29742.3	21326.5	18765.6	15669.1	19883.6	27933.4	19492.5	27900.9	25767.5	24296.7	24126.6	31225.3	21287.5	17263.5	18023.6	28901.4	37749	34737.1	27849.9	15053.6	32879.6	32820	16683.2	24026.5	38732.1	33722	29520.9	19357.3	27218.5	18634.1	36325.1	36226.6	32578.9	34095.4
	16929	17339.5	19456.6	16463.6	17665.9	15975.7	20494.8	24367	17650.3	26180.2	18064.5	13014	23968.2	29020.7	18125.1	29683.3	21302.3	18755	15653.1	19858.7	27886.9	19451.1	27830.9	25724.2	24257.4	24071.9	31154.9	21260	17237.7	17995.1	28828.5	37685.1	34688.4	27809.3	15014	32828.4	32775.6	16628.8	23960	38648.6	33674.2	29482.5	19303.7	27186.7	18599.2	36254	36175.2	32534.4	34051.6
	16899.3	17305.6	19420.9	16430.8	17624.3	15946	20461.4	24316.9	17612	26124.5	18036.9	12990.2	23917	28964.9	18095	29624.7	21278.1	18744.4	15637.1	19833.7	27840.5	19409.9	27761.2	25680.9	24218.2	24017.3	31084.8	21232.5	17212	17966.8	28755.8	37621.4	34639.8	27768.8	14974.5	32777.3	32731.3	16574.7	23893.8	38565.2	33626.4	29444.3	19250.3	27154.9	18564.3	36183.1	36124	32489.9	34007.9
	16869.7	17271.8	19385.4	16398	17582.9	15916.4	20428.1	24266.9	17573.9	26069.1	18009.4	12966.4	23865.9	28909.2	18065	29566.2	21253.9	18733.8	15621.2	19808.7	27794.3	19368.8	27691.7	25637.8	24179.1	23962.9	31014.8	21205.1	17186.3	17938.5	28683.3	37557.8	34591.3	27728.3	14935.2	32726.3	32687	16520.9	23827.8	38482.1	33578.8	29406.1	19197.1	27123	18529.4	36112.4	36072.8	32445.5	33964.3
	16840.1	17238.2	19350	16365.4	17541.6	15886.8	20394.9	24217.1	17536	26013.7	17981.8	12942.8	23815	28853.7	18035.1	29507.9	21229.7	18723.2	15605.3	19783.7	27748.2	19327.9	27622.5	25594.8	24140.1	23908.6	30945.2	21177.8	17160.5	17910.4	28611.1	37494.3	34542.9	27687.9	14896.1	32675.4	32642.8	16467.3	23762.1	38399.1	33531.2	29368	19144.1	27091.2	18494.6	36041.9	36021.8	32401	33920.8
	16810.6	17204.7	19314.8	16332.9	17500.5	15857.4	20361.8	24167.5	17498.2	25958.6	17954.4	12919.3	23764.2	28798.4	18005.2	29449.9	21205.6	18712.6	15589.4	19758.6	27702.2	19287.1	27553.4	25551.9	24101.1	23854.6	30875.7	21150.5	17134.8	17882.4	28539.1	37431	34494.5	27647.5	14857.1	32624.5	32598.7	16414	23696.6	38316.4	33483.7	29330	19091.2	27059.3	18459.8	35971.6	35970.9	32356.6	33877.3
	16781.2	17171.3	19279.6	16300.5	17459.5	15828.1	20328.6	24118	17460.6	25903.5	17927	12895.9	23713.5	28743.1	17975.4	29392.1	21181.5	18701.9	15573.6	19733.4	27656.3	19246.4	27484.6	25509.1	24062.2	23800.7	30806.5	21123.3	17109	17854.4	28467.3	37367.8	34446.2	27607.3	14818.3	32573.8	32554.6	16360.9	23631.4	38233.9	33436.3	29292.1	19038.5	27027.4	18425	35901.5	35920.1	32312.1	33834
	16751.9	17138.1	19244.6	16268.1	17418.7	15798.9	20295.6	24068.6	17423.2	25848.6	17899.6	12872.6	23662.9	28688.1	17945.6	29334.5	21157.4	18691.3	15557.7	19708.2	27610.5	19205.9	27416	25466.5	24023.3	23746.9	30737.4	21096.2	17083.3	17826.6	28395.7	37304.7	34398	27567.1	14779.6	32523.1	32510.5	16308.1	23566.4	38151.6	33389	29254.3	18986	26995.5	18390.2	35831.6	35869.4	32267.7	33790.8
	16722.6	17105	19209.7	16235.9	17378	15769.8	20262.6	24019.4	17386	25793.9	17872.2	12849.4	23612.5	28633.1	17915.9	29277.2	21133.3	18680.7	15542	19682.9	27564.8	19165.5	27347.7	25423.9	23984.5	23693.4	30668.7	21069.1	17057.6	17798.9	28324.4	37241.8	34349.9	27526.9	14741.1	32472.6	32466.5	16255.6	23501.7	38069.5	33341.7	29216.5	18933.6	26963.6	18355.5	35761.9	35818.8	32223.3	33747.6
	16693.4	17072	19174.9	16203.8	17337.5	15740.8	20229.7	23970.4	17348.9	25739.3	17844.9	12826.3	23562.2	28578.3	17886.3	29220.1	21109.2	18670.1	15526.2	19657.6	27519.3	19125.2	27279.6	25381.5	23945.8	23640	30600.1	21042.1	17031.8	17771.3	28253.3	37179.1	34301.9	27486.8	14702.7	32422.1	32422.6	16203.3	23437.3	37987.6	33294.6	29178.9	18881.5	26931.7	18320.8	35692.4	35768.3	32178.9	33704.6
	16664.3	17039.2	19140.2	16171.8	17297.1	15711.9	20196.8	23921.5	17312	25684.9	17817.7	12803.3	23512	28523.7	17856.8	29163.1	21085.1	18659.4	15510.5	19632.2	27473.8	19085.1	27211.7	25339.3	23907.1	23586.8	30531.8	21015.2	17006.1	17743.7	28182.4	37116.4	34253.9	27446.8	14664.5	32371.8	32378.7	16151.3	23373	37905.9	33247.5	29141.3	18829.5	26899.8	18286.1	35623.2	35718	32134.5	33661.6
	16635.3	17006.6	19105.7	16139.9	17256.9	15683.1	20164	23872.8	17275.2	25630.6	17790.5	12780.4	23462	28469.2	17827.3	29106.5	21061.1	18648.8	15494.8	19606.8	27428.5	19045.1	27144	25297.1	23868.5	23533.7	30463.7	20988.3	16980.4	17716.3	28111.7	37053.9	34206.1	27406.9	14626.4	32321.5	32334.8	16099.5	23309.1	37824.4	33200.5	29103.9	18777.6	26867.9	18251.5	35554.1	35667.8	32090.1	33618.8
	16606.4	16974	19071.2	16108.1	17216.8	15654.3	20131.3	23824.2	17238.6	25576.5	17763.3	12757.7	23412	28414.9	17797.8	29050	21037.1	18638.2	15479.1	19581.3	27383.3	19005.3	27076.5	25255.1	23830	23480.9	30395.8	20961.5	16954.7	17689	28041.3	36991.6	34158.3	27367	14588.5	32271.3	32291.1	16048	23245.4	37743.2	33153.6	29066.5	18726	26835.9	18216.8	35485.2	35617.6	32045.8	33576
	16577.5	16941.7	19036.9	16076.4	17176.8	15625.7	20098.6	23775.7	17202.2	25522.5	17736.2	12735.1	23362.2	28360.7	17768.5	28993.8	21013.1	18627.5	15463.5	19555.8	27338.2	18965.6	27009.3	25213.1	23791.6	23428.2	30328.1	20934.7	16929	17661.8	27971.1	36929.4	34110.6	27327.2	14550.7	32221.2	32247.3	15996.7	23181.9	37662.1	33106.8	29029.2	18674.5	26803.9	18182.3	35416.5	35567.7	32001.4	33533.3
	16548.7	16909.4	19002.7	16044.8	17137	15597.2	20066	23727.4	17165.9	25468.7	17709.2	12712.5	23312.5	28306.6	17739.2	28937.7	20989.1	18616.9	15447.9	19530.2	27293.2	18926	26942.3	25171.4	23753.2	23375.6	30260.7	20908	16903.3	17634.7	27901.1	36867.3	34062.9	27287.5	14513.1	32171.2	32203.7	15945.7	23118.7	37581.3	33060.1	28992	18623.2	26772	18147.7	35348.1	35517.8	31957.1	33490.8
	16520	16877.3	18968.6	16013.3	17097.4	15568.8	20033.5	23679.3	17129.8	25415	17682.1	12690.1	23263	28252.7	17710	28881.9	20965.1	18606.3	15432.3	19504.6	27248.3	18886.6	26875.6	25129.7	23714.9	23323.3	30193.5	20881.4	16877.6	17607.6	27831.3	36805.4	34015.4	27247.8	14475.7	32121.4	32160.1	15895	23055.7	37500.6	33013.4	28954.9	18572.1	26740	18113.2	35279.8	35468	31912.8	33448.3
	16491.4	16845.4	18934.7	15981.9	17057.9	15540.5	20001	23631.3	17093.9	25361.5	17655.2	12667.8	23213.6	28198.9	17680.8	28826.3	20941.2	18595.6	15416.8	19478.9	27203.6	18847.3	26809	25088.1	23676.6	23271.1	30126.6	20854.8	16851.9	17580.7	27761.8	36743.6	33967.9	27208.2	14438.4	32071.6	32116.5	15844.5	22993	37420.2	32966.9	28917.9	18521.1	26708	18078.7	35211.7	35418.4	31868.5	33405.9
	16462.9	16813.5	18900.8	15950.6	17018.5	15512.3	19968.5	23583.5	17058.2	25308.1	17628.2	12645.6	23164.3	28145.3	17651.7	28771	20917.3	18585	15401.3	19453.2	27159	18808.1	26742.7	25046.7	23638.4	23219	30059.8	20828.4	16826.2	17553.9	27692.5	36682	33920.6	27168.7	14401.2	32021.9	32073	15794.2	22930.5	37340	32920.4	28881	18470.3	26676	18044.3	35143.9	35368.9	31824.3	33363.6
	16434.4	16781.8	18867.1	15919.5	16979.3	15484.2	19936.2	23535.8	17022.6	25254.9	17601.4	12623.5	23115.1	28091.9	17622.7	28715.8	20893.4	18574.4	15385.8	19427.4	27114.4	18769.1	26676.6	25005.4	23600.3	23167.2	29993.3	20801.9	16800.5	17527.2	27623.4	36620.5	33873.3	27129.2	14364.2	31972.3	32029.6	15744.2	22868.2	37260	32874.1	28844.1	18419.7	26644	18009.8	35076.3	35319.5	31780	33321.5
	16406	16750.3	18833.5	15888.4	16940.3	15456.1	19903.9	23488.2	16987.1	25201.8	17574.5	12601.5	23066	28038.6	17593.7	28660.9	20869.5	18563.7	15370.4	19401.6	27070	18730.2	26610.8	24964.2	23562.3	23115.5	29927	20775.6	16774.9	17500.6	27554.5	36559.2	33826.1	27089.8	14327.4	31922.8	31986.2	15694.5	22806.2	37180.3	32827.8	28807.4	18369.3	26612	17975.5	35008.8	35270.2	31735.8	33279.4
	16377.7	16718.9	18800	15857.4	16901.4	15428.2	19871.7	23440.9	16951.9	25148.9	17547.8	12579.6	23017.1	27985.4	17564.8	28606.2	20845.6	18553.1	15355	19375.7	27025.8	18691.4	26545.2	24923.2	23524.3	23064	29861	20749.3	16749.2	17474.1	27485.9	36498	33779	27050.5	14290.7	31873.4	31942.9	15645	22744.5	37100.7	32781.6	28770.7	18319	26579.9	17941.1	34941.6	35221	31691.6	33237.4
	16349.5	16687.6	18766.6	15826.5	16862.6	15400.4	19839.5	23393.6	16916.8	25096.1	17521	12557.8	22968.3	27932.4	17536	28551.7	20821.8	18542.5	15339.6	19349.8	26981.6	18652.8	26479.8	24882.3	23486.4	23012.7	29795.1	20723	16723.6	17447.7	27417.5	36437	33732	27011.3	14254.2	31824.2	31899.6	15595.7	22683	37021.3	32735.5	28734.2	18269	26547.9	17906.8	34874.6	35172	31647.4	33195.5
	16321.4	16656.5	18733.4	15795.8	16824	15372.7	19807.4	23346.5	16881.9	25043.5	17494.3	12536.2	22919.7	27879.5	17507.2	28497.5	20797.9	18531.9	15324.3	19323.9	26937.6	18614.3	26414.6	24841.5	23448.6	22961.5	29729.5	20696.9	16698	17421.3	27349.3	36376.1	33685.1	26972.1	14217.8	31775	31856.4	15546.7	22621.7	36942.2	32689.4	28697.7	18219.1	26515.9	17872.5	34807.8	35123.1	31603.3	33153.7
	16293.3	16625.5	18700.2	15765.1	16785.5	15345	19775.4	23299.6	16847.1	24991.1	17467.7	12514.6	22871.1	27826.8	17478.5	28443.4	20774.1	18521.3	15308.9	19297.9	26893.7	18576	26349.7	24800.8	23410.9	22910.5	29664.1	20670.8	16672.4	17395.1	27281.3	36315.3	33638.2	26933	14181.6	31725.9	31813.3	15497.9	22560.7	36863.3	32643.5	28661.4	18169.3	26483.8	17838.3	34741.2	35074.3	31559.2	33112
	16265.3	16594.7	18667.2	15734.6	16747.2	15317.5	19743.4	23252.8	16812.5	24938.7	17441.1	12493.2	22822.7	27774.3	17449.9	28389.6	20750.3	18510.6	15293.7	19271.8	26849.9	18537.8	26285	24760.2	23373.2	22859.7	29599	20644.7	16646.8	17369	27213.6	36254.8	33591.5	26894	14145.5	31677	31770.2	15449.4	22500	36784.6	32597.7	28625.1	18119.8	26451.8	17804.1	34674.8	35025.6	31515.1	33070.4
	16237.4	16563.9	18634.3	15704.1	16709	15290.1	19711.5	23206.2	16778	24886.6	17414.6	12471.8	22774.4	27721.9	17421.3	28336	20726.6	18500	15278.4	19245.8	26806.2	18499.7	26220.5	24719.8	23335.6	22809	29534.1	20618.7	16621.2	17343	27146	36194.3	33544.8	26855	14109.5	31628.1	31727.2	15401.1	22439.4	36706.1	32551.9	28588.9	18070.4	26419.7	17769.9	34608.6	34977.1	31471	33028.9
	16209.6	16533.4	18601.6	15673.8	16670.9	15262.7	19679.7	23159.7	16743.8	24834.6	17388.1	12450.6	22726.3	27669.6	17392.8	28282.6	20702.8	18489.4	15263.2	19219.6	26762.6	18461.8	26156.2	24679.5	23298	22758.5	29469.4	20592.8	16595.6	17317.1	27078.7	36134	33498.3	26816.1	14073.7	31579.3	31684.2	15353.1	22379.1	36627.9	32506.3	28552.8	18021.2	26387.6	17735.8	34542.6	34928.6	31427	32987.5
	16181.9	16502.9	18568.9	15643.5	16633	15235.5	19647.9	23113.3	16709.6	24782.7	17361.6	12429.5	22678.3	27617.5	17364.4	28229.4	20679.1	18478.8	15248	19193.5	26719.2	18424	26092.2	24639.3	23260.6	22708.2	29404.9	20567	16570	17291.3	27011.7	36073.9	33451.8	26777.3	14038.1	31530.7	31641.3	15305.3	22319.1	36549.8	32460.7	28516.8	17972.1	26355.6	17701.7	34476.8	34880.3	31383	32946.3
	16154.2	16472.6	18536.4	15613.4	16595.3	15208.3	19616.2	23067.1	16675.7	24731	17335.3	12408.5	22630.4	27565.5	17336	28176.4	20655.4	18468.3	15232.8	19167.3	26675.9	18386.3	26028.4	24599.3	23223.2	22658	29340.7	20541.2	16544.5	17265.6	26944.8	36013.9	33405.4	26738.6	14002.6	31482.1	31598.5	15257.8	22259.3	36472	32415.2	28480.9	17923.3	26323.5	17667.7	34411.3	34832.2	31339	32905.1
	16126.6	16442.5	18504	15583.4	16557.7	15181.3	19584.6	23021.1	16641.9	24679.4	17308.9	12387.6	22582.6	27513.7	17307.7	28123.7	20631.7	18457.7	15217.7	19141	26632.7	18348.8	25964.8	24559.4	23185.9	22608	29276.6	20515.5	16519	17240	26878.2	35954	33359.2	26699.9	13967.3	31433.7	31555.7	15210.4	22199.7	36394.4	32369.8	28445.1	17874.6	26291.4	17633.7	34346	34784.1	31295	32864
	16099.2	16412.5	18471.7	15553.5	16520.2	15154.3	19553	22975.2	16608.2	24628	17282.6	12366.8	22535	27462.1	17279.5	28071.2	20608	18447.1	15202.6	19114.7	26589.7	18311.4	25901.5	24519.6	23148.7	22558.2	29212.9	20489.9	16493.5	17214.5	26811.8	35894.3	33313	26661.3	13932.1	31385.4	31513	15163.4	22140.4	36317	32324.5	28409.4	17826.1	26259.4	17599.7	34280.8	34736.2	31251.1	32823
	16071.7	16382.6	18439.5	15523.7	16482.9	15127.4	19521.5	22929.5	16574.8	24576.8	17256.4	12346.1	22487.4	27410.6	17251.3	28018.8	20584.4	18436.5	15187.5	19088.4	26546.7	18274.1	25838.3	24479.9	23111.5	22508.6	29149.3	20464.3	16468	17189.1	26745.7	35834.8	33266.9	26622.8	13897.1	31337.2	31470.3	15116.5	22081.4	36239.8	32279.3	28373.8	17777.8	26227.3	17565.8	34215.9	34688.4	31207.2	32782.1
	16044.4	16352.9	18407.4	15493.9	16445.8	15100.7	19490.1	22883.9	16541.5	24525.7	17230.2	12325.5	22440.1	27359.2	17223.2	27966.8	20560.8	18426	15172.5	19062	26503.9	18237	25775.4	24440.4	23074.4	22459.1	29086	20438.8	16442.5	17163.8	26679.7	35775.4	33220.9	26584.4	13862.2	31289.1	31427.7	15069.9	22022.5	36162.8	32234.1	28338.2	17729.6	26195.2	17531.9	34151.2	34640.7	31163.4	32741.3
	16017.2	16323.3	18375.5	15464.3	16408.8	15074	19458.8	22838.4	16508.3	24474.8	17204.1	12305	22392.8	27308	17195.2	27914.9	20537.2	18415.4	15157.5	19035.6	26461.2	18200	25712.8	24401	23037.4	22409.8	29022.9	20413.4	16417	17138.6	26614	35716.2	33175	26546.1	13827.5	31241.1	31385.2	15023.6	21963.9	36086.1	32189.1	28302.8	17681.6	26163.1	17498	34086.7	34593.2	31119.5	32700.6
	15990	16293.8	18343.7	15434.8	16371.9	15047.4	19427.5	22793.1	16475.3	24424	17178	12284.7	22345.7	27257	17167.2	27863.2	20513.6	18404.9	15142.5	19009.2	26418.7	18163.2	25650.3	24361.7	23000.5	22360.7	28960	20388	16391.6	17113.5	26548.5	35657.1	33129.2	26507.8	13792.9	31193.2	31342.7	14977.5	21905.6	36009.6	32144.1	28267.5	17633.8	26131.1	17464.2	34022.4	34545.8	31075.8	32660.1
	15962.9	16264.5	18312	15405.4	16335.2	15020.9	19396.3	22748	16442.5	24373.3	17152	12264.4	22298.7	27206.1	17139.3	27811.8	20490	18394.4	15127.6	18982.7	26376.2	18126.5	25588.1	24322.5	22963.7	22311.7	28897.3	20362.7	16366.2	17088.6	26483.2	35598.2	33083.5	26469.6	13758.4	31145.4	31300.3	14931.6	21847.5	35933.3	32099.3	28232.2	17586.2	26099	17430.5	33958.3	34498.5	31032	32619.6
	15935.9	16235.3	18280.4	15376.2	16298.6	14994.5	19365.1	22703	16409.8	24322.8	17126	12244.2	22251.8	27155.4	17111.5	27760.5	20466.5	18383.8	15112.7	18956.2	26333.9	18089.9	25526.2	24283.5	22926.9	22262.9	28834.9	20337.5	16340.8	17063.7	26418.2	35539.4	33037.9	26431.5	13724.1	31097.7	31258	14885.9	21789.6	35857.2	32054.5	28197.1	17538.7	26066.9	17396.8	33894.5	34451.3	30988.3	32579.2
	15909	16206.2	18248.9	15347	16262.1	14968.2	19334.1	22658.1	16377.3	24272.5	17100	12224.2	22205.1	27104.8	17083.7	27709.5	20443	18373.3	15097.8	18929.7	26291.7	18053.4	25464.4	24244.6	22890.2	22214.2	28772.7	20312.3	16315.4	17038.9	26353.4	35480.8	32992.4	26393.4	13690	31050.2	31215.7	14840.5	21731.9	35781.4	32009.8	28162	17491.4	26034.8	17363.1	33830.8	34404.3	30944.6	32539
	15882.1	16177.3	18217.6	15317.9	16225.8	14942	19303.1	22613.4	16344.9	24222.3	17074.2	12204.3	22158.5	27054.3	17056.1	27658.7	20419.5	18362.8	15083	18903.1	26249.7	18017.1	25402.9	24205.8	22853.6	22165.8	28710.7	20287.2	16290	17014.2	26288.8	35422.4	32947	26355.4	13656	31002.7	31173.5	14795.3	21674.5	35705.7	31965.3	28127.1	17444.3	26002.8	17329.5	33767.4	34357.4	30900.9	32498.8
	15855.4	16148.5	18186.3	15288.9	16189.7	14915.9	19272.1	22568.9	16312.8	24172.3	17048.4	12184.4	22112	27004.1	17028.4	27608.1	20396	18352.3	15068.2	18876.5	26207.7	17980.9	25341.6	24167.2	22817	22117.5	28649	20262.2	16264.7	16989.6	26224.4	35364.1	32901.7	26317.6	13622.2	30955.4	31131.4	14750.4	21617.4	35630.3	31920.8	28092.2	17397.4	25970.7	17295.9	33704.2	34310.6	30857.3	32458.7
	15828.7	16119.9	18155.2	15260.1	16153.7	14889.9	19241.3	22524.5	16280.7	24122.4	17022.6	12164.7	22065.7	26953.9	17000.9	27557.7	20372.5	18341.8	15053.4	18849.8	26165.9	17944.9	25280.5	24128.7	22780.6	22069.3	28587.5	20237.2	16239.4	16965.1	26160.2	35305.9	32856.5	26279.7	13588.5	30908.2	31089.3	14705.7	21560.5	35555.1	31876.4	28057.4	17350.6	25938.6	17262.4	33641.2	34264	30813.8	32418.8
	15802.1	16091.4	18124.2	15231.3	16117.8	14863.9	19210.5	22480.2	16248.8	24072.7	16996.9	12145.1	22019.4	26904	16973.4	27507.6	20349.1	18331.4	15038.6	18823.1	26124.2	17909	25219.7	24090.3	22744.2	22021.4	28526.2	20212.3	16214.1	16940.7	26096.3	35247.9	32811.4	26242	13554.9	30861.1	31047.3	14661.2	21503.8	35480.2	31832.1	28022.8	17304.1	25906.6	17228.9	33578.4	34217.4	30770.2	32378.9
	15775.6	16063.1	18093.4	15202.6	16082.1	14838.1	19179.8	22436.1	16217.1	24023.1	16971.2	12125.6	21973.3	26854.2	16946	27457.6	20325.7	18320.9	15023.9	18796.4	26082.7	17873.2	25159	24052.1	22707.9	21973.6	28465.1	20187.5	16188.8	16916.5	26032.6	35190.1	32766.5	26204.4	13521.5	30814.1	31005.4	14616.9	21447.3	35405.4	31787.8	27988.2	17257.6	25874.5	17195.4	33515.8	34171.1	30726.7	32339.2
	15749.2	16034.8	18062.6	15174.1	16046.5	14812.3	19149.2	22392.1	16185.6	23973.7	16945.6	12106.2	21927.4	26804.5	16918.6	27407.9	20302.3	18310.5	15009.2	18769.7	26041.3	17837.6	25098.6	24013.9	22671.7	21926	28404.3	20162.7	16163.6	16892.3	25969.1	35132.4	32721.6	26166.8	13488.3	30767.3	30963.5	14572.9	21391.1	35330.9	31743.7	27953.7	17211.4	25842.4	17162	33453.4	34124.8	30683.3	32299.5
	15722.8	16006.8	18032	15145.7	16011.1	14786.7	19118.6	22348.3	16154.1	23924.5	16920.1	12086.9	21881.6	26755	16891.3	27358.4	20278.9	18300	14994.6	18742.9	26000	17802.1	25038.5	23975.9	22635.5	21878.5	28343.6	20138	16138.4	16868.2	25905.9	35074.9	32676.8	26129.3	13455.2	30720.5	30921.7	14529.1	21335.1	35256.6	31699.7	27919.3	17165.3	25810.4	17128.7	33391.3	34078.7	30639.9	32260
	15696.6	15978.8	18001.5	15117.3	15975.8	14761.1	19088.1	22304.6	16122.9	23875.3	16894.6	12067.7	21835.9	26705.7	16864.1	27309.1	20255.6	18289.6	14980	18716.1	25958.8	17766.7	24978.5	23938.1	22599.5	21831.2	28283.3	20113.4	16113.2	16844.2	25842.8	35017.6	32632.1	26091.9	13422.2	30673.9	30880	14485.5	21279.4	35182.5	31655.7	27885.1	17119.5	25778.3	17095.4	33329.4	34032.7	30596.5	32220.6
	15670.4	15951	17971.1	15089.1	15940.7	14735.6	19057.7	22261.1	16091.8	23826.4	16869.1	12048.6	21790.3	26656.5	16837	27260	20232.3	18279.2	14965.4	18689.2	25917.8	17731.4	24918.8	23900.3	22563.5	21784.1	28223.1	20088.9	16088	16820.3	25780	34960.4	32587.5	26054.6	13389.4	30627.4	30838.3	14442.2	21223.9	35108.7	31611.9	27850.9	17073.7	25746.3	17062.1	33267.7	33986.8	30553.2	32181.2
	15644.3	15923.3	17940.8	15061	15905.7	14710.3	19027.3	22217.8	16060.9	23777.6	16843.7	12029.6	21744.8	26607.4	16809.9	27211.1	20209	18268.8	14950.8	18662.4	25876.9	17696.3	24859.3	23862.7	22527.6	21737.1	28163.2	20064.4	16062.8	16796.6	25717.4	34903.3	32543.1	26017.3	13356.7	30581	30796.7	14399	21168.6	35035	31568.1	27816.8	17028.2	25714.2	17028.9	33206.2	33941.1	30509.9	32142
	15618.3	15895.8	17910.6	15033	15870.8	14685	18997.1	22174.5	16030.1	23728.9	16818.4	12010.7	21699.5	26558.5	16782.9	27162.4	20185.7	18258.4	14936.3	18635.5	25836.1	17661.4	24800.1	23825.3	22491.8	21690.3	28103.4	20040	16037.7	16772.9	25655.1	34846.4	32498.7	25980.1	13324.2	30534.7	30755.2	14356.1	21113.5	34961.6	31524.4	27782.8	16982.8	25682.2	16995.8	33144.9	33895.5	30466.6	32102.9
	15592.3	15868.4	17880.6	15005	15836.1	14659.8	18966.9	22131.5	15999.5	23680.4	16793.1	11991.9	21654.4	26509.8	16755.9	27113.9	20162.5	18248.1	14921.8	18608.6	25795.4	17626.5	24741.1	23787.9	22456.1	21643.7	28044	20015.6	16012.6	16749.3	25592.9	34789.7	32454.5	25943.1	13291.8	30488.6	30713.7	14313.5	21058.7	34888.4	31480.9	27748.9	16937.7	25650.2	16962.6	33083.8	33850.1	30423.4	32063.9
	15566.5	15841.1	17850.7	14977.2	15801.5	14634.7	18936.8	22088.5	15969	23632.1	16767.9	11973.3	21609.3	26461.2	16729.1	27065.7	20139.3	18237.7	14907.3	18581.6	25754.9	17591.8	24682.2	23750.7	22420.4	21597.3	27984.7	19991.3	15987.6	16725.8	25531	34733.2	32410.3	25906.1	13259.6	30442.5	30672.4	14271	21004.1	34815.5	31437.4	27715.1	16892.6	25618.2	16929.6	33022.9	33804.7	30380.3	32025
	15540.7	15814	17820.9	14949.5	15767.1	14609.6	18906.7	22045.7	15938.7	23583.9	16742.7	11954.7	21564.4	26412.8	16702.2	27017.6	20116.1	18227.4	14892.9	18554.6	25714.5	17557.2	24623.7	23713.6	22384.9	21551	27925.7	19967.1	15962.5	16702.5	25469.3	34676.8	32366.3	25869.1	13227.5	30396.6	30631	14228.8	20949.8	34742.8	31394	27681.4	16847.8	25586.1	16896.6	32962.3	33759.5	30337.2	31986.2
	15515	15787	17791.2	14922	15732.8	14584.7	18876.7	22003.1	15908.5	23535.9	16717.6	11936.3	21519.6	26364.6	16675.5	26969.8	20092.9	18217.1	14878.5	18527.6	25674.3	17522.8	24565.3	23676.7	22349.4	21504.9	27866.9	19943	15937.5	16679.2	25407.9	34620.5	32322.4	25832.3	13195.5	30350.8	30589.8	14186.8	20895.7	34670.3	31350.7	27647.8	16803.1	25554.1	16863.6	32901.9	33714.5	30294.1	31947.5
	15489.4	15760.2	17761.6	14894.5	15698.6	14559.9	18846.8	21960.6	15878.5	23488	16692.6	11917.9	21474.9	26316.5	16648.8	26922.2	20069.7	18206.8	14864.1	18500.6	25634.2	17488.5	24507.2	23639.9	22314	21458.9	27808.3	19918.9	15912.5	16656	25346.6	34564.5	32278.5	25795.6	13163.7	30305.2	30548.6	14145	20841.8	34598	31307.5	27614.3	16758.6	25522.1	16830.7	32841.7	33669.6	30251.1	31909
	15463.9	15733.5	17732.2	14867.1	15664.6	14535.1	18817	21918.3	15848.7	23440.2	16667.6	11899.7	21430.4	26268.5	16622.2	26874.8	20046.6	18196.5	14849.8	18473.5	25594.2	17454.3	24449.3	23603.2	22278.7	21413.1	27749.9	19894.9	15887.6	16633	25285.6	34508.6	32234.8	25758.9	13132.1	30259.6	30507.5	14103.4	20788.1	34525.9	31264.4	27580.9	16714.3	25490.1	16797.8	32781.7	33624.8	30208.1	31870.5
	15438.4	15706.9	17702.9	14839.8	15630.8	14510.5	18787.3	21876.1	15819	23392.7	16642.6	11881.5	21386	26220.7	16595.7	26827.6	20023.5	18186.2	14835.5	18446.5	25554.3	17420.3	24391.6	23566.6	22243.5	21367.5	27691.8	19871	15862.7	16610	25224.8	34452.8	32191.2	25722.3	13100.6	30214.2	30466.5	14062.1	20734.7	34454.1	31221.4	27547.6	16670.2	25458.2	16765	32721.9	33580.1	30165.2	31832.1
	15413.1	15680.5	17673.7	14812.6	15597	14485.9	18757.6	21834	15789.4	23345.2	16617.7	11863.5	21341.8	26173.1	16569.2	26780.6	20000.4	18176	14821.2	18419.4	25514.6	17386.4	24334.2	23530.2	22208.3	21322	27633.9	19847.1	15837.8	16587.1	25164.2	34397.2	32147.8	25685.8	13069.2	30168.9	30425.5	14020.9	20681.5	34382.5	31178.5	27514.4	16626.2	25426.2	16732.3	32662.4	33535.6	30122.3	31793.9
	15387.8	15654.2	17644.6	14785.6	15563.5	14461.4	18728	21792.1	15760	23297.9	16592.9	11845.6	21297.6	26125.6	16542.9	26733.8	19977.3	18165.7	14806.9	18392.2	25475	17352.6	24276.9	23493.9	22173.3	21276.7	27576.2	19823.4	15812.9	16564.4	25103.8	34341.8	32104.4	25649.4	13038	30123.7	30384.6	13980	20628.6	34311.1	31135.6	27481.3	16582.4	25394.2	16699.6	32603.1	33491.2	30079.5	31755.7
	15362.6	15628	17615.6	14758.6	15530	14437	18698.5	21750.4	15730.8	23250.8	16568.1	11827.7	21253.6	26078.3	16516.5	26687.2	19954.3	18155.5	14792.7	18365.1	25435.5	17318.9	24219.9	23457.8	22138.3	21231.6	27518.8	19799.6	15788.1	16541.7	25043.7	34286.6	32061.1	25613.1	13006.9	30078.6	30343.8	13939.3	20575.8	34240	31092.9	27448.3	16538.8	25362.3	16666.9	32544	33447	30036.7	31717.7
	15337.5	15602	17586.8	14731.8	15496.7	14412.7	18669.1	21708.7	15701.7	23203.9	16543.4	11810	21209.7	26031.1	16490.3	26640.9	19931.3	18145.3	14778.6	18337.9	25396.2	17285.4	24163.1	23421.7	22103.4	21186.6	27461.5	19776	15763.3	16519.1	24983.8	34231.5	32018	25576.8	12976	30033.7	30303	13898.9	20523.3	34169.1	31050.2	27415.4	16495.3	25330.3	16634.3	32485.1	33402.9	29994	31679.8
	15312.5	15576.1	17558	14705.1	15463.6	14388.5	18639.7	21667.3	15672.8	23157	16518.8	11792.4	21166	25984.1	16464.1	26594.7	19908.3	18135.1	14764.4	18310.7	25357	17252	24106.6	23385.8	22068.6	21141.9	27404.5	19752.4	15738.5	16496.7	24924.1	34176.6	31974.9	25540.7	12945.2	29988.9	30262.4	13858.6	20471	34098.4	31007.7	27382.6	16452	25298.4	16601.8	32426.4	33358.9	29951.4	31642
	15287.6	15550.3	17529.4	14678.4	15430.6	14364.3	18610.4	21626	15644	23110.4	16494.2	11774.9	21122.4	25937.3	16438	26548.8	19885.4	18125	14750.3	18283.5	25317.9	17218.8	24050.3	23350.1	22033.9	21097.2	27347.8	19728.9	15713.8	16474.3	24864.6	34121.8	31932	25504.6	12914.5	29944.2	30221.7	13818.6	20419	34027.9	30965.2	27349.9	16408.9	25266.5	16569.3	32367.9	33315.1	29908.7	31604.3
	15262.7	15524.7	17500.9	14651.9	15397.7	14340.3	18581.2	21584.8	15615.4	23063.9	16469.6	11757.5	21078.9	25890.6	16411.9	26503	19862.4	18114.8	14736.2	18256.3	25279	17185.7	23994.2	23314.4	21999.2	21052.8	27291.2	19705.5	15689.1	16452	24805.4	34067.2	31889.2	25468.6	12884	29899.7	30181.2	13778.7	20367.2	33957.7	30922.9	27317.3	16366	25234.6	16536.9	32309.7	33271.4	29866.2	31566.7
	15237.9	15499.2	17472.6	14625.5	15364.9	14316.3	18552.1	21543.8	15586.9	23017.5	16445.1	11740.2	21035.6	25844.1	16385.9	26457.5	19839.5	18104.7	14722.2	18229	25240.2	17152.7	23938.3	23279	21964.7	21008.5	27234.9	19682.1	15664.4	16429.9	24746.3	34012.8	31846.5	25432.7	12853.6	29855.2	30140.8	13739.1	20315.6	33887.7	30880.6	27284.8	16323.2	25202.7	16504.5	32251.7	33227.8	29823.7	31529.2
	15213.2	15473.9	17444.3	14599.2	15332.4	14292.5	18523.1	21502.9	15558.6	22971.3	16420.7	11723	20992.3	25797.7	16360	26412.2	19816.6	18094.6	14708.1	18201.7	25201.6	17119.8	23882.6	23243.6	21930.2	20964.3	27178.8	19658.8	15639.8	16407.8	24687.5	33958.5	31803.9	25396.9	12823.4	29810.9	30100.4	13699.7	20264.2	33817.9	30838.4	27252.4	16280.6	25170.8	16472.1	32193.9	33184.4	29781.2	31491.8
	15188.6	15448.7	17416.2	14573	15299.9	14268.7	18494.1	21462.1	15530.4	22925.3	16396.4	11705.9	20949.3	25751.5	16334.2	26367	19793.8	18084.6	14694.2	18174.4	25163.1	17087.1	23827.2	23208.4	21895.9	20920.3	27122.9	19635.6	15615.2	16385.9	24628.9	33904.4	31761.5	25361.1	12793.3	29766.8	30060.1	13660.5	20213.1	33748.3	30796.4	27220.1	16238.2	25138.9	16439.9	32136.3	33141.2	29738.8	31454.5
	15164.1	15423.6	17388.1	14546.9	15267.6	14245	18465.2	21421.5	15502.4	22879.4	16372	11688.9	20906.3	25705.4	16308.4	26322.1	19770.9	18074.5	14680.2	18147.1	25124.7	17054.5	23772	23173.3	21861.6	20876.5	27067.2	19612.4	15590.6	16364	24570.6	33850.5	31719.1	25325.5	12763.4	29722.7	30019.8	13621.5	20162.1	33679	30754.4	27187.9	16196	25107.1	16407.7	32078.9	33098	29696.5	31417.4
	15139.7	15398.7	17360.2	14520.9	15235.4	14221.4	18436.4	21381.1	15474.5	22833.6	16347.8	11672	20863.5	25659.5	16282.7	26277.4	19748.1	18064.5	14666.3	18119.8	25086.4	17022	23717	23138.3	21827.4	20832.9	27011.8	19589.3	15566.1	16342.2	24512.4	33796.7	31676.9	25290	12733.6	29678.8	29979.7	13582.8	20111.5	33609.9	30712.5	27155.8	16153.9	25075.2	16375.5	32021.8	33055	29654.2	31380.3
	15115.3	15373.9	17332.5	14495	15203.4	14197.9	18407.7	21340.8	15446.8	22788	16323.6	11655.3	20820.8	25613.8	16257.1	26232.9	19725.3	18054.5	14652.4	18092.4	25048.3	16989.7	23662.3	23103.5	21793.3	20789.4	26956.6	19566.3	15541.6	16320.6	24454.5	33743.1	31634.8	25254.5	12703.9	29635	29939.6	13544.2	20061	33541	30670.7	27123.8	16112	25043.4	16343.4	31964.9	33012.2	29611.9	31343.4
	15091	15349.2	17304.8	14469.2	15171.5	14174.4	18379.1	21300.6	15419.2	22742.6	16299.5	11638.6	20778.2	25568.2	16231.5	26188.6	19702.6	18044.5	14638.5	18065.1	25010.3	16957.5	23607.7	23068.8	21759.3	20746.1	26901.6	19543.4	15517.1	16299	24396.8	33689.7	31592.8	25219.1	12674.4	29591.4	29899.6	13505.8	20010.7	33472.4	30629	27092	16070.3	25011.6	16311.3	31908.2	32969.5	29569.8	31306.6
	15066.8	15324.7	17277.3	14443.5	15139.7	14151.1	18350.5	21260.6	15391.8	22697.3	16275.4	11622	20735.8	25522.8	16206	26144.6	19679.8	18034.5	14624.7	18037.7	24972.5	16925.4	23553.4	23034.2	21725.4	20703	26846.9	19520.5	15492.7	16277.6	24339.3	33636.4	31550.9	25183.8	12645	29547.8	29859.6	13467.7	19960.7	33404	30587.4	27060.2	16028.7	24979.8	16279.4	31851.7	32926.9	29527.7	31269.9
	15042.7	15300.3	17249.8	14418	15108.1	14127.8	18322	21220.7	15364.5	22652.2	16251.4	11605.6	20693.5	25477.5	16180.6	26100.7	19657.1	18024.6	14610.9	18010.3	24934.8	16893.5	23499.3	22999.8	21691.5	20660	26792.3	19497.7	15468.3	16256.2	24282	33583.3	31509.1	25148.6	12615.8	29504.4	29819.8	13429.8	19910.9	33335.8	30545.9	27028.5	15987.3	24948	16247.4	31795.4	32884.5	29485.6	31233.3
	15018.7	15276	17222.5	14392.5	15076.6	14104.7	18293.6	21181	15337.4	22607.2	16227.5	11589.2	20651.3	25432.4	16155.2	26057	19634.4	18014.6	14597.1	17982.9	24897.2	16861.7	23445.5	22965.5	21657.8	20617.2	26738	19475	15444	16235	24225	33530.4	31467.5	25113.5	12586.7	29461.2	29780	13392	19861.4	33267.8	30504.5	26996.9	15946.1	24916.3	16215.6	31739.4	32842.2	29443.6	31196.8
	14994.8	15251.9	17195.3	14367.2	15045.3	14081.6	18265.3	21141.4	15310.4	22562.4	16203.6	11572.9	20609.3	25387.5	16130	26013.5	19611.8	18004.7	14583.4	17955.4	24859.8	16830	23391.9	22931.3	21624.1	20574.5	26683.9	19452.3	15419.7	16213.8	24168.2	33477.7	31426	25078.5	12557.8	29418	29740.3	13354.5	19812	33200.1	30463.2	26965.4	15905.1	24884.5	16183.8	31683.6	32800	29401.7	31160.4
	14970.9	15227.9	17168.3	14341.9	15014.1	14058.6	18237	21102	15283.6	22517.7	16179.8	11556.8	20567.4	25342.7	16104.7	25970.3	19589.2	17994.9	14569.7	17928	24822.5	16798.4	23338.4	22897.3	21590.6	20532	26630.1	19429.8	15395.4	16192.8	24111.6	33425.1	31384.6	25043.6	12528.9	29375.1	29700.7	13317.2	19762.9	33132.7	30422	26934	15864.2	24852.8	16152	31628	32758	29359.8	31124.2
	14947.1	15204.1	17141.3	14316.8	14983	14035.6	18208.9	21062.7	15256.9	22473.2	16156	11540.7	20525.6	25298.1	16079.6	25927.2	19566.5	17985	14556	17900.6	24785.3	16767	23285.2	22863.4	21557.1	20489.7	26576.4	19407.2	15371.2	16171.8	24055.2	33372.7	31343.3	25008.7	12500.3	29332.2	29661.1	13280.1	19714	33065.4	30380.9	26902.7	15823.5	24821.1	16120.3	31572.6	32716.2	29318	31088
	14923.5	15180.3	17114.5	14291.7	14952.1	14012.8	18180.8	21023.6	15230.3	22428.9	16132.3	11524.8	20484	25253.6	16054.5	25884.3	19544	17975.2	14542.4	17873.1	24748.3	16735.7	23232.3	22829.7	21523.7	20447.5	26523	19384.8	15347	16151	23999	33320.4	31302.1	24974	12471.7	29289.5	29621.7	13243.2	19665.3	32998.4	30339.8	26871.5	15783	24789.5	16088.7	31517.5	32674.5	29276.3	31052
	14899.9	15156.7	17087.8	14266.8	14921.3	13990.1	18152.8	20984.6	15204	22384.7	16108.7	11508.9	20442.5	25209.3	16029.5	25841.7	19521.4	17965.4	14528.8	17845.6	24711.5	16704.6	23179.5	22796	21490.4	20405.5	26469.8	19362.4	15322.9	16130.2	23943.1	33268.4	31261.1	24939.3	12443.3	29246.9	29582.3	13206.5	19616.9	32931.6	30298.9	26840.5	15742.6	24757.8	16057.1	31462.6	32632.9	29234.6	31016.1
	14876.3	15133.3	17061.2	14242	14890.7	13967.4	18124.9	20945.7	15177.7	22340.6	16085.1	11493.2	20401.1	25165.2	16004.6	25799.2	19498.9	17955.6	14515.2	17818.1	24674.7	16673.6	23127	22762.6	21457.3	20363.7	26416.8	19340.2	15298.8	16109.6	23887.4	33216.5	31220.2	24904.8	12415.1	29204.4	29543	13170	19568.6	32865.1	30258.1	26809.5	15702.4	24726.2	16025.6	31407.9	32591.5	29193	30980.3
	14852.9	15110	17034.7	14217.3	14860.2	13944.8	18097.1	20907	15151.6	22296.7	16061.6	11477.5	20359.9	25121.2	15979.8	25757	19476.4	17945.8	14501.7	17790.7	24638.1	16642.7	23074.7	22729.2	21424.2	20322	26364.1	19317.9	15274.7	16089	23831.9	33164.8	31179.4	24870.3	12387	29162.1	29503.8	13133.7	19520.6	32798.8	30217.4	26778.6	15662.4	24694.6	15994.2	31353.4	32550.2	29151.4	30944.6
	14829.5	15086.8	17008.3	14192.7	14829.8	13922.3	18069.3	20868.4	15125.7	22253	16038.1	11462	20318.8	25077.4	15955	25714.9	19453.9	17936.1	14488.2	17763.2	24601.7	16611.9	23022.7	22696	21391.2	20280.5	26311.5	19295.8	15250.7	16068.6	23776.6	33113.2	31138.8	24835.9	12359	29119.9	29464.6	13097.6	19472.8	32732.7	30176.7	26747.8	15622.6	24663	15962.8	31299.1	32509.1	29109.9	30909
	14806.3	15063.7	16982.1	14168.2	14799.6	13899.9	18041.7	20830	15099.9	22209.4	16014.8	11446.6	20277.9	25033.7	15930.3	25673.1	19431.5	17926.4	14474.7	17735.6	24565.4	16581.3	22970.8	22662.9	21358.3	20239.2	26259.2	19273.7	15226.8	16048.3	23721.6	33061.8	31098.2	24801.6	12331.2	29077.9	29425.6	13061.7	19425.3	32666.8	30136.2	26717.2	15582.9	24631.4	15931.5	31245.1	32468.1	29068.5	30873.5
	14783.1	15040.8	16955.9	14143.8	14769.5	13877.6	18014.1	20791.7	15074.2	22166	15991.4	11431.2	20237.1	24990.2	15905.6	25631.5	19409.1	17916.7	14461.3	17708.1	24529.2	16550.8	22919.2	22629.9	21325.5	20198	26207.1	19251.7	15202.8	16028	23666.7	33010.6	31057.8	24767.4	12303.5	29036	29386.6	13026	19377.9	32601.2	30095.8	26686.6	15543.4	24599.9	15900.3	31191.3	32427.2	29027.2	30838.2
	14760	15018	16929.9	14119.5	14739.5	13855.4	17986.6	20753.6	15048.7	22122.7	15968.2	11416	20196.4	24946.9	15881.1	25590	19386.7	17907.1	14447.9	17680.6	24493.2	16520.4	22867.8	22597.1	21292.8	20157	26155.3	19229.8	15179	16007.9	23612.1	32959.6	31017.5	24733.3	12275.9	28994.2	29347.7	12990.5	19330.8	32535.9	30055.4	26656.2	15504.1	24568.4	15869.1	31137.7	32386.6	28985.9	30802.9
	14737	14995.4	16904	14095.3	14709.7	13833.3	17959.2	20715.6	15023.3	22079.6	15945	11400.9	20155.8	24903.7	15856.6	25548.8	19364.3	17897.4	14434.5	17653.1	24457.3	16490.2	22816.6	22564.4	21260.1	20116.2	26103.6	19208	15155.1	15987.8	23557.8	32908.7	30977.4	24699.3	12248.5	28952.6	29308.9	12955.2	19283.9	32470.8	30015.2	26625.8	15464.9	24536.9	15838	31084.4	32346	28944.7	30767.8
	14714.1	14972.8	16878.3	14071.2	14680	13811.2	17931.9	20677.7	14998.1	22036.6	15921.9	11385.8	20115.4	24860.7	15832.2	25507.8	19342	17887.8	14421.2	17625.6	24421.5	16460.1	22765.6	22531.9	21227.6	20075.5	26052.2	19186.2	15131.4	15967.9	23503.6	32858	30937.3	24665.4	12221.2	28911.1	29270.1	12920.1	19237.2	32405.9	29975.1	26595.6	15426	24505.5	15807	31031.2	32305.6	28903.6	30732.8
	14691.2	14950.4	16852.6	14047.3	14650.5	13789.2	17904.6	20640	14973.1	21993.8	15898.8	11370.9	20075.1	24817.8	15807.8	25466.9	19319.7	17878.2	14407.8	17598	24385.9	16430.1	22714.9	22499.5	21195.2	20035	26001	19164.5	15107.6	15948	23449.7	32807.5	30897.4	24631.6	12194.1	28869.7	29231.5	12885.2	19190.7	32341.2	29935	26565.4	15387.2	24474	15776	30978.3	32265.4	28862.5	30697.9
	14668.5	14928.2	16827.1	14023.4	14621.1	13767.3	17877.5	20602.5	14948.1	21951.2	15875.8	11356.1	20035	24775.1	15783.6	25426.3	19297.4	17868.7	14394.6	17570.5	24350.5	16400.3	22664.4	22467.2	21162.9	19994.6	25950.1	19142.9	15083.9	15928.3	23395.9	32757.2	30857.7	24597.9	12167	28828.5	29192.9	12850.5	19144.5	32276.8	29895.1	26535.4	15348.5	24442.6	15745.2	30925.6	32225.3	28821.6	30663.1
	14645.8	14906	16801.7	13999.7	14591.8	13745.5	17850.4	20565	14923.3	21908.7	15852.9	11341.4	19995	24732.6	15759.4	25385.9	19275.2	17859.1	14381.3	17542.9	24315.1	16370.6	22614.1	22435.1	21130.7	19954.5	25899.3	19121.3	15060.3	15908.7	23342.4	32707	30818	24564.2	12140.2	28787.5	29154.5	12816	19098.5	32212.6	29855.3	26505.4	15310	24411.3	15714.3	30873.2	32185.3	28780.7	30628.4
	14623.2	14884.1	16776.4	13976	14562.7	13723.8	17823.4	20527.8	14898.7	21866.4	15830	11326.7	19955.2	24690.2	15735.3	25345.6	19252.9	17849.6	14368.1	17515.4	24280	16341	22564.1	22403	21098.6	19914.5	25848.8	19099.8	15036.7	15889.1	23289.2	32657.1	30778.5	24530.7	12113.4	28746.5	29116.1	12781.7	19052.7	32148.7	29815.5	26475.6	15271.7	24379.9	15683.6	30820.9	32145.5	28739.8	30593.9
	14600.7	14862.2	16751.2	13952.5	14533.7	13702.2	17796.6	20490.6	14874.2	21824.2	15807.2	11312.2	19915.4	24648	15711.2	25305.6	19230.8	17840.2	14355	17487.8	24244.9	16311.5	22514.2	22371.2	21066.5	19874.6	25798.5	19078.4	15013.1	15869.7	23236.1	32607.2	30739.1	24497.3	12086.8	28705.8	29077.8	12747.6	19007.1	32085	29775.9	26445.9	15233.6	24348.6	15652.9	30768.9	32105.9	28699.1	30559.5
	14578.3	14840.5	16726.1	13929.1	14504.8	13680.6	17769.7	20453.6	14849.8	21782.2	15784.5	11297.8	19875.8	24606	15687.2	25265.8	19208.6	17830.7	14341.8	17460.3	24210	16282.2	22464.6	22339.4	21034.6	19834.9	25748.4	19057.1	14989.6	15850.3	23183.3	32557.6	30699.9	24463.9	12060.4	28665.1	29039.5	12713.7	18961.7	32021.6	29736.4	26416.2	15195.7	24317.4	15622.3	30717.2	32066.4	28658.4	30525.1
	14556	14818.9	16701.2	13905.7	14476.1	13659.1	17743	20416.8	14825.6	21740.3	15761.8	11283.5	19836.4	24564.1	15663.3	25226.1	19186.5	17821.3	14328.7	17432.7	24175.3	16253	22415.2	22307.8	21002.8	19795.4	25698.5	19035.8	14966.2	15831.1	23130.7	32508.2	30660.7	24430.7	12034.1	28624.6	29001.4	12680	18916.5	31958.4	29697	26386.7	15157.9	24286.1	15591.7	30665.6	32027	28617.8	30490.9
	14533.7	14797.4	16676.3	13882.5	14447.5	13637.7	17716.4	20380.1	14801.5	21698.6	15739.2	11269.3	19797.1	24522.4	15639.5	25186.7	19164.3	17811.9	14315.6	17405.2	24140.7	16224	22366	22276.4	20971.1	19756	25648.8	19014.7	14942.8	15812	23078.3	32458.9	30621.7	24397.5	12007.9	28584.3	28963.4	12646.4	18871.6	31895.4	29657.6	26357.3	15120.3	24254.9	15561.3	30614.3	31987.9	28577.3	30456.8
	14511.5	14776	16651.6	13859.4	14419	13616.5	17689.9	20343.5	14777.6	21657	15716.7	11255.2	19757.9	24480.9	15615.8	25147.4	19142.3	17802.5	14302.6	17377.6	24106.2	16195	22317.1	22245	20939.5	19716.9	25599.4	18993.6	14919.5	15792.9	23026.1	32409.8	30582.9	24364.4	11981.8	28544.1	28925.4	12613.1	18826.9	31832.7	29618.4	26328	15082.8	24223.8	15530.9	30563.2	31948.8	28536.8	30422.8
	14489.5	14754.8	16627	13836.4	14390.7	13595.2	17663.4	20307.1	14753.8	21615.7	15694.2	11241.2	19718.9	24439.5	15592.1	25108.4	19120.2	17793.2	14289.6	17350.1	24071.9	16166.2	22268.3	22213.8	20908	19677.8	25550.2	18972.5	14896.2	15774	22974.2	32360.8	30544.1	24331.5	11955.9	28504	28887.5	12580	18782.4	31770.2	29579.3	26298.8	15045.5	24192.6	15500.6	30512.3	31909.9	28496.5	30389
	14467.5	14733.8	16602.5	13813.5	14362.5	13574.1	17637	20270.8	14730.2	21574.4	15671.8	11227.3	19680	24398.2	15568.5	25069.6	19098.2	17783.9	14276.6	17322.5	24037.7	16137.6	22219.8	22182.8	20876.5	19639	25501.2	18951.6	14872.9	15755.1	22922.5	32312.1	30505.5	24298.6	11930.2	28464.1	28849.7	12547	18738.1	31708	29540.3	26269.7	15008.4	24161.5	15470.3	30461.7	31871.2	28456.2	30355.2
	14445.6	14712.8	16578.2	13790.7	14334.5	13553.1	17610.7	20234.7	14706.7	21533.3	15649.5	11213.4	19641.2	24357.2	15545	25030.9	19076.2	17774.6	14263.7	17295	24003.7	16109.1	22171.5	22151.8	20845.2	19600.3	25452.4	18930.7	14849.7	15736.4	22871	32263.5	30467.1	24265.9	11904.5	28424.4	28812	12514.3	18694	31646	29501.3	26240.7	14971.5	24130.5	15440.1	30411.2	31832.6	28416	30321.6
	14423.7	14692	16553.9	13768	14306.5	13532.1	17584.6	20198.7	14683.3	21492.4	15627.2	11199.7	19602.6	24316.3	15521.5	24992.5	19054.3	17765.4	14250.8	17267.5	23969.8	16080.7	22123.5	22121	20814	19561.7	25403.9	18909.9	14826.6	15717.8	22819.7	32215.1	30428.8	24233.2	11879	28384.7	28774.4	12481.7	18650.2	31584.2	29462.5	26211.8	14934.7	24099.4	15410	30361.1	31794.2	28375.9	30288.1
	14402	14671.3	16529.8	13745.4	14278.8	13511.2	17558.5	20162.9	14660.1	21451.7	15605	11186.1	19564.2	24275.5	15498.2	24954.2	19032.3	17756.1	14237.9	17239.9	23936.1	16052.4	22075.6	22090.4	20782.9	19523.4	25355.6	18889.2	14803.5	15699.2	22768.6	32166.9	30390.6	24200.6	11853.7	28345.3	28736.9	12449.3	18606.5	31522.7	29423.8	26183.1	14898.1	24068.4	15380	30311.1	31755.9	28335.8	30254.7
	14380.4	14650.8	16505.8	13722.9	14251.1	13490.4	17532.4	20127.2	14637	21411.1	15582.9	11172.6	19525.8	24235	15474.9	24916.2	19010.4	17746.9	14225	17212.4	23902.5	16024.3	22028	22059.8	20751.9	19485.2	25307.4	18868.6	14780.5	15680.8	22717.8	32118.9	30352.5	24168.1	11828.4	28306	28699.5	12417.1	18563.1	31461.4	29385.2	26154.4	14861.7	24037.5	15350.1	30261.4	31717.8	28295.9	30221.4
	14358.8	14630.3	16481.9	13700.6	14223.6	13469.7	17506.5	20091.6	14614	21370.6	15560.9	11159.2	19487.6	24194.6	15451.7	24878.3	18988.6	17737.8	14212.2	17184.9	23869.1	15996.2	21980.6	22029.5	20721.1	19447.1	25259.6	18848	14757.5	15662.5	22667.2	32071.1	30314.6	24135.8	11803.3	28266.8	28662.1	12385.1	18519.9	31400.4	29346.7	26125.8	14825.5	24006.6	15320.2	30211.9	31679.8	28256	30188.3
	14337.3	14610	16458.1	13678.3	14196.2	13449.1	17480.7	20056.2	14591.2	21330.3	15538.9	11145.9	19449.6	24154.3	15428.5	24840.7	18966.7	17728.6	14199.5	17157.3	23835.8	15968.4	21933.4	21999.2	20690.3	19409.3	25211.9	18827.5	14734.6	15644.2	22616.8	32023.4	30276.8	24103.5	11778.4	28227.8	28624.9	12353.3	18476.9	31339.7	29308.3	26097.4	14789.4	23975.7	15290.4	30162.6	31642	28216.2	30155.2
	14315.9	14589.9	16434.4	13656.2	14169	13428.5	17454.9	20020.9	14568.6	21290.2	15517	11132.7	19411.7	24114.2	15405.5	24803.2	18944.9	17719.5	14186.7	17129.8	23802.6	15940.6	21886.5	21969.1	20659.6	19371.6	25164.4	18807.1	14711.7	15626.1	22566.6	31975.9	30239.1	24071.3	11753.5	28188.9	28587.7	12321.7	18434.1	31279.1	29270	26069	14753.5	23944.9	15260.7	30113.5	31604.3	28176.6	30122.3
	14294.6	14569.8	16410.9	13634.1	14141.9	13408.1	17429.3	19985.8	14546	21250.2	15495.1	11119.6	19373.9	24074.3	15382.5	24766	18923.1	17710.4	14174	17102.3	23769.6	15913	21839.7	21939.1	20629	19334	25117.2	18786.8	14688.9	15608	22516.7	31928.6	30201.6	24039.2	11728.9	28150.2	28550.7	12290.3	18391.6	31218.8	29231.8	26040.8	14717.7	23914.1	15231.1	30064.7	31566.8	28136.9	30089.5
	14273.4	14549.9	16387.5	13612.2	14114.9	13387.7	17403.7	19950.8	14523.7	21210.4	15473.3	11106.6	19336.3	24034.6	15359.6	24728.9	18901.4	17701.4	14161.4	17074.8	23736.7	15885.5	21793.2	21909.2	20598.5	19296.7	25070.2	18766.5	14666.2	15590.1	22466.9	31881.4	30164.2	24007.3	11704.3	28111.6	28513.7	12259.1	18349.2	31158.8	29193.7	26012.6	14682.1	23883.3	15201.5	30016.1	31529.5	28097.4	30056.8
	14252.2	14530.1	16364.1	13590.3	14088.1	13367.4	17378.2	19915.9	14501.4	21170.7	15451.6	11093.7	19298.8	23995	15336.7	24692	18879.7	17692.4	14148.7	17047.3	23704	15858.2	21746.9	21879.5	20568.2	19259.4	25023.4	18746.3	14643.5	15572.3	22417.4	31834.5	30127	23975.4	11679.9	28073.2	28476.8	12228	18307.1	31099	29155.7	25984.6	14646.7	23852.6	15172.1	29967.7	31492.3	28058	30024.2
	14231.2	14510.5	16341	13568.6	14061.3	13347.2	17352.9	19881.2	14479.3	21131.2	15430	11080.9	19261.4	23955.6	15314	24655.3	18858	17683.4	14136.1	17019.8	23671.5	15831	21700.9	21850	20537.9	19222.4	24976.8	18726.2	14620.8	15554.5	22368.2	31787.7	30089.9	23943.6	11655.6	28034.9	28440	12197.1	18265.2	31039.5	29117.9	25956.7	14611.5	23821.9	15142.7	29919.6	31455.3	28018.7	29991.7
	14210.2	14491	16317.9	13547	14034.8	13327.1	17327.6	19846.6	14457.3	21091.9	15408.4	11068.2	19224.2	23916.3	15291.3	24618.9	18836.3	17674.4	14123.6	16992.4	23639.1	15803.9	21655	21820.5	20507.8	19185.5	24930.4	18706.2	14598.2	15536.9	22319.1	31741.1	30052.9	23911.9	11631.4	27996.8	28403.3	12166.5	18223.5	30980.2	29080.1	25928.8	14576.4	23791.3	15113.3	29871.7	31418.4	27979.4	29959.4
	14189.3	14471.6	16294.9	13525.5	14008.3	13307	17302.4	19812.2	14435.5	21052.7	15386.9	11055.6	19187.2	23877.2	15268.7	24582.6	18814.7	17665.5	14111	16964.9	23606.8	15776.9	21609.4	21791.2	20477.7	19148.8	24884.3	18686.2	14575.7	15519.4	22270.3	31694.7	30016.1	23880.4	11607.4	27958.9	28366.7	12136	18182	30921.1	29042.4	25901.1	14541.5	23760.7	15084.1	29824	31381.7	27940.2	29927.2
	14168.5	14452.3	16272.1	13504	13982	13287.1	17277.3	19777.9	14413.8	21013.7	15365.5	11043.1	19150.2	23838.3	15246.2	24546.5	18793.1	17656.6	14098.5	16937.4	23574.7	15750.1	21564	21762	20447.8	19112.3	24838.4	18666.4	14553.3	15501.9	22221.6	31648.5	29979.4	23848.9	11583.5	27921.1	28330.2	12105.6	18140.7	30862.3	29004.8	25873.5	14506.8	23730.2	15055	29776.6	31345.1	27901.2	29895
	14147.8	14433.2	16249.3	13482.7	13955.8	13267.2	17252.2	19743.8	14392.2	20974.8	15344.2	11030.7	19113.5	23799.5	15223.7	24510.6	18771.5	17647.7	14086.1	16910	23542.7	15723.4	21518.8	21733	20418	19075.9	24792.7	18646.6	14530.9	15484.6	22173.2	31602.5	29942.8	23817.5	11559.8	27883.4	28293.8	12075.5	18099.6	30803.8	28967.4	25846	14472.2	23699.7	15025.9	29729.4	31308.7	27862.2	29863.1
	14127.2	14414.2	16226.7	13461.5	13929.8	13247.4	17227.3	19709.8	14370.8	20936.1	15322.9	11018.4	19076.8	23760.9	15201.3	24474.9	18750	17638.9	14073.6	16882.6	23510.9	15696.8	21473.8	21704.1	20388.3	19039.6	24747.2	18626.9	14508.5	15467.4	22125.1	31556.6	29906.4	23786.2	11536.2	27845.9	28257.4	12045.6	18058.8	30745.5	28930	25818.7	14437.8	23669.3	14996.9	29682.4	31272.5	27823.3	29831.2
	14106.7	14395.3	16204.2	13440.4	13903.9	13227.7	17202.5	19675.9	14349.5	20897.5	15301.7	11006.2	19040.3	23722.5	15179.1	24439.4	18728.5	17630.1	14061.2	16855.1	23479.2	15670.4	21429	21675.3	20358.7	19003.6	24701.9	18607.2	14486.2	15450.2	22077.1	31510.9	29870.1	23755.1	11512.7	27808.6	28221.2	12015.8	18018.1	30687.4	28892.8	25791.4	14403.6	23638.9	14968	29635.6	31236.4	27784.5	29799.4
	14086.2	14376.5	16181.9	13419.4	13878.1	13208	17177.7	19642.2	14328.4	20859.2	15280.5	10994.1	19004	23684.2	15156.8	24404.1	18707	17621.3	14048.9	16827.7	23447.7	15644.1	21384.5	21646.7	20329.2	18967.7	24656.8	18587.7	14464	15433.2	22029.4	31465.4	29834	23724	11489.4	27771.4	28185.1	11986.2	17977.7	30629.6	28855.6	25764.2	14369.5	23608.5	14939.2	29589.1	31200.5	27745.8	29767.8
	14065.8	14357.9	16159.6	13398.6	13852.4	13188.5	17153.1	19608.6	14307.4	20820.9	15259.5	10982.1	18967.8	23646.1	15134.7	24368.9	18685.6	17612.6	14036.5	16800.3	23416.3	15617.9	21340.2	21618.2	20299.8	18932	24612	18568.2	14441.8	15416.3	21981.9	31420.1	29798	23693	11466.1	27734.4	28149	11956.8	17937.4	30572.1	28818.6	25737.1	14335.6	23578.2	14910.4	29542.8	31164.7	27707.2	29736.3
	14045.6	14339.4	16137.4	13377.8	13826.9	13169	17128.5	19575.2	14286.5	20782.8	15238.5	10970.2	18931.7	23608.2	15112.7	24334	18664.2	17603.9	14024.3	16773	23385.1	15591.9	21296.1	21589.9	20270.5	18896.4	24567.4	18548.8	14419.7	15399.4	21934.6	31375	29762.2	23662.1	11443.1	27697.5	28113.1	11927.6	17897.4	30514.7	28781.7	25710.2	14301.9	23547.9	14881.8	29496.8	31129.1	27668.7	29704.9
	14025.4	14321.1	16115.4	13357.1	13801.5	13149.6	17104.1	19541.9	14265.8	20744.9	15217.6	10958.3	18895.8	23570.4	15090.7	24299.3	18642.8	17595.2	14012	16745.6	23354	15566	21252.2	21561.6	20241.4	18861	24523	18529.5	14397.7	15382.7	21887.5	31330.1	29726.5	23631.4	11420.1	27660.8	28077.2	11898.6	17857.6	30457.7	28744.8	25683.3	14268.3	23517.7	14853.2	29450.9	31093.7	27630.3	29673.6
	14005.3	14302.8	16093.5	13336.6	13776.3	13130.3	17079.7	19508.7	14245.1	20707.2	15196.7	10946.6	18860	23532.8	15068.8	24264.7	18621.5	17586.6	13999.8	16718.3	23323.1	15540.2	21208.6	21533.6	20212.3	18825.8	24478.8	18510.2	14375.7	15366.1	21840.6	31285.3	29690.9	23600.7	11397.3	27624.2	28041.5	11869.7	17818	30400.9	28708.1	25656.6	14234.9	23487.6	14824.7	29405.3	31058.4	27592	29642.4
	13985.2	14284.7	16071.7	13316.1	13751.2	13111.1	17055.4	19475.7	14224.7	20669.6	15175.9	10935	18824.4	23495.4	15047	24230.4	18600.1	17578	13987.6	16690.9	23292.4	15514.5	21165.1	21505.6	20183.4	18790.7	24434.8	18491.1	14353.8	15349.5	21794	31240.7	29655.5	23570.2	11374.6	27587.8	28005.8	11841	17778.6	30344.3	28671.5	25630	14201.7	23457.5	14796.3	29360	31023.3	27553.7	29611.4
	13965.3	14266.7	16050	13295.7	13726.2	13092	17031.2	19442.8	14204.3	20632.1	15155.3	10923.5	18788.9	23458.1	15025.2	24196.2	18578.9	17569.4	13975.4	16663.6	23261.7	15489	21121.9	21477.8	20154.6	18755.8	24391.1	18472	14331.9	15333.1	21747.6	31196.4	29620.2	23539.7	11352	27551.6	27970.3	11812.5	17739.5	30288	28635	25603.5	14168.6	23427.4	14768	29314.8	30988.4	27515.6	29580.5
	13945.5	14248.9	16028.5	13275.5	13701.3	13072.9	17007.2	19410.1	14184.1	20594.9	15134.6	10912.1	18753.5	23421	15003.6	24162.3	18557.6	17560.9	13963.3	16636.3	23231.3	15463.6	21078.9	21450.1	20125.9	18721.1	24347.5	18453	14310.2	15316.8	21701.4	31152.2	29585.1	23509.4	11329.6	27515.5	27934.8	11784.2	17700.5	30232	28598.6	25577	14135.7	23397.4	14739.8	29269.9	30953.6	27477.6	29549.7
	13925.7	14231.1	16007	13255.4	13676.6	13053.9	16983.2	19377.5	14164.1	20557.7	15114.1	10900.8	18718.3	23384.1	14982	24128.5	18536.4	17552.3	13951.2	16609	23201	15438.4	21036.1	21422.6	20097.3	18686.5	24304.2	18434.1	14288.4	15300.6	21655.4	31108.1	29550.1	23479.1	11307.3	27479.6	27899.4	11756.1	17661.7	30176.2	28562.3	25550.7	14103	23367.4	14711.6	29225.3	30918.9	27439.7	29519
	13906	14213.5	15985.7	13235.3	13652	13035	16959.3	19345	14144.2	20520.8	15093.6	10889.6	18683.2	23347.3	14960.5	24094.9	18515.2	17543.9	13939.2	16581.8	23170.8	15413.2	20993.6	21395.2	20068.8	18652.1	24261.1	18415.2	14266.8	15284.4	21609.7	31064.3	29515.3	23449	11285.2	27443.9	27864.2	11728.1	17623.2	30120.6	28526.1	25524.6	14070.5	23337.5	14683.6	29180.8	30884.5	27401.8	29488.4
	13886.4	14196.1	15964.5	13215.4	13627.5	13016.2	16935.5	19312.7	14124.4	20484	15073.2	10878.5	18648.3	23310.7	14939.1	24061.5	18494.1	17535.4	13927.2	16554.5	23140.8	15388.2	20951.2	21367.9	20040.4	18617.8	24218.2	18396.4	14245.2	15268.4	21564.2	31020.7	29480.6	23418.9	11263.1	27408.3	27829	11700.3	17584.8	30065.3	28490.1	25498.5	14038.1	23307.7	14655.6	29136.6	30850.2	27364.1	29458
	13866.9	14178.7	15943.4	13195.6	13603.2	12997.5	16911.8	19280.5	14104.7	20447.3	15052.9	10867.5	18613.5	23274.2	14917.7	24028.3	18472.9	17527	13915.2	16527.3	23110.9	15363.4	20909.1	21340.8	20012.2	18583.7	24175.5	18377.8	14223.6	15252.5	21518.9	30977.2	29446	23389	11241.3	27372.8	27793.9	11672.7	17546.7	30010.3	28454.1	25472.5	14005.8	23277.9	14627.8	29092.6	30816	27326.5	29427.7
	13847.5	14161.5	15922.4	13175.8	13579	12978.9	16888.1	19248.5	14085.2	20410.8	15032.6	10856.6	18578.9	23237.9	14896.5	23995.3	18451.9	17518.7	13903.2	16500.1	23081.2	15338.6	20867.2	21313.8	19984	18549.8	24133.1	18359.2	14202.2	15236.6	21473.8	30933.9	29411.6	23359.2	11219.5	27337.5	27759	11645.3	17508.8	29955.5	28418.2	25446.6	13973.8	23248.1	14600	29048.9	30782.1	27289	29397.5
	13828.2	14144.4	15901.5	13156.2	13554.9	12960.3	16864.6	19216.6	14065.8	20374.5	15012.4	10845.8	18544.4	23201.8	14875.3	23962.5	18430.8	17510.3	13891.3	16472.9	23051.7	15314	20825.5	21286.9	19956	18516.1	24090.8	18340.6	14180.8	15220.9	21428.9	30890.9	29377.4	23329.5	11197.9	27302.4	27724.1	11618	17471	29900.9	28382.5	25420.9	13941.9	23218.4	14572.3	29005.4	30748.2	27251.6	29367.4
	13808.9	14127.4	15880.8	13136.7	13531	12941.8	16841.2	19184.8	14046.5	20338.3	14992.3	10835.1	18510.1	23165.9	14854.2	23929.9	18409.8	17502	13879.5	16445.7	23022.2	15289.5	20784	21260.2	19928.1	18482.5	24048.8	18322.2	14159.5	15205.3	21384.3	30848	29343.3	23299.8	11176.4	27267.5	27689.3	11590.9	17433.5	29846.6	28346.8	25395.3	13910.1	23188.8	14544.7	28962.1	30714.6	27214.2	29337.4
	13789.8	14110.6	15860.1	13117.3	13507.2	12923.4	16817.9	19153.2	14027.4	20302.3	14972.3	10824.4	18475.9	23130.1	14833.2	23897.4	18388.8	17493.7	13867.6	16418.6	22993	15265.2	20742.7	21233.6	19900.3	18449	24007	18303.8	14138.2	15189.7	21339.8	30805.2	29309.3	23270.3	11155	27232.7	27654.6	11564	17396.2	29792.6	28311.3	25369.7	13878.6	23159.2	14517.1	28919	30681.1	27177	29307.6
	13770.7	14093.9	15839.6	13098	13483.5	12905.1	16794.6	19121.7	14008.4	20266.5	14952.3	10813.9	18441.8	23094.5	14812.2	23865.2	18367.8	17485.5	13855.8	16391.4	22963.9	15241	20701.7	21207.1	19872.6	18415.8	23965.4	18285.5	14117	15174.3	21295.6	30762.7	29275.5	23240.9	11133.7	27198.1	27620.1	11537.3	17359.1	29738.8	28275.9	25344.3	13847.2	23129.7	14489.7	28876.2	30647.8	27139.9	29277.9
	13751.7	14077.3	15819.2	13078.8	13459.9	12886.8	16771.5	19090.4	13989.6	20230.8	14932.5	10803.5	18407.9	23059.1	14791.4	23833.1	18346.9	17477.3	13844.1	16364.3	22935	15216.9	20660.9	21180.8	19845.1	18382.7	23924	18267.3	14095.9	15159	21251.6	30720.4	29241.9	23211.6	11112.6	27163.6	27585.6	11510.7	17322.2	29685.3	28240.6	25319	13816	23100.2	14462.4	28833.6	30614.6	27102.9	29248.3
	13732.8	14060.8	15798.9	13059.8	13436.5	12868.7	16748.5	19059.2	13970.8	20195.2	14912.7	10793.2	18374.1	23023.8	14770.6	23801.2	18326	17469.2	13832.3	16337.3	22906.2	15192.9	20620.3	21154.6	19817.6	18349.7	23882.8	18249.2	14074.8	15143.7	21207.9	30678.2	29208.3	23182.4	11091.6	27129.3	27551.2	11484.3	17285.5	29632	28205.4	25293.8	13784.9	23070.8	14435.1	28791.3	30581.7	27066	29218.8
	13714	14044.5	15778.7	13040.8	13413.2	12850.6	16725.5	19028.1	13952.2	20159.9	14892.9	10783	18340.5	22988.7	14749.9	23769.6	18305.2	17461	13820.6	16310.2	22877.5	15169.1	20579.9	21128.6	19790.3	18317	23841.9	18231.2	14053.8	15128.6	21164.3	30636.3	29175	23153.3	11070.8	27095.2	27517	11458.1	17249	29579	28170.3	25268.7	13754	23041.5	14408	28749.2	30548.8	27029.2	29189.4
	13695.3	14028.3	15758.7	13021.9	13390	12832.6	16702.7	18997.2	13933.8	20124.7	14873.3	10772.8	18307	22953.7	14729.3	23738.1	18284.4	17452.9	13809	16283.2	22849	15145.4	20539.7	21102.7	19763.1	18284.4	23801.1	18213.2	14032.9	15113.6	21121	30594.5	29141.8	23124.3	11050.1	27061.2	27482.8	11432.1	17212.7	29526.2	28135.3	25243.7	13723.2	23012.2	14380.9	28707.3	30516.2	26992.6	29160.2
	13676.6	14012.2	15738.7	13003.1	13367	12814.7	16679.9	18966.4	13915.4	20089.6	14853.7	10762.8	18273.7	22918.9	14708.7	23706.8	18263.6	17444.9	13797.3	16256.2	22820.7	15121.9	20499.8	21076.9	19736	18251.9	23760.6	18195.3	14012	15098.7	21077.9	30552.9	29108.7	23095.5	11029.5	27027.4	27448.7	11406.2	17176.7	29473.7	28100.4	25218.8	13692.7	22983	14353.9	28665.6	30483.7	26956	29131
	13658.1	13996.2	15718.9	12984.5	13344.1	12796.9	16657.3	18935.8	13897.2	20054.7	14834.2	10752.9	18240.5	22884.3	14688.3	23675.6	18242.8	17436.8	13785.7	16229.2	22792.5	15098.4	20460	21051.3	19709	18219.6	23720.3	18177.5	13991.2	15083.8	21035	30511.5	29075.8	23066.7	11009	26993.7	27414.8	11380.5	17140.8	29421.4	28065.7	25194.1	13662.2	22953.8	14327	28624.2	30451.3	26919.5	29102
	13639.6	13980.4	15699.2	12965.9	13321.3	12779.1	16634.7	18905.3	13879.2	20020	14814.8	10743.1	18207.5	22849.9	14667.9	23644.7	18222.1	17428.9	13774.2	16202.3	22764.5	15075.1	20420.5	21025.8	19682.1	18187.5	23680.2	18159.8	13970.5	15069.1	20992.3	30470.3	29043	23038	10988.7	26960.3	27380.9	11355	17105.1	29369.4	28031	25169.4	13632	22924.7	14300.2	28583	30419.2	26883.1	29073.1
	13621.2	13964.6	15679.6	12947.4	13298.6	12761.5	16612.2	18874.9	13861.2	19985.4	14795.5	10733.3	18174.6	22815.6	14647.6	23614	18201.5	17420.9	13762.7	16175.3	22736.6	15052	20381.2	21000.4	19655.4	18155.6	23640.3	18142.2	13949.9	15054.5	20949.8	30429.3	29010.4	23009.4	10968.5	26927	27347.2	11329.6	17069.7	29317.7	27996.5	25144.9	13601.9	22895.6	14273.5	28542.1	30387.2	26846.9	29044.4
	13602.9	13949.1	15660.1	12929.1	13276.1	12743.9	16589.9	18844.7	13843.4	19951	14776.2	10723.7	18141.9	22781.5	14627.4	23583.4	18180.8	17413	13751.2	16148.5	22708.9	15028.9	20342.1	20975.2	19628.8	18123.8	23600.6	18124.6	13929.3	15039.9	20907.6	30388.4	28977.9	22981	10948.4	26893.8	27313.5	11304.4	17034.4	29266.2	27962.1	25120.5	13572	22866.6	14246.9	28501.3	30355.3	26810.8	29015.7
	13584.7	13933.6	15640.7	12910.8	13253.7	12726.4	16567.6	18814.6	13825.7	19916.7	14757	10714.2	18109.3	22747.5	14607.3	23553	18160.2	17405.1	13739.7	16121.6	22681.4	15006	20303.2	20950.1	19602.3	18092.1	23561.2	18107.2	13908.8	15025.5	20865.5	30347.8	28945.6	22952.6	10928.5	26860.8	27279.9	11279.4	16999.4	29214.9	27927.8	25096.2	13542.2	22837.7	14220.4	28460.9	30323.7	26774.7	28987.2
	13566.6	13918.2	15621.4	12892.7	13231.4	12708.9	16545.4	18784.6	13808.2	19882.6	14737.9	10704.7	18076.8	22713.7	14587.3	23522.9	18139.6	17397.2	13728.3	16094.8	22654	14983.2	20264.6	20925.1	19575.9	18060.7	23521.9	18089.8	13888.4	15011.1	20823.7	30307.3	28913.4	22924.4	10908.6	26828	27246.5	11254.5	16964.5	29163.9	27893.6	25072	13512.7	22808.9	14194	28420.6	30292.1	26738.8	28958.8
	13548.5	13903	15602.3	12874.6	13209.2	12691.6	16523.4	18754.8	13790.8	19848.7	14718.9	10695.4	18044.5	22680.1	14567.3	23492.9	18119.1	17389.4	13716.9	16068	22626.7	14960.6	20226.1	20900.3	19549.6	18029.4	23482.9	18072.5	13868	14996.9	20782.2	30267	28881.4	22896.2	10888.9	26795.4	27213.2	11229.8	16929.9	29113.2	27859.5	25047.9	13483.2	22780.1	14167.7	28380.6	30260.8	26703	28930.5
	13530.6	13887.9	15583.3	12856.7	13187.2	12674.3	16501.4	18725.1	13773.5	19814.9	14699.9	10686.1	18012.4	22646.7	14547.4	23463	18098.6	17381.6	13705.6	16041.2	22599.6	14938	20187.9	20875.6	19523.5	17998.2	23444.1	18055.2	13847.7	14982.8	20740.8	30227	28849.5	22868.2	10869.4	26762.9	27179.9	11205.3	16895.4	29062.7	27825.5	25023.9	13454	22751.3	14141.5	28340.8	30229.6	26667.3	28902.3
	13512.7	13872.9	15564.3	12838.9	13165.3	12657.2	16479.5	18695.6	13756.3	19781.3	14681.1	10677	17980.4	22613.4	14527.6	23433.4	18078.2	17373.9	13694.3	16014.5	22572.7	14915.6	20149.8	20851	19497.4	17967.2	23405.5	18038.1	13827.5	14968.7	20699.6	30187.1	28817.8	22840.3	10849.9	26730.6	27146.8	11181	16861.2	29012.5	27791.6	25000	13424.9	22722.7	14115.4	28301.2	30198.6	26631.7	28874.3
	13494.9	13858.1	15545.5	12821.1	13143.5	12640.1	16457.8	18666.2	13739.3	19747.8	14662.3	10667.9	17948.5	22580.3	14507.9	23404	18057.7	17366.2	13683	15987.8	22545.9	14893.4	20112	20826.6	19471.5	17936.4	23367.1	18021	13807.3	14954.8	20658.7	30147.3	28786.3	22812.4	10830.6	26698.4	27113.7	11156.8	16827.1	28962.5	27757.9	24976.3	13395.9	22694.1	14089.3	28261.9	30167.8	26596.2	28846.3
	13477.3	13843.4	15526.8	12803.5	13121.9	12623.1	16436.1	18636.9	13722.4	19714.5	14643.5	10659	17916.8	22547.3	14488.3	23374.7	18037.4	17358.5	13671.7	15961.1	22519.2	14871.2	20074.5	20802.3	19445.8	17905.8	23328.9	18004	13787.3	14941	20618	30107.8	28754.8	22784.7	10811.4	26666.5	27080.8	11132.7	16793.3	28912.8	27724.3	24952.6	13367.1	22665.5	14063.4	28222.8	30137.1	26560.9	28818.5
	13459.7	13828.8	15508.3	12786	13100.4	12606.1	16414.5	18607.7	13705.6	19681.4	14624.9	10650.1	17885.2	22514.5	14468.8	23345.6	18017	17350.9	13660.5	15934.5	22492.8	14849.2	20037.1	20778.2	19420.1	17875.3	23290.9	17987.1	13767.3	14927.2	20577.5	30068.5	28723.6	22757.1	10792.4	26634.7	27048	11108.9	16759.7	28863.4	27690.7	24929.1	13338.5	22637	14037.6	28183.9	30106.6	26525.6	28790.8
	13442.1	13814.3	15489.8	12768.6	13079	12589.3	16393	18578.7	13689	19648.4	14606.3	10641.4	17853.8	22481.9	14449.3	23316.7	17996.7	17343.3	13649.4	15907.9	22466.4	14827.3	19999.9	20754.1	19394.5	17845	23253.2	17970.3	13747.4	14913.6	20537.2	30029.4	28692.5	22729.6	10773.5	26603	27015.3	11085.2	16726.2	28814.2	27657.3	24905.7	13310.1	22608.6	14011.9	28145.2	30076.2	26490.5	28763.2
	13424.7	13799.9	15471.5	12751.2	13057.7	12572.5	16371.6	18549.9	13672.5	19615.6	14587.9	10632.7	17822.6	22449.4	14429.9	23288	17976.4	17335.7	13638.2	15881.3	22440.3	14805.6	19963	20730.3	19369.1	17814.8	23215.6	17953.6	13727.5	14900	20497.1	29990.4	28661.5	22702.2	10754.7	26571.5	26982.7	11061.7	16693	28765.2	27624.1	24882.4	13281.8	22580.3	13986.2	28106.8	30046	26455.5	28735.8
	13407.4	13785.7	15453.2	12734	13036.6	12555.8	16350.4	18521.2	13656.1	19582.9	14569.5	10624.1	17791.5	22417.1	14410.6	23259.5	17956.2	17328.2	13627.1	15854.8	22414.2	14784	19926.2	20706.5	19343.8	17784.8	23178.3	17936.9	13707.7	14886.6	20457.2	29951.6	28630.7	22674.9	10736	26540.2	26950.1	11038.3	16660	28716.5	27590.9	24859.2	13253.6	22552	13960.7	28068.7	30016	26420.6	28708.4
	13390.1	13771.6	15435.1	12716.9	13015.5	12539.2	16329.2	18492.6	13639.9	19550.4	14551.1	10615.6	17760.5	22385	14391.4	23231.1	17936	17320.7	13616.1	15828.3	22388.4	14762.5	19889.7	20682.9	19318.6	17754.9	23141.2	17920.3	13688	14873.2	20417.6	29913.1	28600.1	22647.7	10717.4	26509.1	26917.7	11015.1	16627.1	28668.1	27557.8	24836.1	13225.7	22523.8	13935.2	28030.7	29986.2	26385.8	28681.2
	13372.9	13757.6	15417.1	12699.9	12994.6	12522.7	16308.1	18464.1	13623.7	19518	14532.9	10607.3	17729.7	22353.1	14372.3	23203	17915.8	17313.2	13605	15801.9	22362.7	14741.1	19853.4	20659.4	19293.6	17725.3	23104.3	17903.8	13668.4	14860	20378.2	29874.7	28569.6	22620.6	10699	26478.1	26885.5	10992	16594.5	28619.9	27524.9	24813.1	13197.9	22495.7	13909.9	27993	29956.5	26351.1	28654.1
	13355.8	13743.7	15399.2	12683	12973.9	12506.3	16287.1	18435.8	13607.7	19485.9	14514.7	10599	17699	22321.3	14353.3	23175	17895.7	17305.8	13594	15775.5	22337.1	14719.9	19817.3	20636.1	19268.6	17695.7	23067.6	17887.4	13648.9	14846.8	20339	29836.5	28539.2	22593.7	10680.7	26447.4	26853.3	10969.2	16562.1	28572	27492.1	24790.3	13170.2	22467.6	13884.7	27955.5	29926.9	26316.6	28627.1
	13338.8	13729.9	15381.4	12666.2	12953.2	12489.9	16266.2	18407.6	13591.9	19453.8	14496.7	10590.8	17668.5	22289.6	14334.3	23147.2	17875.6	17298.4	13583.1	15749.1	22311.7	14698.8	19781.4	20612.9	19243.8	17666.4	23031.1	17871.1	13629.4	14833.8	20300	29798.5	28509	22566.8	10662.5	26416.7	26821.2	10946.5	16529.9	28524.3	27459.3	24767.5	13142.7	22439.7	13859.5	27918.2	29897.6	26282.2	28600.2
	13321.9	13716.3	15363.7	12649.5	12932.7	12473.6	16245.5	18379.6	13576.1	19422	14478.7	10582.7	17638.1	22258.2	14315.5	23119.6	17855.6	17291	13572.2	15722.8	22286.5	14677.8	19745.7	20589.8	19219.1	17637.2	22994.9	17854.9	13610	14820.8	20261.2	29760.6	28479	22540	10644.5	26386.3	26789.2	10923.9	16497.8	28476.9	27426.7	24744.9	13115.4	22411.7	13834.5	27881.2	29868.4	26247.8	28573.4
	13305.1	13702.8	15346.1	12632.9	12912.3	12457.5	16224.8	18351.7	13560.5	19390.3	14460.7	10574.7	17607.9	22226.9	14296.7	23092.1	17835.6	17283.7	13561.3	15696.5	22261.4	14657	19710.2	20566.9	19194.5	17608.2	22958.8	17838.7	13590.7	14808	20222.6	29723	28449.1	22513.4	10626.6	26356	26757.3	10901.5	16466	28429.8	27394.3	24722.4	13088.3	22383.9	13809.5	27844.4	29839.4	26213.7	28546.8
	13288.4	13689.4	15328.7	12616.4	12892	12441.3	16204.2	18323.9	13545	19358.7	14442.9	10566.8	17577.8	22195.7	14278	23064.9	17815.6	17276.4	13550.4	15670.2	22236.5	14636.3	19675	20544.1	19170.1	17579.3	22923	17822.6	13571.4	14795.2	20184.3	29685.6	28419.4	22486.8	10608.8	26325.9	26725.6	10879.3	16434.4	28382.9	27361.9	24700	13061.3	22356.1	13784.7	27807.9	29810.5	26179.6	28520.3
	13271.7	13676.2	15311.4	12600	12871.9	12425.3	16183.7	18296.2	13529.6	19327.3	14425.1	10559	17547.9	22164.8	14259.4	23037.8	17795.7	17269.1	13539.6	15644	22211.7	14615.7	19640	20521.4	19145.8	17550.6	22887.4	17806.6	13552.3	14782.6	20146.2	29648.3	28389.8	22460.4	10591.1	26296	26693.9	10857.2	16403	28336.3	27329.7	24677.7	13034.4	22328.4	13760	27771.5	29781.8	26145.6	28493.9
	13255.1	13663	15294.1	12583.7	12851.8	12409.4	16163.3	18268.7	13514.4	19296.1	14407.5	10551.3	17518.1	22134	14240.8	23010.9	17775.8	17261.9	13528.8	15617.9	22187.1	14595.2	19605.1	20498.9	19121.6	17522	22851.9	17790.7	13533.2	14770	20108.2	29611.2	28360.4	22434.1	10573.6	26266.2	26662.4	10835.3	16371.7	28289.9	27297.5	24655.5	13007.7	22300.8	13735.3	27735.5	29753.3	26111.8	28467.6
	13238.7	13650	15277	12567.5	12831.9	12393.5	16143.1	18241.4	13499.3	19265	14389.9	10543.7	17488.5	22103.3	14222.4	22984.2	17756	17254.7	13518.1	15591.8	22162.7	14574.9	19570.5	20476.5	19097.5	17493.7	22816.7	17774.9	13514.2	14757.5	20070.5	29574.4	28331.2	22407.8	10556.1	26236.6	26630.9	10813.5	16340.7	28243.8	27265.5	24633.4	12981.2	22273.2	13710.8	27699.6	29724.9	26078.1	28441.4
	13222.3	13637.1	15260	12551.4	12812.1	12377.7	16122.9	18214.1	13484.3	19234.1	14372.4	10536.2	17459	22072.8	14204	22957.7	17736.2	17247.6	13507.3	15565.7	22138.4	14554.7	19536.1	20454.2	19073.5	17465.4	22781.8	17759.1	13495.3	14745.2	20033	29537.7	28302.1	22381.7	10538.8	26207.2	26599.6	10792	16309.9	28198	27233.6	24611.5	12954.9	22245.7	13686.4	27663.9	29696.7	26044.5	28415.4
	13206	13624.3	15243.1	12535.4	12792.5	12362	16102.8	18187	13469.5	19203.3	14354.9	10528.8	17429.7	22042.5	14185.8	22931.3	17716.4	17240.5	13496.7	15539.7	22114.2	14534.6	19501.9	20432.1	19049.7	17437.4	22747	17743.5	13476.4	14732.9	19995.8	29501.2	28273.1	22355.7	10521.7	26177.9	26568.4	10770.5	16279.3	28152.4	27201.9	24589.6	12928.7	22218.3	13662	27628.5	29668.7	26011	28389.4
	13189.7	13611.6	15226.3	12519.5	12772.9	12346.4	16082.8	18160.1	13454.7	19172.7	14337.6	10521.4	17400.5	22012.4	14167.6	22905.1	17696.7	17233.4	13486	15513.7	22090.2	14514.7	19467.9	20410.1	19026	17409.5	22712.4	17727.9	13457.6	14720.8	19958.7	29464.9	28244.3	22329.8	10504.6	26148.9	26537.3	10749.2	16248.8	28107	27170.2	24567.9	12902.6	22191	13637.8	27593.4	29640.8	25977.7	28363.6
	13173.6	13599.1	15209.7	12503.7	12753.5	12330.9	16063	18133.2	13440.1	19142.3	14320.3	10514.2	17371.5	21982.4	14149.5	22879.1	17677	17226.4	13475.4	15487.7	22066.4	14494.9	19434.1	20388.2	19002.4	17381.7	22678.1	17712.4	13438.9	14708.7	19921.9	29428.8	28215.7	22304	10487.7	26120	26506.3	10728.1	16218.6	28061.9	27138.7	24546.3	12876.7	22163.7	13613.7	27558.4	29613.2	25944.4	28337.9
	13157.6	13586.7	15193.1	12488	12734.2	12315.4	16043.2	18106.5	13425.6	19112	14303.1	10507.1	17342.6	21952.6	14131.5	22853.3	17657.4	17219.4	13464.8	15461.8	22042.7	14475.2	19400.6	20366.5	18979	17354.2	22643.9	17697	13420.3	14696.7	19885.2	29392.8	28187.2	22278.3	10470.9	26091.2	26475.4	10707.2	16188.6	28017.1	27107.3	24524.8	12851	22136.6	13589.7	27523.7	29585.6	25911.3	28312.3
	13141.6	13574.4	15176.7	12472.5	12715	12300.1	16023.5	18080	13411.3	19081.9	14286	10500	17313.9	21923	14113.6	22827.7	17637.8	17212.4	13454.3	15436	22019.2	14455.6	19367.2	20344.9	18955.6	17326.7	22610	17681.6	13401.8	14684.8	19848.8	29357.1	28158.9	22252.7	10454.2	26062.7	26444.6	10686.4	16158.7	27972.6	27076	24503.4	12825.4	22109.5	13565.7	27489.2	29558.3	25878.3	28286.8
	13125.7	13562.2	15160.3	12457	12696	12284.8	16003.9	18053.5	13397.1	19052	14269	10493.1	17285.3	21893.5	14095.7	22802.2	17618.2	17205.5	13443.8	15410.2	21995.9	14436.2	19334.1	20323.4	18932.4	17299.5	22576.3	17666.4	13383.3	14673.1	19812.6	29321.6	28130.8	22227.2	10437.7	26034.3	26413.9	10665.7	16129.1	27928.3	27044.8	24482.2	12800	22082.4	13541.9	27455	29531.1	25845.5	28261.5
	13109.9	13550.1	15144.1	12441.6	12677	12269.6	15984.5	18027.2	13383	19022.2	14252	10486.2	17256.9	21864.2	14078	22776.9	17598.7	17198.6	13433.3	15384.4	21972.7	14416.9	19301.1	20302.1	18909.4	17272.4	22542.8	17651.2	13365	14661.4	19776.6	29286.2	28102.7	22201.9	10421.2	26006.1	26383.4	10645.2	16099.7	27884.2	27013.7	24461	12774.8	22055.5	13518.2	27421	29504	25812.8	28236.3
	13094.2	13538.2	15128	12426.3	12658.2	12254.5	15965.1	18001.1	13369	18992.5	14235.2	10479.5	17228.6	21835	14060.3	22751.8	17579.2	17191.7	13422.9	15358.7	21949.6	14397.8	19268.4	20280.9	18886.4	17245.4	22509.5	17636.1	13346.7	14649.8	19740.8	29251	28074.9	22176.6	10404.9	25978.1	26352.9	10624.9	16070.4	27840.4	26982.8	24440	12749.7	22028.6	13494.6	27387.2	29477.2	25780.2	28211.1
	13078.6	13526.4	15112	12411.1	12639.5	12239.4	15945.9	17975.1	13355.1	18963	14218.4	10472.8	17200.5	21806	14042.7	22726.9	17559.8	17184.9	13412.5	15333.1	21926.8	14378.7	19235.9	20259.9	18863.6	17218.7	22476.4	17621.1	13328.5	14638.3	19705.3	29216.1	28047.2	22151.4	10388.8	25950.2	26322.6	10604.7	16041.4	27796.9	26952	24419	12724.8	22001.8	13471.1	27353.6	29450.5	25747.7	28186.1
	13063.1	13514.7	15096.1	12396	12620.9	12224.5	15926.7	17949.2	13341.4	18933.7	14201.7	10466.2	17172.5	21777.2	14025.2	22702.2	17540.4	17178.1	13402.1	15307.5	21904	14359.8	19203.6	20238.9	18840.9	17192.1	22443.5	17606.2	13310.4	14627	19669.9	29181.3	28019.7	22126.4	10372.7	25922.6	26292.3	10584.7	16012.5	27753.7	26921.3	24398.2	12700	21975.1	13447.7	27320.3	29424	25715.3	28161.3
	13047.6	13503.1	15080.3	12381.1	12602.5	12209.6	15907.6	17923.4	13327.8	18904.6	14185.1	10459.7	17144.7	21748.5	14007.8	22677.6	17521	17171.4	13391.8	15281.9	21881.5	14341	19171.5	20218.1	18818.3	17165.6	22410.8	17591.4	13292.3	14615.7	19634.8	29146.7	27992.3	22101.4	10356.8	25895.1	26262.2	10564.8	15983.9	27710.7	26890.7	24377.5	12675.4	21948.5	13424.4	27287.2	29397.6	25683.1	28136.5
	13032.3	13491.6	15064.7	12366.2	12584.1	12194.8	15888.7	17897.8	13314.3	18875.5	14168.6	10453.4	17117.1	21720.1	13990.5	22653.2	17501.7	17164.7	13381.5	15256.4	21859.1	14322.4	19139.6	20197.5	18795.9	17139.3	22378.4	17576.6	13274.3	14604.5	19599.8	29112.3	27965.1	22076.6	10341	25867.7	26232.2	10545.1	15955.4	27667.9	26860.2	24357	12651	21921.9	13401.3	27254.3	29371.4	25651	28111.8
	13017	13480.3	15049.1	12351.4	12565.9	12180.1	15869.8	17872.3	13301	18846.7	14152.2	10447.1	17089.5	21691.7	13973.3	22629	17482.5	17158	13371.3	15231	21836.8	14303.9	19107.9	20177	18773.5	17113.2	22346.1	17562	13256.5	14593.4	19565.1	29078.1	27938.1	22051.9	10325.3	25840.6	26202.3	10525.5	15927.2	27625.4	26829.9	24336.5	12626.7	21895.4	13378.2	27221.7	29345.4	25619	28087.3
	13001.8	13469.1	15033.7	12336.7	12547.8	12165.5	15851.1	17846.9	13287.7	18818	14135.8	10440.9	17062.2	21663.6	13956.1	22604.9	17463.2	17151.3	13361	15205.6	21814.7	14285.5	19076.5	20156.6	18751.4	17087.2	22314.1	17547.4	13238.7	14582.4	19530.6	29044.1	27911.2	22027.3	10309.7	25813.6	26172.5	10506.1	15899.1	27583.2	26799.7	24316.1	12602.5	21869.1	13355.2	27189.3	29319.5	25587.2	28062.9
	12986.7	13458	15018.3	12322.2	12529.9	12150.9	15832.5	17821.7	13274.6	18789.5	14119.5	10434.8	17035	21635.6	13939.1	22581.1	17444.1	17144.7	13350.8	15180.2	21792.8	14267.2	19045.2	20136.3	18729.3	17061.4	22282.3	17532.9	13221	14571.5	19496.3	29010.2	27884.4	22002.8	10294.3	25786.8	26142.9	10486.9	15871.2	27541.2	26769.6	24295.9	12578.5	21842.7	13332.4	27157.1	29293.8	25555.5	28038.6
	12971.7	13447	15003.1	12307.7	12512	12136.5	15813.9	17796.6	13261.6	18761.1	14103.3	10428.8	17007.9	21607.7	13922.1	22557.4	17424.9	17138.2	13340.7	15154.9	21771	14249.1	19014.2	20116.2	18707.4	17035.8	22250.7	17518.5	13203.3	14560.7	19462.2	28976.6	27857.9	21978.4	10278.9	25760.2	26113.3	10467.8	15843.6	27499.5	26739.6	24275.8	12554.7	21816.5	13309.6	27125.2	29268.3	25523.9	28014.4
	12956.8	13436.1	14988	12293.3	12494.3	12122.1	15795.5	17771.6	13248.8	18732.9	14087.2	10422.9	16981	21580.1	13905.3	22533.9	17405.8	17131.6	13330.6	15129.7	21749.4	14231	18983.3	20096.2	18685.5	17010.3	22219.3	17504.1	13185.8	14550	19428.3	28943.2	27831.4	21954.1	10263.7	25733.8	26083.9	10448.8	15816.1	27458.1	26709.7	24255.8	12531.1	21790.4	13287	27093.5	29243	25492.4	27990.3
	12942	13425.4	14973	12279	12476.7	12107.8	15777.1	17746.8	13236	18704.9	14071.2	10417.1	16954.3	21552.6	13888.5	22510.5	17386.8	17125.1	13320.5	15104.5	21727.9	14213.2	18952.7	20076.4	18663.9	16984.9	22188.1	17489.9	13168.3	14539.4	19394.7	28909.9	27805.2	21929.9	10248.7	25707.5	26054.5	10430	15788.8	27416.9	26680	24235.9	12507.5	21764.3	13264.4	27062	29217.8	25461.1	27966.3
	12927.2	13414.7	14958.1	12264.8	12459.2	12093.6	15758.9	17722.1	13223.4	18677	14055.3	10411.4	16927.7	21525.2	13871.8	22487.4	17367.8	17118.7	13310.5	15079.3	21706.6	14195.4	18922.2	20056.7	18642.3	16959.8	22157.1	17475.7	13150.9	14528.9	19361.2	28876.9	27779.1	21905.8	10233.7	25681.4	26025.3	10411.4	15761.7	27376	26650.4	24216.1	12484.2	21738.3	13242	27030.8	29192.8	25429.9	27942.5
	12912.6	13404.2	14943.3	12250.8	12441.8	12079.4	15740.8	17697.5	13210.9	18649.3	14039.4	10405.7	16901.2	21498.1	13855.2	22464.4	17348.8	17112.3	13300.4	15054.3	21685.5	14177.8	18892	20037.1	18620.9	16934.8	22126.4	17461.7	13133.6	14518.5	19328	28844	27753.2	21881.8	10218.9	25655.5	25996.2	10392.9	15734.8	27335.3	26620.9	24196.5	12461	21712.4	13219.7	26999.8	29167.9	25398.8	27918.8
	12898	13393.8	14928.6	12236.8	12424.5	12065.4	15722.8	17673.1	13198.6	18621.7	14023.7	10400.2	16874.9	21471.1	13838.6	22441.6	17329.9	17105.9	13290.5	15029.2	21664.5	14160.3	18862	20017.6	18599.6	16909.9	22095.8	17447.7	13116.4	14508.2	19295	28811.3	27727.4	21857.9	10204.2	25629.8	25967.2	10374.5	15708.2	27294.9	26591.5	24176.9	12438	21686.6	13197.5	26969	29143.2	25367.9	27895.2
	12883.5	13383.6	14914.1	12222.9	12407.4	12051.4	15704.9	17648.8	13186.3	18594.3	14008	10394.8	16848.8	21444.2	13822.2	22418.9	17311	17099.5	13280.5	15004.3	21643.7	14142.9	18832.2	19998.3	18578.4	16885.2	22065.5	17433.8	13099.3	14498	19262.2	28778.8	27701.8	21834.2	10189.6	25604.3	25938.3	10356.4	15681.7	27254.8	26562.3	24157.5	12415.1	21660.9	13175.4	26938.4	29118.7	25337.1	27871.7
	12869.1	13373.4	14899.6	12209.1	12390.4	12037.5	15687	17624.6	13174.2	18567	13992.4	10389.4	16822.8	21417.5	13805.8	22396.5	17292.2	17093.2	13270.6	14979.4	21623.1	14125.7	18802.6	19979.1	18557.4	16860.7	22035.3	17419.9	13082.3	14487.9	19229.6	28746.5	27676.3	21810.5	10175.1	25578.9	25909.5	10338.3	15655.4	27214.9	26533.2	24138.2	12392.4	21635.3	13153.4	26908.1	29094.4	25306.4	27848.3
	12854.8	13363.4	14885.3	12195.5	12373.5	12023.7	15669.3	17600.6	13162.2	18539.9	13976.9	10384.2	16796.9	21391	13789.6	22374.2	17273.4	17086.9	13260.8	14954.5	21602.6	14108.6	18773.2	19960.1	18536.5	16836.3	22005.4	17406.2	13065.3	14477.9	19197.2	28714.4	27651.1	21787	10160.7	25553.7	25880.9	10320.4	15629.2	27175.3	26504.2	24119	12369.8	21609.7	13131.5	26878	29070.2	25275.9	27825
	12840.6	13353.5	14871	12181.9	12356.7	12010	15651.7	17576.7	13150.3	18513	13961.4	10379	16771.3	21364.7	13773.4	22352.1	17254.7	17080.7	13250.9	14929.7	21582.2	14091.6	18744	19941.2	18515.7	16812.1	21975.7	17392.6	13048.5	14468	19165	28682.5	27625.9	21763.6	10146.5	25528.7	25852.3	10302.7	15603.3	27135.9	26475.3	24099.9	12347.4	21584.2	13109.7	26848.2	29046.2	25245.5	27801.9
	12826.4	13343.7	14856.9	12168.4	12340	11996.4	15634.2	17552.9	13138.6	18486.2	13946.1	10374	16745.7	21338.5	13757.3	22330.1	17236	17074.5	13241.1	14905	21562	14074.7	18715	19922.4	18495.1	16788.1	21946.2	17379	13031.7	14458.2	19133	28650.8	27601	21740.2	10132.4	25503.9	25823.9	10285.1	15577.6	27096.8	26446.6	24080.9	12325.1	21558.9	13088.1	26818.5	29022.4	25215.2	27778.9
	12812.4	13334	14842.9	12155	12323.5	11982.8	15616.9	17529.2	13126.9	18459.6	13930.9	10369	16720.3	21312.5	13741.4	22308.4	17217.3	17068.3	13231.4	14880.3	21542	14058	18686.3	19903.8	18474.6	16764.2	21916.9	17365.5	13015	14448.5	19101.2	28619.3	27576.2	21717	10118.4	25479.3	25795.6	10267.6	15552.1	27058	26418	24062.1	12303	21533.6	13066.5	26789.1	28998.7	25185.1	27755.9
	12798.4	13324.4	14829	12141.7	12307	11969.4	15599.6	17505.7	13115.4	18433.2	13915.7	10364.1	16695.1	21286.6	13725.5	22286.8	17198.7	17062.2	13221.6	14855.7	21522.2	14041.4	18657.7	19885.2	18454.2	16740.5	21887.8	17352.1	12998.4	14438.8	19069.7	28587.9	27551.5	21693.9	10104.6	25454.8	25767.4	10250.3	15526.8	27019.4	26389.5	24043.4	12281.1	21508.4	13045.1	26760	28975.2	25155.1	27733.1
	12784.5	13315	14815.2	12128.6	12290.7	11956	15582.4	17482.3	13104	18406.9	13900.6	10359.3	16670.1	21260.9	13709.7	22265.3	17180.2	17056.1	13211.9	14831.1	21502.5	14025	18629.4	19866.9	18433.9	16716.9	21858.9	17338.8	12981.9	14429.3	19038.3	28556.8	27527.1	21670.9	10090.8	25430.5	25739.3	10233.2	15501.6	26981.1	26361.1	24024.8	12259.3	21483.2	13023.7	26731	28951.9	25125.2	27710.5
	12770.7	13305.6	14801.5	12115.5	12274.5	11942.7	15565.3	17459.1	13092.8	18380.7	13885.6	10354.6	16645.1	21235.4	13693.9	22244.1	17161.6	17050.1	13202.3	14806.6	21482.9	14008.6	18601.2	19848.6	18413.8	16693.5	21830.3	17325.6	12965.4	14419.9	19007.2	28525.8	27502.8	21648	10077.2	25406.4	25711.3	10216.2	15476.7	26943.1	26332.8	24006.3	12237.6	21458.2	13002.5	26702.3	28928.7	25095.4	27687.9
	12757	13296.4	14788	12102.5	12258.4	11929.5	15548.3	17436	13081.6	18354.7	13870.7	10350.1	16620.4	21210.1	13678.3	22223	17143.2	17044	13192.7	14782.2	21463.6	13992.4	18573.2	19830.5	18393.8	16670.2	21801.8	17312.4	12949.1	14410.6	18976.3	28495.1	27478.6	21625.2	10063.7	25382.5	25683.5	10199.3	15451.9	26905.3	26304.7	23987.9	12216.2	21433.3	12981.4	26673.8	28905.7	25065.8	27665.4
	12743.4	13287.3	14774.5	12089.6	12242.5	11916.3	15531.5	17413	13070.6	18328.9	13855.9	10345.6	16595.7	21184.9	13662.8	22202.1	17124.8	17038.1	13183.1	14757.8	21444.3	13976.3	18545.5	19812.5	18373.9	16647.1	21773.6	17299.4	12932.8	14401.3	18945.6	28464.5	27454.6	21602.6	10050.3	25358.7	25655.8	10182.6	15427.3	26867.8	26276.7	23969.6	12194.8	21408.4	12960.4	26645.6	28882.9	25036.4	27643.1
	12729.9	13278.3	14761.1	12076.8	12226.6	11903.3	15514.7	17390.1	13059.7	18303.2	13841.1	10341.1	16571.3	21159.8	13647.3	22181.4	17106.4	17032.1	13173.5	14733.5	21425.3	13960.4	18518	19794.7	18354.2	16624.2	21745.5	17286.4	12916.6	14392.2	18915	28434.1	27430.8	21580	10037	25335.2	25628.1	10166.1	15403	26830.5	26248.8	23951.5	12173.6	21383.6	12939.5	26617.6	28860.2	25007	27620.8
	12716.4	13269.5	14747.9	12064.1	12210.9	11890.3	15498	17367.4	13048.9	18277.7	13826.5	10336.8	16547	21135	13631.9	22160.8	17088	17026.2	13164	14709.2	21406.4	13944.5	18490.6	19777	18334.6	16601.4	21717.7	17273.5	12900.6	14383.2	18884.7	28403.9	27407.1	21557.5	10023.9	25311.8	25600.6	10149.6	15378.8	26793.5	26221.1	23933.4	12152.6	21359	12918.7	26589.8	28837.7	24977.8	27598.7
	12703	13260.7	14734.7	12051.5	12195.3	11877.4	15481.5	17344.8	13038.3	18252.4	13811.9	10332.6	16522.8	21110.3	13616.7	22140.4	17069.8	17020.3	13154.5	14685	21387.6	13928.8	18463.5	19759.4	18315.1	16578.8	21690.1	17260.7	12884.6	14374.2	18854.6	28374	27383.6	21535.2	10010.9	25288.6	25573.2	10133.4	15354.8	26756.7	26193.5	23915.5	12131.8	21334.4	12898.1	26562.2	28815.4	24948.8	27576.7
	12689.8	13252.1	14721.7	12039.1	12179.8	11864.6	15465	17322.3	13027.7	18227.2	13797.4	10328.5	16498.8	21085.7	13601.5	22120.2	17051.5	17014.5	13145.1	14660.9	21369.1	13913.2	18436.6	19742	18295.8	16556.3	21662.7	17248	12868.6	14365.4	18824.8	28344.1	27360.3	21512.9	9997.96	25265.6	25546	10117.2	15331	26720.3	26166	23897.7	12111	21309.9	12877.5	26534.9	28793.2	24919.8	27554.8
	12676.6	13243.6	14708.8	12026.7	12164.4	11851.9	15448.7	17300	13017.3	18202.2	13783	10324.4	16475	21061.3	13586.4	22100.1	17033.3	17008.7	13135.7	14636.9	21350.6	13897.8	18409.8	19724.7	18276.5	16534	21635.4	17235.3	12852.8	14356.6	18795.1	28314.5	27337.1	21490.8	9985.17	25242.7	25518.8	10101.3	15307.4	26684	26138.6	23880.1	12090.5	21285.5	12857.1	26507.8	28771.2	24891.1	27533.1
	12663.5	13235.2	14696	12014.4	12149.1	11839.3	15432.5	17277.7	13007	18177.3	13768.7	10320.5	16451.2	21037.1	13571.4	22080.3	17015.2	17002.9	13126.3	14612.9	21332.4	13882.4	18383.3	19707.5	18257.4	16511.9	21608.4	17222.8	12837.1	14348	18765.6	28285.1	27314.1	21468.7	9972.5	25220.1	25491.8	10085.4	15284	26648	26111.4	23862.5	12070.1	21261.1	12836.7	26480.9	28749.4	24862.4	27511.4
	12650.4	13226.9	14683.2	12002.2	12134	11826.7	15416.3	17255.7	12996.8	18152.6	13754.5	10316.6	16427.7	21013.1	13556.5	22060.5	16997.1	16997.2	13117	14588.9	21314.3	13867.2	18357	19690.4	18238.5	16489.9	21581.6	17210.3	12821.4	14339.4	18736.3	28255.9	27291.3	21446.8	9959.94	25197.6	25464.9	10069.7	15260.8	26612.3	26084.3	23845	12049.8	21236.9	12816.5	26454.3	28727.7	24833.9	27489.8
	12637.5	13218.7	14670.6	11990	12118.9	11814.2	15400.3	17233.7	12986.8	18128	13740.4	10312.8	16404.3	20989.2	13541.6	22041	16979	16991.5	13107.7	14565.1	21296.3	13852.2	18330.9	19673.5	18219.6	16468.1	21555.1	17197.9	12805.9	14330.9	18707.3	28226.8	27268.6	21425	9947.5	25175.3	25438.1	10054.2	15237.7	26576.9	26057.3	23827.7	12029.7	21212.8	12796.4	26427.8	28706.2	24805.5	27468.4
	12624.7	13210.6	14658.1	11978	12104	11801.8	15384.4	17211.9	12976.8	18103.6	13726.3	10309.1	16381	20965.4	13526.9	22021.6	16961	16985.8	13098.4	14541.3	21278.5	13837.2	18304.9	19656.8	18200.9	16446.4	21528.7	17185.6	12790.4	14322.6	18678.4	28198	27246.1	21403.3	9935.18	25153.2	25411.4	10038.7	15214.9	26541.7	26030.4	23810.5	12009.7	21188.7	12776.4	26401.6	28684.9	24777.3	27447.1
	12611.9	13202.7	14645.8	11966.1	12089.2	11789.5	15368.6	17190.2	12967	18079.4	13712.3	10305.5	16357.9	20941.9	13512.3	22002.4	16943.1	16980.2	13089.2	14517.5	21260.9	13822.4	18279.2	19640.1	18182.3	16424.9	21502.5	17173.4	12775	14314.3	18649.7	28169.3	27223.7	21381.7	9922.98	25131.3	25384.8	10023.5	15192.2	26506.7	26003.7	23793.4	11989.9	21164.7	12756.6	26375.7	28663.7	24749.1	27425.9
	12599.2	13194.9	14633.5	11954.3	12074.5	11777.3	15352.8	17168.6	12957.3	18055.3	13698.5	10302	16335	20918.5	13497.7	21983.4	16925.2	16974.6	13080	14493.9	21243.4	13807.7	18253.7	19623.6	18163.9	16403.5	21476.5	17161.3	12759.7	14306.1	18621.3	28140.8	27201.5	21360.2	9910.89	25109.5	25358.4	10008.3	15169.7	26472.1	25977.1	23776.4	11970.3	21140.9	12736.8	26349.9	28642.7	24721.2	27404.8
	12586.6	13187.2	14621.3	11942.6	12059.9	11765.2	15337.2	17147.2	12947.7	18031.3	13684.7	10298.6	16312.2	20895.2	13483.2	21964.5	16907.3	16969	13070.8	14470.3	21226.1	13793.1	18228.4	19607.2	18145.5	16382.3	21450.8	17149.2	12744.5	14298	18593.1	28112.6	27179.5	21338.8	9898.92	25088	25332	9993.36	15147.5	26437.6	25950.6	23759.5	11950.8	21117.1	12717.1	26324.4	28621.9	24693.3	27383.8
	12574.1	13179.6	14609.2	11931	12045.4	11753.1	15321.7	17125.9	12938.2	18007.6	13671	10295.3	16289.5	20872.1	13468.9	21945.8	16889.5	16963.5	13061.7	14446.8	21209	13778.6	18203.3	19591	18127.3	16361.3	21425.2	17137.3	12729.4	14290	18565	28084.5	27157.6	21317.5	9887.07	25066.6	25305.8	9978.5	15125.4	26403.5	25924.3	23742.8	11931.4	21093.4	12697.6	26299.1	28601.2	24665.6	27362.9
	12561.7	13172.1	14597.3	11919.4	12031.1	11741.1	15306.3	17104.7	12928.9	17983.9	13657.3	10292.1	16267.1	20849.2	13454.6	21927.2	16871.8	16958	13052.6	14423.3	21192	13764.3	18178.4	19574.9	18109.3	16340.4	21399.8	17125.4	12714.4	14282.1	18537.2	28056.6	27135.9	21296.3	9875.33	25045.4	25279.7	9963.79	15103.5	26369.6	25898	23726.1	11912.2	21069.8	12678.2	26274	28580.7	24638.1	27342.1
	12549.4	13164.7	14585.4	11908	12016.8	11729.2	15291	17083.6	12919.6	17960.5	13643.8	10288.9	16244.7	20826.5	13440.4	21908.9	16854	16952.5	13043.5	14399.9	21175.2	13750.1	18153.7	19558.9	18091.3	16319.7	21374.7	17113.6	12699.4	14274.3	18509.5	28028.8	27114.4	21275.3	9863.71	25024.3	25253.8	9949.22	15081.8	26335.9	25871.9	23709.6	11893.1	21046.3	12658.9	26249.2	28560.4	24610.7	27321.4
	12537.1	13157.4	14573.7	11896.7	12002.7	11717.4	15275.8	17062.7	12910.5	17937.2	13630.4	10285.9	16222.5	20803.9	13426.3	21890.7	16836.4	16947.1	13034.5	14376.6	21158.5	13736	18129.1	19543	18073.5	16299.1	21349.8	17101.9	12684.6	14266.6	18482.1	28001.3	27093	21254.3	9852.2	25003.5	25227.9	9934.79	15060.2	26302.5	25846	23693.2	11874.2	21022.9	12639.7	26224.6	28540.2	24583.4	27300.9
	12524.9	13150.3	14562	11885.4	11988.7	11705.7	15260.7	17041.9	12901.5	17914	13617	10282.9	16200.5	20781.4	13412.3	21872.6	16818.8	16941.7	13025.5	14353.4	21142	13722	18104.8	19527.3	18055.8	16278.7	21325	17090.2	12669.8	14259	18454.9	27974	27071.8	21233.4	9840.81	24982.8	25202.2	9920.5	15038.9	26269.4	25820.2	23676.9	11855.5	20999.5	12620.6	26200.2	28520.2	24556.2	27280.5
	12512.9	13143.2	14550.5	11874.3	11974.8	11694	15245.8	17021.2	12892.6	17891	13603.7	10280	16178.6	20759.2	13398.3	21854.8	16801.2	16936.4	13016.6	14330.2	21125.6	13708.2	18080.7	19511.7	18038.2	16258.4	21300.5	17078.7	12655.1	14251.5	18427.9	27946.8	27050.7	21212.7	9829.54	24962.3	25176.6	9906.34	15017.7	26236.5	25794.4	23660.8	11836.9	20976.3	12601.6	26176	28500.3	24529.2	27260.1
	12500.9	13136.3	14539	11863.2	11961	11682.5	15230.9	17000.7	12883.9	17868.2	13590.5	10277.2	16156.8	20737.1	13384.5	21837	16783.7	16931.1	13007.7	14307.1	21109.4	13694.5	18056.8	19496.3	18020.8	16238.3	21276.2	17067.2	12640.5	14244.1	18401	27919.9	27029.8	21192	9818.38	24942	25151.1	9892.33	14996.8	26203.9	25768.9	23644.7	11818.4	20953.2	12582.8	26152.1	28480.6	24502.4	27239.9
	12489	13129.5	14527.7	11852.3	11947.3	11671	15216.1	16980.3	12875.2	17845.5	13577.4	10274.5	16135.2	20715.1	13370.8	21819.5	16766.2	16925.8	12998.8	14284	21093.4	13680.9	18033.1	19481	18003.5	16218.3	21252	17055.9	12626	14236.7	18374.4	27893.1	27009.1	21171.5	9807.33	24921.9	25125.7	9878.45	14976	26171.5	25743.4	23628.8	11800.1	20930.1	12564.1	26128.4	28461.1	24475.6	27219.8
	12477.1	13122.8	14516.5	11841.4	11933.7	11659.6	15201.4	16960	12866.7	17823	13564.4	10271.9	16113.8	20693.3	13357.1	21802.1	16748.8	16920.5	12990	14261.1	21077.5	13667.4	18009.6	19465.8	17986.3	16198.5	21228.1	17044.6	12611.6	14229.5	18348	27866.5	26988.6	21151.1	9796.4	24902	25100.5	9864.7	14955.4	26139.4	25718.1	23613	11781.9	20907.2	12545.4	26104.9	28441.7	24449.1	27199.8
	12465.4	13116.2	14505.4	11830.7	11920.3	11648.3	15186.9	16939.8	12858.2	17800.6	13551.5	10269.3	16092.5	20671.7	13343.6	21784.9	16731.4	16915.3	12981.2	14238.2	21061.8	13654.1	17986.2	19450.7	17969.2	16178.9	21204.4	17033.3	12597.3	14222.4	18321.8	27840.1	26968.2	21130.8	9785.59	24882.2	25075.3	9851.1	14935	26107.6	25692.9	23597.3	11763.9	20884.3	12526.9	26081.6	28422.5	24422.6	27179.9
	12453.7	13109.7	14494.4	11820	11906.9	11637.1	15172.4	16919.8	12849.9	17778.4	13538.6	10266.9	16071.4	20650.2	13330.1	21767.9	16714.1	16910.1	12972.4	14215.4	21046.2	13640.8	17963.1	19435.8	17952.3	16159.4	21180.9	17022.2	12583.1	14215.3	18295.8	27813.9	26947.9	21110.5	9774.89	24862.7	25050.3	9837.63	14914.8	26076	25667.9	23581.7	11746	20861.5	12508.5	26058.6	28403.5	24396.3	27160.1
	12442.2	13103.4	14483.5	11809.4	11893.7	11625.9	15158.1	16899.9	12841.7	17756.3	13525.9	10264.5	16050.4	20628.9	13316.7	21751	16696.8	16905	12963.7	14192.6	21030.8	13627.7	17940.2	19421	17935.5	16140.1	21157.6	17011.2	12569	14208.4	18270	27787.9	26927.9	21090.4	9764.3	24843.3	25025.4	9824.3	14894.7	26044.6	25643	23566.2	11728.3	20838.9	12490.3	26035.8	28384.6	24370.1	27140.5
	12430.7	13097.1	14472.7	11798.9	11880.6	11614.8	15143.8	16880.1	12833.7	17734.4	13513.2	10262.3	16029.5	20607.8	13303.4	21734.3	16679.6	16899.9	12955	14170	21015.5	13614.7	17917.5	19406.4	17918.8	16120.9	21134.4	17000.2	12554.9	14201.5	18244.4	27762.1	26908	21070.4	9753.83	24824.1	25000.7	9811.1	14874.9	26013.6	25618.2	23550.8	11710.7	20816.3	12472.1	26013.2	28365.9	24344.1	27120.9
	12419.3	13091	14462	11788.5	11867.5	11603.9	15129.7	16860.4	12825.7	17712.6	13500.6	10260.1	16008.8	20586.8	13290.2	21717.7	16662.5	16894.8	12946.3	14147.4	21000.4	13601.9	17894.9	19391.9	17902.2	16101.9	21111.5	16989.3	12540.9	14194.7	18219	27736.5	26888.2	21050.5	9743.47	24805.1	24976	9798.04	14855.2	25982.7	25593.5	23535.6	11693.3	20793.8	12454.1	25990.8	28347.3	24318.2	27101.4
	12408	13085	14451.4	11778.2	11854.6	11593	15115.6	16840.9	12817.9	17691.1	13488.1	10258	15988.3	20565.9	13277.1	21701.3	16645.3	16889.8	12937.7	14124.9	20985.5	13589.1	17872.6	19377.5	17885.8	16083	21088.8	16978.5	12527.1	14188.1	18193.7	27711	26868.7	21030.7	9733.23	24786.2	24951.5	9785.11	14835.7	25952.2	25569	23520.5	11676	20771.4	12436.1	25968.6	28329	24292.5	27082.1
	12396.7	13079	14440.9	11768	11841.9	11582.1	15101.7	16821.5	12810.2	17669.6	13475.7	10256	15967.9	20545.3	13264.1	21685.1	16628.3	16884.7	12929.1	14102.4	20970.7	13576.5	17850.5	19363.2	17869.5	16064.3	21066.3	16967.8	12513.3	14181.5	18168.7	27685.8	26849.2	21011	9723.1	24767.6	24927.1	9772.32	14816.4	25921.8	25544.6	23505.5	11658.9	20749.1	12418.3	25946.7	28310.7	24266.9	27062.9
	12385.6	13073.2	14430.5	11757.9	11829.2	11571.4	15087.9	16802.2	12802.5	17648.3	13463.4	10254	15947.7	20524.8	13251.1	21669	16611.3	16879.8	12920.5	14080.1	20956.1	13564	17828.5	19349.1	17853.3	16045.7	21044	16957.2	12499.6	14175	18143.9	27660.7	26830	20991.5	9713.08	24749.1	24902.8	9759.66	14797.3	25891.8	25520.3	23490.6	11641.9	20726.9	12400.6	25925	28292.7	24241.4	27043.7
	12374.5	13067.5	14420.2	11747.9	11816.6	11560.8	15074.2	16783.1	12795	17627.2	13451.2	10252.2	15927.6	20504.4	13238.3	21653.1	16594.3	16874.8	12912	14057.8	20941.7	13551.7	17806.8	19335.1	17837.2	16027.3	21022	16946.6	12486	14168.6	18119.3	27635.8	26810.9	20972	9703.17	24730.8	24878.7	9747.13	14778.4	25862	25496.2	23475.8	11625	20704.8	12383.1	25903.5	28274.8	24216.1	27024.7
	12363.5	13061.9	14410.1	11738	11804.2	11550.2	15060.5	16764.1	12787.7	17606.2	13439	10250.4	15907.6	20484.2	13225.6	21637.3	16577.4	16869.9	12903.5	14035.6	20927.3	13539.4	17785.2	19321.3	17821.3	16009.1	21000.1	16936.2	12472.5	14162.3	18094.9	27611.1	26792	20952.6	9693.38	24712.7	24854.7	9734.74	14759.7	25832.4	25472.2	23461.2	11608.3	20682.8	12365.6	25882.3	28257	24190.9	27005.8
	12352.6	13056.5	14400	11728.2	11791.8	11539.7	15047	16745.2	12780.4	17585.4	13427	10248.8	15887.8	20464.2	13212.9	21621.8	16560.5	16865	12895.1	14013.5	20913.2	13527.3	17763.9	19307.5	17805.5	15991	20978.4	16925.8	12459.1	14156.1	18070.7	27586.6	26773.2	20933.3	9683.71	24694.8	24830.7	9722.48	14741.1	25803.1	25448.3	23446.6	11591.8	20660.9	12348.3	25861.2	28239.5	24165.9	26987
	12341.8	13051.1	14390	11718.4	11779.6	11529.3	15033.6	16726.4	12773.2	17564.7	13415	10247.2	15868.2	20444.3	13200.3	21606.3	16543.7	16860.2	12886.7	13991.4	20899.2	13515.3	17742.7	19293.9	17789.8	15973	20956.9	16915.5	12445.8	14149.9	18046.7	27562.3	26754.7	20914.2	9674.14	24677	24807	9710.36	14722.7	25774.1	25424.6	23432.2	11575.4	20639	12331	25840.4	28222	24141	26968.3
	12331.1	13045.8	14380.2	11708.8	11767.4	11519	15020.3	16707.8	12766.2	17544.2	13403.1	10245.7	15848.7	20424.6	13187.9	21591.1	16527	16855.4	12878.3	13969.4	20885.4	13503.4	17721.7	19280.5	17774.2	15955.3	20935.6	16905.3	12432.5	14143.9	18022.9	27538.2	26736.2	20895.1	9664.69	24659.5	24783.3	9698.37	14704.6	25745.3	25401	23417.9	11559.1	20617.3	12313.9	25819.8	28204.8	24116.2	26949.7
	12320.5	13040.7	14370.4	11699.3	11755.4	11508.8	15007.1	16689.3	12759.3	17523.9	13391.3	10244.3	15829.3	20405.1	13175.5	21576	16510.2	16850.6	12870	13947.5	20871.7	13491.6	17701	19267.2	17758.8	15937.6	20914.5	16895.1	12419.4	14138	17999.3	27514.2	26718	20876.2	9655.35	24642.1	24759.8	9686.51	14686.5	25716.8	25377.5	23403.7	11543	20595.7	12297	25799.4	28187.7	24091.6	26931.2
	12309.9	13035.7	14360.8	11689.8	11743.5	11498.6	14994	16670.9	12752.5	17503.7	13379.6	10242.9	15810.1	20385.7	13163.2	21561.1	16493.6	16845.8	12861.7	13925.7	20858.2	13479.9	17680.4	19254	17743.5	15920.2	20893.6	16885.1	12406.3	14132.1	17975.9	27490.5	26699.9	20857.3	9646.12	24624.9	24736.4	9674.78	14668.7	25688.5	25354.2	23389.6	11527	20574.1	12280.1	25779.3	28170.8	24067.2	26912.9
	12299.4	13030.7	14351.2	11680.4	11731.7	11488.5	14981	16652.6	12745.8	17483.6	13368	10241.7	15791.1	20366.5	13151	21546.3	16477	16841.1	12853.4	13904	20844.9	13468.4	17660	19240.9	17728.3	15902.8	20873	16875.1	12393.4	14126.4	17952.7	27466.9	26682	20838.6	9637.01	24607.9	24713.1	9663.18	14651.1	25660.5	25331	23375.7	11511.2	20552.7	12263.3	25759.4	28154	24042.8	26894.6
	12289	13025.9	14341.8	11671.2	11720	11478.5	14968.1	16634.5	12739.2	17463.7	13356.4	10240.5	15772.2	20347.4	13138.9	21531.7	16460.4	16836.5	12845.1	13882.3	20831.7	13457	17639.9	19228	17713.2	15885.7	20852.5	16865.2	12380.5	14120.7	17929.6	27443.5	26664.2	20820	9628	24591.1	24689.9	9651.72	14633.6	25632.7	25308	23361.8	11495.5	20531.3	12246.7	25739.7	28137.4	24018.7	26876.4
	12278.7	13021.2	14332.5	11662	11708.4	11468.6	14955.4	16616.4	12732.7	17444	13345	10239.5	15753.4	20328.5	13126.9	21517.2	16443.9	16831.8	12837	13860.7	20818.6	13445.7	17619.9	19215.2	17698.3	15868.6	20832.2	16855.4	12367.7	14115.2	17906.8	27420.4	26646.6	20801.5	9619.11	24574.4	24666.9	9640.38	14616.4	25605.2	25285	23348.1	11479.9	20510.1	12230.2	25720.2	28120.9	23994.6	26858.4
	12268.5	13016.6	14323.2	11652.9	11697	11458.8	14942.7	16598.5	12726.3	17424.4	13333.6	10238.5	15734.8	20309.7	13114.9	21502.9	16427.5	16827.2	12828.8	13839.2	20805.7	13434.5	17600.1	19202.5	17683.5	15851.8	20812.1	16845.7	12355	14109.7	17884.2	27397.4	26629.2	20783	9610.33	24558	24644	9629.18	14599.3	25578	25262.2	23334.5	11464.5	20488.9	12213.8	25700.9	28104.6	23970.7	26840.4
	12258.4	13012.1	14314.1	11643.9	11685.6	11449.1	14930.1	16580.8	12720.1	17405	13322.3	10237.6	15716.4	20291.1	13103.1	21488.8	16411.1	16822.6	12820.7	13817.8	20793	13423.5	17580.5	19190	17668.8	15835.1	20792.3	16836.1	12342.4	14104.3	17861.8	27374.5	26611.9	20764.7	9601.66	24541.7	24621.2	9618.1	14582.4	25551	25239.6	23321	11449.3	20467.9	12197.5	25681.9	28088.5	23947	26822.6
	12248.3	13007.7	14305.1	11635	11674.4	11439.4	14917.7	16563.1	12714	17385.7	13311.1	10236.7	15698.1	20272.7	13091.3	21474.8	16394.8	16818.1	12812.6	13796.5	20780.5	13412.6	17561.1	19177.6	17654.2	15818.5	20772.6	16826.5	12329.9	14099	17839.6	27351.9	26594.8	20746.5	9593.11	24525.6	24598.5	9607.16	14565.7	25524.2	25217	23307.7	11434.2	20446.9	12181.3	25663.1	28072.6	23923.4	26804.8
	12238.4	13003.5	14296.1	11626.2	11663.2	11429.9	14905.3	16545.6	12707.9	17366.6	13300	10236	15679.9	20254.4	13079.7	21461	16378.5	16813.5	12804.5	13775.3	20768.1	13401.8	17541.9	19165.3	17639.8	15802.1	20753.1	16817	12317.5	14093.8	17817.6	27329.5	26577.9	20728.4	9584.66	24509.7	24576	9596.35	14549.1	25497.7	25194.7	23294.4	11419.2	20426.1	12165.3	25644.5	28056.7	23899.9	26787.2
	12228.5	12999.3	14287.3	11617.5	11652.2	11420.4	14893	16528.2	12702	17347.6	13289	10235.3	15661.9	20236.3	13068.1	21447.3	16362.2	16809.1	12796.5	13754.1	20755.8	13391.1	17522.8	19153.2	17625.5	15785.9	20733.8	16807.6	12305.2	14088.7	17795.7	27307.2	26561.1	20710.4	9576.33	24494	24553.6	9585.66	14532.8	25471.5	25172.4	23281.3	11404.4	20405.3	12149.4	25626.1	28041.1	23876.6	26769.7
	12218.7	12995.2	14278.6	11608.9	11641.3	11411	14880.9	16511	12696.2	17328.8	13278.1	10234.8	15644	20218.4	13056.7	21433.8	16346.1	16804.6	12788.5	13733	20743.7	13380.5	17504	19141.2	17611.3	15769.8	20714.8	16798.3	12293	14083.7	17774.1	27285.2	26544.5	20692.5	9568.11	24478.5	24531.3	9575.11	14516.6	25445.5	25150.3	23268.3	11389.7	20384.6	12133.6	25607.9	28025.6	23853.4	26752.3
	12208.9	12991.3	14270	11600.3	11630.4	11401.7	14868.9	16493.8	12690.6	17310.1	13267.3	10234.3	15626.3	20200.6	13045.3	21420.5	16329.9	16800.2	12780.6	13712	20731.8	13370	17485.4	19129.3	17597.2	15753.8	20695.9	16789.1	12280.8	14078.8	17752.7	27263.3	26528.1	20674.7	9560	24463.1	24509.1	9564.69	14500.6	25419.8	25128.3	23255.4	11375.1	20364.1	12117.9	25590	28010.3	23830.4	26734.9
	12199.3	12987.5	14261.5	11591.9	11619.7	11392.4	14856.9	16476.8	12685	17291.6	13256.5	10233.8	15608.8	20182.9	13034	21407.3	16313.9	16795.8	12772.7	13691.1	20720	13359.7	17467	19117.6	17583.2	15738	20677.2	16780	12268.8	14073.9	17731.4	27241.6	26511.8	20657.1	9552	24448	24487.1	9554.39	14484.8	25394.3	25106.4	23242.6	11360.7	20343.6	12102.3	25572.3	27995.1	23807.5	26717.7
	12189.8	12983.7	14253	11583.6	11609.1	11383.3	14845.1	16459.9	12679.5	17273.3	13245.8	10233.5	15591.4	20165.4	13022.8	21394.3	16297.8	16791.4	12764.8	13670.2	20708.4	13349.5	17448.7	19106	17569.4	15722.4	20658.8	16770.9	12256.9	14069.2	17710.4	27220.1	26495.7	20639.5	9544.11	24433	24465.2	9544.22	14469.2	25369.1	25084.7	23229.9	11346.5	20323.2	12086.9	25554.8	27980.1	23784.8	26700.6
	12180.3	12980.1	14244.7	11575.3	11598.6	11374.2	14833.4	16443.1	12674.2	17255.1	13235.3	10233.3	15574.1	20148.1	13011.7	21381.5	16281.9	16787.1	12757	13649.5	20697	13339.4	17430.7	19094.5	17555.7	15706.9	20640.5	16761.9	12245	14064.5	17689.6	27198.8	26479.8	20622	9536.33	24418.2	24443.4	9534.18	14453.7	25344.1	25063.2	23217.4	11332.4	20302.9	12071.6	25537.5	27965.3	23762.2	26683.6
	12170.9	12976.6	14236.5	11567.1	11588.2	11365.2	14821.7	16426.5	12669	17237	13224.8	10233.1	15557	20131	13000.7	21368.8	16266	16782.8	12749.2	13628.8	20685.7	13329.4	17412.8	19083.2	17542.2	15691.6	20622.4	16753	12233.2	14060	17668.9	27177.7	26464	20604.7	9528.67	24403.6	24421.7	9524.27	14438.5	25319.4	25041.7	23204.9	11318.4	20282.8	12056.4	25520.5	27950.6	23739.8	26666.7
	12161.6	12973.2	14228.4	11559.1	11578	11356.3	14810.2	16410	12663.8	17219.1	13214.4	10233	15540	20113.9	12989.8	21356.2	16250.1	16778.5	12741.4	13608.3	20674.5	13319.6	17395.1	19072	17528.7	15676.4	20604.6	16744.2	12221.6	14055.5	17648.5	27156.8	26448.4	20587.4	9521.11	24389.2	24400.2	9514.49	14423.4	25295	25020.4	23192.6	11304.6	20262.7	12041.3	25503.6	27936.1	23717.5	26649.9
	12152.4	12969.9	14220.4	11551.1	11567.8	11347.5	14798.8	16393.6	12658.8	17201.4	13204.1	10233	15523.2	20097.1	12979	21343.8	16234.3	16774.3	12733.7	13587.8	20663.5	13309.8	17377.7	19060.9	17515.4	15661.4	20586.9	16735.5	12210	14051.1	17628.2	27136	26433	20570.2	9513.67	24374.9	24378.8	9504.83	14408.5	25270.8	24999.3	23180.4	11290.9	20242.7	12026.3	25487	27921.7	23695.3	26633.3
	12143.3	12966.7	14212.5	11543.2	11557.7	11338.8	14787.5	16377.3	12653.9	17183.8	13193.8	10233.1	15506.5	20080.4	12968.2	21331.6	16218.5	16770.1	12726	13567.4	20652.7	13300.2	17360.4	19049.9	17502.2	15646.5	20569.4	16726.9	12198.5	14046.8	17608.2	27115.4	26417.7	20553.2	9506.33	24360.9	24357.6	9495.3	14393.8	25246.8	24978.2	23168.3	11277.3	20222.8	12011.5	25470.6	27907.5	23673.3	26616.7
	12134.2	12963.6	14204.7	11535.4	11547.8	11330.1	14776.3	16361.2	12649.2	17166.4	13183.7	10233.3	15490	20063.9	12957.6	21319.5	16202.8	16765.9	12718.3	13547	20642.1	13290.7	17343.3	19039.1	17489.1	15631.8	20552.2	16718.3	12187.1	14042.6	17588.3	27095.1	26402.6	20536.2	9499.11	24347	24336.4	9485.9	14379.2	25223.1	24957.3	23156.4	11263.9	20203	11996.7	25454.5	27893.4	23651.5	26600.2
	12125.3	12960.6	14197	11527.7	11537.9	11321.6	14765.2	16345.1	12644.5	17149.1	13173.7	10233.5	15473.6	20047.5	12947	21307.6	16187.2	16761.8	12710.7	13526.8	20631.6	13281.3	17326.4	19028.5	17476.1	15617.2	20535.1	16709.8	12175.8	14038.5	17568.6	27074.9	26387.7	20519.4	9491.99	24333.4	24315.4	9476.63	14364.9	25199.7	24936.6	23144.5	11250.7	20183.4	11982.1	25438.5	27879.6	23629.8	26583.8
	12116.4	12957.8	14189.4	11520.1	11528.2	11313.1	14754.2	16329.2	12639.9	17132	13163.7	10233.9	15457.4	20031.3	12936.6	21295.8	16171.6	16757.7	12703.1	13506.7	20621.2	13272	17309.7	19017.9	17463.3	15602.8	20518.2	16701.4	12164.6	14034.5	17549.2	27054.9	26372.9	20502.7	9484.99	24319.9	24294.5	9467.48	14350.7	25176.5	24916	23132.8	11237.6	20163.8	11967.7	25422.8	27865.8	23608.2	26567.5
	12107.6	12955	14182	11512.5	11518.5	11304.7	14743.4	16313.5	12635.5	17115	13153.8	10234.3	15441.3	20015.2	12926.2	21284.2	16156.1	16753.6	12695.6	13486.6	20611	13262.9	17293.2	19007.5	17450.6	15588.6	20501.6	16693.1	12153.5	14030.6	17529.9	27035.1	26358.3	20486	9478.09	24306.6	24273.8	9458.45	14336.7	25153.6	24895.5	23121.2	11224.6	20144.3	11953.3	25407.3	27852.3	23586.8	26551.4
	12098.9	12952.4	14174.6	11505.1	11509	11296.4	14732.6	16297.8	12631.1	17098.2	13144.1	10234.8	15425.4	19999.3	12915.9	21272.8	16140.6	16749.6	12688.1	13466.6	20601	13253.9	17276.9	18997.2	17438	15574.5	20485.1	16684.8	12142.5	14026.7	17510.8	27015.5	26343.9	20469.5	9471.31	24293.5	24253.1	9449.56	14322.9	25130.9	24875.2	23109.7	11211.7	20124.9	11939.1	25392	27838.8	23565.5	26535.3
	12090.3	12949.8	14167.3	11497.8	11499.6	11288.2	14721.9	16282.3	12626.9	17081.5	13134.4	10235.3	15409.6	19983.6	12905.8	21261.5	16125.2	16745.6	12680.6	13446.7	20591.1	13245	17260.7	18987.1	17425.5	15560.5	20468.8	16676.7	12131.6	14023	17491.9	26996	26329.6	20453.1	9464.63	24280.5	24232.6	9440.78	14309.3	25108.5	24855	23098.3	11199	20105.6	11924.9	25376.9	27825.6	23544.4	26519.3
	12081.7	12947.4	14160.1	11490.5	11490.3	11280	14711.3	16266.9	12622.8	17065	13124.8	10236	15394	19968	12895.7	21250.4	16109.8	16741.6	12673.2	13426.9	20581.4	13236.2	17244.8	18977.1	17413.2	15546.7	20452.7	16668.6	12120.7	14019.3	17473.2	26976.8	26315.5	20436.8	9458.06	24267.8	24212.3	9432.13	14295.8	25086.3	24834.9	23087.1	11186.5	20086.5	11910.9	25362.1	27812.5	23523.4	26503.5
	12073.3	12945	14153	11483.3	11481.1	11271.9	14700.9	16251.6	12618.8	17048.6	13115.2	10236.7	15378.5	19952.6	12885.7	21239.4	16094.5	16737.6	12665.8	13407.2	20571.8	13227.5	17229	18967.2	17400.9	15533	20436.9	16660.6	12110	14015.8	17454.7	26957.7	26301.6	20420.6	9451.6	24255.2	24192	9423.61	14282.5	25064.4	24815	23075.9	11174	20067.4	11897.1	25347.4	27799.6	23502.6	26487.7
	12064.9	12942.8	14146	11476.3	11471.9	11264	14690.5	16236.4	12614.9	17032.4	13105.8	10237.5	15363.1	19937.3	12875.8	21228.6	16079.3	16733.7	12658.4	13387.6	20562.4	13218.9	17213.5	18957.5	17388.8	15519.5	20421.2	16652.7	12099.3	14012.3	17436.4	26938.8	26287.8	20404.5	9445.25	24242.9	24171.9	9415.2	14269.4	25042.7	24795.2	23064.9	11161.8	20048.4	11883.3	25333	27786.8	23481.9	26472.1
	12056.6	12940.7	14139.1	11469.3	11462.9	11256.1	14680.3	16221.4	12611.1	17016.4	13096.5	10238.4	15347.9	19922.2	12865.9	21217.9	16064.1	16729.8	12651.1	13368.1	20553.2	13210.5	17198.1	18947.8	17376.9	15506.2	20405.7	16644.9	12088.8	14008.9	17418.3	26920.1	26274.2	20388.5	9439	24230.7	24151.9	9406.92	14256.5	25021.3	24775.6	23054	11149.6	20029.5	11869.7	25318.8	27774.2	23461.4	26456.5
	12048.4	12938.7	14132.4	11462.4	11454	11248.2	14670.1	16206.5	12607.4	17000.5	13087.2	10239.4	15332.9	19907.2	12856.2	21207.4	16048.9	16726	12643.8	13348.6	20544.1	13202.1	17182.9	18938.3	17365	15493	20390.4	16637.1	12078.3	14005.6	17400.4	26901.6	26260.8	20372.6	9432.87	24218.7	24132.1	9398.77	14243.7	25000.1	24756	23043.2	11137.6	20010.7	11856.2	25304.8	27761.7	23441	26441.1
	12040.2	12936.8	14125.7	11455.6	11445.3	11240.5	14660.1	16191.7	12603.8	16984.7	13078	10240.4	15318	19892.4	12846.6	21197	16033.8	16722.2	12636.5	13329.3	20535.2	13193.9	17167.9	18929	17353.2	15479.9	20375.3	16629.4	12068	14002.4	17382.6	26883.3	26247.5	20356.8	9426.84	24206.8	24112.3	9390.73	14231.2	24979.2	24736.7	23032.5	11125.7	19992	11842.8	25291	27749.4	23420.8	26425.7
	12032.2	12935	14119.1	11448.8	11436.6	11232.9	14650.1	16177	12600.3	16969.1	13068.9	10241.6	15303.2	19877.8	12837	21186.8	16018.8	16718.4	12629.3	13310	20526.4	13185.8	17153.1	18919.8	17341.6	15467	20360.4	16621.8	12057.7	13999.2	17365.1	26865.1	26234.4	20341.1	9420.91	24195.2	24092.7	9382.82	14218.8	24958.5	24717.4	23022	11114	19973.4	11829.5	25277.5	27737.3	23400.7	26410.5
	12024.2	12933.3	14112.6	11442.2	11428	11225.3	14640.3	16162.5	12597	16953.6	13059.9	10242.8	15288.6	19863.3	12827.6	21176.8	16003.8	16714.6	12622.1	13290.8	20517.8	13177.8	17138.5	18910.7	17330.1	15454.2	20345.7	16614.3	12047.5	13996.2	17347.7	26847.2	26221.4	20325.5	9415.1	24183.7	24073.3	9375.03	14206.6	24938.1	24698.4	23011.5	11102.4	19955	11816.3	25264.1	27725.3	23380.7	26395.3
	12016.3	12931.7	14106.2	11435.7	11419.5	11217.8	14630.6	16148	12593.7	16938.3	13051	10244	15274.1	19848.9	12818.2	21166.9	15988.9	16710.9	12615	13271.7	20509.3	13169.9	17124	18901.7	17318.7	15441.6	20331.2	16606.9	12037.4	13993.2	17330.6	26829.4	26208.6	20310	9409.39	24172.5	24053.9	9367.35	14194.5	24917.9	24679.4	23001.2	11090.9	19936.6	11803.3	25251	27713.4	23360.9	26380.3
	12008.5	12930.2	14099.9	11429.2	11411.1	11210.4	14620.9	16133.7	12590.6	16923.2	13042.2	10245.4	15259.8	19834.8	12809	21157.1	15974	16707.2	12607.8	13252.7	20501	13162.2	17109.8	18892.9	17307.5	15429.2	20316.9	16599.5	12027.4	13990.4	17313.6	26811.8	26196	20294.7	9403.79	24161.4	24034.7	9359.8	14182.7	24898	24660.6	22991	11079.6	19918.3	11790.4	25238.1	27701.8	23341.3	26365.3
	12000.8	12928.8	14093.7	11422.8	11402.9	11203.1	14611.4	16119.6	12587.5	16908.2	13033.5	10246.8	15245.6	19820.7	12799.8	21147.5	15959.2	16703.5	12600.8	13233.8	20492.8	13154.5	17095.7	18884.2	17296.3	15416.9	20302.8	16592.2	12017.5	13987.6	17296.8	26794.4	26183.6	20279.4	9398.29	24150.5	24015.6	9352.37	14171	24878.3	24641.9	22980.9	11068.4	19900.1	11777.6	25225.4	27690.2	23321.7	26350.5
	11993.2	12927.5	14087.6	11416.5	11394.7	11195.9	14602	16105.5	12584.6	16893.3	13024.8	10248.3	15231.6	19806.8	12790.7	21138.1	15944.5	16699.8	12593.7	13215	20484.8	13147	17081.8	18875.6	17285.3	15404.7	20288.9	16585	12007.7	13984.9	17280.2	26777.2	26171.3	20264.2	9392.9	24139.8	23996.7	9345.06	14159.5	24858.9	24623.4	22970.9	11057.3	19882	11764.9	25212.9	27678.9	23302.4	26335.7
	11985.6	12926.3	14081.7	11410.4	11386.6	11188.7	14592.7	16091.6	12581.8	16878.6	13016.3	10249.9	15217.7	19793.1	12781.7	21128.8	15929.8	16696.2	12586.7	13196.2	20477	13139.6	17068.2	18867.2	17274.4	15392.7	20275.2	16577.9	11998	13982.3	17263.8	26760.2	26159.1	20249.2	9387.62	24129.2	23977.8	9337.87	14148.1	24839.7	24605	22961.1	11046.4	19864	11752.4	25200.7	27667.7	23283.2	26321.1
	11978.2	12925.2	14075.8	11404.3	11378.7	11181.6	14583.5	16077.8	12579.1	16864	13007.8	10251.6	15204	19779.6	12772.8	21119.6	15915.1	16692.6	12579.8	13177.6	20469.3	13132.3	17054.7	18858.9	17263.6	15380.8	20261.6	16570.8	11988.4	13979.8	17247.6	26743.3	26147.2	20234.2	9382.44	24118.9	23959.2	9330.8	14137	24820.8	24586.7	22951.3	11035.6	19846.1	11739.9	25188.6	27656.6	23264.1	26306.5
	11970.8	12924.2	14070	11398.2	11370.8	11174.6	14574.4	16064.1	12576.5	16849.6	12999.4	10253.3	15190.4	19766.1	12764	21110.6	15900.5	16689.1	12572.8	13159	20461.8	13125.1	17041.3	18850.7	17252.9	15369.1	20248.3	16563.9	11978.9	13977.4	17231.6	26726.6	26135.4	20219.4	9377.37	24108.7	23940.6	9323.84	14126	24802.1	24568.6	22941.7	11025	19828.3	11727.6	25176.8	27645.7	23245.2	26292.1
	11963.5	12923.4	14064.3	11392.3	11363.1	11167.7	14565.4	16050.5	12574	16835.4	12991.1	10255.1	15176.9	19752.9	12755.2	21101.8	15886	16685.6	12566	13140.6	20454.4	13118	17028.2	18842.6	17242.4	15357.5	20235.2	16557	11969.4	13975	17215.8	26710.1	26123.7	20204.6	9372.4	24098.7	23922.1	9317.01	14115.1	24783.6	24550.6	22932.1	11014.5	19810.7	11715.4	25165.1	27635	23226.4	26277.8
	11956.2	12922.6	14058.7	11386.5	11355.4	11160.9	14556.5	16037.1	12571.6	16821.3	12982.9	10257	15163.6	19739.8	12746.6	21093.1	15871.5	16682.1	12559.1	13122.2	20447.2	13111	17015.3	18834.7	17231.9	15346.1	20222.2	16550.2	11960.1	13972.7	17200.1	26693.8	26112.2	20190	9367.53	24088.9	23903.8	9310.29	14104.5	24765.4	24532.8	22922.7	11004.1	19793.1	11703.3	25153.7	27624.4	23207.7	26263.5
	11949.1	12921.9	14053.2	11380.7	11347.9	11154.2	14547.7	16023.7	12569.3	16807.3	12974.7	10259	15150.4	19726.8	12738	21084.6	15857.1	16678.6	12552.3	13103.9	20440.1	13104.2	17002.5	18826.9	17221.6	15334.8	20209.4	16543.4	11950.8	13970.6	17184.7	26677.7	26100.9	20175.4	9362.78	24079.3	23885.7	9303.69	14094	24747.5	24515.1	22913.5	10993.8	19775.6	11691.4	25142.5	27614	23189.3	26249.4
	11942	12921.3	14047.8	11375	11340.5	11147.5	14539	16010.5	12567.1	16793.5	12966.7	10261	15137.4	19714	12729.6	21076.2	15842.8	16675.2	12545.5	13085.7	20433.2	13097.4	16989.9	18819.3	17211.4	15323.7	20196.9	16536.7	11941.7	13968.5	17169.4	26661.8	26089.8	20161	9358.12	24069.9	23867.6	9297.2	14083.7	24729.8	24497.6	22904.3	10983.7	19758.2	11679.5	25131.5	27603.7	23170.9	26235.3
	11935.1	12920.9	14042.5	11369.5	11333.1	11140.9	14530.4	15997.5	12565	16779.8	12958.7	10263.1	15124.5	19701.4	12721.2	21067.9	15828.5	16671.8	12538.8	13067.6	20426.4	13090.8	16977.5	18811.7	17201.3	15312.7	20184.5	16530.2	11932.6	13966.5	17154.3	26646	26078.8	20146.7	9353.57	24060.6	23849.7	9290.84	14073.6	24712.3	24480.1	22895.2	10973.7	19740.9	11667.8	25120.8	27593.6	23152.7	26221.4
	11928.2	12920.5	14037.3	11364	11325.9	11134.4	14521.9	15984.5	12563.1	16766.3	12950.8	10265.3	15111.8	19688.9	12712.9	21059.8	15814.2	16668.4	12532	13049.6	20419.8	13084.3	16965.3	18804.3	17191.3	15301.8	20172.3	16523.6	11923.6	13964.6	17139.4	26630.4	26067.9	20132.4	9349.13	24051.5	23831.9	9284.59	14063.6	24695.1	24462.9	22886.3	10963.9	19723.7	11656.2	25110.2	27583.7	23134.7	26207.5
	11921.4	12920.2	14032.2	11358.5	11318.7	11128	14513.5	15971.7	12561.2	16752.9	12943.1	10267.5	15099.2	19676.5	12704.8	21051.9	15800.1	16665.1	12525.4	13031.7	20413.4	13077.9	16953.3	18797	17181.5	15291.1	20160.3	16517.2	11914.8	13962.7	17124.7	26615	26057.3	20118.3	9344.78	24042.7	23814.2	9278.45	14053.9	24678.1	24445.7	22877.5	10954.1	19706.6	11644.8	25099.8	27573.9	23116.8	26193.8
	11914.6	12920.1	14027.1	11353.2	11311.7	11121.7	14505.2	15959	12559.4	16739.7	12935.4	10269.9	15086.7	19664.3	12696.7	21044.1	15785.9	16661.8	12518.7	13013.8	20407.1	13071.6	16941.4	18789.9	17171.7	15280.6	20148.5	16510.8	11906	13961	17110.2	26599.8	26046.8	20104.3	9340.55	24034	23796.7	9272.44	14044.3	24661.4	24428.7	22868.7	10944.6	19689.6	11633.4	25089.7	27564.3	23099	26180.1
	11908	12920	14022.2	11348	11304.8	11115.5	14497	15946.4	12557.8	16726.6	12927.7	10272.3	15074.4	19652.3	12688.6	21036.5	15771.9	16658.5	12512.1	12996.1	20400.9	13065.4	16929.8	18782.9	17162.1	15270.2	20136.9	16504.6	11897.3	13959.3	17095.8	26584.8	26036.4	20090.4	9336.41	24025.4	23779.3	9266.53	14034.8	24644.9	24411.9	22860.1	10935.1	19672.8	11622.2	25079.8	27554.8	23081.4	26166.5
	11901.4	12920.1	14017.4	11342.8	11298	11109.3	14488.9	15933.9	12556.2	16713.7	12920.2	10274.7	15062.3	19640.4	12680.7	21029	15757.8	16655.2	12505.6	12978.5	20394.9	13059.3	16918.3	18776	17152.6	15259.9	20125.5	16498.3	11888.7	13957.7	17081.7	26569.9	26026.2	20076.6	9332.38	24017.1	23762	9260.75	14025.5	24628.7	24395.2	22851.7	10925.8	19656	11611.1	25070.1	27545.4	23063.9	26153.1
	11894.9	12920.2	14012.7	11337.8	11291.2	11103.2	14481	15921.5	12554.8	16700.9	12912.8	10277.3	15050.2	19628.7	12672.9	21021.6	15743.9	16652	12499.1	12960.9	20389.1	13053.4	16907	18769.2	17143.2	15249.8	20114.3	16492.2	11880.2	13956.2	17067.7	26555.2	26016.2	20062.9	9328.45	24008.9	23744.9	9255.07	14016.4	24612.7	24378.6	22843.3	10916.6	19639.3	11600.1	25060.5	27536.3	23046.6	26139.7
	11888.5	12920.4	14008.1	11332.8	11284.6	11097.2	14473.1	15909.3	12553.4	16688.3	12905.4	10279.9	15038.4	19617.1	12665.1	21014.4	15730	16648.8	12492.6	12943.4	20383.4	13047.5	16895.9	18762.6	17133.9	15239.8	20103.2	16486.1	11871.8	13954.8	17053.9	26540.7	26006.3	20049.3	9324.63	24001	23727.9	9249.51	14007.5	24597	24362.2	22835	10907.5	19622.7	11589.2	25051.3	27527.3	23029.4	26126.5
	11882.2	12920.8	14003.5	11327.9	11278.1	11091.3	14465.3	15897.2	12552.2	16675.8	12898.1	10282.6	15026.6	19605.6	12657.5	21007.4	15716.2	16645.6	12486.1	12926.1	20377.9	13041.8	16885	18756.1	17124.8	15230	20092.4	16480.1	11863.5	13953.5	17040.3	26526.4	25996.6	20035.8	9320.91	23993.2	23711	9244.07	13998.8	24581.4	24345.9	22826.9	10898.6	19606.2	11578.4	25042.2	27518.4	23012.4	26113.3
	11876	12921.2	13999.1	11323.1	11271.7	11085.4	14457.6	15885.2	12551.1	16663.5	12890.9	10285.3	15015	19594.4	12649.9	21000.5	15702.4	16642.5	12479.7	12908.8	20372.5	13036.1	16874.2	18749.8	17115.7	15220.3	20081.7	16474.2	11855.2	13952.3	17026.9	26512.3	25987.1	20022.4	9317.29	23985.6	23694.3	9238.74	13990.2	24566.2	24329.8	22818.9	10889.8	19589.8	11567.8	25033.3	27509.7	22995.5	26100.2
	11869.8	12921.8	13994.8	11318.4	11265.3	11079.7	14450.1	15873.4	12550	16651.3	12883.8	10288.2	15003.6	19583.2	12642.5	20993.7	15688.7	16639.4	12473.3	12891.6	20367.3	13030.6	16863.7	18743.5	17106.8	15210.8	20071.3	16468.4	11847.1	13951.1	17013.7	26498.3	25977.7	20009.1	9313.77	23978.1	23677.6	9233.52	13981.8	24551.2	24313.8	22810.9	10881.1	19573.5	11557.3	25024.6	27501.1	22978.7	26087.2
	11863.7	12922.4	13990.5	11313.7	11259.1	11074	14442.6	15861.6	12549.1	16639.2	12876.8	10291.1	14992.2	19572.2	12635.1	20987.1	15675	16636.3	12467	12874.5	20362.2	13025.2	16853.3	18737.4	17098	15201.4	20061	16462.6	11839.1	13950	17000.6	26484.6	25968.5	19995.9	9310.36	23970.9	23661.2	9228.42	13973.5	24536.4	24297.9	22803.1	10872.6	19557.3	11546.9	25016.2	27492.7	22962.2	26074.4
	11857.7	12923.1	13986.4	11309.2	11253	11068.4	14435.3	15850	12548.3	16627.3	12869.9	10294	14981.1	19561.4	12627.8	20980.6	15661.4	16633.3	12460.7	12857.5	20357.3	13019.9	16843.1	18731.4	17089.3	15192.1	20050.9	16456.9	11831.1	13949	16987.8	26471	25959.4	19982.8	9307.05	23963.8	23644.8	9223.43	13965.4	24521.9	24282.2	22795.5	10864.2	19541.3	11536.6	25007.9	27484.5	22945.7	26061.6
	11851.8	12924	13982.3	11304.7	11247	11062.9	14428	15838.5	12547.5	16615.6	12863	10297.1	14970	19550.7	12620.6	20974.3	15647.8	16630.3	12454.4	12840.6	20352.5	13014.7	16833.1	18725.6	17080.7	15183	20041	16451.3	11823.3	13948.1	16975.1	26457.6	25950.5	19969.8	9303.84	23956.9	23628.6	9218.55	13957.5	24507.6	24266.6	22787.9	10855.9	19525.3	11526.4	24999.9	27476.4	22929.4	26048.9
	11846	12924.9	13978.4	11300.3	11241.1	11057.5	14420.8	15827.1	12546.9	16604	12856.3	10300.2	14959.2	19540.2	12613.4	20968.2	15634.3	16627.3	12448.2	12823.8	20347.9	13009.6	16823.2	18719.8	17072.2	15174.1	20031.3	16445.8	11815.5	13947.3	16962.6	26444.3	25941.8	19956.9	9300.73	23950.2	23612.5	9213.79	13949.8	24493.5	24251.2	22780.4	10847.7	19509.4	11516.4	24992.1	27468.5	22913.2	26036.3
	11840.2	12926	13974.5	11296	11235.2	11052.1	14413.8	15815.9	12546.4	16592.5	12849.6	10303.4	14948.4	19529.8	12606.4	20962.1	15620.9	16624.3	12442	12807	20343.5	13004.7	16813.6	18714.2	17063.9	15165.2	20021.8	16440.3	11807.9	13946.6	16950.3	26431.3	25933.2	19944.2	9297.73	23943.7	23596.5	9209.14	13942.2	24479.7	24235.9	22773.1	10839.7	19493.6	11506.5	24984.4	27460.7	22897.2	26023.8
	11834.5	12927.1	13970.7	11291.8	11229.5	11046.9	14406.8	15804.7	12546	16581.2	12843	10306.6	14937.8	19519.6	12599.5	20956.3	15607.5	16621.4	12435.9	12790.4	20339.2	12999.8	16804.1	18708.8	17055.6	15156.6	20012.4	16434.9	11800.3	13945.9	16938.2	26418.4	25924.8	19931.5	9294.82	23937.4	23580.7	9204.6	13934.8	24466.2	24220.7	22765.9	10831.8	19477.9	11496.7	24977	27453.1	22881.4	26011.4
	11829	12928.3	13967.1	11287.7	11223.9	11041.7	14400	15793.7	12545.7	16570	12836.5	10309.9	14927.3	19509.5	12592.6	20950.5	15594.2	16618.5	12429.7	12773.9	20335	12995	16794.8	18703.4	17047.5	15148	20003.3	16429.5	11792.8	13945.3	16926.2	26405.7	25916.5	19918.9	9292.02	23931.2	23565	9200.17	13927.6	24452.8	24205.7	22758.7	10824.1	19462.4	11487	24969.8	27445.6	22865.6	25999.1
	11823.4	12929.7	13963.5	11283.7	11218.4	11036.6	14393.2	15782.8	12545.5	16559	12830.1	10313.3	14917	19499.6	12585.9	20944.9	15581	16615.6	12423.7	12757.4	20331	12990.4	16785.7	18698.2	17039.5	15139.7	19994.4	16424.3	11785.4	13944.8	16914.5	26393.2	25908.4	19906.5	9289.32	23925.2	23549.4	9195.85	13920.5	24439.8	24190.8	22751.7	10816.4	19446.9	11477.5	24962.8	27438.3	22850.1	25986.9
	11818	12931.1	13960	11279.7	11213	11031.6	14386.6	15772.1	12545.4	16548.1	12823.7	10316.8	14906.8	19489.8	12579.2	20939.5	15567.8	16612.7	12417.6	12741.1	20327.2	12985.9	16776.8	18693.1	17031.6	15131.4	19985.6	16419.1	11778.2	13944.4	16902.9	26380.8	25900.5	19894.1	9286.72	23919.5	23534	9191.64	13913.6	24426.9	24176.1	22744.9	10808.9	19431.5	11468	24956.1	27431.2	22834.6	25974.8
	11812.7	12932.6	13956.6	11275.8	11207.7	11026.6	14380	15761.4	12545.4	16537.4	12817.5	10320.3	14896.8	19480.2	12572.6	20934.2	15554.6	16609.9	12411.6	12724.8	20323.5	12981.4	16768	18688.2	17023.8	15123.3	19977	16414	11771	13944.1	16891.5	26368.7	25892.7	19881.9	9284.22	23913.8	23518.7	9187.55	13906.9	24414.3	24161.5	22738.1	10801.5	19416.2	11458.7	24949.5	27424.2	22819.4	25962.8
	11807.4	12934.3	13953.3	11272	11202.4	11021.8	14373.6	15750.9	12545.5	16526.8	12811.3	10323.9	14886.9	19470.7	12566.1	20929.1	15541.6	16607.1	12405.7	12708.7	20319.9	12977.1	16759.4	18683.4	17016.1	15115.3	19968.6	16408.9	11763.9	13943.8	16880.3	26356.7	25885.1	19869.7	9281.83	23908.4	23503.5	9183.56	13900.4	24402	24147.1	22731.4	10794.3	19401	11449.5	24943.1	27417.3	22804.2	25950.9
	11802.2	12936	13950.2	11268.3	11197.3	11017	14367.3	15740.5	12545.7	16516.3	12805.2	10327.6	14877.1	19461.4	12559.7	20924.1	15528.5	16604.4	12399.7	12692.6	20316.5	12972.9	16751	18678.7	17008.5	15107.5	19960.4	16404	11756.9	13943.7	16869.2	26344.9	25877.6	19857.7	9279.53	23903.2	23488.4	9179.69	13894	24389.9	24132.8	22724.9	10787.2	19386	11440.5	24937	27410.6	22789.2	25939
	11797.1	12937.8	13947	11264.7	11192.3	11012.3	14361	15730.2	12546	16506	12799.3	10331.3	14867.5	19452.2	12553.4	20919.2	15515.6	16601.7	12393.8	12676.6	20313.3	12968.8	16742.8	18674.1	17001.1	15099.9	19952.4	16399.1	11750	13943.6	16858.4	26333.3	25870.3	19845.7	9277.34	23898.1	23473.5	9175.93	13887.7	24378	24118.7	22718.4	10780.2	19371	11431.5	24931	27404.1	22774.4	25927.3
	11792.1	12939.8	13944	11261.2	11187.4	11007.7	14354.9	15720	12546.4	16495.9	12793.3	10335.1	14858	19443.2	12547.1	20914.5	15502.7	16599	12388	12660.7	20310.2	12964.8	16734.8	18669.7	16993.7	15092.3	19944.6	16394.2	11743.1	13943.6	16847.7	26321.8	25863.2	19833.9	9275.24	23893.2	23458.8	9172.27	13881.7	24366.4	24104.7	22712.1	10773.3	19356.1	11422.7	24925.3	27397.7	22759.7	25915.7
	11787.2	12941.8	13941.1	11257.7	11182.6	11003.2	14348.8	15710	12546.9	16485.9	12787.5	10338.9	14848.7	19434.3	12541	20909.9	15489.8	16596.3	12382.2	12645	20307.3	12960.9	16726.9	18665.3	16986.5	15084.9	19937	16389.5	11736.4	13943.6	16837.2	26310.6	25856.2	19822.2	9273.25	23888.5	23444.1	9168.73	13875.8	24355	24090.8	22705.9	10766.6	19341.3	11414	24919.7	27391.5	22745.1	25904.1
	11782.3	12943.9	13938.3	11254.3	11177.9	10998.7	14342.9	15700.1	12547.5	16476	12781.8	10342.9	14839.5	19425.6	12534.9	20905.5	15477.1	16593.6	12376.4	12629.3	20304.5	12957.1	16719.3	18661.2	16979.4	15077.7	19929.5	16384.8	11729.8	13943.8	16826.9	26299.5	25849.3	19810.5	9271.36	23884	23429.6	9165.29	13870.1	24343.8	24077.1	22699.8	10760	19326.7	11405.4	24914.4	27385.4	22730.7	25892.7
	11777.5	12946.1	13935.6	11251	11173.2	10994.4	14337.1	15690.3	12548.2	16466.3	12776.1	10346.8	14830.5	19417	12529	20901.2	15464.3	16591	12370.6	12613.7	20301.9	12953.4	16711.8	18657.1	16972.4	15070.6	19922.2	16380.2	11723.3	13944	16816.8	26288.6	25842.7	19799	9269.56	23879.7	23415.2	9161.97	13864.5	24332.9	24063.5	22693.8	10753.5	19312.1	11396.9	24909.3	27379.5	22716.5	25881.3
	11772.8	12948.4	13932.9	11247.8	11168.7	10990.1	14331.3	15680.6	12549	16456.7	12770.6	10350.9	14821.5	19408.6	12523.1	20897.1	15451.7	16588.4	12364.9	12598.2	20299.4	12949.9	16704.5	18653.2	16965.5	15063.6	19915.2	16375.6	11716.8	13944.3	16806.9	26277.9	25836.2	19787.6	9267.87	23875.5	23401	9158.75	13859.1	24322.2	24050.1	22688	10747.1	19297.6	11388.6	24904.4	27373.7	22702.4	25870
	11768.2	12950.9	13930.4	11244.7	11164.3	10985.9	14325.7	15671	12549.9	16447.3	12765.1	10355	14812.8	19400.3	12517.3	20893.1	15439.1	16585.9	12359.3	12582.8	20297.1	12946.4	16697.3	18649.4	16958.7	15056.8	19908.3	16371.2	11710.5	13944.7	16797.1	26267.3	25829.8	19776.3	9266.28	23871.6	23386.8	9155.64	13853.9	24311.8	24036.8	22682.2	10740.9	19283.3	11380.3	24899.7	27368.1	22688.4	25858.9
	11763.7	12953.4	13928	11241.7	11160	10981.7	14320.2	15661.6	12550.9	16438	12759.7	10359.2	14804.1	19392.1	12511.6	20889.2	15426.5	16583.3	12353.6	12567.5	20294.9	12943.1	16690.4	18645.7	16952	15050.1	19901.6	16366.7	11704.2	13945.2	16787.5	26256.9	25823.6	19765.1	9264.79	23867.8	23372.8	9152.64	13848.9	24301.6	24023.7	22676.6	10734.8	19269	11372.2	24895.2	27362.7	22674.6	25847.8
	11759.2	12956	13925.6	11238.7	11155.8	10977.7	14314.8	15652.3	12552	16428.9	12754.4	10363.5	14795.6	19384.2	12506	20885.5	15414	16580.8	12348	12552.3	20292.9	12939.8	16683.6	18642.2	16945.4	15043.6	19895.1	16362.4	11698.1	13945.8	16778.1	26246.7	25817.6	19754	9263.4	23864.2	23359	9149.75	13844	24291.7	24010.7	22671.1	10728.8	19254.8	11364.3	24890.9	27357.4	22660.9	25836.8
	11754.9	12958.7	13923.4	11235.9	11151.6	10973.7	14309.4	15643.1	12553.2	16419.9	12749.1	10367.8	14787.3	19376.3	12500.5	20881.9	15401.6	16578.4	12342.5	12537.1	20291	12936.7	16677	18638.7	16939	15037.2	19888.7	16358.1	11692	13946.4	16768.9	26236.7	25811.7	19743	9262.1	23860.7	23345.3	9146.97	13839.3	24282	23997.8	22665.6	10722.9	19240.8	11356.4	24886.8	27352.2	22647.4	25825.9
	11750.6	12961.5	13921.2	11233.1	11147.6	10969.9	14304.2	15634	12554.6	16411	12744	10372.2	14779.1	19368.6	12495	20878.5	15389.3	16575.9	12337	12522.1	20289.3	12933.6	16670.6	18635.4	16932.6	15030.9	19882.6	16353.9	11686	13947.1	16759.9	26226.9	25806	19732.1	9260.91	23857.5	23331.7	9144.29	13834.7	24272.5	23985.1	22660.3	10717.2	19226.8	11348.7	24882.9	27347.3	22634	25815.1
	11746.4	12964.4	13919.1	11230.4	11143.7	10966.1	14299.1	15625.1	12556	16402.3	12738.9	10376.6	14771	19361.1	12489.7	20875.2	15377	16573.5	12331.5	12507.2	20287.7	12930.7	16664.4	18632.3	16926.4	15024.8	19876.6	16349.8	11680.2	13947.9	16751	26217.2	25800.4	19721.3	9259.82	23854.4	23318.2	9141.73	13830.3	24263.3	23972.6	22655.2	10711.6	19212.9	11341	24879.3	27342.4	22620.7	25804.4
	11742.2	12967.4	13917.1	11227.7	11139.9	10962.4	14294.1	15616.2	12557.5	16393.8	12733.9	10381.1	14763.1	19353.7	12484.4	20872.1	15364.7	16571.1	12326.1	12492.4	20286.3	12927.9	16658.3	18629.2	16920.3	15018.8	19870.9	16345.8	11674.4	13948.8	16742.4	26207.7	25795	19710.6	9258.83	23851.5	23304.9	9139.27	13826.1	24254.3	23960.2	22650.1	10706.2	19199.2	11333.5	24875.8	27337.7	22607.7	25793.8
	11738.2	12970.5	13915.3	11225.2	11136.1	10958.7	14289.2	15607.5	12559.1	16385.4	12729	10385.7	14755.3	19346.5	12479.3	20869.1	15352.5	16568.8	12320.7	12477.6	20285	12925.2	16652.4	18626.3	16914.3	15013	19865.3	16341.8	11668.7	13949.8	16733.9	26198.4	25789.7	19700	9257.94	23848.9	23291.7	9136.91	13822.1	24245.6	23947.9	22645.1	10700.8	19185.5	11326.2	24872.6	27333.2	22594.7	25783.3
	11734.2	12973.6	13913.5	11222.7	11132.5	10955.2	14284.3	15598.9	12560.8	16377.1	12724.2	10390.3	14747.6	19339.4	12474.2	20866.2	15340.4	16566.4	12315.3	12463	20283.9	12922.6	16646.7	18623.6	16908.4	15007.3	19859.9	16337.8	11663.1	13950.8	16725.6	26189.3	25784.7	19689.5	9257.14	23846.3	23278.7	9134.67	13818.2	24237.1	23935.8	22640.3	10695.6	19172	11318.9	24869.5	27328.8	22581.9	25772.9
	11730.3	12976.9	13911.8	11220.4	11129	10951.7	14279.6	15590.5	12562.6	16368.9	12719.5	10395	14740.1	19332.4	12469.2	20863.5	15328.4	16564.1	12310	12448.4	20283	12920.1	16641.2	18620.9	16902.6	15001.8	19854.7	16334	11657.6	13951.9	16717.4	26180.3	25779.7	19679.1	9256.45	23844	23265.8	9132.53	13814.4	24228.8	23923.8	22635.5	10690.5	19158.5	11311.8	24866.7	27324.6	22569.3	25762.5
	11726.5	12980.3	13910.1	11218.1	11125.5	10948.3	14275	15582.1	12564.5	16361	12714.9	10399.8	14732.7	19325.6	12464.3	20860.9	15316.4	16561.8	12304.7	12434	20282.2	12917.7	16635.9	18618.4	16896.9	14996.4	19849.7	16330.2	11652.2	13953.1	16709.5	26171.6	25774.9	19668.8	9255.85	23841.8	23253	9130.49	13810.9	24220.8	23912	22630.9	10685.5	19145.2	11304.7	24864	27320.6	22556.8	25752.3
	11722.8	12983.8	13908.6	11215.9	11122.2	10945	14270.5	15573.9	12566.5	16353.1	12710.3	10404.6	14725.5	19319	12459.4	20858.5	15304.4	16559.6	12299.4	12419.6	20281.5	12915.4	16630.7	18616	16891.3	14991.1	19844.8	16326.5	11646.9	13954.4	16701.7	26163	25770.3	19658.6	9255.36	23839.9	23240.3	9128.57	13807.5	24213	23900.3	22626.4	10680.7	19131.9	11297.8	24861.6	27316.7	22544.4	25742.1
	11719.2	12987.3	13907.2	11213.7	11119	10941.8	14266.1	15565.8	12568.6	16345.4	12705.9	10409.5	14718.4	19312.5	12454.7	20856.2	15292.5	16557.4	12294.2	12405.4	20281	12913.2	16625.7	18613.7	16885.9	14986	19840.2	16322.8	11641.7	13955.8	16694.1	26154.5	25765.9	19648.6	9254.96	23838.1	23227.8	9126.74	13804.3	24205.4	23888.7	22622	10675.9	19118.8	11291.1	24859.3	27312.9	22532.2	25732.1
	11715.6	12991	13905.9	11211.7	11115.8	10938.7	14261.8	15557.8	12570.9	16337.8	12701.5	10414.5	14711.5	19306.1	12450.1	20854.1	15280.7	16555.2	12289	12391.2	20280.6	12911.1	16620.9	18611.6	16880.5	14981	19835.7	16319.2	11636.6	13957.2	16686.7	26146.3	25761.6	19638.6	9254.66	23836.5	23215.4	9125.02	13801.2	24198.1	23877.3	22617.7	10671.3	19105.7	11284.4	24857.3	27309.3	22520.1	25722.1
	11712.1	12994.8	13904.6	11209.7	11112.8	10935.6	14257.6	15549.9	12573.2	16330.4	12697.2	10419.5	14704.6	19299.9	12445.5	20852.1	15269	16553	12283.9	12377.2	20280.4	12909.1	16616.2	18609.6	16875.3	14976.1	19831.4	16315.7	11631.5	13958.7	16679.4	26138.2	25757.4	19628.7	9254.46	23835	23203.1	9123.41	13798.3	24191	23866.1	22613.5	10666.9	19092.8	11277.9	24855.5	27305.9	22508.2	25712.2
	11708.7	12998.6	13903.5	11207.8	11109.8	10932.6	14253.5	15542.2	12575.6	16323.2	12692.9	10424.6	14698	19293.8	12441	20850.2	15257.3	16550.9	12278.8	12363.2	20280.4	12907.2	16611.8	18607.7	16870.2	14971.4	19827.3	16312.3	11626.6	13960.3	16672.3	26130.3	25753.4	19619	9254.35	23833.8	23191	9121.9	13795.5	24184.2	23855	22609.5	10662.5	19079.9	11271.5	24853.9	27302.6	22496.4	25702.4
	11705.4	13002.6	13902.4	11206	11107	10929.7	14249.5	15534.5	12578.1	16316	12688.8	10429.7	14691.4	19287.9	12436.6	20848.5	15245.6	16548.7	12273.7	12349.3	20280.4	12905.5	16607.5	18605.9	16865.1	14966.8	19823.4	16308.9	11621.8	13962	16665.4	26122.6	25749.6	19609.3	9254.35	23832.7	23179	9120.49	13793	24177.6	23844	22605.5	10658.3	19067.2	11265.2	24852.4	27299.4	22484.8	25692.8
	11702.1	13006.6	13901.4	11204.3	11104.2	10926.9	14245.6	15527	12580.7	16309	12684.8	10434.9	14685	19282.1	12432.3	20846.9	15234.1	16546.7	12268.7	12335.5	20280.7	12903.8	16603.4	18604.2	16860.2	14962.4	19819.7	16305.6	11617	13963.7	16658.7	26115	25745.9	19599.8	9254.44	23831.8	23167.2	9119.19	13790.5	24171.2	23833.2	22601.7	10654.2	19054.5	11259	24851.2	27296.4	22473.3	25683.2
	11699	13010.7	13900.6	11202.7	11101.6	10924.1	14241.7	15519.7	12583.4	16302.2	12680.8	10440.1	14678.8	19276.5	12428.1	20845.4	15222.6	16544.6	12263.7	12321.8	20281.1	12902.2	16599.4	18602.7	16855.4	14958.1	19816.1	16302.3	11612.4	13965.5	16652.2	26107.7	25742.4	19590.3	9254.63	23831.1	23155.5	9117.99	13788.3	24165.1	23822.5	22597.9	10650.2	19042	11252.9	24850.2	27293.6	22461.9	25673.6
	11695.9	13015	13899.8	11201.1	11099	10921.5	14238	15512.4	12586.2	16295.4	12676.9	10445.5	14672.6	19271	12424	20844.1	15211.1	16542.6	12258.8	12308.3	20281.6	12900.8	16595.6	18601.3	16850.7	14953.9	19812.8	16299.1	11607.8	13967.4	16645.8	26100.5	25739	19580.9	9254.91	23830.5	23143.9	9116.9	13786.2	24159.2	23812	22594.3	10646.3	19029.6	11247	24849.4	27290.9	22450.7	25664.2
	11692.9	13019.3	13899.1	11199.7	11096.5	10918.9	14234.4	15505.2	12589	16288.9	12673.1	10450.8	14666.7	19265.7	12420	20842.9	15199.7	16540.6	12253.8	12294.8	20282.3	12899.4	16592	18600.1	16846.1	14949.9	19809.6	16296	11603.4	13969.4	16639.6	26093.4	25735.8	19571.7	9255.3	23830.2	23132.4	9115.9	13784.3	24153.5	23801.6	22590.8	10642.6	19017.2	11241.2	24848.8	27288.4	22439.6	25654.9
	11690	13023.7	13898.5	11198.3	11094.2	10916.4	14230.9	15498.2	12592	16282.4	12669.4	10456.3	14660.8	19260.5	12416	20841.9	15188.4	16538.6	12249	12281.4	20283.1	12898.1	16588.6	18598.9	16841.6	14946	19806.6	16293	11599	13971.5	16633.6	26086.6	25732.7	19562.6	9255.78	23830	23121.1	9115.01	13782.5	24148.1	23791.4	22587.4	10638.9	19005	11235.5	24848.4	27286	22428.7	25645.7
	11687.1	13028.2	13897.9	11196.9	11091.9	10914	14227.5	15491.3	12595.1	16276.1	12665.7	10461.8	14655.1	19255.4	12412.1	20841	15177.1	16536.7	12244.1	12268	20284.1	12897	16585.4	18597.9	16837.3	14942.2	19803.8	16290	11594.7	13973.6	16627.8	26079.9	25729.8	19553.5	9256.35	23830	23109.9	9114.22	13780.9	24142.9	23781.3	22584.1	10635.4	18992.9	11229.9	24848.1	27283.8	22417.9	25636.5
	11684.3	13032.8	13897.5	11195.7	11089.7	10911.6	14224.2	15484.5	12598.3	16270	12662.2	10467.3	14649.5	19250.5	12408.3	20840.2	15165.9	16534.8	12239.3	12254.8	20285.2	12895.9	16582.3	18597	16833	14938.6	19801.1	16287.1	11590.5	13975.8	16622.1	26073.4	25727	19544.6	9257.03	23830.1	23098.9	9113.53	13779.4	24137.9	23771.3	22581	10632.1	18980.8	11224.5	24848.1	27281.7	22407.3	25627.5
	11681.6	13037.5	13897.2	11194.6	11087.6	10909.4	14221	15477.8	12601.6	16264	12658.7	10472.9	14644.1	19245.8	12404.6	20839.6	15154.8	16532.9	12234.6	12241.7	20286.5	12895	16579.4	18596.3	16828.8	14935.1	19798.7	16284.2	11586.5	13978.1	16616.6	26067.1	25724.4	19535.7	9257.8	23830.5	23087.9	9112.94	13778.1	24133.2	23761.5	22577.9	10628.8	18968.9	11219.1	24848.3	27279.8	22396.8	25618.5
	11679	13042.3	13896.9	11193.5	11085.7	10907.2	14217.9	15471.3	12605	16258.1	12655.3	10478.6	14638.8	19241.2	12401	20839.1	15143.7	16531	12229.9	12228.7	20287.9	12894.1	16576.7	18595.6	16824.8	14931.7	19796.4	16281.4	11582.5	13980.4	16611.3	26060.9	25722	19527	9258.66	23831	23077.2	9112.46	13777	24128.7	23751.8	22574.9	10625.7	18957.1	11213.9	24848.7	27278.1	22386.5	25609.6
	11676.5	13047.2	13896.8	11192.5	11083.8	10905.1	14214.9	15464.9	12608.4	16252.3	12652	10484.3	14633.6	19236.7	12397.5	20838.7	15132.7	16529.2	12225.2	12215.8	20289.5	12893.4	16574.1	18595.1	16820.8	14928.5	19794.3	16278.7	11578.6	13982.9	16606.1	26054.9	25719.7	19518.3	9259.63	23831.7	23066.5	9112.07	13776	24124.4	23742.3	22572.1	10622.6	18945.3	11208.8	24849.2	27276.5	22376.3	25600.9
	11674.1	13052.2	13896.7	11191.6	11082	10903.1	14212	15458.5	12612	16246.7	12648.8	10490.1	14628.6	19232.4	12394.1	20838.5	15121.7	16527.4	12220.5	12202.9	20291.2	12892.7	16571.7	18594.7	16817	14925.5	19792.4	16276	11574.8	13985.4	16601.1	26049.1	25717.6	19509.8	9260.69	23832.6	23056	9111.78	13775.2	24120.4	23732.9	22569.3	10619.7	18933.7	11203.8	24850	27275	22366.2	25592.2
	11671.7	13057.3	13896.7	11190.8	11080.3	10901.1	14209.2	15452.3	12615.7	16241.3	12645.7	10496	14623.7	19228.2	12390.7	20838.4	15110.8	16525.6	12215.9	12190.2	20293	12892.1	16569.5	18594.4	16813.3	14922.5	19790.7	16273.4	11571	13988	16596.3	26043.5	25715.6	19501.4	9261.84	23833.6	23045.6	9111.6	13774.5	24116.6	23723.7	22566.7	10617	18922.2	11199	24851	27273.7	22356.3	25583.6
	11669.4	13062.4	13896.8	11190	11078.6	10899.3	14206.5	15446.3	12619.4	16236	12642.6	10501.9	14619	19224.2	12387.4	20838.5	15100	16523.9	12211.4	12177.5	20295	12891.7	16567.4	18594.3	16809.6	14919.7	19789.1	16270.9	11567.4	13990.6	16591.7	26038	25713.7	19493.1	9263.09	23834.9	23035.4	9111.51	13774	24113	23714.6	22564.2	10614.3	18910.8	11194.2	24852.2	27272.6	22346.5	25575.1
	11667.2	13067.7	13897	11189.3	11077.1	10897.5	14203.9	15440.3	12623.3	16230.8	12639.7	10507.8	14614.4	19220.3	12384.2	20838.7	15089.2	16522.1	12206.8	12165	20297.2	12891.3	16565.6	18594.2	16806.1	14917	19787.8	16268.4	11563.9	13993.4	16587.2	26032.7	25712.1	19484.8	9264.44	23836.3	23025.2	9111.52	13773.7	24109.7	23705.7	22561.8	10611.8	18899.5	11189.6	24853.5	27271.6	22336.9	25566.6
	11665	13073	13897.3	11188.7	11075.7	10895.8	14201.4	15434.5	12627.2	16225.7	12636.8	10513.8	14609.9	19216.5	12381.1	20839	15078.5	16520.4	12202.3	12152.5	20299.5	12891.1	16563.9	18594.3	16802.7	14914.5	19786.6	16266	11560.5	13996.2	16582.9	26027.6	25710.5	19476.7	9265.88	23837.9	23015.3	9111.64	13773.5	24106.6	23696.9	22559.5	10609.3	18888.2	11185.1	24855.1	27270.8	22327.4	25558.3
	11663	13078.5	13897.7	11188.2	11074.4	10894.2	14199	15428.7	12631.3	16220.8	12634	10519.9	14605.6	19212.9	12378.1	20839.5	15067.8	16518.8	12197.9	12140.2	20301.9	12890.9	16562.3	18594.6	16799.4	14912.1	19785.6	16263.7	11557.1	13999.1	16578.8	26022.6	25709.2	19468.7	9267.42	23839.6	23005.4	9111.85	13773.4	24103.7	23688.2	22557.3	10607	18877.1	11180.7	24856.8	27270.1	22318	25550.1
	11661	13084	13898.1	11187.8	11073.2	10892.6	14196.7	15423.1	12635.4	16216	12631.2	10526	14601.4	19209.4	12375.2	20840	15057.3	16517.1	12193.5	12127.9	20304.5	12890.9	16561	18594.9	16796.2	14909.8	19784.8	16261.4	11553.9	14002.1	16574.9	26017.8	25707.9	19460.7	9269.05	23841.5	22995.7	9112.16	13773.6	24101.1	23679.7	22555.2	10604.8	18866.1	11176.4	24858.8	27269.5	22308.8	25541.9
	11659.1	13089.6	13898.7	11187.4	11072	10891.1	14194.5	15417.7	12639.6	16211.4	12628.6	10532.2	14597.3	19206.1	12372.3	20840.8	15046.7	16515.5	12189.1	12115.7	20307.2	12890.9	16559.8	18595.4	16793.1	14907.6	19784.1	16259.2	11550.7	14005.1	16571.1	26013.2	25706.9	19452.9	9270.78	23843.6	22986.1	9112.56	13773.8	24098.7	23671.3	22553.3	10602.8	18855.2	11172.3	24860.9	27269.2	22299.8	25533.9
	11657.3	13095.3	13899.3	11187.2	11071	10889.8	14192.4	15412.3	12644	16206.9	12626	10538.5	14593.4	19202.9	12369.5	20841.6	15036.3	16514	12184.7	12103.6	20310.1	12891	16558.7	18596	16790.1	14905.6	19783.7	16257.1	11547.6	14008.2	16567.5	26008.8	25706	19445.2	9272.6	23845.9	22976.7	9113.07	13774.3	24096.5	23663.1	22551.4	10600.8	18844.4	11168.3	24863.3	27268.9	22290.8	25525.9
	11655.5	13101.1	13900	11187	11070	10888.4	14190.4	15407	12648.4	16202.5	12623.6	10544.8	14589.6	19199.9	12366.9	20842.6	15025.9	16512.4	12180.4	12091.6	20313.1	12891.3	16557.9	18596.7	16787.2	14903.7	19783.4	16255	11544.7	14011.4	16564.1	26004.5	25705.2	19437.6	9274.52	23848.4	22967.4	9113.67	13774.9	24094.5	23655	22549.6	10599	18833.7	11164.3	24865.8	27268.9	22282	25518
	11653.9	13107	13900.8	11186.9	11069.2	10887.2	14188.5	15401.9	12652.9	16198.3	12621.2	10551.1	14586	19197	12364.3	20843.8	15015.5	16510.9	12176.2	12079.7	20316.3	12891.6	16557.2	18597.5	16784.4	14902	19783.3	16253	11541.8	14014.7	16560.8	26000.4	25704.6	19430.1	9276.53	23851	22958.2	9114.37	13775.6	24092.8	23647.1	22548	10597.3	18823.1	11160.6	24868.5	27269	22273.4	25510.2
	11652.3	13113	13901.7	11186.8	11068.4	10886.1	14186.6	15396.9	12657.5	16194.2	12618.8	10557.5	14582.4	19194.3	12361.7	20845	15005.3	16509.4	12172	12067.9	20319.6	12892.1	16556.7	18598.5	16781.8	14900.4	19783.4	16251	11539	14018	16557.7	25996.5	25704.1	19422.6	9278.64	23853.8	22949.2	9115.17	13776.5	24091.3	23639.3	22546.5	10595.7	18812.5	11156.9	24871.5	27269.2	22264.9	25502.5
	11650.8	13119.1	13902.7	11186.9	11067.7	10885	14184.9	15392	12662.2	16190.2	12616.6	10564	14579.1	19191.7	12359.3	20846.4	14995	16507.9	12167.8	12056.2	20323	12892.6	16556.3	18599.5	16779.2	14898.9	19783.6	16249.1	11536.3	14021.4	16554.8	25992.7	25703.8	19415.3	9280.84	23856.8	22940.3	9116.06	13777.6	24090.1	23631.6	22545	10594.2	18802.1	11153.3	24874.6	27269.6	22256.5	25494.9
	11649.4	13125.3	13903.8	11187	11067.2	10884	14183.3	15387.2	12667	16186.4	12614.5	10570.5	14575.8	19189.2	12357	20847.9	14984.9	16506.5	12163.6	12044.6	20326.6	12893.2	16556.1	18600.7	16776.7	14897.5	19784.1	16247.3	11533.7	14024.9	16552	25989.1	25703.6	19408.1	9283.14	23859.9	22931.5	9117.05	13778.8	24089.1	23624.1	22543.7	10592.8	18791.8	11149.9	24877.9	27270.1	22248.3	25487.4
	11648	13131.5	13904.9	11187.2	11066.7	10883.1	14181.8	15382.6	12671.9	16182.7	12612.4	10577.1	14572.7	19186.9	12354.7	20849.6	14974.8	16505.1	12159.5	12033.1	20330.3	12893.9	16556.1	18602.1	16774.4	14896.3	19784.7	16245.6	11531.2	14028.5	16549.4	25985.7	25703.6	19401	9285.53	23863.2	22922.8	9118.14	13780.1	24088.3	23616.7	22542.5	10591.6	18781.6	11146.6	24881.4	27270.8	22240.2	25480
	11646.7	13137.9	13906.2	11187.5	11066.3	10882.2	14180.4	15378	12676.9	16179.2	12610.4	10583.7	14569.8	19184.7	12352.5	20851.4	14964.8	16503.7	12155.4	12021.6	20334.2	12894.8	16556.3	18603.5	16772.1	14895.2	19785.5	16243.9	11528.8	14032.1	16547	25982.5	25703.8	19394	9288.02	23866.7	22914.3	9119.32	13781.6	24087.7	23609.5	22541.4	10590.5	18771.5	11143.4	24885.1	27271.7	22232.3	25472.7
	11645.5	13144.3	13907.5	11187.9	11066	10881.5	14179.1	15373.6	12682	16175.8	12608.5	10590.3	14566.9	19182.7	12350.4	20853.3	14954.8	16502.3	12151.4	12010.3	20338.2	12895.7	16556.6	18605.1	16770	14894.3	19786.5	16242.2	11526.5	14035.8	16544.7	25979.4	25704.1	19387.1	9290.6	23870.4	22906	9120.6	13783.3	24087.4	23602.4	22540.4	10589.4	18761.5	11140.3	24889	27272.7	22224.5	25465.4
	11644.4	13150.9	13908.9	11188.3	11065.8	10880.8	14177.9	15369.3	12687.1	16172.5	12606.7	10597.1	14564.2	19180.8	12348.4	20855.4	14944.9	16501	12147.4	11999.1	20342.4	12896.7	16557.1	18606.7	16767.9	14893.5	19787.6	16240.6	11524.3	14039.6	16542.6	25976.5	25704.5	19380.3	9293.27	23874.2	22897.8	9121.98	13785.1	24087.2	23595.5	22539.5	10588.6	18751.6	11137.3	24893	27273.8	22216.9	25458.2
	11643.4	13157.5	13910.4	11188.8	11065.7	10880.2	14176.8	15365.1	12692.4	16169.3	12605	10603.8	14561.7	19179	12346.5	20857.6	14935.1	16499.7	12143.5	11987.9	20346.7	12897.8	16557.7	18608.6	16766	14892.8	19789	16239.1	11522.2	14043.5	16540.7	25973.7	25705.1	19373.6	9296.04	23878.3	22889.7	9123.45	13787.1	24087.4	23588.7	22538.7	10587.8	18741.8	11134.5	24897.3	27275.1	22209.3	25451.2
	11642.4	13164.2	13912	11189.4	11065.6	10879.7	14175.8	15361.1	12697.8	16166.3	12603.3	10610.7	14559.3	19177.4	12344.6	20859.9	14925.3	16498.4	12139.5	11976.9	20351.2	12899	16558.6	18610.5	16764.2	14892.2	19790.5	16237.7	11520.1	14047.4	16539	25971.2	25705.9	19367	9298.9	23882.4	22881.7	9125.01	13789.3	24087.7	23582	22538.1	10587.1	18732.1	11131.7	24901.8	27276.6	22202	25444.2
	11641.5	13171	13913.7	11190.1	11065.7	10879.2	14174.9	15357.1	12703.2	16163.4	12601.7	10617.6	14557	19175.9	12342.8	20862.4	14915.6	16497.2	12135.7	11965.9	20355.7	12900.3	16559.5	18612.5	16762.4	14891.8	19792.2	16236.3	11518.2	14051.4	16537.4	25968.8	25706.8	19360.4	9301.86	23886.8	22873.9	9126.67	13791.5	24088.3	23575.5	22537.5	10586.6	18722.5	11129.1	24906.4	27278.2	22194.7	25437.3
	11640.7	13177.9	13915.5	11190.9	11065.9	10878.9	14174.1	15353.3	12708.8	16160.7	12600.2	10624.5	14554.8	19174.6	12341.2	20864.9	14905.9	16496	12131.8	11955	20360.5	12901.7	16560.7	18614.7	16760.8	14891.5	19794	16234.9	11516.3	14055.5	16536	25966.6	25707.8	19354	9304.91	23891.3	22866.2	9128.42	13794	24089.1	23569.1	22537	10586.1	18713.1	11126.6	24911.3	27280	22187.6	25430.5
	11640	13184.9	13917.3	11191.7	11066.1	10878.6	14173.3	15349.6	12714.4	16158.1	12598.8	10631.5	14552.8	19173.4	12339.6	20867.7	14896.4	16494.8	12128	11944.2	20365.3	12903.2	16562	18617	16759.3	14891.3	19796.1	16233.7	11514.6	14059.6	16534.7	25964.5	25709	19347.7	9308.05	23896	22858.6	9130.27	13796.6	24090.1	23562.9	22536.7	10585.8	18703.7	11124.3	24916.3	27281.9	22180.7	25423.8
	11639.3	13192	13919.2	11192.6	11066.5	10878.4	14172.7	15346	12720.1	16155.6	12597.5	10638.5	14551	19172.3	12338	20870.5	14886.8	16493.6	12124.3	11933.6	20370.4	12904.8	16563.5	18619.4	16757.9	14891.2	19798.3	16232.5	11512.9	14063.9	16533.6	25962.6	25710.4	19341.5	9311.29	23900.9	22851.2	9132.21	13799.3	24091.4	23556.8	22536.5	10585.6	18694.4	11122	24921.5	27284	22173.9	25417.2
	11638.8	13199.1	13921.3	11193.6	11066.9	10878.2	14172.2	15342.5	12726	16153.3	12596.2	10645.6	14549.2	19171.4	12336.6	20873.5	14877.4	16492.5	12120.5	11923	20375.5	12906.5	16565.2	18621.9	16756.5	14891.3	19800.7	16231.3	11511.3	14068.1	16532.7	25960.9	25711.9	19335.4	9314.62	23905.9	22843.9	9134.25	13802.2	24092.9	23550.9	22536.3	10585.5	18685.2	11119.9	24926.9	27286.2	22167.2	25410.6
	11638.3	13206.4	13923.4	11194.7	11067.4	10878.2	14171.8	15339.1	12731.9	16151.1	12595.1	10652.7	14547.6	19170.7	12335.3	20876.6	14868	16491.4	12116.9	11912.5	20380.8	12908.3	16567	18624.6	16755.3	14891.6	19803.3	16230.2	11509.8	14072.5	16532	25959.3	25713.5	19329.4	9318.05	23911.2	22836.8	9136.38	13805.3	24094.6	23545.1	22536.3	10585.6	18676.1	11117.9	24932.5	27288.6	22160.7	25404.2
	11637.8	13213.7	13925.6	11195.8	11068.1	10878.2	14171.5	15335.9	12737.9	16149	12594	10659.9	14546.2	19170	12334	20879.8	14858.7	16490.3	12113.2	11902.1	20386.3	12910.2	16569	18627.4	16754.2	14891.9	19806.1	16229.2	11508.5	14077	16531.4	25957.9	25715.3	19323.5	9321.56	23916.6	22829.8	9138.6	13808.5	24096.5	23539.5	22536.4	10585.7	18667.1	11116	24938.3	27291.1	22154.3	25397.8
	11637.5	13221.2	13927.8	11197.1	11068.8	10878.3	14171.3	15332.8	12744	16147	12593	10667.2	14544.8	19169.6	12332.8	20883.2	14849.4	16489.2	12109.6	11891.7	20391.8	12912.1	16571.1	18630.3	16753.2	14892.4	19809	16228.2	11507.2	14081.5	16530.9	25956.7	25717.3	19317.7	9325.18	23922.1	22822.9	9140.92	13811.8	24098.7	23533.9	22536.6	10586	18658.3	11114.2	24944.3	27293.8	22148	25391.6
	11637.2	13228.7	13930.2	11198.4	11069.6	10878.5	14171.2	15329.8	12750.2	16145.2	12592	10674.5	14543.6	19169.2	12331.7	20886.7	14840.2	16488.2	12106	11881.5	20397.6	12914.2	16573.4	18633.3	16752.3	14893	19812.2	16227.3	11506	14086	16530.7	25955.7	25719.4	19312	9328.88	23927.9	22816.2	9143.33	13815.3	24101.1	23528.6	22536.8	10586.3	18649.5	11112.5	24950.5	27296.6	22141.9	25385.4
	11637	13236.3	13932.6	11199.7	11070.5	10878.7	14171.1	15326.9	12756.4	16143.6	12591.2	10681.8	14542.6	19169	12330.7	20890.3	14831.1	16487.2	12102.5	11871.4	20403.4	12916.4	16575.9	18636.4	16751.5	14893.7	19815.5	16226.5	11504.9	14090.7	16530.6	25954.8	25721.6	19306.4	9332.68	23933.8	22809.6	9145.83	13819	24103.7	23523.4	22537.2	10586.8	18640.8	11111	24956.9	27299.6	22135.9	25379.3
	11636.9	13244	13935.2	11201.2	11071.5	10879.1	14171.2	15324.1	12762.8	16142	12590.4	10689.2	14541.7	19168.9	12329.7	20894.1	14822	16486.3	12099	11861.4	20409.4	12918.6	16578.6	18639.7	16750.8	14894.6	19818.9	16225.7	11503.8	14095.4	16530.7	25954.1	25724	19300.9	9336.57	23939.8	22803.1	9148.43	13822.8	24106.6	23518.3	22537.8	10587.4	18632.2	11109.6	24963.4	27302.8	22130.1	25373.3
	11636.9	13251.8	13937.8	11202.7	11072.5	10879.5	14171.4	15321.5	12769.3	16140.6	12589.8	10696.6	14540.9	19169	12328.9	20898	14813	16485.3	12095.6	11851.4	20415.6	12921	16581.4	18643	16750.3	14895.6	19822.6	16225	11502.9	14100.2	16530.9	25953.6	25726.5	19295.5	9340.56	23946.1	22796.8	9151.11	13826.7	24109.7	23513.3	22538.4	10588.1	18623.8	11108.2	24970.1	27306.1	22124.4	25367.4
	11636.9	13259.7	13940.5	11204.4	11073.7	10880	14171.7	15318.9	12775.8	16139.3	12589.2	10704.1	14540.3	19169.2	12328.1	20902	14804	16484.4	12092.2	11841.6	20421.8	12923.4	16584.3	18646.5	16749.8	14896.7	19826.4	16224.3	11502.1	14105.1	16531.3	25953.2	25729.2	19290.2	9344.63	23952.5	22790.6	9153.89	13830.8	24113	23508.6	22539.1	10589	18615.4	11107.1	24977.1	27309.6	22118.8	25361.6
	11637.1	13267.6	13943.3	11206.1	11075	10880.5	14172.1	15316.5	12782.5	16138.2	12588.6	10711.6	14539.8	19169.6	12327.4	20906.1	14795.1	16483.5	12088.8	11831.8	20428.3	12925.9	16587.5	18650.1	16749.4	14897.9	19830.4	16223.7	11501.4	14110	16531.9	25953	25732.1	19285	9348.81	23959.1	22784.5	9156.76	13835.1	24116.5	23503.9	22539.9	10589.9	18607.1	11106	24984.2	27313.2	22113.4	25355.8
	11637.3	13275.7	13946.1	11207.8	11076.3	10881.2	14172.5	15314.2	12789.2	16137.2	12588.2	10719.2	14539.4	19170.1	12326.8	20910.4	14786.3	16482.7	12085.5	11822.1	20434.8	12928.6	16590.8	18653.9	16749.1	14899.3	19834.6	16223.2	11500.7	14115.1	16532.7	25952.9	25735.1	19279.9	9353.07	23965.8	22778.6	9159.73	13839.5	24120.3	23499.4	22540.9	10591	18599	11105	24991.5	27316.9	22108.1	25350.2
	11637.5	13283.8	13949.1	11209.7	11077.8	10881.9	14173.1	15312	12796	16136.3	12587.8	10726.8	14539.2	19170.7	12326.2	20914.8	14777.6	16481.8	12082.2	11812.6	20441.5	12931.3	16594.3	18657.7	16748.9	14900.8	19839	16222.7	11500.2	14120.1	16533.6	25953.1	25738.2	19274.9	9357.43	23972.8	22772.8	9162.78	13844	24124.3	23495	22541.9	10592.2	18590.9	11104.2	24999	27320.9	22103	25344.6
	11637.9	13292	13952.1	11211.6	11079.3	10882.7	14173.8	15309.9	12803	16135.5	12587.6	10734.5	14539.1	19171.5	12325.8	20919.3	14768.9	16481	12078.9	11803.1	20448.4	12934.1	16597.9	18661.7	16748.9	14902.4	19843.6	16222.3	11499.7	14125.3	16534.6	25953.4	25741.5	19270	9361.88	23979.9	22767.2	9165.92	13848.8	24128.5	23490.8	22543	10593.4	18583	11103.5	25006.6	27324.9	22098	25339.2
	11638.3	13300.4	13955.2	11213.6	11080.9	10883.6	14174.6	15308	12810	16134.9	12587.4	10742.2	14539.1	19172.4	12325.4	20924	14760.2	16480.3	12075.7	11793.7	20455.4	12937	16601.7	18665.8	16748.9	14904.2	19848.3	16221.9	11499.4	14130.5	16535.9	25953.8	25745	19265.2	9366.42	23987.1	22761.7	9169.16	13853.6	24132.9	23486.8	22544.3	10594.8	18575.1	11102.9	25014.5	27329.2	22093.1	25333.8
	11638.8	13308.8	13958.4	11215.7	11082.7	10884.5	14175.5	15306.2	12817.1	16134.4	12587.3	10750	14539.3	19173.5	12325.1	20928.8	14751.7	16479.5	12072.5	11784.4	20462.5	12940	16605.7	18670	16749	14906.1	19853.2	16221.6	11499.1	14135.8	16537.3	25954.5	25748.5	19260.5	9371.05	23994.6	22756.3	9172.49	13858.6	24137.6	23482.8	22545.6	10596.4	18567.3	11102.4	25022.5	27333.5	22088.4	25328.5
	11639.4	13317.3	13961.7	11217.9	11084.5	10885.6	14176.4	15304.5	12824.3	16134.1	12587.2	10757.8	14539.6	19174.7	12324.9	20933.7	14743.2	16478.8	12069.4	11775.2	20469.7	12943.1	16609.8	18674.3	16749.3	14908.1	19858.3	16221.4	11498.9	14141.2	16538.8	25955.3	25752.3	19255.9	9375.78	24002.2	22751.1	9175.91	13863.8	24142.5	23479	22547.1	10598	18559.7	11102.1	25030.8	27338.1	22083.8	25323.3
	11640.1	13325.8	13965.1	11220.1	11086.4	10886.7	14177.5	15302.9	12831.5	16133.9	12587.3	10765.7	14540.1	19176	12324.8	20938.7	14734.8	16478.1	12066.3	11766.1	20477.1	12946.3	16614.1	18678.8	16749.6	14910.2	19863.6	16221.2	11498.8	14146.6	16540.6	25956.2	25756.2	19251.4	9380.6	24010	22746	9179.41	13869.1	24147.6	23475.4	22548.7	10599.7	18552.2	11101.8	25039.2	27342.8	22079.4	25318.2
	11640.8	13334.5	13968.5	11222.5	11088.3	10887.9	14178.7	15301.4	12838.9	16133.8	12587.4	10773.6	14540.6	19177.5	12324.8	20943.9	14726.4	16477.5	12063.2	11757.1	20484.7	12949.6	16618.5	18683.4	16750	14912.5	19869	16221.1	11498.9	14152.1	16542.4	25957.4	25760.2	19247	9385.52	24017.9	22741	9183.01	13874.5	24153	23471.9	22550.4	10601.6	18544.7	11101.7	25047.8	27347.6	22075.1	25313.1
	11641.6	13343.3	13972.1	11224.9	11090.4	10889.1	14180	15300	12846.4	16133.8	12587.6	10781.5	14541.4	19179.1	12324.8	20949.2	14718.1	16476.8	12060.2	11748.2	20492.4	12952.9	16623.1	18688	16750.6	14914.9	19874.6	16221	11499	14157.7	16544.5	25958.7	25764.4	19242.7	9390.52	24026	22736.2	9186.7	13880.1	24158.6	23468.5	22552.1	10603.5	18537.4	11101.7	25056.6	27352.6	22070.9	25308.2
	11642.5	13352.1	13975.7	11227.3	11092.6	10890.5	14181.3	15298.8	12853.9	16134	12587.9	10789.5	14542.2	19180.9	12324.9	20954.6	14709.8	16476.2	12057.2	11739.3	20500.2	12956.4	16627.9	18692.8	16751.2	14917.4	19880.4	16221	11499.2	14163.4	16546.7	25960.1	25768.7	19238.5	9395.62	24034.3	22731.5	9190.48	13885.9	24164.4	23465.3	22554	10605.6	18530.1	11101.9	25065.6	27357.8	22066.9	25303.3
	11643.5	13361	13979.4	11229.9	11094.8	10891.9	14182.8	15297.6	12861.6	16134.3	12588.3	10797.6	14543.2	19182.8	12325.1	20960.1	14701.7	16475.7	12054.3	11730.6	20508.1	12959.9	16632.9	18697.8	16752	14920.1	19886.4	16221	11499.5	14169.1	16549.1	25961.8	25773.2	19234.4	9400.81	24042.8	22727	9194.35	13891.8	24170.4	23462.2	22556	10607.8	18523	11102.1	25074.7	27363.1	22063	25298.6
	11644.5	13370.1	13983.2	11232.5	11097.2	10893.4	14184.4	15296.6	12869.3	16134.7	12588.7	10805.7	14544.4	19184.8	12325.4	20965.8	14693.6	16475.1	12051.4	11721.9	20516.2	12963.6	16638	18702.8	16752.8	14922.8	19892.5	16221.1	11499.8	14174.9	16551.6	25963.6	25777.8	19230.4	9406.09	24051.4	22722.6	9198.3	13897.8	24176.6	23459.3	22558.1	10610.1	18515.9	11102.4	25084.1	27368.5	22059.2	25293.9
	11645.7	13379.2	13987	11235.2	11099.6	10895	14186.1	15295.7	12877.1	16135.3	12589.3	10813.8	14545.6	19187	12325.7	20971.6	14685.5	16474.6	12048.5	11713.4	20524.4	12967.3	16643.2	18708	16753.8	14925.7	19898.8	16221.3	11500.3	14180.7	16554.3	25965.5	25782.6	19226.5	9411.47	24060.2	22718.3	9202.35	13904	24183.1	23456.5	22560.3	10612.5	18509	11102.9	25093.6	27374.1	22055.6	25289.3
	11646.8	13388.4	13991	11238	11102.1	10896.6	14187.8	15295	12885	16136	12589.9	10822	14547.1	19189.3	12326.2	20977.5	14677.5	16474.1	12045.7	11704.9	20532.8	12971.1	16648.7	18713.2	16754.8	14928.7	19905.3	16221.5	11500.9	14186.6	16557.2	25967.7	25787.5	19222.7	9416.93	24069.1	22714.2	9206.48	13910.4	24189.8	23453.9	22562.6	10615.1	18502.2	11103.5	25103.3	27379.9	22052.1	25284.8
	11648.1	13397.6	13995	11240.8	11104.8	10898.3	14189.7	15294.3	12893	16136.8	12590.6	10830.2	14548.6	19191.7	12326.7	20983.5	14669.6	16473.6	12042.9	11696.5	20541.3	12975	16654.2	18718.6	16755.9	14931.9	19912	16221.8	11501.5	14192.6	16560.2	25970	25792.5	19219	9422.49	24078.3	22710.2	9210.7	13916.9	24196.7	23451.4	22565	10617.7	18495.4	11104.2	25113.2	27385.8	22048.8	25280.4
	11649.5	13407	13999.1	11243.8	11107.5	10900.1	14191.7	15293.7	12901.1	16137.8	12591.4	10838.5	14550.3	19194.3	12327.3	20989.7	14661.8	16473.2	12040.2	11688.2	20549.9	12979	16660	18724.1	16757.2	14935.1	19918.9	16222.1	11502.3	14198.7	16563.4	25972.4	25797.7	19215.4	9428.14	24087.6	22706.3	9215.01	13923.5	24203.9	23449	22567.5	10620.5	18488.8	11105	25123.3	27391.8	22045.6	25276.1
	11650.9	13416.4	14003.3	11246.8	11110.2	10902	14193.7	15293.3	12909.2	16138.8	12592.2	10846.8	14552.1	19197	12328	20996	14654	16472.8	12037.4	11680	20558.7	12983.1	16665.9	18729.8	16758.5	14938.5	19925.9	16222.5	11503.1	14204.8	16566.8	25975	25803.1	19211.9	9433.87	24097	22702.6	9219.41	13930.3	24211.2	23446.8	22570.1	10623.3	18482.3	11106	25133.5	27398.1	22042.5	25271.9
	11652.4	13426	14007.6	11249.9	11113.1	10904	14195.9	15293	12917.5	16140	12593.1	10855.1	14554	19199.9	12328.7	21002.4	14646.3	16472.4	12034.8	11671.9	20567.6	12987.3	16671.9	18735.5	16760	14942.1	19933.1	16222.9	11504.1	14211	16570.3	25977.8	25808.6	19208.5	9439.7	24106.6	22699	9223.9	13937.2	24218.8	23444.7	22572.8	10626.3	18475.9	11107	25144	27404.4	22039.6	25267.7
	11654	13435.6	14012	11253	11116.1	10906	14198.1	15292.8	12925.8	16141.4	12594.1	10863.5	14556.1	19202.9	12329.6	21008.9	14638.6	16472.1	12032.2	11663.9	20576.6	12991.6	16678.2	18741.4	16761.5	14945.7	19940.5	16223.4	11505.1	14217.3	16573.9	25980.8	25814.2	19205.2	9445.63	24116.4	22695.5	9228.47	13944.3	24226.6	23442.7	22575.7	10629.4	18469.5	11108.2	25154.6	27410.9	22036.8	25263.7
	11655.6	13445.3	14016.4	11256.3	11119.1	10908.1	14200.5	15292.7	12934.3	16142.8	12595.2	10872	14558.3	19206	12330.5	21015.6	14631	16471.7	12029.6	11656	20585.8	12995.9	16684.6	18747.3	16763.2	14949.5	19948	16224	11506.2	14223.6	16577.8	25983.9	25819.9	19202	9451.64	24126.4	22692.2	9233.13	13951.5	24234.7	23440.9	22578.6	10632.6	18463.3	11109.5	25165.4	27417.6	22034.1	25259.7
	11657.3	13455	14020.9	11259.6	11122.3	10910.3	14203	15292.7	12942.8	16144.4	12596.4	10880.5	14560.7	19209.2	12331.5	21022.4	14623.5	16471.4	12027	11648.2	20595.1	13000.4	16691.1	18753.4	16764.9	14953.3	19955.7	16224.6	11507.4	14230	16581.7	25987.2	25825.9	19198.9	9457.74	24136.5	22689	9237.88	13958.8	24242.9	23439.3	22581.6	10635.9	18457.2	11110.9	25176.4	27424.4	22031.6	25255.8
	11659.1	13464.9	14025.6	11263	11125.5	10912.5	14205.5	15292.9	12951.4	16146.2	12597.7	10889	14563.2	19212.6	12332.6	21029.3	14616	16471.2	12024.5	11640.4	20604.5	13004.9	16697.8	18759.6	16766.7	14957.3	19963.6	16225.2	11508.8	14236.5	16585.9	25990.6	25831.9	19195.9	9463.93	24146.8	22686	9242.72	13966.3	24251.4	23437.7	22584.7	10639.3	18451.2	11112.4	25187.5	27431.4	22029.2	25252
	11661	13474.9	14030.2	11266.4	11128.8	10914.8	14208.2	15293.1	12960.1	16148	12599	10897.6	14565.8	19216.2	12333.7	21036.3	14608.6	16470.9	12022	11632.8	20614.1	13009.5	16704.6	18766	16768.7	14961.5	19971.7	16226	11510.1	14243	16590.2	25994.2	25838.1	19193	9470.22	24157.2	22683	9247.64	13974	24260.1	23436.3	22588	10642.8	18445.2	11114.1	25198.9	27438.5	22027	25248.3
	11662.9	13484.9	14035	11269.9	11132.2	10917.2	14210.9	15293.5	12968.9	16150	12600.4	10906.2	14568.5	19219.8	12335	21043.5	14601.3	16470.7	12019.6	11625.2	20623.8	13014.2	16711.6	18772.4	16770.7	14965.7	19979.9	16226.7	11511.6	14249.6	16594.7	25998	25844.4	19190.2	9476.59	24167.8	22680.3	9252.65	13981.8	24269	23435.1	22591.3	10646.4	18439.4	11115.8	25210.4	27445.7	22024.9	25244.7
	11665	13495	14039.9	11273.6	11135.7	10919.7	14213.8	15293.9	12977.7	16152.1	12601.9	10914.8	14571.4	19223.6	12336.3	21050.7	14594	16470.5	12017.2	11617.7	20633.6	13019	16718.8	18778.9	16772.8	14970.1	19988.3	16227.6	11513.2	14256.3	16599.3	26001.9	25850.9	19187.5	9483.05	24178.6	22677.6	9257.75	13989.7	24278.1	23434	22594.7	10650.2	18433.7	11117.7	25222.1	27453.2	22022.9	25241.2
	11667	13505.2	14044.8	11277.2	11139.3	10922.2	14216.7	15294.5	12986.7	16154.3	12603.4	10923.5	14574.5	19227.6	12337.7	21058.1	14586.8	16470.4	12014.8	11610.4	20643.5	13023.9	16726.1	18785.6	16775	14974.6	19996.9	16228.4	11514.9	14263	16604.1	26006	25857.5	19184.9	9489.61	24189.5	22675.1	9262.93	13997.8	24287.5	23433	22598.2	10654	18428.1	11119.7	25234	27460.7	22021	25237.8
	11669.2	13515.5	14049.8	11281	11142.9	10924.9	14219.7	15295.2	12995.7	16156.6	12605.1	10932.3	14577.6	19231.6	12339.1	21065.6	14579.7	16470.3	12012.5	11603.1	20653.6	13028.8	16733.6	18792.4	16777.4	14979.2	20005.7	16229.4	11516.6	14269.8	16609	26010.3	25864.3	19182.4	9496.25	24200.6	22672.7	9268.19	14006	24297	23432.2	22601.9	10658	18422.6	11121.8	25246	27468.4	22019.3	25234.4
	11671.5	13525.8	14054.9	11284.8	11146.7	10927.5	14222.9	15296.1	13004.9	16159.1	12606.8	10941	14580.9	19235.8	12340.7	21073.2	14572.6	16470.2	12010.2	11595.9	20663.8	13033.9	16741.2	18799.3	16779.8	14983.9	20014.6	16230.4	11518.5	14276.7	16614.1	26014.7	25871.2	19180	9502.99	24211.9	22670.5	9273.55	14014.3	24306.8	23431.5	22605.6	10662.1	18417.1	11124	25258.3	27476.3	22017.8	25231.2
	11673.8	13536.3	14060.1	11288.7	11150.5	10930.3	14226.1	15297	13014.1	16161.7	12608.6	10949.9	14584.3	19240.2	12342.3	21081	14565.6	16470.1	12008	11588.7	20674.2	13039	16749	18806.3	16782.3	14988.8	20023.7	16231.4	11520.4	14283.6	16619.3	26019.3	25878.2	19177.7	9509.81	24223.3	22668.4	9278.98	14022.8	24316.8	23430.9	22609.4	10666.2	18411.8	11126.3	25270.7	27484.3	22016.3	25228
	11676.2	13546.8	14065.3	11292.7	11154.4	10933.2	14229.4	15298	13023.4	16164.5	12610.5	10958.7	14587.9	19244.6	12344	21088.8	14558.7	16470	12005.8	11581.7	20684.7	13044.2	16757	18813.4	16784.9	14993.7	20033	16232.5	11522.5	14290.6	16624.7	26024	25885.4	19175.4	9516.72	24234.9	22666.4	9284.51	14031.5	24327.1	23430.5	22613.4	10670.5	18406.6	11128.8	25283.3	27492.4	22015	25224.9
	11678.6	13557.4	14070.6	11296.8	11158.4	10936.1	14232.9	15299.2	13032.7	16167.3	12612.4	10967.6	14591.6	19249.3	12345.8	21096.8	14551.8	16470	12003.6	11574.8	20695.3	13049.5	16765.1	18820.6	16787.6	14998.8	20042.4	16233.7	11524.6	14297.7	16630.3	26028.9	25892.7	19173.3	9523.73	24246.6	22664.5	9290.12	14040.2	24337.5	23430.2	22617.4	10674.9	18401.5	11131.4	25296.1	27500.7	22013.9	25221.9
	11681.2	13568.1	14076.1	11300.9	11162.5	10939	14236.4	15300.5	13042.2	16170.3	12614.4	10976.6	14595.4	19254	12347.6	21104.9	14545	16470	12001.5	11567.9	20706	13054.9	16773.3	18828	16790.4	15004	20052	16234.9	11526.8	14304.8	16636	26033.9	25900.1	19171.3	9530.82	24258.6	22662.8	9295.81	14049.2	24348.2	23430.1	22621.5	10679.4	18396.5	11134	25309	27509.2	22012.8	25219
	11683.8	13578.9	14081.6	11305.1	11166.7	10942.1	14240	15301.8	13051.8	16173.4	12616.6	10985.5	14599.4	19258.9	12349.6	21113.1	14538.3	16470.1	11999.4	11561.2	20716.9	13060.4	16781.7	18835.4	16793.3	15009.4	20061.8	16236.1	11529.1	14312	16641.9	26039.2	25907.7	19169.4	9538	24270.6	22661.3	9301.59	14058.2	24359	23430.1	22625.8	10684	18391.5	11136.8	25322.2	27517.8	22011.9	25216.2
	11686.4	13589.7	14087.1	11309.3	11170.9	10945.2	14243.7	15303.3	13061.4	16176.6	12618.7	10994.6	14603.5	19263.9	12351.6	21121.5	14531.6	16470.2	11997.4	11554.5	20727.9	13066	16790.3	18843	16796.3	15014.8	20071.7	16237.4	11531.5	14319.3	16647.9	26044.5	25915.4	19167.6	9545.27	24282.9	22659.8	9307.45	14067.4	24370.1	23430.2	22630.1	10688.8	18386.7	11139.7	25335.5	27526.5	22011.2	25213.5
	11689.2	13600.6	14092.8	11313.7	11175.3	10948.4	14247.5	15304.9	13071.1	16180	12621	11003.6	14607.7	19269	12353.7	21129.9	14525	16470.3	11995.4	11547.9	20739	13071.6	16799	18850.7	16799.4	15020.4	20081.9	16238.8	11534	14326.6	16654.1	26050.1	25923.3	19165.8	9552.63	24295.3	22658.5	9313.4	14076.8	24381.4	23430.5	22634.5	10693.6	18382	11142.8	25349	27535.4	22010.6	25210.9
	11692	13611.6	14098.5	11318.1	11179.7	10951.7	14251.5	15306.7	13080.9	16183.5	12623.3	11012.7	14612	19274.3	12355.8	21138.5	14518.5	16470.4	11993.4	11541.4	20750.2	13077.3	16807.9	18858.5	16802.5	15026	20092.2	16240.2	11536.6	14334	16660.4	26055.8	25931.3	19164.2	9560.08	24307.8	22657.3	9319.43	14086.2	24393	23430.9	22639.1	10698.5	18377.4	11145.9	25362.6	27544.4	22010.1	25208.3
	11694.9	13622.7	14104.3	11322.6	11184.2	10955	14255.5	15308.5	13090.8	16187.1	12625.8	11021.8	14616.5	19279.7	12358.1	21147.2	14512	16470.5	11991.5	11535	20761.6	13083.2	16816.9	18866.4	16805.8	15031.8	20102.6	16241.6	11539.2	14341.5	16666.9	26061.6	25939.4	19162.7	9567.62	24320.5	22656.3	9325.54	14095.8	24404.7	23431.4	22643.7	10703.6	18372.9	11149.1	25376.5	27553.6	22009.7	25205.9
	11697.9	13633.9	14110.2	11327.1	11188.8	10958.5	14259.6	15310.4	13100.8	16190.8	12628.3	11031	14621.1	19285.2	12360.4	21156	14505.6	16470.7	11989.6	11528.7	20773.1	13089	16826.1	18874.4	16809.2	15037.8	20113.3	16243.2	11542	14349	16673.6	26067.7	25947.7	19161.3	9575.25	24333.4	22655.4	9331.74	14105.6	24416.7	23432.1	22648.4	10708.7	18368.5	11152.5	25390.5	27562.9	22009.5	25203.5
	11700.9	13645.1	14116.2	11331.8	11193.5	10961.9	14263.8	15312.5	13110.9	16194.6	12630.8	11040.2	14625.9	19290.8	12362.8	21164.9	14499.3	16470.9	11987.7	11522.5	20784.7	13095	16835.4	18882.5	16812.6	15043.8	20124.1	16244.7	11544.8	14356.5	16680.4	26073.8	25956.1	19159.9	9582.96	24346.4	22654.6	9338.02	14115.5	24428.8	23432.9	22653.3	10714	18364.1	11156	25404.7	27572.4	22009.4	25201.2
	11704.1	13656.5	14122.2	11336.5	11198.3	10965.5	14268.1	15314.6	13121	16198.6	12633.5	11049.5	14630.8	19296.6	12365.3	21173.9	14493	16471.2	11985.9	11516.4	20796.5	13101.1	16844.9	18890.8	16816.2	15050	20135	16246.3	11547.8	14364.2	16687.4	26080.2	25964.6	19158.7	9590.77	24359.6	22654	9344.39	14125.5	24441.2	23433.9	22658.2	10719.4	18359.9	11159.6	25419.1	27582	22009.4	25199
	11707.3	13667.9	14128.4	11341.2	11203.1	10969.1	14272.4	15316.9	13131.2	16202.7	12636.2	11058.8	14635.8	19302.6	12367.8	21183.1	14486.8	16471.4	11984.2	11510.3	20808.4	13107.2	16854.5	18899.1	16819.8	15056.2	20146.2	16248	11550.8	14371.9	16694.5	26086.7	25973.3	19157.6	9598.66	24373	22653.5	9350.84	14135.7	24453.8	23435	22663.2	10724.8	18355.8	11163.3	25433.6	27591.8	22009.6	25196.9
	11710.5	13679.3	14134.6	11346.1	11208	10972.8	14276.9	15319.3	13141.5	16206.9	12639	11068.1	14641	19308.6	12370.5	21192.3	14480.6	16471.7	11982.4	11504.4	20820.4	13113.5	16864.3	18907.6	16823.5	15062.6	20157.5	16249.7	11553.9	14379.7	16701.7	26093.3	25982.1	19156.5	9606.64	24386.5	22653.1	9357.37	14146	24466.6	23436.2	22668.3	10730.4	18351.8	11167.1	25448.3	27601.7	22009.9	25194.9
	11713.9	13690.9	14140.9	11351	11213	10976.6	14281.5	15321.8	13151.9	16211.3	12641.9	11077.5	14646.3	19314.8	12373.2	21201.7	14474.6	16472.1	11980.7	11498.5	20832.5	13119.8	16874.2	18916.2	16827.4	15069.1	20168.9	16251.5	11557.1	14387.5	16709.2	26100.1	25991	19155.6	9614.71	24400.1	22652.8	9363.98	14156.4	24479.7	23437.6	22673.6	10736.1	18347.9	11171	25463.2	27611.7	22010.4	25193
	11717.3	13702.5	14147.2	11356	11218.1	10980.4	14286.2	15324.4	13162.4	16215.7	12644.8	11086.9	14651.7	19321.1	12376	21211.2	14468.5	16472.4	11979.1	11492.7	20844.8	13126.2	16884.3	18924.9	16831.3	15075.7	20180.6	16253.3	11560.4	14395.4	16716.7	26107.1	26000.1	19154.7	9622.87	24414	22652.7	9370.68	14167	24492.9	23439.1	22678.9	10741.9	18344	11175.1	25478.3	27621.9	22011	25191.1
	11720.7	13714.3	14153.7	11361.1	11223.3	10984.4	14291	15327.1	13172.9	16220.3	12647.9	11096.3	14657.2	19327.5	12378.8	21220.8	14462.6	16472.8	11977.5	11487	20857.1	13132.6	16894.5	18933.7	16835.3	15082.5	20192.4	16255.2	11563.8	14403.4	16724.5	26114.2	26009.3	19154	9631.12	24427.9	22652.8	9377.46	14177.7	24506.4	23440.7	22684.3	10747.8	18340.3	11179.2	25493.5	27632.2	22011.7	25189.4
	11724.3	13726	14160.2	11366.2	11228.6	10988.3	14295.8	15329.9	13183.6	16225	12651	11105.8	14662.9	19334.1	12381.7	21230.5	14456.7	16473.2	11975.9	11481.4	20869.6	13139.2	16904.9	18942.6	16839.4	15089.3	20204.4	16257.1	11567.2	14411.4	16732.3	26121.5	26018.6	19153.4	9639.45	24442.1	22652.9	9384.32	14188.6	24520.1	23442.5	22689.8	10753.8	18336.7	11183.5	25508.9	27642.7	22012.5	25187.8
	11727.9	13737.9	14166.8	11371.4	11233.9	10992.4	14300.8	15332.9	13194.3	16229.8	12654.2	11115.3	14668.7	19340.8	12384.8	21240.3	14450.9	16473.6	11974.3	11475.9	20882.3	13145.8	16915.4	18951.6	16843.6	15096.3	20216.5	16259	11570.8	14419.5	16740.4	26129	26028.1	19152.8	9647.88	24456.4	22653.2	9391.26	14199.6	24533.9	23444.4	22695.4	10759.9	18333.2	11187.9	25524.5	27653.3	22013.5	25186.2
	11731.6	13749.9	14173.5	11376.7	11239.4	10996.5	14305.9	15335.9	13205.1	16234.8	12657.4	11124.9	14674.7	19347.7	12387.8	21250.3	14445.2	16474.1	11972.8	11470.4	20895	13152.5	16926.1	18960.7	16847.9	15103.3	20228.8	16261.1	11574.5	14427.6	16748.5	26136.6	26037.7	19152.4	9656.39	24470.8	22653.6	9398.29	14210.7	24548	23446.4	22701.1	10766.1	18329.8	11192.4	25540.3	27664.1	22014.6	25184.7
	11735.4	13761.9	14180.2	11382	11244.9	11000.7	14311	15339.1	13216	16239.9	12660.8	11134.4	14680.8	19354.6	12391	21260.3	14439.5	16474.6	11971.4	11465.1	20907.9	13159.3	16937	18969.9	16852.3	15110.5	20241.3	16263.1	11578.2	14435.8	16756.9	26144.3	26047.4	19152	9664.99	24485.4	22654.2	9405.39	14222	24562.4	23448.6	22706.9	10772.5	18326.4	11197	25556.2	27675	22015.9	25183.3
	11739.2	13774	14187.1	11387.4	11250.5	11005	14316.3	15342.3	13227	16245.1	12664.2	11144.1	14687	19361.7	12394.2	21270.5	14433.9	16475.1	11970	11459.8	20920.9	13166.2	16947.9	18979.3	16856.7	15117.8	20254	16265.2	11582	14444.1	16765.4	26152.2	26057.3	19151.8	9673.68	24500.2	22654.9	9412.58	14233.4	24576.9	23450.9	22712.8	10778.9	18323.2	11201.7	25572.3	27686.1	22017.2	25182
	11743.1	13786.2	14194	11392.9	11256.1	11009.3	14321.6	15345.7	13238	16250.4	12667.7	11153.7	14693.3	19368.9	12397.6	21280.8	14428.4	16475.7	11968.6	11454.7	20934	13173.2	16959.1	18988.8	16861.3	15125.3	20266.8	16267.4	11585.9	14452.4	16774	26160.3	26067.3	19151.6	9682.45	24515.1	22655.7	9419.85	14244.9	24591.6	23453.3	22718.8	10785.4	18320.1	11206.6	25588.6	27697.3	22018.8	25180.8
	11747.1	13798.4	14201	11398.5	11261.9	11013.7	14327.1	15349.2	13249.1	16255.8	12671.2	11163.4	14699.8	19376.3	12400.9	21291.2	14422.9	16476.3	11967.2	11449.6	20947.2	13180.2	16970.3	18998.3	16865.9	15132.8	20279.8	16269.6	11590	14460.8	16782.8	26168.6	26077.4	19151.5	9691.31	24530.2	22656.6	9427.2	14256.6	24606.6	23455.9	22724.9	10792.1	18317.1	11211.5	25605.1	27708.6	22020.4	25179.7
	11751.2	13810.7	14208.1	11404.1	11267.7	11018.2	14332.6	15352.8	13260.4	16261.4	12674.9	11173.1	14706.4	19383.8	12404.4	21301.7	14417.5	16476.9	11965.9	11444.6	20960.6	13187.3	16981.8	19008	16870.7	15140.4	20292.9	16271.8	11594	14469.3	16791.8	26176.9	26087.6	19151.6	9700.26	24545.4	22657.7	9434.63	14268.4	24621.8	23458.6	22731.1	10798.8	18314.1	11216.6	25621.7	27720.1	22022.2	25178.7
	11755.3	13823.1	14215.2	11409.8	11273.7	11022.7	14338.3	15356.5	13271.6	16267.1	12678.6	11182.9	14713.1	19391.4	12408	21312.3	14412.1	16477.5	11964.7	11439.7	20974.1	13194.5	16993.3	19017.8	16875.5	15148.2	20306.2	16274.1	11598.2	14477.8	16800.9	26185.5	26098	19151.7	9709.3	24560.8	22658.9	9442.15	14280.3	24637.1	23461.4	22737.4	10805.7	18311.3	11221.8	25638.5	27731.7	22024.1	25177.7
	11759.5	13835.6	14222.4	11415.5	11279.7	11027.3	14344	15360.3	13283	16272.9	12682.4	11192.7	14720	19399.1	12411.6	21323	14406.9	16478.2	11963.4	11434.9	20987.7	13201.8	17005.1	19027.7	16880.4	15156.1	20319.7	16276.5	11602.5	14486.4	16810.1	26194.2	26108.5	19152	9718.43	24576.4	22660.3	9449.74	14292.4	24652.7	23464.4	22743.7	10812.6	18308.6	11227.1	25655.5	27743.5	22026.1	25176.9
	11763.7	13848.2	14229.8	11421.4	11285.7	11032	14349.8	15364.2	13294.5	16278.8	12686.3	11202.5	14727	19407	12415.3	21333.8	14401.7	16478.9	11962.3	11430.1	21001.4	13209.1	17016.9	19037.7	16885.4	15164.1	20333.4	16278.9	11606.9	14495	16819.5	26203	26119.2	19152.3	9727.64	24592.1	22661.8	9457.41	14304.6	24668.5	23467.5	22750.2	10819.7	18306	11232.5	25672.6	27755.4	22028.3	25176.1
	11768.1	13860.8	14237.1	11427.3	11291.9	11036.8	14355.8	15368.2	13306	16284.8	12690.2	11212.4	14734.1	19415	12419	21344.8	14396.5	16479.6	11961.1	11425.5	21015.2	13216.6	17028.9	19047.8	16890.5	15172.2	20347.2	16281.3	11611.3	14503.7	16829	26212.1	26129.9	19152.7	9736.94	24607.9	22663.4	9465.17	14316.9	24684.5	23470.7	22756.8	10826.9	18303.4	11238	25689.9	27767.5	22030.6	25175.5
	11772.5	13873.5	14244.6	11433.3	11298.1	11041.6	14361.8	15372.4	13317.6	16291	12694.2	11222.3	14741.4	19423.1	12422.9	21355.8	14391.5	16480.3	11960	11420.9	21029.2	13224.1	17041.1	19058	16895.7	15180.4	20361.1	16283.8	11615.9	14512.5	16838.7	26221.2	26140.8	19153.3	9746.33	24623.9	22665.1	9473	14329.4	24700.8	23474.1	22763.4	10834.2	18301	11243.6	25707.4	27779.7	22033.1	25174.9
	11776.9	13886.3	14252.1	11439.3	11304.5	11046.5	14367.9	15376.6	13329.3	16297.3	12698.3	11232.2	14748.8	19431.3	12426.8	21367	14386.5	16481.1	11958.9	11416.5	21043.3	13231.7	17053.4	19068.3	16901	15188.7	20375.3	16286.4	11620.5	14521.3	16848.6	26230.5	26151.8	19153.9	9755.8	24640.1	22667	9480.91	14342	24717.2	23477.6	22770.2	10841.5	18298.7	11249.4	25725.1	27792	22035.6	25174.4
	11781.5	13899.1	14259.7	11445.4	11310.9	11051.4	14374.1	15381	13341.1	16303.7	12702.5	11242.2	14756.4	19439.7	12430.8	21378.3	14381.5	16481.9	11957.9	11412.1	21057.5	13239.3	17065.9	19078.8	16906.3	15197.1	20389.6	16289	11625.2	14530.2	16858.6	26240	26163	19154.6	9765.37	24656.4	22669	9488.91	14354.7	24733.8	23481.3	22777	10849	18296.4	11255.2	25742.9	27804.5	22038.4	25174
	11786.1	13912	14267.4	11451.6	11317.4	11056.5	14380.4	15385.4	13353	16310.2	12706.7	11252.2	14764	19448.2	12434.8	21389.7	14376.7	16482.8	11956.9	11407.8	21071.8	13247.1	17078.5	19089.3	16911.8	15205.7	20404.1	16291.6	11630	14539.1	16868.8	26249.7	26174.2	19155.4	9775.02	24672.9	22671.1	9496.98	14367.6	24750.7	23485	22784	10856.6	18294.3	11261.2	25760.9	27817.1	22041.2	25173.7
	11790.8	13925	14275.2	11457.8	11323.9	11061.6	14386.8	15390	13364.9	16316.8	12711	11262.2	14771.8	19456.8	12439	21401.2	14371.9	16483.6	11955.9	11403.6	21086.2	13254.9	17091.2	19099.9	16917.3	15214.3	20418.7	16294.3	11634.9	14548.1	16879.1	26259.4	26185.6	19156.3	9784.75	24689.5	22673.4	9505.13	14380.6	24767.8	23489	22791	10864.3	18292.3	11267.3	25779.1	27829.9	22044.2	25173.5
	11795.6	13938.1	14283.1	11464.2	11330.6	11066.7	14393.3	15394.7	13376.9	16323.6	12715.4	11272.3	14779.7	19465.6	12443.2	21412.7	14367.1	16484.5	11955	11399.5	21100.8	13262.8	17104.1	19110.7	16922.9	15223.1	20433.5	16297	11639.9	14557.2	16889.5	26269.4	26197.2	19157.4	9794.58	24706.3	22675.8	9513.37	14393.7	24785	23493	22798.2	10872.1	18290.3	11273.5	25797.4	27842.8	22047.3	25173.4
	11800.4	13951.2	14291	11470.5	11337.3	11071.9	14399.9	15399.5	13389	16330.5	12719.9	11282.4	14787.8	19474.4	12447.5	21424.5	14362.5	16485.4	11954.2	11395.4	21115.4	13270.8	17117.2	19121.6	16928.6	15232	20448.5	16299.8	11645	14566.3	16900.1	26279.5	26208.8	19158.5	9804.49	24723.2	22678.3	9521.68	14406.9	24802.5	23497.2	22805.4	10880	18288.5	11279.8	25815.9	27855.8	22050.5	25173.3
	11805.3	13964.5	14299	11477	11344.1	11077.2	14406.6	15404.4	13401.2	16337.5	12724.5	11292.5	14796	19483.5	12451.8	21436.3	14357.9	16486.4	11953.3	11391.5	21130.2	13278.8	17130.3	19132.5	16934.4	15241	20463.6	16302.6	11650.2	14575.4	16910.9	26289.7	26220.6	19159.7	9814.48	24740.3	22681	9530.07	14420.3	24820.2	23501.5	22812.7	10888	18286.7	11286.2	25834.6	27869	22053.9	25173.4
	11810.2	13977.7	14307.1	11483.5	11351	11082.6	14413.3	15409.4	13413.4	16344.6	12729.1	11302.6	14804.3	19492.6	12456.3	21448.2	14353.3	16487.4	11952.5	11387.6	21145.1	13286.9	17143.7	19143.6	16940.3	15250.1	20478.9	16305.4	11655.4	14584.7	16921.8	26300.2	26232.5	19161	9824.57	24757.5	22683.8	9538.54	14433.9	24838.1	23505.9	22820.1	10896.2	18285.1	11292.7	25853.5	27882.3	22057.4	25173.5
	11815.3	13991.1	14315.2	11490.1	11358	11088	14420.2	15414.5	13425.8	16351.8	12733.8	11312.8	14812.8	19501.8	12460.8	21460.2	14348.9	16488.4	11951.8	11383.8	21160.1	13295.1	17157.1	19154.8	16946.3	15259.3	20494.4	16308.3	11660.7	14594	16932.8	26310.7	26244.5	19162.4	9834.74	24774.9	22686.7	9547.08	14447.5	24856.3	23510.5	22827.6	10904.4	18283.6	11299.4	25872.5	27895.8	22061	25173.7
	11820.4	14004.5	14323.4	11496.8	11365	11093.5	14427.2	15419.7	13438.2	16359.2	12738.5	11323	14821.4	19511.2	12465.4	21472.3	14344.5	16489.4	11951	11380.1	21175.3	13303.4	17170.8	19166.1	16952.4	15268.6	20510	16311.3	11666.2	14603.3	16944	26321.4	26256.7	19163.9	9845	24792.5	22689.8	9555.71	14461.3	24874.6	23515.2	22835.2	10912.7	18282.1	11306.2	25891.7	27909.4	22064.8	25174.1
	11825.6	14018	14331.7	11503.5	11372.2	11099.1	14434.3	15425	13450.7	16366.7	12743.4	11333.3	14830.1	19520.7	12470	21484.6	14340.2	16490.5	11950.4	11376.5	21190.5	13311.8	17184.5	19177.5	16958.5	15278.1	20525.8	16314.3	11671.7	14612.7	16955.3	26332.3	26269	19165.5	9855.34	24810.1	22693	9564.42	14475.2	24893.1	23520	22842.9	10921.1	18280.8	11313	25911	27923.1	22068.7	25174.5
	11830.8	14031.6	14340.1	11510.3	11379.4	11104.7	14441.4	15430.5	13463.2	16374.3	12748.3	11343.6	14838.9	19530.4	12474.8	21496.9	14335.9	16491.6	11949.7	11373	21205.9	13320.2	17198.4	19189	16964.7	15287.6	20541.8	16317.3	11677.3	14622.2	16966.8	26343.3	26281.4	19167.2	9865.77	24828	22696.3	9573.2	14489.3	24911.9	23525	22850.7	10929.7	18279.5	11320	25930.5	27937	22072.7	25175
	11836.1	14045.2	14348.6	11517.1	11386.7	11110.4	14448.7	15436	13475.9	16382	12753.3	11353.9	14847.9	19540.1	12479.6	21509.4	14331.7	16492.7	11949.1	11369.6	21221.4	13328.7	17212.5	19200.6	16971	15297.3	20557.9	16320.4	11683	14631.7	16978.5	26354.5	26293.9	19169	9876.29	24846	22699.8	9582.06	14503.4	24930.8	23530.1	22858.6	10938.3	18278.4	11327.1	25950.2	27951	22076.9	25175.6
	11841.5	14058.9	14357.1	11524.1	11394	11116.2	14456	15441.6	13488.6	16389.8	12758.4	11364.2	14857	19550	12484.5	21521.9	14327.6	16493.8	11948.5	11366.2	21237	13337.3	17226.7	19212.3	16977.4	15307	20574.2	16323.5	11688.8	14641.3	16990.3	26365.8	26306.5	19170.9	9886.89	24864.1	22703.4	9591	14517.7	24950	23535.3	22866.5	10947.1	18277.3	11334.3	25970.1	27965.1	22081.1	25176.3
	11847	14072.7	14365.7	11531.1	11401.5	11122	14463.5	15447.4	13501.4	16397.7	12763.5	11374.6	14866.3	19560	12489.4	21534.6	14323.6	16495	11948	11363	21252.7	13345.9	17241	19224.1	16983.9	15316.9	20590.6	16326.7	11694.6	14650.9	17002.2	26377.3	26319.3	19172.9	9897.57	24882.4	22707.1	9600.01	14532.2	24969.3	23540.7	22874.6	10955.9	18276.4	11341.6	25990.1	27979.4	22085.6	25177
	11852.5	14086.6	14374.4	11538.1	11409	11127.9	14471	15453.2	13514.3	16405.8	12768.7	11385	14875.6	19570.2	12494.4	21547.3	14319.6	16496.2	11947.5	11359.8	21268.5	13354.7	17255.5	19236	16990.5	15326.9	20607.2	16329.9	11700.6	14660.6	17014.3	26389	26332.2	19175	9908.35	24900.8	22710.9	9609.11	14546.7	24988.9	23546.1	22882.7	10964.8	18275.5	11349.1	26010.3	27993.8	22090.1	25177.9
	11858.1	14100.5	14383.2	11545.3	11416.6	11133.9	14478.6	15459.2	13527.2	16414	12774	11395.4	14885.1	19580.4	12499.5	21560.2	14315.7	16497.5	11947.1	11356.7	21284.4	13363.5	17270.1	19248	16997.1	15336.9	20624	16333.2	11706.6	14670.4	17026.5	26400.8	26345.2	19177.2	9919.21	24919.4	22714.9	9618.28	14561.4	25008.7	23551.8	22891	10973.9	18274.8	11356.6	26030.7	28008.4	22094.8	25178.9
	11863.7	14114.5	14392	11552.5	11424.3	11139.9	14486.3	15465.2	13540.2	16422.3	12779.3	11405.9	14894.8	19590.8	12504.7	21573.2	14311.8	16498.7	11946.7	11353.7	21300.5	13372.3	17284.9	19260.2	17003.9	15347.1	20640.9	16336.5	11712.7	14680.2	17038.9	26412.7	26358.4	19179.4	9930.15	24938.2	22719	9627.53	14576.2	25028.7	23557.5	22899.3	10983	18274.1	11364.2	26051.2	28023.1	22099.6	25179.9
	11869.5	14128.5	14400.9	11559.7	11432	11146	14494.2	15471.4	13553.3	16430.7	12784.8	11416.4	14904.5	19601.3	12509.9	21586.2	14308.1	16500	11946.3	11350.8	21316.6	13381.3	17299.8	19272.4	17010.7	15357.4	20658	16339.8	11719	14690	17051.4	26424.8	26371.6	19181.8	9941.18	24957	22723.3	9636.85	14591.2	25048.8	23563.4	22907.8	10992.3	18273.6	11372	26071.9	28037.9	22104.5	25181
	11875.2	14142.6	14409.9	11567	11439.9	11152.2	14502.1	15477.7	13566.5	16439.2	12790.3	11426.9	14914.4	19611.9	12515.3	21599.4	14304.4	16501.3	11946	11348	21332.9	13390.3	17314.8	19284.7	17017.6	15367.8	20675.2	16343.2	11725.3	14700	17064.1	26437	26385	19184.3	9952.3	24976.1	22727.7	9646.26	14606.2	25069.2	23569.4	22916.3	11001.6	18273.1	11379.9	26092.7	28052.9	22109.6	25182.3
	11881.1	14156.8	14418.9	11574.4	11447.8	11158.4	14510.1	15484.1	13579.8	16447.8	12795.8	11437.5	14924.4	19622.7	12520.6	21612.7	14300.7	16502.7	11945.7	11345.2	21349.3	13399.4	17330	19297.2	17024.6	15378.3	20692.7	16346.6	11731.6	14709.9	17076.9	26449.4	26398.6	19186.9	9963.5	24995.2	22732.2	9655.74	14621.4	25089.8	23575.5	22924.9	11011.1	18272.8	11387.9	26113.8	28068	22114.8	25183.6
	11887	14171.1	14428.1	11581.9	11455.8	11164.7	14518.2	15490.5	13593.1	16456.6	12801.5	11448	14934.6	19633.5	12526.1	21626.1	14297.1	16504	11945.4	11342.6	21365.7	13408.5	17345.3	19309.7	17031.7	15388.9	20710.2	16350.1	11738.1	14720	17089.8	26462	26412.2	19189.5	9974.78	25014.5	22736.8	9665.3	14636.7	25110.6	23581.8	22933.6	11020.7	18272.5	11396	26135	28083.2	22120.1	25185
	11893	14185.4	14437.3	11589.4	11463.8	11171.1	14526.4	15497.1	13606.5	16465.5	12807.2	11458.7	14944.8	19644.5	12531.6	21639.5	14293.6	16505.4	11945.2	11340	21382.3	13417.8	17360.8	19322.3	17038.8	15399.6	20727.9	16353.6	11744.7	14730	17102.9	26474.7	26425.9	19192.3	9986.15	25034	22741.6	9674.93	14652.2	25131.6	23588.2	22942.4	11030.3	18272.4	11404.2	26156.3	28098.6	22125.6	25186.5
	11899.1	14199.8	14446.6	11597	11472	11177.5	14534.6	15503.8	13620	16474.5	12813	11469.3	14955.2	19655.6	12537.2	21653.1	14290.2	16506.9	11945	11337.5	21399	13427.1	17376.4	19335.1	17046.1	15410.5	20745.8	16357.1	11751.3	14740.2	17116.2	26487.5	26439.8	19195.2	9997.6	25053.6	22746.5	9684.64	14667.7	25152.8	23594.7	22951.2	11040.1	18272.3	11412.5	26177.8	28114.1	22131.1	25188.1
	11905.2	14214.2	14455.9	11604.7	11480.2	11184	14543	15510.6	13633.6	16483.6	12818.8	11480	14965.8	19666.9	12542.9	21666.8	14286.8	16508.3	11944.9	11335.1	21415.8	13436.4	17392.1	19347.9	17053.4	15421.4	20763.9	16360.7	11758	14750.4	17129.6	26500.5	26453.8	19198.1	10009.1	25073.4	22751.5	9694.43	14683.4	25174.2	23601.3	22960.2	11050	18272.3	11420.9	26199.5	28129.7	22136.9	25189.8
	11911.4	14228.7	14465.4	11612.4	11488.5	11190.5	14551.5	15517.5	13647.2	16492.8	12824.8	11490.6	14976.4	19678.2	12548.6	21680.6	14283.5	16509.8	11944.8	11332.8	21432.8	13445.9	17408	19360.9	17060.8	15432.4	20782.1	16364.4	11764.8	14760.6	17143.1	26513.7	26467.9	19201.2	10020.8	25093.3	22756.6	9704.29	14699.2	25195.8	23608.1	22969.3	11059.9	18272.5	11429.4	26221.4	28145.5	22142.7	25191.5
	11917.7	14243.3	14474.9	11620.2	11496.9	11197.1	14560	15524.5	13660.9	16502.1	12830.8	11501.4	14987.2	19689.7	12554.5	21694.5	14280.3	16511.3	11944.7	11330.6	21449.8	13455.4	17424	19373.9	17068.3	15443.6	20800.4	16368.1	11771.7	14770.9	17156.8	26527	26482.2	19204.3	10032.5	25113.3	22761.9	9714.23	14715.1	25217.6	23615	22978.4	11070	18272.7	11438.1	26243.4	28161.4	22148.7	25193.4
	11924	14258	14484.4	11628	11505.3	11203.8	14568.7	15531.6	13674.7	16511.5	12836.8	11512.1	14998.1	19701.3	12560.3	21708.4	14277.1	16512.9	11944.7	11328.4	21466.9	13465	17440.2	19387.1	17075.8	15454.8	20818.9	16371.8	11778.7	14781.3	17170.6	26540.4	26496.6	19207.6	10044.3	25133.5	22767.3	9724.24	14731.2	25239.6	23622	22987.7	11080.1	18273	11446.8	26265.5	28177.4	22154.8	25195.3
	11930.4	14272.7	14494.1	11635.9	11513.9	11210.5	14577.4	15538.8	13688.5	16521.1	12843	11522.9	15009.1	19713	12566.3	21722.5	14274	16514.4	11944.7	11326.4	21484.2	13474.6	17456.5	19400.3	17083.5	15466.1	20837.6	16375.5	11785.8	14791.7	17184.5	26554	26511	19210.9	10056.1	25153.8	22772.9	9734.33	14747.4	25261.8	23629.2	22997	11090.4	18273.4	11455.7	26287.9	28193.6	22161	25197.4
	11936.9	14287.5	14503.8	11643.9	11522.5	11217.3	14586.3	15546	13702.4	16530.7	12849.2	11533.7	15020.3	19724.8	12572.3	21736.7	14271	16516	11944.8	11324.4	21501.5	13484.4	17472.9	19413.7	17091.2	15477.6	20856.4	16379.3	11792.9	14802.1	17198.6	26567.7	26525.6	19214.3	10068.1	25174.3	22778.6	9744.5	14763.7	25284.2	23636.4	23006.4	11100.8	18274	11464.7	26310.4	28209.8	22167.3	25199.5
	11943.4	14302.3	14513.6	11651.9	11531.2	11224.2	14595.2	15553.4	13716.4	16540.5	12855.4	11544.5	15031.6	19736.8	12578.4	21750.9	14268	16517.7	11944.9	11322.5	21519	13494.1	17489.5	19427.1	17099	15489.1	20875.4	16383.2	11800.1	14812.7	17212.9	26581.6	26540.4	19217.9	10080.1	25194.9	22784.4	9754.74	14780.1	25306.7	23643.8	23015.9	11111.2	18274.6	11473.7	26333	28226.3	22173.8	25201.7
	11950	14317.2	14523.5	11660	11539.9	11231.1	14604.2	15560.9	13730.5	16550.4	12861.8	11555.4	15043	19748.8	12584.6	21765.3	14265.1	16519.3	11945	11320.7	21536.5	13504	17506.2	19440.7	17106.9	15500.7	20894.6	16387.1	11807.5	14823.2	17227.2	26595.7	26555.2	19221.5	10092.3	25215.6	22790.3	9765.06	14796.6	25329.5	23651.4	23025.5	11121.8	18275.3	11482.9	26355.8	28242.8	22180.4	25204
	11956.7	14332.2	14533.4	11668.2	11548.8	11238.1	14613.3	15568.5	13744.6	16560.4	12868.2	11566.3	15054.5	19761	12590.8	21779.8	14262.3	16521	11945.2	11318.9	21554.2	13513.9	17523	19454.3	17114.9	15512.5	20913.9	16391	11814.8	14833.9	17241.8	26609.9	26570.2	19225.2	10104.5	25236.5	22796.4	9775.45	14813.3	25352.5	23659	23035.2	11132.5	18276.1	11492.2	26378.8	28259.5	22187.1	25206.4
	11963.4	14347.2	14543.5	11676.4	11557.7	11245.2	14622.5	15576.2	13758.9	16570.5	12874.7	11577.2	15066.2	19773.3	12597.1	21794.3	14259.6	16522.7	11945.4	11317.3	21572	13523.9	17540	19468.1	17122.9	15524.3	20933.3	16395	11822.3	14844.5	17256.4	26624.2	26585.3	19229.1	10116.8	25257.5	22802.6	9785.92	14830.1	25375.7	23666.8	23044.9	11143.2	18277	11501.6	26402	28276.3	22194	25208.9
	11970.2	14362.3	14553.6	11684.7	11566.7	11252.3	14631.8	15584	13773.1	16580.8	12881.3	11588.2	15078	19785.8	12603.5	21809	14256.9	16524.4	11945.6	11315.7	21589.8	13534	17557.1	19481.9	17131	15536.3	20952.9	16399	11829.9	14855.3	17271.2	26638.7	26600.5	19233	10129.1	25278.7	22808.9	9796.46	14847	25399.1	23674.7	23054.8	11154.1	18278.1	11511.1	26425.3	28293.2	22201	25211.5
	11977	14377.4	14563.7	11693.1	11575.7	11259.5	14641.2	15591.9	13787.5	16591.1	12887.9	11599.1	15089.9	19798.3	12610	21823.7	14254.2	16526.2	11945.9	11314.3	21607.8	13544.1	17574.3	19495.9	17139.2	15548.3	20972.7	16403	11837.5	14866	17286.2	26653.3	26615.8	19237	10141.6	25300	22815.4	9807.08	14864	25422.6	23682.7	23064.8	11165.1	18279.2	11520.8	26448.7	28310.3	22208.1	25214.1
	11984	14392.6	14574	11701.5	11584.9	11266.7	14650.7	15599.9	13801.9	16601.5	12894.6	11610.1	15101.9	19811	12616.5	21838.6	14251.7	16528	11946.3	11312.9	21625.9	13554.3	17591.7	19509.9	17147.5	15560.5	20992.6	16407.1	11845.3	14876.9	17301.2	26668.1	26631.2	19241.1	10154.1	25321.5	22821.9	9817.77	14881.2	25446.4	23690.9	23074.8	11176.1	18280.4	11530.5	26472.4	28327.5	22215.3	25216.9
	11991	14407.9	14584.3	11710	11594.1	11274	14660.3	15608	13816.4	16612.1	12901.3	11621.2	15114.1	19823.7	12623.1	21853.5	14249.2	16529.8	11946.6	11311.6	21644	13564.6	17609.2	19524.1	17155.9	15572.7	21012.7	16411.2	11853.1	14887.7	17316.5	26683	26646.8	19245.3	10166.8	25343	22828.7	9828.54	14898.4	25470.4	23699.1	23084.9	11187.3	18281.7	11540.3	26496.2	28344.8	22222.7	25219.8
	11998	14423.2	14594.6	11718.5	11603.4	11281.4	14669.9	15616.2	13831	16622.8	12908.2	11632.2	15126.4	19836.6	12629.7	21868.6	14246.8	16531.6	11947	11310.4	21662.3	13574.9	17626.9	19538.3	17164.3	15585.1	21032.9	16415.4	11861	14898.7	17331.8	26698.1	26662.5	19249.6	10179.5	25364.8	22835.5	9839.38	14915.8	25494.5	23707.5	23095.1	11198.6	18283.1	11550.3	26520.1	28362.2	22230.1	25222.7
	12005.1	14438.6	14605.1	11727.1	11612.7	11288.8	14679.7	15624.5	13845.7	16633.5	12915.1	11643.3	15138.8	19849.7	12636.4	21883.7	14244.4	16533.5	11947.5	11309.2	21680.7	13585.3	17644.7	19552.6	17172.8	15597.5	21053.3	16419.6	11868.9	14909.7	17347.3	26713.3	26678.3	19254	10192.3	25386.6	22842.5	9850.29	14933.3	25518.9	23716	23105.4	11209.9	18284.6	11560.3	26544.2	28379.8	22237.7	25225.7
	12012.3	14454.1	14615.6	11735.8	11622.2	11296.3	14689.5	15632.9	13860.4	16644.4	12922	11654.4	15151.3	19862.8	12643.2	21898.9	14242.1	16535.4	11947.9	11308.2	21699.2	13595.7	17662.6	19567.1	17181.4	15610	21073.8	16423.8	11877	14920.7	17363	26728.7	26694.2	19258.5	10205.1	25408.6	22849.6	9861.28	14950.9	25543.4	23724.7	23115.8	11221.4	18286.2	11570.5	26568.5	28397.5	22245.5	25228.8
	12019.6	14469.6	14626.2	11744.5	11631.7	11303.9	14699.5	15641.4	13875.1	16655.4	12929.1	11665.5	15164	19876	12650.1	21914.3	14239.9	16537.3	11948.5	11307.2	21717.8	13606.3	17680.7	19581.6	17190.1	15622.7	21094.5	16428.1	11885.1	14931.8	17378.7	26744.2	26710.3	19263.1	10218.1	25430.8	22856.8	9872.35	14968.6	25568.1	23733.5	23126.3	11232.9	18287.9	11580.8	26592.9	28415.3	22253.3	25232.1
	12026.9	14485.1	14636.9	11753.3	11641.3	11311.5	14709.5	15650	13890	16666.5	12936.2	11676.7	15176.7	19889.4	12657	21929.7	14237.8	16539.3	11949	11306.3	21736.4	13616.9	17698.8	19596.2	17198.9	15635.4	21115.3	16432.4	11893.4	14942.9	17394.6	26759.9	26726.4	19267.8	10231.1	25453	22864.2	9883.48	14986.5	25593.1	23742.3	23136.8	11244.6	18289.7	11591.1	26617.5	28433.2	22261.3	25235.4
	12034.3	14500.7	14647.6	11762.1	11650.9	11319.2	14719.6	15658.6	13904.9	16677.8	12943.3	11687.8	15189.6	19902.9	12664	21945.2	14235.7	16541.2	11949.6	11305.5	21755.2	13627.5	17717.2	19611	17207.7	15648.2	21136.3	16436.8	11901.7	14954.1	17410.7	26775.7	26742.7	19272.6	10244.2	25475.4	22871.7	9894.69	15004.4	25618.2	23751.4	23147.5	11256.3	18291.6	11601.6	26642.2	28451.3	22269.4	25238.7
	12041.7	14516.4	14658.4	11771.1	11660.7	11326.9	14729.8	15667.4	13919.9	16689.1	12950.6	11699	15202.7	19916.5	12671.1	21960.8	14233.7	16543.3	11950.2	11304.8	21774.1	13638.2	17735.6	19625.8	17216.6	15661.2	21157.5	16441.1	11910	14965.3	17426.9	26791.6	26759.1	19277.5	10257.4	25498	22879.3	9905.98	15022.5	25643.5	23760.5	23158.2	11268.2	18293.6	11612.2	26667.1	28469.4	22277.7	25242.2
	12049.2	14532.2	14669.3	11780	11670.5	11334.7	14740.1	15676.3	13935	16700.5	12957.9	11710.3	15215.8	19930.2	12678.2	21976.5	14231.7	16545.3	11950.9	11304.2	21793.1	13649	17754.2	19640.7	17225.6	15674.2	21178.7	16445.6	11918.5	14976.6	17443.2	26807.7	26775.6	19282.5	10270.7	25520.6	22887	9917.34	15040.7	25669	23769.7	23169	11280.1	18295.7	11622.9	26692.2	28487.8	22286	25245.8
	12056.8	14548	14680.3	11789.1	11680.4	11342.6	14750.5	15685.3	13950.1	16712.1	12965.2	11721.5	15229.1	19944	12685.4	21992.2	14229.9	16547.3	11951.6	11303.6	21812.2	13659.8	17772.9	19655.7	17234.6	15687.3	21200.2	16450	11927	14988	17459.7	26824	26792.2	19287.5	10284.1	25543.4	22894.9	9928.77	15059	25694.7	23779.1	23179.9	11292.2	18297.9	11633.7	26717.4	28506.2	22294.5	25249.5
	12064.4	14563.8	14691.3	11798.2	11690.3	11350.5	14760.9	15694.3	13965.3	16723.7	12972.7	11732.8	15242.5	19957.9	12692.7	22008.1	14228	16549.4	11952.4	11303.2	21831.3	13670.7	17791.8	19670.8	17243.8	15700.5	21221.8	16454.5	11935.7	14999.3	17476.3	26840.4	26809	19292.7	10297.5	25566.4	22902.9	9940.27	15077.4	25720.6	23788.6	23190.9	11304.3	18300.2	11644.6	26742.8	28524.7	22303.1	25253.2
	12072.1	14579.7	14702.4	11807.3	11700.4	11358.5	14771.5	15703.5	13980.6	16735.5	12980.2	11744.1	15256	19972	12700	22024.1	14226.3	16551.5	11953.2	11302.8	21850.6	13681.7	17810.8	19686	17253	15713.8	21243.5	16459.1	11944.4	15010.8	17493	26856.9	26825.8	19298	10311.1	25589.4	22911.1	9951.85	15096	25746.6	23798.2	23202	11316.6	18302.5	11655.6	26768.3	28543.4	22311.8	25257
	12079.9	14595.7	14713.6	11816.5	11710.5	11366.5	14782.2	15712.7	13995.9	16747.4	12987.7	11755.4	15269.6	19986.1	12707.4	22040.1	14224.6	16553.7	11954	11302.5	21870	13692.7	17829.9	19701.3	17262.3	15727.2	21265.4	16463.7	11953.2	15022.3	17509.8	26873.6	26842.8	19303.3	10324.7	25612.6	22919.4	9963.5	15114.6	25772.9	23808	23213.1	11328.9	18305	11666.8	26794	28562.2	22320.7	25261
	12087.7	14611.7	14724.8	11825.8	11720.7	11374.6	14792.9	15722.1	14011.3	16759.3	12995.3	11766.8	15283.4	20000.4	12714.9	22056.3	14223	16555.8	11954.8	11302.3	21889.4	13703.8	17849.1	19716.7	17271.6	15740.7	21287.5	16468.3	11962	15033.8	17526.9	26890.4	26859.9	19308.8	10338.4	25636	22927.8	9975.23	15133.4	25799.3	23817.8	23224.4	11341.3	18307.6	11678	26819.9	28581.1	22329.7	25265
	12095.6	14627.8	14736.1	11835.1	11730.9	11382.8	14803.8	15731.5	14026.8	16771.4	13003	11778.2	15297.3	20014.8	12722.4	22072.5	14221.5	16558	11955.8	11302.1	21909	13715	17868.5	19732.2	17281.1	15754.3	21309.7	16472.9	11971	15045.4	17544	26907.4	26877.1	19314.3	10352.1	25659.4	22936.3	9987.02	15152.2	25825.9	23827.8	23235.7	11353.9	18310.3	11689.3	26845.9	28600.2	22338.8	25269.1
	12103.5	14643.9	14747.5	11844.5	11741.2	11391	14814.7	15741.1	14042.3	16783.6	13010.8	11789.6	15311.3	20029.3	12730	22088.8	14220	16560.3	11956.7	11302.1	21928.6	13726.2	17888	19747.8	17290.6	15768	21332	16477.6	11980	15057	17561.3	26924.5	26894.5	19320	10366	25683	22944.9	9998.89	15171.2	25852.8	23837.9	23247.1	11366.5	18313.1	11700.8	26872	28619.3	22348	25273.3
	12111.6	14660.1	14758.9	11854	11751.6	11399.3	14825.7	15750.7	14057.9	16795.9	13018.6	11801	15325.4	20043.9	12737.7	22105.2	14218.6	16562.5	11957.7	11302.1	21948.4	13737.5	17907.6	19763.5	17300.2	15781.8	21354.5	16482.3	11989.1	15068.7	17578.7	26941.7	26911.9	19325.7	10379.9	25706.8	22953.7	10010.8	15190.3	25879.8	23848.1	23258.6	11379.2	18315.9	11712.3	26898.3	28638.6	22357.3	25277.6
	12119.6	14676.3	14770.5	11863.5	11762.1	11407.6	14836.8	15760.5	14073.6	16808.3	13026.5	11812.4	15339.6	20058.7	12745.4	22121.7	14217.3	16564.8	11958.7	11302.2	21968.2	13748.8	17927.4	19779.2	17309.8	15795.7	21377.1	16487.1	11998.3	15080.4	17596.2	26959.1	26929.5	19331.6	10393.9	25730.6	22962.7	10022.8	15209.5	25907	23858.5	23270.2	11392	18318.9	11724	26924.8	28658	22366.8	25282
	12127.8	14692.6	14782.1	11873.1	11772.7	11416	14848	15770.3	14089.3	16820.8	13034.5	11823.9	15354	20073.5	12753.2	22138.3	14216	16567.1	11959.7	11302.4	21988.1	13760.2	17947.3	19795.1	17319.6	15809.7	21399.9	16491.9	12007.5	15092.1	17613.9	26976.7	26947.2	19337.5	10408	25754.6	22971.7	10034.9	15228.8	25934.3	23868.9	23281.9	11404.9	18322	11735.8	26951.4	28677.5	22376.4	25286.5
	12136	14708.9	14793.7	11882.7	11783.3	11424.5	14859.3	15780.2	14105.1	16833.4	13042.5	11835.4	15368.5	20088.5	12761.1	22155	14214.8	16569.4	11960.8	11302.7	22008.1	13771.6	17967.3	19811	17329.4	15823.7	21422.8	16496.7	12016.9	15104	17631.7	26994.4	26964.9	19343.5	10422.2	25778.7	22980.9	10047.1	15248.3	25961.9	23879.5	23293.6	11417.9	18325.1	11747.6	26978.2	28697.1	22386.1	25291
	12144.2	14725.3	14805.4	11892.4	11794	11433	14870.6	15790.2	14121	16846.2	13050.6	11846.9	15383.1	20103.5	12769	22171.7	14213.7	16571.7	11962	11303.1	22028.3	13783.1	17987.4	19827.1	17339.3	15837.9	21445.9	16501.6	12026.3	15115.8	17649.6	27012.2	26982.9	19349.7	10436.4	25803	22990.2	10059.3	15267.8	25989.6	23890.2	23305.5	11431	18328.4	11759.6	27005.1	28716.9	22395.9	25295.7
	12152.6	14741.8	14817.2	11902.1	11804.7	11441.6	14882.1	15800.3	14136.9	16859	13058.7	11858.4	15397.8	20118.7	12777	22188.6	14212.6	16574.1	11963.1	11303.5	22048.5	13794.7	18007.7	19843.2	17349.2	15852.1	21469.1	16506.5	12035.8	15127.7	17667.7	27030.2	27000.9	19355.9	10450.8	25827.4	22999.6	10071.6	15287.5	26017.6	23901	23317.4	11444.2	18331.8	11771.7	27032.2	28736.7	22405.9	25300.4
	12161	14758.2	14829.1	11912	11815.6	11450.2	14893.7	15810.5	14152.9	16871.9	13066.9	11870	15412.7	20134	12785.1	22205.5	14211.6	16576.5	11964.3	11304.1	22068.8	13806.3	18028.1	19859.5	17359.3	15866.5	21492.5	16511.4	12045.4	15139.7	17685.9	27048.3	27019	19362.2	10465.2	25851.9	23009.2	10084	15307.2	26045.7	23911.9	23329.4	11457.5	18335.2	11783.9	27059.4	28756.7	22416	25305.3
	12169.4	14774.8	14841.1	11921.8	11826.5	11458.9	14905.3	15820.8	14169	16885	13075.2	11881.6	15427.6	20149.4	12793.2	22222.5	14210.7	16579	11965.6	11304.7	22089.2	13818	18048.6	19875.8	17369.4	15880.9	21516	16516.4	12055	15151.7	17704.2	27066.5	27037.3	19368.6	10479.7	25876.5	23018.9	10096.4	15327.1	26074	23923	23341.5	11470.9	18338.8	11796.2	27086.8	28776.8	22426.2	25310.2
	12177.9	14791.4	14853.1	11931.7	11837.4	11467.6	14917	15831.2	14185.1	16898.1	13083.6	11893.2	15442.7	20164.9	12801.4	22239.6	14209.8	16581.4	11966.9	11305.4	22109.6	13829.8	18069.3	19892.2	17379.5	15895.4	21539.7	16521.4	12064.8	15163.7	17722.7	27084.9	27055.6	19375.1	10494.2	25901.2	23028.7	10109	15347	26102.5	23934.2	23353.6	11484.4	18342.5	11808.6	27114.4	28797	22436.5	25315.2
	12186.5	14808	14865.1	11941.7	11848.5	11476.4	14928.8	15841.7	14201.3	16911.4	13092	11904.8	15457.9	20180.6	12809.7	22256.8	14209.1	16583.9	11968.2	11306.2	22130.2	13841.6	18090.1	19908.7	17389.8	15910	21563.5	16526.5	12074.6	15175.8	17741.3	27103.5	27074.1	19381.8	10508.9	25926.1	23038.7	10121.5	15367.1	26131.1	23945.5	23365.9	11498	18346.2	11821.1	27142.1	28817.4	22446.9	25320.3
	12195.1	14824.7	14877.3	11951.8	11859.6	11485.3	14940.7	15852.3	14217.5	16924.7	13100.4	11916.4	15473.3	20196.3	12818	22274.1	14208.3	16586.4	11969.6	11307.1	22150.8	13853.4	18111	19925.3	17400.1	15924.7	21587.5	16531.5	12084.5	15187.9	17760.1	27122.2	27092.7	19388.5	10523.6	25951.1	23048.7	10134.2	15387.3	26160	23956.9	23378.2	11511.7	18350.1	11833.7	27169.9	28837.8	22457.5	25325.5
	12203.8	14841.5	14889.5	11961.9	11870.8	11494.2	14952.7	15862.9	14233.9	16938.2	13109	11928.1	15488.7	20212.1	12826.4	22291.4	14207.7	16588.9	11971	11308	22171.6	13865.4	18132	19942	17410.5	15939.5	21611.6	16536.7	12094.4	15200.1	17778.9	27141	27111.4	19395.3	10538.4	25976.3	23059	10146.9	15407.6	26189	23968.4	23390.7	11525.4	18354	11846.4	27197.9	28858.4	22468.2	25330.8
	12212.6	14858.2	14901.8	11972	11882.1	11503.2	14964.8	15873.7	14250.2	16951.7	13117.6	11939.8	15504.3	20228.1	12834.9	22308.8	14207.1	16591.5	11972.4	11309	22192.4	13877.3	18153.2	19958.8	17421	15954.4	21635.8	16541.8	12104.5	15212.4	17797.9	27159.9	27130.3	19402.1	10553.3	26001.5	23069.3	10159.7	15428	26218.2	23980	23403.2	11539.3	18358.1	11859.2	27226.1	28879	22479	25336.2
	12221.4	14875.1	14914.1	11982.2	11893.4	11512.2	14977	15884.5	14266.7	16965.4	13126.2	11951.5	15519.9	20244.1	12843.4	22326.4	14206.6	16594.1	11973.9	11310.2	22213.3	13889.4	18174.4	19975.6	17431.5	15969.3	21660.2	16547	12114.6	15224.6	17817	27179	27149.2	19409.1	10568.3	26026.9	23079.8	10172.6	15448.5	26247.6	23991.8	23415.7	11553.2	18362.2	11872.2	27254.4	28899.8	22489.9	25341.7
	12230.3	14892	14926.6	11992.5	11904.8	11521.3	14989.3	15895.5	14283.2	16979.2	13134.9	11963.2	15535.7	20260.3	12852	22344	14206.1	16596.7	11975.4	11311.4	22234.3	13901.4	18195.9	19992.6	17442.1	15984.4	21684.8	16552.2	12124.8	15236.9	17836.3	27198.3	27168.3	19416.2	10583.3	26052.4	23090.4	10185.5	15469.1	26277.1	24003.7	23428.4	11567.3	18366.5	11885.2	27282.9	28920.7	22501	25347.2
	12239.2	14908.9	14939	12002.8	11916.3	11530.5	15001.6	15906.5	14299.8	16993.1	13143.7	11975	15551.7	20276.6	12860.6	22361.6	14205.7	16599.3	11977	11312.6	22255.4	13913.6	18217.4	20009.6	17452.8	15999.5	21709.4	16557.4	12135.1	15249.3	17855.7	27217.7	27187.4	19423.4	10598.5	26078	23101.1	10198.6	15489.8	26306.9	24015.6	23441.2	11581.4	18370.8	11898.3	27311.5	28941.8	22512.1	25352.9
	12248.2	14925.9	14951.6	12013.2	11927.8	11539.7	15014	15917.6	14316.4	17007	13152.6	11986.7	15567.7	20293	12869.4	22379.4	14205.4	16602	11978.5	11314	22276.6	13925.8	18239	20026.8	17463.5	16014.7	21734.3	16562.7	12145.4	15261.7	17875.2	27237.2	27206.7	19430.7	10613.7	26103.8	23112	10211.6	15510.6	26336.8	24027.8	23454	11595.7	18375.3	11911.6	27340.2	28962.9	22523.4	25358.6
	12257.3	14942.9	14964.2	12023.6	11939.5	11548.9	15026.6	15928.8	14333.1	17021.1	13161.5	11998.5	15583.8	20309.5	12878.1	22397.3	14205.2	16604.7	11980.2	11315.5	22297.9	13938	18260.8	20044	17474.3	16030.1	21759.2	16568	12155.8	15274.1	17894.8	27256.9	27226.1	19438.1	10628.9	26129.6	23122.9	10224.8	15531.6	26366.9	24040	23466.9	11610	18379.8	11924.9	27369.1	28984.1	22534.8	25364.5
	12266.4	14960	14976.9	12034.1	11951.2	11558.3	15039.2	15940.1	14349.8	17035.3	13170.4	12010.3	15600.1	20326.1	12887	22415.2	14205	16607.4	11981.8	11317	22319.2	13950.3	18282.7	20061.3	17485.2	16045.5	21784.3	16573.4	12166.3	15286.6	17914.6	27276.7	27245.6	19445.5	10644.3	26155.6	23134.1	10238	15552.6	26397.2	24052.3	23479.9	11624.4	18384.5	11938.4	27398.2	29005.5	22546.4	25370.4
	12275.6	14977.1	14989.7	12044.7	11962.9	11567.6	15051.9	15951.5	14366.7	17049.6	13179.4	12022.2	15616.5	20342.8	12895.9	22433.2	14204.9	16610.2	11983.5	11318.6	22340.7	13962.7	18304.8	20078.7	17496.2	16061	21809.6	16578.8	12176.9	15299.1	17934.5	27296.6	27265.2	19453.1	10659.7	26181.7	23145.3	10251.3	15573.7	26427.6	24064.8	23493	11639	18389.2	11951.9	27427.4	29026.9	22558	25376.4
	12284.8	14994.2	15002.5	12055.3	11974.7	11577.1	15064.6	15963	14383.5	17064	13188.5	12034	15633	20359.6	12904.9	22451.3	14204.9	16612.9	11985.3	11320.3	22362.2	13975.1	18326.9	20096.2	17507.2	16076.5	21835	16584.2	12187.6	15311.7	17954.5	27316.7	27285	19460.7	10675.2	26208	23156.7	10264.6	15594.9	26458.3	24077.3	23506.1	11653.6	18394.1	11965.6	27456.8	29048.5	22569.8	25382.5
	12294.1	15011.5	15015.4	12065.9	11986.6	11586.5	15077.5	15974.5	14400.5	17078.5	13197.7	12045.9	15649.6	20376.6	12913.9	22469.4	14204.9	16615.7	11987.1	11322.1	22383.8	13987.6	18349.2	20113.8	17518.3	16092.2	21860.5	16589.6	12198.3	15324.3	17974.7	27337	27304.8	19468.5	10690.8	26234.3	23168.2	10278.1	15616.3	26489.1	24090	23519.4	11668.3	18399	11979.4	27486.3	29070.2	22581.7	25388.7
	12303.5	15028.7	15028.3	12076.6	11998.6	11596.1	15090.5	15986.2	14417.5	17093	13206.9	12057.8	15666.3	20393.6	12923	22487.7	14205	16618.5	11988.9	11323.9	22405.5	14000.1	18371.6	20131.5	17529.5	16107.9	21886.2	16595.1	12209.1	15337	17995	27357.3	27324.7	19476.3	10706.5	26260.8	23179.8	10291.6	15637.7	26520	24102.8	23532.7	11683.1	18404	11993.2	27515.9	29092	22593.7	25395
	12312.9	15046	15041.4	12087.4	12010.6	11605.7	15103.5	15997.9	14434.5	17107.7	13216.2	12069.7	15683.2	20410.7	12932.2	22506	14205.1	16621.4	11990.7	11325.9	22427.3	14012.7	18394.1	20149.2	17540.7	16123.8	21912	16600.6	12220	15349.7	18015.4	27377.8	27344.8	19484.3	10722.2	26287.4	23191.6	10305.1	15659.2	26551.2	24115.7	23546.1	11697.9	18409.2	12007.2	27545.7	29113.9	22605.8	25401.3
	12322.4	15063.3	15054.5	12098.2	12022.8	11615.3	15116.6	16009.7	14451.6	17122.5	13225.5	12081.6	15700.1	20428	12941.4	22524.4	14205.4	16624.2	11992.6	11327.9	22449.1	14025.3	18416.7	20167	17552	16139.7	21938	16606.1	12231	15362.4	18035.9	27398.5	27365	19492.3	10738.1	26314.1	23203.4	10318.8	15680.9	26582.5	24128.7	23559.6	11712.9	18414.4	12021.3	27575.6	29135.9	22618.1	25407.8
	12331.9	15080.7	15067.6	12109.1	12034.9	11625	15129.8	16021.7	14468.8	17137.4	13234.9	12093.5	15717.2	20445.3	12950.7	22542.9	14205.7	16627.1	11994.6	11330	22471.1	14037.9	18439.5	20185	17563.4	16155.7	21964	16611.7	12242	15375.2	18056.6	27419.2	27385.2	19500.5	10754	26340.9	23215.4	10332.5	15702.6	26614	24141.9	23573.1	11728	18419.7	12035.5	27605.7	29158	22630.4	25414.4
	12341.5	15098.1	15080.8	12120	12047.2	11634.8	15143.1	16033.7	14486	17152.4	13244.3	12105.5	15734.4	20462.8	12960	22561.4	14206	16630.1	11996.5	11332.2	22493.1	14050.7	18462.4	20203	17574.8	16171.8	21990.3	16617.3	12253.1	15388	18077.4	27440.1	27405.6	19508.7	10769.9	26367.8	23227.6	10346.2	15724.4	26645.7	24155.1	23586.8	11743.1	18425.1	12049.7	27636	29180.2	22642.9	25421
	12351.2	15115.6	15094.1	12131	12059.5	11644.6	15156.5	16045.8	14503.3	17167.5	13253.8	12117.5	15751.7	20480.3	12969.5	22580.1	14206.4	16633	11998.6	11334.5	22515.2	14063.4	18485.4	20221.1	17586.3	16188	22016.6	16623	12264.3	15400.9	18098.3	27461.2	27426.1	19517	10786	26394.9	23239.8	10360.1	15746.4	26677.5	24168.5	23600.5	11758.4	18430.7	12064.1	27666.3	29202.6	22655.5	25427.7
	12360.9	15133.1	15107.5	12142.1	12071.9	11654.5	15170	16057.9	14520.7	17182.7	13263.4	12129.5	15769.1	20498	12978.9	22598.8	14206.9	16636	12000.6	11336.9	22537.4	14076.3	18508.5	20239.3	17597.9	16204.2	22043.1	16628.6	12275.5	15413.8	18119.3	27482.4	27446.7	19525.4	10802.1	26422.1	23252.2	10374	15768.4	26709.5	24182	23614.3	11773.7	18436.3	12078.6	27696.9	29225	22668.2	25434.5
	12370.7	15150.6	15120.9	12153.2	12084.3	11664.4	15183.5	16070.2	14538.1	17198	13273	12141.5	15786.6	20515.8	12988.5	22617.6	14207.5	16639	12002.7	11339.3	22559.6	14089.2	18531.7	20257.5	17609.5	16220.5	22069.8	16634.3	12286.8	15426.7	18140.5	27503.7	27467.4	19533.9	10818.3	26449.3	23264.7	10388	15790.5	26741.7	24195.5	23628.1	11789.2	18442	12093.2	27727.5	29247.5	22681	25441.5
	12380.5	15168.2	15134.4	12164.3	12096.8	11674.4	15197.2	16082.5	14555.5	17213.3	13282.7	12153.5	15804.3	20533.7	12998.1	22636.4	14208.1	16642	12004.8	11341.8	22582	14102.1	18555	20275.9	17621.2	16237	22096.6	16640.1	12298.2	15439.7	18161.8	27525.2	27488.2	19542.5	10834.6	26476.7	23277.4	10402	15812.8	26774	24209.2	23642.1	11804.7	18447.8	12107.9	27758.3	29270.2	22694	25448.4
	12390.4	15185.8	15147.9	12175.5	12109.4	11684.4	15210.9	16095	14573.1	17228.8	13292.4	12165.6	15822	20551.6	13007.7	22655.3	14208.8	16645	12007	11344.4	22604.4	14115.1	18578.5	20294.3	17633	16253.5	22123.5	16645.8	12309.7	15452.7	18183.2	27546.7	27509.1	19551.2	10850.9	26504.2	23290.1	10416.1	15835.1	26806.6	24223.1	23656.1	11820.3	18453.8	12122.7	27789.3	29292.9	22707	25455.5
	12400.3	15203.5	15161.5	12186.8	12122	11694.5	15224.7	16107.5	14590.6	17244.4	13302.2	12177.6	15839.9	20569.7	13017.5	22674.3	14209.6	16648.1	12009.2	11347.1	22627	14128.1	18602.1	20312.8	17644.8	16270.1	22150.5	16651.6	12321.3	15465.8	18204.7	27568.5	27530.2	19560	10867.4	26531.9	23303	10430.3	15857.5	26839.3	24237	23670.3	11836	18459.8	12137.6	27820.4	29315.8	22720.2	25462.7
	12410.3	15221.2	15175.2	12198.1	12134.8	11704.6	15238.6	16120.1	14608.3	17260.1	13312.1	12189.7	15857.9	20587.9	13027.3	22693.4	14210.4	16651.1	12011.4	11349.9	22649.6	14141.2	18625.8	20331.4	17656.7	16286.7	22177.7	16657.4	12332.9	15478.9	18226.4	27590.3	27551.3	19568.9	10883.8	26559.6	23316	10444.5	15880	26872.1	24251	23684.4	11851.8	18465.9	12152.6	27851.6	29338.8	22733.5	25470
	12420.4	15239	15189	12209.4	12147.5	11714.8	15252.6	16132.8	14625.9	17275.9	13322	12201.8	15876	20606.2	13037.1	22712.6	14211.3	16654.3	12013.7	11352.7	22672.2	14154.3	18649.6	20350.1	17668.7	16303.5	22205.1	16663.3	12344.6	15492.1	18248.2	27612.3	27572.5	19577.9	10900.4	26587.4	23329.2	10458.8	15902.7	26905.1	24265.1	23698.7	11867.7	18472.1	12167.7	27883	29361.8	22746.9	25477.3
	12430.5	15256.7	15202.8	12220.8	12160.4	11725.1	15266.6	16145.5	14643.7	17291.7	13332	12213.9	15894.2	20624.6	13047	22731.8	14212.2	16657.4	12016	11355.6	22695	14167.4	18673.5	20368.9	17680.7	16320.3	22232.5	16669.2	12356.3	15505.2	18270.1	27634.5	27593.9	19586.9	10917.1	26615.4	23342.4	10473.2	15925.4	26938.3	24279.4	23713.1	11883.7	18478.4	12182.9	27914.5	29385	22760.4	25484.8
	12440.6	15274.6	15216.6	12232.3	12173.3	11735.3	15280.7	16158.4	14661.5	17307.7	13342	12226	15912.5	20643.1	13057	22751.1	14213.3	16660.5	12018.3	11358.6	22717.8	14180.7	18697.6	20387.8	17692.8	16337.2	22260.1	16675.1	12368.2	15518.4	18292.1	27656.7	27615.3	19596.1	10933.8	26643.5	23355.8	10487.6	15948.2	26971.7	24293.8	23727.5	11899.7	18484.8	12198.2	27946.2	29408.3	22774	25492.3
	12450.8	15292.4	15230.6	12243.8	12186.3	11745.7	15295	16171.3	14679.3	17323.8	13352.1	12238.2	15930.9	20661.6	13067.1	22770.4	14214.4	16663.7	12020.7	11361.7	22740.8	14193.9	18721.8	20406.7	17705	16354.2	22287.8	16681.1	12380.1	15531.7	18314.2	27679.1	27636.8	19605.4	10950.6	26671.6	23369.3	10502.1	15971.1	27005.2	24308.2	23742	11915.9	18491.3	12213.6	27977.9	29431.7	22787.8	25499.9
	12461.1	15310.3	15244.5	12255.3	12199.3	11756.1	15309.2	16184.4	14697.2	17339.9	13362.2	12250.3	15949.4	20680.3	13077.2	22789.9	14215.5	16666.9	12023.1	11364.9	22763.7	14207.2	18746	20425.7	17717.2	16371.3	22315.7	16687	12392	15545	18336.5	27701.6	27658.5	19614.7	10967.4	26699.9	23383	10516.7	15994.1	27038.9	24322.8	23756.6	11932.1	18497.9	12229.1	28009.9	29455.1	22801.7	25507.6
	12471.5	15328.2	15258.6	12267	12212.4	11766.5	15323.6	16197.5	14715.2	17356.2	13372.4	12262.5	15968	20699.1	13087.3	22809.4	14216.7	16670.2	12025.6	11368.1	22786.8	14220.6	18770.4	20444.8	17729.5	16388.5	22343.7	16693.1	12404.1	15558.3	18358.9	27724.3	27680.2	19624.1	10984.4	26728.3	23396.7	10531.3	16017.2	27072.7	24337.5	23771.2	11948.4	18504.6	12244.7	28041.9	29478.7	22815.6	25515.4
	12481.8	15346.2	15272.7	12278.6	12225.6	11777	15338.1	16210.6	14733.2	17372.5	13382.6	12274.7	15986.8	20718	13097.5	22828.9	14218	16673.4	12028.1	11371.5	22810	14234	18794.9	20464	17741.9	16405.7	22371.8	16699.1	12416.2	15571.7	18381.4	27747.1	27702.1	19633.7	11001.4	26756.8	23410.6	10546	16040.3	27106.7	24352.3	23786	11964.8	18511.4	12260.4	28074.1	29502.4	22829.7	25523.3
	12492.3	15364.2	15286.9	12290.3	12238.8	11787.6	15352.6	16223.9	14751.3	17389	13392.9	12286.9	16005.6	20737	13107.8	22848.6	14219.4	16676.7	12030.6	11374.9	22833.2	14247.5	18819.5	20483.3	17754.3	16423	22400.1	16705.2	12428.4	15585.1	18404	27770	27724	19643.3	11018.5	26785.4	23424.6	10560.8	16063.6	27140.9	24367.2	23800.8	11981.3	18518.3	12276.2	28106.5	29526.2	22843.9	25531.2
	12502.8	15382.2	15301.1	12302.1	12252.1	11798.2	15367.2	16237.3	14769.4	17405.5	13403.3	12299.1	16024.6	20756.1	13118.2	22868.3	14220.8	16680	12033.1	11378.4	22856.5	14260.9	18844.3	20502.6	17766.8	16440.4	22428.5	16711.3	12440.7	15598.6	18426.8	27793.1	27746.1	19653	11035.6	26814.1	23438.7	10575.6	16087	27175.2	24382.2	23815.7	11997.9	18525.3	12292.1	28139	29550.1	22858.2	25539.3
	12513.3	15400.3	15315.4	12313.9	12265.5	11808.8	15382	16250.7	14787.5	17422.1	13413.7	12311.4	16043.7	20775.3	13128.6	22888	14222.3	16683.3	12035.7	11382	22879.9	14274.5	18869.1	20522.1	17779.4	16457.9	22457	16717.4	12453	15612	18449.6	27816.3	27768.3	19662.8	11052.9	26842.9	23453	10590.5	16110.4	27209.7	24397.3	23830.7	12014.6	18532.4	12308.1	28171.6	29574.1	22872.7	25547.4
	12523.9	15418.4	15329.8	12325.8	12279	11819.5	15396.7	16264.2	14805.8	17438.9	13424.2	12323.6	16062.8	20794.6	13139	22907.9	14223.8	16686.6	12038.4	11385.6	22903.4	14288.1	18894.1	20541.6	17792	16475.5	22485.6	16723.6	12465.4	15625.6	18472.6	27839.6	27790.5	19672.7	11070.2	26871.8	23467.4	10605.5	16134	27244.3	24412.6	23845.7	12031.4	18539.6	12324.3	28204.3	29598.1	22887.2	25555.6
	12534.6	15436.5	15344.2	12337.7	12292.4	11830.3	15411.6	16277.8	14824	17455.7	13434.7	12335.9	16082.1	20814	13149.6	22927.8	14225.4	16690	12041.1	11389.3	22926.9	14301.7	18919.1	20561.1	17804.7	16493.1	22514.4	16729.8	12477.9	15639.1	18495.7	27863	27812.9	19682.7	11087.5	26900.9	23481.9	10620.5	16157.6	27279.2	24427.9	23860.8	12048.2	18546.9	12340.5	28237.2	29622.3	22901.9	25563.9
	12545.3	15454.7	15358.7	12349.6	12306	11841.1	15426.5	16291.5	14842.4	17472.6	13445.3	12348.1	16101.5	20833.5	13160.2	22947.8	14227.1	16693.4	12043.8	11393.2	22950.6	14315.4	18944.3	20580.8	17817.4	16510.8	22543.3	16736	12490.4	15652.7	18518.9	27886.6	27835.3	19692.8	11105	26930	23496.5	10635.6	16181.4	27314.1	24443.4	23876	12065.1	18554.3	12356.8	28270.2	29646.6	22916.6	25572.3
	12556	15472.9	15373.3	12361.6	12319.6	11852	15441.6	16305.2	14860.7	17489.6	13455.9	12360.4	16121	20853	13170.8	22967.8	14228.8	16696.8	12046.5	11397.1	22974.3	14329.1	18969.6	20600.6	17830.2	16528.6	22572.4	16742.2	12503	15666.3	18542.2	27910.3	27857.9	19703	11122.5	26959.2	23511.2	10650.7	16205.2	27349.2	24458.9	23891.3	12082.2	18561.7	12373.2	28303.4	29671	22931.5	25580.8
	12566.9	15491.1	15387.9	12373.7	12333.3	11862.9	15456.7	16319.1	14879.1	17506.7	13466.6	12372.7	16140.6	20872.7	13181.5	22987.9	14230.6	16700.2	12049.3	11401	22998	14342.8	18995	20620.4	17843.1	16546.5	22601.5	16748.5	12515.7	15680	18565.7	27934.2	27880.5	19713.3	11140.1	26988.6	23526.1	10665.9	16229.1	27384.5	24474.6	23906.7	12099.3	18569.3	12389.7	28336.7	29695.5	22946.5	25589.4
	12577.7	15509.4	15402.5	12385.8	12347.1	11873.8	15471.8	16333	14897.6	17523.9	13477.4	12385	16160.3	20892.5	13192.3	23008.1	14232.5	16703.6	12052.1	11405.1	23021.9	14356.7	19020.5	20640.3	17856	16564.4	22630.8	16754.8	12528.4	15693.7	18589.3	27958.1	27903.3	19723.6	11157.7	27018	23541	10681.2	16253.1	27420	24490.3	23922.1	12116.5	18577	12406.3	28370.1	29720	22961.6	25598
	12588.6	15527.7	15417.3	12398	12360.9	11884.8	15487.1	16347	14916.1	17541.2	13488.1	12397.4	16180.1	20912.4	13203.1	23028.3	14234.4	16707.1	12055	11409.2	23045.8	14370.5	19046.1	20660.3	17869	16582.4	22660.3	16761.2	12541.3	15707.4	18612.9	27982.2	27926.1	19734.1	11175.4	27047.5	23556.1	10696.6	16277.2	27455.6	24506.2	23937.6	12133.7	18584.8	12423	28403.6	29744.7	22976.8	25606.8
	12599.6	15546	15432.1	12410.2	12374.8	11895.9	15502.4	16361	14934.7	17558.5	13499	12409.7	16200	20932.4	13214	23048.6	14236.4	16710.6	12057.9	11413.5	23069.8	14384.4	19071.8	20680.3	17882	16600.5	22689.8	16767.5	12554.1	15721.2	18636.7	28006.4	27949.1	19744.6	11193.2	27077.2	23571.4	10712	16301.3	27491.3	24522.2	23953.2	12151.1	18592.7	12439.8	28437.3	29769.4	22992.1	25615.6
	12610.6	15564.4	15446.9	12422.4	12388.7	11907	15517.9	16375.2	14953.3	17576	13509.9	12422	16220	20952.4	13225	23069	14238.5	16714.1	12060.8	11417.8	23093.9	14398.3	19097.6	20700.5	17895.1	16618.7	22719.5	16773.9	12567.1	15735	18660.7	28030.8	27972.1	19755.3	11211.1	27106.9	23586.7	10727.4	16325.6	27527.2	24538.3	23968.8	12168.5	18600.6	12456.7	28471.1	29794.3	23007.6	25624.5
	12621.7	15582.8	15461.8	12434.7	12402.7	11918.1	15533.3	16389.4	14972	17593.5	13520.8	12434.4	16240.2	20972.6	13236	23089.4	14240.6	16717.7	12063.8	11422.1	23118	14412.3	19123.6	20720.7	17908.3	16637	22749.3	16780.3	12580.1	15748.8	18684.7	28055.3	27995.2	19766	11229	27136.7	23602.2	10742.9	16349.9	27563.3	24554.4	23984.5	12186.1	18608.7	12473.8	28505.1	29819.3	23023.1	25633.5
	12632.8	15601.2	15476.8	12447.1	12416.8	11929.3	15548.9	16403.7	14990.7	17611.2	13531.8	12446.8	16260.4	20992.9	13247	23109.9	14242.8	16721.2	12066.8	11426.6	23142.2	14426.3	19149.6	20741	17921.6	16655.3	22779.2	16786.8	12593.2	15762.7	18708.8	28079.9	28018.5	19776.8	11247	27166.6	23617.8	10758.5	16374.4	27599.5	24570.7	24000.3	12203.7	18616.9	12490.9	28539.1	29844.3	23038.7	25642.6
	12644	15619.6	15491.8	12459.5	12430.9	11940.6	15564.6	16418.1	15009.5	17628.9	13542.9	12459.2	16280.7	21013.2	13258.2	23130.4	14245.1	16724.8	12069.8	11431.1	23166.5	14440.3	19175.7	20761.4	17934.9	16673.7	22809.3	16793.3	12606.4	15776.6	18733.1	28104.6	28041.8	19787.8	11265.1	27196.7	23633.5	10774.2	16398.9	27635.8	24587.1	24016.2	12221.4	18625.1	12508.1	28573.3	29869.4	23054.5	25651.8
	12655.3	15638.1	15506.9	12471.9	12445.1	11951.8	15580.3	16432.6	15028.3	17646.7	13554	12471.5	16301.1	21033.7	13269.4	23151	14247.4	16728.4	12072.9	11435.8	23190.9	14454.4	19202	20781.8	17948.2	16692.2	22839.4	16799.8	12619.6	15790.5	18757.5	28129.5	28065.2	19798.8	11283.2	27226.8	23649.3	10789.9	16423.5	27672.4	24603.6	24032.2	12239.2	18633.5	12525.4	28607.6	29894.7	23070.4	25661
	12666.5	15656.6	15522	12484.4	12459.3	11963.2	15596.1	16447.1	15047.1	17664.6	13565.2	12484	16321.7	21054.2	13280.6	23171.7	14249.8	16732	12076	11440.5	23215.3	14468.6	19228.3	20802.3	17961.6	16710.7	22869.7	16806.3	12632.9	15804.5	18781.9	28154.5	28088.7	19809.9	11301.4	27257	23665.2	10805.6	16448.2	27709	24620.2	24048.2	12257.1	18642	12542.8	28642.1	29920	23086.3	25670.4
	12677.9	15675.1	15537.2	12496.9	12473.6	11974.6	15612	16461.7	15066	17682.6	13576.4	12496.4	16342.3	21074.8	13291.9	23192.4	14252.2	16735.7	12079.1	11445.3	23239.9	14482.7	19254.8	20822.9	17975.1	16729.3	22900.2	16812.9	12646.3	15818.5	18806.5	28179.6	28112.3	19821.1	11319.7	27287.3	23681.3	10821.5	16472.9	27745.8	24636.9	24064.3	12275	18650.5	12560.3	28676.7	29945.4	23102.4	25679.8
	12689.2	15693.7	15552.5	12509.5	12488	11986	15627.9	16476.4	15085	17700.7	13587.6	12508.8	16363	21095.6	13303.3	23213.2	14254.7	16739.3	12082.3	11450.1	23264.4	14496.9	19281.4	20843.6	17988.6	16748	22930.7	16819.5	12659.7	15832.5	18831.3	28204.8	28136	19832.3	11338	27317.7	23697.5	10837.4	16497.8	27782.8	24653.7	24080.4	12293	18659.2	12577.9	28711.4	29970.9	23118.6	25689.3
	12700.7	15712.2	15567.8	12522.1	12502.4	11997.5	15644	16491.2	15104	17718.9	13598.9	12521.2	16383.9	21116.4	13314.7	23234	14257.3	16743	12085.5	11455.1	23289.1	14511.2	19308	20864.4	18002.2	16766.8	22961.4	16826.1	12673.2	15846.6	18856.1	28230.2	28159.8	19843.7	11356.4	27348.2	23713.8	10853.3	16522.7	27819.9	24670.7	24096.7	12311.2	18667.9	12595.6	28746.2	29996.5	23134.9	25698.9
	12712.2	15730.8	15583.2	12534.8	12516.9	12009	15660.1	16506	15123	17737.2	13610.3	12533.7	16404.8	21137.3	13326.2	23254.9	14259.9	16746.7	12088.8	11460.1	23313.8	14525.5	19334.8	20885.2	18015.9	16785.6	22992.2	16832.8	12686.7	15860.7	18881	28255.7	28183.7	19855.2	11374.9	27378.8	23730.2	10869.3	16547.7	27857.2	24687.7	24113	12329.4	18676.8	12613.4	28781.2	30022.2	23151.3	25708.6
	12723.7	15749.5	15598.6	12547.5	12531.4	12020.6	15676.2	16521	15142.1	17755.5	13621.7	12546.1	16425.8	21158.3	13337.7	23275.9	14262.7	16750.4	12092.1	11465.2	23338.6	14539.8	19361.7	20906.1	18029.6	16804.6	23023.1	16839.5	12700.4	15874.8	18906	28281.3	28207.7	19866.7	11393.5	27409.5	23746.8	10885.4	16572.8	27894.6	24704.8	24129.4	12347.6	18685.7	12631.3	28816.2	30048	23167.9	25718.4
	12735.3	15768.1	15614.1	12560.3	12546	12032.2	15692.5	16536	15161.2	17774	13633.2	12558.6	16447	21179.4	13349.3	23296.9	14265.4	16754.2	12095.4	11470.4	23363.5	14554.1	19388.6	20927.1	18043.4	16823.5	23054.1	16846.2	12714	15889	18931.2	28307	28231.8	19878.4	11412.1	27440.3	23763.4	10901.5	16598	27932.1	24722	24145.8	12366	18694.8	12649.2	28851.4	30073.9	23184.5	25728.2
	12746.9	15786.8	15629.6	12573.1	12560.7	12043.9	15708.8	16551	15180.4	17792.5	13644.7	12571.1	16468.2	21200.6	13361	23318	14268.2	16757.9	12098.8	11475.6	23388.4	14568.5	19415.7	20948.1	18057.2	16842.6	23085.3	16852.9	12727.8	15903.2	18956.5	28332.9	28255.9	19890.1	11430.7	27471.1	23780.2	10917.7	16623.2	27969.8	24739.3	24162.4	12384.5	18703.9	12667.3	28886.8	30099.8	23201.2	25738.2
	12758.6	15805.5	15645.2	12585.9	12575.4	12055.6	15725.2	16566.2	15199.6	17811.1	13656.2	12583.5	16489.5	21221.9	13372.7	23339.1	14271.1	16761.7	12102.2	11481	23413.5	14582.9	19442.9	20969.2	18071.1	16861.7	23116.6	16859.6	12741.6	15917.4	18981.8	28358.8	28280.2	19901.9	11449.5	27502.1	23797.1	10933.9	16648.6	28007.6	24756.8	24179	12403	18713.2	12685.5	28922.2	30125.9	23218.1	25748.2
	12770.3	15824.2	15660.9	12598.8	12590.2	12067.4	15741.7	16581.4	15218.8	17829.8	13667.8	12596	16511	21243.3	13384.5	23360.3	14274.1	16765.5	12105.6	11486.4	23438.5	14597.4	19470.2	20990.4	18085	16880.9	23148	16866.4	12755.5	15931.7	19007.3	28384.9	28304.5	19913.8	11468.3	27533.2	23814.1	10950.3	16674	28045.6	24774.3	24195.7	12421.6	18722.5	12703.8	28957.8	30152	23235	25758.3
	12782.1	15843	15676.6	12611.7	12605	12079.2	15758.3	16596.7	15238.1	17848.6	13679.5	12608.5	16532.5	21264.8	13396.3	23381.5	14277.1	16769.3	12109.1	11491.9	23463.7	14611.9	19497.5	21011.7	18099	16900.2	23179.5	16873.3	12769.5	15945.9	19032.9	28411.2	28328.9	19925.8	11487.1	27564.3	23831.2	10966.6	16699.5	28083.8	24791.9	24212.4	12440.3	18732	12722.2	28993.5	30178.2	23252.1	25768.5
	12793.9	15861.7	15692.4	12624.7	12619.9	12091	15774.9	16612	15257.5	17867.4	13691.2	12621	16554.1	21286.3	13408.2	23402.8	14280.2	16773.2	12112.6	11497.5	23488.9	14626.4	19525	21033	18113.1	16919.6	23211.1	16880.1	12783.5	15960.2	19058.6	28437.5	28353.5	19937.9	11506.1	27595.5	23848.5	10983	16725	28122	24809.6	24229.2	12459.1	18741.5	12740.6	29029.3	30204.5	23269.2	25778.8
	12805.8	15880.5	15708.2	12637.7	12634.9	12102.9	15791.6	16627.5	15276.8	17886.4	13703	12633.5	16575.8	21308	13420.1	23424.1	14283.3	16777.1	12116.1	11503.2	23514.2	14641	19552.6	21054.4	18127.2	16939	23242.9	16887	12797.5	15974.6	19084.4	28464	28378.1	19950.1	11525.1	27626.8	23865.9	10999.5	16750.7	28160.4	24827.4	24246.1	12477.9	18751.2	12759.2	29065.2	30230.9	23286.5	25789.1
	12817.7	15899.3	15724.1	12650.8	12649.9	12114.8	15808.4	16643	15296.2	17905.4	13714.8	12646.1	16597.6	21329.7	13432.1	23445.5	14286.6	16780.9	12119.7	11508.9	23539.5	14655.6	19580.3	21075.9	18141.4	16958.5	23274.7	16893.9	12811.7	15989	19110.3	28490.6	28402.8	19962.4	11544.1	27658.2	23883.3	11016.1	16776.4	28199	24845.4	24263.1	12496.8	18760.9	12777.9	29101.3	30257.4	23303.9	25799.6
	12829.6	15918.1	15740	12663.9	12665	12126.8	15825.2	16658.5	15315.7	17924.5	13726.6	12658.6	16619.6	21351.5	13444.2	23467	14289.8	16784.8	12123.3	11514.7	23565	14670.3	19608	21097.5	18155.6	16978	23306.7	16900.8	12825.9	16003.4	19136.3	28517.3	28427.5	19974.8	11563.3	27689.7	23900.9	11032.7	16802.2	28237.7	24863.4	24280.1	12515.9	18770.8	12796.6	29137.4	30284	23321.3	25810.1
	12841.7	15937	15756	12677	12680.1	12138.8	15842.1	16674.2	15335.2	17943.7	13738.5	12671.1	16641.6	21373.5	13456.3	23488.5	14293.2	16788.8	12127	11520.6	23590.5	14684.9	19635.9	21119.1	18169.9	16997.6	23338.8	16907.7	12840.2	16017.8	19162.5	28544.1	28452.4	19987.2	11582.4	27721.3	23918.7	11049.3	16828.1	28276.5	24881.5	24297.2	12535	18780.7	12815.5	29173.7	30310.6	23338.9	25820.7
	12853.7	15955.8	15772	12690.2	12695.3	12150.9	15859.1	16689.9	15354.7	17963	13750.4	12683.7	16663.7	21395.5	13468.5	23510	14296.6	16792.7	12130.6	11526.6	23616	14699.6	19663.8	21140.8	18184.2	17017.3	23371.1	16914.7	12854.5	16032.2	19188.7	28571.1	28477.4	19999.8	11601.7	27752.9	23936.5	11066	16854	28315.5	24899.7	24314.4	12554.1	18790.7	12834.5	29210.1	30337.4	23356.6	25831.4
	12865.8	15974.7	15788.1	12703.5	12710.5	12163	15876.2	16705.7	15374.3	17982.4	13762.4	12696.2	16685.9	21417.6	13480.7	23531.6	14300	16796.7	12134.4	11532.7	23641.6	14714.4	19691.9	21162.5	18198.6	17037.1	23403.4	16921.7	12868.9	16046.7	19215	28598.2	28502.4	20012.4	11621	27784.6	23954.4	11082.8	16880	28354.6	24918.1	24331.7	12573.4	18800.9	12853.5	29246.6	30364.2	23374.4	25842.2
	12878	15993.6	15804.3	12716.7	12725.8	12175.2	15893.3	16721.6	15393.9	18001.9	13774.5	12708.8	16708.2	21439.7	13493	23553.3	14303.5	16800.6	12138.1	11538.8	23667.3	14729.1	19720.1	21184.4	18213	17056.9	23435.8	16928.7	12883.4	16061.3	19241.5	28625.4	28527.5	20025.1	11640.4	27816.5	23972.5	11099.6	16906.1	28393.8	24936.5	24349	12592.7	18811.1	12872.6	29283.3	30391.1	23392.3	25853
	12890.2	16012.5	15820.5	12730.1	12741.2	12187.4	15910.5	16737.5	15413.6	18021.4	13786.5	12721.3	16730.5	21462	13505.3	23575	14307.1	16804.6	12141.9	11545	23693.1	14743.9	19748.3	21206.3	18227.5	17076.8	23468.4	16935.8	12897.9	16075.8	19268	28652.7	28552.8	20037.9	11659.8	27848.4	23990.7	11116.5	16932.3	28433.2	24955	24366.4	12612.1	18821.4	12891.9	29320	30418.1	23410.3	25864
	12902.4	16031.4	15836.7	12743.4	12756.6	12199.6	15927.8	16753.5	15433.3	18041	13798.7	12733.9	16753	21484.4	13517.7	23596.7	14310.8	16808.6	12145.7	11551.3	23718.9	14758.7	19776.6	21228.3	18242.1	17096.8	23501.1	16942.8	12912.5	16090.4	19294.7	28680.1	28578	20050.8	11679.3	27880.3	24009	11133.4	16958.5	28472.7	24973.6	24383.8	12631.6	18831.9	12911.2	29356.9	30445.2	23428.4	25875
	12914.7	16050.4	15853	12756.8	12772.1	12211.9	15945.1	16769.6	15453	18060.7	13810.8	12746.5	16775.6	21506.8	13530.2	23618.5	14314.5	16812.7	12149.6	11557.7	23744.8	14773.6	19805.1	21250.3	18256.7	17116.8	23533.9	16950	12927.1	16105	19321.4	28707.7	28603.4	20063.8	11698.9	27912.4	24027.4	11150.4	16984.9	28512.3	24992.3	24401.4	12651.2	18842.4	12930.6	29393.9	30472.3	23446.6	25886.1
	12927	16069.4	15869.4	12770.2	12787.6	12224.3	15962.6	16785.7	15472.7	18080.5	13823.1	12759	16798.3	21529.3	13542.7	23640.3	14318.3	16816.7	12153.5	11564.2	23770.7	14788.5	19833.6	21272.4	18271.4	17136.9	23566.7	16957.1	12941.8	16119.6	19348.3	28735.3	28628.9	20076.9	11718.5	27944.5	24045.9	11167.4	17011.2	28552.1	25011.1	24419	12670.8	18853	12950.2	29431	30499.6	23464.9	25897.3
	12939.4	16088.3	15885.8	12783.7	12803.2	12236.6	15980	16802	15492.5	18100.4	13835.3	12771.6	16821	21551.9	13555.3	23662.2	14322.1	16820.8	12157.4	11570.7	23796.8	14803.4	19862.2	21294.6	18286.1	17157.1	23599.8	16964.2	12956.6	16134.2	19375.2	28763.1	28654.4	20090.1	11738.2	27976.8	24064.6	11184.5	17037.7	28592	25030	24436.7	12690.5	18863.7	12969.8	29468.2	30526.9	23483.3	25908.6
	12951.8	16107.3	15902.2	12797.2	12818.8	12249	15997.6	16818.2	15512.4	18120.3	13847.6	12784.2	16843.9	21574.6	13567.9	23684.2	14326	16824.9	12161.3	11577.4	23822.8	14818.4	19890.9	21316.8	18300.9	17177.3	23632.9	16971.4	12971.4	16148.9	19402.3	28791	28680.1	20103.3	11757.9	28009.1	24083.3	11201.7	17064.2	28632.1	25049.1	24454.4	12710.3	18874.6	12989.5	29505.5	30554.3	23501.8	25920
	12964.3	16126.3	15918.8	12810.8	12834.5	12261.5	16015.2	16834.6	15532.2	18140.3	13860	12796.8	16866.8	21597.4	13580.6	23706.1	14329.9	16829	12165.3	11584.1	23849	14833.3	19919.7	21339.1	18315.7	17197.6	23666.1	16978.6	12986.3	16163.6	19429.5	28819	28705.8	20116.7	11777.7	28041.4	24102.2	11218.9	17090.8	28672.2	25068.1	24472.2	12730.2	18885.5	13009.3	29542.9	30581.7	23520.4	25931.4
	12976.8	16145.4	15935.3	12824.4	12850.2	12274	16032.9	16851	15552.1	18160.4	13872.4	12809.4	16889.8	21620.3	13593.3	23728.2	14333.9	16833.1	12169.4	11590.8	23875.2	14848.3	19948.6	21361.5	18330.6	17218	23699.5	16985.9	13001.2	16178.4	19456.7	28847.2	28731.6	20130.1	11797.6	28073.9	24121.2	11236.2	17117.5	28712.5	25087.3	24490.1	12750.1	18896.5	13029.2	29580.4	30609.3	23539.1	25942.9
	12989.4	16164.4	15951.9	12838	12866	12286.5	16050.7	16867.5	15572.1	18180.6	13884.8	12822	16912.9	21643.2	13606.1	23750.2	14338	16837.3	12173.4	11597.7	23901.4	14863.4	19977.6	21384	18345.5	17238.4	23732.9	16993.1	13016.3	16193.1	19484.1	28875.4	28757.4	20143.7	11817.5	28106.4	24140.3	11253.5	17144.2	28753	25106.6	24508	12770.2	18907.6	13049.2	29618.1	30636.9	23558	25954.5
	13002	16183.5	15968.6	12851.7	12881.8	12299.1	16068.5	16884	15592	18200.9	13897.3	12834.6	16936.1	21666.3	13619	23772.3	14342.2	16841.4	12177.5	11604.6	23927.8	14878.4	20006.7	21406.5	18360.5	17258.9	23766.5	17000.4	13031.3	16207.9	19511.6	28903.8	28783.4	20157.3	11837.5	28139	24159.5	11270.9	17171	28793.5	25126	24526	12790.3	18918.8	13069.3	29655.8	30664.6	23576.9	25966.2
	13014.6	16202.5	15985.3	12865.4	12897.7	12311.7	16086.4	16900.7	15612.1	18221.2	13909.8	12847.2	16959.4	21689.4	13631.9	23794.5	14346.4	16845.6	12181.6	11611.6	23954.1	14893.5	20035.9	21429	18375.5	17279.4	23800.1	17007.7	13046.5	16222.7	19539.1	28932.3	28809.4	20171	11857.5	28171.7	24178.8	11288.3	17197.9	28834.2	25145.5	24544.1	12810.4	18930.1	13089.5	29693.7	30692.4	23595.9	25977.9
	13027.3	16221.6	16002.1	12879.2	12913.7	12324.4	16104.4	16917.4	15632.1	18241.6	13922.4	12859.8	16982.8	21712.6	13644.8	23816.7	14350.6	16849.8	12185.8	11618.7	23980.6	14908.7	20065.1	21451.7	18390.6	17300.1	23833.9	17015.1	13061.6	16237.6	19566.8	28960.9	28835.5	20184.8	11877.6	28204.4	24198.2	11305.8	17224.9	28875	25165	24562.3	12830.7	18941.6	13109.7	29731.7	30720.3	23615	25989.8
	13040	16240.7	16018.9	12893	12929.7	12337.1	16122.4	16934.1	15652.2	18262.1	13935	12872.4	17006.3	21735.9	13657.9	23838.9	14354.9	16854	12190	11625.9	24007.1	14923.8	20094.5	21474.4	18405.8	17320.7	23867.8	17022.4	13076.9	16252.4	19594.5	28989.6	28861.7	20198.6	11897.8	28237.2	24217.8	11323.3	17251.9	28916	25184.7	24580.5	12851	18953.1	13130.1	29769.7	30748.2	23634.2	26001.7
	13052.8	16259.8	16035.8	12906.8	12945.7	12349.8	16140.5	16950.9	15672.3	18282.7	13947.7	12885	17029.8	21759.3	13670.9	23861.2	14359.3	16858.2	12194.2	11633.2	24033.7	14939	20123.9	21497.1	18420.9	17341.5	23901.8	17029.8	13092.2	16267.3	19622.4	29018.4	28888	20212.6	11918	28270.1	24237.4	11340.9	17279	28957.1	25204.4	24598.8	12871.4	18964.7	13150.5	29807.9	30776.3	23653.5	26013.7
	13065.6	16278.9	16052.7	12920.7	12961.8	12362.6	16158.6	16967.8	15692.4	18303.3	13960.4	12897.6	17053.5	21782.7	13684	23883.5	14363.8	16862.5	12198.5	11640.5	24060.3	14954.2	20153.4	21520	18436.2	17362.3	23935.9	17037.2	13107.6	16282.2	19650.3	29047.3	28914.3	20226.7	11938.3	28303.1	24257.2	11358.5	17306.1	28998.2	25224.3	24617.1	12891.9	18976.4	13171.1	29846.2	30804.3	23672.9	26025.8
	13078.5	16298	16069.6	12934.6	12978	12375.5	16176.9	16984.8	15712.6	18324.1	13973.1	12910.3	17077.2	21806.2	13697.2	23905.9	14368.2	16866.7	12202.8	11647.9	24087	14969.4	20183	21542.9	18451.5	17383.2	23970.1	17044.7	13123	16297.2	19678.4	29076.4	28940.7	20240.8	11958.6	28336.1	24277.1	11376.2	17333.3	29039.6	25244.2	24635.6	12912.4	18988.2	13191.7	29884.6	30832.5	23692.5	26037.9
	13091.4	16317.2	16086.7	12948.5	12994.2	12388.3	16195.2	17001.8	15732.8	18344.9	13985.9	12922.9	17101	21829.8	13710.5	23928.3	14372.8	16871	12207.1	11655.4	24113.7	14984.7	20212.7	21565.8	18466.8	17404.1	24004.4	17052.2	13138.5	16312.1	19706.5	29105.5	28967.2	20255	11979	28369.2	24297.1	11394	17360.6	29081	25264.2	24654.1	12933.1	19000.1	13212.5	29923.1	30860.8	23712.1	26050.2
	13104.3	16336.3	16103.7	12962.5	13010.4	12401.2	16213.5	17018.8	15753	18365.8	13998.7	12935.5	17124.9	21853.5	13723.7	23950.8	14377.4	16875.3	12211.5	11662.9	24140.5	14999.9	20242.5	21588.8	18482.2	17425.1	24038.8	17059.6	13154	16327.1	19734.8	29134.8	28993.8	20269.3	11999.5	28402.4	24317.2	11411.8	17387.9	29122.6	25284.3	24672.6	12953.8	19012.1	13233.3	29961.7	30889.1	23731.8	26062.5
	13117.3	16355.5	16120.8	12976.5	13026.8	12414.2	16231.9	17036	15773.2	18386.7	14011.6	12948.1	17148.9	21877.3	13737.1	23973.2	14382.1	16879.6	12215.9	11670.6	24167.4	15015.2	20272.3	21611.9	18497.6	17446.2	24073.3	17067.2	13169.6	16342.2	19763.1	29164.2	29020.4	20283.7	12020	28435.6	24337.4	11429.7	17415.3	29164.3	25304.6	24691.3	12974.5	19024.1	13254.2	30000.4	30917.5	23751.6	26074.9
	13130.4	16374.6	16138	12990.5	13043.1	12427.1	16250.4	17053.2	15793.5	18407.8	14024.5	12960.8	17172.9	21901.1	13750.5	23995.8	14386.8	16883.9	12220.3	11678.3	24194.3	15030.6	20302.3	21635	18513.1	17467.3	24107.9	17074.7	13185.3	16357.2	19791.6	29193.7	29047.1	20298.2	12040.5	28468.9	24357.7	11447.6	17442.8	29206.1	25324.8	24710	12995.4	19036.3	13275.2	30039.2	30945.9	23771.5	26087.4
	13143.4	16393.8	16155.2	13004.6	13059.5	12440.2	16269	17070.5	15813.8	18428.9	14037.4	12973.4	17197.1	21925.1	13763.9	24018.3	14391.6	16888.3	12224.7	11686.1	24221.3	15045.9	20332.3	21658.2	18528.7	17488.4	24142.6	17082.3	13201	16372.3	19820.1	29223.3	29073.9	20312.8	12061.1	28502.3	24378.1	11465.5	17470.4	29248	25345.2	24728.7	13016.3	19048.6	13296.3	30078.1	30974.5	23791.5	26099.9
	13156.5	16413	16172.4	13018.7	13076	12453.2	16287.6	17087.8	15834.2	18450.1	14050.4	12986	17221.3	21949.1	13777.4	24040.9	14396.5	16892.6	12229.2	11694	24248.3	15061.3	20362.4	21681.5	18544.3	17509.7	24177.4	17089.9	13216.8	16387.4	19848.7	29253	29100.8	20327.5	12081.8	28535.8	24398.6	11483.5	17498	29290	25365.7	24747.5	13037.3	19061	13317.5	30117.1	31003.1	23811.6	26112.5
	13169.7	16432.2	16189.7	13032.9	13092.5	12466.3	16306.2	17105.2	15854.5	18471.3	14063.4	12998.7	17245.6	21973.2	13791	24063.5	14401.4	16897	12233.8	11701.9	24275.4	15076.7	20392.6	21704.8	18559.9	17531	24212.3	17097.5	13232.6	16402.5	19877.4	29282.8	29127.7	20342.2	12102.5	28569.3	24419.3	11501.6	17525.6	29332.2	25386.2	24766.4	13058.3	19073.5	13338.7	30156.2	31031.8	23831.8	26125.2
	13182.9	16451.4	16207.1	13047.1	13109	12479.5	16325	17122.7	15874.9	18492.7	14076.5	13011.3	17270	21997.3	13804.6	24086.2	14406.3	16901.4	12238.3	11710	24302.6	15092.1	20422.9	21728.2	18575.6	17552.4	24247.3	17105.2	13248.5	16417.6	19906.2	29312.7	29154.7	20357	12123.3	28602.8	24440	11519.7	17553.3	29374.5	25406.9	24785.4	13079.5	19086.1	13360.1	30195.4	31060.5	23852.1	26138
	13196.1	16470.6	16224.5	13061.3	13125.6	12492.6	16343.8	17140.2	15895.3	18514.1	14089.6	13023.9	17294.4	22021.5	13818.2	24108.9	14411.4	16905.8	12242.9	11718.1	24329.8	15107.5	20453.2	21751.6	18591.3	17573.8	24282.4	17112.9	13264.4	16432.8	19935.1	29342.7	29181.8	20372	12144.2	28636.5	24460.9	11537.9	17581.1	29416.9	25427.6	24804.4	13100.7	19098.7	13381.6	30234.6	31089.4	23872.4	26150.9
	13209.4	16489.8	16241.9	13075.6	13142.3	12505.8	16362.6	17157.8	15915.8	18535.5	14102.8	13036.6	17319	22045.9	13831.9	24131.6	14416.5	16910.2	12247.5	11726.3	24357	15123	20483.7	21775.1	18607.1	17595.3	24317.6	17120.6	13280.4	16448	19964.1	29372.9	29209	20387	12165	28670.1	24481.8	11556.1	17609	29459.4	25448.4	24823.5	13122	19111.5	13403.1	30274	31118.3	23892.9	26163.8
	13222.7	16509	16259.4	13089.9	13159	12519.1	16381.6	17175.4	15936.3	18557.1	14116	13049.2	17343.6	22070.3	13845.7	24154.4	14421.6	16914.6	12252.2	11734.5	24384.3	15138.5	20514.2	21798.7	18622.9	17616.8	24352.9	17128.3	13296.5	16463.2	19993.2	29403.1	29236.2	20402.1	12186	28703.9	24502.9	11574.4	17636.9	29502	25469.3	24842.7	13143.3	19124.4	13424.7	30313.5	31147.2	23913.5	26176.8
	13236	16528.2	16276.9	13104.2	13175.7	12532.4	16400.5	17193.1	15956.8	18578.7	14129.2	13061.8	17368.3	22094.7	13859.5	24177.2	14426.8	16919.1	12256.8	11742.9	24411.7	15154	20544.8	21822.3	18638.8	17638.4	24388.3	17136	13312.6	16478.4	20022.3	29433.5	29263.5	20417.2	12207	28737.7	24524.1	11592.7	17664.9	29544.7	25490.3	24861.9	13164.7	19137.3	13446.4	30353.1	31176.3	23934.2	26189.9
	13249.4	16547.4	16294.5	13118.5	13192.5	12545.7	16419.6	17210.9	15977.3	18600.4	14142.4	13074.4	17393.1	22119.3	13873.4	24200.1	14432	16923.5	12261.5	11751.3	24439.1	15169.5	20575.4	21845.9	18654.7	17660	24423.8	17143.8	13328.8	16493.7	20051.6	29463.9	29290.8	20432.5	12228	28771.6	24545.4	11611.1	17692.9	29587.6	25511.4	24881.2	13186.2	19150.4	13468.2	30392.7	31205.4	23954.9	26203
	13262.9	16566.7	16312.1	13132.9	13209.3	12559	16438.7	17228.7	15997.8	18622.2	14155.7	13087.1	17417.9	22143.9	13887.3	24222.9	14437.4	16928	12266.3	11759.8	24466.6	15185.1	20606.2	21869.6	18670.7	17681.8	24459.4	17151.6	13345	16509	20080.9	29494.5	29318.2	20447.8	12249.1	28805.5	24566.8	11629.5	17721	29630.5	25532.6	24900.6	13207.8	19163.6	13490.1	30432.5	31234.5	23975.8	26216.3
	13276.3	16585.9	16329.7	13147.4	13226.2	12572.4	16457.8	17246.6	16018.4	18644.1	14169.1	13099.7	17442.9	22168.6	13901.3	24245.8	14442.7	16932.5	12271.1	11768.4	24494.1	15200.6	20637	21893.4	18686.7	17703.5	24495.1	17159.5	13361.3	16524.3	20110.4	29525.1	29345.7	20463.3	12270.3	28839.5	24588.2	11647.9	17749.1	29673.6	25553.8	24920	13229.4	19176.8	13512.1	30472.4	31263.8	23996.7	26229.6
	13289.8	16605.1	16347.4	13161.8	13243.1	12585.9	16477	17264.5	16039	18666	14182.5	13112.3	17467.9	22193.3	13915.3	24268.8	14448.2	16937	12275.9	11777	24521.7	15216.2	20667.9	21917.2	18702.7	17725.4	24530.9	17167.3	13377.6	16539.6	20139.9	29555.9	29373.3	20478.8	12291.5	28873.6	24609.8	11666.5	17777.4	29716.8	25575.1	24939.5	13251.1	19190.2	13534.2	30512.3	31293.1	24017.8	26243
	13303.4	16624.4	16365.2	13176.3	13260.1	12599.3	16496.3	17282.5	16059.6	18688	14195.9	13125	17492.9	22218.2	13929.4	24291.7	14453.6	16941.5	12280.7	11785.7	24549.3	15231.8	20698.9	21941.1	18718.8	17747.2	24566.7	17175.2	13394	16555	20169.5	29586.8	29400.9	20494.4	12312.8	28907.7	24631.5	11685	17805.6	29760.1	25596.5	24959	13272.8	19203.6	13556.3	30552.3	31322.5	24038.9	26256.4
	13317	16643.6	16382.9	13190.8	13277.1	12612.8	16515.7	17300.6	16080.2	18710	14209.3	13137.6	17518.1	22243.1	13943.5	24314.7	14459.2	16946.1	12285.5	11794.5	24577	15247.5	20730	21965.1	18735	17769.2	24602.7	17183.1	13410.4	16570.3	20199.2	29617.7	29428.6	20510.1	12334.1	28941.8	24653.4	11703.6	17833.9	29803.5	25618	24978.7	13294.7	19217.2	13578.6	30592.5	31351.9	24060.1	26269.9
	13330.6	16662.8	16400.8	13205.4	13294.2	12626.4	16535	17318.7	16100.9	18732.1	14222.8	13150.2	17543.3	22268.1	13957.7	24337.7	14464.8	16950.6	12290.4	11803.4	24604.7	15263.1	20761.1	21989.1	18751.2	17791.2	24638.8	17191.1	13426.9	16585.7	20229	29648.8	29456.4	20525.9	12355.4	28976	24675.3	11722.3	17862.3	29847	25639.6	24998.3	13316.6	19230.8	13600.9	30632.7	31381.4	24081.5	26283.6
	13344.2	16682.1	16418.6	13220	13311.3	12640	16554.5	17336.9	16121.6	18754.3	14236.3	13162.8	17568.6	22293.1	13971.9	24360.8	14470.4	16955.2	12295.4	11812.4	24632.5	15278.8	20792.3	22013.1	18767.4	17813.2	24674.9	17199	13443.4	16601.1	20258.8	29680	29484.2	20541.7	12376.8	29010.3	24697.3	11741	17890.8	29890.6	25661.3	25018.1	13338.5	19244.5	13623.3	30673	31411	24102.9	26297.2
	13357.9	16701.3	16436.5	13234.6	13328.4	12653.6	16574	17355.1	16142.3	18776.6	14249.9	13175.5	17594	22318.2	13986.2	24383.9	14476.1	16959.7	12300.3	11821.4	24660.3	15294.5	20823.6	22037.2	18783.7	17835.3	24711.2	17207	13460	16616.6	20288.8	29711.3	29512.1	20557.7	12398.3	29044.6	24719.4	11759.8	17919.2	29934.3	25683	25037.9	13360.6	19258.4	13645.8	30713.4	31440.6	24124.4	26311
	13371.7	16720.6	16454.5	13249.2	13345.6	12667.2	16593.6	17373.4	16163	18799	14263.5	13188.1	17619.4	22343.4	14000.5	24407	14481.9	16964.3	12305.3	11830.5	24688.2	15310.2	20855	22061.3	18800	17857.5	24747.5	17215.1	13476.7	16632.1	20318.8	29742.7	29540	20573.7	12419.8	29079	24741.6	11778.6	17947.8	29978.2	25704.8	25057.8	13382.7	19272.3	13668.4	30753.8	31470.3	24146	26324.8
	13385.4	16739.8	16472.5	13263.9	13362.8	12680.9	16613.2	17391.8	16183.7	18821.4	14277.1	13200.7	17644.9	22368.7	14014.9	24430.1	14487.7	16968.9	12310.3	11839.7	24716.1	15325.9	20886.4	22085.5	18816.4	17879.7	24783.9	17223.1	13493.4	16647.5	20348.9	29774.1	29568	20589.8	12441.4	29113.4	24763.9	11797.5	17976.4	30022.1	25726.7	25077.7	13404.8	19286.3	13691.1	30794.4	31500.1	24167.6	26338.7
	13399.2	16759.1	16490.5	13278.6	13380.1	12694.6	16632.8	17410.2	16204.5	18843.8	14290.8	13213.3	17670.5	22394.1	14029.4	24453.2	14493.6	16973.5	12315.4	11849	24744.1	15341.6	20917.9	22109.8	18832.8	17902	24820.4	17231.2	13510.1	16663	20379.1	29805.7	29596.1	20606	12463	29147.9	24786.4	11816.4	18005.1	30066.1	25748.7	25097.7	13427	19300.5	13713.8	30835	31529.9	24189.4	26352.7
	13413.1	16778.3	16508.6	13293.3	13397.4	12708.3	16652.6	17428.6	16225.3	18866.4	14304.5	13225.9	17696.2	22419.5	14043.8	24476.4	14499.5	16978.2	12320.4	11858.3	24772.1	15357.3	20949.5	22134.1	18849.3	17924.3	24857	17239.3	13526.9	16678.6	20409.4	29837.4	29624.2	20622.3	12484.6	29182.4	24808.9	11835.3	18033.8	30110.2	25770.8	25117.8	13449.3	19314.7	13736.7	30875.8	31559.8	24211.3	26366.7
	13427	16797.6	16526.7	13308.1	13414.8	12722.1	16672.3	17447.1	16246.1	18889	14318.2	13238.5	17721.9	22444.9	14058.4	24499.6	14505.5	16982.8	12325.5	11867.8	24800.2	15373.1	20981.1	22158.5	18865.8	17946.7	24893.7	17247.4	13543.8	16694.1	20439.8	29869.2	29652.4	20638.6	12506.3	29217	24831.5	11854.3	18062.5	30154.5	25792.9	25137.9	13471.7	19329	13759.6	30916.6	31589.7	24233.2	26380.8
	13440.9	16816.8	16544.9	13322.9	13432.2	12735.9	16692.2	17465.7	16266.9	18911.7	14332	13251.1	17747.7	22470.5	14073	24522.9	14511.5	16987.4	12330.7	11877.2	24828.3	15388.9	21012.8	22182.9	18882.3	17969.1	24930.4	17255.5	13560.7	16709.7	20470.2	29901	29680.7	20655.1	12528.1	29251.6	24854.2	11873.4	18091.3	30198.8	25815.1	25158.1	13494.1	19343.4	13782.6	30957.4	31619.7	24255.3	26395
	13454.8	16836	16563.1	13337.7	13449.6	12749.8	16712.1	17484.3	16287.7	18934.4	14345.8	13263.7	17773.5	22496.1	14087.6	24546.1	14517.6	16992.1	12335.8	11886.8	24856.4	15404.7	21044.6	22207.3	18898.9	17991.6	24967.3	17263.7	13577.7	16725.3	20500.7	29933	29709	20671.6	12549.9	29286.2	24877.1	11892.5	18120.2	30243.2	25837.4	25178.4	13516.6	19357.9	13805.7	30998.4	31649.8	24277.4	26409.3
	13468.8	16855.3	16581.3	13352.6	13467.1	12763.7	16732	17503	16308.5	18957.2	14359.6	13276.3	17799.5	22521.8	14102.3	24569.4	14523.8	16996.8	12341	11896.5	24884.6	15420.5	21076.4	22231.8	18915.5	18014.1	25004.2	17271.9	13594.7	16740.9	20531.3	29965.1	29737.3	20688.2	12571.7	29320.9	24900	11911.6	18149.1	30287.8	25859.8	25198.7	13539.2	19372.5	13828.9	31039.5	31679.9	24299.6	26423.6
	13482.8	16874.5	16599.6	13367.4	13484.6	12777.6	16752	17521.7	16329.4	18980.1	14373.5	13288.9	17825.5	22547.5	14117	24592.7	14530	17001.5	12346.2	11906.2	24912.9	15436.3	21108.3	22256.4	18932.2	18036.7	25041.2	17280.1	13611.7	16756.5	20562	29997.2	29765.8	20704.9	12593.6	29355.7	24923	11930.8	18178.1	30332.4	25882.2	25219.1	13561.8	19387.2	13852.2	31080.6	31710.1	24321.9	26438
	13496.9	16893.7	16617.9	13382.3	13502.2	12791.5	16772.1	17540.5	16350.3	19003	14387.4	13301.5	17851.5	22573.3	14131.8	24616	14536.2	17006.2	12351.5	11916	24941.2	15452.1	21140.3	22280.9	18948.9	18059.3	25078.3	17288.4	13628.8	16772.2	20592.7	30029.5	29794.3	20721.7	12615.5	29390.5	24946.2	11950	18207.1	30377.1	25904.8	25239.5	13584.5	19402	13875.5	31121.8	31740.3	24344.3	26452.4
	13511	16913	16636.2	13397.3	13519.8	12805.5	16792.2	17559.4	16371.1	19026.1	14401.3	13314.1	17877.6	22599.2	14146.6	24639.3	14542.5	17010.9	12356.7	11925.9	24969.5	15468	21172.4	22305.6	18965.6	18082	25115.5	17296.7	13646	16787.8	20623.6	30061.9	29822.8	20738.5	12637.5	29425.3	24969.4	11969.3	18236.2	30421.9	25927.4	25260	13607.2	19416.9	13898.9	31163.1	31770.6	24366.8	26467
	13525.1	16932.2	16654.6	13412.2	13537.4	12819.5	16812.3	17578.3	16392	19049.1	14415.3	13326.6	17903.8	22625.2	14161.5	24662.7	14548.9	17015.6	12362	11935.8	24997.9	15483.8	21204.5	22330.3	18982.4	18104.7	25152.8	17305	13663.2	16803.5	20654.5	30094.3	29851.4	20755.5	12659.5	29460.2	24992.7	11988.6	18265.3	30466.8	25950	25280.6	13630	19431.9	13922.4	31204.4	31801	24389.4	26481.6
	13539.2	16951.4	16673	13427.2	13555.1	12833.5	16832.5	17597.2	16413	19072.3	14429.3	13339.2	17930.1	22651.2	14176.4	24686.1	14555.3	17020.3	12367.4	11945.9	25026.3	15499.7	21236.7	22355	18999.2	18127.5	25190.1	17313.3	13680.5	16819.2	20685.5	30126.8	29880.1	20772.5	12681.6	29495.1	25016.1	12008	18294.5	30511.8	25972.8	25301.3	13652.9	19447	13946	31245.9	31831.4	24412	26496.3
	13553.4	16970.6	16691.5	13442.2	13572.8	12847.6	16852.8	17616.2	16433.9	19095.5	14443.4	13351.8	17956.4	22677.3	14191.4	24709.5	14561.8	17025.1	12372.7	11956	25054.8	15515.6	21268.9	22379.8	19016.1	18150.4	25227.5	17321.7	13697.8	16835	20716.5	30159.5	29908.8	20789.6	12703.7	29530.1	25039.7	12027.4	18323.7	30556.9	25995.6	25321.9	13675.8	19462.2	13969.7	31287.4	31861.9	24434.8	26511
	13567.6	16989.8	16710	13457.3	13590.6	12861.7	16873.1	17635.2	16454.8	19118.7	14457.4	13364.3	17982.7	22703.4	14206.4	24732.9	14568.3	17029.8	12378.1	11966.2	25083.3	15531.5	21301.2	22404.6	19033	18173.3	25265	17330.1	13715.1	16850.7	20747.7	30192.2	29937.5	20806.8	12725.9	29565.1	25063.3	12046.9	18352.9	30602.1	26018.5	25342.7	13698.8	19477.5	13993.5	31329	31892.4	24457.6	26525.8
	13581.9	17009	16728.5	13472.3	13608.4	12875.8	16893.4	17654.3	16475.8	19142.1	14471.5	13376.9	18009.2	22729.6	14221.5	24756.3	14574.9	17034.6	12383.5	11976.4	25111.8	15547.4	21333.6	22429.5	19049.9	18196.2	25302.6	17338.5	13732.5	16866.5	20778.9	30225	29966.3	20824.1	12748.1	29600.1	25087	12066.4	18382.2	30647.4	26041.5	25363.5	13721.9	19492.8	14017.3	31370.6	31923	24480.5	26540.7
	13596.2	17028.2	16747.1	13487.4	13626.2	12890	16913.8	17673.5	16496.7	19165.4	14485.6	13389.4	18035.7	22755.9	14236.6	24779.8	14581.5	17039.4	12389	11986.7	25140.4	15563.3	21366	22454.4	19066.9	18219.2	25340.3	17346.9	13750	16882.3	20810.2	30257.9	29995.2	20841.4	12770.3	29635.2	25110.8	12085.9	18411.6	30692.7	26064.5	25384.4	13745	19508.3	14041.2	31412.3	31953.6	24503.5	26555.6
	13610.5	17047.4	16765.7	13502.5	13644	12904.2	16934.3	17692.7	16517.7	19188.9	14499.8	13401.9	18062.2	22782.2	14251.8	24803.2	14588.2	17044.2	12394.4	11997.2	25169	15579.2	21398.5	22479.3	19083.9	18242.2	25378	17355.4	13767.5	16898.1	20841.5	30291	30024.1	20858.9	12792.6	29670.3	25134.7	12105.5	18441	30738.2	26087.7	25405.3	13768.2	19523.9	14065.2	31454.1	31984.3	24526.6	26570.7
	13624.9	17066.5	16784.3	13517.7	13661.9	12918.4	16954.7	17711.9	16538.7	19212.4	14514	13414.5	18088.8	22808.6	14267	24826.7	14594.9	17049	12399.9	12007.6	25197.7	15595.1	21431.1	22504.3	19101	18265.3	25415.8	17363.9	13785	16913.9	20872.9	30324.1	30053.1	20876.4	12815	29705.5	25158.7	12125.2	18470.4	30783.7	26110.8	25426.3	13791.4	19539.5	14089.3	31496	32015.1	24549.7	26585.8
	13639.2	17085.7	16803	13532.9	13679.9	12932.7	16975.3	17731.2	16559.7	19236	14528.2	13427	18115.5	22835.1	14282.3	24850.2	14601.7	17053.8	12405.5	12018.2	25226.4	15611.1	21463.7	22529.4	19118.1	18288.4	25453.7	17372.4	13802.6	16929.8	20904.4	30357.2	30082.1	20894	12837.3	29740.6	25182.8	12144.8	18499.9	30829.3	26134.1	25447.4	13814.7	19555.3	14113.4	31537.9	32045.9	24573	26600.9
	13653.6	17104.9	16821.7	13548	13697.9	12946.9	16995.9	17750.6	16580.7	19259.6	14542.4	13439.5	18142.2	22861.6	14297.6	24873.7	14608.5	17058.6	12411	12028.8	25255.1	15627	21496.3	22554.5	19135.2	18311.6	25491.6	17380.9	13820.2	16945.6	20936	30390.5	30111.2	20911.7	12859.7	29775.9	25207	12164.6	18529.4	30875	26157.4	25468.5	13838.1	19571.1	14137.7	31579.9	32076.7	24596.3	26616.1
	13668.1	17124	16840.4	13563.3	13715.9	12961.3	17016.5	17770	16601.7	19283.3	14556.7	13452	18169	22888.2	14313	24897.2	14615.4	17063.4	12416.6	12039.6	25283.9	15643	21529.1	22579.6	19152.4	18334.8	25529.6	17389.5	13837.9	16961.5	20967.7	30423.9	30140.3	20929.4	12882.2	29811.1	25231.3	12184.3	18559	30920.8	26180.8	25489.7	13861.5	19587.1	14162	31622	32107.6	24619.7	26631.4
	13682.6	17143.1	16859.2	13578.5	13733.9	12975.6	17037.2	17789.4	16622.7	19307.1	14571	13464.5	18195.8	22914.8	14328.4	24920.8	14622.4	17068.3	12422.2	12050.3	25312.7	15658.9	21561.8	22604.8	19169.6	18358	25567.7	17398.1	13855.6	16977.4	20999.4	30457.3	30169.5	20947.3	12904.7	29846.4	25255.7	12204.1	18588.6	30966.6	26204.3	25511	13884.9	19603.1	14186.4	31664.1	32138.6	24643.2	26646.8
	13697.1	17162.3	16878	13593.7	13752	12990	17057.9	17808.9	16643.7	19330.9	14585.4	13477	18222.7	22941.5	14343.8	24944.3	14629.4	17073.1	12427.8	12061.2	25341.6	15674.9	21594.7	22630	19186.8	18381.3	25605.9	17406.7	13873.4	16993.3	21031.1	30490.9	30198.7	20965.2	12927.2	29881.7	25280.2	12224	18618.2	31012.6	26227.9	25532.3	13908.5	19619.3	14210.9	31706.3	32169.6	24666.8	26662.2
	13711.6	17181.4	16896.9	13609	13770.1	13004.4	17078.7	17828.5	16664.7	19354.8	14599.7	13489.5	18249.6	22968.3	14359.3	24967.9	14636.4	17078	12433.5	12072.1	25370.5	15690.9	21627.6	22655.2	19204.1	18404.7	25644.2	17415.3	13891.2	17009.2	21063	30524.5	30228	20983.2	12949.8	29917	25304.8	12243.9	18647.9	31058.6	26251.5	25553.6	13932	19635.5	14235.4	31748.6	32200.6	24690.5	26677.7
	13726.2	17200.5	16915.7	13624.3	13788.2	13018.8	17099.5	17848	16685.7	19378.7	14614.1	13501.9	18276.6	22995.1	14374.9	24991.5	14643.5	17082.9	12439.2	12083.2	25399.4	15706.9	21660.5	22680.5	19221.4	18428.1	25682.5	17424	13909.1	17025.2	21094.9	30558.2	30257.3	21001.3	12972.4	29952.4	25329.5	12263.8	18677.7	31104.7	26275.1	25575	13955.7	19651.8	14260	31790.9	32231.7	24714.2	26693.2
	13740.8	17219.5	16934.6	13639.7	13806.4	13033.2	17120.4	17867.7	16706.8	19402.7	14628.5	13514.4	18303.7	23021.9	14390.4	25015	14650.7	17087.8	12444.9	12094.3	25428.4	15722.9	21693.6	22705.8	19238.8	18451.5	25720.8	17432.7	13927	17041.1	21126.9	30592	30286.7	21019.5	12995	29987.8	25354.2	12283.8	18707.4	31150.9	26298.9	25596.5	13979.4	19668.3	14284.8	31833.3	32262.9	24738	26708.9
	13755.4	17238.6	16953.6	13655	13824.6	13047.7	17141.3	17887.4	16727.8	19426.8	14643	13526.8	18330.8	23048.9	14406.1	25038.6	14657.9	17092.7	12450.6	12105.4	25457.4	15738.9	21726.6	22731.2	19256.1	18475	25759.3	17441.4	13944.9	17057.1	21158.9	30625.9	30316.1	21037.7	13017.7	30023.2	25379.1	12303.8	18737.3	31197.2	26322.7	25618.1	14003.1	19684.8	14309.5	31875.7	32294.1	24761.9	26724.5
	13770.1	17257.7	16972.5	13670.4	13842.9	13062.2	17162.2	17907.1	16748.9	19450.9	14657.5	13539.3	18358	23075.9	14421.8	25062.2	14665.1	17097.6	12456.4	12116.7	25486.4	15754.9	21759.7	22756.5	19273.6	18498.5	25797.8	17450.2	13962.9	17073.1	21191	30659.9	30345.5	21056	13040.4	30058.6	25404	12323.8	18767.1	31243.5	26346.6	25639.7	14026.9	19701.4	14334.4	31918.2	32325.3	24785.9	26740.3
	13784.7	17276.7	16991.5	13685.8	13861.1	13076.8	17183.2	17926.8	16769.9	19475	14672	13551.7	18385.2	23102.9	14437.5	25085.8	14672.4	17102.5	12462.1	12128	25515.5	15770.9	21792.9	22782	19291	18522.1	25836.4	17459	13981	17089.1	21223.2	30693.9	30375	21074.4	13063.2	30094.1	25429	12343.9	18797	31289.9	26370.5	25661.3	14050.8	19718.1	14359.3	31960.8	32356.6	24810	26756.1
	13799.4	17295.8	17010.6	13701.2	13879.4	13091.3	17204.3	17946.7	16791	19499.3	14686.5	13564.1	18412.4	23130	14453.3	25109.5	14679.8	17107.4	12468	12139.3	25544.6	15786.9	21826.1	22807.4	19308.5	18545.7	25875	17467.8	13999	17105.2	21255.4	30728	30404.6	21092.9	13086	30129.6	25454.2	12364.1	18826.9	31336.4	26394.5	25683	14074.7	19734.9	14384.3	32003.4	32388	24834.1	26772
	13814.2	17314.8	17029.6	13716.6	13897.8	13105.9	17225.3	17966.5	16812	19523.5	14701	13576.5	18439.7	23157.2	14469.1	25133.1	14687.2	17112.3	12473.8	12150.8	25573.7	15802.9	21859.4	22832.9	19326	18569.4	25913.8	17476.6	14017.2	17121.2	21287.7	30762.3	30434.2	21111.5	13108.8	30165.1	25479.4	12384.2	18856.9	31383	26418.6	25704.8	14098.7	19751.8	14409.4	32046	32419.3	24858.3	26787.9
	13829	17333.8	17048.7	13732.1	13916.1	13120.5	17246.4	17986.4	16833.1	19547.9	14715.6	13588.9	18467.1	23184.4	14484.9	25156.7	14694.6	17117.3	12479.7	12162.3	25602.9	15818.9	21892.7	22858.5	19343.6	18593.1	25952.5	17485.4	14035.3	17137.3	21320.1	30796.6	30463.8	21130.1	13131.7	30200.7	25504.7	12404.4	18886.9	31429.6	26442.8	25726.6	14122.7	19768.8	14434.6	32088.8	32450.8	24882.6	26803.9
	13843.8	17352.8	17067.8	13747.5	13934.5	13135.2	17267.6	18006.4	16854.2	19572.3	14730.2	13601.3	18494.5	23211.7	14500.8	25180.4	14702.1	17122.2	12485.5	12173.9	25632.1	15835	21926.1	22884	19361.2	18616.8	25991.4	17494.3	14053.6	17153.3	21352.5	30830.9	30493.5	21148.9	13154.6	30236.2	25530.1	12424.7	18916.9	31476.3	26467	25748.5	14146.8	19785.9	14459.8	32131.6	32482.2	24907	26820
	13858.6	17371.7	17087	13763	13953	13149.8	17288.8	18026.4	16875.2	19596.7	14744.8	13613.7	18522	23239	14516.8	25204	14709.6	17127.2	12491.5	12185.6	25661.3	15851	21959.6	22909.7	19378.8	18640.6	26030.3	17503.2	14071.8	17169.4	21385	30865.4	30523.2	21167.6	13177.5	30271.8	25555.6	12445	18947	31523.1	26491.2	25770.4	14170.9	19803	14485.1	32174.4	32513.8	24931.4	26836.1
	13873.4	17390.7	17106.1	13778.5	13971.4	13164.5	17310	18046.4	16896.3	19621.2	14759.5	13626.1	18549.5	23266.4	14532.8	25227.7	14717.2	17132.1	12497.4	12197.4	25690.6	15867	21993	22935.3	19396.4	18664.4	26069.3	17512.2	14090.1	17185.5	21417.5	30899.9	30552.9	21186.5	13200.5	30307.4	25581.1	12465.3	18977.1	31569.9	26515.6	25792.4	14195.1	19820.3	14510.5	32217.3	32545.3	24956	26852.3
	13888.3	17409.6	17125.3	13794.1	13989.9	13179.2	17331.3	18066.5	16917.4	19645.8	14774.2	13638.4	18577	23293.8	14548.8	25251.3	14724.9	17137.1	12503.4	12209.2	25719.9	15883	22026.6	22961	19414.1	18688.3	26108.3	17521.1	14108.4	17201.7	21450.2	30934.6	30582.7	21205.5	13223.5	30343	25606.8	12485.6	19007.3	31616.8	26539.9	25814.5	14219.3	19837.7	14536	32260.2	32576.9	24980.6	26868.6
	13903.2	17428.6	17144.6	13809.6	14008.4	13194	17352.6	18086.6	16938.4	19670.4	14788.9	13650.8	18604.6	23321.3	14564.9	25275	14732.6	17142.1	12509.3	12221.1	25749.2	15899.1	22060.2	22986.7	19431.8	18712.2	26147.4	17530.1	14126.8	17217.8	21482.8	30969.3	30612.6	21224.5	13246.5	30378.7	25632.5	12506	19037.4	31663.8	26564.4	25836.6	14243.6	19855.1	14561.5	32303.2	32608.6	25005.3	26884.9
	13918.1	17447.5	17163.8	13825.2	14027	13208.7	17374	18106.7	16959.5	19695.1	14803.6	13663.1	18632.3	23348.8	14581	25298.7	14740.3	17147.1	12515.4	12233.1	25778.6	15915.1	22093.8	23012.4	19449.6	18736.1	26186.5	17539.1	14145.3	17233.9	21515.5	31004.1	30642.4	21243.6	13269.6	30414.3	25658.4	12526.5	19067.6	31710.9	26588.9	25858.7	14267.9	19872.7	14587.1	32346.3	32640.3	25030	26901.3
	13933.1	17466.4	17183.1	13840.7	14045.6	13223.5	17395.4	18126.9	16980.6	19719.8	14818.4	13675.4	18660	23376.4	14597.2	25322.4	14748.1	17152.1	12521.4	12245.1	25808	15931.2	22127.5	23038.2	19467.3	18760.1	26225.7	17548.2	14163.7	17250.1	21548.3	31038.9	30672.4	21262.8	13292.7	30450	25684.3	12546.9	19097.9	31758	26613.5	25880.9	14292.3	19890.3	14612.8	32389.3	32672	25054.9	26917.7
	13948.1	17485.2	17202.4	13856.3	14064.2	13238.3	17416.8	18147.2	17001.6	19744.6	14833.1	13687.7	18687.7	23404	14613.4	25346.1	14755.9	17157.1	12527.5	12257.2	25837.4	15947.2	22161.2	23064	19485.1	18784.2	26265	17557.2	14182.2	17266.3	21581.2	31073.8	30702.3	21282	13315.8	30485.7	25710.3	12567.4	19128.2	31805.2	26638.1	25903.2	14316.7	19908	14638.5	32432.5	32703.8	25079.8	26934.2
	13963.1	17504.1	17221.7	13872	14082.8	13253.2	17438.3	18167.4	17022.7	19769.4	14847.9	13700	18715.5	23431.7	14629.6	25369.7	14763.8	17162.1	12533.5	12269.4	25866.8	15963.2	22195	23089.8	19503	18808.2	26304.3	17566.3	14200.8	17282.5	21614.1	31108.8	30732.3	21301.4	13339	30521.4	25736.3	12588	19158.5	31852.4	26662.8	25925.5	14341.2	19925.8	14664.4	32475.7	32735.6	25104.8	26950.8
	13978.1	17522.9	17241.1	13887.6	14101.5	13268	17459.8	18187.7	17043.8	19794.3	14862.8	13712.3	18743.3	23459.4	14645.9	25393.4	14771.7	17167.1	12539.6	12281.7	25896.3	15979.3	22228.8	23115.6	19520.8	18832.3	26343.7	17575.4	14219.4	17298.6	21647	31143.9	30762.3	21320.8	13362.2	30557.1	25762.5	12608.6	19188.8	31899.7	26687.6	25947.9	14365.7	19943.8	14690.3	32518.9	32767.5	25129.8	26967.4
	13993.2	17541.8	17260.5	13903.2	14120.1	13282.9	17481.3	18208.1	17064.8	19819.3	14877.6	13724.6	18771.2	23487.2	14662.2	25417.1	14779.7	17172.2	12545.8	12294	25925.8	15995.3	22262.6	23141.5	19538.7	18856.5	26383.2	17584.6	14238	17314.9	21680	31179.1	30792.4	21340.3	13385.4	30592.8	25788.7	12629.2	19219.2	31947.1	26712.4	25970.3	14390.3	19961.8	14716.2	32562.2	32799.4	25155	26984.1
	14008.3	17560.6	17279.9	13918.9	14138.9	13297.8	17502.9	18228.5	17085.9	19844.2	14892.5	13736.8	18799.1	23515.1	14678.6	25440.8	14787.7	17177.2	12551.9	12306.4	25955.3	16011.3	22296.6	23167.4	19556.6	18880.6	26422.7	17593.8	14256.6	17331.1	21713.1	31214.3	30822.5	21359.8	13408.7	30628.5	25815.1	12649.8	19249.6	31994.5	26737.2	25992.8	14414.9	19979.9	14742.3	32605.5	32831.3	25180.2	27000.9
	14023.4	17579.3	17299.3	13934.6	14157.6	13312.8	17524.5	18248.9	17107	19869.3	14907.3	13749.1	18827.1	23542.9	14695	25464.5	14795.8	17182.3	12558.1	12318.8	25984.8	16027.4	22330.5	23193.4	19574.6	18904.8	26462.2	17602.9	14275.3	17347.3	21746.2	31249.6	30852.6	21379.5	13432	30664.3	25841.5	12670.5	19280	32042	26762.1	26015.3	14439.6	19998	14768.4	32648.8	32863.3	25205.4	27017.7
	14038.5	17598.1	17318.8	13950.3	14176.4	13327.7	17546.1	18269.4	17128	19894.4	14922.2	13761.3	18855	23570.9	14711.4	25488.2	14803.9	17187.3	12564.3	12331.4	26014.4	16043.4	22364.5	23219.3	19592.6	18929.1	26501.8	17612.2	14294.1	17363.6	21779.4	31285	30882.8	21399.2	13455.3	30700	25868	12691.2	19310.5	32089.5	26787.1	26037.9	14464.3	20016.3	14794.5	32692.2	32895.3	25230.8	27034.6
	14053.7	17616.8	17338.3	13966	14195.2	13342.7	17567.8	18289.9	17149.1	19919.5	14937.2	13773.5	18883.1	23598.9	14727.9	25511.9	14812	17192.4	12570.5	12344	26044	16059.4	22398.5	23245.3	19610.6	18953.4	26541.5	17621.4	14312.9	17379.8	21812.6	31320.5	30913	21419	13478.6	30735.8	25894.5	12711.9	19341	32137.1	26812.2	26060.5	14489.1	20034.7	14820.8	32735.7	32927.4	25256.2	27051.5
	14068.9	17635.6	17357.8	13981.7	14214	13357.7	17589.5	18310.4	17170.1	19944.7	14952.1	13785.7	18911.1	23626.9	14744.4	25535.6	14820.3	17197.5	12576.8	12356.7	26073.7	16075.5	22432.6	23271.3	19628.6	18977.7	26581.2	17630.7	14331.7	17396.1	21845.9	31356	30943.2	21438.8	13502	30771.5	25921.2	12732.7	19371.5	32184.8	26837.2	26083.2	14513.9	20053.1	14847.1	32779.1	32959.4	25281.7	27068.5
	14084.1	17654.2	17377.3	13997.5	14232.8	13372.7	17611.2	18331	17191.1	19970	14967.1	13797.9	18939.3	23655	14761	25559.3	14828.5	17202.5	12583	12369.4	26103.3	16091.5	22466.7	23297.4	19646.7	19002.1	26621	17640	14350.6	17412.4	21879.2	31391.6	30973.5	21458.8	13525.4	30807.3	25947.9	12753.5	19402.1	32232.5	26862.4	26105.9	14538.7	20071.7	14873.5	32822.7	32991.6	25307.3	27085.5
	14099.3	17672.9	17396.8	14013.2	14251.7	13387.7	17633	18351.6	17212.2	19995.3	14982.1	13810	18967.4	23683.1	14777.6	25583	14836.8	17207.6	12589.3	12382.2	26133	16107.5	22500.9	23323.4	19664.8	19026.5	26660.8	17649.3	14369.4	17428.7	21912.5	31427.2	31003.8	21478.8	13548.8	30843.1	25974.7	12774.4	19432.6	32280.3	26887.6	26128.7	14563.6	20090.3	14899.9	32866.2	33023.7	25332.9	27102.6
[truncated: 7,768 more rows]
[truncated: 260 more columns]

## Sheet: Analysis
Cell:	Peak Time 1	Peak Time 2	Peak Time 3	Peak Time 4	Peak Time 5	Peak ZT 1	Peak ZT 2	Peak ZT 3	Peak ZT 4	Peak ZT 5	Peak ExT 1	Peak ExT 2	Peak ExT 3	Peak ExT 4	Peak ExT 5	Peak 1 luminescence value	Peak 2 luminescence value	Peak 3 luminescence value	Peak 4 luminescence value	Peak 5 luminescence value	Trough Time 1	Trough Time 2	Trough Time 3	Trough Time 4	Trough Time 5	Trough Time 6	Trough ZT 1	Trough ZT 2	Trough ZT 3	Trough ZT 4	Trough ZT 5	Trough ZT 6	Trough ExT 1	Trough ExT 2	Trough ExT 3	Trough ExT 4	Trough ExT 5	Trough ExT 6	Trough 1 luminescence value	Trough 2 luminescence value	Trough 3 luminescence value	Trough 4 luminescence value	Trough 5 luminescence value	Trough 6 luminescence value	Rising Edge Halfmax Time 1	Rising Edge Halfmax Time 2	Rising Edge Halfmax Time 3	Rising Edge Halfmax Time 4	Rising Edge Halfmax Time 5
[truncated: 309 more rows]
[truncated: 44 more columns]
