# Supplementary material for: Single cell model for re‐entrainment to a shifted light cycle
Source: FASEB J. 2022 Sep 3;36(10):e22518. doi: 10.1096/fj.202200478R (PMC9543151; doi:10.1096/fj.202200478R)
Supplement: Supplementary file 30 — Dataset S29 [file FSB2-36-0-s036.xlsx]

## Sheet: Information
Cell num	X	Y	Size
1	98	115	9
2	98.125	121.875	8
3	99.2	111.6	5
4	101.667	108.667	3
5	101.5	121	6
6	103	112	9
7	103	126	9
8	103.125	131.875	8
9	104.5	122.5	4
10	105.75	135	4
11	112	138	9
12	113.5	108.5	4
13	115	140.75	4
14	114.833	143.667	6
15	116.125	127.125	8
16	116	135	9
17	116.5	108	6
18	118	122	9
19	118.143	138.286	7
20	119	131	9
21	120	108	9
22	120	114	9
23	120	134.5	6
24	121	118	3
25	122	144	9
26	123	105.6	5
27	122.6	131.8	5
28	124	117	9
29	125	140	9
30	125	149	9
31	125.5	145.5	4
32	127	101.5	6
33	128	118	9
34	129.286	126.143	7
35	128.5	150	6
36	129.5	106.5	4
37	130	113	9
38	129.5	141	6
39	130.5	109.5	4
40	131	122	9
41	132.125	129.875	8
42	131.5	151	6
43	132.714	146.143	7
44	134	111	9
45	134.857	118.286	7
46	136	144	5
47	135.875	151.875	8
48	136	115	3
49	137	123	9
50	137.25	138.75	4
51	139	114	9
52	138.714	146.143	7
53	140	108	9
54	140	118	9
55	140	129	9
56	139.857	140.714	7
57	139.5	151.5	4
58	142	144	9
59	143.286	120.143	7
60	142.5	152	6
61	143.8	116.4	5
62	143.25	140.25	4
63	144.714	110.857	7
64	145.875	138.125	8
65	145.5	145	6
66	146	151	9
67	146.714	118.857	7
68	146.857	124.714	7
69	147	147.667	3
70	148	113	9
71	148.875	128.125	8
72	148.714	134.857	7
73	148.857	142.714	7
74	149.857	121.286	7
75	149.5	131.5	4
76	149.25	139.25	4
77	150	150	9
78	150.714	145.857	7
79	151.5	114	6
80	152	118	9
81	152	125	9
82	152	137	9
83	152.5	128.5	4
84	153	132	9
85	152.333	142.333	3
86	154.143	121.714	7
87	153.875	147.875	8
88	154.5	144.5	4
89	155.5	118.5	4
90	155	126	3
91	155.5	138	6
92	156	132	3
93	157.5	124.5	4
94	158	128	9
95	157.4	143.8	5
96	159	131	3
97	159	134	9
98	159.8	137.4	5
99	162	95	9
100	163	98.5	6
101	164	102	9
102	165	87	9
103	165	105.5	6
104	167	82	9
105	166.5	108.5	4
106	168	97	9
107	169.143	78.7143	7
108	169	101	9
109	169.833	85.3333	6
110	170	109	9
111	171	105	9
112	172.5	89.5	4
113	173.857	93.2857	7
114	175	79	9
115	174.875	97.125	8
116	175	110	9
117	175.5	75.5	4
118	177.5	117.5	4
119	178.125	120.875	8
120	179.857	67.2857	7
121	180	73	9
122	180.8	113.6	5
123	182	64	9
124	183	68	3
125	186	60.5	6
126	185.875	67.875	8
127	185.5	114	6
128	186.5	64.5	4
129	189	71	9
130	189	113	9
131	189.5	60.5	4
132	189.714	64.1429	7
133	190.75	67.25	4
134	193	62	9
135	193	70	9
136	193	89.5	6
137	192.5	115.5	4
138	194	79	9
139	194.5	74	6
140	194.5	82.5	4
141	195.667	104.167	6
142	195.5	111.5	4
143	196	116	9
144	197.5	70.5	4
145	198	74	9
146	197.5	78	6
147	197.4	81.8	5
148	198	87.5	6
149	198.5	107	6
150	200.333	65.6667	3
151	200.5	78.5	4
152	202	72	3
154	202	101.5	6
155	202	108.5	6
156	203	98	9
157	204	78	3

## Sheet: Raw Data
Cell:	1	2	3	4	5	6	7	8	9	10	11	12	13	14	15	16	17	18	19	20	21	22	23	24	25	26	27	28	29	30	31	32	33	34	35	36	37	38	39	40	41	42	43	44	45	46	47	48	49
	35586.6	27365.1	34737.3	31915.3	37659.5	42955.8	28836.8	20277	39259.8	20018.8	21386.2	51110.5	21074	16157.3	54268.6	34497.8	47111.8	54497.6	27386.4	50939.8	51804.8	61127.8	41810.5	59176.7	22874	43526	42140.4	55725.4	29261.7	14871.8	21410	35198.8	49107.9	51782.3	15890.7	45174.5	48870.8	29442.2	49188.8	47203.8	48330.2	13844.7	25121.9	44239.9	46789.6	26112.6	12391.1	44768	43221.8
	35385.8	28298.4	34662.4	33055.7	38820.2	44211.3	30453.8	20810.5	42504.8	20049.5	22744.2	49620.5	20420	15898.8	54900.8	34892.8	45991.5	55793.9	28635.7	50583.1	49950.8	61983.2	42702.8	58017	22447.4	41232	42804.8	54096	27532.6	14687.3	20679.5	31951.8	48813.4	49840.4	15604.5	44151.2	47628.6	29065.2	47395	45674	49086.8	13405	25612.3	43172	47088.6	25703.4	12436.7	44712.7	43534.2
	33223	27196.5	34480.5	30296.3	37584.3	41038	30026.6	19611.5	41698	20192.8	23493.4	44815	19799.2	15581.3	53086.9	35337.4	41425	54545.6	26582	48336.8	42569	55823.7	41672	53049	22640.7	34423.4	41265	50842.3	26589.2	14433.1	19193.8	24795.5	44292.7	45347	15142.3	37843.8	43893.4	28607.8	42416	42003.1	46895.1	14010.8	22867.6	39037	43830.6	23643.4	12501.4	41040.3	42424.6
	29958.8	24500.6	33666.6	26378.3	34072.7	36451.9	27212.2	17197.1	36512.5	18356.5	22596.9	38105.2	18408.5	15272.2	48129.5	33763	35418.3	50758.3	25055.7	43230.2	34456	47489.9	38262.2	48496	21115	28571.6	36999.8	45703.7	24872.2	13207.4	17514	20651.7	38978.6	40046.7	13956.2	31869.5	38243.7	26095.7	37109	37726.4	42519.5	13604.2	20107.6	33695.2	38775	21823.8	11554.9	35198	37962.2
	24933.9	21056.4	29388.8	21929	28583.8	32468.2	23544	14429	31776.8	15828.8	20984.3	31494.8	16444.2	13181.8	41179.2	29130	30012.2	45400.6	22378	36670.7	28098.7	40781.3	33573.3	41783	18590.4	24036.8	33018.6	40488.8	21542.7	10851.1	15225	16629.3	33941.3	36107.1	12023.5	26039	31980.6	23166.7	31766.5	32428.9	37511.1	11681.8	17670.7	28457.7	33192.7	20532.2	10386.6	29999.3	34274.1
	21420.1	17456.6	24759	18458.7	23721	27598.3	20684.4	12148.2	26172.5	13780	17894.9	26300.8	14584.2	11840.7	34214.5	24459.9	25581.5	40626.4	18482.3	29771	23292.2	35926.4	31607.7	35805.3	15449.6	19695.2	28831.8	36052.8	18837.8	9198	12946.5	13805.2	29038.1	30618.9	9701	20285.2	26584	19947.8	26297.8	27784.7	34116.4	9867.83	14659.1	23704.4	28051.4	17537.4	9683.29	25962	29318.4
	17598.7	14157.4	21181.6	15906.3	18537.3	23447.4	16874.2	9810.12	21150.8	11193	14791.1	21008	11836.8	9759.83	28074.6	20361.3	21611.3	34031.1	15065.6	24626.4	19299.4	29682.7	22226	31260	12274.3	16457	24109.8	30975	15602.7	7627.78	10755.2	11510.8	24557.4	24543.1	7916.83	16242	22941.1	16122.3	21243.2	23378.1	28623.5	7882.33	11513.1	19479.3	23604.9	14425	7573.71	22020.7	24804.1
	14234.1	11473.8	16175.2	13171.7	14466.7	18860.3	13302.7	8040.62	16689.2	9452	12117.2	17563.8	9295.75	7870	22200.2	16818.3	17558.3	28344.4	12111.1	20008.1	15602.6	23982.8	18616	24503.7	9538.67	13194.4	19181	25835	12356.6	6474.22	9229.25	9399.83	20805.4	19102.9	6621	13642.8	18952.2	13064.2	16478.5	19420.9	23339.2	6915.33	9083	16172.4	19581.7	11560	6310.71	18608.3	20607.9
	12064.1	9406	12867.2	10324.3	11875	15216.1	10550.4	7394	13112.5	7624	9885	14092.8	7984.25	6540.67	18216.8	14398.6	14177.7	21964.9	9936	16425.8	12649.6	19280.7	14734.3	19819	8188.22	10687.6	15585	20898.9	10666	5790.44	7956.5	8201.5	17250.9	15890.4	5949.17	10249.5	15200	11035.3	13198.5	15865.8	19415.1	6087.5	8186.57	13092	16251	10106.2	5464.14	15376.3	16940.6
	9869.78	8052.75	10160	8492.33	9556.5	13080.6	8684.33	6660.75	10950.2	6906.75	8755.44	12659.5	7024.75	5920	13907.4	13031.4	11892	18051.2	8993.43	13715.1	11062.1	15871.1	12104.5	16435.3	7134.56	9818.4	12740.2	17199.6	9061.67	5395.67	7474.25	7176.17	14672.3	13400	5622.5	9074.25	12903.8	9793.5	10621.5	13554.4	16034.5	5815.5	7638.14	10839	13522.7	9338.8	4976.86	12273	15675.7
	8734.44	7347.5	8462.4	7568	8649.17	12120	7779.11	6518.12	9099.75	6828.25	7899.33	10395.2	6532.75	6244.67	11869.1	12308.7	10265.2	15285.7	8516.14	11784.8	10570.6	13804.6	11513.8	13772	7080.11	8862.8	11102.8	15060.3	8455.56	6143.22	7200	6952.33	13010.8	11531.3	6033	8085.25	10998.7	10162.7	9287	11954.8	14562.6	5888.67	7297.29	9152.33	11811.7	8483.6	5173.29	9885	12293.4
	7804.67	7386.75	7393.4	6546	9262.17	11122.6	7378.22	7356.62	8348.75	7266	8716.11	9525.25	6423.75	6881.17	11303.1	11387.6	9772.33	13797.3	8668.14	11339.4	11023.3	12521.1	11029.5	12389	7285.33	9462.2	10444.4	13463.9	9341.11	6580.33	7343.5	7207	13066.9	10850.1	6531.83	8081.25	10909.6	10044.7	8763.25	11824.3	12562.5	6515.33	7503.43	8870.22	11369.3	8892.6	5383.43	9711.33	11669.7
	7326	7449.38	7216.2	6065.67	9427.83	12878.4	7288.11	8561	8354.75	8324	9316.56	9965.25	6760.75	7380.5	11826.9	11688.9	9991.83	13447	9184.29	11835	11633.6	11799.2	11632.3	11833.3	7849	10107.6	10712.6	13545.7	8653.56	6735.33	7651	7736	13378.9	11474.9	7100.67	8652.25	11156.4	10907.3	9095.5	12118.1	12057.5	7295.5	8036.14	9103.22	11542.3	9726	5779.14	9847.33	11387.7
	8527.89	8427	7034.8	6113.33	10175.7	11515.8	8235.56	9382.75	9520.25	9149.5	10355	10533.2	6989	7883.17	12568.2	12658.9	10994	14526.2	10457.6	13584	12773.7	12531.3	12577.8	11893.7	9208	10683.4	12575.8	13637.9	9624.78	7786.78	8679	8196.17	14574.1	11899.6	8300.5	9536	11718.7	12762.8	9907.25	12954.9	13200.4	8355.67	9408.43	9551.22	11955.9	11051.4	6278.86	10990	12140.1
	9833.22	9646.5	7287.4	6703.67	12099	12295.2	9396.78	10402.8	11040.5	9853.75	11697.1	11833.8	7658.25	8337.5	14280	13944.8	12462.7	16441	11798.6	14633.9	13700.2	14525.7	14291.8	13906	10433.6	12085.4	14184.2	15612.4	11040	8968.78	10126.2	9139.67	16733.4	13411.4	8730.17	10941.5	12794.9	13864.5	10982.2	14759.4	15807	9600.67	10695.3	11010.6	12723	11932	7123.57	12509.3	13316.9
	10829.7	10608.4	7880.4	7519.33	13443.2	12915.8	11815.1	11803.5	12519	10369	13671.9	12616.2	8689.5	9209.5	16668.4	15451.3	13954.8	19575.3	13574.7	16685.8	14842.1	16334.8	15817.8	15753.3	12319.7	12825.2	15692.2	17819.4	12387	9878	11413	10532.8	18940.9	15517.6	10013.8	12577.8	14249	15512.2	12417.5	17143.2	17483.5	10240.8	11915.7	12480	14505.7	13443.2	8131.86	13502	15361.8
	11852.6	11352.6	8770.4	8328.67	14949.2	14029.9	13608.9	12422.4	14661.8	10911.5	15174.6	14646.2	9754.75	10683.2	19683.8	18059.2	15953.3	22615.4	15938.1	20034	16856.4	18951.2	18228.7	19008	13686.8	14213.6	18595.6	20209.7	13977.6	11210.2	12776.8	11450.3	20751	17578.6	11207	13985.5	16659.4	16763.8	14529.5	19679	19427.8	11528.2	13329.9	14228.1	16367.4	15330.4	9032.71	16094.3	17720.3
	13017.4	12577.4	9483.4	9828.67	17080.2	15691.8	15055.6	13101.9	15798.5	11649.5	16854.8	16241.2	10917.8	11215	23944.8	20443.1	17794.5	25611.8	18526.1	22515.6	18848.1	21429.6	20261.7	21945	14598.7	15883.4	22169.6	23237.7	14902.3	12345.4	13999.5	12859.7	22760.8	19784.4	12135.2	16179.5	19039.9	17826	16672.2	21732.6	22900.9	12445.5	14218.6	16963.3	18128.1	17320.4	9857.43	18014.7	19866.4
	13117.9	13786.5	10391.8	10668.7	18729.3	17609.8	16818.9	13689.1	18878.8	12335	18167.2	18914.5	12396.2	12376.3	27721	23102.1	20192.3	29363	20443.1	24905.3	20167.7	24282.2	22618.8	25153	15869.9	17306.2	25304.2	27025	16052.9	13254.6	15338.2	13900.7	24920.1	22336.3	12800.1	17471.8	21330.3	19428.5	18301	24182.2	25107.5	13258.5	15180.1	18884.6	21214.9	18403.8	10692.6	20523.3	21959.4
	13836.7	14714.2	11349.6	11775	19894.5	18796.9	18577.2	14159.6	20839.2	13596.2	18480.4	20545.8	13647	12896.3	30829.8	24909	22401.5	32595.4	23287.6	28242.7	22007.6	27664	25405.3	28842.7	17685.6	18485.8	26448.2	30221	17425	13861.6	16468.8	14733.2	26695.8	24542.9	12696.5	19408.8	23314	20032.7	20282.5	26222.1	27753.9	13697.3	15855.6	21474.8	23999.4	19212.6	11490.3	23055.3	24061.8
	14869.2	14599.6	12398.8	13028.7	20285	20694.3	20107	15336.1	22632.8	14240	18721.1	23090.8	14139.8	12913.2	35990	26969.9	25299.8	35419.9	23253.1	30950.7	24057.2	30672	27880.8	32167.7	19191.4	20141.8	28723.4	34528.4	19085.2	13599.7	17208.8	15623.5	30112.2	26867.3	13303.8	20965	26342.4	21167	23810.8	28268.4	31609.9	14021.8	17129.7	24268.2	27149.1	22325.2	11852.6	25907.3	26742.1
	16403.6	15380.1	14140	14165.3	20953.7	22793.9	20797.2	15505.2	22837	14200.2	19582.8	24779.8	14849.5	13156.7	39034.9	28204.1	27146.5	38593.1	23880.1	33834.8	25723	33984.6	28868.5	35638.3	19529.4	21123.6	31492.6	37532.2	19798.3	13732.4	18048.8	16178	32979.1	28781	13270.2	22059	28069.7	22164.8	24802.5	30197	34750.8	13620.2	17874.1	25614.4	30653.6	23522.2	12723.3	28011	28958.8
	17250.9	16248.6	15438.8	15408.3	22042.3	24688.8	21479.2	15438.1	24341.8	14509.2	20037	26054.5	15162.2	12660.8	40900.6	29688.8	28182	41316	24170.1	35135.6	26817.8	38337.2	30212.2	38182	19395.2	21487.2	34018.8	40094.4	20565.7	14024.6	18760.2	16303.2	35176	31244.9	13328.5	22380.5	29436.9	22431.7	25516	32454.8	37567.4	13879.7	18201.4	26686	33369.3	24153.6	12518.7	29208	30970.3
	17540.2	16119.8	16494.2	16119.3	22359.7	25998.1	21838.2	14612.8	24892.5	14643.5	20018.2	27514	15756.5	12626.2	42363.1	30767.2	29301.3	43856.3	23898.3	36838.6	27378.4	41425.9	30965.8	40383.7	19668.3	21804.8	34968.2	41801.4	21062.6	13155.9	19182	16079	39794.7	32269.3	12996.5	22869.5	30237.4	22637.3	25416.8	33731.7	38447.6	13948.5	17934	27388	34580.1	24000.6	12676.6	30318	31847.2
	18215.3	16012.1	17024.8	15834.3	22314.3	26698.2	22016.8	14391.8	24880.2	14121.8	20055.2	27117.8	16440.5	12917.2	44547.9	32495	28882.5	45484	23341.9	37332	26841.3	42535.3	30576.2	42653.7	19052.7	21017.6	35222.4	42642.7	21001.4	12807.8	18942.8	15811.2	37289.9	32940.3	12704.3	22284	30662.7	21462.7	25513.5	34766.9	38794.2	14084.7	17845.7	27398.3	34430.7	25053.6	12997	30536.3	32080.1
	18986.3	15605.9	17329.4	16115.3	21411.7	26112.8	22166.8	13378.2	24287.2	13904.5	19482.8	27020.8	15795.8	12636	43923.4	32904.2	27893.7	46502.1	22829.3	38126.8	26217.3	40667.2	31434.8	41639	18303.2	19882.6	34809.8	42125.7	20602.9	12105.8	18094	14356.7	36305.9	32465.6	11920.2	21252.2	30808.7	20693	25586	34435.1	37493.4	13224.8	17782.9	26791.1	34269.3	25031.6	12656.6	30083	31704.3
	17949	14944.2	17153.4	15794	19896.5	25457.3	21647	12721.8	23863.2	12943.5	18000.8	25864.5	14997.8	11538	42401.1	31615.7	26542.8	45080.6	21169.3	36946.8	25250.8	38365.4	27827.5	39490.7	16975.9	18730.4	33476.4	41417.8	19760.9	11289.9	17138.8	13757.8	34967.9	31369.9	10997.7	19445.5	29882.7	19583.3	24709.5	32946.9	35243.1	12328	16687.4	25684.3	33416.6	23763.6	11817.9	29931.7	30933.9
	16807.2	13787	16094.4	14517.3	18654.7	23926.8	19963.8	11872.5	23295.2	11953.2	16400.6	25115	14435.8	10901.5	38458	30132.4	24359.3	42752.2	19908.7	34312.3	23525.7	36307.1	25518.2	36974.3	15739.3	17469	31385.4	39116	18315.8	10359.4	15777	12688.7	34048.1	30381.1	9848.67	17906.8	27491.7	17838.2	23040	31377.1	34041.6	10983.3	15346.7	23218	31679.9	20875.4	10891.7	29077.7	29683.9
	15244.8	12299.5	15089.4	13908.7	17223.2	23558	18648	11507.4	21790.2	10581.8	14520.7	23111.8	13408.2	9612.67	35020.1	27729.8	22752.8	39196.8	18561.4	32474	21656.7	34102.7	24369.8	34201	14709.9	15623	28102.8	36094.6	16720.3	9778.22	14189.2	11371.3	30611.2	28175.1	9215.17	16006.2	25009.7	16409.3	19881.5	29293.4	31483.5	10154.2	14130.7	20854.8	30140.7	19378.8	10189	27234.7	28706.6
	14014.1	11438.8	14004.8	12081	15428.2	21285.6	17471.1	10024.1	19906.8	9713	13210.6	21328.2	12111.8	8709.83	30659.1	25954.1	20630.8	35599.2	16650.4	30206.6	19595.3	30737.2	21629.2	31576.7	13838.6	14020	26582.8	32292.9	15555.6	9213.89	12968	10089.7	28018.7	26264.4	8514.67	14240.5	23177	15312.2	18722	26445.9	29206.2	8923.17	12898.7	19159.1	27452.9	17237.4	9233.71	25354	26933.3
	12920.6	10506.1	13066	11483.7	13844.8	20259.3	15478.4	9291.75	17375.2	9193.5	12299.6	20078.2	10889.8	7985.33	27413.1	25310.7	18906.3	31784.7	15400.3	28033.7	20572.7	27796.4	20231.5	27922	12386.2	12651.6	25030.4	28847.2	14126	8709.33	11232	9068.5	26271.7	24256.3	7708.17	12744.8	21181.6	14356.7	16758.5	24417.9	26732.1	7983.67	11870.3	17311.7	25431.1	16163.8	8682.29	23155.3	25515.6
	11752	9714.88	11854.2	10293.3	12641.5	18967.7	13912.8	8509.88	16110.8	8647.25	11321.3	18102.8	10026.2	7488.83	26319.1	22423.9	16680.8	29996.1	14132.1	26694.8	15860.7	25636.8	18862.3	26196	11406	11512.2	23432	26623.4	12595.1	8018.22	11176.5	8100	25051.2	22345.7	7150.5	11411	19503	12990	14720.5	23064.7	24723.2	7245.33	10863.4	15477.7	23047.6	14718.8	7966.71	21294	23935.6
	10445.9	8699.25	10490.4	9522	11878.5	18154	12397.4	7882.88	14618	8095.25	10523.7	17457.8	9047	6883.83	23574.8	21059.8	15171.5	27751.1	13199.4	23713.2	14661.7	27397.8	17588.7	24274.3	10510.8	10602.2	21926.2	25257.8	11441.8	7830	8932	7989.5	23609.4	21342	6520.83	10565.5	17941.3	11932.3	13145.8	21633.4	22421.4	6882.33	9864.71	13963.3	21785.3	13629.4	7702.43	18802	22980.7
	9685.89	8191.38	9220.6	8436.33	11104.8	16381.4	11411.4	7699.75	14027.2	8101	9987.33	15720.5	8418.25	6336.83	21321.1	19654	14052.3	26211.8	12853.6	21115.8	13469.8	21888	15960.8	22609.3	9187.67	9876.4	21082.4	23518.8	10554.6	7366.44	8610.25	7420.33	22141.1	20086.6	6651.5	10305.2	16955.1	11184.8	12611.1	20429	20111.6	6602.83	8716.14	12973.2	19438	12759.2	7405.57	17335	21802.2
	9025.33	7999.5	8739.6	7697	10475	15019.7	10805.9	7963.62	14125.5	7752.75	9417.78	14858.5	7587.25	6281	20753.2	18739.2	13042.7	25142.4	12539.3	20535.3	12712.4	20843.8	15183.3	20710.3	9079.33	9160.2	20261.4	21972.8	10281.8	7231.89	7916	7351.67	21607.3	19207.1	6659	9528.25	15595.4	10769.5	11594.5	19955.1	19223.5	6659.5	8542.43	12212.4	18712.6	11555.8	7035.57	16362	21033.2
	8806.11	8343	8016.2	7403	10430.8	13875.9	10194.3	7729.5	13600.5	7971	9641.44	14029.2	7506.25	6359.33	19952.4	18925.4	12462	24041.7	12574.7	21007.1	12635.6	19640.8	15684.8	19890.3	8978.78	9060.4	19625.8	20461.1	9846.11	7207.11	7990.25	7104.5	20538.3	18404.9	6579.67	9166.5	14983.9	12228.5	12746.8	19394.8	18247.5	6840.67	8574.86	11916.1	17925	11209.4	7000.14	14998.3	20792.3
	8711.44	8990.75	7484.8	7101.33	10971.3	13155.6	10452	8075.88	13562.5	8501.25	10381.3	13727.5	7765	6494.33	19788.5	19431.9	12666	23030.9	12349.3	21663.4	12285.8	19360.9	16746.8	19158.3	9283.78	9354.8	18710.2	19378.2	10129	7578.22	8302.25	7486.33	19981.7	17609.4	7026.17	9325.75	14948.1	11326.2	11491	19612.3	17025.9	7071.83	8723.14	11861	17512.6	11737.8	7217.29	14685.3	20098.3
	8907.11	9288.88	7472	6850.67	11418.8	12779	11074.7	8562.88	13999.2	8491.25	11582.8	13670.8	7552.75	6630.83	19296	20423.7	13253.8	23275.6	12388.6	21174.8	12770.6	18780.2	18318.7	18304.3	9403.78	9366.4	19333.8	19854.1	10297.6	8046.33	9305	8396.67	20806.2	17136.3	7763	9720.25	15068.2	12244.3	11756	20653.4	17368.8	7668.33	9512.71	12087.3	17365	12294	7423.29	14610	20532.8
	9335.22	9610.75	7352.6	7197	11872.5	12731.1	11528.8	9651	14271	9018.75	12377.2	14305.2	8213.5	6869.83	19756	20719.2	13736.2	24185.2	13058.1	22312.6	13431.1	19477.8	20918.7	18720	10539.8	10472.2	19978.8	19755.9	11431.3	8529.89	10039.5	8597.17	21434.6	17661.3	8268.17	10734	15668.8	13002	12608.8	21336.9	17946.6	8389.17	10660.1	12598.7	17346.3	13447	8056.14	14536.7	21513
	10034.6	10213	7656	7438.33	13177.7	13336	12186.9	10761.8	15224.8	9478	13328.9	15009.8	8513.75	7685.33	20390.2	21534.1	14635.5	24732.9	14298.3	22502	14214.7	20155.7	21843.7	20040.7	11618.8	11431	22072.2	20588.3	12593	8908.67	11283.2	8825.33	21990.2	18808	8934.5	11626.2	16296.1	14325.8	14273.8	22039.8	18994.8	9143.83	11750	13172.8	17348.7	13839.8	8439.86	15106	21905.6
	10851.7	10799.2	7966.6	7701.33	14469.8	13986.6	13429.4	11069.2	16663	10364	14699	16064.8	9595.25	8239.67	22439.5	22752	16484.5	26181.6	15314	24370.6	15219.3	20609.6	22417.8	20914	12719.4	12798	22791.4	21121.8	13907.3	9916.78	12380.5	9850.33	23524.1	20969.6	9537.33	12877.8	17577	15628.5	14660	22997.8	20533.2	9649.67	12999.3	14263.3	19436.1	15292.4	9228.14	16848.3	23342.4
	12012.2	11415.5	9184.2	8359.67	15654.7	15099.3	14627.2	11357.5	17722.5	10310	16445.2	17153.8	10578.5	8858.67	24597.5	23502.2	17254.8	29918.2	17315.9	26337.3	16714.4	22366.7	24258.7	22297.3	13631	14074.6	24471.8	22921.7	15613.9	10690.3	12874.2	10949	26532.4	23176.3	10601.2	13892.2	18599.9	17039.8	16716.8	24142.4	21914.4	10663	14341.6	15855.9	20961.9	16531.6	10163.1	18225.3	24716.7
	12572	12665.4	9962.6	9766.33	17355.3	16228.4	15623	11869.2	19697	10804.8	16992.7	18414.8	11804.8	9375.83	26864.5	24481.3	18395.3	31411.3	18188.9	27809	18187.1	24623.7	27044	24229.3	14173	15628.4	25119	24979.8	17484.7	11420.9	13711.8	11636.7	26653	24777.7	10724.2	15400.5	20041.3	18084.7	18395.2	25367.7	24633.5	11060.3	15884	17158.8	21851.6	18304.6	10610.1	20176	25776.9
	13719.7	13532.4	10705.4	10687	18787.8	16780.6	16041.6	12232	20908.8	11194.8	17974.3	19565.5	13026.8	10192.5	29664.6	26420.7	20283	32784.7	20070.1	30035.4	19720.1	26419.6	29638.8	27294.3	14820.4	16885	26304.4	27810.7	18536.7	12114.8	14619	12410.3	28886.2	27165.3	11344	17016	22158.9	19036.8	20486.5	26233.1	27373.4	11372.5	16274.9	19374.3	24925	20064.6	11234.7	22413.3	27895.3
	14550.4	14264.8	11786	11169	19548	18041.3	17035	12549.8	22193.5	11983.2	18556	20969.5	14004.2	10730.5	33469.2	27972	21630.2	35290.4	20618.1	31557	21217.8	29219.9	31209.7	30100.3	15715.3	17988	27423.6	30239.8	19416.1	12325.2	15883.5	13114.5	33233.8	28297.9	11327.8	18188	24196.9	19259	21826.8	27748.8	29024.5	11873.8	17050.7	21020.9	27675.3	20271.6	11884.1	23786.3	29566.6
	15695.3	14792.5	12620	11944.7	19758.2	19661.4	17612.3	12518.9	22508.5	11902	19898.2	23056.5	14525.5	11216	35987.4	28582.3	23229.8	38503.4	20998.1	32762	22871.4	32429.8	30914.7	31471.3	15705.8	19093	28607.2	32968.8	19929.9	12462.7	15381.5	13915.8	35695.6	29624.3	11504.2	19584.5	25990.1	19123.2	23655.5	29491.7	30670.8	12753.2	16999.9	23062.7	30134	20249.4	11954.1	25853	32090.9
	16649	15162.5	13169.4	13103	20347.3	20642.2	17920.7	12502.5	22509.5	12373.8	19250.1	23306.8	15150.2	11781.2	38111.8	30010.2	23880.2	41199.4	21275.1	34266.1	23858.7	33657.7	32027.5	34371.7	16206.9	19277.2	29620.8	35612.4	20356.6	12431	15455.5	13864.3	37517.6	31271.9	11529.5	19637.2	27423.7	19957.8	24694.5	30863.1	32681.6	12772.7	16939.9	24474.8	31567.9	20061.4	12672.3	27890.3	32690.6
	16629.1	15145.6	13981	13861.3	20458.8	20941.8	18636	12653.6	23227	12199.8	18221.6	24415	15136	11645	39941.8	29903.1	24253.3	42861.4	21477.4	34818.2	23940.3	34473.7	31440.3	37219.3	16176.1	19150.2	29778.8	36896.7	20398.3	12030.4	15264	13829	38070.3	32866.9	11235.2	19675	27810.4	20153.3	24526.5	31519.3	33540.6	12151.7	16483.6	25249	32438	19876	12572.4	27565.7	33712.9
	17083.4	15451.1	14779.8	14155	19808.8	21676.6	19264.1	12701	23620.8	12141.2	17346.4	24641.8	15283	11567.2	40454	30837.6	25052.2	44354	20640.1	35829	24020.7	35351.1	30406.7	38362.3	16003.3	19091.8	29186	38543.8	20495.7	11272.4	14864.8	13996.3	39244	33771.4	10515.2	19740	28630.8	20273.7	24451.8	31855.1	33944.1	11898	15762	24864.2	32883.9	19279.6	12588	27643	33891.3
	16979.6	14698.8	14489.8	13971	19156.3	21516.1	19652.3	12648.2	22999.2	12048.5	17272.2	24594.5	14973.5	11381.5	39859.2	31672.6	24347.8	43771	20499.6	35315.1	24056.6	35040	29471.2	39000.7	15377.9	18419.6	28939.8	39533	20208.8	10836.8	14260	13373	46096.3	33265.9	10464.8	19513.8	28036.3	19598.3	24855.2	31329.9	34435.1	11114.8	15063.3	24459	32572.7	18676.2	12349.3	27884	32733.8
	16186	13958.5	14155.4	12803.3	18668.2	20710.3	19924.8	12273.2	21748.8	11559.8	16204.3	23289.5	14946.8	11454.3	38564.4	31427.9	24300.5	42852.6	20108.4	34572.6	24223.9	34531.3	28281.8	37987.7	14748.9	17873.2	29091.4	39362.9	19381.3	10491.1	13691.8	12777.3	40218.1	32801.1	10349.7	18583.5	27546.2	18790.7	23109.2	30869.6	33952	10296.5	13882.3	23683.9	33367	17593.6	12003.3	27204.7	32431.2
	15524.9	13121.8	13519.4	12658.7	18297.2	20252.1	18897.8	11547.2	20306	10944.8	15009.2	21607	14344.8	10744.7	36090.9	30411.1	22766.8	41031.6	19523.1	33538.6	23549.6	33182.8	25935.8	36400.7	14065.8	17125.4	27968.2	39134.8	18903	10238.6	13294.5	11968	39367.6	31617	9933.83	17531.8	26076.6	17790.3	21917.2	30015	33338.4	9564.33	13064.6	22756.2	32776.9	16694	11461.6	26752	31804.8
	14645.2	12739.2	13017.4	12123	18155	19077	16893.2	11182.1	19387	10498	14443.9	20077	14579.8	10594	34331.1	28997.6	21451.3	39712.3	18854.6	32685.9	22754.1	31176.6	24186	35782.3	13185.3	16136.4	27136.2	37319.1	18744.7	10004.7	12775.5	11377.3	37161.6	31558.7	9414.5	16211	24637.2	17284.3	20645.2	29490	33839.5	9218.5	12188.9	21735.1	31023.3	15327	10782.1	25399.3	30487.9
	14157.9	11854.6	12286.4	11227	17113.3	17745.2	15305.4	10440.2	17925.2	9853.25	13751.9	18333.5	13578.5	9974.5	32477.6	27818.9	20556.8	36615.8	18789.6	31281.7	21630	29356	22503	33919.3	12345.8	15082.6	27393.4	35965.7	17442.7	10018.8	11894.8	10444.5	35697.4	31398.1	9056.5	15117.5	23901.3	16289.2	19791.8	28922.1	33391.9	8954.17	12078.7	20621.7	29691	14489.8	10073.1	24567	30378.4
	13365.4	11006.8	11181.2	10375.3	16586.7	16570.9	14688.2	10090.9	17972.8	9799.75	12731.9	16783.5	13459.8	9606.83	30937.6	26399.1	18807.2	34402.4	17819.9	30146.9	20356.2	27748	21397	31693.7	11822.1	14269.8	26386	34548.6	16353.4	9690.56	10873	9719.17	33985.4	30669.7	9052	14275	22603.8	16092.3	18063.8	27558.2	31482.1	8720.33	11116.4	19158.6	27977	13828.8	9748.14	22991	29112.1
	12206.7	10602	10232.2	9636.67	15686.5	14913.9	14030.8	9577.5	16653.8	9179.25	12072	15309	12964.5	9269.17	29904.2	23814.3	17499.5	32391.8	17219.4	28795.1	18800.1	26052.2	20048.3	30285.3	11074.8	13172.6	25397.6	32894.3	15602.9	9634	10099.2	9367	32150.9	29938.6	8755.33	13119.5	21458.7	15591.3	16630.5	27012.6	30396.8	8292.5	10401.7	18200.1	26602	13621.6	9740.29	21710.3	27407.4
	11184.9	9897.25	9548.4	9209.67	14278.8	13483.1	13102.6	9395.62	15444.8	9205.5	11660.2	13974	11701.5	9156.33	27990.1	21624.8	16545.8	30467.2	16611.1	27525.3	17777.3	24284.1	19476.2	30113	10646.6	12191.4	25957.6	30539.4	15175.4	9403.11	9747	8968.67	30046.6	28554	8342.17	12552	20399.4	15497.5	15754.5	26096.1	29845	8339.17	9807.43	16951	25246.7	12867	9532.71	19965.3	26510.4
	10588.4	9556.25	9100.2	8528.33	13813.2	11907.6	12404.6	9241.62	15188	9417.75	11336.3	12912.8	10908	8677	26873.4	20612	15724.3	27984.2	16369.9	25975.1	17032.4	23711.6	18778.2	28898	10886.6	11892.6	25170.4	28464.6	15022.1	9295.89	9537.25	8675.5	29188.2	27050.4	8384.17	12235.5	19614.7	15408.7	14626	25034.8	28577.1	8030.83	9722.86	15934.3	24016.4	12591.6	9465	19014.3	25356.7
	9906.56	9626.12	8590.6	8095.67	13079.3	11087.3	12183.9	9264.88	15202	9220.75	11345.1	12191.2	10866	8466.33	25205.1	19667.1	14599.5	26782.1	16146.1	25367.3	16408	22287.9	18967.2	26604.7	11193.7	11334.8	24149.6	26399.2	14583	9560.56	9973.5	8356.17	28091.6	26486.6	8743.67	11961	18877.7	16319.2	14590.2	25271.9	28007.1	8105.5	9862.14	15038.7	22975	12981.6	9174.57	18440	24558.7
	9569.67	9985.25	8078.8	7659.67	12917.8	9940.44	12225	9493.12	14947	10063.2	11712.8	11576.5	11029.8	8382.5	24217.8	19570.6	13854.8	25803.3	16954.7	25003.8	15918.4	21673	19768.3	26126.7	11267.3	10924	24515.4	24887	14837.2	9888.89	10431.8	8537.17	27216.9	25859.1	8598.83	11696	19157.7	16208	14601.8	24467.8	27381.9	8128.67	10257.7	14502.3	22602.9	13780.6	9096.71	17702.3	23528.4
	9097.56	10254.6	7496.6	7468.67	12540.5	9301.56	12486.2	9581.62	14922.8	9992.5	12493.8	11311.8	10959.2	8282	24024.9	19708	13393.5	25318.8	17040.4	25519.3	15490.8	21821.4	20644	26056	11927.4	10564.8	24659.8	23066.3	15381.1	10571.9	10863.5	8858.5	25657.4	25727.9	8988.17	11750	19326.2	17136.5	13777	24419.9	27046.9	8265.67	10584.6	14126.1	21639.6	15091.4	9291.29	17356.3	22988.9
	8750.33	10629.6	7193	7723	12198.5	8835.11	12905.4	9715.5	15364.2	10492.8	13134.9	11496.2	11563	8558.83	23928.2	18302.8	13347.3	24770.9	17160	25744.1	15351.8	22593	21053.8	25064.3	12227.9	10786.8	24623.6	22139.7	16235.4	10844.7	11002	8927.5	24937	25713.6	9057.5	11888.2	20513.3	17431.5	14223.5	23827.7	27203.9	8361.17	11395.9	14154.4	20959.4	15538.6	9592.86	16995.3	22382.6
	8576.89	11054.8	7105.6	7531	12186.7	8734.22	13994.4	10090.1	16057.8	10601.8	13997.1	11598	11627.5	8907.17	24576.8	19277.3	13111.8	25104.6	17679.6	27255.3	15252.8	23350.6	22469.3	23733.3	13208.6	11592.6	25616.2	21781.8	17686.9	11412.9	11877.8	9162	24379.1	26057.7	9510.17	11984	20917.3	18273.2	14963.2	24379.2	27220	8772.83	12322.3	14880.6	21496.7	15767.2	9946.57	17393.7	22319.1
	8523.44	11913.1	7235.2	7458	13261.2	8583.89	14475.8	10384	17052.8	11474.8	14454.2	12189.8	12475.5	9817	26645.9	19690.3	13768.3	25465.8	18896	28194.6	15847.1	23869.9	24226	24802.3	13818.6	12107.6	27417.6	21462.8	19655.8	12982	12841.2	10035	24481.8	27022.9	9835.17	12940.8	22431.9	19463	15788.5	25640.7	26576.6	9429.17	13376.4	15708.6	22271.3	17570.8	10765.1	17554.7	22701
	8605.22	12380.4	7479.8	8669	13327.2	8884.78	15341.2	11317.6	17316.8	12118.8	15352.2	13171.2	14360.5	10685.5	28314.4	20808.3	14035.3	26693.3	20128.7	29338.1	16077.1	25357.9	25442	25250.7	14685.7	12905.8	28172.8	22919.9	22086.3	12807	13924	10383.3	24997.7	28620.9	10872.8	13776	24077.1	20097.3	16177.8	27877.6	25946.9	10208.7	14580	16886.9	22799.7	18899.4	11205.9	18648.7	22933.6
	8653.33	12671.1	7793.8	8873	14413.3	9449.78	16191.4	11805.9	18297.5	13012	16370.1	13587.5	16850.5	11544.3	29637.2	22187.1	14834.5	27949.6	21631.9	31091.2	16613.2	27041.2	26649.2	26845.3	15330.8	14038.6	29346.6	23915.3	23879.2	13472.1	15522.5	11357.5	25860.4	30567.9	12291.7	14204.8	25899.8	20930.3	17335.5	29713.2	26417.8	10354.3	15717.7	17984.2	23796	19719.4	11575.9	20021	23212.9
	8798.89	13168.1	7946.8	9268.33	15014.7	10141.7	16589.8	12606.6	18471.8	13169	16337.8	14079.8	18730.2	11902.5	30681.4	22617.3	15690.2	28787.6	24262.1	32296.2	17457	28617.7	27866.7	28507	16309.2	14846.2	30590	24538.3	25640.8	13958.9	16542.2	11696.5	26721.4	32447.3	13058.2	15200.2	29400.2	22552.2	18895.8	31204.2	27006.5	11016.7	16377	18995.3	24781.9	21657	12281	21907	24416.9
	8762.33	13372.4	8302.8	9911.33	15757.5	10627.7	16908	12675.2	18495.8	12838	16647.6	15086.8	20175.5	12622.8	31618.4	23543.9	16079.2	29788.4	26560	32686.2	18201.6	29635.9	28915.2	30634.7	17120.2	15844.6	30731.6	25602.9	26620.8	14476.6	17609.2	12366.5	27152.9	34187.7	13675.2	15892	28626.9	23801	19957.8	32701.9	28023.4	11551	17840.9	20561.9	25748.6	22182.6	12525.1	23292.3	25130.6
	9231.89	13543	9194.8	9817	16235.5	11520.2	17923.8	13154.1	19181.8	13044.2	17340.9	15702.8	20366.2	13136	33407.8	24546.2	16876.7	31375.6	27629.4	34727.3	19149.6	30965.6	29416.8	31740.3	17276.2	16329.6	31430.8	27269.7	27574.8	14390.4	18320	12982.7	28625.6	36373	13861	16932	29277.4	25287.8	20283.8	34571.6	28616.1	11782.7	18260.4	21198.8	26432.7	23645.6	13402	24617.7	26236.9
	9651.56	13579.4	9682	10439.7	16845.3	12279.8	17983.4	13733.8	19736.8	13953.8	18186	17259	20858.2	13950.2	33770.2	25494.3	17275.2	33088.3	28000.3	36466.2	19576.6	32045.6	30075	33469.3	17211	16826.8	31810.6	28502.9	28917.8	14195.6	19203.2	13376.5	30430.1	37938.1	14051	17325.5	31041	26200.8	21429	36173.6	29665.5	11852.3	18469.9	22293.7	28181.9	25237.8	13446.3	25685.3	27371.7
	9905.22	13624.4	9955	10878.3	17129.3	13005.9	18277.7	13903.1	19930	13794.8	18027.7	18269	21023.5	14288.2	37701.6	26817	17927.5	35800.8	28472.7	36745.2	20166.6	33076.4	31849.5	34879.3	17234.4	17827	32824.6	30480	28980.2	13810.7	19367.2	13651.7	31568.8	39572.3	14174.5	18222	31417.9	25495.8	21954.8	38399.9	29867.2	12095.5	18859.6	23432.4	29351.4	24312.4	13594.9	27294.7	28125.4
	10100.7	13389.8	9767.6	10552.7	17038.3	12924.4	18418.7	14141.4	20292.8	14052	17824.6	18272.8	22338	14546	35261	28261.4	18191.7	37198.3	29305.4	38047.9	20684	34097.3	32606.8	37086	17838.7	18088.6	33921.2	32617.1	30087.2	13306.7	19039.5	13532.8	33416.1	40902	14336.2	18005	31138.8	25538.3	22226.2	40175.1	31025.5	12258.5	18967.3	23849.9	29794.7	24129	13340.1	28249.7	29023.8
	10032.4	12827.5	10022.4	10360.7	17051.7	13168.2	18149.1	13894.2	21325.5	13981.8	17776.1	18923	21260.8	14735.8	35876.4	29214.1	18810.3	38289.3	30830.3	38582	20506.3	34576.7	34125.2	38875.7	17871.4	17608.2	36013.8	33748.4	29799.3	13150.6	18900.5	13777.3	35517.7	42064.7	14129.2	17759.8	31733.2	25875.7	22261.2	41749.8	31999.2	12048.8	17889.7	24394.9	30481.9	24029	13264.3	28887	30058.3
	10097.9	12670.4	9786.4	10414.3	16621	13133	17612	13514.9	20868	14879.8	16978.2	18942.5	20782.8	15109.8	35192.4	29079.6	18781	38996.3	30247.1	38343.7	20209.1	34542.8	34244.3	40655.7	17975.8	17156.2	36986.4	34804.8	30543.1	13120.2	18569.8	13869.8	36143.7	42819.4	14823	17789	30664	25735.5	22111.2	42788.2	33160.9	12360.3	18432.4	24630	30521.6	23911.2	13044.4	28923.3	30831.9
	9821.22	12410	9638.4	9872	16202.8	12436.3	17153	13021.2	21176.2	14789.5	16363.7	18228.2	20699.8	15134	34460.6	28273.1	18424.3	39337	30644.1	37089.8	20032.3	34900.9	33832.2	42764.3	18108.9	17062.8	36510.2	35293.3	29927.4	12820.6	17875	13559.2	36520.1	42634.6	14326	17321.5	28949.2	25676	20918.5	43325.2	33500.1	12059.3	17116.1	24211	30883.3	23550.4	12624.4	28939	31783.9
	9539.11	11795.9	9065.8	9996.67	15521.7	11698.9	16915.3	12536.5	20550	14862.8	16112.4	17771	19691	14642.2	32436.1	27372.7	17633.7	39174.6	29500.1	35055	19109	33481.7	32886.8	43487.7	17193	16098.6	36634.4	35775	28690.7	12216.9	17355.5	13201.2	36655.7	41451.7	14043.5	16574.8	27468.1	25041.7	20449.2	42735	34428.9	12064	16366.7	23391.8	30527.1	23163	12442	28088	32321
	8978.56	11375.8	8799.6	9287	14935.7	11241.1	16170.1	11888.1	20823.8	14164.8	15554.9	16898	19022	14251.8	31652	25581.7	17005.5	37550.2	27924.9	34302.8	18073.8	32147.6	32115.2	42027.7	16655.4	15668.2	35442.2	35327	27743.6	11916.3	16338.8	12373.7	36502	40011.3	13152.2	15631.2	26108.7	24852.7	18877.5	42596.3	33860.5	12165.3	15651.4	22463.4	29819	22905.8	11723.9	26805	32300
	8668.67	10790.4	8262.6	9480	14272.2	10334.1	14913.7	11564.6	19360	13803.8	15228.8	15759.2	17162.2	12858.8	30437.2	24333.3	16192.2	36822.1	25337.9	32575.2	17115.8	30255.7	30930.8	40715	15853.3	15021.4	34724.6	34008.2	27112.3	11175.8	15771.2	12126.5	36054.7	38204.7	12106.2	15231.2	25213.6	24011.8	18028.8	41109.8	33712.6	11324.8	15471.9	21344.3	29156	20750.6	11279.7	24873.7	32248.2
	8081.56	10209.9	7825.8	8516.33	13234.2	9789.67	13748	10714.9	18012.5	13425.8	14282.7	14396.2	15365.8	12796.5	29224.4	22295.3	15623.7	35018.8	24136.6	31333.6	15760.4	28575.2	29681.7	41661	15581.2	13649	34185.4	33025.8	25774.4	10732.4	14667.2	11596.2	34779.8	36421.7	12050.3	14438.5	24115.1	23441.3	17307.8	40545.8	34274.8	11232.7	15405.9	20335.2	28926	20158.2	10585.6	24219.3	31662.6
	7327	9648.88	7178.2	8087.67	12624.3	9287.11	12867	10249.4	16083.8	12591.5	13699.8	13466.2	14477.2	12257.8	28213.8	20845.7	14364.8	32672.8	22395.9	30196.7	15050.7	26627.2	28284.7	39861.3	15072.3	13339.8	33005	31210.8	24394.6	10426.6	14439.8	10773.3	32957.8	35416.1	11823.7	13674.8	23599.8	22521	16417.8	39084.3	33329.2	11354.8	15248.7	19187.6	27439	18998.2	10640.7	22565.7	30457
	6931.44	9039	7021	7831	11492.5	8562.56	12152.4	9765.5	15107.5	11112.8	13084	12136	13474.5	12069.3	27414.2	19560.6	13892.5	30651.9	20998.6	28960.7	14079.1	24174.1	26552.2	38973.3	14954.8	12408.6	31653.8	30063.2	23341	10356.6	14143.8	10677	31125.1	34713.4	11304	13392.2	22508.2	22145.7	16015.8	36823.4	32173.2	11017.3	14764.1	18444.2	25952.3	18814.6	10387.6	22135	29062.4
	6433.44	8372	6463.2	7246.67	10677.8	8060.89	11709.4	9430.38	13827	10763.5	12936.2	11271.8	13130.5	11405.8	25894	18461.9	12534.2	28934	19895.4	26725.9	12993.7	22005	25704.5	35683.3	14709	12104	29458	28672.7	21909.2	10169.4	14188.8	10045.7	29448.6	32952.9	11160	12371.5	21696.3	22159.5	15156.8	34631.9	30777.8	10732	14270.1	17635.6	24759.3	17771.2	10187.3	20735	27489.9
	6180.78	7789.38	5921.6	6924	10141.8	7322.56	10882.4	9335	12807.5	10005.5	12510.3	10675	12595	10990.8	24398.4	18252.9	11394.3	26701.8	18994.1	25630.4	12231.7	20542.2	24345	32259.7	14277.8	11354.4	28009.6	27244.6	21523.8	10005	13997.2	9426.67	27150.9	31256.4	11172.8	11708.5	20282.2	21485.5	14669.2	32250.1	28625.8	10584	14283.3	16707.6	24449.6	17190.2	9678.57	20338	26117.6
	5745.44	7297.12	5967.8	6550	9131	7124.33	10418.9	9187.88	11914.8	9523.75	12203.9	10111.5	12363.2	10699.3	23215	17246.3	10729.5	24869.3	17960.6	24534.8	11314.9	19005.6	23219	30200.7	13698.8	10559.8	25815.4	25280.3	19903.1	9671.56	13356.2	9208.67	25585.9	29589.6	10668.5	11067.5	19391.4	20841.3	14223.8	29788	27671.6	10471.3	14038.6	15733.4	23388.7	17557.2	9735.14	18906.3	24441.9
	5632.78	6912.62	5556.8	6315	8683.17	6681.56	10242.4	9014.38	11111.5	9241.25	11804.4	9402	12031.8	11338.8	21605.4	16884.9	9883.33	22537.3	17327	23843.6	11140.2	17805.8	22999	26675.3	13332.3	9986	25259.8	23601.4	18474.9	10084.1	13246.8	8957.17	22508.9	28483.4	10355.3	10883.8	18997.9	20339.5	13882.8	28302.3	26389.2	9996.5	14100.3	15163.2	21862.9	17077.6	9988.29	17690.3	22562.8
	5433.22	6490.5	5499.6	6314.33	8594.5	6378.11	10127.2	8658.75	10289.8	8554.25	11813.7	9001.5	11680.2	10075.2	20941.9	16368.4	9298.83	20934	16368	22844.8	10436.8	15793.8	22250.5	23571.3	13066.1	9852.6	24216.2	22495.9	17865.3	9909.89	13831	8478.5	20739.9	27566.3	10705.2	10912.8	18438.6	19585	13548	27341.9	24342.1	9843.83	14263.7	15314.3	20773.4	16722.6	9706.71	17720	21835.8
	5308.11	6533	5460.8	6365	8360.33	6304.56	9971.11	8691	10739.5	8353.5	11523.3	9181	11469	9714	20580.9	16142.1	8971.17	19974.2	15879.9	22040.6	10048.2	14829	21749.2	21788.3	12829.8	9621.4	23650.4	21449.2	17633.8	10549.4	14187.2	8691.33	19786	26300	10969	10863.8	17563.8	19125.3	13293.5	26126.4	22929.6	10211.7	13907.3	15371.6	19944	16711.6	10331.7	18185	20616.6
	5163.33	6087.25	5564.4	6352.67	7923.83	6221.56	10137.9	8477.12	10777.2	8104	11408.9	9278	11818.2	9419.83	19842.4	15842.7	9041	18606.2	15689.1	21709.2	10083.2	14593.6	21773	21300.3	12844.9	9775.6	24241.2	20476	17687.4	11130.1	14344.2	9112.5	19071.1	26979.1	11389.8	11109	18207.3	19331.5	13141.5	25145	22484.4	9889	14512.1	14922.2	19739.1	17385.4	10742.7	17755.7	20024.9
	5209.67	6199.38	5571.6	6612.67	7992.67	6398.56	10194.9	8767.5	10574.2	8499.5	11369.3	9547	12374.5	9995	20207.1	16183.4	9248.17	18557.2	16608.4	22345.9	10115.8	14473.1	22317.3	20455	13016.7	9882.2	24200.6	20351	17478.6	11638.6	14996.5	9308.67	19087.7	27899.6	11953.2	11300	18145	18961.2	12949.8	24377.6	22706.2	10442.8	15073	15588.9	19921.3	17698.2	10935.6	18670.3	19958
	5347.11	6292.75	5766	6547	7975.67	6689	10103.1	8969.25	10977.5	8649.25	11735.8	9681.75	12649.2	9987.83	20737	16588	9354	18711.8	17681.4	23140.6	10402	14662.9	22603.8	20493.7	13872.8	9907.6	25296.4	19868	18511.7	12253.4	14807	9489	19150.9	28921.9	12400	11433	18630.2	19565	13381.8	24898	22955.8	10891.7	16028	15665.3	20632	18306.2	10551.4	19338.7	20195.4
	5512.22	6454.38	6172.4	6808.33	8461.17	6902.11	10413.8	9238.88	11039.8	9129	12338.9	10267.8	13154.5	10594.3	21475.8	17290.7	9388.67	19358.6	19052	23480.4	10759.2	14748	22368.5	20634.7	14656.2	10478.8	25619.8	20379	18968.7	12996	15492.2	9519.67	19369.8	28959.7	12471	12154.2	18661.6	20057.8	13304.5	25132.3	22565.8	11351.2	16902.9	16029.1	20923.4	18746.4	10604.9	20233	19948.4
	5556.44	6551	6262	6949.33	8426.83	6882.56	10281.1	9451.38	11335.2	9208.25	12468.6	10605	13346	10457	22555.2	17833.2	9777.83	19650.9	18559.4	24231.4	10704.2	16419.6	22821.3	21251.3	15206	10685.2	25948.6	20633.4	19458.6	13155.2	15577.2	9675.5	19603.8	30182.1	12676.5	12137.2	18930.7	21550.7	13556.2	25494.6	23431.8	11511.8	17777.3	16139.3	20708.3	19497.6	10800.1	20531.7	20530.1
	5660.22	6690	6641.8	6981	8683.5	7123.56	10544.8	9482.75	11470.8	9119	12538.1	10772.2	13599.2	10562.5	22970.8	18522.1	10179.8	20289.8	19111.1	24658	11123.8	15458	23704.8	22036.3	15900.2	10835.4	26383.6	20417.9	19698.3	13172.9	15385.5	9982.33	19984.3	30579.6	13025.7	12163.8	19727.8	21869.3	13979	25293.2	24304.2	12097.2	18292.4	16006.9	21178.1	20074.2	11388.4	21399	21175.3
	5896.44	7297.19	6492.2	6932.67	8916.83	7305.89	10561	9667.12	12009.5	9264.75	12463.4	10833.8	13834.8	10621.7	23046.6	18632.1	10052	21446.4	19690.4	25374.3	11319.6	16016.6	24988.3	23757.3	16379.9	11051.8	25978	21527	20045.7	13019.8	15789	9955.33	21436.3	30843	13132.8	12648.5	20554	21844.3	14075.2	25416.1	25027.5	12617	18678.1	16537.2	21423.6	19900.4	11766.1	22694.3	21558.7
	6169	7130.12	6504.4	7233.33	9102.83	7427.44	11007.9	10315.5	12210	9756.25	12663.9	10941	13683.2	10941.2	22766.5	19181.9	10563.8	22516	21049.1	26724.9	11450.7	16958.1	26468.3	24766	16140.9	11325.8	26908	22695.4	20110.7	12694.8	15598.2	10213	21980.2	31375.7	13335.5	12812.5	21166.3	21764.3	14509.2	26114.9	25367.5	12882.2	19072.9	16755.4	22235.3	20442.8	11759.9	23100.3	21650.3
	7233.44	7377.62	6693	6962.33	9468.83	7800	10856.2	10524.6	12507.5	10176.2	12579	10869.8	13961.5	11020.5	22983.8	19611.3	10592.3	22679.8	21399.3	27439.9	11595.3	16944.8	27657.2	25946.7	16447	11432.4	26629.2	23408.3	20924.8	12306.1	15430.8	9907.17	22782.6	32101.4	13146.5	12755.2	21721.7	22593.3	14299.8	27026.4	26239	12954.8	19134.4	16406.2	22135.7	19771.2	12412.1	22647	22483.9
	6118.11	7298.5	6612.8	6899	9357.33	7600.56	10965.4	10722.5	11950	10424	12584.7	10867.5	13554.8	11132.5	22936.2	19753.4	10715.8	22475.2	21961.4	27802.9	11673.9	17099.1	27702.8	25954.3	16904.7	11085.2	26321.4	24396.6	21251.1	12261	15667.2	9940.5	23077.4	32249.9	12524.8	12374	22030.8	22320.2	13948.8	27649	26651.2	12795.2	19101.3	16342.9	22342	19991.2	12169.4	21766.3	22827.7
	6232.89	7268.88	6400.2	6789	8849.67	7548.33	10530.4	10104	12185.2	10239.8	12648	10674.5	13651.8	11315.7	22469.1	20359	10402.5	23457.6	21114	26669.1	11488.3	17664.9	27412.8	25161.7	17381.2	10986	26618.4	24263.8	21953.8	11764.8	15207	9856.33	24500.1	31529.6	12325.8	12335.2	21654.9	21669	14555.2	28258.1	27054.1	12286	18482.7	15846.2	22657.6	20208.8	11630.7	21776.3	24415.3
	6148.67	6690	6272.8	7070	8393.83	7511.56	9750.11	9602.5	10394.8	8784.75	11552.6	9774.75	12572.8	9900	20598.8	18757.1	10645.2	23453.2	19269.6	26667.2	10955	17205.8	24740.3	24289.7	17305.9	11022.6	26389.6	24780.2	22302.1	11027.7	13891.5	9502.17	25330.8	31003.9	11170.2	11805.2	23095.9	21456.5	14397	27778.1	29935	12806.8	18040	15836.9	22731.1	19393	11063.9	22001.7	24925.4
	5995.67	6347	6048.4	6890.33	8010	7264.44	9578.67	9110	9882.75	8505.25	11240.9	9460.25	12348	9892.83	20533.6	18118.9	10374.8	23687.7	18594.4	26563.6	10891.6	16975	24438.2	23844	17249.6	10346.4	26488.6	25907.3	22556.6	10589.7	14087.8	9468.17	25957.2	30909.7	11059.8	11800	22721.9	20883.3	14072.5	28438.3	31215.8	12005.5	17694.1	15658.1	23197.7	19473.8	10794.3	20898.7	25547.2
	5833.44	6341.5	6446.2	6420.33	7767	6997.44	9309.78	8550	10021	8186.5	11537.2	9241	12128.8	9779	20272.2	17487.8	10194.5	23804.4	17594	25934.9	11000.7	16768	24473	23946.7	17409.6	10193	26295.4	26660	22771.7	10670	13914	9251.17	26846.8	30357	10649.7	11155.8	22526.6	21142.7	14201	27981.7	32308.9	11434.7	17468.6	15404	23590.6	19617.8	10253.7	21023	26279
	5809.56	5834.25	6022	6283.67	7624.5	6793	9006.44	7993.75	9547.75	7636.5	11716.4	9105.5	12238.2	9906	20084.2	17724.6	9933.83	23489.9	17386.7	25622.8	10380.6	16280.4	24558	23762	17481.1	9916.4	26286.8	26561.8	22667.6	10899.2	14159.8	8438.83	26987.2	30305.3	10605.3	11106	21809	20997.2	13751.5	28042.3	32082.9	10942.3	17242.6	15012.3	23228	19391	10244	20457.7	27659.3
	5564.67	5548.62	5982.4	6191.67	7232.83	6568.11	8922.56	7561.88	9389.25	7690.75	12153.8	8613.25	11658.8	9927.67	19928.4	17307.3	9613.83	23447	17210.6	24741	10087.8	15208.7	22959.7	21800.7	17211.6	9420	26766	25573.8	22849.2	10987.3	14281	8571.33	26618.9	29178.3	10709.8	10476.8	20547.9	20933.5	13513.8	27520.3	31268	10855.8	16669.9	14805.4	22231.9	19881	9458.71	19222.7	27436.4
	5520.78	5335.12	5737	6138	6895	6444.89	8619	7276.75	9103.25	7128.75	12033	8274	11119.5	9488	19649	16500.6	9084.83	22574.8	15887.6	24765.1	9670.22	14734	22330.8	20110.7	16531.4	8898.6	26178.8	24653	23751.1	10722.6	13697	8185	25851.3	29368.9	10696.8	10204.2	20179.8	20483.8	12860	27166.9	30417.2	10329.5	16512.9	14351.7	21761.7	20639.8	9619.86	18688.7	28050.8
	5416.33	5326.5	5647.2	5821.67	6625.5	6133.44	8051.56	6995.12	8641	7288.75	11590.1	7908	11163.6	9197.67	19162.5	16514.9	8855.67	22720.2	15419.4	24168.7	9082.33	13839.9	22021.8	19054.7	15990.8	8616.2	26433.8	23832.7	22682	10329.3	13739.5	7927	24830.6	28414.1	10506.2	9793.5	19522.4	21107.5	12520	26787.8	29673.5	10070.2	15936	14049.3	21126.7	19500.2	12028.1	18376	27092
	5108.11	5183.38	5664.4	5955	6271.67	5845.67	7802.89	6787.62	8247.75	7172.25	11458.1	7663	11077	8977.33	18684.5	15679.9	8652.67	22378.9	14664.3	23145.4	8735.33	25326.7	20724.2	17915	15045	8175.8	25347.2	22192.6	22099.9	10407.4	13179	7568.33	24389.3	28363.3	10463.3	9416	17939.2	21204.3	11800.2	25421.2	28625.8	10002.7	15497.4	13226.3	20163.9	18987.2	9871.57	17886	26304.3
	4980.44	4920	5145.4	5391.33	5845.33	5633.89	7391.89	6600.75	8017.5	6878.75	11076.8	7017.5	10392.5	8454	17850.8	14771.8	8208.67	20629.1	14065	22385.7	8198.44	11364.8	19555.2	16355	14216.2	7965.4	24057.6	20100.8	21350.9	10132.3	12356.8	7249	23285.8	27723.3	9848.17	8744.5	16589.2	20704.3	11195.5	23911.3	27579.8	9796.33	14762.4	12788	19771.4	18435.2	9282.71	17252.7	25742.6
	4812.33	4629.12	5094.4	5093.33	5694.83	5307.89	6876.22	6223.25	7575	6762.25	10516	7141.5	9810.75	8273.17	17087.6	13787.2	7758.5	19577.8	14132.4	20907.2	7768.78	10965.8	18434.5	15179	13944.4	7388.8	23564.8	18695.4	20386.7	9825.22	12451	7054.33	22011	25849.4	10045.8	8150	15383.1	19595.7	10543.8	22400.3	25750.1	9660.83	14457	12020.8	19027.3	18541.6	8981.14	16083	24945
	4678.44	4651.5	4941.2	4850.67	5248.33	5234.44	6348.22	5983.25	6883.75	6338.25	9973.33	6615.75	9199.5	7872	16311	13374.2	7347.83	19425.2	13190.9	19542.6	7313.11	9855.56	17379.7	13575	13451.2	7174.6	22306.4	17048.6	19701.8	9792	11777.2	6703.17	20051.7	24349.1	9938.67	8456.75	14140	18692.3	10140.5	21140.9	24306.6	9331.5	14498.9	11948.7	18505.6	18388.2	8813.57	15165.3	23564.8
	4635.78	4337.12	4678	4940	5001.5	5013	6113.67	5938.38	6745.5	6450.25	9427.11	6406.25	11808	7713.33	16293.1	12892.6	6987.17	18609.8	12123.1	18419.6	7206.56	9304.22	16695.3	12562	12765.4	6746.2	21471.4	15250.8	19157.7	9676.22	11523.2	6684.5	19016.1	22671.4	9943	7927.25	13744	18347.5	9648.75	19851.9	22990.1	9297.33	14430.3	11606.1	18000.7	18041	8729.14	15559.7	22023.1
	4389.67	4208.5	4761	4681.33	5008.17	4978.22	6006.44	5659.88	6380.25	5946.5	8966	6153.25	8850	7578.83	21581.6	12485.1	6828.17	17551.6	11192.1	17453.6	7066.56	8728	16089.8	12165.3	12455.3	6737.2	20423.8	14003	18557.9	9391.67	10986.8	6475.17	18007	21959.6	9796.33	7919.75	12689.7	16909.3	9361	17996.1	22137.6	9476.33	14107.6	11070.6	17091.9	17671	8429.57	15049.3	21145.3
	4336.56	4156.38	4496.6	4702.33	4757.5	4819.44	5803.56	5619.62	6276	5723.25	8411.67	5900.5	8559.5	7158.33	14235.1	12037	6543.17	16969.3	10900.6	16440.1	6807.22	8213.78	15191.8	11587.7	12274.4	6356.4	19830.8	13043.7	18361.8	9256.89	10717.5	6427.67	17221.7	19924.9	10007.8	7895.5	12073.6	16024.2	9285.5	16813.7	21337.4	9332.83	13207.4	10864.1	15985.6	17311.2	8698.14	14633.7	19461.2
	4254	4291.5	4530.6	4600.67	4836.67	4730.11	5883.44	5633.38	6142.25	5968.25	8212.89	5911.5	8679	7356.5	13780.6	11826.7	6615	16807.3	10804.9	16005.2	6700.56	8081.22	15031.7	11440.7	12613.4	6469.6	19674	12772.3	18083.2	9186.33	10445.5	6117.67	16726.7	19453.3	10196.2	7619.25	11838.2	15746.7	8926	16116.7	21178.6	9553.17	12977.6	10729.7	15308.4	16010.8	8230.71	14154.3	18144.6
	4325.56	4341.5	4154.2	4637.33	4656.67	4707.44	5687.22	5757.5	5943.25	5700.25	7909.78	5734.5	8315.75	7494	13431.6	11625.6	6423.83	16350.3	10647.9	15481.7	6633.22	8021.22	15073.8	11468	12593.8	6424.8	19165.4	12290.4	18487.8	9222.22	10934	6468.17	15680.9	19175.3	10053.5	7510.5	11704.7	14970.2	8979	15143.2	20325	9851	12465.4	10444.7	14693	15949.8	8459.29	14151.7	17329.4
	4353.67	4211.75	4186.6	4280.67	4906	4822.22	5544.56	6160.06	5549.75	5795.5	7780.22	5901.5	8447	7497.17	13601.9	11867.6	6285.5	15758.9	10591.9	15157.4	6716.78	7889.67	14926.7	11073.7	12640.2	6495.4	18810	11832.1	18476.6	8876.33	11145.5	6590.83	15234.4	18690.3	9956.67	7849.5	11929.4	15128.8	9205.25	14858.9	20186.4	9844.17	12892.7	11269.6	14713.9	15269.2	8444.43	13693.7	16735.1
	4398	4263.38	4315.6	4596.67	4700.17	4749.22	5748.11	5726.62	6098.75	5909	8076.11	5484.75	8806.75	7481	13141	12063	6639.33	15808.2	10876	15365.3	6731.78	8173.11	14854	11601	13004.2	6531.8	18663.6	12028.4	19025.9	8809.22	10889	6448.33	15116.4	18421.4	10009.5	8241.25	12322.8	15344.3	8934.25	14520.9	20023	10095.2	12791	10169.3	13998.7	15521.2	9063.57	13997.7	16869.9
	4378.56	4252.75	4471.8	4558.33	4831.67	4844.44	5783.67	5820.75	6232	6030.25	8154.33	5905	8592.75	7530	13146	12164.2	6653.17	15858.8	11001.6	15510.1	6810.89	8225.67	15150.2	12058.7	12935.2	6649.8	19138	13197.9	19195.2	8795.33	10676.2	6497.67	14836.3	17954.4	10154.7	7930.25	12477	15181.8	9246.25	14427.6	19613.4	9971	12671.1	10193.3	13716	15620.6	8754.43	13451.3	16465.4
	4475.56	4448.38	4151	4682.33	4943.33	4846.44	5965.33	5931.5	6373	6003.25	8057.11	5777.75	8843	7958.33	13012.6	12076.2	6631	15971	11079	15654.2	6920.56	8578.67	15035.2	12111	12979.8	6495	18826.8	13718.3	18598.9	8798.44	10741.2	6350.67	15091.1	17567.4	10381.5	7805.75	12859.2	15185.5	9265.75	14208.9	19321.6	9878.83	12631.3	10207.6	13583.9	15464.8	8577	13340	16194.2
	4495.89	4315	4327.8	4482.33	5078.33	4771.67	5874.78	6046.5	6553.75	6299	8118.56	5436.75	8961.75	7786.67	12586.5	11984.7	6717	14967.8	11266.9	15338.6	6735.11	8675.67	15102.2	12896.3	12971.4	6802.2	18485.2	15810	18683.2	8505.78	10881.2	6364.67	15150.1	17618.7	9671.33	7743.25	12768.9	14675.3	8969.25	14540.6	18903.5	10102	12824.1	10014.1	13095.6	14589.4	8647.57	12932	16262.1
	4421	4300.5	4180	4498.67	4842.17	4786.56	5774.33	5677.75	6226	6537.25	8294.78	5549.75	8884	8039.33	12240.9	12131.3	6678.33	14564.6	11369	15775	6616.56	8484.11	15670	13127.7	13477.1	6670.6	18205.4	13927.6	18532	8431.89	10951.8	6343.33	14904.3	17175.9	9438.17	7680	12989.4	14247	9011	14665.8	18855.6	9789.33	12249.3	9772.67	12855.3	14254.8	8757.86	12531.7	15696.1
	4300.78	4267.88	4288.2	4415.33	4870.17	4780.11	5792	5744	6211.25	6362.75	8250	5514.25	8777	7943.83	12061.6	12254.4	6281.83	14289.9	11465.9	15244.1	6613.11	8745.22	15508.7	13398	13700.6	6461.6	18079.4	13884.4	18256.4	8486.56	10838	6051.17	15215.7	16882.7	9138.17	7538.5	13384.8	13580.7	9217.75	14257	19140.1	9245.5	12089.6	9784	12223.9	13920	8531.71	12417.3	15772.7
	4291.56	4364.12	4163	4259.33	4791.5	4732.67	5728.44	5674.38	6081.75	6211	8013.56	5392.75	8818	7698.67	11493.1	12377.1	6163	13697	11273.3	14828.7	6459.11	8733.78	14951.5	13235.3	13851.9	6402.8	17503.6	14170.6	17822.6	8264	10417.2	6138.5	14891.7	16252	8879.67	7249.75	12893.8	13034	8983.75	14593.2	18456.2	9107.67	11600.9	9532.78	12178.1	13627.8	8524.86	12037	15367.9
[truncated: 107 more columns]

## Sheet: Raw Time
Time	ZT	ExT
16.15	14.15	20.15
17.15	15.15	21.15
18.15	16.15	22.15
19.15	17.15	23.15
20.15	18.15	0.15
21.15	19.15	1.15
22.15	20.15	2.15
23.15	21.15	3.15
24.15	22.15	4.15
25.15	23.15	5.15
26.15	0.15	6.15
27.15	1.15	7.15
28.15	2.15	8.15
29.15	3.15	9.15
30.15	4.15	10.15
31.15	5.15	11.15
32.15	6.15	12.15
33.15	7.15	13.15
34.15	8.15	14.15
35.15	9.15	15.15
36.15	10.15	16.15
37.15	11.15	17.15
38.15	12.15	18.15
39.15	13.15	19.15
40.15	14.15	20.15
41.15	15.15	21.15
42.15	16.15	22.15
43.15	17.15	23.15
44.15	18.15	0.15
45.15	19.15	1.15
46.15	20.15	2.15
47.15	21.15	3.15
48.15	22.15	4.15
49.15	23.15	5.15
50.15	0.15	6.15
51.15	1.15	7.15
52.15	2.15	8.15
53.15	3.15	9.15
54.15	4.15	10.15
55.15	5.15	11.15
56.15	6.15	12.15
57.15	7.15	13.15
58.15	8.15	14.15
59.15	9.15	15.15
60.15	10.15	16.15
61.15	11.15	17.15
62.15	12.15	18.15
63.15	13.15	19.15
64.15	14.15	20.15
65.15	15.15	21.15
66.15	16.15	22.15
67.15	17.15	23.15
68.15	18.15	0.15
69.15	19.15	1.15
70.15	20.15	2.15
71.15	21.15	3.15
72.15	22.15	4.15
73.15	23.15	5.15
74.15	0.15	6.15
75.15	1.15	7.15
76.15	2.15	8.15
77.15	3.15	9.15
78.15	4.15	10.15
79.15	5.15	11.15
80.15	6.15	12.15
81.15	7.15	13.15
82.15	8.15	14.15
83.15	9.15	15.15
84.15	10.15	16.15
85.15	11.15	17.15
86.15	12.15	18.15
87.15	13.15	19.15
88.15	14.15	20.15
89.15	15.15	21.15
90.15	16.15	22.15
91.15	17.15	23.15
92.15	18.15	0.15
93.15	19.15	1.15
94.15	20.15	2.15
95.15	21.15	3.15
96.15	22.15	4.15
97.15	23.15	5.15
98.15	0.15	6.15
99.15	1.15	7.15
100.15	2.15	8.15
101.15	3.15	9.15
102.15	4.15	10.15
103.15	5.15	11.15
104.15	6.15	12.15
105.15	7.15	13.15
106.15	8.15	14.15
107.15	9.15	15.15
108.15	10.15	16.15
109.15	11.15	17.15
110.15	12.15	18.15
111.15	13.15	19.15
112.15	14.15	20.15
113.15	15.15	21.15
114.15	16.15	22.15
115.15	17.15	23.15
116.15	18.15	0.15
117.15	19.15	1.15
118.15	20.15	2.15
119.15	21.15	3.15
120.15	22.15	4.15
121.15	23.15	5.15
122.15	0.15	6.15
123.15	1.15	7.15
124.15	2.15	8.15
125.15	3.15	9.15
126.15	4.15	10.15
127.15	5.15	11.15
128.15	6.15	12.15
129.15	7.15	13.15
130.15	8.15	14.15
131.15	9.15	15.15
132.15	10.15	16.15
133.15	11.15	17.15
134.15	12.15	18.15
135.15	13.15	19.15
136.15	14.15	20.15
137.15	15.15	21.15

## Sheet: Smoothed Data
Cell:	1	2	3	4	5	6	7	8	9	10	11	12	13	14	15	16	17	18	19	20	21	22	23	24	25	26	27	28	29	30	31	32	33	34	35	36	37	38	39	40	41	42	43	44	45	46	47	48	49
	40122.2	31639.6	39958.2	36624.4	44224.8	48584.4	33925.1	22828.3	47369.4	22509.2	24928.4	56893.1	23194.5	17789.1	62909.7	39209.8	52096.8	62199.7	31387.3	57976	56519	68957.9	48200.4	65749.1	25885	46697.6	47972.7	60966.2	31749	16383.5	23090.3	36260.9	54099.9	57142.2	17515.8	50646.6	54198.2	32766.8	54939.1	51721.8	54320.1	15260.5	28140.9	49265.5	52632.4	28416.8	13742.5	50008.2	48580
	40040.8	31580	39901	36547.7	44135.6	48495.9	33870.4	22780.8	47283.6	22472.5	24902.6	56748.9	23156.2	17763.3	62788.8	39153.9	51973.9	62112.9	31332.9	57854.9	56350.5	68806.8	48120.3	65619.9	25840.3	46560.5	47891.3	60858.6	31691.4	16353	23045.2	36139.3	53988.6	57017.8	17482.5	50496.1	54075.5	32710.9	54802.7	51614.6	54234.6	15239	28078	49147.5	52527	28367.8	13724	49901.6	48502.4
	39959.5	31520.4	39843.8	36471.2	44046.6	48407.7	33815.7	22733.5	47197.9	22435.7	24876.8	56604.9	23118	17737.5	62668.2	39098	51851.3	62026.1	31278.6	57734	56182.6	68656.1	48040.4	65491	25795.6	46423.8	47809.9	60751.2	31634	16322.5	23000.3	36018	53877.5	56893.7	17449.2	50346	53953.2	32655.2	54666.7	51507.6	54149.3	15217.5	28015.2	49029.8	52421.9	28318.9	13705.5	49795.1	48424.9
	39878.4	31461	39786.8	36394.9	43957.7	48319.5	33761.2	22686.2	47112.4	22399.1	24851	56461.4	23079.8	17711.7	62547.8	39042.2	51729	61939.5	31224.4	57613.4	56015.1	68505.7	47960.6	65362.3	25751	46287.5	47728.7	60644	31576.7	16292	22955.4	35897.2	53766.7	56769.9	17416.1	50196.4	53831.1	32599.4	54531	51400.9	54064.1	15196	27952.5	48912.4	52317	28270.1	13686.9	49688.9	48347.5
	39797.4	31401.7	39729.8	36318.7	43869	48231.6	33706.7	22639.1	47027	22362.5	24825.3	56318.2	23041.8	17686	62427.6	38986.4	51606.9	61853	31170.3	57493.1	55848.1	68355.6	47880.9	65233.8	25706.5	46151.5	47647.6	60537	31519.5	16261.6	22910.7	35776.8	53656.1	56646.3	17383	50047.2	53709.3	32543.8	54395.6	51294.4	53979	15174.5	27890	48795.2	52212.3	28221.3	13668.5	49582.9	48270.2
	39716.6	31342.5	39672.9	36242.6	43780.5	48143.8	33652.4	22592	46941.7	22325.9	24799.5	56175.4	23003.7	17660.3	62307.6	38930.8	51485.1	61766.6	31116.2	57373	55681.6	68205.8	47801.4	65105.7	25662	46016	47566.6	60430.1	31462.3	16231.3	22866	35656.8	53545.7	56523	17349.9	49898.5	53587.8	32488.3	54260.6	51188	53894	15153.1	27827.6	48678.4	52107.8	28172.6	13650	49477.1	48193.1
	39636	31283.4	39616	36166.7	43692.2	48056.1	33598.1	22545.1	46856.7	22289.4	24773.8	56032.9	22965.8	17634.7	62187.9	38875.2	51363.6	61680.3	31062.3	57253.1	55515.6	68056.4	47721.9	64977.7	25617.6	45880.9	47485.8	60323.5	31405.3	16201	22821.4	35537.2	53435.5	56400	17316.9	49750.1	53466.6	32432.9	54125.8	51081.9	53809.1	15131.7	27765.4	48561.8	52003.5	28124	13631.6	49371.6	48116
	39555.5	31224.4	39559.3	36091	43604	47968.6	33543.9	22498.2	46771.7	22253	24748.2	55890.8	22927.9	17609.1	62068.3	38819.7	51242.4	61594.2	31008.5	57133.5	55350.1	67907.2	47642.6	64850	25573.3	45746.2	47405.1	60217	31348.4	16170.8	22776.9	35418	53325.6	56277.2	17284	49602.3	53345.6	32377.6	53991.5	50976.1	53724.4	15110.4	27703.2	48445.4	51899.3	28075.5	13613.2	49266.3	48039.1
	39475.2	31165.5	39502.6	36015.4	43516	47881.2	33489.7	22451.4	46686.9	22216.6	24722.5	55749	22890	17583.5	61949	38764.3	51121.5	61508.1	30954.7	57014.1	55185.1	67758.4	47563.5	64722.5	25529.1	45611.8	47324.5	60110.7	31291.6	16140.6	22732.5	35299.2	53215.8	56154.7	17251.1	49454.8	53224.8	32322.3	53857.4	50870.4	53639.8	15089	27641.3	48329.4	51795.4	28027.1	13594.8	49161.2	47962.3
	39395	31106.7	39446	35940	43428.2	47794	33435.7	22404.7	46602.2	22180.2	24696.9	55607.5	22852.2	17558	61829.9	38708.9	51000.9	61422.2	30901	56895	55020.6	67609.9	47484.4	64595.3	25484.9	45477.9	47244.1	60004.6	31234.8	16110.5	22688.1	35180.8	53106.3	56032.4	17218.3	49307.8	53104.4	32267.2	53723.7	50764.9	53555.4	15067.7	27579.4	48213.6	51691.7	27978.7	13576.4	49056.3	47885.6
	39315	31048	39389.4	35864.7	43340.5	47707	33381.7	22358.1	46517.7	22144	24671.3	55466.5	22814.5	17532.5	61711.1	38653.6	50880.5	61336.3	30847.5	56776.1	54856.5	67461.7	47405.5	64468.3	25440.8	45344.3	47163.8	59898.6	31178.2	16080.5	22643.9	35062.7	52997	55910.4	17185.6	49161.2	52984.2	32212.1	53590.2	50659.7	53471	15046.4	27517.7	48098.1	51588.2	27930.5	13558.1	48951.6	47809.1
	39235.2	30989.4	39333	35789.5	43253	47620.1	33327.8	22311.7	46433.3	22107.8	24645.7	55325.7	22776.8	17507	61592.4	38598.4	50760.4	61250.6	30794	56657.4	54692.9	67313.8	47326.7	64341.6	25396.8	45211.1	47083.6	59792.9	31121.7	16050.4	22599.7	34945.1	52887.9	55788.6	17152.9	49015.1	52864.3	32157.1	53457.1	50554.7	53386.8	15025.2	27456.1	47982.8	51484.9	27882.3	13539.7	48847.1	47732.6
	39155.5	30930.9	39276.6	35714.6	43165.7	47533.3	33274	22265.2	46349.1	22071.6	24620.1	55185.3	22739.2	17481.6	61473.9	38543.2	50640.6	61164.9	30740.5	56539	54529.8	67166.2	47248	64215.1	25352.9	45078.3	47003.5	59687.3	31065.2	16020.5	22555.6	34827.9	52779.1	55667.1	17120.3	48869.3	52744.6	32102.2	53324.3	50449.8	53302.7	15003.9	27394.7	47867.8	51381.8	27834.2	13521.4	48742.8	47656.2
	39075.9	30872.6	39220.2	35639.7	43078.5	47446.7	33220.3	22218.9	46264.9	22035.5	24594.5	55045.3	22701.7	17456.1	61355.7	38488.1	50521	61079.4	30687.2	56420.7	54367.2	67019	47169.4	64088.8	25309	44945.9	46923.6	59581.8	31008.9	15990.6	22511.6	34711	52670.4	55545.9	17087.7	48724	52625.2	32047.4	53191.9	50345.2	53218.7	14982.7	27333.3	47753.1	51278.8	27786.1	13503.2	48638.8	47580
	38996.5	30814.3	39164	35565	42991.5	47360.2	33166.6	22172.7	46180.9	21999.4	24569	54905.6	22664.2	17430.8	61237.6	38433.1	50401.7	60993.9	30633.9	56302.8	54205.1	66872	47090.9	63962.7	25265.2	44813.8	46843.8	59476.6	30952.7	15960.7	22467.7	34594.6	52562	55424.9	17055.2	48579.1	52506	31992.7	53059.7	50240.8	53134.8	14961.6	27272.1	47638.7	51176.1	27738.2	13484.9	48534.9	47503.8
	38917.3	30756.1	39107.8	35490.4	42904.6	47273.9	33113	22126.6	46097.1	21963.4	24543.4	54766.2	22626.7	17405.4	61119.8	38378.1	50282.7	60908.6	30580.8	56185	54043.4	66725.3	47012.5	63836.9	25221.4	44682.2	46764.1	59371.5	30896.5	15930.9	22423.8	34478.5	52453.7	55304.1	17022.7	48434.6	52387.1	31938	52927.9	50136.6	53051.1	14940.4	27211.1	47524.5	51073.5	27690.3	13466.7	48431.3	47427.8
	38838.1	30698	39051.6	35416	42817.9	47187.7	33059.4	22080.5	46013.3	21927.4	24517.9	54627.2	22589.3	17380.1	61002.1	38323.2	50163.9	60823.3	30527.7	56067.5	53882.2	66578.9	46934.3	63711.3	25177.7	44550.9	46684.5	59266.6	30840.5	15901.2	22380	34362.9	52345.7	55183.6	16990.3	48290.5	52268.4	31883.5	52796.3	50032.5	52967.4	14919.3	27150.1	47410.5	50971.2	27642.5	13448.4	48327.9	47351.9
	38759.2	30640	38995.5	35341.7	42731.3	47101.6	33006	22034.6	45929.7	21891.5	24492.4	54488.5	22552	17354.8	60884.6	38268.4	50045.4	60738.2	30474.6	55950.2	53721.4	66432.8	46856.1	63585.9	25134.1	44420	46605	59161.9	30784.5	15871.5	22336.4	34247.6	52237.9	55063.3	16958	48146.9	52150	31829	52665.1	49928.7	52883.9	14898.2	27089.3	47296.8	50869	27594.7	13430.2	48224.6	47276
	38680.3	30582.1	38939.5	35267.6	42644.9	47015.7	32952.6	21988.7	45846.2	21855.7	24466.9	54350.1	22514.7	17329.6	60767.4	38213.6	49927.2	60653.1	30421.7	55833.1	53561.1	66287	46778.1	63460.8	25090.6	44289.5	46525.6	59057.3	30728.6	15841.8	22292.7	34132.6	52130.2	54943.3	16925.7	48003.6	52031.9	31774.6	52534.2	49825.1	52800.5	14877.1	27028.6	47183.4	50767	27547.1	13412.1	48121.6	47200.3
	38601.7	30524.3	38883.6	35193.6	42558.7	46929.9	32899.2	21942.9	45762.8	21819.9	24441.4	54212.1	22477.5	17304.4	60650.3	38158.9	49809.2	60568.1	30368.8	55716.2	53401.3	66141.5	46700.1	63335.8	25047.1	44159.3	46446.4	58952.9	30672.9	15812.2	22249.2	34018.1	52022.8	54823.5	16893.5	47860.7	51914	31720.3	52403.6	49721.7	52717.1	14856	26968.1	47070.2	50665.1	27499.5	13393.9	48018.8	47124.7
	38523.1	30466.5	38827.7	35119.7	42472.5	46844.2	32846	21897.2	45679.5	21784.1	24416	54074.4	22440.3	17279.2	60533.4	38104.3	49691.5	60483.2	30316	55599.5	53241.9	65996.3	46622.3	63211.1	25003.6	44029.5	46367.2	58848.6	30617.2	15782.7	22205.8	33904	51915.6	54704	16861.3	47718.3	51796.3	31666	52273.3	49618.5	52633.9	14835	26907.6	46957.3	50563.5	27452	13375.8	47916.1	47049.2
	38444.7	30408.9	38771.8	35046	42386.6	46758.7	32792.7	21851.6	45596.4	21748.4	24390.5	53937	22403.2	17254	60416.7	38049.7	49574	60398.4	30263.3	55483.1	53083	65851.4	46544.6	63086.6	24960.3	43900.1	46288.2	58744.6	30561.6	15753.2	22162.4	33790.2	51808.6	54584.7	16829.1	47576.2	51678.9	31611.9	52143.2	49515.4	52550.8	14814	26847.3	46844.6	50462	27404.5	13357.6	47813.7	46973.7
	38366.5	30351.4	38716	34972.4	42300.7	46673.3	32739.6	21806	45513.4	21712.7	24365.1	53799.9	22366.1	17228.9	60300.2	37995.1	49456.8	60313.7	30210.7	55366.8	52924.6	65706.7	46466.9	62962.3	24917	43771	46209.3	58640.6	30506.1	15723.7	22119.1	33676.8	51701.7	54465.6	16797.1	47434.6	51561.7	31557.8	52013.5	49412.6	52467.8	14793	26787.1	46732.2	50360.8	27357.1	13339.5	47711.5	46898.4
	38288.4	30293.9	38660.3	34898.9	42215.1	46588	32686.5	21760.6	45430.4	21677.1	24339.6	53663.2	22329.1	17203.8	60183.9	37940.6	49339.9	60229.1	30158.1	55250.8	52766.6	65562.4	46389.4	62838.3	24873.7	43642.4	46130.5	58536.9	30450.7	15694.3	22075.9	33563.8	51595.1	54346.8	16765.1	47293.3	51444.8	31503.8	51884.1	49310	52384.9	14772.1	26727.1	46620	50259.7	27309.8	13321.5	47609.4	46823.2
	38210.4	30236.5	38604.6	34825.6	42129.5	46502.9	32633.5	21715.2	45347.6	21641.5	24314.2	53526.7	22292.2	17178.7	60067.7	37886.2	49223.2	60144.5	30105.6	55135	52609	65418.3	46312	62714.4	24830.6	43514	46051.7	58433.3	30395.3	15665	22032.7	33451.1	51488.7	54228.2	16733.1	47152.5	51328.1	31449.8	51755	49207.5	52302.1	14751.1	26667.1	46508.1	50158.7	27262.6	13303.4	47507.6	46748
	38132.5	30179.3	38549	34752.4	42044.1	46417.9	32580.5	21669.9	45264.9	21606	24288.8	53390.6	22255.2	17153.7	59951.8	37831.8	49106.8	60060	30053.2	55019.4	52451.9	65274.5	46234.6	62590.8	24787.4	43386.1	45973.1	58329.8	30340.1	15635.6	21989.7	33338.9	51382.4	54109.8	16701.2	47012	51211.6	31396	51626.1	49105.3	52219.4	14730.2	26607.3	46396.4	50058	27215.4	13285.3	47405.9	46673
	38054.8	30122.1	38493.4	34679.3	41958.8	46333	32527.6	21624.7	45182.3	21570.5	24263.4	53254.8	22218.4	17128.7	59836	37777.5	48990.6	59975.6	30000.8	54904	52295.2	65130.9	46157.4	62467.4	24744.4	43258.5	45894.6	58226.5	30284.9	15606.4	21946.7	33227	51276.4	53991.7	16669.3	46871.9	51095.4	31342.2	51497.6	49003.2	52136.8	14709.3	26547.6	46284.9	49957.4	27168.4	13267.3	47304.4	46598
	37977.2	30065	38437.9	34606.3	41873.7	46248.3	32474.8	21579.6	45099.8	21535.1	24238	53119.4	22181.6	17103.7	59720.4	37723.2	48874.6	59891.3	29948.6	54788.8	52139	64987.7	46080.2	62344.1	24701.4	43131.2	45816.2	58123.4	30229.9	15577.2	21903.7	33115.5	51170.6	53873.8	16637.5	46732.3	50979.4	31288.5	51369.3	48901.3	52054.3	14688.5	26488	46173.7	49857	27121.3	13249.3	47203.1	46523.2
	37899.8	30007.9	38382.5	34533.5	41788.7	46163.6	32422	21534.5	45017.4	21499.7	24212.6	52984.2	22144.8	17078.7	59604.9	37669	48758.9	59807	29896.3	54673.8	51983.2	64844.7	46003.2	62221.1	24658.4	43004.3	45737.9	58020.4	30174.9	15548	21860.9	33004.3	51064.9	53756.1	16605.8	46593	50863.7	31234.9	51241.4	48799.6	51971.9	14667.6	26428.5	46062.7	49756.7	27074.4	13231.3	47102	46448.4
	37822.5	29951	38327	34460.8	41703.9	46079.1	32369.3	21489.5	44935.1	21464.3	24187.2	52849.4	22108.1	17053.8	59489.6	37614.8	48643.5	59722.8	29844.2	54559	51827.9	64702	45926.2	62098.3	24615.5	42877.8	45659.7	57917.6	30120	15518.9	21818.1	32893.5	50959.4	53638.7	16574.1	46454	50748.1	31181.3	51113.7	48698.1	51889.6	14646.8	26369.1	45952	49656.6	27027.5	13213.3	47001.1	46373.7
	37745.3	29894.1	38271.7	34388.2	41619.1	45994.7	32316.6	21444.6	44853	21429	24161.8	52714.8	22071.4	17028.9	59374.5	37560.7	48528.3	59638.7	29792.1	54444.4	51673	64559.5	45849.3	61975.7	24572.7	42751.6	45581.6	57814.9	30065.2	15489.8	21775.4	32783.1	50854.1	53521.4	16542.4	46315.5	50632.8	31127.8	50986.3	48596.8	51807.4	14626	26309.9	45841.5	49556.7	26980.7	13195.4	46900.4	46299.1
	37668.2	29837.3	38216.3	34315.8	41534.5	45910.4	32263.9	21399.8	44770.9	21393.7	24136.4	52580.6	22034.8	17004	59259.6	37506.6	48413.3	59554.7	29740.1	54330	51518.5	64417.3	45772.5	61853.3	24529.9	42625.8	45503.6	57712.4	30010.5	15460.7	21732.8	32673	50749	53404.4	16510.8	46177.3	50517.8	31074.4	50859.2	48495.6	51725.3	14605.2	26250.7	45731.2	49457	26933.9	13177.4	46799.9	46224.6
	37591.3	29780.6	38161	34243.4	41450	45826.3	32211.4	21355.1	44688.9	21358.5	24111	52446.6	21998.2	16979.2	59144.9	37452.6	48298.6	59470.7	29688.1	54215.8	51364.5	64275.4	45695.8	61731.1	24487.2	42500.3	45425.7	57610	29955.8	15431.8	21690.3	32563.3	50644.1	53287.7	16479.3	46039.6	50402.9	31021	50732.3	48394.7	51643.2	14584.4	26191.7	45621.2	49357.4	26887.2	13159.5	46699.5	46150.2
	37514.5	29724	38105.8	34171.2	41365.7	45742.2	32158.8	21310.4	44607	21323.3	24085.6	52313	21961.7	16954.3	59030.2	37398.6	48184.1	59386.8	29636.2	54101.8	51210.9	64133.7	45619.2	61609.1	24444.5	42375.2	45347.9	57507.7	29901.3	15402.8	21647.8	32454	50539.4	53171.1	16447.8	45902.2	50288.3	30967.8	50605.8	48293.9	51561.3	14563.7	26132.8	45511.4	49257.9	26840.6	13141.6	46599.3	46075.8
	37437.8	29667.5	38050.6	34099.1	41281.5	45658.3	32106.4	21265.8	44525.1	21288.2	24060.3	52179.7	21925.2	16929.5	58915.8	37344.7	48069.8	59302.9	29584.4	53987.9	51057.7	63992.3	45542.7	61487.2	24401.9	42250.4	45270.2	57405.7	29846.8	15373.9	21605.4	32345	50434.9	53054.7	16416.3	45765.1	50174	30914.5	50479.5	48193.3	51479.4	14542.9	26074	45401.8	49158.7	26794.1	13123.7	46499.3	46001.6
	37361.3	29611	37995.5	34027.2	41197.4	45574.5	32053.9	21221.3	44443.4	21253.1	24034.9	52046.7	21888.8	16904.7	58801.5	37290.8	47955.8	59219.1	29532.6	53874.3	50905	63851.2	45466.2	61365.6	24359.3	42126	45192.5	57303.7	29792.4	15345	21563.1	32236.4	50330.5	52938.6	16384.9	45628.5	50059.8	30861.4	50353.5	48092.9	51397.6	14522.2	26015.3	45292.5	49059.6	26747.6	13105.8	46399.5	45927.4
	37284.8	29554.6	37940.3	33955.3	41113.4	45490.8	32001.6	21176.9	44361.8	21218	24009.5	51913.9	21852.4	16880	58687.4	37236.9	47842	59135.4	29480.9	53760.9	50752.6	63710.3	45389.9	61244.2	24316.8	42001.9	45115	57201.9	29738.1	15316.2	21520.8	32128.1	50226.3	52822.7	16353.5	45492.2	49945.9	30808.3	50227.8	47992.6	51316	14501.6	25956.7	45183.4	48960.6	26701.2	13087.9	46299.9	45853.3
	37208.5	29498.3	37885.3	33883.6	41029.6	45407.2	31949.2	21132.5	44280.2	21183	23984.1	51781.5	21816	16855.3	58573.4	37183.1	47728.5	59051.8	29429.3	53647.6	50600.7	63569.6	45313.6	61123	24274.4	41878.2	45037.5	57100.2	29683.9	15287.5	21478.6	32020.2	50122.3	52707	16322.2	45356.3	49832.1	30755.3	50102.3	47892.6	51234.4	14480.9	25898.3	45074.5	48861.8	26654.8	13070	46200.4	45779.2
	37132.3	29442.1	37830.2	33812	40945.8	45323.7	31896.9	21088.3	44198.8	21148	23958.7	51649.4	21779.7	16830.6	58459.6	37129.4	47615.2	58968.2	29377.7	53534.5	50449.3	63429.2	45237.4	61001.9	24232	41754.8	44960.2	56998.7	29629.7	15258.7	21436.5	31912.7	50018.5	52591.5	16291	45220.7	49718.6	30702.4	49977.1	47792.7	51152.9	14460.2	25839.9	44965.8	48763.2	26608.5	13052.2	46101.1	45705.3
	37056.3	29385.9	37775.2	33740.5	40862.2	45240.4	31844.7	21044	44117.4	21113.1	23933.4	51517.5	21743.5	16805.9	58346	37075.6	47502.1	58884.6	29326.2	53421.6	50298.2	63289.1	45161.2	60881.1	24189.6	41631.7	44882.9	56897.3	29575.7	15230	21394.4	31805.5	49914.8	52476.3	16259.8	45085.5	49605.4	30649.5	49852.2	47692.9	51071.4	14439.6	25781.7	44857.4	48664.7	26562.3	13034.4	46002	45631.4
	36980.3	29329.8	37720.3	33669.1	40778.7	45157.1	31792.5	20999.9	44036.1	21078.1	23908	51386	21707.2	16781.2	58232.5	37021.9	47389.2	58801.1	29274.7	53308.9	50147.5	63149.2	45085.2	60760.4	24147.3	41509	44805.7	56796.1	29521.7	15201.4	21352.4	31698.7	49811.4	52361.2	16228.6	44950.7	49492.3	30596.7	49727.5	47593.4	50990.1	14419	25723.5	44749.2	48566.4	26516.1	13016.5	45903	45557.6
	36904.5	29273.8	37665.4	33597.8	40695.4	45073.9	31740.3	20955.8	43954.9	21043.3	23882.6	51254.7	21671.1	16756.6	58119.1	36968.3	47276.6	58717.7	29223.3	53196.4	49997.3	63009.5	45009.2	60639.9	24105	41386.6	44728.6	56695	29467.8	15172.8	21310.5	31592.2	49708.1	52246.4	16197.5	44816.2	49379.4	30543.9	49603.1	47494	50908.8	14398.4	25665.5	44641.2	48468.2	26470	12998.7	45804.3	45483.9
	36828.8	29217.8	37610.5	33526.6	40612.1	44990.9	31688.2	20911.8	43873.8	21008.4	23857.2	51123.8	21634.9	16732	58005.9	36914.7	47164.2	58634.3	29171.9	53084	49847.5	62870.1	44933.3	60519.6	24062.8	41264.5	44651.6	56594	29413.9	15144.2	21268.7	31486	49604.9	52131.7	16166.4	44682.1	49266.8	30491.2	49479	47394.8	50827.6	14377.8	25607.6	44533.4	48370.2	26423.9	12980.9	45705.6	45410.3
	36753.2	29161.9	37555.6	33455.5	40528.9	44907.9	31636.1	20867.9	43792.7	20973.6	23831.8	50993.1	21598.8	16707.4	57892.8	36861.1	47052.1	58550.9	29120.6	52971.9	49698.1	62731	44857.4	60399.5	24020.6	41142.8	44574.6	56493.2	29360.2	15115.7	21226.9	31380.2	49502	52017.3	16135.4	44548.4	49154.4	30438.6	49355.2	47295.8	50746.5	14357.3	25549.7	44425.8	48272.3	26377.9	12963.2	45607.2	45336.7
	36677.7	29106.1	37500.8	33384.6	40445.9	44825.1	31584.1	20824	43711.7	20938.9	23806.4	50862.7	21562.8	16682.8	57779.9	36807.6	46940.1	58467.6	29069.4	52859.9	49549.1	62592	44781.6	60279.5	23978.5	41021.4	44497.8	56392.5	29306.5	15087.2	21185.2	31274.8	49399.2	51903	16104.4	44415	49042.2	30386.1	49231.6	47196.9	50665.4	14336.7	25492	44318.5	48174.5	26332	12945.4	45508.9	45263.2
	36602.4	29050.4	37446	33313.8	40363	44742.4	31532.1	20780.3	43630.8	20904.1	23780.9	50732.6	21526.8	16658.2	57667.1	36754	46828.4	58384.4	29018.2	52748.1	49400.5	62453.4	44705.9	60159.8	23936.5	40900.4	44421	56291.9	29252.9	15058.8	21143.6	31169.7	49296.6	51789	16073.4	44281.9	48930.2	30333.6	49108.2	47098.2	50584.5	14316.2	25434.4	44211.4	48076.9	26286.1	12927.6	45410.8	45189.8
	36527.1	28994.7	37391.3	33243	40280.1	44659.7	31480.1	20736.5	43550	20869.4	23755.5	50602.7	21490.8	16633.7	57554.5	36700.6	46716.9	58301.2	28967	52636.4	49252.3	62314.9	44630.3	60040.2	23894.4	40779.7	44344.3	56191.5	29199.4	15030.4	21102	31064.9	49194.1	51675.2	16042.6	44149.2	48818.4	30281.1	48985.1	46999.7	50503.6	14295.7	25376.9	44104.5	47979.5	26240.3	12909.9	45312.9	45116.4
	36452	28939.1	37336.5	33172.4	40197.4	44577.2	31428.2	20692.9	43469.2	20834.8	23730.1	50473.2	21454.9	16609.2	57442	36647.1	46605.6	58218	28915.9	52524.9	49104.5	62176.7	44554.7	59920.8	23852.5	40659.3	44267.6	56091.2	29145.9	15002	21060.5	30960.5	49091.9	51561.6	16011.7	44016.9	48706.8	30228.7	48862.3	46901.3	50422.8	14275.2	25319.5	43997.8	47882.2	26194.6	12892.1	45215.1	45043.1
	36377	28883.5	37281.8	33101.9	40114.8	44494.7	31376.3	20649.3	43388.5	20800.2	23704.7	50343.9	21419	16584.7	57329.6	36593.7	46494.5	58134.9	28864.9	52413.6	48957.1	62038.7	44479.2	59801.6	23810.5	40539.2	44191.1	55991	29092.5	14973.7	21019	30856.4	48989.8	51448.1	15980.9	43884.9	48595.4	30176.4	48739.7	46803.1	50342	14254.7	25262.2	43891.3	47785	26148.9	12874.4	45117.5	44969.9
	36302.1	28828	37227.1	33031.4	40032.3	44412.4	31324.5	20605.8	43307.9	20765.6	23679.2	50214.9	21383.2	16560.2	57217.4	36540.3	46383.7	58051.9	28813.9	52302.5	48810.2	61901	44403.8	59682.5	23768.6	40419.5	44114.6	55891	29039.2	14945.4	20977.6	30752.7	48887.8	51334.9	15950.1	43753.3	48484.2	30124.1	48617.4	46705	50261.3	14234.2	25205	43785	47688	26103.2	12856.7	45020	44896.8
	36227.3	28772.6	37172.5	32961.1	39949.9	44330.2	31272.6	20562.3	43227.3	20731	23653.8	50086.2	21347.4	16535.8	57105.3	36487	46273.1	57968.8	28763	52191.5	48663.6	61763.4	44328.4	59563.7	23726.8	40300.1	44038.2	55791.1	28986	14917.2	20936.3	30649.3	48786	51221.9	15919.4	43621.9	48373.2	30071.9	48495.4	46607.1	50180.7	14213.8	25147.9	43678.9	47591.1	26057.6	12839	44922.7	44823.7
	36152.6	28717.3	37117.9	32890.9	39867.6	44248	31220.8	20518.9	43146.9	20696.5	23628.3	49957.7	21311.6	16511.4	56993.3	36433.7	46162.6	57885.8	28712.1	52080.7	48517.4	61626.1	44253.1	59444.9	23685	40181	43961.9	55691.3	28932.8	14889	20895.1	30546.3	48684.4	51109.1	15888.7	43491	48262.5	30019.8	48373.6	46509.4	50100.2	14193.3	25090.9	43573.1	47494.4	26012.1	12821.3	44825.6	44750.6
	36078	28662	37063.3	32820.8	39785.4	44165.9	31169.1	20475.6	43066.4	20662	23602.8	49829.5	21275.9	16486.9	56881.5	36380.4	46052.4	57802.9	28661.3	51970	48371.6	61489.1	44177.9	59326.4	23643.2	40062.2	43885.6	55591.6	28879.7	14860.8	20853.9	30443.6	48582.9	50996.4	15858.1	43360.4	48151.9	29967.7	48252	46411.9	50019.7	14172.9	25034	43467.4	47397.8	25966.6	12803.6	44728.6	44677.7
	36003.5	28606.7	37008.7	32750.8	39703.3	44084	31117.4	20432.4	42986.1	20627.5	23577.3	49701.6	21240.2	16462.6	56769.8	36327.1	45942.5	57720	28610.5	51859.5	48226.2	61352.2	44102.7	59208	23601.5	39943.8	43809.4	55492.1	28826.7	14832.7	20812.8	30341.2	48481.6	50884	15827.5	43230.1	48041.5	29915.6	48130.7	46314.5	49939.3	14152.5	24977.1	43362	47301.3	25921.2	12786	44631.7	44604.8
	35929.1	28551.5	36954.2	32680.9	39621.3	44002.1	31065.7	20389.2	42905.7	20593.1	23551.8	49574	21204.5	16438.2	56658.2	36273.9	45832.7	57637.1	28559.7	51749.2	48081.2	61215.6	44027.5	59089.8	23559.8	39825.6	43733.3	55392.6	28773.8	14804.6	20771.7	30239.1	48380.5	50771.7	15797	43100.1	47931.4	29863.7	48009.6	46217.2	49859	14132.1	24920.4	43256.7	47205	25875.9	12768.3	44535.1	44531.9
	35854.9	28496.4	36899.6	32611.1	39539.5	43920.3	31014	20346.1	42825.5	20558.7	23526.3	49446.6	21168.9	16413.8	56546.7	36220.6	45723.1	57554.2	28509	51639	47936.6	61079.2	43952.5	58971.8	23518.2	39707.8	43657.2	55293.3	28720.9	14776.5	20730.7	30137.4	48279.5	50659.7	15766.5	42970.5	47821.4	29811.7	47888.8	46120.1	49778.7	14111.8	24863.8	43151.7	47108.8	25830.6	12750.7	44438.5	44459.2
	35780.7	28441.4	36845.1	32541.3	39457.6	43838.6	30962.3	20303	42745.3	20524.3	23500.8	49319.5	21133.3	16389.5	56435.4	36167.5	45613.8	57471.4	28458.4	51529	47792.3	60943	43877.4	58853.9	23476.6	39590.3	43581.2	55194.2	28668.1	14748.5	20689.8	30036	48178.7	50547.8	15736	42841.2	47711.6	29759.9	47768.2	46023.2	49698.5	14091.4	24807.3	43046.9	47012.7	25785.3	12733	44342.2	44386.4
	35706.6	28386.4	36790.6	32471.7	39375.9	43757	30910.7	20260	42665.2	20489.9	23475.2	49192.7	21097.8	16365.2	56324.2	36114.3	45504.6	57388.6	28407.8	51419.2	47648.5	60807.1	43802.5	58736.2	23435	39473.2	43505.3	55095.1	28615.4	14720.5	20648.9	29935	48078	50436.1	15705.6	42712.3	47602	29708	47647.8	45926.4	49618.3	14071	24750.9	42942.2	46916.8	25740.1	12715.4	44246	44313.8
	35632.7	28331.4	36736.2	32402.2	39294.3	43675.5	30859.1	20217.1	42585.1	20455.6	23449.7	49066.1	21062.3	16340.9	56213.1	36061.1	45395.7	57305.9	28357.2	51309.5	47505	60671.3	43727.6	58618.7	23393.5	39356.3	43429.5	54996.2	28562.7	14692.6	20608.1	29834.3	47977.5	50324.6	15675.2	42583.6	47492.6	29656.3	47527.7	45829.8	49538.2	14050.7	24694.5	42837.8	46821	25695	12697.8	44149.9	44241.2
	35558.8	28276.6	36681.7	32332.8	39212.8	43594.1	30807.6	20174.2	42505.1	20421.3	23424.1	48939.8	21026.8	16316.6	56102.1	36008	45286.9	57223.1	28306.7	51199.9	47361.9	60535.8	43652.7	58501.3	23352	39239.7	43353.7	54897.3	28510.1	14664.6	20567.4	29733.9	47877.1	50213.3	15644.9	42455.4	47383.4	29604.5	47407.9	45733.3	49458.2	14030.4	24638.3	42733.5	46725.3	25649.9	12680.2	44054	44168.6
	35485.1	28221.7	36627.3	32263.4	39131.4	43512.7	30756	20131.4	42425.1	20387.1	23398.5	48813.7	20991.3	16292.3	55991.2	35954.9	45178.4	57140.4	28256.2	51090.5	47219.2	60400.5	43577.9	58384	23310.6	39123.5	43278	54798.6	28457.6	14636.8	20526.7	29633.8	47776.9	50102.2	15614.5	42327.4	47274.4	29552.9	47288.3	45637	49378.2	14010.1	24582.2	42629.5	46629.7	25604.9	12662.5	43958.2	44096.1
	35411.4	28167	36572.9	32194.2	39050	43431.5	30704.5	20088.6	42345.2	20352.8	23372.9	48687.9	20955.9	16268.1	55880.5	35901.8	45070.1	57057.7	28205.7	50981.3	47076.9	60265.4	43503.1	58267	23269.2	39007.6	43202.3	54700	28405.1	14608.9	20486.1	29534.1	47676.9	49991.2	15584.3	42199.8	47165.6	29501.2	47168.9	45540.8	49298.3	13989.8	24526.1	42525.6	46534.3	25559.9	12644.9	43862.6	44023.7
	35337.8	28112.2	36518.5	32125	38968.8	43350.3	30653	20045.9	42265.3	20318.6	23347.2	48562.4	20920.6	16243.8	55769.9	35848.8	44962	56975.1	28155.3	50872.2	46934.9	60130.5	43428.4	58150.1	23227.8	38891.9	43126.7	54601.6	28352.7	14581.1	20445.5	29434.7	47577	49880.5	15554.1	42072.4	47056.9	29449.7	47049.7	45444.8	49218.4	13969.5	24470.2	42422	46439	25514.9	12627.4	43767.1	43951.3
	35264.4	28057.6	36464.1	32056	38887.6	43269.2	30601.6	20003.3	42185.5	20284.4	23321.6	48437.1	20885.2	16219.6	55659.3	35795.7	44854	56892.4	28105	50763.3	46793.4	59995.8	43353.8	58033.3	23186.5	38776.6	43051.1	54503.2	28300.4	14553.4	20405	29335.6	47477.2	49769.9	15523.9	41945.4	46948.5	29398.2	46930.8	45348.9	49138.6	13949.2	24414.3	42318.5	46343.8	25470	12609.8	43671.8	43879
	35191	28003	36409.7	31987	38806.6	43188.2	30550.1	19960.7	42105.7	20250.3	23295.9	48312.1	20849.9	16195.4	55548.9	35742.7	44746.3	56809.8	28054.7	50654.5	46652.2	59861.3	43279.2	57916.7	23145.2	38661.6	42975.6	54405	28248.2	14525.6	20364.6	29236.8	47377.6	49659.5	15493.7	41818.8	46840.2	29346.7	46812.1	45253.2	49058.9	13928.9	24358.5	42215.3	46248.8	25425.2	12592.2	43576.6	43806.7
	35117.8	27948.4	36355.4	31918.1	38725.6	43107.3	30498.7	19918.2	42025.9	20216.2	23270.2	48187.3	20814.7	16171.2	55438.6	35689.7	44638.8	56727.2	28004.4	50545.8	46511.3	59727	43204.6	57800.2	23103.9	38546.9	42900.2	54306.8	28196	14497.9	20324.2	29138.4	47278.1	49549.3	15463.6	41692.4	46732.1	29295.3	46693.6	45157.6	48979.1	13908.7	24302.9	42112.2	46153.8	25380.4	12574.6	43481.5	43734.4
	35044.6	27893.9	36301	31849.3	38644.7	43026.4	30447.3	19875.8	41946.2	20182	23244.5	48062.8	20779.4	16147	55328.4	35636.7	44531.5	56644.6	27954.2	50437.3	46370.9	59592.9	43130.1	57683.9	23062.7	38432.5	42824.8	54208.8	28143.8	14470.2	20283.9	29040.2	47178.8	49439.3	15433.5	41566.4	46624.2	29243.9	46575.4	45062.2	48899.5	13888.4	24247.3	42009.3	46059	25335.7	12557.1	43386.6	43662.3
	34971.5	27839.4	36246.7	31780.6	38563.8	42945.7	30395.9	19833.4	41866.6	20148	23218.8	47938.5	20744.2	16122.9	55218.4	35583.7	44424.3	56562.1	27903.9	50328.9	46230.8	59459.1	43055.6	57567.8	23021.5	38318.4	42749.5	54110.9	28091.8	14442.6	20243.6	28942.4	47079.7	49329.4	15403.5	41440.7	46516.5	29192.6	46457.4	44966.9	48819.9	13868.2	24191.8	41906.6	45964.3	25291	12539.5	43291.9	43590.1
	34898.5	27785	36192.3	31712	38483.1	42865	30344.5	19791	41787	20113.9	23193.1	47814.5	20709	16098.7	55108.4	35530.8	44317.4	56479.5	27853.8	50220.7	46091.1	59325.4	42981.2	57451.8	22980.3	38204.6	42674.3	54013.1	28039.7	14415	20203.4	28845	46980.7	49219.7	15373.5	41315.3	46409	29141.3	46339.6	44871.7	48740.3	13848	24136.4	41804.1	45869.8	25246.4	12522	43197.3	43518
	34825.6	27730.7	36138	31643.5	38402.4	42784.4	30293.1	19748.8	41707.4	20079.9	23167.3	47690.8	20673.9	16074.6	54998.5	35477.8	44210.6	56397	27803.7	50112.6	45951.7	59191.9	42906.8	57335.9	22939.2	38091.2	42599	53915.4	27987.8	14387.4	20163.3	28747.8	46881.8	49110.2	15343.6	41190.2	46301.6	29090	46222.1	44776.7	48660.8	13827.8	24081	41701.8	45775.3	25201.8	12504.4	43102.8	43446
	34752.8	27676.3	36083.7	31575.1	38321.8	42703.8	30241.8	19706.6	41627.9	20045.9	23141.5	47567.2	20638.8	16050.5	54888.7	35424.9	44104.1	56314.5	27753.6	50004.7	45812.8	59058.7	42832.4	57220.2	22898.1	37978	42523.9	53817.8	27935.9	14359.9	20123.2	28651	46783	49000.9	15313.6	41065.4	46194.5	29038.8	46104.8	44681.9	48581.4	13807.6	24025.8	41599.7	45681	25157.3	12486.9	43008.5	43374
	34680.1	27622.1	36029.3	31506.7	38241.3	42623.4	30190.5	19664.4	41548.4	20011.9	23115.7	47444	20603.7	16026.4	54779	35372	43997.8	56231.9	27703.5	49896.8	45674.2	58925.6	42758.1	57104.6	22857	37865.1	42448.8	53720.3	27884.1	14332.4	20083.2	28554.4	46684.5	48891.7	15283.8	40941	46087.5	28987.7	45987.7	44587.1	48502	13787.4	23970.7	41497.7	45586.8	25112.8	12469.3	42914.3	43302
	34607.5	27567.9	35975	31438.4	38160.9	42543	30139.2	19622.3	41468.9	19977.9	23089.8	47320.9	20568.6	16002.3	54669.4	35319	43891.6	56149.4	27653.5	49789.2	45535.9	58792.7	42683.8	56989.2	22816	37752.5	42373.7	53622.9	27832.3	14304.9	20043.2	28458.2	46586	48782.7	15253.9	40816.8	45980.7	28936.6	45870.8	44492.6	48422.6	13767.2	23915.6	41396	45492.7	25068.3	12451.8	42820.2	43230.1
	34535	27513.7	35920.7	31370.3	38080.6	42462.7	30087.9	19580.2	41389.5	19944	23063.9	47198.2	20533.6	15978.2	54559.9	35266.1	43785.6	56066.9	27603.5	49681.6	45398.1	58660.1	42609.5	56873.9	22775	37640.2	42298.7	53525.6	27780.6	14277.5	20003.3	28362.3	46487.7	48673.9	15224.1	40693	45874	28885.5	45754.2	44398.1	48343.3	13747	23860.6	41294.4	45398.7	25023.9	12434.3	42726.3	43158.3
	34462.5	27459.6	35866.4	31302.2	38000.3	42382.4	30036.6	19538.2	41310.1	19910	23038	47075.6	20498.6	15954.1	54450.5	35213.2	43679.9	55984.4	27553.5	49574.2	45260.6	58527.6	42535.3	56758.8	22734	37528.3	42223.8	53428.4	27729	14250.1	19963.4	28266.8	46389.6	48565.3	15194.3	40569.4	45767.6	28834.5	45637.7	44303.8	48264	13726.8	23805.8	41193	45304.8	24979.6	12416.8	42632.5	43086.4
	34390.2	27405.5	35812.1	31234.2	37920.1	42302.3	29985.3	19496.3	41230.8	19876.1	23012.1	46953.3	20463.6	15930.1	54341.2	35160.3	43574.3	55901.9	27503.6	49466.9	45123.4	58395.3	42461.1	56643.8	22693	37416.6	42148.8	53331.3	27677.4	14222.7	19923.6	28171.5	46291.5	48456.8	15164.6	40446.2	45661.3	28783.5	45521.5	44209.7	48184.7	13706.6	23751	41091.8	45211.1	24935.3	12399.2	42538.8	43014.6
	34317.9	27351.4	35757.7	31166.2	37840	42222.2	29934	19454.4	41151.4	19842.3	22986.2	46831.3	20428.7	15906	54232	35107.4	43468.9	55819.4	27453.7	49359.8	44986.6	58263.2	42387	56528.9	22652.1	37305.2	42074	53234.3	27625.9	14195.4	19883.9	28076.6	46193.7	48348.4	15134.9	40323.3	45555.2	28732.6	45405.5	44115.6	48105.5	13686.5	23696.3	40990.7	45117.4	24891	12381.7	42445.3	42942.9
	34245.7	27297.4	35703.4	31098.4	37759.9	42142.2	29882.7	19412.6	41072.2	19808.4	22960.2	46709.5	20393.7	15882	54122.9	35054.5	43363.7	55736.9	27403.9	49252.8	44850.2	58131.3	42312.9	56414.2	22611.2	37194.1	41999.1	53137.4	27574.4	14168	19844.2	27981.9	46095.9	48240.3	15105.2	40200.7	45449.2	28681.6	45289.7	44021.7	48026.4	13666.3	23641.7	40889.9	45023.9	24846.8	12364.2	42351.9	42871.2
	34173.6	27243.5	35649.1	31030.6	37679.9	42062.2	29831.5	19370.8	40992.9	19774.6	22934.2	46587.9	20358.8	15857.9	54013.8	35001.7	43258.6	55654.4	27354.1	49145.9	44714.1	57999.6	42238.8	56299.6	22570.3	37083.3	41924.4	53040.6	27523	14140.8	19804.6	27887.6	45998.3	48132.3	15075.6	40078.4	45343.5	28630.8	45174.2	43928	47947.3	13646.2	23587.1	40789.2	44930.5	24802.7	12346.7	42258.7	42799.5
	34101.6	27189.6	35594.7	30962.9	37600	41982.3	29780.2	19329.1	40913.7	19740.7	22908.1	46466.6	20324	15833.9	53904.9	34948.8	43153.8	55571.9	27304.3	49039.1	44578.4	57868.1	42164.7	56185.2	22529.5	36972.8	41849.6	52943.9	27471.7	14113.5	19765	27793.6	45900.9	48024.5	15046	39956.4	45237.9	28580	45058.8	43834.4	47868.2	13626	23532.7	40688.7	44837.1	24758.5	12329.2	42165.5	42727.9
	34029.7	27135.7	35540.4	30895.3	37520.2	41902.5	29729	19287.5	40834.4	19706.9	22882	46345.5	20289.1	15809.9	53796	34895.9	43049.2	55489.4	27254.5	48932.5	44443.1	57736.8	42090.7	56070.8	22488.6	36862.6	41774.9	52847.3	27420.4	14086.3	19725.5	27699.9	45803.5	47916.8	15016.4	39834.7	45132.5	28529.2	44943.7	43740.9	47789.1	13605.9	23478.3	40588.4	44743.9	24714.5	12311.7	42072.5	42656.3
	33957.8	27081.9	35486	30827.8	37440.4	41822.8	29677.8	19245.9	40755.3	19673.1	22855.9	46224.6	20254.3	15785.9	53687.2	34843	42944.7	55406.9	27204.8	48826	44308.1	57605.7	42016.7	55956.7	22447.8	36752.7	41700.3	52750.8	27369.1	14059.1	19686	27606.5	45706.4	47809.3	14986.8	39713.3	45027.2	28478.4	44828.7	43647.5	47710.1	13585.8	23424	40488.3	44650.8	24670.4	12294.2	41979.7	42584.7
	33886.1	27028.1	35431.7	30760.3	37360.7	41743.1	29626.5	19204.3	40676.1	19639.4	22829.8	46104	20219.5	15761.9	53578.5	34790.1	42840.4	55324.3	27155.1	48719.6	44173.5	57474.7	41942.7	55842.6	22407.1	36643.1	41625.7	52654.4	27317.9	14031.9	19646.6	27513.5	45609.3	47702	14957.3	39592.2	44922.1	28427.7	44714	43554.3	47631.2	13565.6	23369.9	40388.3	44557.8	24626.4	12276.7	41887	42513.2
	33814.4	26974.4	35377.3	30693	37281	41663.5	29575.3	19162.8	40597	19605.6	22803.6	45983.6	20184.7	15737.9	53469.9	34737.3	42736.3	55241.8	27105.4	48613.3	44039.2	57344	41868.7	55728.7	22366.3	36533.7	41551.1	52558.1	27266.8	14004.8	19607.2	27420.7	45512.4	47594.8	14927.9	39471.5	44817.2	28377	44599.5	43461.2	47552.2	13545.5	23315.7	40288.5	44464.9	24582.5	12259.2	41794.3	42441.6
	33742.8	26920.7	35322.9	30625.7	37201.4	41583.9	29524.1	19121.4	40517.8	19571.9	22777.4	45863.4	20150	15714	53361.3	34684.4	42632.4	55159.3	27055.8	48507.1	43905.3	57213.4	41794.8	55614.9	22325.6	36424.7	41476.5	52461.8	27215.7	13977.7	19567.9	27328.3	45415.6	47487.8	14898.4	39351	44712.4	28326.4	44485.2	43368.2	47473.3	13525.4	23261.7	40188.9	44372.2	24538.6	12241.7	41701.9	42370.2
	33671.3	26867	35268.5	30558.5	37121.9	41504.5	29472.9	19080	40438.7	19538.1	22751.2	45743.5	20115.3	15690	53252.8	34631.5	42528.7	55076.7	27006.1	48401.1	43771.7	57083	41720.9	55501.2	22284.9	36316	41402	52365.7	27164.7	13950.6	19528.7	27236.1	45319	47380.9	14869	39230.8	44607.8	28275.8	44371.1	43275.4	47394.4	13505.3	23207.8	40089.4	44279.5	24494.7	12224.2	41609.5	42298.7
	33599.8	26813.4	35214.1	30491.3	37042.5	41425	29421.7	19038.6	40359.7	19504.4	22724.9	45623.8	20080.6	15666	53144.4	34578.6	42425.1	54994.1	26956.6	48295.2	43638.5	56952.8	41647	55387.7	22244.2	36207.5	41327.6	52269.6	27113.7	13923.6	19489.5	27144.3	45222.4	47274.2	14839.7	39110.9	44503.4	28225.2	44257.2	43182.7	47315.6	13485.2	23153.9	39990.2	44186.9	24450.9	12206.8	41517.3	42227.3
	33528.5	26759.8	35159.7	30424.3	36963.1	41345.7	29370.5	18997.4	40280.6	19470.8	22698.6	45504.3	20045.9	15642.1	53036.1	34525.7	42321.7	54911.6	26907	48189.4	43505.6	56822.7	41573.1	55274.2	22203.5	36099.3	41253.1	52173.7	27062.7	13896.5	19450.3	27052.7	45126.1	47167.6	14810.3	38991.3	44399.2	28174.7	44143.5	43090.1	47236.8	13465.1	23100.2	39891.1	44094.4	24407.1	12189.3	41425.2	42155.9
	33457.2	26706.2	35105.2	30357.3	36883.7	41266.4	29319.3	18956.1	40201.6	19437.1	22672.2	45385.1	20011.2	15618.1	52927.8	34472.8	42218.5	54829	26857.5	48083.7	43373.1	56692.9	41499.3	55160.9	22162.8	35991.5	41178.7	52077.8	27011.9	13869.5	19411.2	26961.5	45029.8	47061.2	14781	38872	44295.1	28124.1	44030.1	42997.7	47158	13445	23046.5	39792.1	44002.1	24363.4	12171.8	41333.2	42084.6
	33386	26652.7	35050.8	30290.4	36804.4	41187.2	29268	18914.9	40122.5	19403.4	22645.8	45266	19976.6	15594.2	52819.7	34419.9	42115.5	54746.4	26808	47978.1	43240.9	56563.2	41425.4	55047.8	22122.2	35883.9	41104.4	51982	26961	13842.6	19372.2	26870.6	44933.7	46955	14751.7	38752.9	44191.1	28073.7	43916.8	42905.4	47079.2	13424.9	22992.9	39693.4	43909.8	24319.7	12154.3	41241.4	42013.3
	33314.9	26599.2	34996.3	30223.5	36725.2	41108	29216.8	18873.8	40043.5	19369.8	22619.4	45147.2	19942	15570.3	52711.5	34367	42012.7	54663.7	26758.5	47872.7	43109.1	56433.7	41351.6	54934.7	22081.6	35776.6	41030	51886.3	26910.2	13815.6	19333.2	26780	44837.7	46848.9	14722.5	38634.2	44087.3	28023.2	43803.7	42813.2	47000.5	13404.8	22939.3	39594.8	43817.6	24276	12136.8	41149.7	41942
	33243.8	26545.8	34941.8	30156.8	36646.1	41028.9	29165.6	18832.7	39964.5	19336.1	22593	45028.7	19907.4	15546.4	52603.5	34314.1	41910	54581.1	26709	47767.4	42977.6	56304.4	41277.8	54821.8	22041	35669.5	40955.7	51790.7	26859.5	13788.7	19294.3	26689.7	44741.8	46743	14693.3	38515.8	43983.7	27972.8	43690.8	42721.1	46921.8	13384.7	22885.9	39496.4	43725.6	24232.4	12119.3	41058.1	41870.7
	33172.8	26492.4	34887.3	30090.1	36567	40949.9	29114.4	18791.7	39885.6	19302.5	22566.5	44910.3	19872.8	15522.4	52495.5	34261.1	41807.5	54498.4	26659.6	47662.1	42846.5	56175.3	41204	54709	22000.4	35562.8	40881.5	51695.1	26808.8	13761.9	19255.4	26599.6	44646.1	46637.2	14664.1	38397.6	43880.3	27922.4	43578.2	42629.1	46843.1	13364.6	22832.5	39398.1	43633.6	24188.8	12101.8	40966.6	41799.4
	33101.9	26439	34832.7	30023.4	36487.9	40870.9	29063.2	18750.7	39806.6	19268.9	22539.9	44792.2	19838.2	15498.5	52387.6	34208.2	41705.2	54415.7	26610.2	47557	42715.7	56046.3	41130.2	54596.3	21959.8	35456.3	40807.2	51599.7	26758.2	13735	19216.5	26509.9	44550.5	46531.5	14634.9	38279.8	43777	27872.1	43465.7	42537.3	46764.5	13344.5	22779.2	39300	43541.7	24145.3	12084.4	40875.2	41728.2
	33031.1	26385.7	34778.1	29956.9	36408.9	40792	29012	18709.8	39727.6	19235.3	22513.3	44674.3	19803.7	15474.6	52279.8	34155.3	41603	54333	26560.8	47452	42585.2	55917.5	41056.5	54483.7	21919.3	35350.2	40733	51504.3	26707.6	13708.2	19177.8	26420.5	44455	46426	14605.8	38162.2	43673.8	27821.8	43353.4	42445.6	46685.8	13324.4	22726	39202.1	43449.9	24101.8	12066.9	40784	41657
	32960.3	26332.3	34723.5	29890.4	36330	40713.1	28960.7	18668.9	39648.7	19201.7	22486.7	44556.7	19769.2	15450.7	52172	34102.3	41501.1	54250.3	26511.4	47347.1	42455.1	55788.9	40982.7	54371.3	21878.8	35244.3	40658.8	51409	26657	13681.4	19139	26331.4	44359.6	46320.7	14576.7	38044.9	43570.8	27771.5	43241.3	42354	46607.2	13304.3	22672.9	39104.3	43358.2	24058.4	12049.4	40692.9	41585.8
	32889.6	26279.1	34668.9	29824	36251.1	40634.3	28909.5	18628.1	39569.8	19168.2	22460	44439.2	19734.7	15426.8	52064.2	34049.3	41399.3	54167.5	26462.1	47242.3	42325.3	55660.5	40909	54258.9	21838.3	35138.7	40584.7	51313.8	26606.6	13654.6	19100.3	26242.6	44264.4	46215.5	14547.7	37927.9	43468	27721.2	43129.4	42262.6	46528.7	13284.2	22619.9	39006.7	43266.7	24014.9	12031.9	40601.9	41514.7
	32819	26225.8	34614.3	29757.7	36172.3	40555.6	28858.3	18587.3	39490.8	19134.6	22433.3	44322	19700.2	15402.9	51956.6	33996.3	41297.7	54084.7	26412.7	47137.6	42195.9	55532.2	40835.2	54146.7	21797.8	35033.3	40510.6	51218.6	26556.1	13627.8	19061.7	26154.1	44169.3	46110.4	14518.6	37811.2	43365.3	27671	43017.7	42171.2	46450.1	13264.1	22566.9	38909.3	43175.2	23971.6	12014.4	40511	41443.5
	32748.5	26172.6	34559.6	29691.4	36093.5	40476.9	28807	18546.6	39411.9	19101	22406.6	44205	19665.8	15379	51849	33943.3	41196.2	54001.9	26363.5	47033	42066.8	55404.1	40761.5	54034.6	21757.3	34928.3	40436.5	51123.6	26505.7	13601.1	19023.1	26065.9	44074.3	46005.5	14489.6	37694.8	43262.8	27620.7	42906.2	42080	46371.6	13244	22514	38812	43083.8	23928.2	11996.9	40420.2	41372.4
	32678	26119.4	34504.9	29625.2	36014.7	40398.2	28755.8	18505.9	39333	19067.5	22379.8	44088.2	19631.3	15355.1	51741.4	33890.3	41094.9	53919	26314.2	46928.5	41938.1	55276.2	40687.8	53922.6	21716.8	34823.5	40362.4	51028.6	26455.3	13574.4	18984.6	25978	43979.5	45900.7	14460.6	37578.6	43160.4	27570.6	42794.9	41988.9	46293	13223.9	22461.2	38714.9	42992.5	23884.9	11979.4	40329.6	41301.3
	32607.6	26066.3	34450.2	29559.1	35936.1	40319.6	28704.5	18465.3	39254.1	19034	22353	43971.6	19596.9	15331.3	51633.9	33837.3	40993.8	53836.1	26264.9	46824.1	41809.7	55148.4	40614.1	53810.7	21676.3	34719	40288.3	50933.7	26405	13547.8	18946.1	25890.3	43884.8	45796.1	14431.7	37462.8	43058.2	27520.4	42683.8	41897.9	46214.5	13203.8	22408.5	38618	42901.2	23841.6	11961.9	40239	41230.2
	32537.3	26013.1	34395.4	29493.1	35857.4	40241.1	28653.2	18424.7	39175.2	19000.4	22326.1	43855.2	19562.5	15307.4	51526.5	33784.2	40892.9	53753.2	26215.7	46719.9	41681.6	55020.8	40540.4	53698.9	21635.9	34614.8	40214.3	50838.9	26354.7	13521.1	18907.7	25803	43790.2	45691.6	14402.8	37347.2	42956.2	27470.3	42572.9	41807.1	46136	13183.7	22355.9	38521.2	42810.1	23798.4	11944.4	40148.6	41159.1
	32467	25960	34340.7	29427.1	35778.8	40162.6	28601.9	18384.2	39096.3	18966.9	22299.1	43739.1	19528.1	15283.5	51419.1	33731.2	40792.1	53670.3	26166.5	46615.7	41553.9	54893.4	40466.7	53587.3	21595.4	34510.9	40140.3	50744.1	26304.5	13494.5	18869.3	25716	43695.7	45587.3	14373.9	37231.9	42854.3	27420.2	42462.2	41716.3	46057.6	13163.6	22303.3	38424.6	42719.1	23755.2	11926.9	40058.3	41088.1
	32396.8	25907	34285.8	29361.1	35700.3	40084.2	28550.7	18343.7	39017.4	18933.4	22272.2	43623.1	19493.7	15259.6	51311.8	33678.1	40691.5	53587.3	26117.3	46511.6	41426.5	54766.1	40393	53475.7	21555	34407.2	40066.3	50649.4	26254.3	13467.9	18831	25629.3	43601.3	45483.1	14345	37116.9	42752.5	27370.1	42351.6	41625.7	45979.1	13143.5	22250.8	38328.1	42628.1	23712.1	11909.4	39968.1	41017
	32326.7	25853.9	34231	29295.3	35621.8	40005.8	28499.4	18303.2	38938.5	18899.9	22245.1	43507.4	19459.3	15235.8	51204.5	33625	40591	53504.3	26068.1	46407.6	41299.4	54639	40319.3	53364.3	21514.6	34303.9	39992.3	50554.8	26204.2	13441.3	18792.7	25542.8	43507.1	45379	14316.2	37002.1	42650.9	27320	42241.3	41535.2	45900.7	13123.4	22198.4	38231.8	42537.3	23668.9	11891.9	39878.1	40946
	32256.6	25800.9	34176.1	29229.5	35543.4	39927.5	28448.1	18262.9	38859.6	18866.5	22218.1	43391.9	19425	15211.9	51097.3	33571.9	40490.8	53421.2	26018.9	46303.7	41172.7	54512.1	40245.6	53252.9	21474.2	34200.7	39918.4	50460.3	26154	13414.8	18754.4	25456.7	43413	45275.1	14287.4	36887.7	42549.4	27270	42131.1	41444.8	45822.3	13103.3	22146.1	38135.6	42446.5	23625.9	11874.4	39788.1	40875
	32186.6	25747.9	34121.2	29163.8	35465	39849.3	28396.7	18222.5	38780.7	18833	22191	43276.6	19390.6	15188	50990.1	33518.7	40390.6	53338.1	25969.8	46200	41046.3	54385.4	40171.9	53141.7	21433.8	34097.9	39844.4	50365.8	26104	13388.3	18716.2	25370.8	43319	45171.3	14258.6	36773.5	42448.1	27220	42021.1	41354.5	45743.9	13083.2	22093.8	38039.6	42355.9	23582.8	11856.9	39698.3	40804
	32116.7	25695	34066.2	29098.1	35386.6	39771	28345.4	18182.2	38701.8	18799.5	22163.8	43161.5	19356.3	15164.2	50883	33465.6	40290.7	53255	25920.7	46096.3	40920.2	54258.8	40098.2	53030.6	21393.4	33995.3	39770.5	50271.4	26054	13361.8	18678.1	25285.2	43225.1	45067.7	14229.8	36659.6	42346.9	27170	41911.3	41264.3	45665.5	13063.1	22041.6	37943.8	42265.3	23539.8	11839.4	39608.5	40733
	32046.8	25642	34011.2	29032.5	35308.3	39692.9	28294	18142	38622.9	18766	22136.6	43046.6	19322	15140.3	50775.9	33412.4	40190.9	53171.8	25871.6	45992.7	40794.5	54132.3	40024.5	52919.5	21353.1	33893.1	39696.6	50177.1	26004	13335.3	18640	25200	43131.3	44964.2	14201.1	36545.9	42245.9	27120	41801.7	41174.2	45587.1	13043	21989.5	37848.1	42174.8	23496.8	11821.9	39518.9	40662.1
	31977	25589.1	33956.2	28967	35230	39614.8	28242.7	18101.8	38544	18732.6	22109.3	42932	19287.7	15116.4	50668.8	33359.2	40091.3	53088.6	25822.5	45889.2	40669.1	54006	39950.9	52808.6	21312.7	33791	39622.8	50082.8	25954	13308.8	18602	25115	43037.7	44860.8	14172.4	36432.5	42145	27070.1	41692.3	41084.3	45508.7	13022.8	21937.5	37752.6	42084.3	23453.9	11804.4	39429.4	40591.1
	31907.3	25536.3	33901.1	28901.6	35151.8	39536.7	28191.3	18061.6	38465.1	18699.1	22082	42817.5	19253.4	15092.6	50561.9	33306	39991.8	53005.3	25773.4	45785.8	40544	53879.9	39877.2	52697.8	21272.3	33689.3	39548.9	49988.6	25904.1	13282.4	18564	25030.3	42944.1	44757.6	14143.7	36319.5	42044.3	27020.2	41583	40994.4	45430.3	13002.7	21885.5	37657.2	41994	23411	11786.8	39340	40520.2
	31837.6	25483.4	33846	28836.2	35073.6	39458.7	28139.9	18021.5	38386.2	18665.7	22054.6	42703.2	19219.2	15068.7	50454.9	33252.7	39892.5	52922	25724.3	45682.5	40419.3	53754	39803.5	52587.1	21232	33587.8	39475.1	49894.5	25854.2	13256	18526	24945.9	42850.7	44654.5	14115.1	36206.6	41943.7	26970.3	41473.9	40904.7	45352	12982.6	21833.6	37561.9	41903.8	23368.1	11769.3	39250.7	40449.2
	31768	25430.6	33790.9	28770.8	34995.4	39380.7	28088.5	17981.4	38307.3	18632.3	22027.2	42589.2	19184.9	15044.8	50348	33199.5	39793.4	52838.7	25675.3	45579.2	40294.8	53628.2	39729.8	52476.5	21191.6	33486.6	39401.2	49800.4	25804.4	13229.6	18488.1	24861.8	42757.5	44551.5	14086.5	36094.1	41843.3	26920.4	41365.1	40815.1	45273.7	12962.5	21781.8	37466.9	41813.6	23325.2	11751.8	39161.5	40378.3
	31698.4	25377.8	33735.7	28705.6	34917.3	39302.8	28037.1	17941.4	38228.4	18598.8	21999.8	42475.4	19150.7	15021	50241.1	33146.2	39694.4	52755.3	25626.3	45476.1	40170.7	53502.5	39656.1	52365.9	21151.3	33385.7	39327.4	49706.4	25754.6	13203.3	18450.2	24777.9	42664.3	44448.6	14057.9	35981.8	41742.9	26870.5	41256.4	40725.6	45195.3	12942.3	21730.1	37371.9	41723.5	23282.4	11734.2	39072.5	40307.4
	31628.9	25325	33680.4	28640.4	34839.2	39224.9	27985.7	17901.4	38149.5	18565.4	21972.2	42361.7	19116.4	14997.1	50134.3	33092.8	39595.6	52671.9	25577.3	45373	40046.9	53377.1	39582.4	52255.5	21111	33285	39253.6	49612.5	25704.9	13176.9	18412.4	24694.4	42571.2	44345.9	14029.3	35869.8	41642.8	26820.7	41147.8	40636.2	45117	12922.2	21678.4	37277.2	41633.5	23239.6	11716.7	38983.5	40236.5
	31559.5	25272.2	33625.2	28575.2	34761.2	39147.1	27934.2	17861.5	38070.6	18532	21944.7	42248.3	19082.2	14973.2	50027.5	33039.5	39497	52588.4	25528.3	45270.1	39923.5	53251.7	39508.6	52145.2	21070.6	33184.6	39179.8	49518.7	25655.1	13150.6	18374.7	24611.1	42478.3	44243.3	14000.8	35758	41542.8	26770.9	41039.5	40546.9	45038.7	12902	21626.9	37182.5	41543.6	23196.9	11699.1	38894.6	40165.5
	31490.1	25219.5	33569.8	28510.1	34683.2	39069.3	27882.7	17821.6	37991.6	18498.5	21917	42135	19048	14949.4	49920.8	32986.1	39398.5	52504.8	25479.3	45167.2	39800.4	53126.6	39434.9	52035	21030.3	33084.5	39106	49424.9	25605.5	13124.3	18336.9	24528.1	42385.4	44140.9	13972.2	35646.6	41442.9	26721.1	40931.3	40457.7	44960.4	12881.9	21575.4	37088.1	41453.8	23154.2	11681.6	38805.9	40094.6
	31420.8	25166.7	33514.5	28445.1	34605.3	38991.6	27831.2	17781.8	37912.7	18465.1	21889.4	42022	19013.8	14925.5	49814.1	32932.7	39300.1	52421.2	25430.3	45064.4	39677.6	53001.5	39361.2	51924.8	20990	32984.6	39032.3	49331.1	25555.8	13098.1	18299.3	24445.4	42292.7	44038.6	13943.7	35535.3	41343.1	26671.3	40823.3	40368.6	44882.1	12861.7	21523.9	36993.7	41364	23111.5	11664	38717.3	40023.7
	31351.6	25114.1	33459.1	28380.1	34527.3	38913.9	27779.7	17742	37833.8	18431.7	21861.6	41909.2	18979.6	14901.6	49707.4	32879.3	39201.9	52337.6	25381.3	44961.7	39555.1	52876.7	39287.5	51814.8	20949.7	32885	38958.5	49237.4	25506.2	13071.8	18261.6	24363	42200.1	43936.4	13915.3	35424.4	41243.5	26621.5	40715.5	40279.6	44803.8	12841.6	21472.6	36899.6	41274.4	23068.9	11646.5	38628.7	39952.9
	31282.4	25061.4	33403.6	28315.2	34449.4	38836.2	27728.2	17702.3	37754.8	18398.3	21833.8	41796.6	18945.5	14877.8	49600.8	32825.8	39103.9	52253.9	25332.4	44859.1	39432.9	52752	39213.7	51704.9	20909.4	32785.7	38884.7	49143.8	25456.6	13045.6	18224	24280.9	42107.6	43834.3	13886.8	35313.7	41144.1	26571.8	40607.8	40190.8	44725.5	12821.4	21421.3	36805.5	41184.8	23026.2	11628.9	38540.3	39882
	31213.3	25008.7	33348.1	28250.4	34371.6	38758.6	27676.7	17662.5	37675.8	18364.9	21806	41684.1	18911.3	14853.9	49494.2	32772.3	39006	52170.2	25283.5	44756.6	39311.1	52627.4	39139.9	51595	20869.1	32686.6	38811	49050.3	25407.1	13019.4	18186.5	24199.1	42015.3	43732.4	13858.4	35203.3	41044.8	26522	40500.4	40102	44647.2	12801.2	21370.1	36711.7	41095.2	22983.7	11611.3	38451.9	39811.1
	31144.2	24956.1	33292.6	28185.6	34293.8	38681	27625.1	17622.9	37596.8	18331.5	21778.1	41571.9	18877.1	14830	49387.6	32718.8	38908.3	52086.3	25234.6	44654.2	39189.5	52503	39066.2	51485.3	20828.8	32587.8	38737.3	48956.8	25357.6	12993.2	18149	24117.5	41923	43630.6	13830	35093.1	40945.6	26472.3	40393.1	40013.3	44568.9	12781.1	21318.9	36617.9	41005.8	22941.1	11593.7	38363.7	39740.2
	31075.2	24903.5	33237	28120.9	34216	38603.5	27573.5	17583.3	37517.8	18298.1	21750.1	41459.9	18843	14806.2	49281.1	32665.2	38810.8	52002.5	25185.6	44551.8	39068.3	52378.8	38992.4	51375.6	20788.5	32489.2	38663.5	48863.3	25308.1	12967.1	18111.5	24036.2	41830.9	43528.9	13801.6	34983.2	40846.5	26422.6	40285.9	39924.8	44490.6	12760.9	21267.9	36524.3	40916.4	22898.6	11576.1	38275.6	39669.3
	31006.2	24850.9	33181.3	28056.2	34138.2	38526.1	27521.9	17543.7	37438.8	18264.7	21722.1	41348	18808.9	14782.3	49174.5	32611.7	38713.4	51918.6	25136.8	44449.5	38947.4	52254.7	38918.6	51266	20748.2	32391	38589.8	48770	25258.6	12940.9	18074.1	23955.2	41738.8	43427.3	13773.3	34873.6	40747.6	26372.9	40179	39836.3	44412.3	12740.7	21216.9	36430.9	40827.2	22856.1	11558.5	38187.6	39598.5
	30937.3	24798.3	33125.6	27991.6	34060.5	38448.6	27470.2	17504.2	37359.8	18231.3	21694	41236.4	18774.7	14758.4	49068.1	32558	38616.1	51834.6	25087.9	44347.3	38826.8	52130.7	38844.8	51156.6	20707.9	32292.9	38516.1	48676.6	25209.2	12914.8	18036.8	23874.5	41646.9	43325.9	13745	34764.2	40648.8	26323.3	40072.2	39748	44334	12720.5	21165.9	36337.6	40738	22813.6	11540.9	38099.7	39527.6
	30868.5	24745.8	33069.9	27927.1	33982.8	38371.2	27418.6	17464.7	37280.8	18197.9	21665.9	41125	18740.6	14734.5	48961.6	32504.4	38519	51750.6	25039	44245.2	38706.6	52006.9	38771	51047.2	20667.6	32195.2	38442.4	48583.4	25159.8	12888.7	17999.4	23794	41555.1	43224.6	13716.7	34655.1	40550.2	26273.6	39965.6	39659.7	44255.7	12700.3	21115.1	36244.4	40648.8	22771.2	11523.3	38011.9	39456.7
	30799.7	24693.2	33014.1	27862.6	33905.2	38293.9	27366.9	17425.2	37201.7	18164.5	21637.7	41013.7	18706.5	14710.6	48855.2	32450.7	38422.1	51666.5	24990.1	44143.2	38586.6	51883.3	38697.2	50937.9	20627.3	32097.7	38368.7	48490.2	25110.5	12862.7	17962.2	23713.8	41463.4	43123.4	13688.4	34546.3	40451.7	26224	39859.2	39571.6	44177.5	12680.1	21064.3	36151.4	40559.8	22728.8	11505.7	37924.1	39385.8
	30730.9	24640.7	32958.2	27798.2	33827.5	38216.6	27315.2	17385.9	37122.7	18131.2	21609.5	40902.7	18672.4	14686.7	48748.9	32397	38325.3	51582.4	24941.3	44041.2	38467	51759.8	38623.3	50828.7	20587	32000.4	38295	48397	25061.2	12836.6	17924.9	23633.9	41371.8	43022.3	13660.2	34437.7	40353.3	26174.4	39752.9	39483.6	44099.2	12659.8	21013.6	36058.6	40470.8	22686.4	11488.1	37836.5	39315
	30662.3	24588.2	32902.3	27733.8	33750	38139.3	27263.5	17346.5	37043.6	18097.8	21581.2	40791.8	18638.3	14662.9	48642.5	32343.3	38228.7	51498.2	24892.5	43939.4	38347.7	51636.5	38549.5	50719.6	20546.7	31903.5	38221.4	48303.9	25011.9	12810.6	17887.8	23554.3	41280.3	42921.4	13631.9	34329.4	40255.1	26124.8	39646.8	39395.6	44020.9	12639.6	20963	35965.8	40381.9	22644.1	11470.5	37749	39244.1
	30593.6	24535.8	32846.3	27669.5	33672.4	38062.1	27211.8	17307.2	36964.6	18064.4	21552.8	40681.2	18604.2	14639	48536.2	32289.5	38132.2	51413.9	24843.6	43837.6	38228.7	51513.3	38475.6	50610.5	20506.5	31806.7	38147.7	48210.9	24962.7	12784.6	17850.6	23475	41188.9	42820.6	13603.7	34221.3	40157	26075.2	39540.9	39307.8	43942.6	12619.4	20912.4	35873.3	40293.1	22601.8	11452.8	37661.6	39173.2
	30525.1	24483.3	32790.3	27605.3	33594.9	37984.9	27160	17267.9	36885.5	18031	21524.4	40570.8	18570.1	14615.1	48429.9	32235.7	38035.9	51329.6	24794.8	43735.9	38110	51390.2	38401.7	50501.6	20466.2	31710.3	38074	48117.9	24913.4	12758.6	17813.5	23395.9	41097.7	42719.9	13575.6	34113.5	40059	26025.6	39435.1	39220.1	43864.4	12599.1	20861.9	35780.8	40204.4	22559.5	11435.2	37574.4	39102.4
	30456.6	24430.9	32734.3	27541.1	33517.4	37907.8	27108.2	17228.7	36806.4	17997.6	21495.9	40460.5	18536.1	14591.2	48323.7	32181.9	37939.7	51245.2	24746	43634.3	37991.7	51267.4	38327.8	50392.7	20425.9	31614.1	38000.4	48025	24864.3	12732.7	17776.5	23317.1	41006.5	42619.3	13547.4	34006	39961.2	25976.1	39329.5	39132.5	43786.1	12578.9	20811.5	35688.6	40115.7	22517.2	11417.6	37487.2	39031.5
	30388.1	24378.5	32678.2	27476.9	33440	37830.7	27056.4	17189.6	36727.3	17964.3	21467.4	40350.5	18502	14567.3	48217.5	32128	37843.7	51160.8	24697.2	43532.8	37873.6	51144.6	38253.9	50284	20385.6	31518.1	37926.7	47932.1	24815.1	12706.7	17739.4	23238.6	40915.5	42518.9	13519.3	33898.7	39863.5	25926.5	39224.1	39044.9	43707.8	12558.6	20761.2	35596.4	40027.2	22475	11399.9	37400.1	38960.7
	30319.7	24326.1	32622	27412.9	33362.6	37753.6	27004.6	17150.4	36648.2	17930.9	21438.8	40240.6	18468	14543.4	48111.3	32074.1	37747.8	51076.3	24648.5	43431.3	37755.9	51022	38180	50175.3	20345.4	31422.5	37853.1	47839.3	24766	12680.8	17702.5	23160.3	40824.5	42418.5	13491.2	33791.7	39766	25877	39118.9	38957.5	43629.5	12538.4	20710.9	35504.4	39938.7	22432.8	11382.2	37313.1	38889.8
	30251.4	24273.7	32565.8	27348.9	33285.2	37676.6	26952.8	17111.4	36569.1	17897.5	21410.2	40130.9	18433.9	14519.4	48005.1	32020.2	37652.1	50991.7	24599.7	43329.9	37638.5	50899.6	38106.1	50066.7	20305.1	31327	37779.4	47746.6	24716.9	12654.9	17665.6	23082.4	40733.7	42318.3	13463.1	33684.9	39668.6	25827.5	39013.8	38870.2	43551.3	12518.1	20660.7	35412.6	39850.2	22390.7	11364.6	37226.2	38819
	30183.1	24221.4	32509.5	27284.9	33207.8	37599.7	26900.9	17072.3	36489.9	17864.2	21381.5	40021.5	18399.9	14495.5	47899	31966.2	37556.5	50907.1	24550.9	43228.7	37521.4	50777.3	38032.1	49958.2	20264.8	31231.9	37705.8	47653.9	24667.8	12629.1	17628.7	23004.7	40643	42218.2	13435	33578.4	39571.3	25778	38908.9	38783	43473	12497.8	20610.6	35320.9	39761.9	22348.5	11346.9	37139.5	38748.1
	30114.9	24169.1	32453.1	27221	33130.5	37522.7	26849	17033.4	36410.8	17830.8	21352.7	39912.2	18365.9	14471.6	47792.9	31912.2	37461.1	50822.4	24502.2	43127.5	37404.6	50655.2	37958.2	49849.8	20224.6	31137	37632.2	47561.2	24618.8	12603.2	17591.9	22927.2	40552.4	42118.3	13407	33472.2	39474.1	25728.5	38804.1	38695.9	43394.7	12477.5	20560.5	35229.3	39673.6	22306.4	11329.2	37052.8	38677.3
	30046.7	24116.8	32396.7	27157.2	33053.2	37445.9	26797.1	16994.4	36331.6	17797.5	21323.9	39803.2	18331.8	14447.7	47686.9	31858.2	37365.9	50737.7	24453.4	43026.3	37288.2	50533.2	37884.2	49741.5	20184.3	31042.3	37558.5	47468.7	24569.8	12577.4	17555.1	22850.1	40462	42018.4	13379	33366.2	39377.1	25679.1	38699.6	38608.9	43316.4	12457.3	20510.6	35137.9	39585.4	22264.4	11311.5	36966.2	38606.4
	29978.6	24064.5	32340.3	27093.4	32976	37369	26745.2	16955.5	36252.5	17764.1	21295	39694.3	18297.8	14423.8	47580.8	31804.1	37270.8	50652.9	24404.7	42925.3	37172	50411.4	37810.2	49633.2	20144.1	30947.9	37484.9	47376.1	24520.9	12551.6	17518.3	22773.2	40371.6	41918.7	13351	33260.4	39280.3	25629.6	38595.1	38522	43238.2	12437	20460.7	35046.6	39497.3	22222.3	11293.9	36879.8	38535.6
	29910.6	24012.2	32283.8	27029.7	32898.8	37292.2	26693.3	16916.7	36173.3	17730.8	21266.1	39585.6	18263.8	14399.8	47474.8	31750	37175.9	50568	24356	42824.3	37056.2	50289.7	37736.2	49525.1	20103.8	30853.8	37411.3	47283.6	24471.9	12525.8	17481.6	22696.6	40281.3	41819.1	13323.1	33155	39183.5	25580.2	38490.9	38435.1	43159.9	12416.7	20410.8	34955.5	39409.3	22180.3	11276.2	36793.4	38464.7
	29842.6	23960	32227.2	26966.1	32821.6	37215.5	26641.3	16877.9	36094.1	17697.5	21237.1	39477.1	18229.8	14375.9	47368.9	31695.9	37081.1	50483.1	24307.3	42723.5	36940.6	50168.2	37662.2	49417	20063.6	30759.9	37337.7	47191.2	24423	12500.1	17445	22620.2	40191.2	41719.6	13295.2	33049.7	39086.9	25530.8	38386.8	38348.4	43081.6	12396.4	20361.1	34864.5	39321.3	22138.3	11258.5	36707.1	38393.9
	29774.7	23907.8	32170.6	26902.5	32744.5	37138.8	26589.3	16839.1	36014.9	17664.1	21208	39368.9	18195.8	14352	47262.9	31641.7	36986.4	50398.1	24258.6	42622.7	36825.4	50046.8	37588.2	49309	20023.3	30666.3	37264.1	47098.8	24374.2	12474.3	17408.4	22544.1	40101.2	41620.3	13267.3	32944.8	38990.5	25481.4	38282.9	38261.8	43003.3	12376	20311.4	34773.7	39233.5	22096.4	11240.7	36621	38323
	29706.8	23855.6	32113.9	26839	32667.4	37062.1	26537.3	16800.4	35935.7	17630.8	21178.9	39260.8	18161.8	14328	47157	31587.6	36892	50313.1	24209.9	42522	36710.5	49925.6	37514.1	49201.1	19983.1	30572.9	37190.5	47006.5	24325.3	12448.6	17371.8	22468.3	40011.2	41521	13239.4	32840.1	38894.1	25432.1	38179.2	38175.3	42925.1	12355.7	20261.8	34683	39145.7	22054.4	11223	36534.9	38252.2
	29639	23803.4	32057.2	26775.5	32590.3	36985.5	26485.3	16761.8	35856.5	17597.5	21149.7	39152.9	18127.9	14304.1	47051.1	31533.3	36797.6	50227.9	24161.3	42421.4	36595.9	49804.5	37440.1	49093.3	19942.8	30479.8	37116.9	46914.2	24276.5	12423	17335.3	22392.7	39921.4	41421.9	13211.5	32735.6	38798	25382.7	38075.6	38088.9	42846.8	12335.4	20212.2	34592.4	39058	22012.5	11205.3	36449	38181.3
	29571.2	23751.2	32000.4	26712.1	32513.3	36908.9	26433.2	16723.2	35777.3	17564.1	21120.5	39045.2	18093.9	14280.2	46945.3	31479.1	36703.5	50142.8	24112.6	42320.8	36481.6	49683.6	37366	48985.5	19902.6	30387	37043.4	46822	24227.7	12397.3	17298.8	22317.5	39831.7	41322.9	13183.7	32631.4	38701.9	25333.4	37972.2	38002.6	42768.5	12315.1	20162.8	34502	38970.3	21970.7	11187.6	36363.2	38110.5
	29503.5	23699.1	31943.5	26648.8	32436.3	36832.4	26381.2	16684.6	35698.1	17530.8	21091.2	38937.7	18059.9	14256.2	46839.4	31424.8	36609.4	50057.5	24064	42220.4	36367.7	49562.8	37291.9	48877.9	19862.3	30294.4	36969.8	46729.9	24179	12371.7	17262.4	22242.4	39742.1	41224	13155.9	32527.5	38606	25284	37868.9	37916.4	42690.2	12294.7	20113.4	34411.7	38882.7	21928.8	11169.8	36277.4	38039.6
	29435.8	23647	31886.6	26585.5	32359.3	36755.9	26329.1	16646.1	35618.9	17497.5	21061.8	38830.4	18026	14232.3	46733.7	31370.5	36515.6	49972.2	24015.3	42120	36254	49442.2	37217.8	48770.3	19822.1	30202	36896.2	46637.8	24130.3	12346.1	17226	22167.7	39652.7	41125.2	13128.2	32423.8	38510.2	25234.7	37765.8	37830.3	42612	12274.4	20064.1	34321.6	38795.3	21887	11152.1	36191.8	37968.8
	29368.2	23594.9	31829.6	26522.2	32282.4	36679.4	26277	16607.7	35539.7	17464.2	21032.4	38723.3	17992	14208.3	46627.9	31316.1	36421.8	49886.8	23966.7	42019.7	36140.7	49321.7	37143.7	48662.8	19781.8	30109.9	36822.7	46545.7	24081.6	12320.5	17189.6	22093.2	39563.3	41026.5	13100.4	32320.4	38414.5	25185.4	37662.9	37744.3	42533.7	12254	20014.8	34231.6	38707.9	21845.2	11134.4	36106.3	37898
	29300.7	23542.8	31772.5	26459.1	32205.5	36603	26224.8	16569.2	35460.4	17430.9	21002.9	38616.4	17958.1	14184.3	46522.2	31261.7	36328.3	49801.4	23918.1	41919.5	36027.7	49201.4	37069.6	48555.4	19741.6	30018.1	36749.1	46453.7	24032.9	12294.9	17153.3	22019	39474	40928	13072.7	32217.2	38319	25136.2	37560.2	37658.4	42455.4	12233.7	19965.7	34141.8	38620.5	21803.4	11116.6	36020.8	37827.1
	29233.2	23490.8	31715.4	26396	32128.6	36526.6	26172.7	16530.9	35381.2	17397.6	20973.4	38509.7	17924.1	14160.4	46416.4	31207.3	36234.9	49715.9	23869.5	41819.4	35914.9	49081.2	36995.4	48448.1	19701.4	29926.5	36675.5	46361.7	23984.3	12269.4	17117.1	21945	39384.9	40829.6	13045	32114.3	38223.6	25086.9	37457.6	37572.6	42377.1	12213.3	19916.6	34052.1	38533.3	21761.7	11098.8	35935.5	37756.3
	29165.7	23438.8	31658.3	26332.9	32051.8	36450.3	26120.5	16492.6	35301.9	17364.3	20943.8	38403.2	17890.2	14136.4	46310.8	31152.9	36141.6	49630.3	23820.9	41719.3	35802.5	48961.2	36921.2	48340.8	19661.1	29835.2	36602	46269.8	23935.7	12243.9	17080.9	21871.3	39295.8	40731.3	13017.3	32011.6	38128.4	25037.7	37355.1	37486.9	42298.8	12192.9	19867.6	33962.5	38446.1	21720	11081.1	35850.3	37685.5
	29098.4	23386.8	31601	26269.9	31975	36374	26068.3	16454.3	35222.6	17331	20914.1	38296.8	17856.3	14112.4	46205.1	31098.4	36048.5	49544.6	23772.3	41619.3	35690.4	48841.4	36847.1	48233.6	19620.9	29744.1	36528.5	46178	23887.1	12218.4	17044.7	21797.8	39206.9	40633.1	12989.7	31909.2	38033.3	24988.4	37252.9	37401.3	42220.5	12172.5	19818.6	33873.1	38359	21678.3	11063.3	35765.2	37614.6
	29031	23334.8	31543.8	26207	31898.3	36297.8	26016.1	16416.1	35143.4	17297.7	20884.4	38190.7	17822.4	14088.4	46099.5	31043.9	35955.5	49458.9	23723.7	41519.5	35578.6	48721.6	36772.9	48126.6	19580.7	29653.3	36454.9	46086.2	23838.6	12192.9	17008.6	21724.7	39118.1	40535	12962.1	31807	37938.3	24939.2	37150.8	37315.8	42142.2	12152.2	19769.7	33783.8	38272	21636.7	11045.5	35680.2	37543.8
	28963.8	23282.8	31486.4	26144.2	31821.6	36221.6	25963.9	16377.9	35064.1	17264.4	20854.6	38084.8	17788.5	14064.5	45993.9	30989.3	35862.7	49373.1	23675.2	41419.7	35467.1	48602.1	36698.7	48019.5	19540.5	29562.7	36381.4	45994.4	23790	12167.5	16972.5	21651.7	39029.4	40437	12934.5	31705.1	37843.5	24890	37048.8	37230.4	42063.9	12131.8	19721	33694.7	38185	21595.1	11027.8	35595.3	37472.9
	28896.5	23230.9	31429	26081.4	31744.9	36145.4	25911.6	16339.8	34984.8	17231.2	20824.8	37979	17754.5	14040.5	45888.4	30934.7	35770.1	49287.3	23626.6	41319.9	35356	48482.6	36624.4	47912.6	19500.2	29472.4	36307.9	45902.7	23741.6	12142.1	16936.5	21579.1	38940.8	40339.2	12906.9	31603.5	37748.8	24840.9	36947.1	37145.1	41985.6	12111.4	19672.2	33605.7	38098.2	21553.5	11010	35510.5	37402.1
	28829.4	23179	31371.5	26018.6	31668.2	36069.3	25859.3	16301.7	34905.5	17197.9	20794.9	37873.5	17720.6	14016.5	45782.8	30880.1	35677.5	49201.4	23578.1	41220.3	35245.1	48363.4	36550.2	47805.8	19460	29382.3	36234.3	45811.1	23693.1	12116.7	16900.5	21506.7	38852.3	40241.5	12879.4	31502.1	37654.2	24791.7	36845.4	37059.8	41907.3	12091	19623.6	33516.8	38011.4	21511.9	10992.2	35425.8	37331.3
	28762.3	23127.1	31313.9	25955.9	31591.6	35993.3	25807	16263.7	34826.2	17164.6	20764.9	37768.1	17686.8	13992.5	45677.3	30825.5	35585.2	49115.4	23529.6	41120.8	35134.5	48244.3	36475.9	47699	19419.8	29292.5	36160.8	45719.5	23644.7	12091.4	16864.5	21434.5	38764	40143.9	12851.9	31400.9	37559.8	24742.6	36744	36974.7	41829	12070.5	19575	33428.1	37924.7	21470.4	10974.4	35341.2	37260.4
	28695.2	23075.2	31256.3	25893.3	31515	35917.2	25754.7	16225.7	34746.9	17131.4	20734.9	37663	17652.9	13968.5	45571.9	30770.8	35493	49029.3	23481	41021.3	35024.3	48125.3	36401.6	47592.3	19379.6	29202.9	36087.3	45627.9	23596.3	12066	16828.6	21362.6	38675.7	40046.4	12824.4	31300	37465.5	24693.4	36642.7	36889.7	41750.7	12050.1	19526.5	33339.6	37838.1	21428.9	10956.6	35256.7	37189.6
	28628.3	23023.4	31198.7	25830.8	31438.5	35841.3	25702.4	16187.8	34667.6	17098.1	20704.8	37558	17619	13944.5	45466.4	30716.1	35400.9	48943.2	23432.5	40921.9	34914.4	48006.5	36327.4	47485.7	19339.3	29113.6	36013.8	45536.4	23547.9	12040.7	16792.8	21291	38587.6	39949	12796.9	31199.4	37371.3	24644.3	36541.6	36804.8	41672.4	12029.7	19478.1	33251.1	37751.5	21387.4	10938.7	35172.3	37118.8
	28561.3	22971.6	31140.9	25768.3	31362	35765.3	25650	16149.9	34588.3	17064.9	20674.7	37453.2	17585.1	13920.5	45361	30661.3	35309	48857	23384	40822.6	34804.7	47887.8	36253	47379.1	19299.1	29024.5	35940.3	45445	23499.6	12015.4	16757	21219.6	38499.5	39851.7	12769.5	31099	37277.3	24595.2	36440.6	36720	41594.1	12009.3	19429.7	33162.8	37665	21345.9	10920.9	35088	37047.9
	28494.4	22919.8	31083.1	25705.8	31285.5	35689.4	25597.7	16112.1	34509	17031.6	20644.5	37348.7	17551.2	13896.4	45255.6	30606.5	35217.3	48770.8	23335.5	40723.4	34695.4	47769.3	36178.7	47272.7	19258.9	28935.6	35866.8	45353.6	23451.2	11990.2	16721.2	21148.5	38411.6	39754.5	12742.1	30998.8	37183.4	24546.2	36339.8	36635.3	41515.8	11988.8	19381.4	33074.7	37578.6	21304.5	10903.1	35003.8	36977.1
	28427.6	22868	31025.2	25643.4	31209.1	35613.6	25545.3	16074.3	34429.7	16998.4	20614.2	37244.3	17517.4	13872.4	45150.3	30551.7	35125.7	48684.4	23287	40624.2	34586.4	47650.9	36104.4	47166.3	19218.7	28847.1	35793.3	45262.2	23403	11964.9	16685.5	21077.7	38323.8	39657.5	12714.7	30898.9	37089.6	24497.1	36239.1	36550.7	41437.5	11968.4	19333.2	32986.7	37492.3	21263.1	10885.3	34919.8	36906.3
	28360.8	22816.3	30967.3	25581.1	31132.7	35537.8	25492.8	16036.6	34350.4	16965.1	20583.9	37140.1	17483.5	13848.4	45044.9	30496.9	35034.2	48598	23238.6	40525.2	34477.6	47532.7	36030	47060	19178.5	28758.7	35719.8	45170.9	23354.7	11939.7	16649.8	21007	38236.1	39560.6	12687.4	30799.3	36996	24448.1	36138.6	36466.1	41359.1	11947.9	19285.1	32898.8	37406.1	21221.7	10867.4	34835.8	36835.5
	28294.1	22764.5	30909.3	25518.9	31056.4	35462	25440.4	15998.9	34271.1	16931.9	20553.5	37036.1	17449.7	13824.4	44939.6	30442	34942.9	48511.6	23190.1	40426.2	34369.2	47414.6	35955.7	46953.8	19138.3	28670.6	35646.3	45079.6	23306.5	11914.5	16614.2	20936.7	38148.5	39463.7	12660	30699.9	36902.5	24399.1	36038.3	36381.7	41280.8	11927.5	19237	32811.1	37319.9	21180.3	10849.6	34751.9	36764.6
	28227.5	22712.8	30851.2	25456.7	30980	35386.3	25387.9	15961.3	34191.7	16898.7	20523	36932.3	17415.8	13800.3	44834.4	30387.1	34851.8	48425	23141.7	40327.3	34261.1	47296.7	35881.3	46847.6	19098.1	28582.8	35572.9	44988.4	23258.3	11889.4	16578.6	20866.6	38061	39367	12632.7	30600.8	36809.1	24350	35938.1	36297.4	41202.5	11907	19189.1	32723.5	37233.8	21139	10831.7	34668.2	36693.8
	28160.9	22661.1	30793.1	25394.6	30903.7	35310.6	25335.5	15923.7	34112.4	16865.5	20492.5	36828.7	17382	13776.3	44729.1	30332.1	34760.8	48338.4	23093.2	40228.5	34153.3	47179	35806.9	46741.5	19057.9	28495.2	35499.4	44897.3	23210.1	11864.3	16543	20796.7	37973.6	39270.5	12605.5	30501.9	36715.9	24301.1	35838.1	36213.2	41124.2	11886.6	19141.1	32636.1	37147.8	21097.7	10813.9	34584.5	36623
	28094.3	22609.5	30734.9	25332.5	30827.5	35235	25283	15886.2	34033.1	16832.3	20461.9	36725.2	17348.1	13752.2	44623.9	30277.1	34670	48251.7	23044.8	40129.8	34045.8	47061.3	35732.4	46635.5	19017.7	28407.9	35425.9	44806.1	23161.9	11839.1	16507.5	20727.1	37886.3	39174	12578.2	30403.2	36622.8	24252.1	35738.3	36129	41045.8	11866.1	19093.3	32548.8	37061.9	21056.5	10796	34500.9	36552.1
	28027.8	22557.9	30676.6	25270.5	30751.3	35159.4	25230.5	15848.7	33953.7	16799.1	20431.3	36622	17314.3	13728.2	44518.8	30222.1	34579.3	48165	22996.4	40031.1	33938.6	46943.9	35658	46529.6	18977.5	28320.8	35352.5	44715.1	23113.8	11814.1	16472.1	20657.8	37799.2	39077.6	12551	30304.8	36529.9	24203.1	35638.6	36045	40967.5	11845.6	19045.5	32461.7	36976.1	21015.2	10778.1	34417.5	36481.3
	27961.4	22506.2	30618.3	25208.5	30675.1	35083.8	25177.9	15811.3	33874.4	16765.9	20400.6	36519	17280.5	13704.1	44413.6	30167.1	34488.7	48078.1	22948	39932.6	33831.8	46826.6	35583.5	46423.8	18937.3	28233.9	35279	44624.1	23065.7	11789	16436.7	20588.7	37712.1	38981.4	12523.8	30206.6	36437	24154.2	35539	35961.1	40889.2	11825.1	18997.9	32374.6	36890.3	20974	10760.3	34334.1	36410.5
	27895	22454.7	30559.9	25146.6	30599	35008.3	25125.4	15773.9	33795.1	16732.7	20369.9	36416.2	17246.6	13680.1	44308.5	30112	34398.3	47991.2	22899.6	39834.1	33725.2	46709.4	35509.1	46318	18897.1	28147.3	35205.5	44533.1	23017.7	11764	16401.3	20519.8	37625.2	38885.2	12496.6	30108.7	36344.4	24105.3	35439.6	35877.2	40810.8	11804.6	18950.2	32287.8	36804.6	20932.8	10742.4	34250.9	36339.7
	27828.7	22403.1	30501.4	25084.8	30522.9	34932.8	25072.8	15736.6	33715.7	16699.5	20339	36313.5	17212.8	13656	44203.4	30056.9	34308.1	47904.3	22851.2	39735.7	33618.9	46592.4	35434.6	46212.3	18856.9	28060.9	35132.1	44442.2	22969.6	11739	16366	20451.2	37538.4	38789.2	12469.5	30011.1	36251.8	24056.4	35340.4	35793.5	40732.5	11784.1	18902.7	32201	36719	20891.6	10724.5	34167.8	36268.8
	27762.4	22351.5	30442.9	25023.1	30446.8	34857.4	25020.2	15699.4	33636.4	16666.3	20308.2	36211	17179	13631.9	44098.3	30001.7	34218	47817.2	22802.8	39637.4	33512.9	46475.5	35360.1	46106.7	18816.7	27974.8	35058.6	44351.3	22921.6	11714	16330.7	20382.9	37451.7	38693.3	12442.4	29913.7	36159.4	24007.5	35241.4	35709.9	40654.1	11763.6	18855.2	32114.4	36633.5	20850.5	10706.6	34084.7	36198
	27696.2	22300	30384.3	24961.4	30370.8	34782	24967.6	15662.1	33557	16633.1	20277.2	36108.8	17145.2	13607.9	43993.3	29946.6	34128	47730.1	22754.5	39539.2	33407.2	46358.8	35285.6	46001.1	18776.5	27888.9	34985.2	44260.5	22873.6	11689.1	16295.4	20314.8	37365.1	38597.4	12415.3	29816.5	36067.1	23958.6	35142.5	35626.3	40575.8	11743.1	18807.8	32028	36548	20809.4	10688.7	34001.8	36127.2
	27630.1	22248.5	30325.6	24899.7	30294.8	34706.7	24915	15625	33477.7	16600	20246.2	36006.7	17111.4	13583.8	43888.3	29891.3	34038.2	47642.9	22706.1	39441	33301.8	46242.2	35211	45895.6	18736.3	27803.3	34911.8	44169.7	22825.7	11664.1	16260.2	20246.9	37278.6	38501.7	12388.3	29719.6	35974.9	23909.8	35043.7	35542.9	40497.4	11722.6	18760.5	31941.6	36462.6	20768.3	10670.8	33919	36056.4
	27564	22197.1	30266.8	24838.1	30218.9	34631.4	24862.3	15587.9	33398.3	16566.8	20215.1	35904.8	17077.6	13559.7	43783.3	29836.1	33948.6	47555.7	22657.8	39343	33196.8	46125.8	35136.5	45790.2	18696.2	27717.9	34838.3	44078.9	22777.7	11639.2	16225.1	20179.3	37192.2	38406.2	12361.2	29622.9	35882.9	23861	34945.1	35459.5	40419.1	11702.1	18713.3	31855.5	36377.3	20727.2	10652.9	33836.2	35985.5
	27497.9	22145.6	30208	24776.6	30143	34556.2	24809.6	15550.8	33319	16533.7	20184	35803.1	17043.8	13535.6	43678.4	29780.8	33859.1	47468.4	22609.4	39245	33092	46009.5	35061.9	45684.9	18656	27632.7	34764.9	43988.2	22729.8	11614.4	16190	20112	37105.9	38310.7	12334.2	29526.5	35791	23812.1	34846.7	35376.3	40340.7	11681.5	18666.1	31769.4	36292.1	20686.2	10635	33753.6	35914.7
	27431.9	22094.2	30149.1	24715.2	30067.1	34481	24756.9	15513.8	33239.7	16500.5	20152.8	35701.7	17010	13511.5	43573.5	29725.5	33769.7	47381	22561.1	39147.1	32987.5	45893.4	34987.3	45579.7	18615.8	27547.8	34691.5	43897.6	22681.9	11589.5	16154.9	20044.8	37019.8	38215.3	12307.3	29430.3	35699.3	23763.4	34748.4	35293.1	40262.3	11661	18619	31683.5	36207	20645.2	10617.1	33671.1	35843.9
	27366	22042.8	30090.2	24653.8	29991.3	34405.8	24704.2	15476.8	33160.3	16467.4	20121.6	35600.3	16976.2	13487.4	43468.6	29670.2	33680.5	47293.5	22512.8	39049.3	32883.3	45777.5	34912.7	45474.5	18575.6	27463.1	34618.1	43807	22634.1	11564.7	16119.9	19978	36933.7	38120.1	12280.3	29334.3	35607.7	23714.6	34650.3	35210.1	40184	11640.5	18572	31597.8	36121.9	20604.2	10599.1	33588.7	35773.1
	27300.1	21991.4	30031.2	24592.5	29915.5	34330.7	24651.5	15439.9	33081	16434.2	20090.3	35499.2	16942.4	13463.3	43363.7	29614.8	33591.5	47206	22464.5	38951.6	32779.5	45661.6	34838.1	45369.4	18535.5	27378.7	34544.7	43716.4	22586.3	11539.9	16084.9	19911.3	36847.8	38024.9	12253.4	29238.6	35516.2	23665.8	34552.3	35127.1	40105.6	11619.9	18525.1	31512.2	36037	20563.2	10581.2	33506.4	35702.3
	27234.3	21940.1	29972.1	24531.2	29839.8	34255.6	24598.8	15403.1	33001.6	16401.1	20058.9	35398.3	16908.7	13439.2	43258.9	29559.4	33502.6	47118.3	22416.2	38853.9	32675.9	45546	34763.5	45264.3	18495.3	27294.5	34471.3	43625.9	22538.5	11515.2	16050	19844.9	36762	37929.9	12226.5	29143.2	35424.8	23617.1	34454.5	35044.2	40027.2	11599.4	18478.2	31426.7	35952	20522.3	10563.3	33424.2	35631.4
	27168.5	21888.8	29912.9	24470	29764.1	34180.6	24546	15366.3	32922.3	16368	20027.4	35297.6	16874.9	13415	43154.1	29503.9	33413.8	47030.7	22367.9	38756.4	32572.6	45430.5	34688.8	45159.4	18455.1	27210.6	34397.9	43535.5	22490.7	11490.4	16015.1	19778.8	36676.2	37835	12199.6	29048	35333.6	23568.4	34356.9	34961.4	39948.8	11578.8	18431.4	31341.3	35867.2	20481.4	10545.3	33342.1	35560.6
	27102.8	21837.5	29853.7	24408.8	29688.4	34105.6	24493.2	15329.5	32842.9	16334.9	19995.9	35197	16841.1	13390.9	43049.3	29448.5	33325.2	46942.9	22319.7	38658.9	32469.6	45315.1	34614.2	45054.5	18415	27126.9	34324.5	43445.1	22442.9	11465.7	15980.3	19712.9	36590.6	37740.1	12172.8	28953	35242.6	23519.7	34259.4	34878.8	39870.4	11558.2	18384.7	31256.1	35782.5	20440.5	10527.4	33260.1	35489.8
	27037.1	21786.2	29794.4	24347.8	29612.8	34030.7	24440.4	15292.8	32763.6	16301.8	19964.4	35096.7	16807.4	13366.8	42944.6	29393	33236.8	46855.1	22271.4	38561.5	32366.9	45199.9	34539.5	44949.7	18374.8	27043.4	34251.1	43354.7	22395.2	11441.1	15945.5	19647.2	36505.1	37645.4	12146	28858.3	35151.6	23471	34162	34796.2	39792	11537.7	18338	31171.1	35697.8	20399.7	10509.4	33178.2	35419
	26971.5	21735	29735	24286.7	29537.2	33955.8	24387.6	15256.2	32684.3	16268.7	19932.8	34996.5	16773.6	13342.7	42839.9	29337.4	33148.5	46767.2	22223.1	38464.2	32264.6	45084.8	34464.8	44845	18334.6	26960.2	34177.7	43264.4	22347.5	11416.4	15910.7	19581.8	36419.7	37550.8	12119.2	28763.8	35060.8	23422.3	34064.9	34713.7	39713.7	11517.1	18291.5	31086.1	35613.2	20358.8	10491.5	33096.4	35348.2
	26906	21683.7	29675.6	24225.8	29461.6	33880.9	24334.8	15219.6	32604.9	16235.6	19901.1	34896.6	16739.9	13318.5	42735.3	29281.9	33060.3	46679.2	22174.9	38367	32162.5	44969.9	34390.1	44740.3	18294.5	26877.2	34104.4	43174.1	22299.9	11391.8	15876	19516.6	36334.5	37456.3	12092.5	28669.6	34970.1	23373.7	33967.8	34631.3	39635.3	11496.5	18245	31001.4	35528.7	20318	10473.5	33014.7	35277.4
	26840.5	21632.6	29616.1	24164.9	29386.1	33806.1	24282	15183.1	32525.6	16202.5	19869.3	34796.8	16706.1	13294.4	42630.6	29226.3	32972.3	46591.1	22126.7	38269.9	32060.7	44855.1	34315.4	44635.7	18254.3	26794.4	34031	43083.9	22252.2	11367.2	15841.4	19451.7	36249.3	37362	12065.7	28575.6	34879.6	23325	33871	34549	39556.9	11475.9	18198.5	30916.7	35444.3	20277.3	10455.5	32933.2	35206.6
	26775.1	21581.4	29556.5	24104.1	29310.7	33731.4	24229.1	15146.6	32446.3	16169.5	19837.5	34697.2	16672.4	13270.2	42526	29170.6	32884.5	46503	22078.5	38172.8	31959.2	44740.5	34240.7	44531.2	18214.2	26711.9	33957.6	42993.7	22204.6	11342.6	15806.7	19387	36164.3	37267.7	12039.1	28481.8	34789.2	23276.4	33774.3	34466.9	39478.5	11455.3	18152.2	30832.2	35360	20236.5	10437.6	32851.7	35135.8
	26709.7	21530.3	29496.9	24043.3	29235.2	33656.7	24176.2	15110.2	32367	16136.4	19805.7	34597.8	16638.6	13246.1	42421.5	29115	32796.7	46414.8	22030.3	38075.9	31858	44626.1	34165.9	44426.8	18174.1	26629.6	33884.3	42903.6	22157.1	11318.1	15772.2	19322.5	36079.3	37173.6	12012.4	28388.3	34698.9	23227.8	33677.7	34384.8	39400.1	11434.8	18105.9	30747.8	35275.7	20195.8	10419.6	32770.3	35065
	26644.4	21479.2	29437.2	23982.6	29159.9	33582	24123.3	15073.8	32287.7	16103.3	19773.8	34498.6	16604.9	13221.9	42317	29059.3	32709.2	46326.6	21982.1	37979	31757.1	44511.8	34091.2	44322.4	18133.9	26547.6	33811	42813.5	22109.5	11293.6	15737.7	19258.3	35994.5	37079.5	11985.8	28295.1	34608.8	23179.3	33581.3	34302.8	39321.7	11414.2	18059.7	30663.6	35191.5	20155.1	10401.6	32689.1	34994.2
	26579.1	21428.1	29377.4	23922	29084.6	33507.4	24070.4	15037.5	32208.4	16070.3	19741.8	34399.6	16571.2	13197.8	42212.5	29003.6	32621.8	46238.3	21934	37882.2	31656.5	44397.6	34016.4	44218.1	18093.8	26465.8	33737.6	42723.4	22062	11269.1	15703.2	19194.3	35909.8	36985.6	11959.2	28202.1	34518.8	23130.7	33485.1	34220.9	39243.3	11393.6	18013.6	30579.5	35107.5	20114.4	10383.6	32607.9	34923.4
	26513.9	21377	29317.6	23861.4	29009.3	33432.8	24017.5	15001.2	32129.1	16037.3	19709.8	34300.8	16537.5	13173.6	42108.1	28947.9	32534.5	46149.9	21885.8	37785.6	31556.2	44283.6	33941.6	44113.9	18053.7	26384.2	33664.3	42633.5	22014.5	11244.7	15668.7	19130.6	35825.2	36891.8	11932.6	28109.3	34428.9	23082.2	33389	34139.1	39164.9	11373	17967.6	30495.6	35023.5	20073.8	10365.6	32526.9	34852.6
	26448.8	21326	29257.7	23800.9	28934.1	33358.3	23964.6	14965	32049.8	16004.3	19677.7	34202.2	16503.8	13149.4	42003.7	28892.1	32447.4	46061.4	21837.7	37689	31456.2	44169.8	33866.9	44009.8	18013.6	26302.9	33591	42543.5	21967	11220.2	15634.4	19067	35740.7	36798.1	11906.1	28016.8	34339.2	23033.7	33293.1	34057.4	39086.5	11352.4	17921.6	30411.8	34939.5	20033.2	10347.6	32446	34781.9
	26383.8	21275.1	29197.7	23740.5	28858.9	33283.9	23911.7	14928.9	31970.6	15971.3	19645.5	34103.8	16470.1	13125.3	41899.3	28836.4	32360.5	45972.9	21789.6	37592.5	31356.5	44056.1	33792.1	43905.7	17973.5	26221.8	33517.7	42453.6	21919.6	11195.9	15600	19003.8	35656.3	36704.5	11879.5	27924.5	34249.6	22985.3	33197.3	33975.8	39008.1	11331.8	17875.8	30328.2	34855.7	19992.6	10329.6	32365.2	34711.1
	26318.7	21224.1	29137.7	23680.2	28783.8	33209.4	23858.7	14892.8	31891.3	15938.3	19613.3	34005.6	16436.4	13101.1	41795	28780.6	32273.7	45884.3	21741.5	37496.1	31257.1	43942.6	33717.3	43801.8	17933.4	26141	33444.4	42363.8	21872.2	11171.5	15565.7	18940.7	35572.1	36611	11853.1	27832.4	34160.2	22936.8	33101.7	33894.4	38929.7	11311.2	17829.9	30244.7	34772	19952	10311.6	32284.4	34640.3
	26253.8	21173.2	29077.6	23619.9	28708.7	33135.1	23805.8	14856.8	31812.1	15905.3	19581.1	33907.6	16402.7	13076.9	41690.7	28724.7	32187.1	45795.7	21693.4	37399.8	31158	43829.2	33642.5	43697.9	17893.3	26060.4	33371.2	42274	21824.8	11147.2	15531.5	18877.9	35487.9	36517.6	11826.6	27740.7	34070.9	22888.4	33006.3	33813	38851.4	11290.6	17784.2	30161.3	34688.3	19911.5	10293.6	32203.8	34569.6
	26188.9	21122.3	29017.5	23559.6	28633.7	33060.8	23752.8	14820.8	31732.9	15872.4	19548.8	33809.8	16369	13052.8	41586.5	28668.9	32100.6	45707	21645.3	37303.6	31059.2	43716	33567.7	43594.1	17853.3	25980	33297.9	42184.3	21777.5	11122.9	15497.3	18815.3	35403.9	36424.4	11800.2	27649.1	33981.8	22840	32911	33731.7	38773	11270	17738.6	30078.1	34604.7	19871	10275.6	32123.3	34498.8
	26124.1	21071.5	28957.3	23499.5	28558.8	32986.5	23699.8	14784.9	31653.7	15839.4	19516.4	33712.1	16335.4	13028.6	41482.3	28613.1	32014.2	45618.2	21597.3	37207.5	30960.7	43602.9	33492.9	43490.3	17813.2	25899.9	33224.7	42094.6	21730.2	11098.7	15463.2	18753	35320	36331.2	11773.8	27557.8	33892.7	22791.6	32815.9	33650.5	38694.6	11249.4	17693	29995	34521.3	19830.5	10257.6	32043	34428.1
	26059.4	21020.7	28897	23439.4	28483.9	32912.3	23646.9	14749	31574.5	15806.5	19484	33614.7	16301.7	13004.4	41378.2	28557.2	31928.1	45529.4	21549.3	37111.5	30862.4	43490	33418.1	43386.7	17773.2	25820	33151.5	42004.9	21682.9	11074.4	15429.1	18690.9	35236.2	36238.2	11747.5	27466.8	33803.9	22743.3	32720.9	33569.4	38616.2	11228.8	17647.5	29912.1	34437.9	19790.1	10239.6	31962.7	34357.4
	25994.7	20969.9	28836.7	23379.4	28409	32838.1	23593.9	14713.2	31495.4	15773.6	19451.5	33517.5	16268.1	12980.3	41274.1	28501.3	31842	45440.5	21501.3	37015.6	30764.5	43377.2	33343.3	43283.1	17733.1	25740.3	33078.2	41915.4	21635.7	11050.2	15395	18629	35152.6	36145.3	11721.2	27376	33715.1	22695	32626.1	33488.5	38537.9	11208.2	17602.1	29829.3	34354.6	19749.7	10221.6	31882.5	34286.7
	25930.1	20919.1	28776.3	23319.4	28334.2	32764	23540.9	14677.5	31416.2	15740.7	19419	33420.4	16234.4	12956.1	41170.1	28445.4	31756.1	45351.5	21453.3	36919.8	30666.9	43264.6	33268.4	43179.6	17693.1	25660.9	33005	41825.8	21588.5	11026.1	15361	18567.4	35069	36052.5	11694.9	27285.4	33626.6	22646.7	32531.5	33407.6	38459.5	11187.6	17556.8	29746.6	34271.3	19709.3	10203.6	31802.5	34216
	25865.5	20868.4	28715.9	23259.6	28259.5	32690	23487.9	14641.8	31337.1	15707.8	19386.4	33323.6	16200.8	12931.9	41066.2	28389.5	31670.4	45262.5	21405.3	36824.1	30569.5	43152.2	33193.6	43076.2	17653.1	25581.7	32931.9	41736.3	21541.3	11002	15327.1	18506	34985.6	35959.8	11668.7	27195.1	33538.1	22598.5	32437	33326.9	38381.2	11167	17511.6	29664.1	34188.2	19668.9	10185.6	31722.5	34145.3
	25801	20817.8	28655.4	23199.8	28184.8	32616	23434.9	14606.2	31258	15674.9	19353.8	33226.9	16167.2	12907.8	40962.2	28333.5	31584.9	45173.4	21357.4	36728.5	30472.5	43039.9	33118.8	42972.9	17613.1	25502.8	32858.7	41646.9	21494.2	10977.9	15293.2	18444.8	34902.3	35867.3	11642.5	27105	33449.8	22550.2	32342.7	33246.2	38302.8	11146.4	17466.4	29581.8	34105.2	19628.6	10167.6	31642.7	34074.6
	25736.6	20767.1	28594.8	23140	28110.2	32542.1	23381.9	14570.7	31178.9	15642.1	19321.1	33130.5	16133.6	12883.6	40858.4	28277.6	31499.4	45084.3	21309.5	36633	30375.8	42927.8	33044	42869.7	17573.1	25424	32785.6	41557.5	21447.1	10953.8	15259.3	18383.9	34819.1	35774.8	11616.3	27015.2	33361.7	22502	32248.6	33165.7	38224.5	11125.8	17421.3	29499.6	34022.2	19588.3	10149.6	31563	34004
	25672.2	20716.5	28534.2	23080.4	28035.6	32468.2	23328.9	14535.2	31099.9	15609.2	19288.3	33034.3	16100	12859.4	40754.6	28221.6	31414.2	44995.1	21261.6	36537.6	30279.3	42815.8	32969.2	42766.5	17533.2	25345.6	32712.4	41468.2	21400	10929.8	15225.5	18323.2	34736	35682.5	11590.2	26925.6	33273.6	22453.9	32154.6	33085.2	38146.1	11105.2	17376.3	29417.5	33939.4	19548.1	10131.5	31483.4	33933.3
	25608	20666	28473.5	23020.8	27961.2	32394.4	23275.9	14499.8	31020.9	15576.4	19255.6	32938.2	16066.4	12835.3	40650.8	28165.6	31329.1	44905.9	21213.7	36442.3	30183.2	42704	32894.4	42663.4	17493.2	25267.3	32639.3	41378.9	21353	10905.9	15191.8	18262.7	34653.1	35590.2	11564.1	26836.3	33185.8	22405.7	32060.7	33004.9	38067.8	11084.6	17331.4	29335.6	33856.6	19507.8	10113.5	31403.9	33862.7
	25543.7	20615.5	28412.8	22961.3	27886.7	32320.6	23222.9	14464.4	30941.9	15543.6	19222.7	32842.4	16032.8	12811.1	40547.1	28109.6	31244.1	44816.6	21165.8	36347.2	30087.3	42592.4	32819.6	42560.5	17453.3	25189.3	32566.2	41289.7	21306	10881.9	15158.1	18202.4	34570.2	35498.1	11538	26747.2	33098.1	22357.6	31967.1	32924.6	37989.5	11064.1	17286.5	29253.9	33774	19467.6	10095.5	31324.5	33792
	25479.6	20565	28352.1	22901.8	27812.4	32246.9	23169.9	14429.1	30862.9	15510.8	19189.8	32746.7	15999.2	12787	40443.4	28053.6	31159.3	44727.2	21118	36252.1	29991.8	42480.9	32744.7	42457.6	17413.4	25111.5	32493.2	41200.6	21259	10858	15124.4	18142.4	34487.5	35406.2	11512	26658.4	33010.5	22309.6	31873.6	32844.5	37911.2	11043.5	17241.8	29172.2	33691.4	19427.4	10077.5	31245.2	33721.4
	25415.5	20514.6	28291.2	22842.5	27738.1	32173.2	23116.8	14393.9	30783.9	15478.1	19156.9	32651.3	15965.7	12762.8	40339.9	27997.6	31074.7	44637.8	21070.2	36157.1	29896.5	42369.6	32669.9	42354.7	17373.5	25034	32420.1	41111.5	21212.1	10834.1	15090.8	18082.6	34404.9	35314.3	11486	26569.8	32923	22261.5	31780.3	32764.5	37832.9	11022.9	17197.1	29090.8	33608.9	19387.3	10059.5	31166.1	33650.8
	25351.5	20464.2	28230.3	22783.2	27663.8	32099.6	23063.8	14358.7	30705	15445.3	19123.9	32556	15932.2	12738.7	40236.3	27941.6	30990.2	44548.3	21022.5	36062.3	29801.5	42258.4	32595.1	42252	17333.6	24956.7	32347.1	41022.4	21165.2	10810.3	15057.3	18023	34322.4	35222.5	11460.1	26481.4	32835.8	22213.5	31687.1	32684.6	37754.6	11002.3	17152.5	29009.5	33526.6	19347.2	10041.5	31087.1	33580.3
	25287.6	20413.8	28169.4	22723.9	27589.7	32026.1	23010.8	14323.6	30626.1	15412.6	19090.9	32461	15898.6	12714.5	40132.9	27885.5	30905.9	44458.8	20974.7	35967.5	29706.8	42147.4	32520.4	42149.4	17293.7	24879.6	32274.1	40933.4	21118.4	10786.5	15023.8	17963.7	34240.1	35130.9	11434.2	26393.3	32748.6	22165.5	31594.1	32604.8	37676.4	10981.8	17108	28928.3	33444.3	19307.1	10023.4	31008.1	33509.7
	25223.7	20363.5	28108.4	22664.8	27515.6	31952.6	22957.8	14288.6	30547.3	15379.9	19057.8	32366.2	15865.1	12690.4	40029.5	27829.5	30821.7	44369.2	20927	35872.9	29612.5	42036.6	32445.6	42046.8	17253.9	24802.7	32201.1	40844.5	21071.6	10762.8	14990.3	17904.6	34157.9	35039.4	11408.3	26305.5	32661.6	22117.6	31501.3	32525.1	37598.1	10961.2	17063.6	28847.3	33362.1	19267.1	10005.4	30929.3	33439.2
	25159.9	20313.3	28047.4	22605.7	27441.5	31879.2	22904.8	14253.6	30468.4	15347.2	19024.7	32271.5	15831.6	12666.2	39926.1	27773.5	30737.7	44279.6	20879.3	35778.4	29518.4	41925.9	32370.8	41944.4	17214	24726.1	32128.2	40755.6	21024.8	10739	14956.9	17845.7	34075.8	34948	11382.4	26217.9	32574.8	22069.7	31408.6	32445.5	37519.9	10940.7	17019.3	28766.4	33280	19227.1	9987.41	30850.6	33368.6
	25096.2	20263	27986.3	22546.7	27367.6	31805.8	22851.8	14218.7	30389.7	15314.6	18991.6	32177.1	15798.1	12642.1	39822.8	27717.4	30653.9	44189.9	20831.6	35683.9	29424.6	41815.4	32296	41842	17174.2	24649.8	32055.2	40666.7	20978.1	10715.4	14923.6	17787	33993.8	34856.7	11356.7	26130.5	32488.1	22021.8	31316.1	32366	37441.6	10920.1	16975	28685.7	33198	19187.1	9969.4	30772.1	33298.1
	25032.5	20212.9	27925.2	22487.8	27293.7	31732.5	22798.7	14183.8	30310.9	15281.9	18958.3	32082.8	15764.6	12618	39719.6	27661.3	30570.2	44100.2	20784	35589.6	29331.1	41705	32221.2	41739.7	17134.5	24573.6	31982.3	40578	20931.4	10691.7	14890.3	17728.6	33911.9	34765.5	11330.9	26043.4	32401.6	21974	31223.7	32286.7	37363.4	10899.6	16930.8	28605.1	33116.1	19147.1	9951.39	30693.6	33227.6
	24969	20162.7	27864	22429	27219.8	31659.3	22745.7	14149	30232.2	15249.3	18925.1	31988.8	15731.2	12593.9	39616.5	27605.3	30486.6	44010.4	20736.4	35495.4	29237.9	41594.8	32146.5	41637.5	17094.7	24497.7	31909.4	40489.2	20884.7	10668.1	14857.1	17670.4	33830.2	34674.5	11305.2	25956.5	32315.2	21926.2	31131.5	32207.4	37285.2	10879.1	16886.7	28524.7	33034.3	19107.2	9933.38	30615.2	33157.2
	24905.5	20112.6	27802.8	22370.2	27146.1	31586.1	22692.7	14114.3	30153.5	15216.7	18891.8	31895	15697.7	12569.7	39513.4	27549.2	30403.3	43920.6	20688.8	35401.4	29144.9	41484.8	32071.8	41535.4	17054.9	24422	31836.5	40400.6	20838.1	10644.6	14823.9	17612.4	33748.6	34583.5	11279.5	25869.9	32228.9	21878.4	31039.5	32128.3	37207	10858.6	16842.7	28444.4	32952.6	19067.3	9915.37	30537	33086.7
	24842	20062.6	27741.5	22311.5	27072.4	31513	22639.7	14079.7	30074.8	15184.2	18858.4	31801.3	15664.3	12545.6	39410.4	27493.1	30320	43830.7	20641.2	35307.4	29052.3	41374.9	31997	41433.4	17015.2	24346.6	31763.7	40312	20791.5	10621	14790.7	17554.7	33667.1	34492.7	11253.9	25783.5	32142.8	21830.7	30947.7	32049.3	37128.8	10838.1	16798.8	28364.2	32871	19027.5	9897.36	30458.9	33016.3
	24778.7	20012.6	27680.2	22252.9	26998.8	31439.9	22586.7	14045.1	29996.2	15151.6	18825	31707.9	15630.9	12521.5	39307.4	27437.1	30237	43740.8	20593.7	35213.6	28960	41265.2	31922.3	41331.4	16975.5	24271.4	31690.9	40223.4	20745	10597.6	14757.7	17497.1	33585.7	34402	11228.3	25697.4	32056.9	21783	30856	31970.3	37050.7	10817.6	16755	28284.3	32789.5	18987.6	9879.35	30380.9	32945.9
	24715.4	19962.6	27618.8	22194.3	26925.2	31366.9	22533.8	14010.5	29917.6	15119.1	18791.6	31614.7	15597.4	12497.4	39204.5	27381	30154.1	43650.9	20546.2	35119.8	28867.9	41155.7	31847.6	41229.6	16935.8	24196.4	31618.1	40134.9	20698.5	10574.1	14724.6	17439.8	33504.5	34311.5	11202.7	25611.5	31971.1	21735.3	30764.5	31891.5	36972.5	10797.1	16711.2	28204.4	32708.1	18947.9	9861.35	30303	32875.5
	24652.2	19912.7	27557.4	22135.9	26851.8	31294	22480.8	13976.1	29839.1	15086.6	18758.1	31521.7	15564	12473.3	39101.7	27324.9	30071.3	43560.9	20498.8	35026.2	28776.2	41046.3	31772.9	41127.8	16896.2	24121.6	31545.3	40046.5	20652	10550.7	14691.7	17382.7	33423.4	34221	11177.2	25525.9	31885.5	21687.7	30673.1	31812.8	36894.4	10776.6	16667.6	28124.8	32626.8	18908.1	9843.35	30225.3	32805.1
	24589	19862.9	27495.9	22077.5	26778.4	31221.1	22427.8	13941.7	29760.6	15054.1	18724.6	31428.8	15530.7	12449.3	38999	27268.8	29988.7	43470.8	20451.3	34932.7	28684.7	40937.1	31698.2	41026.2	16856.5	24047.1	31472.6	39958.1	20605.6	10527.4	14658.8	17325.8	33342.4	34130.7	11151.7	25440.5	31800	21640.1	30582	31734.2	36816.3	10756.1	16624	28045.2	32545.6	18868.4	9825.35	30147.6	32734.7
	24526	19813	27434.4	22019.2	26705.1	31148.3	22374.8	13907.4	29682.1	15021.7	18691.1	31336.2	15497.3	12425.2	38896.3	27212.8	29906.3	43380.7	20403.9	34839.3	28593.6	40828	31623.5	40924.6	16816.9	23972.8	31399.9	39869.8	20559.2	10504	14625.9	17269.2	33261.5	34040.5	11126.3	25355.4	31714.6	21592.6	30490.9	31655.8	36738.2	10735.6	16580.5	27965.9	32464.5	18828.7	9807.36	30070.1	32664.4
	24463	19763.3	27372.9	21961	26631.8	31075.6	22321.9	13873.1	29603.7	14989.2	18657.4	31243.8	15463.9	12401.1	38793.7	27156.7	29824	43290.5	20356.6	34746.1	28502.7	40719.2	31548.9	40823.2	16777.3	23898.8	31327.2	39781.6	20512.9	10480.8	14593.1	17212.8	33180.8	33950.4	11100.9	25270.5	31629.4	21545	30400.1	31577.4	36660.1	10715.2	16537.1	27886.6	32383.5	18789	9789.37	29992.7	32594.1
	24400.1	19713.6	27311.3	21902.8	26558.7	31002.9	22268.9	13839	29525.3	14956.8	18623.8	31151.6	15430.6	12377	38691.2	27100.6	29741.9	43200.4	20309.2	34652.9	28412.1	40610.4	31474.2	40721.8	16737.8	23824.9	31254.6	39693.4	20466.6	10457.5	14560.3	17156.5	33100.1	33860.4	11075.5	25185.8	31544.4	21497.6	30309.4	31499.2	36582	10694.7	16493.7	27807.6	32302.7	18749.4	9771.38	29915.4	32523.8
	24337.3	19663.9	27249.6	21844.7	26485.6	30930.3	22216	13804.8	29447	14924.5	18590.1	31059.6	15397.3	12353	38588.8	27044.6	29659.9	43110.1	20261.9	34559.9	28321.8	40501.9	31399.6	40620.5	16698.2	23751.3	31182	39605.2	20420.4	10434.3	14527.6	17100.6	33019.7	33770.5	11050.2	25101.4	31459.5	21450.2	30218.9	31421	36504	10674.3	16450.5	27728.6	32221.9	18709.8	9753.39	29838.2	32453.6
	24274.5	19614.3	27187.9	21786.7	26412.6	30857.7	22163	13770.8	29368.7	14892.1	18556.4	30967.8	15364	12328.9	38486.4	26988.5	29578.1	43019.8	20214.6	34467	28231.8	40393.5	31325	40519.3	16658.7	23678	31109.4	39517.1	20374.1	10411.2	14495	17044.8	32939.3	33680.8	11024.9	25017.2	31374.8	21402.8	30128.6	31343	36426	10653.9	16407.4	27649.9	32141.2	18670.3	9735.41	29761.1	32383.3
	24211.9	19564.7	27126.2	21728.8	26339.7	30785.2	22110.1	13736.8	29290.4	14859.8	18522.6	30876.2	15330.7	12304.9	38384.1	26932.4	29496.5	42929.5	20167.4	34374.2	28142.1	40285.3	31250.4	40418.2	16619.2	23604.8	31036.8	39429.1	20328	10388.1	14462.4	16989.2	32859.1	33591.2	10999.7	24933.3	31290.2	21355.4	30038.4	31265.1	36348	10633.5	16364.3	27571.2	32060.6	18630.8	9717.44	29684.2	32313.1
	24149.3	19515.2	27064.5	21671	26266.8	30712.8	22057.2	13702.9	29212.2	14827.5	18488.8	30784.8	15297.4	12280.9	38281.9	26876.4	29415	42839.2	20120.2	34281.6	28052.6	40177.2	31175.9	40317.2	16579.7	23531.9	30964.3	39341.2	20281.9	10365	14429.9	16933.9	32779	33501.7	10974.5	24849.7	31205.8	21308.1	29948.4	31187.3	36270	10613.1	16321.3	27492.8	31980.1	18591.3	9699.46	29607.4	32242.9
	24086.8	19465.7	27002.7	21613.3	26194.1	30640.5	22004.3	13669.1	29134	14795.2	18455	30693.6	15264.2	12256.9	38179.8	26820.3	29333.7	42748.8	20073	34189	27963.5	40069.3	31101.3	40216.3	16540.3	23459.2	30891.8	39253.3	20235.8	10342	14397.4	16878.8	32699	33412.4	10949.4	24766.2	31121.5	21260.9	29858.6	31109.6	36192	10592.7	16278.4	27414.5	31899.8	18551.8	9681.49	29530.7	32172.8
	24024.3	19416.3	26940.8	21555.6	26121.4	30568.2	21951.4	13635.3	29055.9	14763	18421.1	30602.6	15230.9	12232.8	38077.7	26764.3	29252.5	42658.3	20025.9	34096.6	27874.6	39961.6	31026.8	40115.5	16500.9	23386.8	30819.3	39165.4	20189.7	10319	14365	16823.9	32619.1	33323.1	10924.3	24683	31037.4	21213.6	29768.9	31032.1	36114.1	10572.3	16235.6	27336.3	31819.5	18512.4	9663.53	29454.1	32102.6
	23962	19367	26879	21498	26048.8	30496	21898.5	13601.6	28977.9	14730.8	18387.2	30511.8	15197.7	12208.8	37975.7	26708.3	29171.5	42567.9	19978.8	34004.4	27786.1	39854.1	30952.3	40014.8	16461.5	23314.5	30746.9	39077.7	20143.7	10296	14332.6	16769.2	32539.4	33234	10899.2	24600.1	30953.4	21166.5	29679.4	30954.6	36036.2	10551.9	16192.9	27258.3	31739.3	18473	9645.57	29377.7	32032.5
	23899.7	19317.6	26817	21440.5	25976.3	30423.8	21845.7	13568	28899.9	14698.6	18353.2	30421.3	15164.5	12184.8	37873.8	26652.2	29090.7	42477.4	19931.7	33912.2	27697.8	39746.7	30877.8	39914.1	16422.2	23242.5	30674.5	38990	20097.8	10273.1	14300.3	16714.7	32459.8	33145	10874.2	24517.4	30869.6	21119.3	29590.1	30877.3	35958.3	10531.6	16150.3	27180.4	31659.3	18433.7	9627.61	29301.3	31962.5
	23837.5	19268.4	26755.1	21383.1	25903.9	30351.7	21792.8	13534.5	28821.9	14666.4	18319.3	30330.9	15131.3	12160.9	37772	26596.2	29010	42386.8	19884.7	33820.2	27609.8	39639.5	30803.3	39813.6	16382.8	23170.8	30602.2	38902.3	20051.9	10250.3	14268	16660.5	32380.3	33056.1	10849.2	24435	30786	21072.2	29500.9	30800.1	35880.4	10511.2	16107.7	27102.7	31579.3	18394.4	9609.66	29225.1	31892.4
	23775.4	19219.2	26693.1	21325.7	25831.5	30279.7	21740	13501	28744	14634.3	18285.2	30240.7	15098.2	12136.9	37670.3	26540.2	28929.5	42296.2	19837.7	33728.3	27522.1	39532.4	30728.9	39713.2	16343.5	23099.2	30529.8	38814.7	20006	10227.5	14235.8	16606.4	32301	32967.3	10824.3	24352.8	30702.5	21025.2	29411.9	30723	35802.6	10490.9	16065.3	27025.2	31499.5	18355.1	9591.72	29149	31822.4
	23713.4	19170	26631.1	21268.5	25759.3	30207.8	21687.2	13467.6	28666.1	14602.2	18251.2	30150.8	15065	12112.9	37568.7	26484.2	28849.1	42205.6	19790.8	33636.5	27434.7	39425.6	30654.4	39612.9	16304.3	23027.9	30457.5	38727.2	19960.2	10204.7	14203.7	16552.6	32221.8	32878.7	10799.4	24270.8	30619.1	20978.2	29323.1	30646	35724.7	10470.6	16022.9	26947.8	31419.8	18315.9	9573.78	29073.1	31752.4
	23651.4	19120.9	26569	21211.3	25687.1	30135.9	21634.4	13434.2	28588.3	14570.1	18217.1	30061	15031.9	12089	37467.1	26428.2	28768.9	42115	19743.9	33544.8	27347.6	39318.8	30580.1	39512.7	16265	22956.8	30385.3	38639.8	19914.5	10182	14171.6	16499	32142.7	32790.2	10774.6	24189.1	30535.9	20931.2	29234.4	30569.2	35646.9	10450.3	15980.6	26870.6	31340.1	18276.7	9555.84	28997.2	31682.4
	23589.5	19071.9	26506.9	21154.2	25615	30064.1	21581.6	13401	28510.6	14538.1	18183	29971.5	14998.8	12065.1	37365.6	26372.3	28688.9	42024.3	19697	33453.3	27260.7	39212.3	30505.7	39412.5	16225.8	22885.9	30313.1	38552.4	19868.7	10159.3	14139.5	16445.6	32063.8	32701.8	10749.8	24107.7	30452.9	20884.3	29146	30492.4	35569.1	10430	15938.5	26793.5	31260.6	18237.5	9537.91	28921.5	31612.5
	23527.7	19022.9	26444.8	21097.2	25543	29992.4	21528.8	13367.8	28432.9	14506.1	18148.8	29882.1	14965.7	12041.1	37264.2	26316.3	28609	41933.6	19650.1	33361.9	27174.2	39105.9	30431.3	39312.5	16186.7	22815.3	30240.9	38465	19823.1	10136.7	14107.6	16392.4	31985	32613.6	10725.1	24026.4	30370	20837.4	29057.6	30415.8	35491.4	10409.7	15896.4	26716.5	31181.2	18198.4	9519.99	28845.9	31542.6
	23466	18974	26382.6	21040.3	25471.1	29920.7	21476.1	13334.6	28355.2	14474.1	18114.6	29793	14932.6	12017.2	37162.9	26260.4	28529.3	41842.8	19603.3	33270.6	27087.9	38999.7	30357	39212.6	16147.5	22744.9	30168.7	38377.8	19777.4	10114.1	14075.7	16339.4	31906.3	32525.4	10700.4	23945.5	30287.3	20790.6	28969.5	30339.3	35413.7	10389.5	15854.4	26639.7	31101.9	18159.3	9502.08	28770.4	31472.7
	23404.4	18925.1	26320.5	20983.4	25399.3	29849.1	21423.3	13301.6	28277.6	14442.2	18080.4	29704.1	14899.5	11993.3	37061.7	26204.4	28449.7	41752	19556.6	33179.5	27001.9	38893.7	30282.7	39112.7	16108.4	22674.7	30096.6	38290.6	19731.9	10091.6	14043.8	16286.6	31827.7	32437.4	10675.7	23864.7	30204.8	20743.8	28881.5	30262.9	35336	10369.3	15812.4	26563.1	31022.7	18120.3	9484.17	28695	31402.9
	23342.9	18876.3	26258.2	20926.7	25327.6	29777.6	21370.6	13268.6	28200.1	14410.3	18046.1	29615.4	14866.5	11969.4	36960.6	26148.5	28370.3	41661.2	19509.9	33088.5	26916.2	38787.8	30208.5	39013	16069.3	22604.7	30024.6	38203.4	19686.3	10069.1	14012	16234.1	31749.3	32349.5	10651.1	23784.2	30122.4	20697.1	28793.7	30186.6	35258.3	10349	15770.6	26486.7	30943.7	18081.3	9466.26	28619.8	31333.1
	23281.4	18827.5	26196	20870	25255.9	29706.2	21317.9	13235.7	28122.6	14378.4	18011.8	29526.8	14833.5	11945.5	36859.6	26092.6	28291.1	41570.4	19463.2	32997.6	26830.8	38682.1	30134.2	38913.4	16030.3	22534.9	29952.5	38116.3	19640.8	10046.6	13980.2	16181.7	31671	32261.7	10626.5	23704	30040.1	20650.4	28706.1	30110.4	35180.6	10328.8	15728.9	26410.3	30864.7	18042.3	9448.36	28544.7	31263.3
	23220.1	18778.8	26133.7	20813.4	25184.4	29634.8	21265.2	13202.9	28045.2	14346.5	17977.5	29438.5	14800.5	11921.7	36758.6	26036.7	28212	41479.5	19416.6	32906.9	26745.7	38576.6	30060	38813.9	15991.2	22465.4	29880.5	38029.3	19595.4	10024.2	13948.6	16129.6	31592.8	32174.1	10602	23624	29958	20603.8	28618.6	30034.4	35103	10308.6	15687.2	26334.2	30785.9	18003.3	9430.47	28469.7	31193.5
	23158.8	18730.2	26071.4	20756.9	25112.9	29563.5	21212.6	13170.1	27967.8	14314.7	17943.1	29350.4	14767.5	11897.8	36657.8	25980.9	28133.1	41388.6	19370	32816.3	26660.8	38471.3	29985.8	38714.4	15952.3	22396.1	29808.6	37942.4	19550	10001.9	13916.9	16077.7	31514.8	32086.6	10577.6	23544.2	29876.1	20557.2	28531.4	29958.5	35025.4	10288.5	15645.6	26258.2	30707.1	17964.4	9412.59	28394.8	31123.8
	23097.6	18681.6	26009	20700.5	25041.6	29492.3	21159.9	13137.4	27890.5	14282.9	17908.7	29262.5	14734.6	11874	36557	25925	28054.3	41297.7	19323.4	32725.8	26576.2	38366.1	29911.7	38615.1	15913.3	22327	29736.7	37855.5	19504.7	9979.59	13885.4	16026	31436.9	31999.2	10553.1	23464.7	29794.3	20510.7	28444.2	29882.7	34947.9	10268.3	15604.2	26182.3	30628.5	17925.6	9394.71	28320.1	31054.1
	23036.5	18633.1	25946.7	20644.2	24970.3	29421.1	21107.3	13104.8	27813.3	14251.2	17874.3	29174.8	14701.6	11850.2	36456.4	25869.2	27975.7	41206.8	19276.9	32635.5	26492	38261.1	29837.6	38515.9	15874.4	22258.2	29664.8	37768.7	19459.4	9957.34	13853.8	15974.5	31359.1	31911.9	10528.8	23385.4	29712.7	20464.2	28357.3	29807	34870.3	10248.2	15562.8	26106.6	30550	17886.8	9376.85	28245.4	30984.5
	22975.5	18584.6	25884.3	20587.9	24899.1	29350.1	21054.7	13072.3	27736.1	14219.4	17839.9	29087.4	14668.7	11826.4	36355.8	25813.4	27897.3	41115.8	19230.4	32545.3	26408	38156.3	29763.5	38416.8	15835.5	22189.6	29593	37682	19414.1	9935.13	13822.4	15923.2	31281.5	31824.8	10504.4	23306.4	29631.3	20417.7	28270.5	29731.5	34792.8	10228.1	15521.5	26031.1	30471.6	17848	9358.99	28171	30914.9
	22914.5	18536.2	25821.9	20531.8	24828.1	29279.1	21002.2	13039.8	27659	14187.8	17805.4	29000.1	14635.8	11802.6	36255.4	25757.6	27819	41024.8	19184	32455.3	26324.2	38051.6	29689.5	38317.8	15796.7	22121.2	29521.2	37595.3	19368.9	9912.97	13791	15872.1	31204	31737.8	10480.2	23227.6	29550	20371.4	28184	29656	34715.4	10208	15480.3	25955.7	30393.3	17809.2	9341.14	28096.6	30845.3
	22853.7	18487.9	25759.4	20475.7	24757.1	29208.1	20949.6	13007.4	27582	14156.1	17770.9	28913	14603	11778.8	36155	25701.8	27740.9	40933.8	19137.6	32365.3	26240.8	37947.1	29615.5	38218.9	15757.9	22053	29449.5	37508.7	19323.8	9890.86	13759.7	15821.2	31126.6	31650.9	10455.9	23149.1	29468.9	20325	28097.5	29580.7	34638	10187.9	15439.2	25880.5	30315.1	17770.5	9323.3	28022.3	30775.8
	22792.9	18439.6	25697	20419.7	24686.2	29137.3	20897.1	12975.1	27505	14124.5	17736.4	28826.2	14570.1	11755	36054.8	25646.1	27663	40842.8	19091.3	32275.6	26157.7	37842.8	29541.5	38120.1	15719.1	21985	29377.8	37422.2	19278.7	9868.79	13728.4	15770.5	31049.4	31564.2	10431.8	23070.8	29387.9	20278.8	28011.3	29505.5	34560.6	10167.8	15398.2	25805.4	30237.1	17731.9	9305.47	27948.2	30706.3
	22732.3	18391.4	25634.5	20363.9	24615.5	29066.6	20844.6	12942.9	27428.1	14092.9	17701.9	28739.5	14537.3	11731.3	35954.6	25590.4	27585.2	40751.7	19045	32185.9	26074.8	37738.7	29467.6	38021.4	15680.4	21917.3	29306.1	37335.8	19233.7	9846.78	13697.2	15720	30972.3	31477.6	10407.6	22992.8	29307.1	20232.5	27925.3	29430.5	34483.2	10147.8	15357.3	25730.5	30159.1	17693.3	9287.64	27874.2	30636.9
	22671.7	18343.2	25572	20308.1	24544.8	28995.9	20792.2	12910.8	27351.3	14061.4	17667.3	28653.1	14504.5	11707.6	35854.6	25534.7	27507.6	40660.7	18998.8	32096.5	25992.2	37634.7	29393.7	37922.9	15641.7	21849.8	29234.5	37249.4	19188.7	9824.82	13666	15669.7	30895.4	31391.1	10383.6	22915	29226.5	20186.4	27839.4	29355.6	34405.9	10127.8	15316.5	25655.8	30081.3	17654.7	9269.83	27800.4	30567.5
	22611.2	18295.1	25509.5	20252.3	24474.2	28925.3	20739.7	12878.7	27274.6	14029.9	17632.7	28566.9	14471.7	11683.9	35754.7	25479.1	27430.2	40569.6	18952.6	32007.1	25909.9	37531	29319.9	37824.4	15603.1	21782.5	29163	37163.1	19143.8	9802.91	13635	15619.7	30818.6	31304.8	10359.5	22837.4	29146	20140.3	27753.7	29280.8	34328.6	10107.8	15275.7	25581.2	30003.6	17616.2	9252.03	27726.6	30498.1
	22550.8	18247.1	25447	20196.7	24403.8	28854.8	20687.3	12846.7	27197.9	13998.5	17598.1	28480.9	14439	11660.2	35654.8	25423.5	27352.9	40478.5	18906.5	31917.9	25827.9	37427.4	29246.1	37726.1	15564.5	21715.4	29091.5	37076.8	19098.9	9781.04	13603.9	15569.8	30741.9	31218.6	10335.6	22760.1	29065.7	20094.2	27668.1	29206.1	34251.3	10087.8	15235.1	25506.8	29926	17577.7	9234.24	27653	30428.8
	22490.5	18199.2	25384.5	20141.2	24333.4	28784.3	20635	12814.8	27121.3	13967	17563.5	28395.1	14406.3	11636.5	35555.1	25367.9	27275.8	40387.4	18860.5	31828.9	25746.1	37323.9	29172.3	37627.9	15526	21648.6	29020.1	36990.7	19054.1	9759.23	13573	15520.2	30665.4	31132.5	10311.6	22683.1	28985.5	20048.2	27582.8	29131.5	34174.1	10067.9	15194.6	25432.5	29848.6	17539.2	9216.46	27579.6	30359.5
	22430.3	18151.3	25321.9	20085.8	24263.2	28714	20582.6	12782.9	27044.8	13935.7	17528.9	28309.5	14373.6	11612.9	35455.5	25312.3	27198.9	40296.3	18814.4	31740	25664.7	37220.7	29098.6	37529.7	15487.4	21581.9	28948.7	36904.6	19009.3	9737.47	13542.1	15470.7	30589	31046.6	10287.8	22606.3	28905.6	20002.3	27497.6	29057.1	34097	10048	15154.1	25358.4	29771.3	17500.9	9198.69	27506.2	30290.3
	22370.2	18103.5	25259.3	20030.4	24193.1	28643.7	20530.3	12751.2	26968.3	13904.3	17494.2	28224.1	14340.9	11589.2	35356	25256.8	27122.1	40205.2	18768.5	31651.2	25583.5	37117.6	29024.9	37431.7	15449	21515.5	28877.4	36818.6	18964.6	9715.76	13511.2	15421.5	30512.7	30960.8	10264	22529.7	28825.7	19956.4	27412.7	28982.8	34019.8	10028.1	15113.8	25284.5	29694.1	17462.5	9180.93	27433	30221.1
	22310.2	18055.7	25196.8	19975.1	24123.1	28573.6	20478.1	12719.5	26892	13873	17459.6	28139	14308.3	11565.6	35256.7	25201.3	27045.5	40114.1	18722.6	31562.6	25502.6	37014.7	28951.3	37333.9	15410.6	21449.4	28806.1	36732.7	18920	9694.11	13480.4	15372.4	30436.6	30875.2	10240.2	22453.4	28746.1	19910.6	27327.9	28908.6	33942.7	10008.2	15073.5	25210.7	29617	17424.2	9163.19	27359.9	30152
	22250.3	18008.1	25134.2	19920	24053.1	28503.5	20425.8	12687.9	26815.7	13841.8	17424.9	28054	14275.7	11542	35157.4	25145.9	26969.1	40023	18676.7	31474.2	25422	36912	28877.8	37236.1	15372.2	21383.4	28734.9	36646.8	18875.4	9672.5	13449.7	15323.6	30360.6	30789.6	10216.5	22377.3	28666.6	19864.8	27243.2	28834.6	33865.7	9988.32	15033.4	25137.1	29540	17386	9145.46	27287	30082.9
	22190.4	17960.5	25071.6	19864.9	23983.3	28433.5	20373.7	12656.4	26739.5	13810.6	17390.2	27969.3	14243.1	11518.5	35058.3	25090.5	26892.8	39931.8	18630.9	31385.9	25341.6	36809.5	28804.3	37138.4	15333.9	21317.7	28663.7	36561	18830.9	9650.95	13419.1	15274.9	30284.8	30704.3	10192.8	22301.5	28587.3	19819.1	27158.8	28760.7	33788.7	9968.5	14993.3	25063.7	29463.2	17347.8	9127.74	27214.1	30013.9
	22130.7	17912.9	25009	19809.9	23913.7	28363.6	20321.5	12624.9	26663.4	13779.4	17355.5	27884.8	14210.6	11494.9	34959.3	25035.1	26816.7	39840.7	18585.2	31297.8	25261.6	36707.2	28730.8	37040.9	15295.6	21252.2	28592.6	36475.4	18786.4	9629.45	13388.5	15226.5	30209.1	30619	10169.2	22225.9	28508.2	19773.5	27074.6	28686.9	33711.7	9948.7	14953.4	24990.4	29386.5	17309.6	9110.03	27141.5	29944.9
	22071.1	17865.5	24946.4	19755	23844.1	28293.8	20269.4	12593.6	26587.3	13748.3	17320.8	27800.5	14178.1	11471.4	34860.4	24979.8	26740.7	39749.6	18539.5	31209.8	25181.8	36605	28657.4	36943.5	15257.4	21186.9	28521.6	36389.7	18742	9608	13358	15178.2	30133.6	30533.9	10145.7	22150.6	28429.2	19727.9	26990.5	28613.3	33634.8	9928.93	14913.5	24917.3	29309.9	17271.5	9092.34	27068.9	29876
	22011.5	17818.1	24883.8	19700.3	23774.6	28224	20217.3	12562.3	26511.4	13717.2	17286	27716.4	14145.6	11447.9	34761.6	24924.5	26665	39658.4	18493.9	31122	25102.3	36503.1	28584.1	36846.2	15219.2	21121.8	28450.6	36304.2	18697.7	9586.61	13327.5	15130.2	30058.2	30449	10122.2	22075.5	28350.4	19682.4	26906.6	28539.8	33558	9909.18	14873.7	24844.3	29233.4	17233.4	9074.66	26996.5	29807.1
	21952.1	17770.8	24821.2	19645.6	23705.3	28154.4	20165.2	12531.1	26435.6	13686.1	17251.3	27632.5	14113.1	11424.4	34663	24869.2	26589.4	39567.3	18448.3	31034.3	25023.1	36401.3	28510.8	36749	15181.1	21057	28379.7	36218.8	18653.4	9565.27	13297.2	15082.3	29982.9	30364.2	10098.8	22000.6	28271.8	19637	26822.9	28466.4	33481.2	9889.46	14834.1	24771.5	29157.1	17195.4	9057	26924.2	29738.3
	21892.8	17723.5	24758.5	19591	23636.1	28084.8	20113.2	12500	26359.8	13655.2	17216.5	27548.9	14080.7	11401	34564.5	24814	26514	39476.2	18402.8	30946.8	24944.1	36299.7	28437.5	36652	15143	20992.4	28308.9	36133.4	18609.1	9543.99	13266.8	15034.7	29907.8	30279.5	10075.4	21926.1	28193.3	19591.6	26739.4	28393.2	33404.4	9869.77	14794.5	24698.9	29080.9	17157.5	9039.35	26852	29669.5
	21833.5	17676.4	24695.9	19536.4	23567	28015.4	20061.3	12469	26284.1	13624.2	17181.8	27465.4	14048.3	11377.5	34466.1	24758.8	26438.7	39385.1	18357.4	30859.5	24865.5	36198.2	28364.3	36555.1	15105	20927.9	28238.1	36048.1	18565	9522.76	13236.6	14987.2	29832.8	30195	10052.1	21851.7	28115	19546.3	26656.1	28320.1	33327.7	9850.11	14755.1	24626.4	29004.8	17119.6	9021.71	26780	29600.8
	21774.4	17629.3	24633.3	19482	23498	27946	20009.3	12438	26208.5	13593.3	17147	27382.2	14015.9	11354.1	34367.8	24703.7	26363.6	39294	18312	30772.3	24787.1	36097	28291.2	36458.3	15067	20863.8	28167.3	35962.9	18520.9	9501.58	13206.4	14940	29758	30110.6	10028.8	21777.6	28036.9	19501	26572.9	28247.1	33251	9830.48	14715.7	24554.2	28928.9	17081.7	9004.09	26708.1	29532.2
	21715.3	17582.3	24570.7	19427.7	23429.1	27876.7	19957.5	12407.2	26133	13562.4	17112.2	27299.2	13983.6	11330.7	34269.7	24648.6	26288.7	39202.8	18266.7	30685.3	24709	35995.9	28218.2	36361.6	15029.1	20799.8	28096.7	35877.8	18476.8	9480.46	13176.3	14892.9	29683.3	30026.4	10005.6	21703.8	27958.9	19455.9	26490	28174.2	33174.4	9810.88	14676.4	24482	28853	17043.9	8986.48	26636.3	29463.6
	21656.4	17535.4	24508.1	19373.5	23360.4	27807.6	19905.6	12376.4	26057.6	13531.6	17077.4	27216.4	13951.3	11307.4	34171.7	24593.6	26213.9	39111.7	18221.4	30598.4	24631.2	35895.1	28145.2	36265	14991.2	20736.1	28026.1	35792.7	18432.8	9459.39	13146.2	14846.1	29608.8	29942.3	9982.47	21630.2	27881.1	19410.8	26407.2	28101.5	33097.8	9791.3	14637.3	24410.1	28777.4	17006.2	8968.89	26564.7	29395
	21597.5	17488.5	24445.5	19319.4	23291.8	27738.5	19853.8	12345.7	25982.3	13500.9	17042.7	27133.8	13919	11284	34073.8	24538.6	26139.4	39020.7	18176.2	30511.7	24553.6	35794.4	28072.2	36168.6	14953.4	20672.5	27955.5	35707.8	18388.9	9438.38	13116.2	14799.4	29534.4	29858.4	9959.38	21556.8	27803.5	19365.7	26324.6	28029	33021.3	9771.76	14598.2	24338.3	28701.8	16968.5	8951.32	26493.2	29326.6
	21538.8	17441.7	24382.8	19265.3	23223.3	27669.5	19802.1	12315.1	25907.1	13470.1	17007.9	27051.4	13886.8	11260.7	33976.1	24483.7	26065	38929.6	18131.1	30425.2	24476.4	35693.9	27999.4	36072.3	14915.7	20609.2	27885.1	35622.9	18345.1	9417.43	13086.3	14752.9	29460.2	29774.6	9936.34	21483.7	27726.1	19320.8	26242.2	27956.5	32944.8	9752.24	14559.3	24266.6	28626.4	16930.8	8933.76	26421.8	29258.1
	21480.2	17395	24320.2	19211.4	23154.9	27600.6	19750.4	12284.6	25832	13439.5	16973.1	26969.3	13854.6	11237.4	33878.5	24428.8	25990.7	38838.5	18086	30338.8	24399.4	35593.6	27926.6	35976.1	14878	20546.2	27814.7	35538.1	18301.3	9396.53	13056.4	14706.7	29386.1	29691	9913.37	21410.9	27648.8	19275.9	26160	27884.2	32868.4	9732.76	14520.4	24195.2	28551.1	16893.2	8916.22	26350.6	29189.8
	21421.6	17348.4	24257.6	19157.6	23086.7	27531.8	19698.7	12254.1	25757	13408.9	16938.3	26887.4	13822.5	11214.2	33781	24374	25916.7	38747.5	18041.1	30252.6	24322.6	35493.4	27853.8	35880.1	14840.3	20483.3	27744.4	35453.5	18257.6	9375.68	13026.7	14660.6	29312.2	29607.5	9890.46	21338.3	27571.7	19231	26078	27812.1	32792	9713.31	14481.7	24123.9	28476	16855.7	8898.69	26279.5	29121.5
	21363.2	17301.9	24195.1	19103.8	23018.6	27463.1	19647.1	12223.8	25682.1	13378.3	16903.5	26805.7	13790.3	11191	33683.7	24319.2	25842.8	38656.4	17996.1	30166.6	24246.2	35393.5	27781.2	35784.2	14802.7	20420.7	27674.1	35368.9	18213.9	9354.9	12996.9	14614.7	29238.4	29524.2	9867.6	21265.9	27494.8	19186.3	25996.2	27740.1	32715.7	9693.89	14443	24052.8	28400.9	16818.2	8881.19	26208.6	29053.3
	21304.9	17255.4	24132.5	19050.2	22950.6	27394.5	19595.6	12193.5	25607.3	13347.8	16868.7	26724.2	13758.2	11167.8	33586.5	24264.5	25769.1	38565.4	17951.3	30080.7	24170	35293.8	27708.5	35688.4	14765.2	20358.2	27603.9	35284.3	18170.3	9334.17	12967.3	14569	29164.8	29441	9844.81	21193.8	27418.1	19141.6	25914.6	27668.2	32639.5	9674.51	14404.5	23981.8	28326.1	16780.8	8863.69	26137.8	28985.1
	21246.6	17209.1	24069.9	18996.7	22882.7	27326	19544.1	12163.3	25532.6	13317.3	16833.9	26642.9	13726.2	11144.6	33489.5	24209.9	25695.5	38474.4	17906.5	29995	24094.1	35194.2	27636	35592.7	14727.8	20296	27533.8	35199.9	18126.8	9313.5	12937.7	14523.5	29091.3	29358	9822.07	21121.9	27341.5	19097	25833.1	27596.4	32563.3	9655.15	14366	23911	28251.3	16743.4	8846.22	26067.1	28917
	21188.5	17162.8	24007.4	18943.2	22815	27257.7	19492.6	12133.2	25458	13286.9	16799.1	26561.8	13694.2	11121.4	33392.6	24155.2	25622.1	38383.4	17861.8	29909.5	24018.5	35094.8	27563.5	35497.2	14690.4	20234	27463.8	35115.6	18083.4	9292.88	12908.2	14478.2	29017.9	29275.1	9799.39	21050.3	27265.1	19052.4	25751.9	27524.8	32487.2	9635.83	14327.7	23840.4	28176.7	16706.1	8828.77	25996.6	28848.9
	21130.5	17116.6	23944.8	18889.9	22747.4	27189.4	19441.2	12103.2	25383.5	13256.5	16764.3	26481	13662.2	11098.3	33295.8	24100.7	25548.9	38292.5	17817.1	29824.1	23943.2	34995.7	27491.1	35401.8	14653	20172.3	27393.8	35031.3	18040	9272.33	12878.7	14433.1	28944.8	29192.4	9776.78	20978.9	27188.9	19008	25670.8	27453.4	32411.1	9616.54	14289.5	23770	28102.2	16668.9	8811.33	25926.2	28781
	21072.6	17070.4	23882.3	18836.6	22679.9	27121.2	19389.8	12073.3	25309.1	13226.2	16729.5	26400.3	13630.2	11075.2	33199.2	24046.2	25475.9	38201.5	17772.6	29738.9	23868.1	34896.7	27418.8	35306.6	14615.7	20110.7	27323.9	34947.2	17996.7	9251.83	12849.4	14388.2	28871.7	29109.8	9754.23	20907.8	27112.9	18963.6	25590	27382.1	32335.1	9597.29	14251.3	23699.7	28027.9	16631.7	8793.91	25855.9	28713.1
	21014.8	17024.4	23819.8	18783.5	22612.6	27053.1	19338.5	12043.4	25234.8	13195.9	16694.7	26319.9	13598.3	11052.2	33102.7	23991.8	25403	38110.6	17728	29653.9	23793.3	34797.9	27346.6	35211.4	14578.5	20049.4	27254.1	34863.1	17953.4	9231.38	12820.1	14343.5	28798.8	29027.4	9731.73	20836.9	27037	18919.3	25509.3	27310.9	32259.1	9578.07	14213.3	23629.6	27953.7	16594.6	8776.51	25785.8	28645.2
	20957.1	16978.5	23757.3	18730.5	22545.3	26985.1	19287.3	12013.7	25160.6	13165.7	16660	26239.7	13566.5	11029.1	33006.4	23937.4	25330.4	38019.7	17683.6	29569.1	23718.8	34699.3	27274.4	35116.4	14541.3	19988.3	27184.4	34779.1	17910.2	9211	12790.8	14299	28726.1	28945.1	9709.3	20766.3	26961.3	18875	25428.8	27239.8	32183.2	9558.89	14175.4	23559.7	27879.6	16557.5	8759.13	25715.8	28577.5
	20899.5	16932.6	23694.8	18677.5	22478.3	26917.2	19236.1	11984	25086.6	13135.5	16625.2	26159.8	13534.6	11006.1	32910.2	23883.1	25257.8	37928.8	17639.3	29484.4	23644.6	34600.8	27202.3	35021.6	14504.2	19927.4	27114.7	34695.3	17867.1	9190.68	12761.7	14254.6	28653.5	28863	9686.94	20695.9	26885.8	18830.9	25348.5	27169	32107.4	9539.74	14137.6	23489.9	27805.7	16520.5	8741.77	25645.9	28509.8
	20842	16886.8	23632.3	18624.7	22411.3	26849.4	19184.9	11954.4	25012.6	13105.4	16590.4	26080	13502.8	10983.2	32814.2	23828.8	25185.5	37838	17595	29399.9	23570.6	34502.6	27130.3	34926.9	14467.2	19866.7	27045.1	34611.5	17824.1	9170.41	12732.6	14210.5	28581.1	28781	9664.63	20625.8	26810.5	18786.8	25268.4	27098.2	32031.6	9520.63	14099.9	23420.3	27731.9	16483.5	8724.42	25576.2	28442.1
	20784.6	16841.1	23569.9	18571.9	22344.5	26781.8	19133.8	11924.9	24938.8	13075.3	16555.7	26000.5	13471.1	10960.2	32718.3	23774.6	25113.3	37747.2	17550.8	29315.6	23496.9	34404.6	27058.3	34832.3	14430.2	19806.2	26975.6	34527.8	17781.1	9150.21	12703.6	14166.5	28508.8	28699.2	9642.39	20555.9	26735.3	18742.8	25188.5	27027.6	31955.9	9501.55	14062.3	23350.9	27658.2	16446.6	8707.1	25506.7	28374.6
	20727.4	16795.5	23507.4	18519.3	22277.9	26714.2	19082.8	11895.5	24865	13045.3	16520.9	25921.2	13439.4	10937.3	32622.6	23720.5	25041.4	37656.4	17506.6	29231.5	23423.5	34306.7	26986.5	34737.8	14393.3	19746	26906.2	34444.2	17738.2	9130.06	12674.6	14122.7	28436.7	28617.6	9620.21	20486.2	26660.3	18698.8	25108.8	26957.1	31880.3	9482.51	14024.8	23281.6	27584.7	16409.8	8689.8	25437.2	28307.1
	20670.2	16750	23445	18466.8	22211.3	26646.7	19031.8	11866.2	24791.4	13015.4	16486.2	25842.1	13407.7	10914.4	32527	23666.4	24969.5	37565.6	17462.6	29147.5	23350.3	34209.1	26914.7	34643.5	14356.5	19686	26836.9	34360.7	17695.4	9109.97	12645.7	14079.1	28364.8	28536.1	9598.09	20416.8	26585.5	18655	25029.3	26886.8	31804.7	9463.51	13987.4	23212.5	27511.4	16373	8672.52	25367.9	28239.7
	20613.2	16704.5	23382.6	18414.3	22144.9	26579.4	18980.9	11837	24717.9	12985.5	16451.4	25763.2	13376.1	10891.6	32431.6	23612.4	24897.9	37474.9	17418.6	29063.7	23277.4	34111.6	26843	34549.3	14319.7	19626.2	26767.6	34277.3	17652.6	9089.94	12616.9	14035.7	28292.9	28454.8	9576.04	20347.7	26510.9	18611.2	24950	26816.6	31729.1	9444.54	13950.1	23143.6	27438.1	16336.3	8655.26	25298.8	28172.3
	20556.2	16659.2	23320.3	18362	22078.7	26512.1	18930	11807.9	24644.5	12955.6	16416.7	25684.6	13344.5	10868.8	32336.3	23558.5	24826.4	37384.2	17374.7	28980.1	23204.8	34014.4	26771.3	34455.3	14283	19566.6	26698.4	34194	17609.9	9069.98	12588.2	13992.5	28221.3	28373.6	9554.05	20278.8	26436.4	18567.5	24870.9	26746.6	31653.7	9425.62	13912.9	23074.9	27365.1	16299.6	8638.02	25229.8	28105
	20499.4	16613.9	23258	18309.8	22012.6	26445	18879.2	11778.8	24571.2	12925.9	16382	25606.1	13312.9	10846	32241.2	23504.6	24755.1	37293.6	17330.8	28896.7	23132.5	33917.3	26699.8	34361.4	14246.3	19507.2	26629.3	34110.7	17567.3	9050.07	12559.5	13949.5	28149.8	28292.6	9532.12	20210.1	26362.2	18523.9	24792	26676.7	31578.3	9406.73	13875.9	23006.3	27292.1	16263	8620.8	25160.9	28037.9
	20442.7	16568.7	23195.6	18257.6	21946.6	26378	18828.5	11749.8	24498	12896.1	16347.3	25527.9	13281.4	10823.2	32146.2	23450.8	24684	37203	17287.1	28813.5	23060.4	33820.4	26628.3	34267.6	14209.8	19448	26560.3	34027.6	17524.8	9030.22	12530.9	13906.7	28078.4	28211.8	9510.26	20141.7	26288.1	18480.4	24713.2	26606.9	31503	9387.87	13838.9	22937.9	27219.3	16226.5	8603.6	25092.2	27970.7
	20386	16523.7	23133.4	18205.6	21880.7	26311	18777.8	11721	24425	12866.5	16312.6	25449.9	13249.9	10800.5	32051.4	23397	24613.1	37112.4	17243.4	28730.4	22988.6	33723.7	26556.9	34174	14173.2	19389.1	26491.4	33944.6	17482.3	9010.43	12502.4	13864	28007.3	28131.1	9488.46	20073.5	26214.2	18437	24634.7	26537.3	31427.7	9369.06	13802	22869.7	27146.7	16190	8586.42	25023.6	27903.7
	20329.5	16478.7	23071.1	18153.7	21815	26244.2	18727.1	11692.2	24352.1	12836.8	16278	25372.1	13218.5	10777.8	31956.8	23343.4	24542.3	37021.8	17199.8	28647.5	22917.1	33627.3	26485.6	34080.6	14136.8	19330.3	26422.5	33861.7	17439.9	8990.71	12474	13821.5	27936.2	28050.6	9466.73	20005.6	26140.4	18393.6	24556.4	26467.9	31352.6	9350.29	13765.3	22801.7	27074.2	16153.6	8569.27	24955.2	27836.7
	20273.1	16433.8	23008.9	18101.9	21749.5	26177.5	18676.6	11663.5	24279.3	12807.3	16243.3	25294.6	13187.1	10755.2	31862.3	23289.8	24471.7	36931.3	17156.3	28564.8	22845.8	33531	26414.4	33987.2	14100.4	19271.8	26353.8	33778.9	17397.6	8971.04	12445.6	13779.2	27865.4	27970.2	9445.06	19937.9	26066.9	18350.3	24478.2	26398.6	31277.4	9331.55	13728.7	22733.8	27001.8	16117.3	8552.13	24886.9	27769.8
	20216.9	16389	22946.7	18050.2	21684.1	26110.9	18626.1	11634.9	24206.6	12777.8	16208.7	25217.2	13155.8	10732.6	31768	23236.3	24401.3	36840.9	17112.9	28482.3	22774.8	33434.9	26343.3	33894	14064.1	19213.5	26285.1	33696.1	17355.4	8951.44	12417.3	13737.1	27794.6	27890	9423.46	19870.5	25993.5	18307.1	24400.3	26329.4	31202.4	9312.86	13692.1	22666.1	26929.6	16081	8535.02	24818.7	27703
	20160.7	16344.3	22884.5	17998.5	21618.8	26044.5	18575.6	11606.4	24134	12748.3	16174.1	25140.1	13124.5	10710	31673.8	23182.8	24331.1	36750.4	17069.5	28400	22704.1	33339	26272.3	33801	14027.9	19155.4	26216.5	33613.5	17313.2	8931.9	12389.1	13695.2	27724.1	27810	9401.92	19803.3	25920.3	18264	24322.5	26260.4	31127.4	9294.21	13655.7	22598.6	26857.5	16044.8	8517.94	24750.7	27636.3
	20104.6	16299.6	22822.3	17947	21553.7	25978.1	18525.2	11578	24061.6	12718.9	16139.4	25063.2	13093.2	10687.5	31579.8	23129.4	24261	36660	17026.2	28317.9	22633.6	33243.3	26201.3	33708.1	13991.7	19097.5	26148	33531	17271.1	8912.42	12360.9	13653.5	27653.7	27730.1	9380.45	19736.4	25847.3	18221	24245	26191.5	31052.5	9275.59	13619.4	22531.2	26785.6	16008.7	8500.87	24682.8	27569.6
	20048.7	16255.1	22760.2	17895.6	21488.7	25911.8	18474.9	11549.6	23989.2	12689.6	16104.9	24986.5	13062	10664.9	31486	23076.1	24191.1	36569.7	16983.1	28235.9	22563.4	33147.8	26130.5	33615.3	13955.6	19039.9	26079.6	33448.6	17229.1	8893	12332.8	13611.9	27583.4	27650.4	9359.05	19669.7	25774.5	18178	24167.7	26122.8	30977.7	9257.02	13583.2	22464	26713.8	15972.6	8483.83	24615.1	27503.1
	19992.9	16210.7	22698.2	17844.3	21423.9	25845.7	18424.7	11521.4	23917	12660.3	16070.3	24910.1	13030.9	10642.5	31392.3	23022.9	24121.4	36479.4	16939.9	28154.1	22493.5	33052.4	26059.7	33522.7	13919.6	18982.4	26011.3	33366.3	17187.1	8873.65	12304.8	13570.6	27513.3	27570.9	9337.71	19603.2	25701.8	18135.2	24090.5	26054.3	30902.9	9238.49	13547.1	22397	26642.1	15936.6	8466.81	24547.5	27436.6
	19937.2	16166.3	22636.1	17793.1	21359.2	25779.7	18374.5	11493.3	23845	12631.1	16035.7	24833.8	12999.7	10620	31298.8	22969.7	24051.9	36389.2	16896.9	28072.5	22423.8	32957.3	25989	33430.3	13883.7	18925.2	25943.1	33284	17145.3	8854.35	12276.9	13529.4	27443.4	27491.5	9316.44	19537	25629.3	18092.4	24013.6	25985.8	30828.2	9220	13511.1	22330.2	26570.7	15900.6	8449.82	24480	27370.2
	19881.6	16122.1	22574.1	17742.1	21294.6	25713.7	18324.4	11465.2	23773	12602	16001.2	24757.8	12968.7	10597.6	31205.5	22916.7	23982.5	36299	16854	27991.1	22354.4	32862.4	25918.5	33337.9	13847.8	18868.1	25874.9	33201.9	17103.5	8835.12	12249	13488.4	27373.7	27412.3	9295.24	19471.1	25557	18049.7	23936.8	25917.6	30753.6	9201.55	13475.2	22263.5	26499.3	15864.7	8432.85	24412.7	27303.9
	19826.1	16077.9	22512.1	17691.1	21230.2	25647.9	18274.3	11437.2	23701.2	12572.9	15966.7	24682	12937.6	10575.3	31112.3	22863.7	23913.3	36208.8	16811.1	27909.9	22285.3	32767.7	25848	33245.8	13812	18811.3	25806.9	33119.9	17061.8	8815.95	12221.2	13447.6	27304	27333.2	9274.1	19405.3	25484.9	18007.1	23860.2	25849.4	30679.1	9183.15	13439.4	22197	26428.1	15828.9	8415.9	24345.6	27237.6
	19770.7	16033.9	22450.2	17640.2	21166	25582.3	18224.3	11409.4	23629.5	12543.8	15932.2	24606.4	12906.6	10552.9	31019.3	22810.7	23844.3	36118.7	16768.4	27828.9	22216.4	32673.2	25777.6	33153.7	13776.3	18754.7	25738.9	33038	17020.1	8796.85	12193.5	13406.9	27234.6	27254.3	9253.03	19339.9	25413	17964.6	23783.9	25781.5	30604.6	9164.78	13403.8	22130.7	26357.1	15793.2	8398.98	24278.5	27171.5
	19715.4	15989.9	22388.3	17589.4	21101.9	25516.7	18174.4	11381.6	23558	12514.9	15897.8	24531.1	12875.7	10530.6	30926.5	22757.9	23775.5	36028.7	16725.7	27748.1	22147.9	32578.8	25707.3	33061.9	13740.6	18698.3	25671.1	32956.2	16978.6	8777.8	12165.9	13366.5	27165.3	27175.6	9232.03	19274.6	25341.3	17922.2	23707.7	25713.6	30530.3	9146.46	13368.2	22064.6	26286.2	15757.5	8382.08	24211.7	27105.4
	19660.3	15946	22326.5	17538.8	21037.9	25451.2	18124.6	11353.9	23486.5	12485.9	15863.3	24455.9	12844.8	10508.4	30833.8	22705.1	23706.8	35938.7	16683.1	27667.4	22079.5	32484.7	25637.1	32970.1	13705	18642.1	25603.3	32874.5	16937.1	8758.82	12138.3	13326.2	27096.2	27097.1	9211.1	19209.6	25269.7	17879.8	23631.8	25646	30456	9128.19	13332.8	21998.6	26215.4	15721.9	8365.21	24144.9	27039.4
	19605.3	15902.2	22264.7	17488.2	20974.1	25385.9	18074.8	11326.3	23415.2	12457.1	15828.9	24381	12814	10486.2	30741.3	22652.4	23638.3	35848.7	16640.6	27587	22011.4	32390.8	25567	32878.6	13669.5	18586.2	25535.7	32792.9	16895.7	8739.91	12110.9	13286.1	27027.2	27018.7	9190.23	19144.9	25198.3	17837.6	23556	25578.5	30381.7	9109.96	13297.5	21932.8	26144.8	15686.4	8348.36	24078.4	26973.5
	19550.4	15858.6	22202.9	17437.8	20910.5	25320.7	18025.1	11298.8	23344.1	12428.3	15794.5	24306.3	12783.2	10464	30649	22599.8	23570	35758.8	16598.1	27506.7	21943.6	32297.1	25497	32787.1	13634.1	18530.4	25468.1	32711.4	16854.4	8721.06	12083.5	13246.1	26958.4	26940.5	9169.44	19080.4	25127.1	17795.4	23480.5	25511.1	30307.6	9091.77	13262.2	21867.2	26074.4	15650.9	8331.54	24011.9	26907.7
	19495.6	15815	22141.2	17387.4	20847	25255.6	17975.4	11271.4	23273	12399.6	15760.1	24231.9	12752.4	10441.9	30556.9	22547.3	23501.9	35669	16555.8	27426.7	21876.1	32203.5	25427.1	32695.9	13598.7	18474.9	25400.6	32630.1	16813.2	8702.27	12056.1	13206.4	26889.8	26862.4	9148.71	19016.1	25056.1	17753.4	23405.1	25443.9	30233.5	9073.63	13227.1	21801.8	26004.1	15615.5	8314.75	23945.6	26842
	19440.9	15771.5	22079.5	17337.2	20783.6	25190.6	17925.9	11244.1	23202.1	12370.9	15725.8	24157.6	12721.7	10419.8	30465	22494.9	23433.9	35579.2	16513.6	27346.8	21808.8	32110.2	25357.3	32604.8	13563.5	18419.5	25333.2	32548.8	16772	8683.55	12028.9	13166.8	26821.3	26784.6	9128.05	18952.1	24985.3	17711.4	23330	25376.8	30159.5	9055.53	13192.1	21736.6	25933.9	15580.1	8297.98	23879.5	26776.3
	19386.4	15728.2	22017.8	17287	20720.5	25125.8	17876.4	11216.8	23131.4	12342.3	15691.5	24083.6	12691.1	10397.7	30373.2	22442.5	23366.2	35489.5	16471.4	27267.1	21741.8	32017.1	25287.6	32513.8	13528.3	18364.4	25266	32467.6	16731	8664.89	12001.7	13127.4	26753	26706.9	9107.47	18888.4	24914.7	17669.5	23255	25309.9	30085.6	9037.48	13157.3	21671.5	25864	15544.9	8281.24	23813.5	26710.8
	19331.9	15684.9	21956.3	17237	20657.4	25061	17827	11189.7	23060.7	12313.8	15657.2	24009.8	12660.5	10375.7	30281.6	22390.3	23298.6	35399.9	16429.4	27187.6	21675.1	31924.2	25218	32423	13493.2	18309.5	25198.8	32386.6	16690	8646.29	11974.6	13088.2	26684.8	26629.4	9086.95	18824.8	24844.2	17627.8	23180.3	25243.2	30011.8	9019.48	13122.5	21606.6	25794.1	15509.7	8264.53	23747.6	26645.3
	19277.6	15641.7	21894.7	17187.1	20594.6	24996.4	17777.6	11162.7	22990.3	12285.3	15623	23936.2	12629.9	10353.7	30190.2	22338.1	23231.2	35310.3	16387.4	27108.4	21608.6	31831.5	25148.5	32332.3	13458.1	18254.8	25131.7	32305.7	16649.1	8627.76	11947.6	13049.2	26616.8	26552	9066.5	18761.5	24773.9	17586.1	23105.8	25176.6	29938.1	9001.52	13087.8	21541.9	25724.4	15474.6	8247.85	23681.9	26580
	19223.4	15598.6	21833.2	17137.3	20531.9	24931.9	17728.4	11135.7	22919.9	12256.9	15588.8	23862.8	12599.4	10331.8	30098.9	22286	23164	35220.8	16345.5	27029.3	21542.3	31739	25079.2	32241.9	13423.2	18200.3	25064.8	32224.9	16608.2	8609.3	11920.6	13010.3	26549	26474.8	9046.12	18698.5	24703.8	17544.5	23031.4	25110.1	29864.5	8983.61	13053.3	21477.3	25654.9	15439.6	8231.19	23616.4	26514.7
	19169.3	15555.7	21771.8	17087.6	20469.3	24867.6	17679.2	11108.9	22849.7	12228.6	15554.6	23789.7	12569	10309.9	30007.9	22234	23096.9	35131.4	16303.7	26950.4	21476.4	31646.7	25009.9	32151.5	13388.3	18146	24997.9	32144.2	16567.5	8590.9	11893.7	12971.6	26481.3	26397.8	9025.82	18635.7	24633.9	17503	22957.3	25043.8	29790.9	8965.74	13018.9	21413	25585.5	15404.6	8214.57	23551	26449.6
	19115.4	15512.8	21710.4	17038	20406.9	24803.3	17630.1	11082.1	22779.7	12200.3	15520.4	23716.8	12538.6	10288	29917	22182.1	23030	35042	16262	26871.7	21410.7	31554.6	24940.8	32061.3	13353.5	18091.9	24931.2	32063.6	16526.9	8572.57	11867	12933.1	26413.8	26321	9005.58	18573.1	24564.2	17461.6	22883.4	24977.7	29717.5	8947.93	12984.6	21348.8	25516.3	15369.7	8197.98	23485.7	26384.5
	19061.6	15470	21649.1	16988.6	20344.7	24739.2	17581.1	11055.5	22709.7	12172.1	15486.3	23644.1	12508.2	10266.2	29826.4	22130.3	22963.4	34952.7	16220.5	26793.2	21345.2	31462.7	24871.8	31971.3	13318.8	18038.1	24864.6	31983.1	16486.3	8554.3	11840.2	12894.7	26346.5	26244.4	8985.42	18510.8	24494.7	17420.3	22809.7	24911.7	29644.1	8930.16	12950.4	21284.8	25447.3	15334.9	8181.41	23420.6	26319.5
	19007.9	15427.4	21587.8	16939.2	20282.6	24675.3	17532.1	11028.9	22640	12144	15452.3	23571.6	12477.9	10244.5	29735.9	22078.5	22896.9	34863.5	16179	26714.9	21280.1	31371.1	24802.9	31881.5	13284.2	17984.4	24798	31902.8	16445.8	8536.1	11813.6	12856.6	26279.4	26167.9	8965.32	18448.8	24425.4	17379.1	22736.2	24845.9	29570.8	8912.45	12916.3	21220.9	25378.4	15300.2	8164.88	23355.7	26254.7
	18954.3	15384.8	21526.6	16890	20220.7	24611.4	17483.3	11002.5	22570.3	12115.9	15418.2	23499.4	12447.7	10222.7	29645.6	22026.9	22830.5	34774.4	16137.6	26636.8	21215.1	31279.6	24734.1	31791.8	13249.7	17931	24731.6	31822.5	16405.4	8517.97	11787.1	12818.6	26212.4	26091.7	8945.3	18386.9	24356.2	17338	22662.9	24780.3	29497.6	8894.78	12882.3	21157.3	25309.6	15265.5	8148.37	23290.9	26189.9
	18900.8	15342.4	21465.4	16840.8	20159	24547.7	17434.5	10976.1	22500.9	12087.9	15384.2	23427.4	12417.5	10201.1	29555.5	21975.4	22764.4	34685.4	16096.3	26558.9	21150.5	31188.3	24665.5	31702.3	13215.2	17877.7	24665.3	31742.4	16365.2	8499.9	11760.6	12780.8	26145.6	26015.6	8925.35	18325.3	24287.2	17297	22589.8	24714.8	29424.6	8877.16	12848.5	21093.8	25241.1	15230.9	8131.9	23226.2	26125.2
	18847.5	15300	21404.3	16791.8	20097.4	24484.1	17385.8	10949.8	22431.5	12060	15350.3	23355.6	12387.4	10179.4	29465.6	21923.9	22698.4	34596.4	16055.1	26481.3	21086.1	31097.3	24596.9	31612.9	13180.8	17824.7	24599.1	31662.4	16324.9	8481.9	11734.2	12743.1	26078.9	25939.7	8905.48	18264	24218.5	17256.1	22517	24649.5	29351.6	8859.59	12814.7	21030.5	25172.6	15196.4	8115.46	23161.7	26060.7
	18794.3	15257.8	21343.3	16742.9	20036	24420.6	17337.2	10923.7	22362.4	12032.1	15316.4	23284	12357.3	10157.9	29375.8	21872.6	22632.7	34507.5	16014	26403.8	21021.9	31006.5	24528.5	31523.7	13146.6	17771.9	24533	31582.6	16284.8	8463.97	11707.9	12705.6	26012.4	25863.9	8885.67	18202.9	24149.9	17215.3	22444.3	24584.3	29278.7	8842.07	12781.1	20967.4	25104.4	15162	8099.06	23097.4	25996.2
	18741.2	15215.6	21282.3	16694.1	19974.7	24357.3	17288.7	10897.6	22293.3	12004.3	15282.5	23212.7	12327.3	10136.3	29286.3	21821.3	22567.1	34418.7	15972.9	26326.5	20958.1	30915.9	24460.3	31434.7	13112.4	17719.3	24467.1	31502.8	16244.8	8446.11	11681.6	12668.3	25946.1	25788.4	8865.94	18142	24081.5	17174.6	22371.8	24519.3	29205.9	8824.61	12747.6	20904.5	25036.3	15127.7	8082.68	23033.2	25931.8
	18688.2	15173.6	21221.4	16645.4	19913.7	24294.1	17240.2	10871.6	22224.4	11976.6	15248.7	23141.5	12297.4	10114.8	29197	21770.2	22501.6	34330	15932	26249.4	20894.4	30825.5	24392.1	31345.8	13078.3	17666.9	24401.2	31423.2	16204.9	8428.31	11655.5	12631.2	25880	25713	8846.28	18081.4	24013.2	17134	22299.6	24454.4	29133.2	8807.19	12714.2	20841.8	24968.3	15093.4	8066.34	22969.1	25867.6
	18635.4	15131.7	21160.6	16596.8	19852.7	24231	17191.9	10845.7	22155.7	11948.9	15214.9	23070.7	12267.5	10093.4	29107.9	21719.1	22436.4	34241.4	15891.2	26172.6	20831.1	30735.3	24324.1	31257.1	13044.3	17614.7	24335.5	31343.7	16165	8410.58	11629.4	12594.3	25814	25637.9	8826.7	18021	23945.2	17093.5	22227.6	24389.8	29060.6	8789.83	12681	20779.2	24900.5	15059.2	8050.03	22905.2	25803.4
	18582.7	15089.9	21099.8	16548.3	19792	24168.1	17143.6	10819.9	22087.1	11921.4	15181.1	23000	12237.7	10072	29018.9	21668.2	22371.4	34152.8	15850.5	26095.9	20768	30645.3	24256.2	31168.6	13010.3	17562.7	24269.9	31264.4	16125.3	8392.92	11603.4	12557.5	25748.2	25562.9	8807.19	17960.9	23877.4	17053.1	22155.7	24325.2	28988.1	8772.52	12647.8	20716.8	24832.9	15025.1	8033.76	22841.5	25739.4
	18530.1	15048.2	21039.1	16500	19731.4	24105.3	17095.5	10794.2	22018.7	11893.9	15147.4	22929.5	12207.9	10050.7	28930.2	21617.3	22306.5	34064.4	15809.9	26019.5	20705.1	30555.6	24188.5	31080.3	12976.5	17510.9	24204.4	31185.1	16085.6	8375.32	11577.5	12520.8	25682.6	25488.1	8787.75	17901	23809.7	17012.8	22084.1	24260.9	28915.8	8755.26	12614.8	20654.6	24765.5	14991.1	8017.52	22777.9	25675.4
	18477.7	15006.6	20978.4	16451.7	19671	24042.6	17047.4	10768.7	21950.5	11866.4	15113.8	22859.3	12178.2	10029.4	28841.7	21566.6	22241.8	33976	15769.4	25943.2	20642.5	30466	24120.8	30992.1	12942.8	17459.3	24139	31106	16046	8357.79	11551.7	12484.4	25617.1	25413.5	8768.39	17841.3	23742.3	16972.7	22012.7	24196.7	28843.5	8738.05	12581.9	20592.6	24698.2	14957.1	8001.31	22714.5	25611.6
	18425.4	14965.1	20917.9	16403.6	19610.8	23980.1	16999.4	10743.2	21882.3	11839.1	15080.1	22789.3	12148.5	10008.1	28753.3	21515.9	22177.3	33887.8	15729.1	25867.2	20580.2	30376.7	24053.4	30904.1	12909.1	17408	24073.7	31027	16006.5	8340.34	11525.9	12448.1	25551.8	25339.1	8749.1	17781.9	23675	16932.6	21941.6	24132.7	28771.3	8720.9	12549.1	20530.8	24631.1	14923.3	7985.14	22651.2	25547.8
	18373.2	14923.8	20857.3	16355.6	19550.7	23917.7	16951.5	10717.8	21814.4	11811.8	15046.6	22719.6	12118.9	9986.93	28665.2	21465.4	22113	33799.6	15688.8	25791.4	20518.1	30287.6	23986	30816.2	12875.5	17356.8	24008.6	30948.2	15967.2	8322.95	11500.3	12412	25486.7	25264.8	8729.89	17722.7	23607.9	16892.6	21870.6	24068.8	28699.2	8703.8	12516.4	20469.2	24564.1	14889.5	7969.01	22588.1	25484.2
	18321.1	14882.5	20796.9	16307.7	19490.8	23855.4	16903.7	10692.5	21746.6	11784.6	15013.1	22650	12089.4	9965.78	28577.3	21415	22048.9	33711.5	15648.6	25715.8	20456.3	30198.7	23918.8	30728.6	12842.1	17305.9	23943.6	30869.4	15927.9	8305.63	11474.7	12376.1	25421.8	25190.8	8710.75	17663.8	23541	16852.8	21799.8	24005.1	28627.3	8686.75	12483.8	20407.7	24497.3	14855.8	7952.91	22525.1	25420.7
	18269.2	14841.4	20736.5	16259.9	19431.1	23793.3	16856	10667.3	21679	11757.4	14979.6	22580.7	12059.9	9944.69	28489.6	21364.6	21985	33623.6	15608.5	25640.4	20394.8	30110	23851.8	30641.1	12808.7	17255.1	23878.7	30790.8	15888.7	8288.38	11449.2	12340.3	25357	25116.9	8691.68	17605.1	23474.3	16813	21729.3	23941.6	28555.4	8669.76	12451.4	20346.4	24430.7	14822.2	7936.85	22462.3	25357.3
	18217.4	14800.3	20676.3	16212.2	19371.6	23731.3	16808.4	10642.2	21611.5	11730.4	14946.2	22511.6	12030.5	9923.64	28402.1	21314.4	21921.2	33535.7	15568.5	25565.2	20333.5	30021.6	23784.8	30553.8	12775.4	17204.6	23813.9	30712.4	15849.6	8271.19	11423.8	12304.7	25292.5	25043.3	8672.69	17546.6	23407.8	16773.4	21659	23878.2	28483.7	8652.83	12419.1	20285.3	24364.2	14788.7	7920.82	22399.7	25294
	18165.7	14759.4	20616	16164.7	19312.2	23669.4	16760.8	10617.2	21544.2	11703.4	14912.8	22442.8	12001.2	9902.64	28314.8	21264.3	21857.7	33447.9	15528.7	25490.2	20272.4	29933.3	23718	30466.6	12742.2	17154.2	23749.3	30634	15810.6	8254.08	11398.4	12269.2	25228	24969.8	8653.78	17488.4	23341.5	16733.9	21588.9	23815	28412	8635.94	12386.9	20224.4	24297.9	14755.3	7904.83	22337.2	25230.9
	18114.1	14718.6	20555.9	16117.2	19253	23607.7	16713.4	10592.3	21477	11676.4	14879.5	22374.2	11971.9	9881.7	28227.7	21214.3	21794.3	33360.3	15488.9	25415.4	20211.6	29845.3	23651.4	30379.6	12709.1	17104.1	23684.8	30555.8	15771.7	8237.04	11373.2	12234	25163.8	24896.5	8634.94	17430.4	23275.4	16694.4	21519	23752	28340.5	8619.12	12354.8	20163.7	24231.8	14721.9	7888.88	22274.8	25167.8
	18062.7	14677.9	20495.8	16069.9	19194	23546.1	16666.1	10567.5	21410	11649.6	14846.3	22305.8	11942.7	9860.81	28140.8	21164.3	21731.1	33272.7	15449.3	25340.9	20151.1	29757.5	23584.9	30292.9	12676.1	17054.2	23620.4	30477.8	15732.8	8220.07	11348	12198.9	25099.7	24823.5	8616.18	17372.7	23209.5	16655.1	21449.3	23689.1	28269.1	8602.35	12322.8	20103.1	24165.8	14688.7	7872.97	22212.6	25104.9
	18011.5	14637.3	20435.8	16022.7	19135.2	23484.7	16618.8	10542.8	21343.2	11622.8	14813.1	22237.6	11913.5	9839.97	28054.1	21114.6	21668.1	33185.3	15409.7	25266.5	20090.8	29669.9	23518.6	30206.2	12643.2	17004.5	23556.2	30399.8	15694.1	8203.16	11322.9	12163.9	25035.9	24750.6	8597.49	17315.1	23143.7	16615.9	21379.8	23626.4	28197.8	8585.63	12291	20042.8	24100	14655.5	7857.09	22150.6	25042
	17960.3	14596.9	20375.9	15975.6	19076.5	23423.4	16571.7	10518.2	21276.5	11596.2	14779.9	22169.6	11884.4	9819.19	27967.6	21064.9	21605.2	33098	15370.3	25192.4	20030.8	29582.6	23452.4	30119.8	12610.4	16954.9	23492	30322	15655.5	8186.33	11297.9	12129.1	24972.1	24677.9	8578.89	17257.9	23078.2	16576.9	21310.6	23563.9	28126.6	8568.98	12259.3	19982.6	24034.4	14622.4	7841.25	22088.7	24979.3
	17909.3	14556.5	20316.1	15928.6	19018	23362.3	16524.7	10493.7	21210	11569.5	14746.8	22101.9	11855.4	9798.45	27881.4	21015.3	21542.6	33010.7	15331	25118.5	19971	29495.5	23386.3	30033.6	12577.7	16905.6	23428	30244.4	15617	8169.57	11273	12094.5	24908.6	24605.4	8560.35	17200.8	23012.8	16537.9	21241.5	23501.5	28055.6	8552.38	12227.7	19922.6	23968.9	14589.4	7825.45	22027	24916.7
	17858.4	14516.3	20256.3	15881.7	18959.7	23301.3	16477.7	10469.3	21143.7	11543	14713.8	22034.4	11826.4	9777.77	27795.3	20965.8	21480.1	32923.6	15291.8	25044.8	19911.5	29408.6	23320.5	29947.5	12545.1	16856.5	23364.2	30166.9	15578.6	8152.87	11248.2	12060.1	24845.3	24533.1	8541.9	17144	22947.6	16499	21172.7	23439.3	27984.6	8535.83	12196.2	19862.8	23903.6	14556.5	7809.69	21965.5	24854.2
	17807.7	14476.1	20196.7	15835	18901.6	23240.4	16430.9	10445	21077.5	11516.6	14680.8	21967.1	11797.5	9757.15	27709.5	20916.5	21417.9	32836.6	15252.6	24971.3	19852.2	29321.9	23254.7	29861.6	12512.6	16807.6	23300.4	30089.5	15540.3	8136.25	11223.4	12025.8	24782.1	24461	8523.52	17087.5	22882.7	16460.3	21104.1	23377.3	27913.8	8519.35	12164.8	19803.2	23838.5	14523.7	7793.97	21904.1	24791.9
	17757.1	14436.1	20137.1	15788.4	18843.7	23179.7	16384.2	10420.8	21011.6	11490.2	14647.9	21900.1	11768.7	9736.58	27623.9	20867.2	21355.8	32749.8	15213.7	24898.1	19793.2	29235.4	23189.1	29775.9	12480.2	16758.9	23236.8	30012.2	15502	8119.7	11198.7	11991.7	24719.1	24389.1	8505.21	17031.2	22817.9	16421.7	21035.7	23315.5	27843.1	8502.92	12133.6	19743.7	23773.5	14490.9	7778.29	21842.8	24729.6
	17706.6	14396.2	20077.6	15741.8	18785.9	23119.1	16337.5	10396.7	20945.7	11463.9	14615	21833.3	11739.9	9716.06	27538.5	20818.1	21293.9	32663	15174.8	24825	19734.4	29149.2	23123.7	29690.3	12447.9	16710.4	23173.4	29935.1	15463.9	8103.22	11174.1	11957.7	24656.2	24317.4	8486.99	16975.1	22753.3	16383.1	20967.6	23253.8	27772.5	8486.55	12102.5	19684.5	23708.8	14458.3	7762.65	21781.8	24667.5
	17656.2	14356.5	20018.2	15695.4	18728.3	23058.6	16291	10372.7	20880.1	11437.7	14582.2	21766.7	11711.2	9695.6	27453.3	20769.1	21232.2	32576.3	15136	24752.2	19675.9	29063.2	23058.4	29605	12415.6	16662.1	23110	29858.2	15425.9	8086.81	11149.6	11923.9	24593.6	24245.9	8468.84	16919.2	22688.9	16344.7	20899.6	23192.3	27702	8470.24	12071.5	19625.4	23644.1	14425.7	7747.05	21720.8	24605.5
	17606	14316.8	19958.8	15649.2	18670.9	22998.4	16244.6	10348.8	20814.6	11411.5	14549.5	21700.3	11682.6	9675.2	27368.3	20720.2	21170.7	32489.8	15097.4	24679.6	19617.7	28977.4	22993.3	29519.8	12383.5	16614.1	23046.9	29781.3	15388	8070.47	11125.2	11890.3	24531.1	24174.6	8450.77	16863.6	22624.7	16306.5	20831.9	23130.9	27631.6	8453.98	12040.6	19566.6	23579.7	14393.3	7731.49	21660.1	24543.6
	17555.9	14277.3	19899.6	15603	18613.7	22938.2	16198.2	10325	20749.2	11385.5	14516.8	21634.2	11654	9654.85	27283.6	20671.4	21109.3	32403.4	15058.8	24607.2	19559.6	28891.8	22928.3	29434.8	12351.5	16566.2	22983.8	29704.6	15350.2	8054.2	11100.9	11856.9	24468.8	24103.5	8432.78	16808.2	22560.7	16268.3	20764.4	23069.8	27561.4	8437.79	12009.9	19507.9	23515.4	14360.9	7715.97	21599.5	24481.8
	17506	14237.9	19840.4	15556.9	18556.7	22878.2	16152	10301.3	20684.1	11359.5	14484.2	21568.3	11625.5	9634.55	27199.1	20622.8	21048.2	32317.1	15020.4	24535	19501.9	28806.5	22863.5	29350	12319.6	16518.5	22920.9	29628.1	15312.4	8038.01	11076.7	11823.5	24406.7	24032.6	8414.87	16753.1	22496.8	16230.2	20697.1	23008.8	27491.3	8421.65	11979.2	19449.4	23451.3	14328.6	7700.5	21539	24420.2
	17456.2	14198.5	19781.4	15511	18499.8	22818.3	16105.9	10277.8	20619.1	11333.6	14451.6	21502.6	11597.1	9614.32	27114.8	20574.2	20987.2	32231	14982.1	24463	19444.4	28721.3	22798.9	29265.4	12287.8	16471	22858.1	29551.7	15274.8	8021.88	11052.5	11790.4	24344.8	23961.9	8397.03	16698.2	22433.2	16192.3	20630	22947.9	27421.3	8405.58	11948.7	19391	23387.4	14296.4	7685.06	21478.8	24358.7
	17406.5	14159.4	19722.4	15465.2	18443.1	22758.6	16059.9	10254.3	20554.3	11307.7	14419.1	21437.1	11568.7	9594.14	27030.7	20525.8	20926.5	32144.9	14943.9	24391.3	19387.1	28636.5	22734.4	29181	12256	16423.7	22795.4	29475.4	15237.3	8005.83	11028.4	11757.4	24283.1	23891.4	8379.27	16643.5	22369.8	16154.5	20563.1	22887.3	27351.5	8389.57	11918.3	19332.9	23323.6	14264.3	7669.67	21418.6	24297.3
	17357	14120.3	19663.5	15419.5	18386.6	22699.1	16014	10230.9	20489.7	11282	14386.7	21371.9	11540.4	9574.02	26946.8	20477.5	20865.9	32059	14905.8	24319.8	19330.1	28551.8	22670.1	29096.7	12224.4	16376.6	22732.9	29399.3	15199.9	7989.85	11004.4	11724.6	24221.5	23821.1	8361.59	16589.1	22306.5	16116.8	20496.5	22826.8	27281.7	8373.61	11888.1	19274.9	23260.1	14232.3	7654.32	21358.7	24236
	17307.6	14081.4	19604.7	15373.9	18330.3	22639.7	15968.2	10207.6	20425.2	11256.3	14354.3	21306.9	11512.2	9553.95	26863.2	20429.3	20805.5	31973.2	14867.8	24248.5	19273.3	28467.4	22605.9	29012.7	12192.9	16329.8	22670.6	29323.4	15162.6	7973.94	10980.5	11691.9	24160.1	23751	8343.99	16534.9	22243.5	16079.2	20430.1	22766.5	27212.1	8357.72	11858	19217.2	23196.7	14200.4	7639.01	21298.9	24174.9
	17258.3	14042.5	19546	15328.4	18274.2	22580.4	15922.5	10184.4	20360.9	11230.8	14322	21242.1	11484.1	9533.95	26779.8	20381.2	20745.3	31887.6	14830	24177.4	19216.8	28383.1	22541.9	28928.8	12161.5	16283.1	22608.3	29247.5	15125.4	7958.11	10956.7	11659.4	24098.9	23681.1	8326.47	16480.9	22180.6	16041.8	20363.9	22706.4	27142.6	8341.88	11827.9	19159.6	23133.4	14168.6	7623.74	21239.2	24113.9
	17209.2	14003.8	19487.4	15283.1	18218.3	22521.3	15876.9	10161.3	20296.8	11205.3	14289.8	21177.5	11456	9514	26696.6	20333.3	20685.3	31802	14792.2	24106.5	19160.5	28299.2	22478.1	28845.1	12130.2	16236.6	22546.2	29171.9	15088.3	7942.35	10933	11627.1	24037.8	23611.4	8309.03	16427.2	22118	16004.4	20297.9	22646.4	27073.3	8326.11	11798.1	19102.2	23070.4	14136.9	7608.52	21179.8	24053
	17160.2	13965.2	19428.9	15237.9	18162.5	22462.3	15831.4	10138.4	20232.9	11179.9	14257.6	21113.2	11428	9494.11	26613.6	20285.4	20625.4	31716.6	14754.6	24035.9	19104.5	28215.4	22414.5	28761.6	12099	16190.3	22484.3	29096.3	15051.3	7926.65	10909.4	11594.9	23977	23541.9	8291.66	16373.7	22055.5	15967.2	20232.1	22586.6	27004.1	8310.4	11768.3	19045	23007.5	14105.3	7593.34	21120.5	23992.2
	17111.4	13926.8	19370.5	15192.8	18107	22403.5	15786.1	10115.5	20169.1	11154.5	14225.5	21049.1	11400	9474.28	26530.8	20237.7	20565.8	31631.4	14717.1	23965.5	19048.8	28131.9	22351	28678.3	12067.9	16144.2	22422.5	29020.9	15014.4	7911.04	10885.8	11562.9	23916.3	23472.6	8274.38	16320.4	21993.2	15930.1	20166.6	22527	26935	8294.75	11738.6	18988	22944.8	14073.7	7578.21	21061.3	23931.6
	17062.6	13888.4	19312.1	15147.8	18051.6	22344.8	15740.8	10092.7	20105.6	11129.3	14193.5	20985.2	11372.2	9454.51	26448.3	20190.1	20506.3	31546.3	14679.7	23895.3	18993.2	28048.6	22287.7	28595.2	12036.9	16098.4	22360.8	28945.7	14977.7	7895.49	10862.3	11531	23855.8	23403.6	8257.18	16267.4	21931.1	15893.1	20101.3	22467.6	26866	8279.17	11709.1	18931.2	22882.2	14042.3	7563.12	21002.3	23871
	17014.1	13850.2	19253.9	15102.9	17996.4	22286.3	15695.7	10070	20042.2	11104.1	14161.5	20921.6	11344.4	9434.8	26366	20142.7	20447.1	31461.3	14642.5	23825.3	18937.9	27965.5	22224.5	28512.3	12006	16052.7	22299.3	28870.6	14941	7880.02	10839	11499.3	23795.5	23334.7	8240.05	16214.5	21869.3	15856.3	20036.2	22408.3	26797.2	8263.64	11679.7	18874.5	22819.9	14011	7548.07	20943.5	23810.7
	16965.6	13812.1	19195.8	15058.2	17941.4	22227.9	15650.6	10047.5	19978.9	11079	14129.6	20858.2	11316.6	9415.15	26284	20095.3	20388	31376.4	14605.3	23755.5	18882.9	27882.7	22161.5	28429.5	11975.2	16007.2	22237.9	28795.7	14904.4	7864.62	10815.7	11467.7	23735.4	23266	8223.01	16162	21807.6	15819.5	19971.3	22349.3	26728.4	8248.18	11650.5	18818.1	22757.7	13979.7	7533.07	20884.8	23750.4
	16917.3	13774.1	19137.7	15013.5	17886.6	22169.7	15605.7	10025	19915.9	11054	14097.8	20795	11289	9395.56	26202.1	20048.1	20329.1	31291.7	14568.3	23686	18828.1	27800.1	22098.7	28347	11944.5	15961.9	22176.7	28720.9	14867.9	7849.29	10792.5	11436.3	23675.5	23197.6	8206.04	16109.6	21746.1	15782.9	19906.6	22290.4	26659.9	8232.78	11621.3	18761.8	22695.6	13948.6	7518.12	20826.3	23690.3
	16869.2	13736.2	19079.8	14969	17832	22111.7	15560.9	10002.7	19853	11029.1	14066	20732	11261.4	9376.03	26120.5	20001	20270.4	31207.1	14531.4	23616.7	18773.6	27717.7	22036.1	28264.6	11913.9	15916.8	22115.6	28646.3	14831.6	7834.04	10769.3	11405.1	23615.7	23129.3	8189.16	16057.5	21684.8	15746.4	19842.2	22231.6	26591.4	8217.45	11592.3	18705.7	22633.8	13917.5	7503.21	20767.9	23630.3
	16821.2	13698.5	19022	14924.6	17777.5	22053.7	15516.2	9980.4	19790.3	11004.3	14034.3	20669.3	11233.9	9356.56	26039.1	19954.1	20211.9	31122.7	14494.6	23547.6	18719.3	27635.6	21973.6	28182.5	11883.5	15872	22054.7	28571.8	14795.3	7818.86	10746.3	11374	23556.1	23061.3	8172.35	16005.6	21623.6	15710.1	19778	22173.1	26523.1	8202.18	11563.4	18649.8	22572.1	13886.6	7488.34	20709.8	23570.4
	16773.3	13660.9	18964.2	14880.3	17723.3	21996	15471.6	9958.24	19727.8	10979.5	14002.7	20606.8	11206.5	9337.15	25958	19907.2	20153.5	31038.4	14457.9	23478.7	18665.2	27553.6	21911.4	28100.5	11853.1	15827.3	21993.9	28497.4	14759.2	7803.75	10723.4	11343.1	23496.8	22993.4	8155.63	15954	21562.7	15673.8	19714	22114.7	26455	8186.97	11534.6	18594.1	22510.7	13855.7	7473.52	20651.7	23510.7
	16725.5	13623.4	18906.6	14836.2	17669.2	21938.4	15427.1	9936.19	19665.5	10954.9	13971.2	20544.5	11179.1	9317.8	25877.1	19860.5	20095.4	30954.2	14421.4	23410.1	18611.4	27471.9	21849.3	28018.7	11822.9	15782.8	21933.3	28423.3	14723.2	7788.72	10700.5	11312.3	23437.5	22925.8	8138.99	15902.5	21502	15637.7	19650.2	22056.5	26386.9	8171.83	11506	18538.6	22449.3	13824.9	7458.75	20593.9	23451.1
	16677.9	13586	18849.1	14792.1	17615.4	21880.9	15382.8	9914.25	19603.4	10930.3	13939.7	20482.4	11151.8	9298.52	25796.4	19814	20037.4	30870.2	14385	23341.7	18557.8	27390.5	21787.3	27937.1	11792.7	15738.5	21872.8	28349.2	14687.2	7773.76	10677.7	11281.7	23378.5	22858.4	8122.42	15851.3	21441.5	15601.7	19586.6	21998.5	26319	8156.75	11477.4	18483.2	22388.2	13794.3	7444.02	20536.2	23391.7
	16630.5	13548.8	18791.6	14748.2	17561.7	21823.6	15338.5	9892.41	19541.4	10905.8	13908.3	20420.6	11124.6	9279.3	25715.9	19767.5	19979.7	30786.3	14348.7	23273.5	18504.5	27309.3	21725.6	27855.7	11762.7	15694.4	21812.5	28275.3	14651.4	7758.88	10655.1	11251.2	23319.7	22791.1	8105.94	15800.4	21381.1	15565.9	19523.3	21940.6	26251.3	8141.73	11449	18428.1	22327.3	13763.7	7429.34	20478.7	23332.3
	16583.2	13511.6	18734.3	14704.4	17508.2	21766.5	15294.4	9870.67	19479.6	10881.4	13877	20358.9	11097.5	9260.14	25635.7	19721.2	19922.1	30702.6	14312.5	23205.5	18451.4	27228.3	21664	27774.6	11732.7	15650.5	21752.3	28201.6	14615.7	7744.06	10632.5	11220.9	23261	22724.1	8089.54	15749.6	21321	15530.1	19460.2	21882.9	26183.7	8126.78	11420.8	18373.1	22266.5	13733.3	7414.71	20421.3	23273.1
	16536	13474.6	18677.1	14660.7	17454.9	21709.5	15250.4	9849.03	19418	10857.1	13845.8	20297.6	11070.4	9241.04	25555.7	19675	19864.7	30619	14276.4	23137.8	18398.6	27147.5	21602.6	27693.6	11702.9	15606.8	21692.2	28128.1	14580.1	7729.33	10610	11190.7	23202.5	22657.3	8073.22	15699.1	21261	15494.5	19397.3	21825.4	26116.2	8111.9	11392.6	18318.3	22205.9	13702.9	7400.12	20364.1	23214.1
	16488.9	13437.8	18620	14617.2	17401.8	21652.7	15206.5	9827.5	19356.6	10832.8	13814.6	20236.4	11043.4	9222.01	25475.9	19628.9	19807.5	30535.6	14240.5	23070.3	18346	27067	21541.4	27612.8	11673.2	15563.3	21632.3	28054.6	14544.6	7714.66	10587.5	11160.7	23144.2	22590.8	8056.98	15648.8	21201.3	15459	19334.6	21768.1	26048.8	8097.08	11364.6	18263.7	22145.5	13672.6	7385.59	20307	23155.1
	16442	13401	18563	14573.7	17348.9	21596	15162.7	9806.07	19295.4	10808.7	13783.5	20175.5	11016.5	9203.04	25396.4	19583	19750.5	30452.3	14204.7	23003	18293.6	26986.7	21480.4	27532.2	11643.6	15519.9	21572.6	27981.4	14509.2	7700.08	10565.2	11130.8	23086.1	22524.4	8040.82	15598.8	21141.7	15423.7	19272.1	21711	25981.6	8082.32	11336.7	18209.3	22085.2	13642.5	7371.1	20250.2	23096.4
	16395.3	13364.4	18506.1	14530.4	17296.2	21539.5	15119.1	9784.75	19234.3	10784.6	13752.5	20114.7	10989.7	9184.13	25317.1	19537.2	19693.7	30369.2	14169	22935.9	18241.5	26906.6	21419.5	27451.8	11614.1	15476.8	21513	27908.3	14474	7685.56	10543	11101.1	23028.2	22458.2	8024.75	15549	21082.3	15388.4	19209.9	21654	25914.6	8067.63	11308.9	18155.1	22025.1	13612.4	7356.66	20193.4	23037.7
	16348.7	13327.9	18449.3	14487.2	17243.6	21483.1	15075.5	9763.53	19173.5	10760.7	13721.6	20054.3	10963	9165.29	25238.1	19491.5	19637.1	30286.2	14133.4	22869.1	18189.6	26826.8	21358.8	27371.6	11584.7	15433.9	21453.6	27835.4	14438.8	7671.12	10520.8	11071.6	22970.5	22392.3	8008.75	15499.4	21023.2	15353.3	19147.9	21597.2	25847.7	8053.01	11281.3	18101.1	21965.3	13582.4	7342.26	20136.9	22979.2
	16302.2	13291.5	18392.7	14444.2	17191.3	21426.9	15032.1	9742.42	19112.8	10736.8	13690.8	19994	10936.3	9146.52	25159.3	19446	19580.6	30203.4	14098	22802.5	18138	26747.2	21298.3	27291.6	11555.4	15391.2	21394.3	27762.6	14403.8	7656.75	10498.8	11042.2	22912.9	22326.5	7992.84	15450	20964.2	15318.3	19086.1	21540.7	25780.9	8038.45	11253.7	18047.3	21905.6	13552.6	7327.92	20080.5	22920.8
	16255.9	13255.3	18336.1	14401.2	17139.2	21370.8	14988.8	9721.4	19052.3	10713	13660	19934	10909.7	9127.81	25080.7	19400.6	19524.4	30120.8	14062.7	22736.1	18086.6	26667.9	21238.1	27211.8	11526.3	15348.6	21335.2	27690	14368.8	7642.46	10476.8	11012.9	22855.6	22261	7977.01	15400.8	20905.4	15283.5	19024.6	21484.2	25714.3	8023.96	11226.3	17993.6	21846	13522.8	7313.62	20024.3	22862.6
	16209.7	13219.1	18279.7	14358.4	17087.2	21315	14945.6	9700.5	18992.1	10689.3	13629.3	19874.1	10883.2	9109.16	25002.4	19355.3	19468.3	30038.3	14027.5	22670	18035.4	26588.8	21177.9	27132.2	11497.2	15306.3	21276.3	27617.5	14334	7628.25	10454.9	10983.8	22798.4	22195.7	7961.26	15351.9	20846.8	15248.8	18963.2	21428	25647.8	8009.53	11199.1	17940.1	21786.7	13493.2	7299.38	19968.3	22804.5
	16163.7	13183.1	18223.3	14315.7	17035.5	21259.2	14902.6	9679.69	18932	10665.6	13598.7	19814.6	10856.7	9090.59	24924.3	19310.1	19412.5	29956	13992.4	22604	17984.5	26509.9	21118	27052.8	11468.3	15264.2	21217.5	27545.3	14299.3	7614.1	10433.1	10954.9	22741.4	22130.6	7945.59	15303.2	20788.5	15214.2	18902.1	21371.9	25581.5	7995.17	11171.9	17886.9	21727.5	13463.6	7285.18	19912.4	22746.5
	16117.8	13147.3	18167.1	14273.1	16983.9	21203.7	14859.6	9659	18872	10642.1	13568.2	19755.2	10830.4	9072.07	24846.4	19265.1	19356.8	29873.8	13957.5	22538.3	17933.8	26431.3	21058.3	26973.6	11439.4	15222.2	21158.9	27473.1	14264.7	7600.04	10411.4	10926.1	22684.6	22065.7	7930	15254.7	20730.3	15179.7	18841.2	21316.1	25515.3	7980.88	11144.9	17833.8	21668.6	13434.2	7271.03	19856.7	22688.7
	16072	13111.5	18111	14230.6	16932.6	21148.3	14816.8	9638.4	18812.3	10618.7	13537.7	19696	10804.1	9053.63	24768.8	19220.3	19301.3	29791.8	13922.7	22472.9	17883.3	26352.9	20998.7	26894.6	11410.7	15180.5	21100.4	27401.2	14230.2	7586.04	10389.8	10897.4	22628	22001.1	7914.49	15206.5	20672.3	15145.4	18780.6	21260.4	25449.3	7966.66	11118	17780.9	21609.8	13404.8	7256.94	19801.1	22631.1
	16026.4	13075.9	18055	14188.3	16881.4	21093	14774.2	9617.91	18752.8	10595.3	13507.4	19637.1	10777.9	9035.25	24691.5	19175.5	19246	29710	13888	22407.7	17833.1	26274.7	20939.4	26815.8	11382.1	15138.9	21042.1	27329.4	14195.8	7572.13	10368.3	10868.9	22571.6	21936.6	7899.07	15158.4	20614.5	15111.2	18720.1	21204.9	25383.4	7952.5	11091.2	17728.2	21551.1	13375.6	7242.89	19745.7	22573.6
	15980.9	13040.4	17999.2	14146.1	16830.4	21038	14731.6	9597.53	18693.5	10572.1	13477.1	19578.4	10751.8	9016.94	24614.3	19130.9	19190.9	29628.3	13853.4	22342.7	17783.2	26196.8	20880.2	26737.3	11353.6	15097.5	20983.9	27257.8	14161.6	7558.28	10346.8	10840.6	22515.3	21872.4	7883.73	15110.6	20556.9	15077.1	18659.9	21149.5	25317.7	7938.41	11064.6	17675.7	21492.7	13346.4	7228.9	19690.5	22516.2
	15935.6	13005.1	17943.5	14104	16779.6	20983	14689.2	9577.25	18634.3	10548.9	13446.9	19520	10725.7	8998.69	24537.5	19086.5	19136	29546.8	13819	22277.9	17733.4	26119.1	20821.2	26658.9	11325.3	15056.4	20926	27186.3	14127.5	7544.52	10325.5	10812.3	22459.3	21808.4	7868.47	15063.1	20499.5	15043.2	18599.9	21094.4	25252.1	7924.38	11038.1	17623.3	21434.5	13317.4	7214.95	19635.5	22458.9
	15890.4	12969.8	17887.8	14062	16729.1	20928.3	14646.8	9557.07	18575.4	10525.8	13416.8	19461.7	10699.8	8980.52	24460.8	19042.2	19081.3	29465.5	13784.7	22213.3	17683.9	26041.7	20762.4	26580.8	11297	15015.4	20868.1	27115	14093.4	7530.82	10304.2	10784.3	22403.4	21744.6	7853.29	15015.7	20442.3	15009.4	18540.2	21039.4	25186.7	7910.42	11011.7	17571.2	21376.4	13288.5	7201.06	19580.6	22401.9
	15845.4	12934.7	17832.3	14020.1	16678.7	20873.7	14604.7	9537	18516.6	10502.8	13386.8	19403.7	10673.9	8962.41	24384.5	18998	19026.8	29384.3	13750.5	22149	17634.7	25964.5	20703.8	26502.9	11268.8	14974.6	20810.5	27043.9	14059.5	7517.21	10283.1	10756.4	22347.8	21681	7838.2	14968.6	20385.3	14975.7	18480.6	20984.7	25121.4	7896.54	10985.4	17519.2	21318.5	13259.7	7187.21	19525.9	22344.9
	15800.5	12899.7	17777	13978.4	16628.5	20819.3	14562.6	9517.03	18458	10479.9	13356.9	19345.9	10648.1	8944.37	24308.3	18953.9	18972.5	29303.4	13716.5	22085	17585.7	25887.5	20645.4	26425.1	11240.8	14934	20753	26973	14025.7	7503.66	10262	10728.6	22292.3	21617.6	7823.18	14921.7	20328.5	14942.2	18421.3	20930.1	25056.3	7882.71	10959.3	17467.5	21260.8	13230.9	7173.42	19471.4	22288.1
	15755.8	12864.9	17721.7	13936.8	16578.5	20765	14520.7	9497.17	18399.7	10457.1	13327.1	19288.4	10622.4	8926.4	24232.4	18910	18918.3	29222.6	13682.6	22021.1	17536.9	25810.8	20587.2	26347.6	11212.9	14893.6	20695.7	26902.2	13992.1	7490.2	10241	10701	22237	21554.5	7808.25	14875	20271.9	14908.8	18362.2	20875.7	24991.4	7868.96	10933.3	17415.9	21203.3	13202.3	7159.68	19417	22231.5
	15711.2	12830.2	17666.6	13895.3	16528.7	20710.9	14478.9	9477.42	18341.5	10434.4	13297.3	19231	10596.8	8908.5	24156.8	18866.3	18864.4	29141.9	13648.8	21957.5	17488.3	25734.3	20529.2	26270.3	11185.1	14853.4	20638.5	26831.6	13958.5	7476.8	10220.1	10673.5	22181.9	21491.6	7793.41	14828.5	20215.5	14875.5	18303.4	20821.5	24926.6	7855.28	10907.4	17364.5	21146	13173.8	7146	19362.8	22175
	15666.8	12795.6	17611.6	13854	16479.1	20657	14437.2	9457.76	18283.5	10411.7	13267.7	19173.9	10571.2	8890.67	24081.4	18822.6	18810.6	29061.5	13615.2	21894.1	17440	25658.1	20471.3	26193.2	11157.4	14813.4	20581.6	26761.2	13925.1	7463.49	10199.3	10646.2	22127	21428.9	7778.64	14782.3	20159.3	14842.4	18244.7	20767.4	24862	7841.66	10881.6	17313.3	21088.8	13145.4	7132.36	19308.8	22118.6
	15622.5	12761.1	17556.7	13812.8	16429.8	20603.2	14395.7	9438.22	18225.7	10389.2	13238.1	19117	10545.8	8872.91	24006.3	18779.1	18757.1	28981.2	13581.6	21831	17391.9	25582.1	20413.7	26116.4	11129.8	14773.5	20524.7	26690.9	13891.8	7450.25	10178.6	10619	22072.3	21366.4	7763.96	14736.2	20103.2	14809.4	18186.3	20713.6	24797.5	7828.11	10856	17262.3	21031.9	13117.2	7118.78	19254.9	22062.4
	15578.3	12726.8	17502	13771.7	16380.6	20549.6	14354.3	9418.77	18168.2	10366.7	13208.6	19060.3	10520.4	8855.22	23931.4	18735.8	18703.7	28901.1	13548.2	21768	17344.1	25506.4	20356.3	26039.7	11102.4	14733.9	20468.1	26620.9	13858.5	7437.08	10158	10592	22017.7	21304.1	7749.36	14690.4	20047.4	14776.5	18128.2	20659.9	24733.2	7814.63	10830.5	17211.5	20975.1	13089	7105.25	19201.2	22006.4
	15534.3	12692.6	17447.4	13730.7	16331.6	20496.2	14313	9399.44	18110.8	10344.4	13179.2	19003.9	10495.1	8837.6	23856.7	18692.6	18650.6	28821.2	13515	21705.4	17296.5	25430.9	20299	25963.3	11075	14694.5	20411.6	26551	13825.5	7423.99	10137.4	10565.1	21963.4	21242.1	7734.84	14644.9	19991.8	14743.8	18070.2	20606.4	24669	7801.22	10805.1	17160.9	20918.5	13060.9	7091.78	19147.7	21950.5
	15490.5	12658.5	17392.9	13689.8	16282.8	20443	14271.8	9380.2	18053.6	10322.1	13150	18947.6	10469.9	8820.05	23782.4	18649.5	18597.6	28741.5	13481.9	21642.9	17249.1	25355.6	20242	25887.1	11047.8	14655.2	20355.3	26481.2	13792.5	7410.98	10117	10538.4	21909.3	21180.3	7720.4	14599.5	19936.4	14711.2	18012.5	20553.1	24605	7787.88	10779.8	17110.4	20862.1	13032.9	7078.35	19094.4	21894.7
	15446.8	12624.6	17338.6	13649.1	16234.2	20389.9	14230.8	9361.07	17996.6	10299.9	13120.8	18891.6	10444.7	8802.57	23708.2	18606.6	18544.8	28661.9	13448.9	21580.7	17201.9	25280.6	20185.2	25811.1	11020.7	14616.1	20299.2	26411.7	13759.7	7398.04	10096.6	10511.8	21855.3	21118.7	7706.05	14554.3	19881.2	14678.7	17955	20500	24541.2	7774.61	10754.7	17060.2	20805.9	13005.1	7064.98	19041.2	21839.1
	15403.2	12590.8	17284.3	13608.5	16185.8	20337	14189.9	9342.05	17939.8	10277.9	13091.6	18835.9	10419.7	8785.16	23634.3	18563.8	18492.2	28582.6	13416	21518.7	17155	25205.9	20128.5	25735.3	10993.7	14577.3	20243.2	26342.3	13726.9	7385.18	10076.4	10485.3	21801.5	21057.3	7691.78	14509.4	19826.2	14646.4	17897.7	20447.1	24477.6	7761.4	10729.7	17010.1	20749.9	12977.3	7051.67	18988.2	21783.7
	15359.8	12557.1	17230.3	13568	16137.6	20284.2	14149.2	9323.13	17883.2	10255.9	13062.6	18780.3	10394.7	8767.83	23560.7	18521.2	18439.8	28503.4	13383.3	21457	17108.4	25131.4	20072.1	25659.7	10966.8	14538.6	20187.4	26273.1	13694.3	7372.39	10056.2	10459	21748	20996.2	7677.59	14464.7	19771.4	14614.2	17840.6	20394.4	24414.1	7748.27	10704.8	16960.2	20694	12949.7	7038.4	18935.4	21728.4
	15316.5	12523.6	17176.3	13527.7	16089.6	20231.6	14108.5	9304.32	17826.8	10234	13033.7	18725	10369.9	8750.57	23487.3	18478.7	18387.6	28424.4	13350.7	21395.5	17061.9	25057.1	20015.8	25584.4	10940.1	14500.1	20131.8	26204.1	13661.8	7359.68	10036.1	10432.9	21694.6	20935.2	7663.49	14420.2	19716.7	14582.2	17783.8	20341.9	24350.7	7735.21	10680.1	16910.6	20638.4	12922.2	7025.2	18882.7	21673.2
	15273.4	12490.2	17122.5	13487.5	16041.8	20179.2	14068.1	9285.61	17770.6	10212.2	13004.9	18669.8	10345.1	8733.37	23414.2	18436.4	18335.6	28345.6	13318.2	21334.2	17015.7	24983.1	19959.8	25509.3	10913.4	14461.8	20076.4	26135.3	13629.5	7347.04	10016.1	10406.8	21641.4	20874.5	7649.47	14375.9	19662.3	14550.3	17727.2	20289.5	24287.6	7722.21	10655.4	16861.1	20582.9	12894.8	7012.04	18830.2	21618.3
	15230.4	12456.9	17068.8	13447.4	15994.2	20127	14027.7	9267.01	17714.6	10190.5	12976.2	18614.9	10320.4	8716.25	23341.4	18394.2	18283.8	28267	13285.9	21273.1	16969.7	24909.3	19903.9	25434.4	10886.9	14423.7	20021.1	26066.6	13597.2	7334.48	9996.23	10380.9	21588.4	20814	7635.53	14331.9	19608.1	14518.5	17670.9	20237.3	24224.6	7709.29	10630.9	16811.8	20527.6	12867.5	6998.94	18777.9	21563.4
	15187.6	12423.7	17015.2	13407.4	15946.8	20074.9	13987.5	9248.51	17658.8	10168.9	12947.5	18560.3	10295.8	8699.21	23268.7	18352.1	18232.2	28188.6	13253.7	21212.3	16924	24835.8	19848.3	25359.7	10860.5	14385.7	19966	25998.1	13565.1	7322	9976.42	10355.2	21535.6	20753.8	7621.68	14288.1	19554.1	14486.9	17614.7	20185.4	24161.7	7696.43	10606.6	16762.6	20472.5	12840.3	6985.9	18725.8	21508.7
	15145	12390.7	16961.8	13367.6	15899.6	20023	13947.4	9230.12	17603.2	10147.3	12919	18505.8	10271.2	8682.24	23196.4	18310.2	18180.8	28110.4	13221.6	21151.7	16878.4	24762.5	19792.8	25285.2	10834.2	14348	19911.1	25929.9	13533.1	7309.59	9956.71	10329.6	21483	20693.8	7607.91	14244.4	19500.3	14455.4	17558.8	20133.6	24099.1	7683.65	10582.3	16713.7	20417.6	12813.2	6972.91	18673.8	21454.2
	15102.4	12357.8	16908.5	13327.9	15852.6	19971.3	13907.4	9211.84	17547.8	10125.9	12890.5	18451.6	10246.8	8665.34	23124.3	18268.4	18129.5	28032.4	13189.7	21091.4	16833.1	24689.5	19737.6	25211	10808.1	14310.5	19856.4	25861.7	13501.2	7297.26	9937.09	10304.2	21430.6	20634	7594.22	14201	19446.6	14424	17503.1	20082	24036.6	7670.93	10558.2	16665	20362.9	12786.2	6959.98	18622	21399.9
	15060.1	12325	16855.4	13288.3	15805.8	19919.7	13867.6	9193.65	17492.6	10104.6	12862.2	18397.6	10222.4	8648.51	23052.4	18226.8	18078.5	27954.5	13157.9	21031.3	16788.1	24616.7	19682.6	25137	10782	14273.1	19801.8	25793.8	13469.4	7285.01	9917.56	10278.8	21378.4	20574.4	7580.61	14157.8	19393.2	14392.8	17447.7	20030.6	23974.3	7658.29	10534.2	16616.4	20308.4	12759.4	6947.1	18570.4	21345.6
	15017.8	12292.4	16802.4	13248.8	15759.2	19868.3	13828	9175.58	17437.6	10083.3	12834	18343.8	10198.2	8631.76	22980.9	18185.3	18027.7	27876.9	13126.3	20971.4	16743.2	24544.1	19627.7	25063.2	10756.1	14235.9	19747.5	25726.1	13437.8	7272.83	9898.12	10253.7	21326.3	20515	7567.09	14114.9	19340	14361.7	17392.4	19979.3	23912.1	7645.72	10510.4	16568.1	20254	12732.6	6934.28	18518.9	21291.6
	14975.8	12259.9	16749.5	13209.5	15712.9	19817.1	13788.4	9157.61	17382.8	10062.2	12805.8	18290.2	10174	8615.08	22909.5	18144	17977	27799.5	13094.8	20911.8	16698.6	24471.8	19573.1	24989.6	10730.3	14199	19693.3	25658.5	13406.3	7260.73	9878.77	10228.6	21274.5	20455.9	7553.66	14072.1	19287	14330.7	17337.4	19928.3	23850.1	7633.22	10486.6	16519.9	20199.9	12706	6921.51	18467.7	21237.7
	14933.8	12227.6	16696.8	13170.2	15666.7	19766.1	13749	9139.74	17328.2	10041.2	12777.8	18236.9	10149.9	8598.48	22838.5	18102.8	17926.6	27722.2	13063.4	20852.4	16654.3	24399.8	19518.7	24916.3	10704.6	14162.2	19639.2	25591.2	13374.9	7248.71	9859.51	10203.8	21222.9	20397	7540.3	14029.5	19234.2	14299.9	17282.7	19877.5	23788.3	7620.79	10463	16471.9	20145.9	12679.5	6908.8	18416.6	21184
	14892.1	12195.3	16644.2	13131.2	15620.7	19715.2	13709.7	9121.98	17273.9	10020.2	12749.8	18183.7	10125.9	8581.95	22767.6	18061.8	17876.3	27645.2	13032.1	20793.2	16610.1	24328	19464.4	24843.1	10679	14125.5	19585.4	25524	13343.6	7236.76	9840.35	10179	21171.4	20338.3	7527.03	13987.2	19181.5	14269.3	17228.1	19826.8	23726.7	7608.43	10439.5	16424.1	20092.2	12653	6896.14	18365.6	21130.4
	14850.5	12163.2	16591.8	13092.2	15574.9	19664.5	13670.6	9104.33	17219.7	9999.34	12722	18130.8	10102	8565.49	22697.1	18020.9	17826.2	27568.3	13001	20734.3	16566.2	24256.4	19410.4	24770.3	10653.6	14089.1	19531.7	25457	13312.5	7224.89	9821.28	10154.4	21120.2	20279.8	7513.84	13945.1	19129.1	14238.8	17173.8	19776.3	23665.2	7596.14	10416.2	16376.5	20038.6	12626.7	6883.54	18314.9	21077
	14809	12131.3	16539.5	13053.4	15529.3	19614	13631.6	9086.78	17165.7	9978.58	12694.2	18078.1	10078.1	8549.11	22626.8	17980.2	17776.4	27491.7	12970	20675.6	16522.5	24185.2	19356.6	24697.6	10628.3	14052.9	19478.2	25390.2	13281.4	7213.09	9802.3	10129.9	21069.1	20221.6	7500.74	13903.2	19076.9	14208.4	17119.7	19726.1	23603.9	7583.92	10392.9	16329.1	19985.2	12600.6	6871	18264.3	21023.7
	14767.7	12099.5	16487.3	13014.7	15483.9	19563.7	13592.8	9069.33	17111.9	9957.92	12666.6	18025.7	10054.4	8532.81	22556.8	17939.6	17726.7	27415.2	12939.2	20617.2	16479	24114.1	19303	24625.2	10603.1	14016.8	19424.9	25323.5	13250.5	7201.37	9783.41	10105.6	21018.2	20163.6	7487.72	13861.5	19024.9	14178.1	17065.8	19676	23542.8	7571.78	10369.8	16281.9	19932	12574.5	6858.52	18213.9	20970.6
	14726.5	12067.8	16435.3	12976.1	15438.8	19513.5	13554.1	9051.99	17058.4	9937.34	12639	17973.4	10030.8	8516.58	22487	17899.2	17677.2	27339	12908.5	20558.9	16435.8	24043.3	19249.6	24553	10578	13981	19371.8	25257.1	13219.8	7189.73	9764.61	10081.4	20967.6	20105.8	7474.79	13820	18973.1	14148	17012.2	19626.1	23481.9	7559.7	10346.8	16234.9	19879	12548.5	6846.09	18163.7	20917.7
	14685.5	12036.2	16383.4	12937.7	15393.8	19463.5	13515.5	9034.76	17005	9916.87	12611.6	17921.4	10007.2	8500.43	22417.5	17858.9	17627.9	27263	12877.9	20501	16392.8	23972.8	19196.4	24481	10553	13945.3	19318.9	25190.8	13189.1	7178.16	9745.91	10057.3	20917.1	20048.3	7461.93	13778.7	18921.4	14118.1	16958.8	19576.4	23421.1	7547.7	10324	16188	19826.1	12522.7	6833.72	18113.6	20864.9
	14644.6	12004.8	16331.7	12899.3	15349	19413.7	13477	9017.63	16951.8	9896.49	12584.3	17869.6	9983.73	8484.35	22348.2	17818.8	17578.9	27187.2	12847.5	20443.2	16350	23902.5	19143.4	24409.2	10528.2	13909.8	19266.1	25124.8	13158.6	7166.68	9727.29	10033.4	20866.8	19990.9	7449.17	13737.7	18870	14088.2	16905.6	19526.9	23360.5	7535.77	10301.3	16141.4	19773.5	12497	6821.4	18063.7	20812.3
	14603.9	11973.5	16280.1	12861.1	15304.4	19364.1	13438.8	9000.61	16898.9	9876.21	12557	17818	9960.35	8468.35	22279.2	17778.8	17530	27111.5	12817.2	20385.7	16307.4	23832.4	19090.6	24337.7	10503.4	13874.5	19213.6	25058.9	13128.2	7155.26	9708.77	10009.6	20816.7	19933.8	7436.48	13696.8	18818.8	14058.6	16852.6	19477.6	23300.1	7523.91	10278.7	16094.9	19721.1	12471.3	6809.15	18014	20759.8
	14563.3	11942.3	16228.7	12823.1	15260.1	19314.6	13400.6	8983.69	16846.1	9856.02	12529.9	17766.6	9937.07	8452.43	22210.5	17739	17481.3	27036.1	12787	20328.4	16265.1	23762.6	19038.1	24266.4	10478.8	13839.4	19161.2	24993.2	13097.9	7143.93	9690.35	9985.99	20766.8	19877	7423.88	13656.2	18767.8	14029	16799.9	19428.4	23239.9	7512.13	10256.2	16048.6	19668.8	12445.9	6796.95	17964.4	20707.5
	14522.9	11911.3	16177.4	12785.1	15215.9	19265.3	13362.6	8966.88	16793.6	9835.93	12502.9	17715.4	9913.87	8436.58	22142	17699.3	17432.8	26960.9	12757	20271.4	16223	23693.1	18985.7	24195.3	10454.4	13804.5	19109	24927.7	13067.7	7132.67	9672.01	9962.48	20717.1	19820.3	7411.37	13615.7	18716.9	13999.6	16747.4	19379.5	23179.8	7500.41	10233.9	16002.5	19616.7	12420.5	6784.81	17915.1	20655.4
	14482.6	11880.4	16126.3	12747.3	15171.9	19216.2	13324.7	8950.18	16741.2	9815.93	12475.9	17664.5	9890.76	8420.81	22073.8	17659.7	17384.4	26885.9	12727.1	20214.6	16181.1	23623.8	18933.6	24124.5	10430	13769.7	19057	24862.4	13037.7	7121.49	9653.77	9939.11	20667.6	19763.9	7398.93	13575.5	18666.3	13970.4	16695.1	19330.7	23120	7488.77	10211.6	15956.6	19564.9	12395.2	6772.73	17865.9	20603.4
	14442.5	11849.6	16075.3	12709.6	15128.2	19167.3	13287	8933.58	16689.1	9796.04	12449.1	17613.8	9867.74	8405.12	22005.8	17620.4	17336.3	26811.1	12697.4	20158	16139.4	23554.7	18881.6	24053.9	10405.8	13735.1	19005.1	24797.3	13007.8	7110.39	9635.62	9915.88	20618.3	19707.7	7386.59	13535.5	18615.9	13941.3	16643.1	19282.2	23060.3	7477.21	10189.5	15910.9	19513.2	12370	6760.7	17816.9	20551.6
	14402.5	11819	16024.4	12672.1	15084.6	19118.5	13249.4	8917.08	16637.1	9776.24	12422.4	17563.3	9844.81	8389.51	21938.1	17581.1	17288.4	26736.6	12667.8	20101.7	16098	23485.9	18829.9	23983.5	10381.7	13700.8	18953.5	24732.4	12978	7099.36	9617.56	9892.78	20569.2	19651.8	7374.32	13495.7	18565.7	13912.3	16591.2	19233.8	23000.8	7465.71	10167.6	15865.4	19461.7	12345	6748.74	17768	20499.9
	14362.7	11788.5	15973.7	12634.7	15041.3	19069.9	13211.9	8900.69	16585.4	9756.53	12395.8	17513	9821.98	8373.97	21870.7	17542.1	17240.7	26662.2	12638.3	20045.6	16056.8	23417.4	18778.3	23913.4	10357.7	13666.6	18902	24667.7	12948.4	7088.42	9599.6	9869.82	20520.3	19596	7362.14	13456.1	18515.7	13883.5	16539.6	19185.6	22941.4	7454.29	10145.7	15820	19410.4	12320.1	6736.83	17719.4	20448.4
	14323	11758.1	15923.2	12597.4	14998.1	19021.5	13174.6	8884.41	16533.9	9736.93	12369.3	17462.9	9799.23	8358.51	21803.6	17503.1	17193.2	26588	12609	19989.7	16015.8	23349.1	18727	23843.5	10333.8	13632.5	18850.8	24603.1	12918.8	7077.54	9581.72	9846.99	20471.6	19540.5	7350.05	13416.7	18465.8	13854.8	16488.3	19137.7	22882.3	7442.94	10124	15774.9	19359.3	12295.3	6724.98	17670.9	20397.1
	14283.5	11727.9	15872.8	12560.2	14955.2	18973.3	13137.5	8868.23	16482.6	9717.42	12342.9	17413	9776.58	8343.13	21736.6	17464.4	17145.8	26514.1	12579.8	19934.1	15975	23281	18675.9	23773.8	10310.1	13598.7	18799.7	24538.8	12889.4	7066.75	9563.94	9824.3	20423.1	19485.2	7338.04	13377.5	18416.2	13826.3	16437.1	19089.9	22823.3	7431.66	10102.4	15729.9	19308.3	12270.6	6713.19	17622.6	20346
	14244.2	11697.8	15822.5	12523.1	14912.4	18925.2	13100.4	8852.16	16431.5	9698.01	12316.6	17363.4	9754.02	8327.83	21670	17425.8	17098.7	26440.4	12550.8	19878.7	15934.5	23213.2	18625	23704.3	10286.5	13565.1	18748.8	24474.7	12860.2	7056.03	9546.26	9801.74	20374.7	19430.2	7326.11	13338.6	18366.8	13797.9	16386.2	19042.3	22764.5	7420.46	10081	15685.1	19257.6	12246	6701.46	17574.4	20295
	14204.9	11667.8	15772.4	12486.2	14869.9	18877.4	13063.6	8836.19	16380.6	9678.7	12290.4	17314	9731.55	8312.6	21603.6	17387.3	17051.7	26366.9	12521.9	19823.6	15894.1	23145.7	18574.3	23635.1	10263	13531.6	18698.1	24410.7	12831	7045.39	9528.66	9779.32	20326.6	19375.4	7314.27	13299.8	18317.6	13769.6	16335.5	18994.9	22705.9	7409.33	10059.7	15640.5	19207.1	12221.6	6689.79	17526.4	20244.2
	14165.9	11638	15722.5	12449.4	14827.5	18829.7	13026.8	8820.33	16329.9	9659.48	12264.3	17264.7	9709.17	8297.46	21537.5	17349	17005	26293.6	12493.1	19768.7	15854	23078.4	18523.9	23566.2	10239.6	13498.3	18647.5	24347	12802	7034.83	9511.16	9757.03	20278.7	19320.8	7302.51	13261.2	18268.5	13741.5	16285	18947.7	22647.5	7398.28	10038.4	15596.1	19156.7	12197.2	6678.18	17478.6	20193.5
	14127	11608.3	15672.7	12412.8	14785.4	18782.1	12990.2	8804.58	16279.4	9640.37	12238.4	17215.7	9686.88	8282.39	21471.7	17310.8	16958.4	26220.5	12464.5	19714	15814.1	23011.4	18473.6	23497.4	10216.3	13465.2	18597.2	24283.4	12773.1	7024.35	9493.75	9734.87	20230.9	19266.4	7290.84	13222.9	18219.7	13713.6	16234.8	18900.6	22589.2	7387.3	10017.4	15551.9	19106.5	12173	6666.63	17431	20143
	14088.2	11578.7	15623	12376.2	14743.5	18734.8	12953.8	8788.93	16229.1	9621.35	12212.5	17167	9664.69	8267.41	21406.1	17272.8	16912	26147.6	12436	19659.5	15774.5	22944.6	18423.5	23428.9	10193.2	13432.3	18547.1	24220	12744.3	7013.94	9476.44	9712.85	20183.4	19212.3	7279.26	13184.7	18171.1	13685.8	16184.8	18853.8	22531.2	7376.39	9996.41	15507.9	19056.6	12148.9	6655.14	17383.6	20092.7
	14049.6	11549.3	15573.5	12339.8	14701.7	18687.7	12917.5	8773.38	16179	9602.43	12186.8	17118.4	9642.59	8252.5	21340.8	17235	16865.9	26075	12407.6	19605.3	15735	22878	18373.7	23360.6	10170.2	13399.5	18497.1	24156.9	12715.7	7003.61	9459.22	9690.96	20136	19158.4	7267.75	13146.8	18122.7	13658.1	16135	18807.2	22473.3	7365.55	9975.59	15464	19006.8	12124.9	6643.71	17336.3	20042.5
	14011.1	11520	15524.2	12303.5	14660.2	18640.7	12881.3	8757.95	16129.1	9583.6	12161.1	17070	9620.58	8237.67	21275.7	17197.3	16819.9	26002.5	12379.4	19551.4	15695.8	22811.7	18324.1	23292.6	10147.3	13367	18447.3	24093.9	12687.2	6993.36	9442.09	9669.21	20088.9	19104.7	7256.33	13109	18074.4	13630.6	16085.4	18760.7	22415.6	7354.79	9954.89	15420.4	18957.2	12101.1	6632.34	17289.2	19992.5
	13972.8	11490.9	15475	12267.4	14618.9	18593.9	12845.3	8742.61	16079.5	9564.88	12135.6	17021.9	9598.67	8222.92	21210.9	17159.7	16774.1	25930.3	12351.3	19497.6	15656.8	22745.7	18274.6	23224.8	10124.6	13334.6	18397.8	24031.1	12658.8	6983.19	9425.05	9647.58	20041.9	19051.2	7245	13071.5	18026.4	13603.2	16036.1	18714.5	22358.1	7344.11	9934.31	15376.9	18907.8	12077.3	6621.03	17242.3	19942.7
	13934.7	11461.8	15426	12231.4	14577.7	18547.3	12809.4	8727.39	16030	9546.25	12110.2	16974	9576.84	8208.26	21146.4	17122.4	16728.5	25858.4	12323.4	19444.2	15618	22679.9	18225.4	23157.2	10101.9	13302.4	18348.4	23968.5	12630.6	6973.09	9408.1	9626.09	19995.2	18998	7233.75	13034.2	17978.6	13576	15986.9	18668.4	22300.8	7333.5	9913.86	15333.6	18858.6	12053.7	6609.78	17195.6	19893
	13896.7	11433	15377.1	12195.5	14536.8	18500.8	12773.7	8712.26	15980.8	9527.73	12084.9	16926.3	9555.12	8193.67	21082.1	17085.1	16683.1	25786.6	12295.6	19390.9	15579.4	22614.4	18176.5	23089.9	10079.4	13270.4	18299.2	23906.2	12602.4	6963.08	9391.25	9604.73	19948.6	18945	7222.58	12997	17930.9	13548.9	15938.1	18622.5	22243.7	7322.96	9893.54	15290.5	18809.6	12030.2	6598.59	17149	19843.5
	13858.8	11404.2	15328.4	12159.7	14496.1	18454.6	12738.1	8697.25	15931.7	9509.3	12059.7	16878.8	9533.48	8179.16	21018.1	17048.1	16637.9	25715.1	12268	19337.9	15541.1	22549.1	18127.7	23022.8	10057	13238.5	18250.2	23844	12574.4	6953.14	9374.49	9583.5	19902.2	18892.3	7211.5	12960.1	17883.5	13521.9	15889.4	18576.9	22186.7	7312.49	9873.34	15247.6	18760.8	12006.8	6587.45	17102.6	19794.2
	13821.1	11375.6	15279.8	12124.1	14455.6	18408.5	12702.7	8682.33	15882.9	9490.97	12034.6	16831.5	9511.94	8164.73	20954.4	17011.1	16592.9	25643.7	12240.5	19285.1	15502.9	22484.1	18079.1	22955.9	10034.8	13206.9	18201.4	23782	12546.6	6943.27	9357.83	9562.4	19856.1	18839.7	7200.51	12923.4	17836.3	13495.1	15840.9	18531.4	22130	7302.1	9853.27	15204.9	18712.2	11983.5	6576.39	17056.4	19745
	13783.6	11347.1	15231.4	12088.6	14415.2	18362.6	12667.4	8667.53	15834.3	9472.74	12009.6	16784.4	9490.49	8150.38	20890.9	16974.4	16548.1	25572.7	12213.1	19232.5	15465	22419.3	18030.8	22889.3	10012.6	13175.4	18152.7	23720.2	12518.8	6933.48	9341.26	9541.43	19810.1	18787.4	7189.59	12886.8	17789.3	13468.5	15792.7	18486.1	22073.4	7291.79	9833.32	15162.4	18663.7	11960.3	6565.38	17010.4	19696
	13746.2	11318.7	15183.1	12053.2	14375.1	18316.8	12632.3	8652.82	15785.9	9454.61	11984.8	16737.5	9469.13	8136.11	20827.7	16937.8	16503.5	25501.8	12185.9	19180.2	15427.3	22354.8	17982.6	22822.9	9990.64	13144.1	18104.3	23658.7	12491.2	6923.78	9324.78	9520.59	19764.3	18735.3	7178.76	12850.5	17742.4	13442	15744.7	18441	22017.1	7281.55	9813.49	15120	18615.5	11937.3	6554.43	16964.5	19647.2
	13708.9	11290.5	15135	12017.9	14335.2	18271.3	12597.3	8638.22	15737.6	9436.58	11960	16690.9	9447.87	8121.93	20764.7	16901.3	16459.1	25431.2	12158.8	19128.2	15389.8	22290.5	17934.7	22756.7	9968.75	13113	18056.1	23597.3	12463.7	6914.14	9308.39	9499.88	19718.7	18683.5	7168.02	12814.4	17695.8	13415.6	15697	18396.1	21960.9	7271.38	9793.79	15077.8	18567.4	11914.4	6543.54	16918.8	19598.6
	13671.8	11262.5	15087.1	11982.8	14295.5	18225.9	12562.4	8623.73	15689.6	9418.64	11935.4	16644.4	9426.7	8107.82	20702.1	16865	16414.8	25360.8	12131.8	19076.3	15352.5	22226.5	17887	22690.8	9946.98	13082	18008	23536.1	12436.3	6904.59	9292.1	9479.3	19673.4	18631.9	7157.36	12778.5	17649.4	13389.4	15649.4	18351.4	21904.9	7261.29	9774.22	15035.9	18519.6	11891.6	6532.71	16873.3	19550.1
	13634.9	11234.5	15039.3	11947.8	14256	18180.8	12527.7	8609.34	15641.8	9400.81	11910.9	16598.2	9405.62	8093.79	20639.7	16828.9	16370.8	25290.6	12105	19024.7	15315.5	22162.7	17839.5	22625.1	9925.34	13051.2	17960.2	23475.2	12409.1	6895.11	9275.89	9458.85	19628.2	18580.5	7146.78	12742.7	17603.1	13363.3	15602.1	18306.9	21849.1	7251.27	9754.77	14994.1	18471.9	11868.9	6521.95	16828	19501.8
	13598.1	11206.7	14991.7	11913	14216.7	18135.8	12493.2	8595.05	15594.3	9383.07	11886.5	16552.2	9384.64	8079.85	20577.5	16792.9	16327	25220.6	12078.4	18973.3	15278.6	22099.2	17792.2	22559.7	9903.82	13020.6	17912.5	23414.4	12382	6885.71	9259.78	9438.53	19583.2	18529.3	7136.28	12707.2	17557.1	13337.4	15555	18262.6	21793.5	7241.32	9735.44	14952.5	18424.4	11846.3	6511.24	16782.8	19453.6
	13561.4	11179	14944.2	11878.2	14177.6	18091	12458.8	8580.87	15546.9	9365.44	11862.2	16506.4	9363.75	8065.98	20515.6	16757.1	16283.3	25150.9	12051.8	18922.2	15242	22036	17745.2	22494.5	9882.42	12990.2	17865.1	23353.8	12355	6876.38	9243.77	9418.33	19538.4	18478.4	7125.87	12671.9	17511.3	13311.6	15508.1	18218.5	21738	7231.45	9716.23	14911.1	18377.1	11823.9	6500.6	16737.9	19405.7
	13525	11151.5	14896.9	11843.6	14138.7	18046.3	12424.5	8566.79	15499.7	9347.9	11838	16460.8	9342.95	8052.2	20454	16721.4	16239.9	25081.4	12025.4	18871.3	15205.6	21973	17698.3	22429.6	9861.15	12960	17817.8	23293.5	12328.2	6867.14	9227.85	9398.27	19493.8	18427.6	7115.55	12636.8	17465.7	13286	15461.5	18174.5	21682.8	7221.66	9697.15	14869.8	18330	11801.6	6490.01	16693.1	19357.9
	13488.6	11124.1	14849.8	11809.2	14099.9	18001.9	12390.4	8552.81	15452.8	9330.47	11813.9	16415.4	9322.25	8038.5	20392.7	16685.9	16196.6	25012.2	11999.2	18820.7	15169.4	21910.2	17651.7	22364.8	9840	12929.9	17770.7	23233.3	12301.5	6857.97	9212.01	9378.33	19449.4	18377.2	7105.3	12601.8	17420.2	13260.5	15415	18130.8	21627.8	7211.94	9678.19	14828.8	18283.1	11779.4	6479.49	16648.4	19310.3
	13452.4	11096.8	14802.8	11774.8	14061.4	17957.6	12356.4	8538.94	15406	9313.13	11790	16370.2	9301.64	8024.87	20331.6	16650.5	16153.5	24943.2	11973.1	18770.2	15133.4	21847.7	17605.3	22300.4	9818.97	12900	17723.9	23173.4	12274.9	6848.87	9196.28	9358.52	19405.2	18326.9	7095.14	12567.1	17375	13235.1	15368.8	18087.3	21572.9	7202.29	9659.36	14787.9	18236.4	11757.3	6469.03	16604	19262.8
	13416.4	11069.6	14755.9	11740.6	14023.1	17913.5	12322.6	8525.17	15359.5	9295.89	11766.1	16325.3	9281.13	8011.33	20270.8	16615.3	16110.7	24874.4	11947.1	18720	15097.6	21785.5	17559	22236.1	9798.07	12870.3	17677.2	23113.7	12248.4	6839.86	9180.63	9338.83	19361.2	18276.9	7085.07	12532.6	17330	13209.9	15322.8	18043.9	21518.3	7192.72	9640.65	14747.2	18189.9	11735.3	6458.63	16559.7	19215.5
	13380.5	11042.6	14709.3	11706.5	13985	17869.6	12288.9	8511.5	15313.1	9278.75	11742.4	16280.5	9260.71	7997.87	20210.3	16580.3	16068	24805.9	11921.3	18670.1	15062.1	21723.5	17513.1	22172.2	9777.29	12840.8	17630.7	23054.1	12222.1	6830.92	9165.08	9319.27	19317.4	18227.1	7075.07	12498.3	17285.1	13184.9	15277.1	18000.8	21463.9	7183.22	9622.05	14706.8	18143.6	11713.4	6448.29	16515.7	19168.4
	13344.8	11015.7	14662.8	11672.6	13947.1	17825.9	12255.4	8497.94	15267	9261.72	11718.8	16236	9240.38	7984.5	20150	16545.4	16025.5	24737.6	11895.6	18620.4	15026.7	21661.8	17467.3	22108.4	9756.63	12811.4	17584.4	22994.8	12195.9	6822.05	9149.62	9299.84	19273.8	18177.5	7065.16	12464.1	17240.5	13160	15231.5	17957.8	21409.6	7173.8	9603.59	14666.4	18097.5	11691.7	6438.02	16471.8	19121.5
	13309.2	10989	14616.4	11638.7	13909.4	17782.3	12222	8484.48	15221.1	9244.78	11695.3	16191.7	9220.15	7971.2	20090	16510.7	15983.2	24669.5	11870.1	18570.9	14991.6	21600.3	17421.7	22044.9	9736.1	12782.2	17538.3	22935.7	12169.8	6813.27	9134.25	9280.54	19230.4	18128.2	7055.33	12430.2	17196.1	13135.2	15186.2	17915	21355.5	7164.45	9585.24	14626.3	18051.5	11670.1	6427.8	16428	19074.7
	13273.8	10962.4	14570.3	11605	13871.9	17739	12188.8	8471.12	15175.4	9227.94	11671.9	16147.5	9200.01	7957.99	20030.2	16476.1	15941.1	24601.7	11844.7	18521.7	14956.6	21539.1	17376.4	21981.6	9715.69	12753.2	17492.4	22876.8	12143.8	6804.56	9118.98	9261.36	19187.2	18079.1	7045.59	12396.5	17151.8	13110.6	15141.1	17872.5	21301.7	7155.17	9567.02	14586.4	18005.8	11648.6	6417.65	16384.5	19028.1
	13238.5	10935.9	14524.2	11571.5	13834.6	17695.8	12155.7	8457.87	15129.9	9211.2	11648.6	16103.6	9179.96	7944.85	19970.8	16441.7	15899.2	24534.1	11819.5	18472.6	14921.9	21478.1	17331.3	21918.6	9695.41	12724.4	17446.7	22818.1	12118	6795.92	9103.8	9242.3	19144.2	18030.2	7035.93	12362.9	17107.8	13086.1	15096.2	17830.1	21248	7145.98	9548.92	14546.7	17960.3	11627.2	6407.56	16341.1	18981.7
	13203.3	10909.6	14478.4	11538	13797.5	17652.8	12122.8	8444.72	15084.6	9194.57	11625.5	16059.9	9160.01	7931.8	19911.5	16407.4	15857.5	24466.7	11794.3	18423.9	14887.4	21417.4	17286.4	21855.8	9675.24	12695.7	17401.2	22759.6	12092.3	6787.37	9088.71	9223.37	19101.4	17981.5	7026.35	12329.6	17064	13061.8	15051.6	17787.9	21194.5	7136.85	9530.94	14507.1	17914.9	11606	6397.53	16297.9	18935.4
	13168.4	10883.4	14432.7	11504.7	13760.6	17610	12090	8431.67	15039.5	9178.03	11602.5	16016.4	9140.16	7918.84	19852.6	16373.3	15816	24399.6	11769.4	18375.3	14853.1	21356.9	17241.7	21793.3	9655.2	12667.2	17355.9	22701.3	12066.8	6778.89	9073.71	9204.56	19058.8	17933.1	7016.85	12296.4	17020.3	13037.6	15007.2	17746	21141.2	7127.8	9513.08	14467.7	17869.7	11584.8	6387.56	16254.9	18889.4
	13133.5	10857.3	14387.2	11471.6	13723.9	17567.3	12057.4	8418.72	14994.6	9161.59	11579.6	15973.1	9120.39	7905.95	19793.9	16339.4	15774.7	24332.8	11744.5	18327	14819	21296.7	17197.2	21731	9635.29	12638.9	17310.8	22643.3	12041.3	6770.48	9058.81	9185.88	19016.4	17884.9	7007.44	12263.5	16976.9	13013.6	14963	17704.2	21088.2	7118.83	9495.34	14428.5	17824.8	11563.8	6377.65	16212.1	18843.5
	13098.9	10831.4	14341.8	11438.5	13687.4	17524.9	12024.9	8405.88	14950	9145.26	11556.8	15930	9100.73	7893.14	19735.5	16305.6	15733.6	24266.2	11719.8	18279	14785.1	21236.8	17152.9	21668.9	9615.5	12610.8	17265.9	22585.4	12016	6762.16	9044	9167.32	18974.2	17836.9	6998.11	12230.7	16933.7	12989.7	14919	17662.6	21035.3	7109.93	9477.72	14389.5	17780	11542.9	6367.81	16169.5	18797.8
	13064.3	10805.6	14296.6	11405.6	13651.1	17482.6	11992.6	8393.13	14905.5	9129.02	11534.1	15887.2	9081.15	7880.42	19677.4	16272	15692.6	24199.8	11695.3	18231.1	14751.4	21177.1	17108.9	21607.1	9595.83	12582.8	17221.2	22527.8	11990.8	6753.91	9029.28	9148.89	18932.1	17789.2	6988.86	12198.1	16890.6	12966	14875.2	17621.2	20982.6	7101.1	9460.23	14350.7	17735.4	11522.1	6358.03	16127	18752.2
	13030	10779.9	14251.6	11372.8	13615	17440.5	11960.4	8380.49	14861.3	9112.88	11511.5	15844.5	9061.67	7867.78	19619.5	16238.5	15651.9	24133.6	11670.9	18183.5	14718	21117.6	17065.1	21545.6	9576.28	12555	17176.7	22470.4	11965.8	6745.73	9014.65	9130.58	18890.3	17741.6	6979.69	12165.8	16847.8	12942.4	14831.6	17580	20930.1	7092.35	9442.85	14312.1	17691	11501.5	6348.31	16084.7	18706.8
	12995.7	10754.4	14206.7	11340.2	13579	17398.6	11928.4	8367.96	14817.2	9096.85	11489.1	15802	9042.29	7855.23	19561.9	16205.2	15611.3	24067.8	11646.6	18136.2	14684.7	21058.4	17021.5	21484.3	9556.86	12527.4	17132.4	22413.1	11940.9	6737.63	9000.12	9112.39	18848.7	17694.3	6970.61	12133.6	16805.2	12919	14788.3	17539	20877.8	7083.68	9425.59	14273.6	17646.8	11480.9	6338.65	16042.6	18661.6
	12961.7	10729	14162	11307.6	13543.3	17356.9	11896.5	8355.52	14773.4	9080.92	11466.8	15759.8	9023	7842.75	19504.6	16172	15571	24002.1	11622.5	18089	14651.6	20999.5	16978.1	21423.2	9537.56	12499.9	17088.3	22356.1	11916.1	6729.61	8985.68	9094.32	18807.3	17647.3	6961.61	12101.6	16762.7	12895.7	14745.2	17498.2	20825.7	7075.08	9408.46	14235.3	17602.8	11460.5	6329.06	16000.7	18616.6
	12927.7	10703.7	14117.4	11275.2	13507.8	17315.3	11864.8	8343.19	14729.8	9065.08	11444.6	15717.7	9003.8	7830.36	19447.5	16139	15530.8	23936.7	11598.5	18042.1	14618.8	20940.8	16934.9	21362.3	9518.38	12472.6	17044.3	22299.3	11891.4	6721.67	8971.33	9076.38	18766.1	17600.4	6952.69	12069.8	16720.5	12872.5	14702.3	17457.6	20773.9	7066.55	9391.45	14197.3	17559	11440.2	6319.53	15958.9	18571.8
	12894	10678.6	14073	11243	13472.5	17274	11833.2	8330.95	14686.4	9049.35	11422.5	15675.9	8984.7	7818.05	19390.7	16106.2	15490.9	23871.6	11574.7	17995.5	14586.1	20882.4	16892	21301.8	9499.32	12445.5	17000.6	22242.8	11866.9	6713.8	8957.07	9058.56	18725.1	17553.8	6943.86	12038.2	16678.5	12849.5	14659.6	17417.1	20722.2	7058.1	9374.55	14159.4	17515.4	11420	6310.06	15917.3	18527.1
	12860.3	10653.5	14028.8	11210.9	13437.4	17232.8	11801.8	8318.82	14643.2	9033.72	11400.5	15634.2	8965.7	7805.82	19334.2	16073.5	15451.1	23806.7	11551	17949	14553.7	20824.2	16849.2	21241.4	9480.39	12418.6	16957.1	22186.4	11842.5	6706.01	8942.91	9040.86	18684.2	17507.4	6935.1	12006.8	16636.6	12826.6	14617.2	17376.9	20670.7	7049.73	9357.78	14121.6	17471.9	11399.9	6300.65	15875.9	18482.6
	12826.9	10628.7	13984.8	11178.8	13402.5	17191.8	11770.5	8306.79	14600.2	9018.19	11378.7	15592.8	8946.79	7793.68	19277.9	16041	15411.5	23742	11527.4	17902.9	14521.5	20766.3	16806.7	21181.3	9461.58	12391.8	16913.8	22130.2	11818.2	6698.29	8928.84	9023.28	18643.6	17461.2	6926.43	11975.6	16595	12803.9	14575	17336.9	20619.4	7041.43	9341.12	14084.1	17428.7	11380	6291.31	15834.7	18438.3
	12793.6	10603.9	13940.9	11147	13367.7	17151	11739.4	8294.86	14557.4	9002.76	11357	15551.6	8927.97	7781.62	19221.9	16008.6	15372.1	23677.6	11504	17856.9	14489.4	20708.7	16764.4	21121.5	9442.9	12365.2	16870.7	22074.3	11794.1	6690.65	8914.86	9005.83	18603.2	17415.3	6917.85	11944.6	16553.6	12781.4	14532.9	17297.1	20568.3	7033.21	9324.58	14046.8	17385.7	11360.2	6282.02	15793.7	18394.1
	12760.4	10579.3	13897.2	11115.2	13333.2	17110.4	11708.4	8283.04	14514.8	8987.43	11335.4	15510.5	8909.25	7769.64	19166.2	15976.4	15332.9	23613.4	11480.7	17811.2	14457.6	20651.2	16722.3	21061.8	9424.34	12338.7	16827.8	22018.6	11770	6683.09	8900.97	8988.49	18563	17369.6	6909.34	11913.7	16512.3	12758.9	14491.2	17257.4	20517.4	7025.06	9308.17	14009.6	17342.8	11340.5	6272.81	15752.8	18350.2
	12727.4	10554.9	13853.6	11083.6	13298.9	17069.9	11677.6	8271.31	14472.4	8972.2	11313.9	15469.7	8890.62	7757.75	19110.7	15944.3	15293.9	23549.5	11457.6	17765.7	14426	20594.1	16680.4	21002.5	9405.9	12312.5	16785.1	21963.1	11746.2	6675.6	8887.18	8971.27	18522.9	17324.1	6900.92	11883.1	16471.3	12736.7	14449.6	17218	20466.7	7016.98	9291.87	13972.6	17300.2	11320.9	6263.65	15712.2	18306.4
	12694.5	10530.5	13810.2	11052.1	13264.8	17029.7	11646.9	8259.69	14430.3	8957.07	11292.5	15429.1	8872.08	7745.94	19055.5	15912.4	15255.1	23485.9	11434.6	17720.4	14394.6	20537.2	16638.8	20943.4	9387.58	12286.4	16742.5	21907.8	11722.4	6668.19	8873.48	8954.18	18483.1	17278.8	6892.57	11852.6	16430.4	12714.5	14408.2	17178.7	20416.2	7008.99	9275.69	13935.8	17257.7	11301.4	6254.56	15671.7	18262.7
	12661.8	10506.3	13767	11020.8	13230.8	16989.6	11616.4	8248.17	14388.3	8942.05	11271.3	15388.7	8853.65	7734.21	19000.6	15880.7	15216.5	23422.5	11411.8	17675.4	14363.4	20480.5	16597.4	20884.5	9369.39	12260.4	16700.2	21852.7	11698.8	6660.86	8859.87	8937.2	18443.5	17233.8	6884.32	11822.4	16389.8	12692.5	14367.1	17139.7	20366	7001.06	9259.63	13899.2	17215.4	11282.1	6245.53	15631.4	18219.3
	12629.2	10482.3	13724	10989.6	13197.1	16949.7	11586	8236.74	14346.6	8927.12	11250.1	15348.5	8835.3	7722.57	18945.9	15849.1	15178.1	23359.3	11389	17630.6	14332.4	20424.1	16556.1	20825.9	9351.32	12234.7	16658.1	21797.9	11675.3	6653.6	8846.36	8920.35	18404.1	17189	6876.14	11792.3	16349.3	12670.7	14326.1	17100.8	20315.9	6993.22	9243.69	13862.8	17173.3	11262.9	6236.56	15591.2	18176
	12596.8	10458.3	13681.1	10958.5	13163.5	16910	11555.8	8225.42	14305	8912.3	11229.1	15308.5	8817.05	7711.01	18891.5	15817.7	15139.9	23296.4	11366.5	17586	14301.6	20368	16515.1	20767.5	9333.37	12209.1	16616.2	21743.2	11651.9	6646.42	8832.93	8903.61	18364.8	17144.4	6868.04	11762.4	16309.1	12649	14285.4	17062.2	20266	6985.45	9227.87	13826.5	17131.5	11243.8	6227.66	15551.3	18133
	12564.5	10434.5	13638.4	10927.5	13130.2	16870.5	11525.7	8214.2	14263.7	8897.58	11208.3	15268.7	8798.9	7699.54	18837.4	15786.4	15101.8	23233.8	11344.1	17541.7	14271	20312.1	16474.4	20709.3	9315.54	12183.7	16574.5	21688.8	11628.6	6639.32	8819.6	8886.99	18325.8	17100	6860.03	11732.7	16269	12627.5	14244.9	17023.7	20216.3	6977.75	9212.16	13790.4	17089.8	11224.8	6218.82	15511.5	18090
	12532.4	10410.9	13595.8	10896.7	13097	16831.1	11495.8	8203.08	14222.6	8882.96	11187.5	15229.1	8780.84	7688.14	18783.5	15755.3	15064	23171.4	11321.8	17497.6	14240.6	20256.5	16433.8	20651.5	9297.84	12158.4	16533	21634.6	11605.5	6632.29	8806.37	8870.49	18287	17055.9	6852.1	11703.2	16229.2	12606.1	14204.7	16985.4	20166.9	6970.13	9196.58	13754.6	17048.3	11205.9	6210.04	15471.9	18047.3
	12500.4	10387.3	13553.4	10866	13064.1	16792	11466.1	8192.06	14181.7	8868.44	11166.9	15189.6	8762.87	7676.84	18729.9	15724.4	15026.3	23109.2	11299.6	17453.8	14210.4	20201.1	16393.5	20593.8	9280.26	12133.3	16491.7	21580.6	11582.5	6625.33	8793.22	8854.11	18248.3	17012	6844.25	11673.9	16189.5	12584.8	14164.6	16947.4	20117.6	6962.59	9181.11	13718.8	17006.9	11187.2	6201.33	15432.5	18004.8
	12468.6	10363.9	13511.2	10835.4	13031.3	16753	11436.4	8181.15	14141	8854.02	11146.4	15150.4	8745.01	7665.61	18676.6	15693.6	14988.8	23047.3	11277.6	17410.1	14180.4	20146	16353.3	20536.4	9262.8	12108.4	16450.6	21526.8	11559.7	6618.46	8780.17	8837.85	18209.9	16968.3	6836.48	11644.8	16150.1	12563.7	14124.8	16909.5	20068.5	6955.12	9165.76	13683.3	16965.8	11168.5	6192.68	15393.3	17962.4
	12436.9	10340.6	13469.2	10805	12998.8	16714.2	11407	8170.33	14100.4	8839.71	11126	15111.4	8727.23	7654.47	18623.5	15663	14951.6	22985.7	11255.8	17366.7	14150.6	20091.1	16313.4	20479.3	9245.47	12083.6	16409.7	21473.3	11537	6611.66	8767.21	8821.71	18171.7	16924.8	6828.8	11615.8	16110.8	12542.8	14085.1	16871.8	20019.7	6947.73	9150.52	13648	16924.9	11150	6184.09	15354.3	17920.2
	12405.4	10317.5	13427.3	10774.6	12966.4	16675.6	11377.7	8159.61	14060.2	8825.49	11105.7	15072.7	8709.55	7643.42	18570.8	15632.5	14914.5	22924.3	11234.1	17323.6	14121	20036.5	16273.7	20422.3	9228.26	12059.1	16369	21419.9	11514.4	6604.94	8754.34	8805.68	18133.7	16881.6	6821.2	11587.1	16071.8	12522	14045.7	16834.3	19971	6940.42	9135.41	13612.8	16884.2	11131.6	6175.57	15315.4	17878.2
	12374	10294.5	13385.6	10744.5	12934.2	16637.2	11348.5	8148.99	14020.1	8811.38	11085.5	15034.1	8691.97	7632.45	18518.2	15602.2	14877.6	22863.2	11212.5	17280.6	14091.6	19982.1	16234.3	20365.7	9211.17	12034.6	16328.5	21366.8	11491.9	6598.29	8741.56	8789.77	18095.8	16838.6	6813.68	11558.5	16032.9	12501.3	14006.5	16797	19922.5	6933.18	9120.41	13577.8	16843.6	11113.4	6167.11	15276.7	17836.3
	12342.8	10271.6	13344	10714.4	12902.3	16598.9	11319.5	8138.48	13980.2	8797.37	11065.5	14995.7	8674.48	7621.56	18466	15572.1	14840.9	22802.3	11191.1	17237.9	14062.4	19928	16195	20309.3	9194.2	12010.4	16288.2	21313.9	11469.6	6591.72	8728.88	8773.98	18058.2	16795.8	6806.24	11530.1	15994.2	12480.8	13967.5	16759.9	19874.3	6926.01	9105.53	13543.1	16803.3	11095.2	6158.71	15238.2	17794.7
	12311.7	10248.9	13302.6	10684.5	12870.5	16560.9	11290.6	8128.06	13940.5	8783.47	11045.6	14957.5	8657.08	7610.76	18414	15542.1	14804.4	22741.7	11169.8	17195.5	14033.4	19874.1	16156	20253.1	9177.36	11986.3	16248.1	21261.2	11447.4	6585.22	8716.29	8758.31	18020.8	16753.2	6798.88	11501.9	15955.8	12460.4	13928.8	16723	19826.2	6918.93	9090.76	13508.4	16763.1	11077.2	6150.38	15199.9	17753.2
	12280.8	10226.3	13261.4	10654.7	12838.9	16523	11261.9	8117.75	13901	8769.66	11025.8	14919.5	8639.78	7600.04	18362.2	15512.2	14768.1	22681.4	11148.6	17153.2	14004.6	19820.5	16117.1	20197.2	9160.64	11962.4	16208.2	21208.7	11425.3	6578.8	8703.79	8742.75	17983.5	16710.9	6791.6	11473.9	15917.5	12440.2	13890.2	16686.3	19778.4	6911.92	9076.12	13474	16723.2	11059.3	6142.11	15161.7	17711.9
	12250	10203.8	13220.4	10625	12807.5	16485.3	11233.4	8107.53	13861.8	8755.96	11006.2	14881.7	8622.58	7589.41	18310.7	15482.6	14732	22621.3	11127.6	17111.2	13976	19767.2	16078.5	20141.5	9144.04	11938.6	16168.5	21156.5	11403.3	6572.46	8691.39	8727.31	17946.5	16668.7	6784.41	11446.1	15879.4	12420.1	13851.9	16649.8	19730.8	6904.98	9061.59	13439.7	16683.4	11041.5	6133.91	15123.7	17670.7
	12219.4	10181.4	13179.5	10595.5	12776.3	16447.8	11205	8097.42	13822.7	8742.36	10986.7	14844.1	8605.47	7578.86	18259.5	15453	14696	22561.4	11106.7	17069.4	13947.6	19714	16040.2	20086.1	9127.56	11915	16129	21104.5	11381.5	6566.2	8679.07	8711.98	17909.6	16626.8	6777.3	11418.5	15841.5	12400.2	13813.8	16613.5	19683.3	6898.13	9047.17	13405.7	16643.8	11023.9	6125.77	15086	17629.8
	12188.9	10159.2	13138.8	10566.1	12745.3	16410.4	11176.7	8087.4	13783.9	8728.86	10967.3	14806.7	8588.45	7568.4	18208.6	15423.7	14660.3	22501.8	11086	17027.9	13919.4	19661.2	16002	20030.9	9111.21	11891.6	16089.7	21052.7	11359.8	6560.01	8666.85	8696.77	17873	16585.2	6770.27	11391	15803.9	12380.4	13775.8	16577.4	19636.1	6891.35	9032.88	13371.8	16604.4	11006.3	6117.69	15048.4	17589
	12158.6	10137.1	13098.3	10536.8	12714.5	16373.3	11148.6	8077.49	13745.2	8715.46	10948	14769.5	8571.53	7558.02	18157.9	15394.5	14624.7	22442.5	11065.4	16986.6	13891.3	19608.6	15964	19975.9	9094.98	11868.3	16050.6	21001.1	11338.2	6553.89	8654.72	8681.68	17836.6	16543.7	6763.32	11363.7	15766.4	12360.8	13738.1	16541.5	19589.1	6884.64	9018.7	13338.1	16565.2	10988.9	6109.68	15010.9	17548.4
	12128.4	10115.2	13057.9	10507.7	12683.9	16336.3	11120.7	8067.67	13706.8	8702.17	10928.8	14732.5	8554.71	7547.73	18107.5	15365.4	14589.4	22383.4	11045	16945.5	13863.5	19556.2	15926.3	19921.2	9078.87	11845.2	16011.7	20949.7	11316.8	6547.86	8642.69	8666.7	17800.3	16502.5	6756.46	11336.6	15729.1	12341.3	13700.6	16505.8	19542.3	6878.01	9004.63	13304.5	16526.2	10971.6	6101.74	14973.7	17508
	12098.4	10093.4	13017.7	10478.6	12653.4	16299.5	11092.9	8057.96	13668.6	8688.98	10909.8	14695.6	8537.98	7537.52	18057.4	15336.6	14554.2	22324.6	11024.7	16904.6	13835.9	19504.1	15888.8	19866.8	9062.88	11822.2	15973.1	20898.6	11295.5	6541.9	8630.75	8651.84	17764.3	16461.5	6749.68	11309.7	15692	12322	13663.4	16470.2	19495.7	6871.46	8990.68	13271.2	16487.4	10954.4	6093.85	14936.6	17467.7
	12068.5	10071.7	12977.7	10449.7	12623.2	16262.9	11065.3	8048.34	13630.5	8675.89	10890.9	14659	8521.34	7527.4	18007.5	15307.8	14519.2	22266.1	11004.6	16864	13808.5	19452.3	15851.5	19812.6	9047.02	11799.5	15934.6	20847.7	11274.3	6536.02	8618.9	8637.09	17728.4	16420.7	6742.97	11283	15655.1	12302.8	13626.3	16434.9	19449.3	6864.99	8976.85	13238	16448.8	10937.4	6086.04	14899.7	17427.7
	12038.7	10050.1	12937.8	10421	12593.2	16226.5	11037.8	8038.83	13592.7	8662.9	10872.1	14622.6	8504.8	7517.37	17957.9	15279.3	14484.4	22207.8	10984.5	16823.6	13781.3	19400.7	15814.4	19758.6	9031.28	11776.9	15896.3	20797	11253.3	6530.21	8607.14	8622.46	17692.8	16380.1	6736.35	11256.5	15618.4	12283.8	13589.4	16399.8	19403.1	6858.59	8963.14	13205	16410.3	10920.4	6078.28	14863	17387.8
	12009.1	10028.7	12898.1	10392.4	12563.3	16190.3	11010.4	8029.41	13555.1	8650.02	10853.4	14586.4	8488.36	7507.42	17908.5	15250.9	14449.8	22149.8	10964.7	16783.4	13754.3	19349.3	15777.6	19704.9	9015.66	11754.4	15858.2	20746.5	11232.4	6524.48	8595.47	8607.94	17657.4	16339.7	6729.82	11230.1	15581.9	12264.9	13552.8	16364.8	19357.1	6852.27	8949.54	13172.2	16372.1	10903.6	6070.6	14826.5	17348.1
	11979.7	10007.4	12858.6	10363.9	12533.7	16154.3	10983.2	8020.09	13517.7	8637.24	10834.9	14550.4	8472.01	7497.55	17859.4	15222.6	14415.4	22092	10944.9	16743.5	13727.4	19298.3	15740.9	19651.4	9000.16	11732.1	15820.4	20696.2	11211.6	6518.82	8583.9	8593.53	17622.1	16299.6	6723.36	11204	15545.6	12246.1	13516.4	16330.1	19311.3	6846.03	8936.05	13139.6	16334	10886.9	6062.97	14790.1	17308.6
	11950.4	9986.26	12819.2	10335.5	12504.2	16118.4	10956.2	8010.88	13480.5	8624.56	10816.5	14514.6	8455.75	7487.77	17810.6	15194.5	14381.2	22034.5	10925.4	16703.8	13700.8	19247.4	15704.5	19598.2	8984.79	11710	15782.7	20646.2	11190.9	6513.25	8572.42	8579.24	17587.1	16259.7	6716.99	11178	15509.5	12227.5	13480.1	16295.5	19265.7	6839.86	8922.68	13107.1	16296.2	10870.4	6055.41	14754	17269.2
	11921.2	9965.23	12780.1	10307.2	12474.9	16082.7	10929.3	8001.76	13443.5	8611.98	10798.2	14478.9	8439.59	7478.07	17762.1	15166.6	14347.1	21977.2	10905.9	16664.3	13674.4	19196.8	15668.3	19545.2	8969.53	11688	15745.3	20596.4	11170.4	6507.74	8561.03	8565.06	17552.2	16220	6710.69	11152.2	15473.6	12209.1	13444.1	16261.2	19220.3	6833.77	8909.43	13074.8	16258.5	10853.9	6047.92	14718	17230.1
	11892.2	9944.33	12741	10279.1	12445.8	16047.2	10902.6	7992.74	13406.7	8599.51	10780.1	14443.5	8423.52	7468.46	17713.8	15138.8	14313.3	21920.3	10886.6	16625	13648.1	19146.5	15632.3	19492.5	8954.4	11666.2	15708	20546.8	11150	6502.32	8549.73	8551	17517.6	16180.6	6704.48	11126.5	15437.9	12190.8	13408.3	16227	19175.2	6827.76	8896.29	13042.7	16221	10837.6	6040.49	14682.2	17191.1
	11863.4	9923.56	12702.2	10251.1	12416.9	16011.9	10876	7983.82	13370.1	8587.13	10762	14408.3	8407.55	7458.94	17665.7	15111.2	14279.6	21863.5	10867.4	16586	13622.1	19096.4	15596.5	19440	8939.39	11644.6	15670.9	20497.4	11129.7	6496.97	8538.53	8537.04	17483.1	16141.3	6698.35	11101.1	15402.4	12172.6	13372.7	16193	19130.2	6821.82	8883.26	13010.8	16183.7	10821.4	6033.12	14646.6	17152.3
	11834.7	9902.92	12663.5	10223.3	12388.2	15976.7	10849.6	7975	13333.7	8574.86	10744.1	14373.2	8391.67	7449.5	17618	15083.8	14246.1	21807.1	10848.4	16547.2	13596.2	19046.5	15560.9	19387.8	8924.5	11623.1	15634.1	20448.2	11109.6	6491.69	8527.42	8523.2	17448.9	16102.3	6692.3	11075.8	15367	12154.6	13337.3	16159.2	19085.5	6815.96	8870.35	12979.1	16146.6	10805.3	6025.82	14611.1	17113.7
	11806.1	9882.41	12625	10195.5	12359.7	15941.8	10823.3	7966.28	13297.5	8562.69	10726.3	14338.4	8375.89	7440.14	17570.4	15056.5	14212.8	21750.9	10829.5	16508.6	13570.5	18996.9	15525.6	19335.8	8909.73	11601.8	15597.4	20399.3	11089.5	6486.49	8516.39	8509.48	17414.8	16063.5	6686.33	11050.7	15331.9	12136.7	13302.2	16125.7	19040.9	6810.18	8857.55	12947.5	16109.7	10789.3	6018.58	14575.9	17075.2
	11777.7	9862.03	12586.6	10167.9	12331.4	15907	10797.1	7957.66	13261.5	8550.62	10708.7	14303.7	8360.2	7430.87	17523.2	15029.3	14179.7	21694.9	10810.8	16470.3	13545	18947.6	15490.5	19284	8895.08	11580.6	15561	20350.6	11069.6	6481.37	8505.46	8495.86	17381	16024.9	6680.44	11025.8	15297	12119	13267.2	16092.3	18996.6	6804.47	8844.86	12916.1	16073	10773.4	6011.4	14540.8	17036.9
	11749.4	9841.78	12548.5	10140.5	12303.3	15872.4	10771.2	7949.13	13225.8	8538.65	10691.2	14269.2	8344.61	7421.68	17476.2	15002.4	14146.8	21639.3	10792.2	16432.2	13519.8	18898.5	15455.5	19232.5	8880.56	11559.6	15524.7	20302.1	11049.9	6476.32	8494.63	8482.36	17347.3	15986.5	6674.63	11001.1	15262.2	12101.4	13232.4	16059.1	18952.4	6798.84	8832.29	12884.9	16036.5	10757.7	6004.29	14505.9	16998.8
	11721.3	9821.66	12510.5	10113.1	12275.3	15838	10745.3	7940.7	13190.2	8526.79	10673.7	14235	8329.11	7412.58	17429.5	14975.5	14114.1	21583.8	10773.7	16394.3	13494.7	18849.6	15420.8	19181.3	8866.15	11538.7	15488.7	20253.8	11030.2	6471.35	8483.88	8468.96	17313.8	15948.4	6668.9	10976.5	15227.7	12084	13197.9	16026.1	18908.5	6793.28	8819.83	12853.8	16000.1	10742.1	5997.25	14471.1	16960.9
	11693.3	9801.67	12472.6	10085.9	12247.6	15803.7	10719.7	7932.37	13154.8	8515.02	10656.5	14200.9	8313.7	7403.56	17383	14948.9	14081.6	21528.7	10755.4	16356.6	13469.8	18801	15386.4	19130.3	8851.86	11518	15452.9	20205.8	11010.7	6466.45	8473.22	8455.68	17280.6	15910.4	6663.25	10952.1	15193.3	12066.7	13163.5	15993.3	18864.8	6787.8	8807.48	12823	15964	10726.6	5990.26	14436.6	16923.2
	11665.5	9781.81	12435	10058.8	12220	15769.7	10694.1	7924.14	13119.6	8503.35	10639.3	14167	8298.39	7394.63	17336.8	14922.3	14049.2	21473.8	10737.2	16319.2	13445	18752.7	15352.1	19079.5	8837.7	11497.5	15417.2	20158	10991.4	6461.63	8462.66	8442.51	17247.5	15872.7	6657.68	10927.9	15159.1	12049.6	13129.4	15960.7	18821.3	6782.4	8795.25	12792.3	15928	10711.2	5983.35	14402.2	16885.6
	11637.8	9762.08	12397.5	10031.8	12192.6	15735.8	10668.8	7916.01	13084.7	8491.79	10622.3	14133.3	8283.17	7385.78	17290.9	14896	14017.1	21419.2	10719.2	16282	13420.5	18704.6	15318	19029	8823.65	11477.1	15381.8	20110.4	10972.1	6456.88	8452.18	8429.45	17214.6	15835.2	6652.19	10903.9	15125.2	12032.6	13095.5	15928.2	18778	6777.07	8783.13	12761.8	15892.3	10696	5976.49	14368.1	16848.2
	11610.3	9742.47	12360.1	10005	12165.4	15702.1	10643.5	7907.97	13049.9	8480.33	10605.4	14099.8	8268.04	7377.01	17245.2	14869.8	13985.1	21364.8	10701.3	16245	13396.2	18656.7	15284.2	18978.7	8809.72	11456.9	15346.5	20063	10953	6452.2	8441.8	8416.5	17182	15797.9	6646.78	10880	15091.4	12015.7	13061.7	15896	18734.9	6771.82	8771.12	12731.5	15856.7	10680.8	5969.7	14334.1	16811
	11582.9	9723	12323	9978.27	12138.4	15668.6	10618.5	7900.03	13015.3	8468.96	10588.6	14066.5	8253.01	7368.33	17199.8	14843.8	13953.3	21310.7	10683.5	16208.2	13372	18609.1	15250.5	18928.7	8795.92	11436.8	15311.5	20015.9	10934	6447.6	8431.51	8403.66	17149.5	15760.8	6641.45	10856.3	15057.8	11999	13028.2	15864	18692	6766.65	8759.22	12701.3	15821.3	10665.8	5962.97	14300.2	16774
	11555.6	9703.65	12286	9951.69	12111.6	15635.2	10593.5	7892.19	12980.9	8457.7	10571.9	14033.3	8238.07	7359.73	17154.7	14817.9	13921.7	21256.9	10665.9	16171.7	13348	18561.8	15217.1	18878.9	8782.23	11416.9	15276.7	19968.9	10915.1	6443.08	8421.3	8390.93	17117.2	15724	6636.2	10832.8	15024.4	11982.4	12994.9	15832.1	18649.4	6761.54	8747.43	12671.3	15786.1	10650.9	5956.31	14266.6	16737.2
	11528.5	9684.43	12249.1	9925.23	12085	15602.1	10568.7	7884.45	12946.8	8446.53	10555.4	14000.4	8223.22	7351.22	17109.8	14792.1	13890.3	21203.3	10648.4	16135.4	13324.3	18514.7	15183.9	18829.3	8768.66	11397.2	15242.1	19922.2	10896.4	6438.63	8411.19	8378.3	17085.1	15687.3	6631.03	10809.5	14991.2	11966	12961.8	15800.5	18606.9	6756.52	8735.76	12641.5	15751.1	10636.1	5949.71	14233.1	16700.5
	11501.6	9665.34	12212.5	9898.9	12058.5	15569.1	10544.1	7876.8	12912.8	8435.47	10539	13967.6	8208.47	7342.79	17065.2	14766.6	13859	21150	10631	16099.3	13300.7	18467.8	15150.9	18780	8755.21	11377.6	15207.6	19875.8	10877.8	6434.25	8401.17	8365.79	17053.3	15650.9	6625.94	10786.3	14958.2	11949.7	12928.9	15769	18564.6	6751.57	8724.19	12611.9	15716.2	10621.5	5943.18	14199.8	16664
	11474.8	9646.38	12176	9872.69	12032.3	15536.3	10519.6	7869.25	12879	8424.51	10522.7	13935.1	8193.81	7334.44	17020.8	14741.1	13828	21097	10613.8	16063.4	13277.3	18421.2	15118.1	18731	8741.88	11358.1	15173.4	19829.5	10859.3	6429.95	8391.24	8353.39	17021.6	15614.7	6620.93	10763.3	14925.4	11933.6	12896.1	15737.7	18522.6	6746.7	8712.74	12582.4	15681.6	10606.9	5936.71	14166.7	16627.7
	11448.1	9627.54	12139.6	9846.61	12006.2	15503.6	10495.3	7861.79	12845.4	8413.64	10506.6	13902.7	8179.24	7326.17	16976.7	14715.9	13797.1	21044.2	10596.8	16027.8	13254	18374.8	15085.6	18682.2	8728.67	11338.8	15139.4	19783.5	10840.9	6425.72	8381.4	8341.09	16990.1	15578.7	6615.99	10740.5	14892.7	11917.6	12863.6	15706.7	18480.7	6741.9	8701.4	12553.1	15647.1	10592.5	5930.3	14133.8	16591.6
	11421.6	9608.83	12103.5	9820.66	11980.3	15471.2	10471.1	7854.44	12812.1	8402.88	10490.5	13870.5	8164.77	7317.99	16932.8	14690.8	13766.5	20991.7	10579.8	15992.3	13231	18328.7	15053.2	18633.6	8715.57	11319.7	15105.6	19737.7	10822.7	6421.57	8371.65	8328.9	16958.8	15542.9	6611.14	10717.9	14860.3	11901.8	12831.3	15675.8	18439.1	6737.18	8690.16	12524	15612.9	10578.2	5923.95	14101.1	16555.6
	11395.2	9590.25	12067.5	9794.84	11954.6	15438.9	10447.1	7847.17	12778.9	8392.21	10474.6	13838.5	8150.38	7309.9	16889.2	14665.8	13736	20939.4	10563	15957.1	13208.1	18282.8	15021.1	18585.3	8702.6	11300.7	15072	19692.1	10804.6	6417.49	8361.99	8316.82	16927.7	15507.4	6606.36	10695.4	14828.1	11886.1	12799.2	15645.1	18397.7	6732.53	8679.04	12495.1	15578.8	10564	5917.67	14068.5	16519.8
	11369	9571.79	12031.7	9769.13	11929.1	15406.8	10423.2	7840.01	12745.9	8381.65	10458.8	13806.7	8136.1	7301.88	16845.9	14641	13705.6	20887.4	10546.4	15922.2	13185.5	18237.1	14989.1	18537.2	8689.74	11281.9	15038.5	19646.7	10786.6	6413.48	8352.41	8304.85	16896.8	15472	6601.66	10673.1	14796	11870.5	12767.3	15614.6	18356.5	6727.96	8668.03	12466.3	15544.9	10549.9	5911.45	14036.1	16484.2
	11342.9	9553.46	11996	9743.56	11903.8	15374.9	10399.5	7832.94	12713.1	8371.18	10443.2	13775.1	8121.9	7293.95	16802.9	14616.4	13675.5	20835.7	10529.8	15887.4	13163	18191.7	14957.4	18489.3	8677.01	11263.2	15005.3	19601.6	10768.7	6409.55	8342.93	8292.99	16866.1	15436.9	6597.04	10651	14764.1	11855.1	12735.6	15584.3	18315.4	6723.47	8657.12	12437.8	15511.2	10536	5905.3	14003.9	16448.8
	11316.9	9535.26	11960.5	9718.11	11878.6	15343.1	10375.9	7825.97	12680.5	8360.81	10427.6	13743.6	8107.8	7286.1	16760	14591.9	13645.6	20784.2	10513.4	15852.9	13140.7	18146.6	14925.9	18441.7	8664.39	11244.7	14972.3	19556.7	10751	6405.7	8333.54	8281.23	16835.6	15402	6592.5	10629	14732.5	11839.8	12704.1	15554.2	18274.6	6719.05	8646.33	12409.3	15477.7	10522.1	5899.21	13971.9	16413.6
	11291.1	9517.18	11925.2	9692.79	11853.6	15311.6	10352.5	7819.09	12648.2	8350.55	10412.2	13712.4	8093.78	7278.34	16717.5	14567.6	13615.8	20733	10497.2	15818.6	13118.5	18101.7	14894.6	18394.4	8651.88	11226.3	14939.5	19512	10733.4	6401.91	8324.24	8269.58	16805.3	15367.3	6588.04	10607.2	14701	11824.7	12672.8	15524.3	18234	6714.7	8635.64	12381.1	15444.3	10508.4	5893.18	13940.1	16378.5
	11265.5	9499.23	11890.1	9667.59	11828.8	15280.2	10329.2	7812.31	12616	8340.38	10397	13681.3	8079.86	7270.66	16675.2	14543.4	13586.2	20682.1	10481.1	15784.5	13096.6	18057	14863.5	18347.3	8639.5	11208.1	14906.9	19467.5	10715.9	6398.2	8315.03	8258.03	16775.2	15332.8	6583.66	10585.6	14669.7	11809.7	12641.8	15494.5	18193.7	6710.43	8625.07	12353	15411.2	10494.8	5887.22	13908.4	16343.6
	11239.9	9481.41	11855.1	9642.51	11804.2	15248.9	10306	7805.63	12584	8330.31	10381.8	13650.4	8066.04	7263.06	16633.2	14519.4	13556.9	20631.4	10465.1	15750.6	13074.8	18012.6	14832.6	18300.4	8627.23	11190	14874.5	19423.3	10698.6	6394.56	8305.91	8246.6	16745.2	15298.5	6579.35	10564.1	14638.6	11794.8	12610.9	15465	18153.5	6706.24	8614.6	12325.1	15378.2	10481.3	5881.32	13877	16308.9
	11214.6	9463.71	11820.3	9617.56	11779.8	15217.9	10283.1	7799.04	12552.2	8320.34	10366.8	13619.7	8052.3	7255.54	16591.4	14495.5	13527.6	20581	10449.3	15717	13053.3	17968.5	14801.9	18253.8	8615.08	11172.1	14842.3	19379.2	10681.3	6391	8296.87	8235.27	16715.5	15264.4	6575.12	10542.8	14607.7	11780.1	12580.2	15435.6	18113.5	6702.12	8604.24	12297.4	15345.5	10468	5875.48	13845.7	16274.4
	11189.3	9446.14	11785.6	9592.74	11755.6	15187	10260.2	7792.55	12520.6	8310.46	10351.9	13589.2	8038.66	7248.11	16549.9	14471.8	13498.6	20530.9	10433.6	15683.5	13031.9	17924.5	14771.5	18207.4	8603.05	11154.3	14810.3	19335.5	10664.2	6387.51	8287.93	8224.04	16686	15230.5	6570.97	10521.7	14576.9	11765.6	12549.7	15406.5	18073.8	6698.07	8593.99	12269.9	15312.9	10454.7	5869.71	13814.5	16240
	11164.3	9428.69	11751.1	9568.04	11731.5	15156.3	10237.5	7786.15	12489.2	8300.69	10337.1	13558.9	8025.11	7240.76	16508.6	14448.2	13469.8	20481	10418	15650.3	13010.6	17880.8	14741.2	18161.3	8591.14	11136.6	14778.5	19291.9	10647.3	6384.09	8279.08	8212.92	16656.6	15196.9	6566.9	10500.8	14546.4	11751.1	12519.4	15377.5	18034.2	6694.1	8583.85	12242.5	15280.5	10441.6	5864	13783.6	16205.8
	11139.3	9411.37	11716.8	9543.47	11707.7	15125.8	10215	7779.85	12458	8291.01	10322.4	13528.7	8011.65	7233.49	16467.6	14424.8	13441.1	20431.4	10402.6	15617.4	12989.6	17837.4	14711.2	18115.4	8579.34	11119.2	14746.9	19248.5	10630.4	6380.75	8270.31	8201.91	16627.5	15163.4	6562.9	10480	14516	11736.8	12489.3	15348.7	17994.9	6690.21	8573.81	12215.3	15248.3	10428.6	5858.35	13752.9	16171.8
	11114.5	9394.17	11682.6	9519.02	11684	15095.5	10192.6	7773.64	12427	8281.44	10307.9	13498.7	7998.28	7226.3	16426.9	14401.5	13412.6	20382.1	10387.3	15584.6	12968.7	17794.2	14681.4	18069.7	8567.66	11101.8	14715.5	19205.4	10613.7	6377.48	8261.63	8191	16598.6	15130.2	6558.99	10459.3	14485.9	11722.7	12459.4	15320.1	17955.7	6686.39	8563.89	12188.2	15216.3	10415.7	5852.77	13722.3	16138
	11089.9	9377.1	11648.7	9494.69	11660.5	15065.3	10170.3	7767.53	12396.1	8271.96	10293.5	13469	7985.01	7219.2	16386.4	14378.4	13384.3	20333	10372.1	15552	12948.1	17751.2	14651.7	18024.3	8556.1	11084.7	14684.3	19162.5	10597.1	6374.28	8253.05	8180.2	16569.8	15097.2	6555.15	10438.9	14455.9	11708.7	12429.7	15291.7	17916.8	6682.65	8554.07	12161.4	15184.4	10402.9	5847.25	13691.9	16104.3
	11065.4	9360.15	11614.8	9470.49	11637.1	15035.3	10148.2	7761.52	12365.5	8262.58	10279.2	13439.3	7971.82	7212.18	16346.2	14355.5	13356.2	20284.2	10357.1	15519.7	12927.6	17708.5	14622.3	17979.1	8544.65	11067.6	14653.3	19119.8	10580.6	6371.16	8244.55	8169.5	16541.3	15064.4	6551.38	10418.6	14426.1	11694.9	12400.2	15263.5	17878.1	6678.98	8544.36	12134.7	15152.8	10390.3	5841.8	13661.7	16070.8
	11041	9343.33	11581.2	9446.41	11614	15005.5	10126.3	7755.6	12335.1	8253.29	10265	13409.9	7958.73	7205.24	16306.2	14332.7	13328.3	20235.6	10342.2	15487.6	12907.2	17666.1	14593.1	17934.2	8533.32	11050.7	14622.5	19077.4	10564.3	6368.11	8236.14	8158.9	16512.9	15031.8	6547.7	10398.5	14396.5	11681.1	12370.9	15235.5	17839.6	6675.39	8534.76	12108.2	15121.3	10377.7	5836.4	13631.6	16037.5
	11016.8	9326.63	11547.7	9422.46	11591	14975.8	10104.5	7749.77	12304.9	8244.11	10251	13380.7	7945.73	7198.39	16266.5	14310.1	13300.5	20187.3	10327.5	15455.7	12887.1	17623.8	14564.1	17889.5	8522.11	11034	14591.9	19035.2	10548	6365.13	8227.82	8148.41	16484.7	14999.4	6544.09	10378.5	14367.1	11667.6	12341.7	15207.7	17801.3	6671.87	8525.26	12081.8	15090	10365.3	5831.07	13601.8	16004.4
	10992.7	9310.06	11514.4	9398.62	11568.2	14946.3	10082.8	7744.04	12274.8	8235.02	10237.1	13351.6	7932.82	7191.62	16227	14287.6	13273	20139.3	10312.8	15424.1	12867.1	17581.8	14535.3	17845	8511.02	11017.4	14561.5	18993.2	10531.9	6362.23	8219.59	8138.03	16456.8	14967.2	6540.56	10358.7	14337.9	11654.1	12312.8	15180	17763.2	6668.43	8515.87	12055.6	15058.9	10353	5825.81	13572.1	15971.5
	10968.7	9293.61	11481.2	9374.92	11545.6	14917	10061.3	7738.41	12245	8226.04	10223.3	13322.7	7920	7184.93	16187.8	14265.2	13245.6	20091.6	10298.4	15392.6	12847.3	17540.1	14506.7	17800.8	8500.04	11001	14531.3	18951.4	10516	6359.39	8211.45	8127.75	16429	14935.2	6537.11	10339.1	14308.8	11640.8	12284.1	15152.6	17725.3	6665.06	8506.59	12029.6	15028	10340.8	5820.6	13542.6	15938.7
	10944.9	9277.28	11448.2	9351.33	11523.2	14887.9	10039.9	7732.87	12215.3	8217.15	10209.7	13294	7907.28	7178.32	16148.9	14243.1	13218.4	20044.1	10284	15361.4	12827.7	17498.6	14478.3	17756.9	8489.17	10984.7	14501.3	18909.9	10500.1	6356.64	8203.39	8117.57	16401.4	14903.5	6533.74	10319.6	14280	11627.7	12255.6	15125.3	17687.7	6661.77	8497.41	12003.8	14997.3	10328.7	5815.46	13513.3	15906.1
	10921.3	9261.08	11415.4	9327.87	11500.9	14859	10018.7	7727.43	12185.9	8208.35	10196.1	13265.5	7894.64	7171.79	16110.2	14221	13191.3	19996.8	10269.8	15330.4	12808.3	17457.3	14450.2	17713.1	8478.43	10968.5	14471.6	18868.5	10484.4	6353.95	8195.43	8107.5	16374	14871.9	6530.44	10300.3	14251.3	11614.7	12227.3	15098.2	17650.2	6658.55	8488.34	11978.1	14966.7	10316.8	5810.39	13484.1	15873.7
	10897.7	9245	11382.7	9304.53	11478.9	14830.2	9997.65	7722.08	12156.6	8199.66	10182.7	13237.2	7882.1	7165.35	16071.8	14199.2	13164.5	19949.9	10255.7	15299.6	12789	17416.3	14422.2	17669.6	8467.8	10952.5	14442	18827.4	10468.8	6351.34	8187.55	8097.53	16346.8	14840.6	6527.22	10281.2	14222.9	11601.8	12199.1	15071.3	17613	6655.41	8479.38	11952.6	14936.4	10304.9	5805.37	13455.2	15841.4
	10874.4	9229.05	11350.2	9281.32	11457	14801.6	9976.72	7716.82	12127.5	8191.06	10169.5	13209	7869.64	7158.99	16033.6	14177.4	13137.8	19903.2	10241.8	15269	12769.9	17375.5	14394.4	17626.4	8457.28	10936.7	14412.6	18786.6	10453.3	6348.8	8179.77	8087.66	16319.8	14809.4	6524.07	10262.2	14194.6	11589.1	12171.2	15044.6	17575.9	6652.35	8470.52	11927.3	14906.2	10293.2	5800.42	13426.4	15809.4
	10851.1	9213.21	11317.9	9258.22	11435.3	14773.1	9955.95	7711.66	12098.6	8182.56	10156.3	13181	7857.28	7152.71	15995.6	14155.9	13111.3	19856.8	10228	15238.6	12751	17334.9	14366.9	17583.4	8446.89	10920.9	14383.4	18745.9	10438	6346.33	8172.07	8077.9	16293	14778.5	6521	10243.4	14166.5	11576.5	12143.4	15018.1	17539.1	6649.35	8461.77	11902.1	14876.2	10281.6	5795.54	13397.8	15777.5
	10828	9197.5	11285.7	9235.25	11413.7	14744.8	9935.32	7706.6	12069.9	8174.16	10143.3	13153.2	7845.01	7146.51	15958	14134.4	13085	19810.6	10214.3	15208.5	12732.3	17294.6	14339.5	17540.6	8436.6	10905.4	14354.4	18705.5	10422.7	6343.93	8164.46	8068.24	16266.4	14747.8	6518.01	10224.7	14138.5	11564	12115.9	14991.8	17502.4	6646.44	8453.13	11877.1	14846.4	10270.1	5790.71	13369.4	15745.7
	10805.1	9181.92	11253.7	9212.4	11392.4	14716.7	9914.83	7701.62	12041.4	8165.86	10130.4	13125.6	7832.83	7140.4	15920.6	14113.2	13058.9	19764.7	10200.8	15178.5	12713.7	17254.6	14312.4	17498.1	8426.44	10890	14325.6	18665.3	10407.6	6341.61	8156.93	8058.68	16240	14717.3	6515.1	10206.2	14110.8	11551.7	12088.5	14965.7	17466	6643.6	8444.59	11852.3	14816.8	10258.8	5785.95	13341.2	15714.2
	10782.3	9166.46	11221.9	9189.68	11371.2	14688.8	9894.49	7696.75	12013.1	8157.65	10117.6	13098.1	7820.74	7134.37	15883.4	14092.1	13032.9	19719.1	10187.4	15148.8	12695.3	17214.7	14285.5	17455.8	8416.39	10874.7	14297	18625.3	10392.7	6339.36	8149.5	8049.22	16213.8	14687	6512.26	10187.9	14083.3	11539.5	12061.4	14939.7	17429.8	6640.83	8436.16	11827.6	14787.3	10247.5	5781.26	13313.1	15682.8
	10759.6	9151.12	11190.2	9167.07	11350.2	14661	9874.3	7691.97	11985	8149.54	10105	13070.8	7808.74	7128.42	15846.5	14071.1	13007.1	19673.7	10174.1	15119.3	12677.1	17175.1	14258.7	17413.7	8406.45	10859.5	14268.6	18585.5	10377.8	6337.19	8142.16	8039.87	16187.8	14656.8	6509.5	10169.7	14055.9	11527.5	12034.4	14914	17393.8	6638.14	8427.83	11803.1	14758.1	10236.4	5776.63	13285.2	15651.6
	10737.1	9135.9	11158.7	9144.59	11329.3	14633.5	9854.25	7687.28	11957.1	8141.53	10092.4	13043.8	7796.83	7122.55	15809.8	14050.3	12981.5	19628.6	10161	15090.1	12659.1	17135.8	14232.2	17371.9	8396.63	10844.5	14240.5	18546	10363.1	6335.08	8134.9	8030.62	16161.9	14626.9	6506.82	10151.7	14028.7	11515.6	12007.6	14888.4	17358	6635.53	8419.61	11778.8	14729	10225.3	5772.06	13257.5	15620.6
	10714.7	9120.8	11127.4	9122.23	11308.7	14606	9834.35	7682.69	11929.3	8133.62	10080	13016.8	7785.02	7116.76	15773.4	14029.6	12956.1	19583.7	10148	15061	12641.2	17096.6	14205.9	17330.4	8386.93	10829.7	14212.5	18506.7	10348.5	6333.05	8127.73	8021.47	16136.3	14597.3	6504.22	10133.8	14001.7	11503.9	11981	14863	17322.5	6632.99	8411.49	11754.7	14700.1	10214.4	5767.55	13230	15589.8
	10692.4	9105.83	11096.2	9099.99	11288.2	14578.8	9814.6	7678.19	11901.8	8125.8	10067.8	12990.1	7773.29	7111.06	15737.3	14009.1	12930.9	19539.2	10135.1	15032.1	12623.5	17057.8	14179.8	17289	8377.34	10815	14184.7	18467.6	10334	6331.09	8120.65	8012.42	16110.9	14567.8	6501.69	10116.1	13974.9	11492.2	11954.7	14837.9	17287.1	6630.52	8403.48	11730.7	14671.4	10203.7	5763.11	13202.7	15559.1
	10670.3	9090.98	11065.1	9077.87	11267.9	14551.7	9794.99	7673.79	11874.4	8118.08	10055.6	12963.5	7761.65	7105.44	15701.4	13988.8	12905.8	19494.9	10122.4	15003.5	12606	17019.1	14153.9	17247.9	8367.87	10800.4	14157.1	18428.8	10319.6	6329.21	8113.66	8003.48	16085.6	14538.5	6499.23	10098.6	13948.3	11480.8	11928.4	14812.8	17251.9	6628.13	8395.57	11706.9	14642.9	10193	5758.73	13175.5	15528.6
	10648.3	9076.25	11034.3	9055.87	11247.8	14524.8	9775.53	7669.48	11847.3	8110.46	10043.6	12937.1	7750.1	7099.9	15665.7	13968.6	12880.9	19450.8	10109.8	14975.1	12588.6	16980.7	14128.2	17207.1	8358.52	10786	14129.7	18390.1	10305.4	6327.39	8106.75	7994.63	16060.6	14509.4	6496.86	10081.2	13921.8	11469.4	11902.4	14788	17217	6625.82	8387.77	11683.2	14614.5	10182.4	5754.41	13148.5	15498.3
	10626.5	9061.65	11003.6	9034	11227.9	14498.1	9756.21	7665.26	11820.3	8102.93	10031.7	12910.9	7738.65	7094.44	15630.3	13948.5	12856.2	19407	10097.3	14946.9	12571.5	16942.5	14102.7	17166.4	8349.28	10771.7	14102.5	18351.7	10291.3	6325.65	8099.94	7985.89	16035.7	14480.5	6494.56	10064	13895.6	11458.2	11876.6	14763.4	17182.2	6623.58	8380.07	11659.7	14586.4	10172	5750.16	13121.7	15468.2
	10604.8	9047.16	10973.1	9012.24	11208.1	14471.5	9737.04	7661.14	11793.5	8095.51	10019.9	12884.8	7727.28	7089.07	15595.2	13928.6	12831.7	19363.5	10085	14918.9	12554.5	16904.6	14077.4	17126	8340.15	10757.6	14075.5	18313.5	10277.3	6323.98	8093.21	7977.25	16011	14451.9	6492.33	10046.9	13869.5	11447.2	11851	14739	17147.7	6621.42	8372.48	11636.4	14558.4	10161.7	5745.97	13095.1	15438.2
	10583.3	9032.8	10942.7	8990.6	11188.5	14445.1	9718.01	7657.12	11766.9	8088.17	10008.3	12859	7716.01	7083.77	15560.3	13908.8	12807.4	19320.3	10072.8	14891.1	12537.6	16866.9	14052.3	17085.9	8331.14	10743.6	14048.8	18275.6	10263.5	6322.39	8086.57	7968.71	15986.5	14423.4	6490.19	10030	13843.6	11436.3	11825.5	14714.7	17113.3	6619.33	8364.99	11613.3	14530.6	10151.5	5741.84	13068.6	15408.4
	10561.9	9018.56	10912.5	8969.09	11169.1	14418.9	9699.13	7653.19	11740.5	8080.94	9996.76	12833.3	7704.82	7078.56	15525.7	13889.2	12783.2	19277.3	10060.7	14863.6	12521	16829.4	14027.4	17046	8322.25	10729.8	14022.2	18237.8	10249.7	6320.87	8080.02	7960.27	15962.3	14395.1	6488.12	10013.3	13817.9	11425.5	11800.3	14690.6	17079.2	6617.32	8357.61	11590.3	14503	10141.4	5737.78	13042.4	15378.8
	10540.6	9004.44	10882.4	8947.69	11149.9	14392.8	9680.39	7649.35	11714.2	8073.8	9985.37	12807.7	7693.72	7073.43	15491.3	13869.8	12759.2	19234.6	10048.8	14836.2	12504.5	16792.2	14002.7	17006.3	8313.47	10716	13995.8	18200.3	10236.1	6319.42	8073.56	7951.93	15938.2	14367.1	6486.12	9996.67	13792.4	11414.9	11775.2	14666.8	17045.3	6615.38	8350.33	11567.5	14475.6	10131.4	5733.78	13016.3	15349.3
	10519.5	8990.44	10852.6	8926.42	11130.8	14366.9	9661.8	7645.61	11688.2	8066.76	9974.11	12782.4	7682.72	7068.39	15457.2	13850.5	12735.4	19192.1	10037	14809.1	12488.1	16755.2	13978.2	16966.9	8304.8	10702.5	13969.6	18163.1	10222.6	6318.04	8067.18	7943.69	15914.3	14339.2	6484.21	9980.23	13767.1	11404.4	11750.4	14643.1	17011.6	6613.52	8343.15	11544.8	14448.3	10121.6	5729.84	12990.4	15320.1
	10498.5	8976.56	10822.8	8905.26	11111.9	14341.2	9643.36	7641.96	11662.4	8059.82	9962.97	12757.2	7671.8	7063.42	15423.3	13831.3	12711.7	19149.9	10025.3	14782.1	12472	16718.5	13953.9	16927.7	8296.25	10689	13943.6	18126	10209.2	6316.73	8060.9	7935.56	15890.6	14311.6	6482.36	9963.96	13741.9	11394	11725.7	14619.6	16978.1	6611.73	8336.08	11522.3	14421.2	10111.8	5725.97	12964.6	15291
	10477.6	8962.8	10793.3	8884.23	11093.2	14315.6	9625.05	7638.41	11636.7	8052.98	9951.96	12732.2	7660.98	7058.54	15389.7	13812.3	12688.3	19108	10013.8	14755.4	12456	16681.9	13929.9	16888.7	8287.82	10675.8	13917.8	18089.2	10196	6315.5	8054.7	7927.52	15867.1	14284.1	6480.6	9947.84	13716.9	11383.8	11701.2	14596.3	16944.8	6610.02	8329.12	11500	14394.4	10102.2	5722.16	12939.1	15262
	10456.9	8949.17	10763.9	8863.31	11074.6	14290.3	9606.9	7634.95	11611.2	8046.23	9941.07	12707.4	7650.24	7053.74	15356.3	13793.5	12665	19066.4	10002.4	14728.9	12440.2	16645.7	13906	16850	8279.5	10662.6	13892.2	18052.5	10182.9	6314.34	8048.59	7919.58	15843.7	14256.9	6478.91	9931.87	13692.1	11373.7	11676.9	14573.1	16911.8	6608.39	8322.25	11477.8	14367.7	10092.7	5718.42	12913.7	15233.3
	10436.3	8935.65	10734.6	8842.51	11056.3	14265	9588.88	7631.58	11585.9	8039.57	9930.31	12682.7	7639.59	7049.02	15323.1	13774.8	12641.8	19025	9991.16	14702.7	12424.5	16609.6	13882.3	16811.5	8271.29	10649.6	13866.8	18016.1	10169.9	6313.25	8042.56	7911.74	15820.6	14229.8	6477.3	9916.06	13667.5	11363.8	11652.8	14550.2	16878.9	6606.83	8315.49	11455.8	14341.1	10083.3	5714.74	12888.5	15204.7
	10415.9	8922.25	10705.6	8821.83	11038.1	14240	9571.01	7628.31	11560.8	8033.01	9919.68	12658.2	7629.04	7044.38	15290.3	13756.3	12618.9	18983.8	9980.03	14676.6	12409	16573.8	13858.8	16773.2	8263.2	10636.7	13841.6	17980	10157	6312.23	8036.63	7904	15797.7	14203	6475.76	9900.4	13643.1	11354	11628.8	14527.4	16846.2	6605.34	8308.83	11434	14314.8	10074	5711.12	12863.5	15176.3
	10395.6	8908.98	10676.6	8801.27	11020	14215.1	9553.28	7625.13	11535.9	8026.55	9909.17	12633.9	7618.57	7039.82	15257.6	13737.9	12596.1	18943	9969.04	14650.7	12393.7	16538.2	13835.6	16735.2	8255.23	10624	13816.7	17944	10144.3	6311.29	8030.78	7896.36	15774.9	14176.3	6474.3	9884.9	13618.8	11344.3	11605.1	14504.8	16813.8	6603.94	8302.28	11412.4	14288.6	10064.9	5707.56	12838.7	15148.1
	10375.4	8895.82	10647.9	8780.83	11002.2	14190.4	9535.7	7622.04	11511.2	8020.18	9898.78	12609.8	7608.19	7035.34	15225.2	13719.6	12573.5	18902.3	9958.17	14625.1	12378.6	16502.8	13812.5	16697.4	8247.36	10611.4	13791.9	17908.3	10131.6	6310.41	8025.02	7888.82	15752.4	14149.9	6472.91	9869.55	13594.8	11334.8	11581.5	14482.5	16781.5	6602.6	8295.83	11390.9	14262.6	10055.8	5704.06	12814	15120
	10355.4	8882.78	10619.3	8760.51	10984.5	14165.8	9518.26	7619.05	11486.6	8013.91	9888.52	12585.8	7597.89	7030.94	15193.1	13701.5	12551.1	18862	9947.44	14599.6	12363.6	16467.7	13789.6	16659.8	8239.61	10599	13767.3	17872.8	10119.1	6309.61	8019.34	7881.38	15730	14123.6	6471.6	9854.35	13570.9	11325.4	11558.1	14460.2	16749.5	6601.34	8289.48	11369.5	14236.8	10046.9	5700.63	12789.5	15092.1
	10335.5	8869.86	10590.8	8740.3	10967	14141.4	9500.96	7616.15	11462.2	8007.73	9878.39	12562	7587.69	7026.62	15161.2	13683.6	12528.9	18821.9	9936.83	14574.4	12348.8	16432.8	13766.9	16622.5	8231.97	10586.6	13742.8	17837.5	10106.7	6308.88	8013.75	7874.03	15707.8	14097.6	6470.36	9839.31	13547.2	11316.1	11534.9	14438.2	16717.6	6600.15	8283.23	11348.3	14211.2	10038.1	5697.26	12765.2	15064.4
	10315.7	8857.06	10562.6	8720.21	10949.6	14117.2	9483.8	7613.34	11438.1	8001.65	9868.37	12538.3	7577.57	7022.38	15129.6	13665.7	12506.8	18782.1	9926.36	14549.4	12334.1	16398.1	13744.5	16585.4	8224.44	10574.5	13718.6	17802.5	10094.5	6308.22	8008.25	7866.78	15685.8	14071.7	6469.2	9824.42	13523.7	11307	11511.9	14416.4	16686	6599.04	8277.09	11327.3	14185.7	10029.4	5693.95	12741.1	15036.9
	10296.1	8844.37	10534.4	8700.24	10932.5	14093.1	9466.79	7610.62	11414.1	7995.66	9858.49	12514.9	7567.55	7018.22	15098.1	13648.1	12484.9	18742.5	9916.02	14524.6	12319.6	16363.7	13722.2	16548.6	8217.03	10562.4	13694.6	17767.7	10082.3	6307.63	8002.84	7859.63	15664.1	14046.1	6468.11	9809.68	13500.3	11298	11489.1	14394.7	16654.6	6598.01	8271.04	11306.5	14160.5	10020.8	5690.71	12717.1	15009.6
	10276.6	8831.81	10506.5	8680.38	10915.5	14069.2	9449.91	7608	11390.2	7989.76	9848.73	12491.6	7557.61	7014.14	15067	13630.6	12463.2	18703.2	9905.81	14499.9	12305.3	16329.5	13700.1	16511.9	8209.73	10550.5	13670.8	17733	10070.3	6307.1	7997.51	7852.58	15642.5	14020.6	6467.09	9795.09	13477.1	11289.2	11466.5	14373.3	16623.4	6597.04	8265.1	11285.8	14135.4	10012.3	5687.53	12693.4	14982.4
	10257.2	8819.36	10478.7	8660.64	10898.6	14045.4	9433.18	7605.47	11366.6	7983.96	9839.09	12468.4	7547.76	7010.14	15036.1	13613.2	12441.6	18664.2	9895.73	14475.6	12291.2	16295.5	13678.2	16475.5	8202.54	10538.7	13647.2	17698.7	10058.4	6306.65	7992.27	7845.62	15621	13995.4	6466.15	9780.65	13454.1	11280.5	11444	14352	16592.4	6596.15	8259.26	11265.3	14110.5	10004	5684.4	12669.8	14955.4
	10238	8807.02	10451	8641.02	10882	14021.8	9416.59	7603.03	11343.2	7978.25	9829.57	12445.5	7537.99	7006.21	15005.4	13596	12420.3	18625.4	9885.78	14451.4	12277.2	16261.8	13656.5	16439.4	8195.46	10527.1	13623.8	17664.5	10046.6	6306.27	7987.12	7838.76	15599.8	13970.3	6465.29	9766.36	13431.3	11271.9	11421.7	14330.9	16561.6	6595.34	8253.52	11244.9	14085.7	9995.75	5681.34	12646.4	14928.5
	10218.9	8794.81	10423.5	8621.52	10865.4	13998.4	9400.14	7600.68	11319.9	7972.64	9820.18	12422.7	7528.31	7002.37	14975	13578.9	12399	18586.9	9875.96	14427.4	12263.3	16228.2	13635	16403.5	8188.49	10515.6	13600.5	17630.5	10034.9	6305.96	7982.05	7832	15578.8	13945.5	6464.49	9752.22	13408.7	11263.4	11399.6	14309.9	16531	6594.6	8247.88	11224.7	14061.1	9987.63	5678.35	12623.1	14901.9
	10200	8782.71	10396.2	8602.12	10849.1	13975.2	9383.83	7598.42	11296.8	7967.12	9810.92	12400	7518.72	6998.6	14944.8	13562	12378	18548.7	9866.27	14403.6	12249.6	16195	13613.7	16367.8	8181.64	10504.2	13577.5	17596.8	10023.4	6305.72	7977.07	7825.33	15557.9	13920.8	6463.78	9738.23	13386.2	11255.1	11377.7	14289.2	16500.6	6593.93	8242.34	11204.7	14036.8	9979.62	5675.41	12600	14875.4
	10181.2	8770.73	10369	8582.85	10832.9	13952.1	9367.66	7596.25	11273.9	7961.69	9801.78	12377.6	7509.22	6994.92	14914.8	13545.3	12357.1	18510.7	9856.71	14380	12236.1	16161.9	13592.6	16332.3	8174.89	10493	13554.7	17563.3	10012	6305.55	7972.17	7818.76	15537.3	13896.4	6463.13	9724.39	13363.9	11246.9	11356	14268.6	16470.4	6593.34	8236.9	11184.8	14012.5	9971.72	5672.53	12577.1	14849
	10162.5	8758.86	10342	8563.69	10816.9	13929.1	9351.62	7594.18	11251.2	7956.35	9792.76	12355.3	7499.81	6991.31	14885.1	13528.6	12336.4	18472.9	9847.28	14356.7	12222.8	16129.1	13571.7	16297	8168.26	10481.9	13532	17530	10000.7	6305.45	7967.36	7812.29	15516.8	13872.1	6462.56	9710.7	13341.8	11238.9	11334.4	14248.3	16440.4	6592.82	8231.57	11165.1	13988.5	9963.94	5669.72	12554.4	14822.9
	10144	8747.11	10315.1	8544.65	10801.1	13906.3	9335.73	7592.19	11228.6	7951.11	9783.86	12333.2	7490.48	6987.77	14855.7	13512.1	12315.9	18435.5	9837.98	14333.5	12209.6	16096.4	13551	16262	8161.74	10470.9	13509.6	17496.9	9989.48	6305.42	7962.64	7805.91	15496.5	13848	6462.06	9697.16	13319.9	11231	11313.1	14228.1	16410.6	6592.37	8226.33	11145.5	13964.7	9956.27	5666.97	12531.9	14796.9
	10125.6	8735.48	10288.4	8525.72	10785.4	13883.7	9319.98	7590.3	11206.2	7945.95	9775.09	12311.2	7481.23	6984.32	14826.5	13495.8	12295.6	18398.2	9828.8	14310.6	12196.6	16064.1	13530.5	16227.3	8155.32	10460.1	13487.3	17464.1	9978.41	6305.45	7958	7799.62	15476.4	13824.1	6461.63	9683.77	13298.1	11223.2	11291.9	14208.1	16381.1	6592	8221.19	11126.1	13941	9948.72	5664.28	12509.5	14771.1
	10107.3	8723.96	10261.8	8506.9	10769.9	13861.3	9304.37	7588.5	11184	7940.89	9766.44	12289.4	7472.08	6980.94	14797.5	13479.6	12275.4	18361.3	9819.76	14287.8	12183.7	16031.9	13510.1	16192.7	8149.02	10449.4	13465.2	17431.5	9967.46	6305.56	7953.45	7793.43	15456.5	13800.4	6461.28	9670.52	13276.6	11215.6	11270.8	14188.2	16351.7	6591.7	8216.16	11106.9	13917.5	9941.28	5661.65	12487.3	14745.5
	10089.1	8712.55	10235.4	8488.2	10754.6	13839	9288.9	7586.78	11162	7935.93	9757.91	12267.8	7463.01	6977.64	14768.7	13463.6	12255.4	18324.6	9810.84	14265.3	12171	16000	13490	16158.4	8142.83	10438.8	13443.4	17399.1	9956.62	6305.73	7948.98	7787.33	15436.8	13777	6461	9657.42	13255.2	11208	11250	14168.6	16322.5	6591.47	8211.22	11087.8	13894.1	9933.95	5659.08	12465.3	14720.1
	10071.1	8701.26	10209.1	8469.61	10739.4	13816.8	9273.56	7585.16	11140.2	7931.05	9749.51	12246.3	7454.02	6974.42	14740.2	13447.7	12235.5	18288.2	9802.05	14243	12158.4	15968.3	13470	16124.3	8136.74	10428.4	13421.7	17366.9	9945.91	6305.98	7944.6	7781.33	15417.3	13753.7	6460.79	9644.47	13233.9	11200.7	11229.3	14149.1	16293.6	6591.32	8206.38	11068.9	13871	9926.74	5656.57	12443.5	14694.8
	10053.3	8690.09	10183	8451.14	10724.4	13794.8	9258.37	7583.63	11118.5	7926.26	9741.22	12225	7445.13	6971.27	14712	13431.9	12215.8	18252	9793.39	14220.8	12146	15936.8	13450.3	16090.4	8130.77	10418.1	13400.2	17334.9	9935.31	6306.29	7940.31	7775.43	15397.9	13730.5	6460.65	9631.66	13212.9	11193.4	11208.9	14129.8	16264.8	6591.24	8201.64	11050.1	13848	9919.64	5654.12	12421.8	14669.7
	10035.5	8679.03	10157.1	8432.78	10709.5	13773	9243.31	7582.19	11097.1	7921.57	9733.07	12203.9	7436.31	6968.2	14684	13416.3	12196.3	18216	9784.86	14198.9	12133.8	15905.5	13430.7	16056.8	8124.91	10407.9	13378.9	17303.2	9924.83	6306.67	7936.1	7769.61	15378.8	13707.6	6460.59	9619	13192	11186.3	11188.5	14110.7	16236.2	6591.24	8197	11031.5	13825.2	9912.65	5651.73	12400.3	14644.8
	10017.9	8668.08	10131.3	8414.54	10694.8	13751.3	9228.39	7580.83	11075.8	7916.97	9725.03	12182.9	7427.59	6965.21	14656.2	13400.9	12177	18180.4	9776.46	14177.2	12121.7	15874.5	13411.3	16023.4	8119.15	10397.9	13357.8	17271.6	9914.47	6307.12	7931.97	7763.89	15359.8	13684.9	6460.59	9606.49	13171.3	11179.3	11168.4	14091.8	16207.9	6591.3	8192.46	11013.1	13802.5	9905.78	5649.4	12379	14620
	10000.4	8657.25	10105.6	8396.41	10680.3	13729.8	9213.61	7579.57	11054.7	7912.45	9717.12	12162.1	7418.95	6962.29	14628.6	13385.6	12157.8	18145	9768.18	14155.7	12109.7	15843.7	13392.1	15990.2	8113.5	10388	13336.9	17240.3	9904.22	6307.63	7927.93	7758.27	15341	13662.4	6460.67	9594.12	13150.8	11172.4	11148.5	14073	16179.7	6591.44	8188.02	10994.8	13780.1	9899.02	5647.14	12357.8	14595.4
	9983.07	8646.53	10080.2	8378.39	10665.9	13708.4	9198.96	7578.4	11033.7	7908.03	9709.33	12141.5	7410.39	6959.45	14601.3	13370.4	12138.8	18109.8	9760.03	14134.3	12098	15813.1	13373.1	15957.3	8107.97	10378.2	13316.2	17209.2	9894.09	6308.22	7923.98	7752.74	15322.4	13640.1	6460.83	9581.89	13130.4	11165.7	11128.7	14054.4	16151.8	6591.66	8183.67	10976.6	13757.8	9892.38	5644.93	12336.9	14571
	9965.85	8635.93	10054.8	8360.48	10651.7	13687.2	9184.46	7577.32	11012.9	7903.7	9701.66	12121	7401.92	6956.69	14574.3	13355.4	12120	18074.9	9752.01	14113.2	12086.4	15782.7	13354.3	15924.6	8102.54	10368.6	13295.7	17178.4	9884.08	6308.87	7920.11	7747.3	15304	13617.9	6461.05	9569.81	13110.2	11159.1	11109.1	14036.1	16124	6591.94	8179.43	10958.7	13735.6	9885.84	5642.79	12316.1	14546.8
	9948.77	8625.43	10029.6	8342.69	10637.7	13666.2	9170.09	7576.32	10992.4	7899.46	9694.11	12100.7	7393.54	6954	14547.4	13340.5	12101.3	18040.3	9744.12	14092.3	12074.9	15752.6	13335.7	15892.1	8097.22	10359.1	13275.4	17147.7	9874.18	6309.59	7916.32	7741.95	15285.7	13596	6461.34	9557.88	13090.2	11152.6	11089.6	14017.8	16096.5	6592.3	8175.28	10940.9	13713.7	9879.42	5640.7	12295.4	14522.7
	9931.82	8615.05	10004.6	8325	10623.8	13645.3	9155.85	7575.42	10971.9	7895.3	9686.69	12080.6	7385.24	6951.38	14520.8	13325.7	12082.8	18005.9	9736.35	14071.6	12063.6	15722.6	13317.3	15859.8	8092.01	10349.7	13255.2	17117.3	9864.4	6310.38	7912.62	7736.7	15267.7	13574.2	6461.71	9546.09	13070.4	11146.3	11070.4	13999.8	16069.2	6592.73	8171.23	10923.2	13691.9	9873.12	5638.67	12275	14498.8
	9915	8604.79	9979.71	8307.43	10610.1	13624.6	9141.76	7574.6	10951.7	7891.24	9679.38	12060.6	7377.02	6948.85	14494.5	13311.1	12064.5	17971.8	9728.71	14051.1	12052.4	15692.9	13299	15827.8	8086.9	10340.4	13235.3	17087	9854.74	6311.23	7909.01	7731.54	15249.8	13552.6	6462.15	9534.44	13050.7	11140.1	11051.3	13981.9	16042	6593.24	8167.28	10905.7	13670.3	9866.92	5636.71	12254.7	14475.1
	9898.3	8594.63	9954.98	8289.98	10596.5	13604	9127.8	7573.88	10931.6	7887.27	9672.2	12040.8	7368.89	6946.38	14468.3	13296.7	12046.3	17937.9	9721.2	14030.8	12041.4	15663.5	13281	15795.9	8081.91	10331.3	13215.5	17057	9845.19	6312.15	7905.48	7726.47	15232.1	13531.3	6462.66	9522.94	13031.3	11134	11032.4	13964.3	16015.1	6593.81	8163.43	10888.3	13648.9	9860.84	5634.8	12234.6	14451.6
	9881.74	8584.59	9930.4	8272.63	10583.1	13583.5	9113.98	7573.24	10911.8	7883.39	9665.14	12021.1	7360.84	6943.99	14442.4	13282.4	12028.3	17904.3	9713.81	14010.7	12030.6	15634.2	13263.1	15764.4	8077.02	10322.3	13195.9	17027.2	9835.76	6313.14	7902.04	7721.49	15214.7	13510.1	6463.24	9511.58	13011.9	11128	11013.6	13946.8	15988.4	6594.46	8159.68	10871.2	13627.6	9854.87	5632.96	12214.7	14428.2
	9865.32	8574.66	9905.96	8255.39	10569.9	13563.3	9100.29	7572.69	10892	7879.59	9658.21	12001.6	7352.88	6941.68	14416.8	13268.2	12010.5	17871	9706.55	13990.8	12019.9	15605.2	13245.4	15733	8072.24	10313.4	13176.6	16997.7	9826.44	6314.2	7898.68	7716.61	15197.3	13489.1	6463.89	9500.36	12992.8	11122.2	10995.1	13929.4	15961.8	6595.19	8156.02	10854.1	13606.5	9849.01	5631.17	12194.9	14405
	9849.02	8564.85	9881.68	8238.27	10556.8	13543.1	9086.74	7572.23	10872.5	7875.89	9651.39	11982.3	7345.01	6939.44	14391.3	13254.2	11992.8	17837.9	9699.42	13971.1	12009.4	15576.3	13227.9	15701.9	8067.57	10304.7	13157.4	16968.3	9817.24	6315.32	7895.4	7711.82	15180.2	13468.3	6464.61	9489.28	12973.8	11116.5	10976.7	13912.3	15935.5	6595.98	8152.46	10837.2	13585.6	9843.27	5629.44	12175.3	14382
	9832.85	8555.14	9857.54	8221.26	10543.9	13523.2	9073.32	7571.86	10853.1	7872.27	9644.7	11963.1	7337.21	6937.28	14366.2	13240.3	11975.3	17805	9692.41	13951.6	11999	15547.7	13210.6	15670.9	8063	10296.1	13138.4	16939.2	9808.15	6316.51	7892.21	7707.12	15163.3	13447.6	6465.4	9478.35	12955	11111	10958.5	13895.3	15909.4	6596.85	8149	10820.5	13564.9	9837.64	5627.78	12155.9	14359.1
	9816.81	8545.55	9833.56	8204.36	10531.1	13503.4	9060.04	7571.58	10834	7868.74	9638.13	11944.1	7329.51	6935.19	14341.2	13226.6	11958	17772.4	9685.53	13932.3	11988.7	15519.4	13193.5	15640.2	8058.54	10287.6	13119.6	16910.3	9799.18	6317.77	7889.11	7702.51	15146.5	13427.2	6466.26	9467.56	12936.4	11105.5	10940.4	13878.5	15883.4	6597.79	8145.64	10804	13544.3	9832.12	5626.17	12136.7	14336.5
	9800.9	8536.06	9809.72	8187.56	10518.5	13483.7	9046.9	7571.39	10814.9	7865.31	9631.68	11925.2	7321.88	6933.18	14316.5	13213	11940.8	17740.1	9678.77	13913.2	11978.6	15491.2	13176.5	15609.8	8054.19	10279.2	13101	16881.5	9790.32	6319.09	7886.09	7697.99	15130	13407	6467.2	9456.91	12917.9	11100.2	10922.5	13861.9	15857.7	6598.8	8142.37	10787.5	13523.9	9826.71	5624.62	12117.6	14314
	9785.12	8526.69	9786.03	8170.88	10506	13464.2	9033.89	7571.28	10796.1	7861.96	9625.35	11906.5	7314.34	6931.23	14292	13199.6	11923.8	17708	9672.14	13894.3	11968.7	15463.3	13159.8	15579.5	8049.95	10271	13082.5	16853.1	9781.58	6320.48	7883.15	7693.56	15113.6	13386.9	6468.2	9446.4	12899.6	11095	10904.8	13845.5	15832.2	6599.88	8139.2	10771.3	13503.7	9821.42	5623.14	12098.7	14291.6
	9769.47	8517.43	9762.49	8154.31	10493.7	13444.8	9021.02	7571.26	10777.4	7858.7	9619.14	11888	7306.88	6929.37	14267.7	13186.3	11907	17676.2	9665.64	13875.6	11958.9	15435.5	13143.2	15549.5	8045.81	10262.9	13064.3	16824.8	9772.96	6321.94	7880.3	7689.23	15097.4	13367	6469.27	9436.03	12881.5	11090	10887.3	13829.2	15806.9	6601.04	8136.13	10755.2	13483.6	9816.24	5621.71	12080	14269.5
	9753.94	8508.28	9739.09	8137.85	10481.6	13425.6	9008.28	7571.34	10758.9	7855.52	9613.05	11869.7	7299.51	6927.57	14243.7	13173.1	11890.3	17644.6	9659.26	13857.1	11949.3	15408	13126.8	15519.7	8041.78	10254.9	13046.3	16796.7	9764.44	6323.46	7877.53	7684.98	15081.3	13347.4	6470.42	9425.8	12863.6	11085	10869.9	13813.2	15781.7	6602.27	8133.15	10739.2	13463.7	9811.17	5620.34	12061.5	14247.5
	9738.55	8499.25	9715.85	8121.5	10469.6	13406.5	8995.67	7571.5	10740.6	7852.44	9607.09	11851.5	7292.22	6925.85	14219.9	13160.1	11873.8	17613.3	9653.01	13838.8	11939.8	15380.7	13110.6	15490.2	8037.86	10247.1	13028.4	16768.9	9756.05	6325.05	7874.85	7680.83	15065.5	13327.9	6471.63	9415.72	12845.8	11080.2	10852.7	13797.2	15756.8	6603.57	8130.27	10723.4	13444	9806.21	5619.03	12043.1	14225.7
	9723.29	8490.32	9692.75	8105.25	10457.8	13387.6	8983.2	7571.74	10722.5	7849.44	9601.25	11833.4	7285.02	6924.21	14196.3	13147.2	11857.5	17582.2	9646.88	13820.7	11930.5	15353.7	13094.6	15460.8	8034.04	10239.4	13010.7	16741.3	9747.76	6326.71	7872.25	7676.76	15049.9	13308.6	6472.91	9405.77	12828.2	11075.6	10835.7	13781.5	15732.1	6604.94	8127.49	10707.8	13424.4	9801.37	5617.78	12024.9	14204
	9708.15	8481.5	9669.8	8089.12	10446.1	13368.9	8970.87	7572.08	10704.5	7846.53	9595.53	11815.5	7277.9	6922.64	14173	13134.5	11841.3	17551.4	9640.88	13802.7	11921.3	15326.8	13078.7	15431.7	8030.33	10231.8	12993.3	16713.9	9739.59	6328.43	7869.74	7672.79	15034.4	13289.5	6474.27	9395.97	12810.8	11071	10818.9	13766	15707.6	6606.39	8124.8	10692.3	13405	9796.64	5616.59	12006.9	14182.6
	9693.14	8472.79	9646.99	8073.09	10434.6	13350.2	8958.67	7572.5	10686.7	7843.71	9589.93	11797.8	7270.86	6921.14	14149.9	13121.9	11825.3	17520.9	9635	13785	11912.3	15300.2	13063.1	15402.8	8026.73	10224.3	12976	16686.7	9731.54	6330.21	7867.31	7668.9	15019.1	13270.5	6475.69	9386.3	12793.5	11066.6	10802.2	13750.6	15683.3	6607.91	8122.21	10677	13385.8	9792.02	5615.45	11989	14161.3
	9678.27	8464.2	9624.33	8057.18	10423.3	13331.8	8946.6	7573.01	10669	7840.97	9584.45	11780.2	7263.9	6919.71	14127	13109.4	11809.4	17490.6	9629.25	13767.5	11903.4	15273.8	13047.6	15374.1	8023.23	10217	12958.9	16659.7	9723.59	6332.07	7864.96	7665.11	15004	13251.8	6477.18	9376.77	12776.4	11062.3	10785.7	13735.4	15659.1	6609.5	8119.72	10661.8	13366.8	9787.51	5614.38	11971.3	14140.2
	9663.51	8455.71	9601.81	8041.37	10412.1	13313.5	8934.67	7573.61	10651.6	7838.33	9579.09	11762.8	7257.03	6918.36	14104.4	13097.1	11793.7	17460.5	9623.63	13750.2	11894.7	15247.5	13032.3	15345.7	8019.84	10209.8	12941.9	16632.9	9715.77	6333.98	7862.7	7661.41	14989.1	13233.2	6478.75	9367.39	12759.5	11058.1	10769.3	13720.4	15635.2	6611.16	8117.32	10646.8	13347.9	9783.12	5613.37	11953.8	14119.2
	9648.89	8447.33	9579.45	8025.67	10401	13295.3	8922.87	7574.3	10634.3	7835.77	9573.86	11745.6	7250.24	6917.08	14081.9	13085	11778.2	17430.7	9618.12	13733.1	11886.1	15221.6	13017.2	15317.4	8016.56	10202.7	12925.2	16606.4	9708.05	6335.97	7860.53	7657.79	14974.3	13214.9	6480.38	9358.14	12742.7	11054.1	10753.1	13705.5	15611.5	6612.89	8115.02	10631.9	13329.2	9778.83	5612.41	11936.4	14098.5
	9634.4	8439.06	9557.22	8010.08	10390.1	13277.3	8911.21	7575.08	10617.2	7833.3	9568.74	11728.5	7243.54	6915.87	14059.8	13072.9	11762.8	17401.2	9612.75	13716.2	11877.7	15195.8	13002.3	15289.4	8013.38	10195.7	12908.7	16580	9700.45	6338.02	7858.43	7654.27	14959.8	13196.7	6482.08	9349.03	12726.1	11050.2	10737.1	13690.8	15588	6614.7	8112.82	10617.2	13310.6	9774.66	5611.52	11919.3	14077.9
	9620.03	8430.91	9535.14	7994.6	10379.4	13259.4	8899.67	7575.94	10600.2	7830.91	9563.75	11711.6	7236.91	6914.74	14037.8	13061	11747.6	17371.9	9607.5	13699.5	11869.4	15170.2	12987.5	15261.6	8010.31	10188.9	12892.3	16553.9	9692.96	6340.13	7856.43	7650.83	14945.4	13178.7	6483.85	9340.06	12709.7	11046.4	10721.3	13676.4	15564.6	6616.58	8110.71	10602.6	13292.2	9770.6	5610.68	11902.3	14057.4
	9605.79	8422.86	9513.21	7979.22	10368.8	13241.7	8888.28	7576.89	10583.4	7828.61	9558.88	11694.8	7230.37	6913.68	14016.1	13049.3	11732.6	17342.9	9602.37	13682.9	11861.2	15144.9	12973	15234	8007.34	10182.2	12876.2	16528	9685.58	6342.31	7854.5	7647.49	14931.2	13160.9	6485.69	9331.23	12693.5	11042.7	10705.6	13662	15541.5	6618.53	8108.7	10588.2	13274	9766.66	5609.9	11885.4	14037.2
	9591.67	8414.92	9491.42	7963.95	10358.4	13224.1	8877.01	7577.93	10566.8	7826.4	9554.13	11678.2	7223.91	6912.69	13994.6	13037.7	11717.7	17314.1	9597.37	13666.6	11853.2	15119.7	12958.6	15206.7	8004.48	10175.6	12860.2	16502.3	9678.32	6344.56	7852.66	7644.23	14917.2	13143.2	6487.6	9322.53	12677.4	11039.2	10690.1	13647.9	15518.6	6620.55	8106.78	10574	13256	9762.82	5609.18	11868.8	14017.1
	9577.69	8407.09	9469.77	7948.79	10348.1	13206.7	8865.88	7579.05	10550.4	7824.28	9549.5	11661.7	7217.54	6911.77	13973.3	13026.2	11703	17285.5	9592.5	13650.5	11845.4	15094.8	12944.4	15179.6	8001.72	10169.1	12844.4	16476.8	9671.17	6346.87	7850.91	7641.06	14903.4	13125.8	6489.58	9313.98	12661.5	11035.7	10674.7	13633.9	15495.9	6622.65	8104.97	10559.9	13238.1	9759.1	5608.52	11852.3	13997.2
	9563.83	8399.36	9448.27	7933.74	10338	13189.4	8854.88	7580.27	10534.1	7822.24	9544.99	11645.4	7211.25	6910.92	13952.3	13014.9	11688.5	17257.3	9587.75	13634.6	11837.7	15070.1	12930.4	15152.7	7999.07	10162.8	12828.8	16451.6	9664.14	6349.24	7849.24	7637.98	14889.7	13108.5	6491.63	9305.56	12645.7	11032.4	10659.5	13620.1	15473.3	6624.82	8103.24	10545.9	13220.4	9755.49	5607.92	11836	13977.5
	9550.1	8391.75	9426.91	7918.79	10328	13172.3	8844.02	7581.57	10518	7820.28	9540.61	11629.3	7205.04	6910.15	13931.5	13003.7	11674.1	17229.2	9583.12	13618.8	11830.1	15045.6	12916.5	15126	7996.53	10156.6	12813.4	16426.5	9657.21	6351.68	7847.65	7634.99	14876.2	13091.4	6493.74	9297.28	12630.1	11029.3	10644.5	13606.5	15451	6627.06	8101.61	10532.1	13202.8	9752	5607.37	11819.9	13957.9
	9536.49	8384.25	9405.69	7903.95	10318.2	13155.3	8833.29	7582.95	10502.1	7818.42	9536.34	11613.3	7198.91	6909.45	13910.9	12992.7	11659.9	17201.5	9578.62	13603.3	11822.7	15021.4	12902.8	15099.5	7994.09	10150.5	12798.2	16401.7	9650.4	6354.19	7846.15	7632.09	14863	13074.6	6495.93	9289.13	12614.7	11026.2	10629.7	13593.1	15428.9	6629.37	8100.08	10518.5	13185.5	9748.61	5606.89	11803.9	13938.5
	9523.01	8376.85	9384.62	7889.22	10308.6	13138.5	8822.69	7584.43	10486.3	7816.64	9532.2	11597.5	7192.87	6908.82	13890.5	12981.8	11645.8	17173.9	9574.24	13587.9	11815.5	14997.3	12889.4	15073.2	7991.76	10144.5	12783.2	16377.1	9643.7	6356.76	7844.74	7629.28	14849.9	13057.8	6498.18	9281.13	12599.5	11023.3	10615	13579.8	15406.9	6631.75	8098.65	10505	13168.3	9745.34	5606.46	11788.1	13919.3
	9509.66	8369.56	9363.69	7874.59	10299.1	13121.8	8812.22	7585.99	10470.7	7814.95	9528.18	11581.8	7186.9	6908.26	13870.4	12971.1	11631.9	17146.7	9569.99	13572.8	11808.3	14973.5	12876.1	15047.2	7989.53	10138.7	12768.3	16352.7	9637.11	6359.39	7843.4	7626.56	14836.9	13041.3	6500.51	9273.26	12584.4	11020.5	10600.5	13566.7	15385.2	6634.21	8097.31	10491.6	13151.2	9742.18	5606.1	11772.5	13900.3
	9496.43	8362.39	9342.9	7860.07	10289.7	13105.2	8801.89	7587.64	10455.3	7813.34	9524.28	11566.3	7181.02	6907.78	13850.5	12960.5	11618.2	17119.6	9565.87	13557.9	11801.4	14949.8	12862.9	15021.4	7987.41	10132.9	12753.7	16328.5	9630.64	6362.09	7842.15	7623.92	14824.2	13025	6502.9	9265.53	12569.5	11017.9	10586.1	13553.8	15363.7	6636.74	8096.06	10478.4	13134.3	9739.13	5605.79	11757	13881.4
	9483.33	8355.32	9322.25	7845.66	10280.5	13088.8	8791.68	7589.38	10440	7811.82	9520.5	11551	7175.23	6907.37	13830.8	12950	11604.6	17092.9	9561.86	13543.1	11794.6	14926.4	12850	14995.8	7985.39	10127.3	12739.2	16304.5	9624.28	6364.86	7840.99	7621.37	14811.7	13008.8	6505.36	9257.93	12554.8	11015.3	10571.9	13541	15342.3	6639.34	8094.91	10465.4	13117.6	9736.2	5605.54	11741.7	13862.7
	9470.36	8348.35	9301.75	7831.35	10271.4	13072.6	8781.61	7591.2	10424.9	7810.38	9516.85	11535.8	7169.51	6907.02	13811.3	12939.6	11591.2	17066.3	9557.99	13528.5	11787.9	14903.2	12837.2	14970.4	7983.48	10121.9	12724.9	16280.7	9618.03	6367.69	7839.91	7618.91	14799.3	12992.9	6507.89	9250.47	12540.2	11012.9	10557.9	13528.5	15321.2	6642.01	8093.86	10452.5	13101.1	9733.38	5605.35	11726.6	13844.2
	9457.51	8341.5	9281.38	7817.14	10262.5	13056.5	8771.68	7593.11	10410	7809.03	9513.31	11520.8	7163.88	6906.75	13792.1	12929.5	11577.9	17040.1	9554.23	13514.2	11781.3	14880.2	12824.6	14945.3	7981.68	10116.5	12710.8	16257.2	9611.89	6370.58	7838.91	7616.54	14787.1	12977.1	6510.48	9243.15	12525.8	11010.6	10544	13516.1	15300.3	6644.76	8092.9	10439.8	13084.7	9730.67	5605.21	11711.6	13825.9
	9444.79	8334.75	9261.16	7803.05	10253.8	13040.5	8761.87	7595.11	10395.3	7807.77	9509.89	11505.9	7158.32	6906.55	13773.1	12919.4	11564.8	17014	9550.6	13500	11774.9	14857.4	12812.2	14920.3	7979.97	10111.3	12696.9	16233.8	9605.86	6373.54	7838	7614.25	14775.1	12961.5	6513.15	9235.96	12511.5	11008.4	10530.3	13503.8	15279.5	6647.57	8092.03	10427.2	13068.5	9728.07	5605.14	11696.9	13807.7
	9432.19	8328.11	9241.07	7789.05	10245.2	13024.7	8752.2	7597.19	10380.7	7806.59	9506.6	11491.1	7152.85	6906.42	13754.3	12909.5	11551.9	16988.3	9547.1	13486	11768.7	14834.8	12800	14895.6	7978.38	10106.2	12683.2	16210.7	9599.94	6376.56	7837.17	7612.06	14763.2	12946	6515.88	9228.91	12497.5	11006.4	10516.8	13491.8	15259	6650.46	8091.27	10414.7	13052.4	9725.58	5605.12	11682.3	13789.7
	9419.71	8321.57	9221.13	7775.16	10236.8	13009	8742.65	7599.36	10366.3	7805.49	9503.42	11476.6	7147.46	6906.36	13735.7	12899.7	11539.1	16962.7	9543.71	13472.3	11762.6	14812.5	12787.9	14871.1	7976.88	10101.2	12669.7	16187.8	9594.14	6379.64	7836.43	7609.95	14751.6	12930.8	6518.68	9221.99	12483.5	11004.4	10503.4	13479.9	15238.6	6653.42	8090.59	10402.4	13036.6	9723.2	5605.16	11667.8	13771.9
	9407.36	8315.14	9201.32	7761.38	10228.5	12993.4	8733.24	7601.61	10352	7804.48	9500.37	11462.2	7142.15	6906.37	13717.4	12890.1	11526.5	16937.5	9540.45	13458.7	11756.6	14790.3	12776	14846.8	7975.49	10096.3	12656.3	16165	9588.44	6382.79	7835.77	7607.92	14740.1	12915.7	6521.55	9215.2	12469.8	11002.6	10490.2	13468.2	15218.5	6656.45	8090.01	10390.3	13020.8	9720.94	5605.26	11653.6	13754.2
	9395.13	8308.82	9181.65	7747.7	10220.3	12978	8723.95	7603.95	10337.9	7803.55	9497.43	11447.9	7136.92	6906.45	13699.3	12880.6	11514.1	16912.4	9537.32	13445.3	11750.8	14768.3	12764.3	14822.8	7974.21	10091.6	12643.1	16142.5	9582.85	6386	7835.19	7605.98	14728.8	12900.8	6524.49	9208.55	12456.2	11001	10477.1	13456.7	15198.5	6659.55	8089.52	10378.3	13005.3	9718.78	5605.41	11639.5	13736.7
	9383.03	8302.6	9162.12	7734.12	10212.3	12962.8	8714.8	7606.38	10324	7802.7	9494.61	11433.8	7131.78	6906.6	13681.4	12871.2	11501.8	16887.6	9534.3	13432.1	11745.1	14746.6	12752.8	14798.9	7973.03	10087	12630.2	16120.3	9577.37	6389.28	7834.7	7604.13	14717.7	12886.1	6527.49	9202.03	12442.8	10999.4	10464.2	13445.3	15178.7	6662.72	8089.13	10366.5	12989.9	9716.74	5605.63	11625.5	13719.4
	9371.05	8296.49	9142.73	7720.65	10204.4	12947.7	8705.77	7608.89	10310.2	7801.94	9491.91	11419.8	7126.71	6906.82	13663.7	12862	11489.6	16863.1	9531.41	13419	11739.6	14725.1	12741.4	14775.3	7971.95	10082.4	12617.4	16098.2	9572	6392.62	7834.29	7602.37	14706.7	12871.6	6530.56	9195.65	12429.5	10997.9	10451.5	13434.1	15159.2	6665.96	8088.83	10354.8	12974.6	9714.8	5605.9	11611.7	13702.3
	9359.19	8290.48	9123.47	7707.28	10196.7	12932.7	8696.88	7611.48	10296.6	7801.26	9489.33	11406	7121.72	6907.1	13646.3	12853	11477.7	16838.8	9528.64	13406.2	11734.2	14703.7	12730.2	14751.8	7970.97	10078.1	12604.7	16076.3	9566.74	6396.02	7833.96	7600.69	14696	12857.2	6533.69	9189.4	12416.4	10996.6	10438.9	13423.1	15139.8	6669.28	8088.63	10343.2	12959.6	9712.98	5606.23	11598.1	13685.3
	9347.46	8284.58	9104.35	7694.02	10189.2	12917.8	8688.11	7614.16	10283.2	7800.66	9486.86	11392.4	7116.81	6907.46	13629	12844	11465.8	16814.8	9525.99	13393.6	11728.9	14682.6	12719.2	14728.6	7970.1	10073.8	12592.3	16054.6	9561.59	6399.49	7833.72	7599.09	14685.4	12843.1	6536.9	9183.28	12403.5	10995.4	10426.5	13412.2	15120.6	6672.66	8088.51	10331.8	12944.6	9711.26	5606.61	11584.7	13668.5
	9335.85	8278.78	9085.37	7680.86	10181.8	12903.1	8679.48	7616.92	10269.9	7800.15	9484.52	11378.9	7111.99	6907.89	13612	12835.2	11454.2	16791	9523.47	13381.2	11723.8	14661.7	12708.3	14705.6	7969.33	10069.6	12580.1	16033.2	9556.55	6403.02	7833.55	7597.58	14675	12829.1	6540.17	9177.29	12390.7	10994.4	10414.2	13401.6	15101.7	6676.11	8088.49	10320.5	12929.9	9709.66	5607.06	11571.4	13651.9
	9324.36	8273.08	9066.52	7667.8	10174.5	12888.6	8670.97	7619.77	10256.8	7799.71	9482.29	11365.5	7107.24	6908.38	13595.2	12826.6	11442.7	16767.4	9521.06	13368.9	11718.8	14641	12697.7	14682.8	7968.66	10065.6	12568	16012	9551.61	6406.61	7833.48	7596.16	14664.7	12815.2	6543.5	9171.43	12378.1	10993.4	10402.1	13391	15082.9	6679.64	8088.57	10309.4	12915.3	9708.16	5607.56	11558.3	13635.4
	9313	8267.49	9047.81	7654.84	10167.4	12874.2	8662.59	7622.69	10243.9	7799.36	9480.18	11352.4	7102.57	6908.94	13578.6	12818	11431.3	16744.1	9518.78	13356.8	11713.9	14620.5	12687.2	14660.3	7968.1	10061.7	12556.1	15990.9	9546.78	6410.27	7833.48	7594.82	14654.7	12801.6	6546.91	9165.71	12365.7	10992.6	10390.2	13380.7	15064.3	6683.23	8088.74	10298.5	12900.9	9706.77	5608.11	11545.4	13619.1
	9301.75	8262	9029.23	7641.99	10160.4	12859.9	8654.34	7625.71	10231.1	7799.09	9478.18	11339.3	7097.98	6909.57	13562.3	12809.7	11420.1	16721	9516.62	13345	11709.2	14600.2	12676.8	14637.9	7967.63	10057.9	12544.4	15970.1	9542.06	6413.99	7833.57	7593.56	14644.8	12788.1	6550.38	9160.11	12353.4	10991.8	10378.4	13370.5	15045.9	6686.9	8089	10287.7	12886.6	9705.5	5608.73	11532.6	13603
	9290.63	8256.62	9010.79	7629.24	10153.5	12845.7	8646.22	7628.8	10218.5	7798.9	9476.3	11326.4	7093.47	6910.27	13546.1	12801.4	11409.1	16698.2	9514.58	13333.3	11704.7	14580.1	12666.7	14615.8	7967.27	10054.2	12532.9	15949.5	9537.45	6417.77	7833.74	7592.39	14635.1	12774.8	6553.91	9154.65	12341.2	10991.2	10366.8	13360.5	15027.7	6690.63	8089.35	10277	12872.5	9704.33	5609.4	11520	13587
	9279.63	8251.34	8992.48	7616.59	10146.8	12831.7	8638.22	7631.98	10206	7798.8	9474.54	11313.7	7089.04	6911.04	13530.2	12793.3	11398.2	16675.6	9512.66	13321.8	11700.2	14560.2	12656.7	14593.8	7967.01	10050.7	12521.5	15929.1	9532.94	6421.62	7833.99	7591.31	14625.6	12761.7	6557.51	9149.31	12329.3	10990.8	10355.3	13350.7	15009.7	6694.44	8089.79	10266.5	12858.5	9703.27	5610.13	11507.6	13571.3
	9268.75	8246.16	8974.3	7604.04	10140.3	12817.9	8630.35	7635.24	10193.7	7798.77	9472.9	11301.1	7084.69	6911.87	13514.5	12785.3	11387.5	16653.3	9510.87	13310.5	11695.9	14540.5	12646.9	14572.1	7966.86	10047.2	12510.4	15908.9	9528.54	6425.52	7834.33	7590.31	14616.2	12748.8	6561.18	9144.11	12317.5	10990.4	10344	13341	14991.9	6698.31	8090.33	10256.1	12844.7	9702.32	5610.91	11495.3	13555.6
	9257.99	8241.08	8956.26	7591.6	10133.9	12804.1	8622.61	7638.59	10181.6	7798.82	9471.37	11288.6	7080.42	6912.77	13499	12777.5	11376.9	16631.2	9509.19	13299.3	11691.8	14521.1	12637.2	14550.6	7966.8	10043.9	12499.4	15888.9	9524.25	6429.49	7834.74	7589.39	14607	12736	6564.91	9139.03	12305.8	10990.2	10332.8	13331.5	14974.3	6702.25	8090.96	10245.8	12831.1	9701.47	5611.75	11483.2	13540.2
	9247.35	8236.11	8938.35	7579.25	10127.6	12790.5	8615	7642.01	10169.6	7798.96	9469.95	11276.4	7076.23	6913.74	13483.7	12769.8	11366.5	16609.3	9507.63	13288.4	11687.7	14501.8	12627.7	14529.3	7966.84	10040.7	12488.6	15869.1	9520.06	6433.53	7835.24	7588.55	14598	12723.4	6568.71	9134.09	12294.3	10990.1	10321.8	13322.2	14956.9	6706.27	8091.68	10235.7	12817.6	9700.74	5612.65	11471.2	13524.9
	9236.83	8231.24	8920.58	7567.01	10121.5	12777.1	8607.51	7645.52	10157.8	7799.17	9468.65	11264.2	7072.11	6914.77	13468.6	12762.2	11356.2	16587.7	9506.2	13277.7	11683.9	14482.7	12618.4	14508.2	7966.99	10037.6	12478	15849.5	9515.98	6437.62	7835.82	7587.8	14589.2	12711	6572.58	9129.27	12283	10990.1	10311	13313	14939.7	6710.35	8092.49	10225.8	12804.3	9700.11	5613.6	11459.4	13509.8
	9226.43	8226.47	8902.93	7554.87	10115.5	12763.8	8600.15	7649.11	10146.1	7799.46	9467.47	11252.2	7068.07	6915.87	13453.8	12754.8	11346.1	16566.4	9504.88	13267.1	11680.1	14463.8	12609.3	14487.3	7967.24	10034.6	12467.5	15830.1	9512	6441.78	7836.49	7587.14	14580.5	12698.8	6576.51	9124.58	12271.8	10990.2	10300.3	13304	14922.6	6714.5	8093.39	10216	12791.2	9699.59	5614.61	11447.8	13494.8
	9216.16	8221.8	8885.42	7542.83	10109.7	12750.6	8592.92	7652.79	10134.6	7799.84	9466.4	11240.4	7064.11	6917.04	13439.1	12747.5	11336.1	16545.2	9503.69	13256.7	11676.5	14445.2	12600.3	14466.6	7967.59	10031.7	12457.3	15811	9508.13	6446	7837.24	7586.55	14572	12686.7	6580.5	9120.02	12260.8	10990.4	10289.7	13295.2	14905.8	6718.72	8094.39	10206.3	12778.1	9699.18	5615.68	11436.3	13480.1
	9206	8217.23	8868.03	7530.89	10104	12737.5	8585.81	7656.54	10123.3	7800.29	9465.45	11228.7	7060.23	6918.27	13424.7	12740.4	11326.3	16524.3	9502.61	13246.5	11673	14426.7	12591.5	14446.2	7968.04	10028.9	12447.2	15792	9504.36	6450.28	7838.06	7586.05	14563.7	12674.8	6584.56	9115.59	12249.9	10990.8	10279.3	13286.5	14889.2	6723.01	8095.48	10196.8	12765.3	9698.88	5616.8	11425	13465.4
	9195.96	8212.77	8850.78	7519.05	10098.4	12724.6	8578.83	7660.37	10112.1	7800.82	9464.61	11217.1	7056.43	6919.57	13410.5	12733.4	11316.7	16503.7	9501.66	13236.5	11669.6	14408.4	12582.9	14425.9	7968.59	10026.3	12437.3	15773.2	9500.69	6454.63	7838.98	7585.63	14555.5	12663.1	6588.69	9111.29	12239.2	10991.2	10269.1	13278	14872.7	6727.37	8096.66	10187.4	12752.6	9698.68	5617.98	11413.9	13451
	9186.04	8208.4	8833.66	7507.31	10093	12711.8	8571.98	7664.29	10101.1	7801.43	9463.89	11205.7	7052.7	6920.94	13396.5	12726.5	11307.2	16483.3	9500.82	13226.7	11666.4	14390.4	12574.4	14405.9	7969.24	10023.8	12427.6	15754.7	9497.14	6459.03	7839.97	7585.3	14547.6	12651.6	6592.88	9107.11	12228.7	10991.8	10259	13269.7	14856.5	6731.8	8097.92	10178.2	12740.1	9698.59	5619.22	11402.9	13436.7
	9176.25	8204.14	8816.67	7495.67	10087.7	12699.1	8565.25	7668.29	10090.2	7802.12	9463.28	11194.5	7049.06	6922.37	13382.7	12719.8	11297.8	16463.1	9500.11	13217.1	11663.3	14372.5	12566.1	14386	7969.99	10021.3	12418	15736.3	9493.68	6463.5	7841.04	7585.04	14539.7	12640.2	6597.13	9103.06	12218.3	10992.5	10249.1	13261.5	14840.4	6736.29	8099.28	10169.1	12727.7	9698.61	5620.51	11392.1	13422.6
	9166.57	8199.97	8799.81	7484.13	10082.6	12686.6	8558.64	7672.36	10079.5	7802.88	9462.78	11183.4	7045.49	6923.86	13369.1	12713.2	11288.6	16443.2	9499.51	13207.6	11660.4	14354.9	12558	14366.4	7970.84	10019	12408.6	15718.2	9490.33	6468.03	7842.2	7584.87	14532.1	12629	6601.45	9099.14	12208	10993.4	10239.3	13253.5	14824.5	6740.86	8100.74	10160.2	12715.5	9698.74	5621.85	11381.4	13408.7
	9157.01	8195.91	8783.08	7472.69	10077.6	12674.2	8552.16	7676.52	10068.9	7803.73	9462.4	11172.4	7042	6925.43	13355.8	12706.7	11279.6	16423.5	9499.04	13198.3	11657.6	14337.4	12550	14347	7971.79	10016.8	12399.5	15700.3	9487.08	6472.62	7843.44	7584.78	14524.7	12617.9	6605.83	9095.34	12197.9	10994.3	10229.7	13245.7	14808.9	6745.49	8102.28	10151.4	12703.4	9698.97	5623.26	11370.9	13394.9
	9147.56	8191.94	8766.47	7461.35	10072.7	12662	8545.81	7680.76	10058.5	7804.65	9462.13	11161.6	7038.58	6927.05	13342.6	12700.4	11270.7	16404	9498.68	13189.3	11654.9	14320.1	12542.2	14327.8	7972.84	10014.8	12390.4	15682.5	9483.94	6477.27	7844.76	7584.78	14517.4	12607.1	6610.28	9091.67	12188	10995.4	10220.2	13238	14793.4	6750.19	8103.91	10142.7	12691.5	9699.31	5624.71	11360.6	13381.3
	9138.24	8188.08	8750	7450.11	10068	12649.9	8539.58	7685.08	10048.3	7805.65	9461.98	11151	7035.24	6928.75	13329.6	12694.2	11262	16384.8	9498.44	13180.4	11652.3	14303.1	12534.6	14308.8	7973.99	10012.8	12381.6	15665	9480.9	6481.99	7846.16	7584.85	14510.2	12596.4	6614.79	9088.13	12178.2	10996.5	10210.8	13230.5	14778.1	6754.96	8105.63	10134.2	12679.7	9699.76	5626.23	11350.4	13367.8
	9129.04	8184.31	8733.65	7438.97	10063.4	12637.9	8533.48	7689.47	10038.2	7806.72	9461.93	11140.5	7031.98	6930.5	13316.9	12688.2	11253.4	16365.8	9498.32	13171.6	11649.9	14286.2	12527.1	14290	7975.24	10010.9	12373	15647.7	9477.96	6486.76	7847.65	7585.01	14503.3	12585.9	6619.37	9084.72	12168.6	10997.8	10201.7	13223.1	14763	6759.8	8107.45	10125.8	12668.1	9700.31	5627.8	11340.4	13354.5
	9119.95	8180.65	8717.43	7427.93	10058.9	12626	8527.5	7693.95	10028.3	7807.88	9462.01	11130.1	7028.8	6932.32	13304.4	12682.2	11245	16347.1	9498.33	13163.1	11647.6	14269.5	12519.8	14271.4	7976.6	10009.2	12364.5	15630.6	9475.13	6491.6	7849.21	7585.25	14496.5	12575.5	6624.01	9081.42	12159.2	10999.2	10192.6	13216	14748.1	6764.7	8109.35	10117.5	12656.7	9700.97	5629.42	11330.5	13341.4
	9110.98	8177.08	8701.34	7416.99	10054.6	12614.3	8521.65	7698.51	10018.5	7809.11	9462.19	11119.9	7025.69	6934.21	13292	12676.5	11236.7	16328.6	9498.45	13154.8	11645.4	14253.1	12512.7	14253	7978.05	10007.5	12356.2	15613.6	9472.4	6496.5	7850.86	7585.57	14489.9	12565.3	6628.71	9078.26	12149.8	11000.8	10183.8	13209	14733.4	6769.68	8111.34	10109.4	12645.4	9701.73	5631.1	11320.8	13328.5
	9102.13	8173.61	8685.38	7406.14	10050.4	12602.7	8515.92	7703.14	10008.9	7810.42	9462.49	11109.8	7022.66	6936.16	13279.9	12670.8	11228.5	16310.3	9498.68	13146.6	11643.4	14236.8	12505.7	14234.8	7979.6	10006	12348.1	15596.9	9469.77	6501.46	7852.59	7585.97	14483.5	12555.3	6633.48	9075.22	12140.7	11002.4	10175	13202.1	14718.9	6774.72	8113.43	10101.5	12634.2	9702.6	5632.84	11311.3	13315.7
	9093.4	8170.25	8669.54	7395.4	10046.4	12591.2	8510.31	7707.86	9999.43	7811.8	9462.9	11099.9	7019.71	6938.17	13268	12665.3	11220.5	16292.3	9499.04	13138.6	11641.5	14220.8	12498.9	14216.8	7981.24	10004.6	12340.1	15580.4	9467.24	6506.48	7854.4	7586.45	14477.2	12545.5	6638.31	9072.3	12131.7	11004.2	10166.5	13195.4	14704.5	6779.83	8115.6	10093.7	12623.3	9703.58	5634.63	11301.9	13303.1
	9084.78	8166.97	8653.83	7384.75	10042.5	12579.9	8504.83	7712.65	9990.13	7813.26	9463.42	11090.1	7016.83	6940.25	13256.3	12659.9	11212.7	16274.5	9499.52	13130.8	11639.7	14204.9	12492.2	14199.1	7982.99	10003.3	12332.3	15564.1	9464.82	6511.57	7856.29	7587.01	14471.1	12535.8	6643.21	9069.51	12122.8	11006	10158	13188.9	14690.4	6785.01	8117.86	10086	12612.4	9704.66	5636.48	11292.6	13290.6
	9076.29	8163.8	8638.24	7374.2	10038.7	12568.7	8499.48	7717.52	9980.98	7814.79	9464.05	11080.4	7014.03	6942.39	13244.8	12654.7	11205	16257	9500.11	13123.2	11638.1	14189.2	12485.8	14181.5	7984.84	10002.1	12324.7	15548	9462.49	6516.71	7858.27	7587.65	14465.2	12526.3	6648.16	9066.85	12114.1	11008	10149.8	13182.5	14676.5	6790.25	8120.22	10078.4	12601.7	9705.85	5638.38	11283.6	13278.3
	9067.91	8160.73	8622.78	7363.75	10035.1	12557.6	8494.25	7722.48	9971.98	7816.41	9464.8	11070.9	7011.3	6944.6	13233.6	12649.6	11197.5	16239.6	9500.83	13115.7	11636.6	14173.7	12479.4	14164.1	7986.79	10001	12317.3	15532.1	9460.27	6521.91	7860.32	7588.38	14459.4	12517	6653.19	9064.31	12105.6	11010.1	10141.6	13176.3	14662.7	6795.56	8122.66	10071	12591.2	9707.15	5640.34	11274.7	13266.2
	9059.64	8157.75	8607.45	7353.4	10031.6	12546.7	8489.14	7727.5	9963.14	7818.09	9465.66	11061.6	7008.66	6946.86	13222.5	12644.6	11190.1	16222.6	9501.66	13108.5	11635.2	14158.5	12473.3	14147	7988.83	10000.1	12310.1	15516.4	9458.15	6527.18	7862.46	7589.18	14453.8	12507.8	6658.27	9061.89	12097.2	11012.3	10133.7	13170.3	14649.1	6800.94	8125.19	10063.8	12580.8	9708.55	5642.35	11265.9	13254.2
	9051.5	8154.88	8592.24	7343.14	10028.2	12535.8	8484.15	7732.61	9954.46	7819.85	9466.63	11052.4	7006.08	6949.19	13211.6	12639.8	11182.9	16205.7	9502.61	13101.4	11633.9	14143.4	12467.3	14130	7990.98	9999.19	12303	15500.9	9456.13	6532.51	7864.68	7590.06	14448.4	12498.8	6663.42	9059.6	12089	11014.7	10125.8	13164.4	14635.8	6806.39	8127.81	10056.6	12570.6	9710.05	5644.42	11257.3	13242.4
	9043.47	8152.1	8577.16	7332.99	10025	12525.1	8479.29	7737.8	9945.93	7821.69	9467.71	11043.3	7003.59	6951.59	13201	12635.1	11175.8	16189.1	9503.68	13094.5	11632.8	14128.5	12461.5	14113.3	7993.22	9998.43	12296.1	15485.6	9454.21	6537.9	7866.98	7591.03	14443.1	12490	6668.63	9057.43	12080.9	11017.1	10118.1	13158.7	14622.6	6811.9	8130.53	10049.7	12560.5	9711.67	5646.54	11248.9	13230.8
	9035.55	8149.41	8562.2	7322.93	10021.9	12514.6	8474.56	7743.06	9937.55	7823.6	9468.9	11034.4	7001.17	6954.05	13190.5	12630.6	11168.9	16172.7	9504.87	13087.8	11631.8	14113.8	12455.8	14096.7	7995.56	9997.79	12289.4	15470.5	9452.39	6543.34	7869.36	7592.07	14438	12481.3	6673.9	9055.38	12072.9	11019.7	10110.6	13153.2	14609.6	6817.48	8133.33	10042.8	12550.6	9713.38	5648.72	11240.6	13219.3
	9027.76	8146.83	8547.36	7312.97	10018.9	12504.2	8469.94	7748.4	9929.32	7825.59	9470.2	11025.6	6998.82	6956.57	13180.3	12626.2	11162.1	16156.6	9506.18	13081.2	11630.9	14099.3	12450.3	14080.4	7998.01	9997.25	12282.9	15455.6	9450.68	6548.85	7871.82	7593.2	14433.1	12472.8	6679.24	9053.46	12065.2	11022.4	10103.2	13147.8	14596.8	6823.13	8136.22	10036.1	12540.9	9715.2	5650.95	11232.5	13208
	9020.08	8144.34	8532.65	7303.1	10016.1	12493.8	8465.45	7753.82	9921.25	7827.65	9471.62	11017	6996.55	6959.15	13170.2	12621.9	11155.4	16140.7	9507.6	13074.9	11630.2	14085	12444.9	14064.3	8000.55	9996.82	12276.5	15441	9449.06	6554.42	7874.37	7594.4	14428.3	12464.5	6684.64	9051.66	12057.5	11025.2	10096	13142.5	14584.2	6828.85	8139.2	10029.5	12531.2	9717.13	5653.24	11224.5	13196.9
	9012.52	8141.95	8518.06	7293.34	10013.4	12483.7	8461.09	7759.32	9913.34	7829.79	9473.15	11008.5	6994.36	6961.79	13160.4	12617.7	11148.9	16125	9509.15	13068.7	11629.6	14071	12439.8	14048.3	8003.18	9996.49	12270.3	15426.5	9447.54	6560.05	7876.99	7595.69	14423.7	12456.3	6690.1	9049.98	12050	11028.1	10088.9	13137.5	14571.8	6834.63	8142.27	10023.1	12521.8	9719.16	5655.58	11216.7	13185.9
	9005.07	8139.66	8503.59	7283.67	10010.8	12473.6	8456.84	7764.89	9905.57	7832	9474.78	11000.1	6992.25	6964.5	13150.7	12613.7	11142.6	16109.6	9510.81	13062.7	11629.1	14057.1	12434.7	14032.6	8005.92	9996.28	12264.3	15412.2	9446.13	6565.74	7879.7	7597.05	14419.3	12448.3	6695.63	9048.43	12042.7	11031.1	10081.9	13132.6	14559.6	6840.48	8145.42	10016.8	12512.5	9721.3	5657.98	11209	13175.1
	8997.74	8137.46	8489.25	7274.09	10008.4	12463.7	8452.72	7770.54	9897.96	7834.28	9476.53	10991.9	6990.2	6967.27	13141.3	12609.8	11136.4	16094.4	9512.59	13056.9	11628.7	14043.3	12429.9	14017.1	8008.76	9996.17	12258.5	15398.1	9444.81	6571.5	7882.49	7598.49	14415.1	12440.5	6701.21	9047	12035.5	11034.2	10075.1	13127.8	14547.6	6846.4	8148.67	10010.7	12503.3	9723.55	5660.43	11201.5	13164.5
	8990.52	8135.36	8475.03	7264.62	10006.1	12453.9	8448.73	7776.27	9890.5	7836.64	9478.39	10983.9	6988.24	6970.1	13132.1	12606.1	11130.4	16079.4	9514.49	13051.3	11628.5	14029.8	12425.2	14001.8	8011.69	9996.17	12252.8	15384.2	9443.59	6577.31	7885.36	7600.01	14411	12432.8	6706.86	9045.7	12028.5	11037.5	10068.5	13123.3	14535.8	6852.38	8152	10004.7	12494.3	9725.89	5662.94	11194.2	13154
	8983.43	8133.35	8460.93	7255.24	10004	12444.2	8444.85	7782.07	9883.2	7839.07	9480.36	10976	6986.35	6972.99	13123.1	12602.5	11124.5	16064.7	9516.5	13045.8	11628.3	14016.5	12420.7	13986.7	8014.72	9996.27	12247.3	15370.6	9442.48	6583.18	7888.31	7601.62	14407.1	12425.3	6712.58	9044.51	12021.6	11040.8	10062	13118.9	14524.1	6858.43	8155.43	9998.78	12485.4	9728.35	5665.5	11187	13143.7
	8976.44	8131.45	8446.95	7245.95	10001.9	12434.7	8441.1	7787.95	9876.05	7841.58	9482.44	10968.2	6984.53	6975.95	13114.3	12599	11118.7	16050.2	9518.64	13040.5	11628.4	14003.4	12416.3	13971.8	8017.85	9996.49	12242	15357.1	9441.46	6589.11	7891.35	7603.3	14403.3	12418	6718.35	9043.45	12014.9	11044.3	10055.6	13114.6	14512.7	6864.55	8158.94	9993.04	12476.7	9730.9	5668.11	11180	13133.5
	8969.58	8129.64	8433.1	7236.77	10000	12425.2	8437.47	7793.91	9869.05	7844.15	9484.63	10960.6	6982.79	6978.96	13105.6	12595.7	11113.1	16035.9	9520.89	13035.4	11628.5	13990.5	12412.1	13957	8021.08	9996.8	12236.9	15343.8	9440.54	6595.11	7894.46	7605.06	14399.7	12410.8	6724.18	9042.51	12008.3	11047.9	10049.4	13110.5	14501.4	6870.73	8162.54	9987.44	12468.1	9733.56	5670.78	11173.1	13123.5
	8962.83	8127.92	8419.36	7227.67	9998.26	12416	8433.97	7799.94	9862.2	7846.8	9486.93	10953.1	6981.13	6982.04	13097.2	12592.5	11107.7	16021.9	9523.26	13030.5	11628.8	13977.8	12408	13942.5	8024.41	9997.23	12231.9	15330.7	9439.72	6601.16	7897.66	7606.89	14396.3	12403.8	6730.08	9041.69	12001.9	11051.6	10043.3	13106.6	14490.4	6876.98	8166.23	9981.97	12459.7	9736.33	5673.51	11166.4	13113.7
	8956.19	8126.3	8405.75	7218.68	9996.62	12406.8	8430.59	7806.05	9855.5	7849.53	9489.34	10945.7	6979.54	6985.17	13089	12589.4	11102.4	16008.1	9525.75	13025.8	11629.1	13965.2	12404.1	13928.2	8027.84	9997.76	12227.2	15317.9	9439	6607.27	7900.94	7608.81	14393.1	12397	6736.04	9041	11995.6	11055.4	10037.4	13102.8	14479.5	6883.29	8170.01	9976.65	12451.5	9739.2	5676.29	11159.8	13104
	8949.67	8124.78	8392.26	7209.78	9995.11	12397.7	8427.33	7812.23	9848.96	7852.32	9491.86	10938.5	6978.02	6988.37	13081	12586.5	11097.2	15994.5	9528.36	13021.2	11629.7	13952.9	12400.4	13914.1	8031.36	9998.4	12222.6	15305.2	9438.38	6613.45	7904.3	7610.81	14390	12390.3	6742.06	9040.42	11989.5	11059.4	10031.6	13099.2	14468.8	6889.67	8173.88	9971.46	12443.4	9742.18	5679.12	11153.4	13094.5
	8943.27	8123.35	8378.88	7200.98	9993.74	12388.8	8424.19	7818.49	9842.57	7855.19	9494.49	10931.5	6976.58	6991.63	13073.2	12583.7	11092.2	15981.2	9531.09	13016.8	11630.3	13940.7	12396.8	13900.2	8034.98	9999.14	12218.1	15292.7	9437.85	6619.68	7907.74	7612.88	14387.1	12383.8	6748.15	9039.97	11983.5	11063.4	10026	13095.8	14458.4	6896.12	8177.84	9966.4	12435.4	9745.26	5682.01	11147.2	13085.2
	8936.98	8122.02	8365.63	7192.27	9992.5	12380	8421.18	7824.83	9836.33	7858.13	9497.23	10924.6	6975.22	6994.95	13065.7	12581.1	11087.3	15968.1	9533.93	13012.6	11631	13928.8	12393.4	13886.5	8038.7	9999.99	12213.9	15280.5	9437.43	6625.97	7911.26	7615.03	14384.3	12377.5	6754.29	9039.64	11977.7	11067.6	10020.5	13092.5	14448.1	6902.64	8181.88	9961.49	12427.6	9748.45	5684.96	11141.1	13076
	8930.8	8120.78	8352.5	7183.66	9991.38	12371.3	8418.29	7831.24	9830.24	7861.15	9500.08	10917.8	6973.93	6998.33	13058.3	12578.6	11082.6	15955.2	9536.9	13008.6	11631.9	13917	12390.2	13873	8042.52	10000.9	12209.8	15268.4	9437.1	6632.33	7914.87	7617.27	14381.7	12371.3	6760.5	9039.43	11972	11071.9	10015.1	13089.3	14438	6909.22	8186.01	9956.71	12419.9	9751.74	5687.96	11135.1	13067
	8924.74	8119.64	8339.49	7175.15	9990.4	12362.8	8415.53	7837.72	9824.3	7864.23	9503.04	10911.1	6972.71	7001.77	13051.1	12576.2	11078.1	15942.6	9539.98	13004.8	11632.9	13905.5	12387.1	13859.7	8046.44	10002	12205.9	15256.5	9436.88	6638.74	7918.55	7619.58	14379.3	12365.3	6766.76	9039.34	11966.4	11076.2	10009.9	13086.4	14428.1	6915.86	8190.23	9952.07	12412.4	9755.13	5691.01	11129.4	13058.1
	8918.8	8118.59	8326.59	7166.73	9989.55	12354.4	8412.88	7844.28	9818.52	7867.39	9506.11	10904.6	6971.57	7005.28	13044.1	12573.9	11073.6	15930.2	9543.18	13001.1	11634.1	13894.1	12384.2	13846.6	8050.45	10003.2	12202.1	15244.9	9436.75	6645.21	7922.32	7621.96	14377	12359.5	6773.09	9039.38	11961.1	11080.7	10004.8	13083.6	14418.3	6922.57	8194.54	9947.56	12405	9758.63	5694.12	11123.7	13049.4
	8912.97	8117.64	8313.82	7158.4	9988.82	12346.1	8410.36	7850.92	9812.88	7870.61	9509.29	10898.3	6970.51	7008.84	13037.3	12571.8	11069.4	15918	9546.49	12997.6	11635.3	13882.9	12381.4	13833.7	8054.57	10004.4	12198.6	15233.4	9436.71	6651.75	7926.17	7624.43	14374.9	12353.8	6779.48	9039.53	11955.8	11085.4	9999.93	13080.9	14408.8	6929.35	8198.94	9943.19	12397.8	9762.23	5697.28	11118.2	13040.9
	8907.25	8116.78	8301.16	7150.17	9988.23	12337.9	8407.96	7857.63	9807.4	7873.91	9512.58	10892.1	6969.52	7012.46	13030.7	12569.9	11065.3	15906.1	9549.93	12994.3	11636.7	13871.9	12378.8	13821.1	8058.78	10005.8	12195.2	15222.1	9436.78	6658.34	7930.1	7626.97	14373	12348.3	6785.93	9039.81	11950.7	11090.1	9995.16	13078.4	14399.5	6936.19	8203.43	9938.96	12390.8	9765.94	5700.49	11112.9	13032.6
	8901.65	8116.02	8288.62	7142.04	9987.77	12329.8	8405.68	7864.41	9802.06	7877.28	9515.97	10886	6968.6	7016.14	13024.4	12568	11061.3	15894.4	9553.48	12991.1	11638.2	13861.1	12376.3	13808.6	8063.08	10007.3	12192	15211.1	9436.94	6664.99	7934.11	7629.59	14371.2	12342.9	6792.44	9040.2	11945.8	11094.9	9990.53	13076.1	14390.4	6943.1	8208	9934.86	12383.8	9769.75	5703.76	11107.8	13024.4
	8896.17	8115.35	8276.2	7134	9987.43	12321.9	8403.53	7871.27	9796.88	7880.72	9519.48	10880.1	6967.76	7019.88	13018.2	12566.3	11057.4	15882.9	9557.15	12988.2	11639.8	13850.5	12374	13796.3	8067.49	10008.9	12188.9	15200.2	9437.21	6671.7	7938.21	7632.29	14369.6	12337.7	6799.02	9040.72	11941	11099.9	9986.04	13073.9	14381.4	6950.08	8212.66	9930.9	12377.1	9773.66	5707.08	11102.7	13016.3
	8890.79	8114.78	8263.9	7126.05	9987.22	12314.1	8401.49	7878.2	9791.84	7884.23	9523.09	10874.3	6966.99	7023.68	13012.2	12564.7	11053.7	15871.7	9560.94	12985.4	11641.6	13840.1	12371.9	13784.2	8071.99	10010.5	12186.1	15189.5	9437.56	6678.48	7942.38	7635.07	14368.2	12332.7	6805.65	9041.35	11936.3	11104.9	9981.69	13071.9	14372.6	6957.12	8217.41	9927.08	12370.4	9777.68	5710.46	11097.9	13008.4
	8885.53	8114.3	8251.71	7118.2	9987.14	12306.4	8399.58	7885.21	9786.96	7887.81	9526.81	10868.6	6966.29	7027.54	13006.4	12563.3	11050.2	15860.7	9564.85	12982.8	11643.4	13829.9	12369.9	13772.3	8076.59	10012.3	12183.4	15179.1	9438.02	6685.31	7946.64	7637.92	14366.9	12327.8	6812.34	9042.11	11931.8	11110.1	9977.49	13070.1	14364.1	6964.22	8222.24	9923.38	12363.9	9781.8	5713.89	11093.2	13000.7
	8880.38	8113.91	8239.64	7110.44	9987.19	12298.8	8397.79	7892.28	9782.22	7891.46	9530.64	10863.1	6965.67	7031.46	13000.9	12562	11046.8	15849.9	9568.87	12980.4	11645.4	13819.9	12368.1	13760.6	8081.28	10014.2	12180.9	15168.8	9438.57	6692.2	7950.97	7640.85	14365.8	12323.1	6819.09	9042.98	11927.5	11115.4	9973.43	13068.4	14355.7	6971.39	8227.17	9919.83	12357.6	9786.02	5717.38	11088.6	12993.2
	8875.35	8113.62	8227.68	7102.78	9987.36	12291.4	8396.11	7899.43	9777.63	7895.17	9534.58	10857.7	6965.12	7035.43	12995.5	12560.8	11043.5	15839.4	9573.01	12978.1	11647.5	13810.1	12366.4	13749.1	8086.08	10016.2	12178.5	15158.7	9439.22	6699.15	7955.39	7643.86	14364.9	12318.6	6825.91	9043.97	11923.3	11120.8	9969.5	13066.9	14347.5	6978.62	8232.18	9916.4	12351.4	9790.35	5720.92	11084.2	12985.8
	8870.42	8113.42	8215.84	7095.21	9987.66	12284	8394.56	7906.66	9773.19	7898.96	9538.62	10852.5	6964.65	7039.47	12990.3	12559.8	11040.4	15829	9577.27	12976	11649.7	13800.4	12364.9	13737.8	8090.96	10018.3	12176.3	15148.9	9439.97	6706.16	7959.89	7646.94	14364.1	12314.2	6832.78	9045.08	11919.2	11126.3	9965.72	13065.5	14339.5	6985.92	8237.27	9913.11	12345.4	9794.78	5724.51	11079.9	12978.6
	8865.61	8113.31	8204.11	7087.73	9988.09	12276.8	8393.13	7913.95	9768.89	7902.82	9542.78	10847.4	6964.25	7043.56	12985.3	12558.9	11037.5	15818.9	9581.64	12974.1	11652.1	13791	12363.5	13726.7	8095.95	10020.5	12174.3	15139.2	9440.81	6713.23	7964.47	7650.1	14363.5	12310	6839.71	9046.31	11915.3	11131.9	9962.08	13064.3	14331.7	6993.28	8242.45	9909.96	12339.5	9799.31	5728.15	11075.8	12971.5
	8860.91	8113.29	8192.5	7080.35	9988.65	12269.7	8391.83	7921.32	9764.74	7906.74	9547.03	10842.4	6963.92	7047.71	12980.5	12558.2	11034.6	15809.1	9586.13	12972.4	11654.6	13781.7	12362.3	13715.8	8101.03	10022.8	12172.5	15129.7	9441.75	6720.36	7969.13	7653.33	14363	12305.9	6846.71	9047.66	11911.5	11137.6	9958.58	13063.2	14324.1	7000.71	8247.72	9906.94	12333.7	9803.94	5731.85	11071.9	12964.6
	8856.32	8113.37	8181	7073.05	9989.33	12262.7	8390.64	7928.76	9760.74	7910.73	9551.4	10837.6	6963.66	7051.92	12975.9	12557.5	11032	15799.4	9590.74	12970.8	11657.1	13772.6	12361.3	13705.1	8106.21	10025.2	12170.8	15120.4	9442.79	6727.54	7973.87	7656.65	14362.7	12302	6853.76	9049.12	11907.9	11143.4	9955.22	13062.3	14316.6	7008.2	8253.08	9904.05	12328.1	9808.67	5735.61	11068.1	12957.8
	8851.85	8113.53	8169.61	7065.85	9990.14	12255.8	8389.57	7936.27	9756.89	7914.79	9555.87	10832.9	6963.48	7056.19	12971.6	12557	11029.4	15790	9595.46	12969.4	11659.8	13763.7	12360.4	13694.6	8111.48	10027.7	12169.3	15111.3	9443.92	6734.79	7978.69	7660.03	14362.6	12298.3	6860.87	9050.7	11904.4	11149.4	9951.99	13061.6	14309.4	7015.76	8258.52	9901.29	12322.7	9813.51	5739.41	11064.4	12951.2
	8847.48	8113.79	8158.34	7058.75	9991.07	12249.1	8388.62	7943.85	9753.18	7918.92	9560.45	10828.4	6963.37	7060.52	12967.4	12556.7	11027	15780.8	9600.3	12968.2	11662.7	13755	12359.7	13684.3	8116.85	10030.3	12168	15102.4	9445.15	6742.1	7983.59	7663.5	14362.6	12294.7	6868.04	9052.4	11901	11155.4	9948.91	13061	14302.3	7023.38	8264.04	9898.67	12317.3	9818.44	5743.27	11060.9	12944.8
	8843.22	8114.15	8147.17	7051.73	9992.13	12242.5	8387.79	7951.51	9749.62	7923.11	9565.13	10823.9	6963.33	7064.9	12963.4	12556.4	11024.8	15771.9	9605.26	12967.2	11665.6	13746.5	12359.1	13674.1	8122.31	10033	12166.9	15093.7	9446.48	6749.46	7988.57	7667.04	14362.8	12291.2	6875.28	9054.22	11897.8	11161.6	9945.96	13060.5	14295.5	7031.06	8269.65	9896.18	12312.2	9823.48	5747.18	11057.6	12938.5
	8839.08	8114.59	8136.13	7044.81	9993.31	12235.9	8387.08	7959.23	9746.2	7927.37	9569.92	10819.7	6963.37	7069.35	12959.6	12556.3	11022.7	15763.2	9610.33	12966.3	11668.7	13738.2	12358.6	13664.2	8127.87	10035.8	12165.9	15085.2	9447.9	6756.88	7993.63	7670.65	14363.1	12288	6882.57	9056.15	11894.8	11167.9	9943.15	13060.3	14288.8	7038.8	8275.35	9893.82	12307.1	9828.62	5751.15	11054.4	12932.4
	8835.04	8115.12	8125.19	7037.98	9994.62	12229.5	8386.49	7967.03	9742.93	7931.7	9574.82	10815.5	6963.47	7073.85	12956	12556.4	11020.7	15754.7	9615.52	12965.6	11671.8	13730.1	12358.4	13654.5	8133.53	10038.7	12165.1	15076.9	9449.42	6764.37	7998.77	7674.34	14363.7	12284.9	6889.91	9058.2	11891.9	11174.2	9940.48	13060.1	14282.3	7046.61	8281.14	9891.59	12302.2	9833.86	5755.17	11051.3	12926.4
	8831.12	8115.75	8114.36	7031.24	9996.05	12223.3	8386.02	7974.89	9739.8	7936.09	9579.82	10811.5	6963.65	7078.4	12952.5	12556.6	11018.9	15746.4	9620.82	12965.1	11675.1	13722.1	12358.2	13645	8139.28	10041.7	12164.4	15068.8	9451.03	6771.91	8004	7678.11	14364.3	12281.9	6897.32	9060.37	11889.1	11180.7	9937.95	13060.2	14276	7054.49	8287	9889.49	12297.5	9839.21	5759.24	11048.4	12920.6
	8827.3	8116.46	8103.65	7024.6	9997.6	12217.1	8385.66	7982.83	9736.81	7940.55	9584.93	10807.6	6963.9	7083.02	12949.3	12556.9	11017.2	15738.3	9626.24	12964.8	11678.6	13714.4	12358.3	13635.6	8145.12	10044.8	12163.9	15060.9	9452.74	6779.51	8009.3	7681.95	14365.1	12279.1	6904.79	9062.65	11886.5	11187.3	9935.56	13060.4	14269.9	7062.42	8292.96	9887.53	12292.9	9844.65	5763.36	11045.7	12915
	8823.6	8117.27	8093.04	7018.04	9999.28	12211	8385.43	7990.84	9733.97	7945.08	9590.14	10803.9	6964.23	7087.69	12946.3	12557.3	11015.6	15730.5	9631.78	12964.6	11682.1	13706.8	12358.5	13626.5	8151.06	10048	12163.6	15053.2	9454.55	6787.17	8014.68	7685.86	14366.1	12276.5	6912.31	9065.05	11884	11194	9933.3	13060.7	14263.9	7070.42	8298.99	9885.7	12288.4	9850.19	5767.54	11043	12909.5
	8820	8118.16	8082.55	7011.58	10001.1	12205.1	8385.32	7998.91	9731.28	7949.67	9595.45	10800.3	6964.62	7092.42	12943.5	12557.9	11014.2	15722.9	9637.43	12964.6	11685.7	13699.4	12358.8	13617.5	8157.1	10051.3	12163.5	15045.6	9456.45	6794.89	8020.14	7689.85	14367.3	12274	6919.9	9067.56	11881.6	11200.8	9931.18	13061.2	14258.2	7078.48	8305.12	9884	12284.1	9855.83	5771.77	11040.6	12904.2
	8816.51	8119.15	8072.16	7005.2	10003	12199.2	8385.32	8007.06	9728.73	7954.32	9600.88	10796.8	6965.09	7097.2	12940.8	12558.6	11013	15715.5	9643.2	12964.7	11689.5	13692.2	12359.3	13608.8	8163.23	10054.7	12163.5	15038.3	9458.44	6802.66	8025.69	7693.92	14368.6	12271.7	6927.54	9070.19	11879.4	11207.7	9929.19	13061.9	14252.6	7086.61	8311.32	9882.43	12279.9	9861.58	5776.05	11038.3	12899
	8813.13	8120.23	8061.89	6998.92	10005.1	12193.5	8385.44	8015.27	9726.32	7959.04	9606.4	10793.4	6965.62	7102.04	12938.4	12559.4	11011.8	15708.3	9649.08	12965	11693.4	13685.2	12359.9	13600.2	8169.45	10058.2	12163.7	15031.2	9460.54	6810.5	8031.31	7698.06	14370	12269.5	6935.24	9072.94	11877.4	11214.7	9927.34	13062.7	14247.3	7094.79	8317.62	9880.99	12275.9	9867.42	5780.38	11036.1	12894
	8809.86	8121.39	8051.72	6992.73	10007.2	12187.9	8385.68	8023.55	9724.05	7963.83	9612.03	10790.2	6966.23	7106.94	12936.2	12560.4	11010.8	15701.4	9655.08	12965.5	11697.4	13678.3	12360.7	13591.9	8175.77	10061.7	12164.1	15024.2	9462.72	6818.39	8037.01	7702.27	14371.7	12267.5	6943	9075.8	11875.4	11221.9	9925.63	13063.6	14242.1	7103.04	8323.99	9879.68	12272	9873.36	5784.77	11034.1	12889.1
	8806.7	8122.65	8041.66	6986.63	10009.5	12182.4	8386.04	8031.91	9721.93	7968.68	9617.77	10787.2	6966.91	7111.89	12934.1	12561.5	11010	15694.7	9661.19	12966.2	11701.5	13671.7	12361.6	13583.7	8182.18	10065.4	12164.6	15017.4	9465.01	6826.35	8042.79	7706.56	14373.4	12265.6	6950.81	9078.77	11873.7	11229.1	9924.05	13064.7	14237.1	7111.35	8330.45	9878.5	12268.3	9879.4	5789.21	11032.2	12884.4
	8803.65	8123.99	8031.72	6980.62	10011.9	12177	8386.52	8040.32	9719.95	7973.59	9623.61	10784.2	6967.66	7116.9	12932.2	12562.7	11009.3	15688.2	9667.42	12967	11705.7	13665.2	12362.7	13575.7	8188.69	10069.2	12165.3	15010.9	9467.38	6834.36	8048.65	7710.92	14375.4	12263.9	6958.69	9081.86	11872	11236.4	9922.6	13066	14232.3	7119.73	8337	9877.45	12264.7	9885.55	5793.7	11030.5	12879.9
	8800.7	8125.43	8021.87	6974.7	10014.5	12171.8	8387.12	8048.81	9718.12	7978.57	9629.55	10781.4	6968.49	7121.97	12930.6	12564	11008.7	15681.9	9673.77	12968.1	11710	13659	12364	13567.9	8195.29	10073.1	12166.2	15004.5	9469.86	6842.43	8054.6	7715.36	14377.5	12262.4	6966.62	9085.06	11870.5	11243.9	9921.29	13067.4	14227.6	7128.16	8343.63	9876.53	12261.2	9891.79	5798.25	11028.9	12875.5
	8797.87	8126.95	8012.14	6968.87	10017.2	12166.6	8387.83	8057.37	9716.42	7983.61	9635.59	10778.7	6969.38	7127.09	12929.1	12565.5	11008.3	15675.9	9680.23	12969.2	11714.5	13652.9	12365.3	13560.3	8201.99	10077.1	12167.2	14998.3	9472.42	6850.56	8060.62	7719.86	14379.7	12261	6974.61	9088.38	11869.2	11251.4	9920.12	13069	14223.2	7136.66	8350.34	9875.74	12257.9	9898.13	5802.84	11027.5	12871.2
	8795.14	8128.56	8002.51	6963.13	10019.9	12161.6	8388.67	8065.99	9714.87	7988.71	9641.74	10776.2	6970.35	7132.27	12927.8	12567.2	11008	15670	9686.8	12970.6	11719.1	13647	12366.9	13552.9	8208.78	10081.2	12168.4	14992.3	9475.09	6858.75	8066.72	7724.45	14382.1	12259.7	6982.65	9091.81	11868	11259.1	9919.08	13070.7	14218.9	7145.22	8357.13	9875.08	12254.7	9904.57	5807.49	11026.2	12867.2
	8792.51	8130.26	7992.99	6957.48	10022.8	12156.6	8389.62	8074.68	9713.46	7993.88	9648	10773.7	6971.38	7137.5	12926.7	12568.9	11007.9	15664.4	9693.49	12972.1	11723.7	13641.3	12368.6	13545.7	8215.66	10085.3	12169.7	14986.5	9477.84	6866.99	8072.9	7729.11	14384.7	12258.6	6990.76	9095.36	11866.9	11266.8	9918.17	13072.6	14214.9	7153.84	8364.01	9874.55	12251.6	9911.11	5812.19	11025	12863.3
	8790	8132.05	7983.58	6951.92	10025.9	12151.8	8390.68	8083.44	9712.19	7999.11	9654.35	10771.5	6972.49	7142.79	12925.8	12570.8	11007.9	15659	9700.3	12973.8	11728.5	13635.7	12370.4	13538.7	8222.64	10089.6	12171.3	14980.9	9480.7	6875.29	8079.16	7733.84	14387.4	12257.7	6998.92	9099.02	11865.9	11274.7	9917.4	13074.7	14211	7162.52	8370.98	9874.15	12248.7	9917.75	5816.95	11024	12859.5
	8787.59	8133.93	7974.27	6946.45	10029	12147.1	8391.87	8092.27	9711.06	8004.4	9660.81	10769.3	6973.66	7148.13	12925.1	12572.8	11008	15653.9	9707.22	12975.6	11733.4	13630.4	12372.4	13531.9	8229.71	10094	12173	14975.5	9483.64	6883.66	8085.5	7738.64	14390.3	12256.9	7007.13	9102.79	11865.1	11282.6	9916.76	13076.9	14207.3	7171.26	8378.02	9873.88	12246	9924.48	5821.75	11023.2	12855.9
	8785.29	8135.89	7965.07	6941.06	10032.3	12142.4	8393.18	8101.16	9710.07	8009.76	9667.38	10767.3	6974.91	7153.53	12924.6	12575	11008.3	15648.9	9714.25	12977.6	11738.5	13625.2	12374.5	13525.3	8236.87	10098.4	12174.8	14970.3	9486.69	6892.08	8091.92	7743.52	14393.3	12256.3	7015.41	9106.68	11864.5	11290.7	9916.26	13079.2	14203.8	7180.07	8385.15	9873.74	12243.3	9931.32	5826.61	11022.5	12852.4
	8783.1	8137.95	7955.98	6935.77	10035.7	12137.9	8394.6	8110.11	9709.23	8015.17	9674.04	10765.4	6976.23	7158.98	12924.2	12577.3	11008.7	15644.2	9721.4	12979.8	11743.6	13620.2	12376.8	13518.8	8244.13	10103	12176.9	14965.3	9489.82	6900.56	8098.42	7748.47	14396.5	12255.8	7023.74	9110.68	11864	11298.9	9915.89	13081.7	14200.4	7188.93	8392.36	9873.73	12240.9	9938.25	5831.52	11021.9	12849.1
	8781.01	8140.09	7946.99	6930.57	10039.2	12133.5	8396.14	8119.14	9708.52	8020.65	9680.81	10763.6	6977.62	7164.49	12924.1	12579.7	11009.2	15639.7	9728.67	12982.2	11748.9	13615.4	12379.2	13512.6	8251.48	10107.7	12179.1	14960.4	9493.06	6909.09	8105	7753.49	14399.8	12255.5	7032.13	9114.79	11863.6	11307.2	9915.65	13084.3	14197.3	7197.86	8399.66	9873.84	12238.5	9945.28	5836.48	11021.5	12846
	8779.03	8142.32	7938.1	6925.46	10042.8	12129.2	8397.79	8128.23	9707.96	8026.19	9687.68	10762	6979.07	7170.06	12924.2	12582.2	11009.9	15635.4	9736.05	12984.7	11754.2	13610.8	12381.8	13506.5	8258.92	10112.4	12181.4	14955.8	9496.38	6917.69	8111.65	7758.59	14403.3	12255.3	7040.57	9119.02	11863.3	11315.5	9915.54	13087.1	14194.3	7206.85	8407.04	9874.09	12236.3	9952.41	5841.49	11021.2	12843
	8777.15	8144.63	7929.32	6920.43	10046.6	12125.1	8399.57	8137.38	9707.53	8031.79	9694.65	10760.5	6980.6	7175.67	12924.4	12584.9	11010.7	15631.4	9743.54	12987.4	11759.7	13606.4	12384.6	13500.7	8266.46	10117.2	12183.9	14951.3	9499.8	6926.34	8118.39	7763.76	14407	12255.3	7049.07	9123.35	11863.2	11324	9915.57	13090.1	14191.5	7215.9	8414.5	9874.46	12234.2	9959.64	5846.56	11021.1	12840.2
	8775.38	8147.04	7920.64	6915.5	10050.4	12121	8401.46	8146.6	9707.25	8037.44	9701.73	10759.1	6982.2	7181.34	12924.8	12587.7	11011.7	15627.5	9751.15	12990.2	11765.3	13602.1	12387.4	13495	8274.09	10122.2	12186.6	14947	9503.32	6935.05	8125.21	7769	14410.8	12255.5	7057.63	9127.81	11863.3	11332.6	9915.73	13093.2	14188.9	7225	8422.04	9874.96	12232.3	9966.96	5851.67	11021.1	12837.5
	8773.72	8149.53	7912.07	6910.65	10054.4	12117	8403.47	8155.89	9707.1	8043.17	9708.9	10757.9	6983.87	7187.07	12925.4	12590.6	11012.7	15623.9	9758.87	12993.2	11771	13598.1	12390.5	13489.5	8281.81	10127.2	12189.5	14942.9	9506.93	6943.82	8132.1	7774.31	14414.8	12255.7	7066.24	9132.37	11863.4	11341.3	9916.02	13096.5	14186.5	7234.17	8429.67	9875.59	12230.5	9974.39	5856.84	11021.3	12835
	8772.16	8152.1	7903.6	6905.89	10058.5	12113.1	8405.6	8165.24	9707.1	8048.95	9716.18	10756.8	6985.61	7192.85	12926.3	12593.7	11014	15620.5	9766.71	12996.4	11776.8	13594.2	12393.6	13484.2	8289.62	10132.4	12192.5	14939.1	9510.63	6952.65	8139.08	7779.7	14418.9	12256.2	7074.91	9137.05	11863.7	11350.1	9916.45	13099.9	14184.3	7243.4	8437.38	9876.35	12228.9	9981.91	5862.06	11021.6	12832.6
	8770.71	8154.77	7895.24	6901.22	10062.8	12109.4	8407.84	8174.66	9707.23	8054.79	9723.56	10755.8	6987.41	7198.69	12927.3	12596.9	11015.3	15617.3	9774.67	12999.8	11782.7	13590.5	12396.9	13479.1	8297.53	10137.6	12195.7	14935.4	9514.43	6961.54	8146.14	7785.16	14423.2	12256.8	7083.64	9141.83	11864.2	11359	9917	13103.4	14182.3	7252.69	8445.17	9877.24	12227.4	9989.53	5867.33	11022	12830.4
	8769.37	8157.52	7886.98	6896.64	10067.1	12105.7	8410.2	8184.14	9707.51	8060.69	9731.05	10754.9	6989.29	7204.57	12928.4	12600.2	11016.8	15614.4	9782.74	13003.3	11788.8	13587	12400.4	13474.2	8305.53	10142.9	12199	14931.8	9518.32	6970.48	8153.27	7790.69	14427.6	12257.5	7092.42	9146.73	11864.8	11368	9917.69	13107.1	14180.4	7262.04	8453.04	9878.25	12226	9997.24	5872.65	11022.6	12828.3
	8768.13	8160.36	7878.82	6892.15	10071.6	12102.2	8412.68	8193.68	9707.92	8066.64	9738.63	10754.2	6991.24	7210.51	12929.8	12603.7	11018.5	15611.6	9790.92	13007	11794.9	13583.7	12404	13469.5	8313.62	10148.3	12202.6	14928.5	9522.31	6979.48	8160.48	7796.29	14432.2	12258.4	7101.25	9151.75	11865.5	11377.1	9918.51	13111	14178.7	7271.44	8460.99	9879.39	12224.7	10005.1	5878.03	11023.3	12826.4
	8766.99	8163.28	7870.76	6887.74	10076.2	12098.7	8415.28	8203.29	9708.48	8072.66	9746.32	10753.6	6993.26	7216.51	12931.4	12607.3	11020.3	15609.1	9799.22	13010.8	11801.2	13580.5	12407.8	13465	8321.81	10153.8	12206.2	14925.4	9526.39	6988.54	8167.78	7801.97	14436.9	12259.4	7110.15	9156.87	11866.3	11386.3	9919.46	13115	14177.2	7280.91	8469.03	9880.67	12223.6	10013	5883.45	11024.2	12824.7
	8765.96	8166.29	7862.81	6883.43	10080.9	12095.4	8417.99	8212.96	9709.17	8078.74	9754.1	10753.1	6995.34	7222.56	12933.1	12611	11022.2	15606.8	9807.63	13014.8	11807.5	13577.5	12411.7	13460.6	8330.09	10159.4	12210.1	14922.4	9530.57	6997.66	8175.15	7807.72	14441.8	12260.6	7119.09	9162.1	11867.3	11395.6	9920.54	13119.2	14175.9	7290.44	8477.14	9882.06	12222.7	10021	5888.93	11025.2	12823.1
	8765.03	8169.39	7854.95	6879.2	10085.7	12092.1	8420.82	8222.69	9710	8084.87	9761.99	10752.8	6997.5	7228.66	12935.1	12614.8	11024.2	15604.7	9816.16	13019	11814	13574.8	12415.7	13456.5	8338.46	10165.1	12214.1	14919.7	9534.84	7006.83	8182.6	7813.54	14446.9	12262	7128.09	9167.45	11868.5	11405	9921.75	13123.5	14174.8	7300.03	8485.34	9883.59	12221.9	10029.1	5894.46	11026.4	12821.6
	8764.21	8172.58	7847.2	6875.06	10090.6	12089	8423.77	8232.49	9710.97	8091.07	9769.98	10752.6	6999.72	7234.82	12937.2	12618.8	11026.4	15602.8	9824.8	13023.4	11820.6	13572.2	12419.9	13452.5	8346.92	10170.9	12218.3	14917.1	9539.2	7016.07	8190.13	7819.43	14452.1	12263.5	7137.15	9172.91	11869.7	11414.5	9923.09	13128	14173.9	7309.67	8493.62	9885.24	12221.2	10037.3	5900.03	11027.7	12820.3
	8763.5	8175.85	7839.55	6871.01	10095.7	12086	8426.83	8242.35	9712.08	8097.32	9778.07	10752.5	7002.02	7241.02	12939.5	12622.9	11028.7	15601.2	9833.56	13027.9	11827.3	13569.7	12424.3	13448.8	8355.48	10176.8	12222.6	14914.8	9543.66	7025.36	8197.74	7825.39	14457.5	12265.1	7146.26	9178.48	11871.2	11424.1	9924.57	13132.6	14173.1	7319.38	8501.99	9887.02	12220.6	10045.6	5905.66	11029.2	12819.2
	8762.89	8179.2	7832	6867.04	10100.9	12083.1	8430.02	8252.27	9713.33	8103.63	9786.26	10752.5	7004.38	7247.28	12942.1	12627.2	11031.2	15599.8	9842.43	13032.6	11834.1	13567.5	12428.8	13445.2	8364.12	10182.7	12227.1	14912.6	9548.21	7034.71	8205.43	7831.42	14463	12266.9	7155.43	9184.16	11872.7	11433.8	9926.17	13137.4	14172.6	7329.14	8510.43	9888.93	12220.2	10054	5911.35	11030.7	12818.2
	8762.38	8182.64	7824.56	6863.17	10106.2	12080.2	8433.32	8262.26	9714.72	8109.99	9794.55	10752.7	7006.82	7253.6	12944.8	12631.5	11033.8	15598.5	9851.41	13037.4	11841	13565.4	12433.4	13441.8	8372.86	10188.8	12231.8	14910.6	9552.86	7044.11	8213.2	7837.53	14468.6	12268.8	7164.65	9189.95	11874.4	11443.6	9927.9	13142.3	14172.2	7338.96	8518.95	9890.97	12220	10062.5	5917.08	11032.5	12817.4
	8761.98	8186.17	7817.21	6859.38	10111.6	12077.5	8436.74	8272.31	9716.24	8116.42	9802.94	10753	7009.32	7259.96	12947.6	12636	11036.5	15597.5	9860.52	13042.4	11848	13563.6	12438.2	13438.6	8381.7	10195	12236.6	14908.8	9557.6	7053.58	8221.05	7843.71	14474.4	12270.9	7173.93	9195.85	11876.2	11453.5	9929.77	13147.3	14172	7348.84	8527.56	9893.13	12219.8	10071	5922.86	11034.4	12816.7
	8761.68	8189.78	7809.96	6855.68	10117.1	12074.9	8440.27	8282.42	9717.91	8122.9	9811.43	10753.4	7011.89	7266.38	12950.7	12640.7	11039.4	15596.8	9869.73	13047.6	11855.2	13561.9	12443.1	13435.6	8390.62	10201.2	12241.6	14907.2	9562.44	7063.1	8228.97	7849.95	14480.4	12273.2	7183.26	9201.87	11878.2	11463.5	9931.76	13152.6	14172	7358.78	8536.25	9895.42	12219.8	10079.7	5928.7	11036.4	12816.2
	8761.49	8193.48	7802.82	6852.06	10122.8	12072.4	8443.92	8292.59	9719.71	8129.44	9820.02	10753.9	7014.53	7272.85	12954	12645.4	11042.4	15596.2	9879.06	13052.9	11862.4	13560.4	12448.2	13432.8	8399.63	10207.5	12246.7	14905.7	9567.37	7072.68	8236.98	7856.27	14486.5	12275.6	7192.64	9207.99	11880.2	11473.6	9933.89	13157.9	14172.1	7368.78	8545.01	9897.84	12220	10088.5	5934.58	11038.5	12815.8
	8761.4	8197.26	7795.77	6848.54	10128.5	12069.9	8447.69	8302.82	9721.65	8136.03	9828.71	10754.6	7017.24	7279.38	12957.4	12650.3	11045.5	15595.9	9888.51	13058.4	11869.8	13559.1	12453.4	13430.2	8408.74	10214	12252.1	14904.5	9572.39	7082.31	8245.06	7862.66	14492.8	12278.1	7202.08	9214.23	11882.5	11483.8	9936.14	13163.5	14172.5	7378.83	8553.86	9900.38	12220.2	10097.4	5940.52	11040.8	12815.6
	8761.42	8201.13	7788.82	6845.1	10134.4	12067.6	8451.58	8313.11	9723.73	8142.68	9837.51	10755.4	7020.02	7285.95	12961.1	12655.4	11048.8	15595.8	9898.07	13064.1	11877.2	13557.9	12458.8	13427.8	8417.94	10220.5	12257.6	14903.4	9577.51	7092.01	8253.23	7869.12	14499.3	12280.8	7211.57	9220.57	11884.8	11494.1	9938.53	13169.1	14173	7388.95	8562.79	9903.06	12220.6	10106.4	5946.51	11043.3	12815.6
	8761.54	8205.08	7781.97	6841.75	10140.4	12065.4	8455.59	8323.46	9725.94	8149.38	9846.4	10756.4	7022.87	7292.58	12964.9	12660.5	11052.2	15595.9	9907.74	13069.9	11884.8	13557	12464.3	13425.5	8427.23	10227.1	12263.2	14902.6	9582.72	7101.76	8261.47	7875.66	14505.8	12283.6	7221.12	9227.03	11887.3	11504.5	9941.04	13175	14173.7	7399.12	8571.8	9905.86	12221.2	10115.4	5952.54	11045.9	12815.7
	8761.76	8209.12	7775.23	6838.49	10146.5	12063.3	8459.71	8333.88	9728.3	8156.14	9855.39	10757.4	7025.79	7299.26	12968.9	12665.8	11055.8	15596.2	9917.53	13075.9	11892.5	13556.2	12469.9	13423.5	8436.61	10233.8	12269	14901.9	9588.02	7111.57	8269.79	7882.26	14512.6	12286.6	7230.72	9233.6	11890	11515	9943.68	13180.9	14174.7	7409.35	8580.89	9908.78	12221.9	10124.6	5958.63	11048.6	12815.9
	8762.09	8213.24	7768.58	6835.31	10152.8	12061.3	8463.95	8344.35	9730.79	8162.96	9864.48	10758.6	7028.77	7305.99	12973.1	12671.2	11059.4	15596.7	9927.44	13082.1	11900.3	13555.6	12475.7	13421.6	8446.09	10240.6	12275	14901.4	9593.42	7121.43	8278.2	7888.93	14519.5	12289.8	7240.37	9240.27	11892.7	11525.6	9946.46	13187.1	14175.7	7419.63	8590.06	9911.84	12222.7	10133.8	5964.77	11051.5	12816.3
	8762.52	8217.45	7762.03	6832.22	10159.1	12059.4	8468.31	8354.88	9733.42	8169.83	9873.67	10759.9	7031.82	7312.77	12977.5	12676.8	11063.3	15597.5	9937.46	13088.4	11908.2	13555.2	12481.7	13420	8455.65	10247.5	12281.1	14901.1	9598.92	7131.36	8286.68	7895.67	14526.5	12293	7250.08	9247.06	11895.6	11536.3	9949.36	13193.4	14177	7429.97	8599.31	9915.02	12223.7	10143.2	5970.96	11054.5	12816.9
	8763.05	8221.74	7755.57	6829.22	10165.6	12057.5	8472.78	8365.48	9736.19	8176.76	9882.96	10761.3	7034.95	7319.6	12982.1	12682.5	11067.2	15598.4	9947.6	13094.9	11916.2	13554.9	12487.7	13418.5	8465.31	10254.5	12287.5	14901	9604.51	7141.34	8295.24	7902.49	14533.7	12296.5	7259.84	9253.96	11898.7	11547.1	9952.39	13199.8	14178.5	7440.38	8608.64	9918.33	12224.8	10152.7	5977.2	11057.7	12817.6
	8763.69	8226.12	7749.22	6826.31	10172.2	12055.8	8477.37	8376.13	9739.1	8183.74	9892.35	10762.9	7038.14	7326.48	12986.9	12688.3	11071.3	15599.6	9957.85	13101.5	11924.3	13554.9	12494	13417.2	8475.06	10261.5	12293.9	14901.1	9610.19	7151.38	8303.88	7909.37	14541.1	12300.1	7269.65	9260.96	11901.9	11558	9955.55	13206.4	14180.1	7450.83	8618.05	9921.76	12226	10162.2	5983.5	11060.9	12818.5
	8764.43	8230.58	7742.96	6823.48	10178.9	12054.2	8482.08	8386.84	9742.14	8190.77	9901.84	10764.6	7041.4	7333.42	12991.8	12694.2	11075.5	15601	9968.21	13108.3	11932.5	13555	12500.3	13416.1	8484.9	10268.7	12300.6	14901.4	9615.97	7161.47	8312.6	7916.33	14548.6	12303.8	7279.52	9268.08	11905.2	11569	9958.84	13213.1	14182	7461.35	8627.54	9925.32	12227.4	10171.8	5989.84	11064.4	12819.5
	8765.27	8235.12	7736.8	6820.74	10185.7	12052.7	8486.91	8397.61	9745.32	8197.86	9911.43	10766.4	7044.73	7340.41	12997	12700.3	11079.9	15602.7	9978.69	13115.3	11940.8	13555.3	12506.9	13415.2	8494.83	10275.9	12307.4	14901.9	9621.83	7171.62	8321.4	7923.35	14556.2	12307.7	7289.44	9275.31	11908.6	11580.1	9962.25	13220	14184	7471.92	8637.11	9929.01	12228.9	10181.6	5996.23	11068	12820.7
	8766.21	8239.75	7730.74	6818.08	10192.6	12051.3	8491.85	8408.44	9748.64	8205	9921.11	10768.3	7048.12	7347.44	13002.3	12706.5	11084.4	15604.5	9989.28	13122.5	11949.3	13555.8	12513.5	13414.5	8504.85	10283.3	12314.3	14902.5	9627.8	7181.83	8330.27	7930.45	14564	12311.7	7299.41	9282.64	11912.2	11591.3	9965.8	13227	14186.2	7482.55	8646.76	9932.82	12230.5	10191.4	6002.67	11071.7	12822
	8767.26	8244.46	7724.77	6815.51	10199.7	12049.9	8496.91	8419.33	9752.09	8212.19	9930.9	10770.4	7051.59	7354.53	13007.9	12712.8	11089	15606.6	9999.99	13129.8	11957.8	13556.5	12520.3	13414	8514.96	10290.7	12321.4	14903.3	9633.85	7192.1	8339.23	7937.61	14572	12315.9	7309.44	9290.09	11915.9	11602.6	9969.47	13234.2	14188.5	7493.23	8656.48	9936.76	12232.3	10201.3	6009.17	11075.5	12823.5
	8768.41	8249.25	7718.9	6813.03	10206.8	12048.7	8502.09	8430.28	9755.68	8219.44	9940.78	10772.6	7055.12	7361.67	13013.6	12719.3	11093.8	15608.8	10010.8	13137.2	11966.4	13557.4	12527.3	13413.6	8525.16	10298.2	12328.7	14904.4	9640	7202.42	8348.26	7944.85	14580.1	12320.2	7319.51	9297.64	11919.8	11613.9	9973.27	13241.5	14191.1	7503.97	8666.29	9940.83	12234.2	10211.4	6015.71	11079.5	12825.1
	8769.65	8254.13	7713.13	6810.63	10214.1	12047.6	8507.38	8441.28	9759.4	8226.74	9950.76	10774.9	7058.72	7368.86	13019.5	12725.9	11098.6	15611.3	10021.7	13144.9	11975.2	13558.4	12534.4	13413.5	8535.45	10305.8	12336.2	14905.6	9646.24	7212.8	8357.37	7952.15	14588.3	12324.6	7329.64	9305.3	11923.8	11625.4	9977.2	13249	14193.8	7514.77	8676.17	9945.02	12236.2	10221.5	6022.3	11083.7	12826.9
	8771	8259.09	7707.45	6808.32	10221.5	12046.6	8512.79	8452.34	9763.26	8234.1	9960.84	10777.3	7062.39	7376.1	13025.5	12732.6	11103.7	15614	10032.8	13152.7	11984	13559.6	12541.6	13413.5	8545.83	10313.5	12343.8	14907	9652.57	7223.23	8366.56	7959.52	14596.8	12329.3	7339.82	9313.07	11927.9	11637	9981.25	13256.6	14196.8	7525.62	8686.14	9949.34	12238.4	10231.7	6028.95	11088	12828.8
	8772.45	8264.13	7701.87	6806.09	10229	12045.6	8518.31	8463.46	9767.25	8241.5	9971.01	10779.9	7066.13	7383.39	13031.8	12739.4	11108.8	15617	10044	13160.6	11993	13561	12549	13413.7	8556.3	10321.3	12351.6	14908.6	9659	7233.72	8375.83	7966.97	14605.3	12334	7350.05	9320.95	11932.1	11648.7	9985.43	13264.4	14199.9	7536.52	8696.18	9953.78	12240.7	10242	6035.64	11092.4	12830.9
	8773.99	8269.25	7696.38	6803.95	10236.6	12044.8	8523.95	8474.64	9771.38	8248.96	9981.28	10782.6	7069.93	7390.73	13038.3	12746.4	11114.1	15620.1	10055.2	13168.7	12002.1	13562.6	12556.5	13414.2	8566.86	10329.2	12359.5	14910.3	9665.52	7244.27	8385.17	7974.48	14614	12338.9	7360.33	9328.94	11936.5	11660.4	9989.74	13272.3	14203.2	7547.49	8706.3	9958.35	12243.2	10252.4	6042.38	11096.9	12833.1
	8775.64	8274.45	7690.99	6801.89	10244.4	12044.1	8529.71	8485.88	9775.64	8256.47	9991.65	10785.4	7073.81	7398.12	13044.9	12753.5	11119.5	15623.4	10066.6	13177	12011.2	13564.3	12564.1	13414.8	8577.51	10337.1	12367.6	14912.3	9672.13	7254.87	8394.59	7982.06	14622.9	12344	7370.67	9337.03	11941	11672.3	9994.17	13280.4	14206.6	7558.5	8716.49	9963.04	12245.7	10262.9	6049.17	11101.6	12835.5
	8777.38	8279.74	7685.69	6799.92	10252.2	12043.4	8535.58	8497.17	9780.04	8264.03	10002.1	10788.3	7077.75	7405.56	13051.7	12760.7	11125.1	15627	10078.1	13185.4	12020.5	13566.2	12571.9	13415.5	8588.25	10345.2	12375.8	14914.4	9678.83	7265.53	8404.1	7989.71	14631.9	12349.2	7381.05	9345.23	11945.7	11684.2	9998.73	13288.6	14210.3	7569.58	8726.77	9967.86	12248.5	10273.4	6056.02	11106.5	12838
	8779.23	8285.11	7680.49	6798.03	10260.2	12042.9	8541.57	8508.51	9784.56	8271.65	10012.7	10791.3	7081.75	7413.05	13058.7	12768.1	11130.8	15630.8	10089.8	13194	12029.9	13568.4	12579.9	13416.5	8599.08	10353.3	12384.2	14916.8	9685.62	7276.24	8413.67	7997.43	14641	12354.5	7391.49	9353.54	11950.5	11696.3	10003.4	13297	14214.1	7580.7	8737.12	9972.81	12251.3	10284.1	6062.91	11111.4	12840.7
	8781.17	8290.55	7675.38	6796.23	10268.3	12042.5	8547.67	8519.92	9789.23	8279.31	10023.3	10794.5	7085.83	7420.59	13065.9	12775.6	11136.6	15634.7	10101.5	13202.8	12039.4	13570.6	12587.9	13417.7	8610	10361.6	12392.8	14919.3	9692.51	7287.01	8423.33	8005.22	14650.3	12360	7401.98	9361.96	11955.4	11708.4	10008.2	13305.5	14218.1	7591.89	8747.54	9977.87	12254.3	10294.9	6069.85	11116.6	12843.5
	8783.21	8296.08	7670.36	6794.51	10276.5	12042.1	8553.88	8531.38	9794.02	8287.03	10034.1	10797.8	7089.97	7428.18	13073.3	12783.2	11142.6	15638.9	10113.3	13211.7	12048.9	13573.1	12596.2	13419	8621	10369.9	12401.5	14922	9699.48	7297.84	8433.06	8013.07	14659.8	12365.6	7412.52	9370.49	11960.4	11720.6	10013.2	13314.1	14222.3	7603.12	8758.05	9983.07	12257.4	10305.7	6076.84	11121.8	12846.5
	8785.34	8301.69	7665.44	6792.88	10284.8	12041.9	8560.21	8542.9	9798.95	8294.8	10044.9	10801.2	7094.18	7435.81	13080.9	12791	11148.6	15643.3	10125.3	13220.8	12058.6	13575.7	12604.5	13420.6	8632.1	10378.3	12410.4	14924.9	9706.55	7308.72	8442.87	8021	14669.4	12371.4	7423.11	9379.12	11965.6	11732.9	10018.2	13322.9	14226.6	7614.41	8768.63	9988.38	12260.7	10316.7	6083.88	11127.2	12849.7
	8787.58	8307.38	7660.61	6791.33	10293.2	12041.7	8566.66	8554.47	9804.01	8302.61	10055.9	10804.8	7098.46	7443.5	13088.6	12798.8	11154.8	15648	10137.4	13230	12068.4	13578.5	12613	13422.3	8643.28	10386.8	12419.5	14927.9	9713.71	7319.65	8452.76	8028.99	14679.1	12377.3	7433.74	9387.86	11970.9	11745.4	10023.4	13331.9	14231.2	7625.76	8779.29	9993.83	12264.1	10327.7	6090.97	11132.7	12853
	8789.91	8313.15	7655.87	6789.86	10301.7	12041.7	8573.22	8566.09	9809.2	8310.48	10066.9	10808.4	7102.8	7451.24	13096.6	12806.8	11161.2	15652.8	10149.6	13239.4	12078.3	13581.5	12621.6	13424.2	8654.55	10395.3	12428.7	14931.2	9720.96	7330.64	8462.72	8037.05	14689	12383.4	7444.43	9396.7	11976.4	11757.9	10028.7	13341	14235.9	7637.15	8790.02	9999.39	12267.6	10338.9	6098.11	11138.4	12856.4
	8792.33	8318.99	7651.23	6788.48	10310.3	12041.7	8579.89	8577.78	9814.53	8318.4	10078.1	10812.2	7107.22	7459.02	13104.7	12815	11167.7	15657.8	10161.8	13248.9	12088.3	13584.7	12630.4	13426.3	8665.91	10404	12438.1	14934.6	9728.3	7341.69	8472.76	8045.19	14699.1	12389.6	7455.17	9405.65	11982	11770.5	10034.2	13350.2	14240.8	7648.61	8800.83	10005.1	12271.2	10350.1	6105.3	11144.2	12860
	8794.86	8324.92	7646.68	6787.18	10319.1	12041.9	8586.68	8589.51	9819.98	8326.37	10089.3	10816.1	7111.69	7466.86	13113	12823.2	11174.3	15663.1	10174.3	13258.6	12098.4	13588.1	12639.3	13428.6	8677.36	10412.7	12447.6	14938.3	9735.73	7352.79	8482.88	8053.38	14709.2	12395.9	7465.96	9414.71	11987.7	11783.2	10039.7	13359.6	14245.9	7660.11	8811.71	10010.9	12275	10361.4	6112.54	11150.1	12863.7
	8797.48	8330.93	7642.22	6785.96	10327.9	12042.1	8593.58	8601.31	9825.57	8334.38	10100.6	10820.1	7116.24	7474.74	13121.5	12831.6	11181	15668.6	10186.8	13268.5	12108.6	13591.6	12648.4	13431.1	8688.89	10421.6	12457.3	14942.1	9743.25	7363.94	8493.08	8061.65	14719.6	12402.4	7476.8	9423.87	11993.5	11795.9	10045.4	13369.2	14251.1	7671.67	8822.67	10016.8	12278.9	10372.8	6119.83	11156.2	12867.6
	8800.19	8337.01	7637.85	6784.83	10336.9	12042.5	8600.6	8613.15	9831.29	8342.45	10112.1	10824.3	7120.85	7482.67	13130.1	12840.1	11187.9	15674.2	10199.4	13278.5	12118.9	13595.3	12657.6	13433.7	8700.51	10430.5	12467.1	14946.1	9750.86	7375.15	8503.35	8069.99	14730.1	12409	7487.68	9433.15	11999.5	11808.8	10051.2	13378.9	14256.6	7683.28	8833.71	10022.9	12283	10384.4	6127.16	11162.4	12871.6
	8803	8343.18	7633.57	6783.78	10346	12042.9	8607.73	8625.05	9837.14	8350.56	10123.6	10828.5	7125.53	7490.66	13139	12848.8	11194.9	15680.1	10212.2	13288.7	12129.3	13599.1	12666.9	13436.6	8712.22	10439.5	12477.1	14950.3	9758.56	7386.42	8513.69	8078.39	14740.7	12415.8	7498.62	9442.52	12005.6	11821.8	10057.2	13388.7	14262.2	7694.94	8844.82	10029.1	12287.2	10396	6134.54	11168.7	12875.8
	8805.9	8349.42	7629.39	6782.81	10355.2	12043.4	8614.97	8637.01	9843.12	8358.73	10135.2	10832.9	7130.28	7498.68	13148.1	12857.5	11202	15686.2	10225	13299.1	12139.9	13603.2	12676.4	13439.6	8724.02	10448.6	12487.3	14954.6	9766.35	7397.73	8524.12	8086.86	14751.5	12422.8	7509.61	9452	12011.8	11834.8	10063.2	13398.7	14268	7706.66	8856	10035.4	12291.5	10407.6	6141.98	11175.2	12880.1
	8808.9	8355.74	7625.29	6781.93	10364.5	12044.1	8622.33	8649.02	9849.23	8366.94	10146.9	10837.4	7135.09	7506.76	13157.3	12866.4	11209.2	15692.5	10238	13309.6	12150.5	13607.4	12686	13442.8	8735.9	10457.8	12497.6	14959.2	9774.23	7409.11	8534.62	8095.4	14762.4	12429.8	7520.64	9461.59	12018.2	11848	10069.4	13408.8	14273.9	7718.43	8867.26	10041.8	12295.9	10419.4	6149.46	11181.8	12884.6
	8811.99	8362.14	7621.29	6781.13	10373.9	12044.8	8629.8	8661.08	9855.47	8375.2	10158.7	10842.1	7139.97	7514.89	13166.7	12875.5	11216.6	15699	10251.1	13320.2	12161.2	13611.8	12695.8	13446.2	8747.87	10467	12508	14963.9	9782.19	7420.53	8545.19	8104	14773.4	12437	7531.72	9471.29	12024.7	11861.2	10075.7	13419.1	14280.1	7730.25	8878.6	10048.4	12300.5	10431.3	6156.99	11188.5	12889.2
	8815.18	8368.62	7617.37	6780.41	10383.4	12045.6	8637.39	8673.19	9861.84	8383.51	10170.6	10846.8	7144.92	7523.06	13176.3	12884.6	11224.1	15705.8	10264.3	13331	12172	13616.4	12705.6	13449.8	8759.93	10476.4	12518.7	14968.8	9790.25	7432.01	8555.84	8112.68	14784.6	12444.4	7542.85	9481.08	12031.4	11874.5	10082.1	13429.5	14286.4	7742.12	8890.01	10055.1	12305.2	10443.3	6164.57	11195.4	12893.9
	8818.46	8375.17	7613.55	6779.78	10393.1	12046.5	8645.09	8685.36	9868.34	8391.87	10182.6	10851.7	7149.93	7531.28	13186.1	12893.9	11231.8	15712.7	10277.6	13342	12182.9	13621.1	12715.7	13453.6	8772.07	10485.8	12529.5	14973.9	9798.4	7443.55	8566.57	8121.42	14796	12451.9	7554.03	9490.99	12038.1	11887.9	10088.7	13440	14292.9	7754.05	8901.49	10061.9	12310.1	10455.3	6172.2	11202.4	12898.9
	8821.83	8381.8	7609.82	6779.22	10402.8	12047.5	8652.9	8697.58	9874.97	8400.27	10194.7	10856.7	7155.01	7539.55	13196	12903.3	11239.6	15719.8	10291	13353.1	12193.9	13626.1	12725.8	13457.5	8784.3	10495.4	12540.4	14979.2	9806.64	7455.13	8577.37	8130.22	14807.5	12459.5	7565.26	9501	12045	11901.4	10095.3	13450.7	14299.6	7766.03	8913.04	10068.8	12315	10467.5	6179.87	11209.6	12903.9
	8825.3	8388.51	7606.17	6778.75	10412.7	12048.7	8660.82	8709.85	9881.73	8408.72	10206.8	10861.8	7160.15	7547.87	13206.2	12912.8	11247.5	15727.2	10304.6	13364.4	12205.1	13631.2	12736.1	13461.7	8796.62	10505	12551.5	14984.7	9814.96	7466.77	8588.25	8139.1	14819.1	12467.3	7576.53	9511.11	12052	11915	10102.1	13461.6	14306.4	7778.05	8924.67	10075.8	12320.2	10479.7	6187.6	11216.9	12909.1
	8828.86	8395.3	7602.62	6778.36	10422.6	12049.9	8668.86	8722.18	9888.62	8417.22	10219.1	10867	7165.37	7556.24	13216.5	12922.5	11255.5	15734.8	10318.2	13375.9	12216.3	13636.4	12746.6	13466	8809.02	10514.7	12562.7	14990.3	9823.38	7478.47	8599.21	8148.04	14830.9	12475.2	7587.85	9521.33	12059.2	11928.7	10109.1	13472.6	14313.4	7790.13	8936.38	10083	12325.4	10492	6195.37	11224.3	12914.5
	8832.51	8402.16	7599.16	6778.06	10432.7	12051.2	8677.01	8734.56	9895.64	8425.76	10231.5	10872.3	7170.65	7564.65	13227	12932.2	11263.6	15742.5	10332	13387.5	12227.6	13641.9	12757.1	13470.5	8821.51	10524.4	12574.2	14996.2	9831.88	7490.21	8610.23	8157.05	14842.8	12483.3	7599.22	9531.65	12066.5	11942.4	10116.1	13483.7	14320.6	7802.26	8948.15	10090.3	12330.8	10504.4	6203.19	11231.8	12920
	8836.25	8409.1	7595.78	6777.83	10442.9	12052.6	8685.27	8746.98	9902.78	8434.36	10243.9	10877.8	7175.99	7573.11	13237.7	12942.2	11271.9	15750.5	10345.8	13399.2	12239	13647.5	12767.9	13475.2	8834.08	10534.3	12585.7	15002.2	9840.47	7502.01	8621.34	8166.13	14854.9	12491.5	7610.64	9542.08	12073.9	11956.3	10123.3	13495	14328	7814.44	8960	10097.7	12336.3	10516.9	6211.06	11239.5	12925.6
	8840.08	8416.11	7592.49	6777.69	10453.2	12054.1	8693.65	8759.46	9910.06	8442.99	10256.5	10883.4	7181.4	7581.62	13248.6	12952.2	11280.3	15758.7	10359.8	13411.1	12250.5	13653.3	12778.7	13480.1	8846.74	10544.2	12597.4	15008.4	9849.15	7513.86	8632.52	8175.27	14867.1	12499.8	7622.1	9552.61	12081.4	11970.2	10130.5	13506.4	14335.5	7826.67	8971.92	10105.3	12341.9	10529.5	6218.98	11247.4	12931.4
	8844.01	8423.2	7589.29	6777.63	10463.6	12055.7	8702.13	8771.99	9917.46	8451.68	10269.1	10889.1	7186.88	7590.17	13259.7	12962.3	11288.9	15767.1	10373.9	13423.2	12262.2	13659.2	12789.7	13485.1	8859.49	10554.3	12609.3	15014.8	9857.92	7525.77	8643.77	8184.48	14879.5	12508.3	7633.61	9563.25	12089.1	11984.2	10137.9	13518	14343.2	7838.95	8983.91	10113	12347.7	10542.2	6226.94	11255.3	12937.4
	8848.02	8430.37	7586.18	6777.65	10474.1	12057.4	8710.74	8784.57	9924.99	8460.41	10281.8	10894.9	7192.42	7598.77	13270.9	12972.6	11297.5	15775.7	10388.1	13435.4	12273.9	13665.4	12800.8	13490.4	8872.31	10564.4	12621.3	15021.3	9866.77	7537.73	8655.1	8193.75	14892	12517	7645.17	9573.99	12096.9	11998.3	10145.5	13529.7	14351.1	7851.29	8995.98	10120.7	12353.6	10555	6234.95	11263.4	12943.4
	8852.13	8437.61	7583.16	6777.75	10484.7	12059.1	8719.45	8797.21	9932.65	8469.18	10294.6	10900.8	7198.03	7607.42	13282.4	12983	11306.3	15784.5	10402.4	13447.8	12285.7	13671.7	12812.1	13495.8	8885.23	10574.6	12633.5	15028.1	9875.72	7549.74	8666.51	8203.1	14904.6	12525.7	7656.77	9584.83	12104.9	12012.5	10153.1	13541.6	14359.2	7863.67	9008.11	10128.7	12359.6	10567.9	6243.02	11271.6	12949.7
	8856.33	8444.93	7580.23	6777.93	10495.4	12061	8728.27	8809.89	9940.44	8478	10307.5	10906.9	7203.71	7616.12	13294	12993.6	11315.3	15793.5	10416.9	13460.3	12297.6	13678.2	12823.5	13501.5	8898.23	10584.9	12645.9	15035	9884.75	7561.8	8677.99	8212.5	14917.4	12534.6	7668.42	9595.78	12112.9	12026.8	10160.9	13553.6	14367.5	7876.1	9020.32	10136.7	12365.8	10580.8	6251.12	11280	12956
	8860.62	8452.32	7577.38	6778.2	10506.3	12063	8737.21	8822.62	9948.35	8486.86	10320.5	10913	7209.45	7624.86	13305.8	13004.2	11324.3	15802.7	10431.4	13473	12309.6	13684.8	12835	13507.3	8911.31	10595.2	12658.4	15042.2	9893.87	7573.91	8689.54	8221.98	14930.4	12543.7	7680.12	9606.83	12121.1	12041.2	10168.8	13565.7	14375.9	7888.58	9032.6	10144.8	12372.1	10593.9	6259.28	11288.5	12962.6
	8864.99	8459.79	7574.63	6778.54	10517.2	12065.1	8746.26	8835.4	9956.4	8495.77	10333.6	10919.3	7215.26	7633.64	13317.8	13015	11333.5	15812.1	10446.1	13485.8	12321.7	13691.7	12846.6	13513.3	8924.48	10605.7	12671	15049.5	9903.07	7586.08	8701.17	8231.52	14943.4	12552.9	7691.86	9617.99	12129.4	12055.6	10176.8	13578	14384.5	7901.1	9044.95	10153.1	12378.5	10607	6267.48	11297.1	12969.2
	8869.46	8467.33	7571.96	6778.97	10528.3	12067.2	8755.43	8848.23	9964.57	8504.73	10346.8	10925.7	7221.13	7642.48	13330	13026	11342.8	15821.8	10460.8	13498.8	12334	13698.7	12858.4	13519.4	8937.73	10616.2	12683.8	15057	9912.37	7598.3	8712.87	8241.13	14956.7	12562.2	7703.64	9629.25	12137.9	12070.1	10184.9	13590.5	14393.2	7913.68	9057.37	10161.5	12385.1	10620.2	6275.73	11305.8	12976.1
	8874.02	8474.95	7569.37	6779.48	10539.4	12069.5	8764.7	8861.11	9972.86	8513.73	10360.1	10932.2	7227.07	7651.36	13342.3	13037	11352.2	15831.6	10475.7	13512	12346.3	13705.9	12870.4	13525.8	8951.06	10626.8	12696.8	15064.6	9921.75	7610.57	8724.64	8250.8	14970	12571.7	7715.48	9640.61	12146.5	12084.8	10193.2	13603.1	14402.2	7926.31	9069.87	10170.1	12391.7	10633.5	6284.03	11314.7	12983
	8878.66	8482.64	7566.88	6780.07	10550.7	12071.9	8774.09	8874.04	9981.29	8522.77	10373.5	10938.9	7233.08	7660.29	13354.9	13048.2	11361.8	15841.6	10490.7	13525.3	12358.7	13713.2	12882.5	13532.3	8964.48	10637.5	12709.9	15072.5	9931.22	7622.89	8736.5	8260.54	14983.5	12581.3	7727.35	9652.07	12155.2	12099.5	10201.6	13615.8	14411.3	7938.98	9082.43	10178.7	12398.6	10646.9	6292.38	11323.7	12990.1
	8883.4	8490.4	7564.47	6780.74	10562.1	12074.3	8783.59	8887.02	9989.84	8531.85	10386.9	10945.6	7239.15	7669.26	13367.6	13059.5	11371.5	15851.9	10505.8	13538.7	12371.2	13720.7	12894.7	13539.1	8977.99	10648.3	12723.2	15080.5	9940.77	7635.26	8748.42	8270.34	14997.2	12591.1	7739.27	9663.64	12164	12114.2	10210.1	13628.6	14420.6	7951.71	9095.06	10187.5	12405.5	10660.4	6300.77	11332.9	12997.4
	8888.22	8498.24	7562.14	6781.49	10573.5	12076.9	8793.2	8900.04	9998.51	8540.98	10400.5	10952.5	7245.29	7678.28	13380.5	13070.9	11381.3	15862.4	10521	13552.3	12383.8	13728.4	12907	13546	8991.57	10659.1	12736.6	15088.7	9950.41	7647.69	8760.42	8280.21	15010.9	12601	7751.24	9675.31	12173	12129.1	10218.7	13641.6	14430	7964.48	9107.76	10196.4	12412.6	10674	6309.21	11342.2	13004.8
	8893.13	8506.15	7559.91	6782.32	10585.1	12079.5	8802.92	8913.12	10007.3	8550.15	10414.1	10959.5	7251.49	7687.34	13393.6	13082.4	11391.2	15873	10536.3	13566.1	12396.5	13736.3	12919.5	13553.1	9005.24	10670.1	12750.1	15097.1	9960.14	7660.16	8772.49	8290.15	15024.9	12611	7763.25	9687.09	12182.1	12144	10227.4	13654.8	14439.7	7977.29	9120.54	10205.4	12419.8	10687.6	6317.7	11351.6	13012.3
	8898.13	8514.14	7557.76	6783.23	10596.8	12082.3	8812.76	8926.24	10016.2	8559.37	10427.8	10966.6	7257.76	7696.45	13406.9	13094.1	11401.3	15883.9	10551.7	13580	12409.3	13744.4	12932.1	13560.4	9019	10681.1	12763.9	15105.7	9969.96	7672.69	8784.64	8300.15	15038.9	12621.2	7775.3	9698.96	12191.3	12159.1	10236.3	13668.1	14449.5	7990.16	9133.38	10214.5	12427.2	10701.4	6326.24	11361.1	13020
	8903.21	8522.19	7555.69	6784.23	10608.6	12085.1	8822.7	8939.41	10025.3	8568.62	10441.7	10973.9	7264.09	7705.61	13420.4	13105.9	11411.5	15895	10567.3	13594.1	12422.2	13752.6	12944.8	13567.9	9032.83	10692.2	12777.8	15114.5	9979.86	7685.26	8796.85	8310.22	15053.1	12631.5	7787.4	9710.94	12200.7	12174.2	10245.3	13681.5	14459.4	8003.07	9146.29	10223.8	12434.6	10715.2	6334.82	11370.8	13027.8
	8908.39	8530.33	7553.71	6785.3	10620.5	12088	8832.76	8952.62	10034.5	8577.92	10455.6	10981.2	7270.5	7714.81	13434	13117.8	11421.8	15906.3	10582.9	13608.3	12435.2	13761	12957.7	13575.5	9046.75	10703.4	12791.8	15123.5	9989.85	7697.89	8809.15	8320.35	15067.5	12642	7799.54	9723.02	12210.2	12189.4	10254.4	13695.1	14469.6	8016.03	9159.27	10233.2	12442.2	10729.1	6343.45	11380.6	13035.8
	8913.65	8538.53	7551.82	6786.46	10632.5	12091	8842.93	8965.88	10043.8	8587.26	10469.6	10988.7	7276.96	7724.05	13447.8	13129.8	11432.3	15917.8	10598.7	13622.7	12448.3	13769.5	12970.7	13583.4	9060.75	10714.7	12806	15132.6	9999.92	7710.57	8821.51	8330.55	15082	12652.6	7811.73	9735.21	12219.8	12204.6	10263.6	13708.8	14479.9	8029.04	9172.32	10242.7	12450	10743.2	6352.12	11390.5	13043.9
	8918.99	8546.8	7550.01	6787.69	10644.6	12094.2	8853.21	8979.19	10053.2	8596.65	10483.6	10996.2	7283.49	7733.34	13461.9	13142	11442.8	15929.4	10614.6	13637.2	12461.5	13778.3	12983.9	13591.4	9074.84	10726	12820.3	15141.9	10010.1	7723.3	8833.95	8340.81	15096.6	12663.3	7823.96	9747.49	12229.6	12220	10272.9	13722.7	14490.4	8042.09	9185.43	10252.3	12457.8	10757.3	6360.84	11400.6	13052.2
	8924.43	8555.15	7548.29	6789.01	10656.9	12097.4	8863.61	8992.55	10062.8	8606.07	10497.8	11003.9	7290.09	7742.68	13476.1	13154.3	11453.5	15941.3	10630.5	13651.9	12474.8	13787.2	12997.2	13599.6	9089	10737.5	12834.8	15151.4	10020.3	7736.07	8846.46	8351.14	15111.4	12674.2	7836.23	9759.88	12239.4	12235.4	10282.4	13736.7	14501.1	8055.19	9198.62	10262.1	12465.8	10771.4	6369.61	11410.8	13060.6
	8929.95	8563.57	7546.66	6790.4	10669.2	12100.7	8874.11	9005.95	10072.5	8615.54	10512.1	11011.7	7296.75	7752.06	13490.5	13166.7	11464.4	15953.5	10646.6	13666.7	12488.1	13796.2	13010.6	13608	9103.25	10749	12849.5	15161.1	10030.7	7748.9	8859.05	8361.53	15126.3	12685.2	7848.54	9772.37	12249.4	12250.9	10292	13750.9	14511.9	8068.34	9211.87	10272	12474	10785.7	6378.43	11421.2	13069.1
	8935.55	8572.06	7545.11	6791.88	10681.6	12104.1	8884.73	9019.39	10082.3	8625.04	10526.4	11019.7	7303.48	7761.49	13505	13179.3	11475.3	15965.8	10662.9	13681.7	12501.6	13805.5	13024.1	13616.6	9117.58	10760.6	12864.3	15171	10041.1	7761.78	8871.7	8371.98	15141.3	12696.4	7860.9	9784.97	12259.6	12266.5	10301.7	13765.2	14523	8081.53	9225.19	10282	12482.2	10800.1	6387.29	11431.6	13077.8
	8941.24	8580.63	7543.64	6793.44	10694.2	12107.6	8895.46	9032.88	10092.2	8634.59	10540.9	11027.7	7310.28	7770.96	13519.8	13191.9	11486.4	15978.3	10679.2	13696.9	12515.2	13814.9	13037.8	13625.4	9131.99	10772.2	12879.2	15181	10051.6	7774.7	8884.44	8382.5	15156.5	12707.7	7873.3	9797.66	12269.8	12282.2	10311.5	13779.6	14534.1	8094.76	9238.58	10292.1	12490.6	10814.5	6396.2	11442.2	13086.7
	8947.02	8589.26	7542.26	6795.08	10706.8	12111.2	8906.3	9046.42	10102.3	8644.17	10555.4	11035.8	7317.14	7780.47	13534.7	13204.7	11497.6	15991	10695.6	13712.2	12528.8	13824.5	13051.6	13634.3	9146.48	10784	12894.3	15191.3	10062.2	7787.68	8897.24	8393.09	15171.8	12719.1	7885.74	9810.45	12280.2	12298	10321.4	13794.2	14545.5	8108.05	9252.04	10302.3	12499.2	10829.1	6405.15	11452.9	13095.7
	8952.88	8597.97	7540.96	6796.79	10719.6	12114.9	8917.25	9060	10112.4	8653.8	10570	11044.1	7324.06	7790.03	13549.9	13217.7	11508.9	16003.9	10712.1	13727.6	12542.6	13834.3	13065.6	13643.5	9161.06	10795.8	12909.6	15201.7	10072.8	7800.71	8910.11	8403.74	15187.3	12730.7	7898.22	9823.35	12290.8	12313.8	10331.5	13808.9	14557	8121.37	9265.56	10312.7	12507.8	10843.7	6414.15	11463.8	13104.8
	8958.83	8606.75	7539.75	6798.59	10732.4	12118.7	8928.31	9073.63	10122.8	8663.47	10584.7	11052.5	7331.05	7799.63	13565.2	13230.7	11520.4	16017.1	10728.8	13743.2	12556.5	13844.2	13079.7	13652.8	9175.71	10807.8	12925	15212.3	10083.6	7813.78	8923.06	8414.46	15202.9	12742.4	7910.74	9836.35	12301.4	12329.7	10341.7	13823.8	14568.7	8134.74	9279.15	10323.2	12516.6	10858.4	6423.2	11474.8	13114.1
	8964.86	8615.59	7538.62	6800.47	10745.4	12122.6	8939.48	9087.29	10133.2	8673.17	10599.5	11061	7338.11	7809.28	13580.7	13243.9	11531.9	16030.4	10745.5	13759	12570.4	13854.3	13093.9	13662.3	9190.45	10819.7	12940.5	15223.1	10094.4	7826.9	8936.08	8425.23	15218.6	12754.3	7923.31	9849.45	12312.2	12345.7	10352	13838.8	14580.6	8148.16	9292.81	10333.8	12525.5	10873.2	6432.29	11485.9	13123.5
	8970.98	8624.51	7537.58	6802.43	10758.4	12126.6	8950.77	9101.01	10143.7	8682.92	10614.4	11069.6	7345.23	7818.97	13596.4	13257.2	11543.6	16044	10762.4	13774.9	12584.5	13864.6	13108.2	13672	9205.27	10831.8	12956.2	15234.1	10105.4	7840.07	8949.17	8436.08	15234.5	12766.3	7935.92	9862.65	12323.1	12361.7	10362.4	13853.9	14592.7	8161.62	9306.53	10344.5	12534.6	10888	6441.43	11497.2	13133.1
	8977.18	8633.5	7536.62	6804.47	10771.6	12130.6	8962.17	9114.76	10154.4	8692.7	10629.3	11078.4	7352.42	7828.7	13612.2	13270.6	11555.5	16057.7	10779.4	13790.9	12598.6	13875.1	13122.7	13681.9	9220.16	10844	12972.1	15245.3	10116.4	7853.29	8962.34	8446.98	15250.5	12778.4	7948.56	9875.95	12334.1	12377.9	10372.9	13869.2	14604.9	8175.12	9320.32	10355.4	12543.8	10903	6450.62	11508.5	13142.8
	8983.46	8642.56	7535.74	6806.58	10784.9	12134.8	8973.67	9128.56	10165.2	8702.53	10644.4	11087.2	7359.67	7838.48	13628.3	13284.1	11567.4	16071.7	10796.5	13807.1	12612.8	13885.7	13137.3	13692	9235.14	10856.2	12988.1	15256.6	10127.5	7866.56	8975.57	8457.96	15266.7	12790.7	7961.25	9889.35	12345.3	12394.1	10383.6	13884.6	14617.3	8188.67	9334.17	10366.4	12553.1	10918.1	6459.85	11520.1	13152.6
	8989.83	8651.69	7534.95	6808.78	10798.2	12139.1	8985.29	9142.41	10176.2	8712.39	10659.5	11096.2	7366.99	7848.3	13644.5	13297.8	11579.5	16085.8	10813.7	13823.5	12627.2	13896.5	13152.1	13702.3	9250.2	10868.5	13004.3	15268.1	10138.7	7879.88	8988.88	8468.99	15283	12803.1	7973.98	9902.86	12356.6	12410.4	10394.4	13900.2	14629.8	8202.26	9348.09	10377.5	12562.5	10933.2	6469.13	11531.7	13162.6
	8996.28	8660.88	7534.24	6811.06	10811.7	12143.4	8997.02	9156.29	10187.2	8722.29	10674.7	11105.3	7374.37	7858.17	13661	13311.6	11591.7	16100.2	10831	13840	12641.6	13907.5	13166.9	13712.7	9265.33	10880.9	13020.6	15279.9	10149.9	7893.24	9002.26	8480.09	15299.4	12815.7	7986.75	9916.46	12368	12426.7	10405.3	13915.9	14642.6	8215.89	9362.07	10388.7	12572.1	10948.4	6478.45	11543.5	13172.7
	9002.81	8670.15	7533.62	6813.41	10825.3	12147.9	9008.86	9170.22	10198.4	8732.23	10690	11114.5	7381.81	7868.08	13677.6	13325.5	11604	16114.8	10848.4	13856.7	12656.1	13918.6	13182	13723.4	9280.55	10893.4	13037.1	15291.7	10161.3	7906.66	9015.71	8491.25	15316	12828.4	7999.56	9930.16	12379.6	12443.2	10416.3	13931.8	14655.5	8229.57	9376.12	10400.1	12581.8	10963.7	6487.82	11555.4	13183
	9009.42	8679.48	7533.07	6815.85	10839	12152.4	9020.81	9184.19	10209.7	8742.2	10705.4	11123.8	7389.33	7878.03	13694.4	13339.6	11616.5	16129.6	10865.9	13873.5	12670.7	13929.9	13197.1	13734.2	9295.85	10906	13053.7	15303.8	10172.7	7920.12	9029.23	8502.47	15332.7	12841.2	8012.41	9943.97	12391.2	12459.7	10427.4	13947.8	14668.6	8243.29	9390.24	10411.5	12591.6	10979.1	6497.23	11567.4	13193.5
	9016.12	8688.89	7532.61	6818.36	10852.7	12157.1	9032.87	9198.2	10221.1	8752.22	10720.9	11133.2	7396.9	7888.02	13711.4	13353.7	11629	16144.5	10883.6	13890.4	12685.4	13941.4	13212.4	13745.2	9311.22	10918.6	13070.5	15316.1	10184.2	7933.62	9042.82	8513.76	15349.5	12854.2	8025.3	9957.87	12403	12476.3	10438.6	13963.9	14681.8	8257.05	9404.42	10423.1	12601.6	10994.6	6506.69	11579.5	13204
	9022.9	8698.36	7532.23	6820.95	10866.6	12161.8	9045.04	9212.25	10232.7	8762.27	10736.4	11142.7	7404.54	7898.06	13728.5	13368	11641.7	16159.7	10901.3	13907.6	12700.2	13953	13227.8	13756.4	9326.68	10931.3	13087.4	15328.5	10195.8	7947.18	9056.48	8525.11	15366.5	12867.3	8038.23	9971.87	12415	12493	10450	13980.2	14695.2	8270.85	9418.66	10434.8	12611.7	11010.1	6516.19	11591.8	13214.7
	9029.76	8707.9	7531.93	6823.62	10880.6	12166.7	9057.32	9226.35	10244.3	8772.36	10752.1	11152.4	7412.25	7908.14	13745.9	13382.4	11654.6	16175.1	10919.2	13924.8	12715.1	13964.9	13243.3	13767.7	9342.21	10944.1	13104.4	15341.2	10207.5	7960.78	9070.21	8536.53	15383.6	12880.5	8051.2	9985.98	12427	12509.7	10461.5	13996.6	14708.8	8284.7	9432.97	10446.7	12621.9	11025.8	6525.74	11604.2	13225.6
	9036.7	8717.51	7531.72	6826.37	10894.7	12171.6	9069.71	9240.48	10256.1	8782.49	10767.8	11162.1	7420.02	7918.26	13763.4	13397	11667.5	16190.7	10937.1	13942.2	12730.1	13976.9	13259	13779.3	9357.82	10956.9	13121.7	15354	10219.3	7974.42	9084.01	8548	15400.9	12893.9	8064.2	10000.2	12439.2	12526.5	10473.1	14013.2	14722.5	8298.59	9447.34	10458.6	12632.3	11041.5	6535.33	11616.8	13236.6
	9043.72	8727.19	7531.59	6829.2	10908.9	12176.6	9082.21	9254.66	10268	8792.65	10783.6	11172	7427.85	7928.43	13781.2	13411.6	11680.6	16206.5	10955.2	13959.8	12745.2	13989	13274.8	13791	9373.51	10969.9	13139	15367	10231.1	7988.12	9097.89	8559.54	15418.2	12907.4	8077.25	10014.5	12451.5	12543.4	10484.8	14029.9	14736.5	8312.52	9461.77	10470.7	12642.8	11057.3	6544.97	11629.5	13247.7
	9050.82	8736.93	7531.53	6832.11	10923.2	12181.7	9094.81	9268.87	10280	8802.85	10799.5	11182	7435.75	7938.64	13799.1	13426.4	11693.8	16222.5	10973.4	13977.5	12760.4	14001.3	13290.7	13803	9389.28	10982.9	13156.6	15380.1	10243	8001.86	9111.83	8571.14	15435.8	12921.1	8090.34	10028.9	12464	12560.4	10496.7	14046.7	14750.5	8326.49	9476.27	10482.9	12653.4	11073.2	6554.65	11642.3	13259
	9058	8746.74	7531.56	6835.09	10937.6	12186.9	9107.53	9283.13	10292.2	8813.09	10815.5	11192.1	7443.72	7948.89	13817.2	13441.3	11707.1	16238.6	10991.7	13995.4	12775.6	14013.8	13306.8	13815.1	9405.13	10996	13174.2	15393.5	10255	8015.65	9125.84	8582.81	15453.4	12934.9	8103.46	10043.4	12476.6	12577.4	10508.6	14063.7	14764.8	8340.5	9490.83	10495.2	12664.1	11089.2	6564.38	11655.2	13270.4
	9065.26	8756.62	7531.67	6838.15	10952.1	12192.2	9120.36	9297.43	10304.5	8823.37	10831.6	11202.3	7451.74	7959.18	13835.5	13456.3	11720.5	16255	11010.1	14013.4	12791	14026.5	13323	13827.4	9421.06	11009.2	13192	15407	10267.1	8029.48	9139.92	8594.53	15471.2	12948.8	8116.63	10058	12489.2	12594.5	10520.7	14080.8	14779.2	8354.55	9505.46	10507.7	12675	11105.3	6574.15	11668.2	13282
	9072.6	8766.56	7531.86	6841.29	10966.6	12197.6	9133.29	9311.76	10316.9	8833.68	10847.7	11212.7	7459.83	7969.52	13853.9	13471.5	11734.1	16271.6	11028.6	14031.6	12806.4	14039.3	13339.3	13839.8	9437.06	11022.4	13210	15420.7	10279.3	8043.36	9154.07	8606.32	15489.1	12962.8	8129.83	10072.7	12502.1	12611.7	10532.9	14098	14793.8	8368.65	9520.14	10520.3	12686	11121.4	6583.96	11681.4	13293.7
	9080.01	8776.57	7532.13	6844.5	10981.3	12203.1	9146.34	9326.14	10329.4	8844.02	10864	11223.1	7467.99	7979.89	13872.6	13486.8	11747.7	16288.4	11047.2	14049.9	12822	14052.3	13355.7	13852.5	9453.14	11035.8	13228.1	15434.6	10291.6	8057.28	9168.29	8618.17	15507.2	12977	8143.07	10087.5	12515	12629	10545.2	14115.4	14808.6	8382.78	9534.89	10532.9	12697.1	11137.6	6593.82	11694.7	13305.5
	9087.51	8786.65	7532.48	6847.8	10996.1	12208.7	9159.49	9340.56	10342	8854.41	10880.3	11233.7	7476.21	7990.31	13891.4	13502.2	11761.5	16305.4	11066	14068.4	12837.6	14065.5	13372.3	13865.3	9469.3	11049.2	13246.4	15448.7	10303.9	8071.25	9182.58	8630.08	15525.4	12991.4	8156.35	10102.4	12528.1	12646.3	10557.6	14133	14823.5	8396.96	9549.7	10545.7	12708.4	11154	6603.72	11708.2	13317.5
	9095.08	8796.79	7532.92	6851.17	11011	12214.3	9172.75	9355.01	10354.8	8864.82	10896.7	11244.3	7484.49	8000.77	13910.4	13517.7	11775.5	16322.6	11084.8	14087	12853.3	14078.9	13389	13878.4	9485.53	11062.7	13264.8	15463	10316.3	8085.26	9196.94	8642.05	15543.7	13005.9	8169.66	10117.4	12541.3	12663.7	10570.1	14150.6	14838.6	8411.17	9564.58	10558.7	12719.8	11170.4	6613.67	11721.8	13329.6
	9102.74	8807	7533.43	6854.62	11026	12220.1	9186.12	9369.5	10367.6	8875.28	10913.1	11255.1	7492.84	8011.27	13929.6	13533.3	11789.5	16340	11103.7	14105.8	12869.1	14092.4	13405.9	13891.6	9501.84	11076.2	13283.4	15477.4	10328.8	8099.32	9211.36	8654.08	15562.1	13020.5	8183.02	10132.4	12554.6	12681.2	10582.8	14168.4	14853.8	8425.42	9579.51	10571.7	12731.3	11186.8	6623.66	11735.4	13341.9
	9110.46	8817.27	7534.02	6858.14	11041.1	12226	9199.59	9384.03	10380.6	8885.77	10929.7	11266	7501.25	8021.81	13949	13549.1	11803.7	16357.6	11122.8	14124.7	12885	14106	13422.8	13905	9518.23	11089.8	13302.1	15492	10341.4	8113.42	9225.86	8666.18	15580.7	13035.2	8196.41	10147.6	12568.1	12698.7	10595.6	14186.4	14869.2	8439.71	9594.5	10584.9	12743	11203.4	6633.69	11749.3	13354.3
	9118.27	8827.61	7534.69	6861.74	11056.3	12231.9	9213.18	9398.6	10393.8	8896.29	10946.3	11277	7509.72	8032.4	13968.6	13565	11818	16375.4	11141.9	14143.7	12901	14119.9	13439.9	13918.5	9534.69	11103.6	13321	15506.8	10354.1	8127.57	9240.42	8678.33	15599.4	13050.1	8209.84	10162.9	12581.7	12716.3	10608.5	14204.4	14884.8	8454.05	9609.56	10598.2	12754.8	11220.1	6643.77	11763.2	13366.8
	9126.15	8838.01	7535.44	6865.42	11071.5	12238	9226.87	9413.21	10407	8906.85	10963.1	11288.1	7518.26	8043.02	13988.4	13581	11832.4	16393.4	11161.2	14163	12917.1	14133.9	13457.1	13932.3	9551.23	11117.3	13340	15521.8	10366.8	8141.76	9255.05	8690.55	15618.3	13065.1	8223.3	10178.3	12595.4	12734	10621.5	14222.7	14900.6	8468.42	9624.68	10611.6	12766.7	11236.8	6653.89	11777.3	13379.5
	9134.11	8848.48	7536.27	6869.18	11086.9	12244.1	9240.67	9427.85	10420.3	8917.45	10979.9	11299.3	7526.86	8053.69	14008.3	13597.1	11846.9	16411.6	11180.6	14182.3	12933.3	14148.1	13474.5	13946.2	9567.85	11131.2	13359.1	15537	10379.6	8156	9269.75	8702.82	15637.3	13080.3	8236.81	10193.8	12609.2	12751.8	10634.6	14241	14916.5	8482.83	9639.86	10625.1	12778.7	11253.6	6664.06	11791.5	13392.3
	9142.15	8859.01	7537.18	6873.01	11102.4	12250.3	9254.58	9442.53	10433.8	8928.08	10996.7	11310.7	7535.53	8064.4	14028.5	13613.4	11861.5	16430	11200.1	14201.8	12949.6	14162.4	13492	13960.4	9584.54	11145.1	13378.4	15552.3	10392.5	8170.28	9284.52	8715.16	15656.4	13095.5	8250.35	10209.3	12623.2	12769.6	10647.8	14259.5	14932.6	8497.27	9655.09	10638.8	12790.9	11270.5	6674.26	11805.8	13405.3
	9150.26	8869.6	7538.16	6876.91	11118	12256.6	9268.59	9457.25	10447.4	8938.74	11013.7	11322.1	7544.25	8075.14	14048.8	13629.7	11876.3	16448.6	11219.7	14221.5	12966	14176.9	13509.6	13974.7	9601.31	11159.1	13397.9	15567.8	10405.5	8184.6	9299.35	8727.56	15675.6	13111	8263.92	10225	12637.3	12787.5	10661.2	14278.1	14948.8	8511.76	9670.39	10652.5	12803.2	11287.5	6684.51	11820.3	13418.4
	9158.45	8880.26	7539.23	6880.9	11133.6	12263.1	9282.71	9472	10461.1	8949.44	11030.7	11333.7	7553.04	8085.93	14069.3	13646.2	11891.2	16467.4	11239.4	14241.3	12982.4	14191.6	13527.3	13989.1	9618.15	11173.2	13417.5	15583.5	10418.5	8198.97	9314.25	8740.02	15695	13126.5	8277.53	10240.8	12651.5	12805.4	10674.7	14296.9	14965.2	8526.28	9685.75	10666.4	12815.7	11304.6	6694.81	11834.9	13431.6
	9166.71	8890.99	7540.37	6884.96	11149.4	12269.6	9296.94	9486.79	10474.9	8960.17	11047.9	11345.4	7561.9	8096.76	14090	13662.9	11906.2	16486.3	11259.2	14261.3	12999	14206.4	13545.2	14003.8	9635.07	11187.4	13437.3	15599.4	10431.7	8213.38	9329.22	8752.53	15714.5	13142.2	8291.18	10256.6	12665.8	12823.5	10688.2	14315.8	14981.8	8540.84	9701.16	10680.4	12828.2	11321.7	6705.14	11849.6	13445
	9175.04	8901.77	7541.59	6889.09	11165.2	12276.2	9311.28	9501.61	10488.9	8970.93	11065.1	11357.1	7570.81	8107.63	14110.8	13679.6	11921.3	16505.5	11279.1	14281.4	13015.6	14221.4	13563.2	14018.7	9652.06	11201.6	13457.2	15615.4	10444.9	8227.83	9344.25	8765.11	15734.1	13158	8304.87	10272.6	12680.3	12841.6	10701.9	14334.8	14998.5	8555.44	9716.64	10694.6	12840.9	11338.9	6715.52	11864.4	13458.5
	9183.46	8912.62	7542.89	6893.3	11181.2	12282.8	9325.72	9516.47	10502.9	8981.73	11082.3	11369	7579.79	8118.54	14131.9	13696.5	11936.6	16524.9	11299.1	14301.7	13032.3	14236.6	13581.3	14033.7	9669.13	11215.9	13477.2	15631.7	10458.2	8242.32	9359.35	8777.75	15753.9	13174	8318.59	10288.7	12694.9	12859.7	10715.8	14354	15015.4	8570.07	9732.17	10708.8	12853.7	11356.2	6725.94	11879.3	13472.1
	9191.94	8923.53	7544.27	6897.59	11197.2	12289.6	9340.27	9531.37	10517.1	8992.56	11099.7	11381	7588.84	8129.49	14153.2	13713.4	11952	16544.5	11319.2	14322.1	13049.1	14252	13599.5	14048.9	9686.27	11230.3	13497.4	15648.1	10471.5	8256.86	9374.52	8790.44	15773.8	13190.1	8332.34	10304.8	12709.6	12878	10729.7	14373.3	15032.5	8584.74	9747.76	10723.2	12866.7	11373.6	6736.4	11894.4	13485.9
	9200.5	8934.5	7545.73	6901.95	11213.4	12296.5	9354.92	9546.3	10531.4	9003.42	11117.1	11393.1	7597.94	8140.48	14174.6	13730.5	11967.5	16564.3	11339.4	14342.6	13066	14267.5	13617.9	14064.3	9703.48	11244.8	13517.7	15664.7	10485	8271.44	9389.75	8803.2	15793.8	13206.3	8346.13	10321.1	12724.4	12896.3	10743.7	14392.7	15049.7	8599.45	9763.42	10737.7	12879.8	11391.1	6746.91	11909.6	13499.8
	9209.13	8945.54	7547.26	6906.39	11229.6	12303.5	9369.68	9561.27	10545.8	9014.32	11134.6	11405.4	7607.11	8151.51	14196.2	13747.8	11983.1	16584.2	11359.8	14363.3	13083	14283.1	13636.4	14079.9	9720.77	11259.3	13538.2	15681.5	10498.5	8286.06	9405.05	8816.01	15814	13222.6	8359.96	10337.4	12739.4	12914.6	10757.9	14412.3	15067.1	8614.19	9779.12	10752.3	12893	11408.7	6757.46	11925	13513.9
	9217.84	8956.64	7548.87	6910.91	11246	12310.5	9384.55	9576.26	10560.4	9025.25	11152.2	11417.7	7616.34	8162.58	14218	13765.1	11998.8	16604.4	11380.2	14384.2	13100.1	14299	13655	14095.6	9738.13	11273.9	13558.9	15698.4	10512.1	8300.72	9420.42	8828.89	15834.3	13239.1	8373.81	10353.8	12754.5	12933.1	10772.2	14432	15084.6	8628.97	9794.89	10767	12906.3	11426.3	6768.05	11940.4	13528.1
	9226.61	8967.79	7550.56	6915.49	11262.4	12317.7	9399.52	9591.3	10575	9036.21	11169.9	11430.1	7625.63	8173.68	14240	13782.6	12014.7	16624.8	11400.8	14405.2	13117.3	14315	13673.7	14111.6	9755.57	11288.6	13579.6	15715.5	10525.8	8315.43	9435.85	8841.82	15854.7	13255.7	8387.71	10370.4	12769.7	12951.6	10786.6	14451.9	15102.3	8643.78	9810.71	10781.9	12919.8	11444	6778.68	11956	13542.5
	9235.46	8979.01	7552.33	6920.16	11278.9	12324.9	9414.6	9606.36	10589.8	9047.21	11187.6	11442.7	7634.99	8184.83	14262.2	13800.2	12030.6	16645.4	11421.4	14426.4	13134.6	14331.1	13692.6	14127.7	9773.08	11303.3	13600.6	15732.8	10539.5	8330.17	9451.34	8854.81	15875.2	13272.5	8401.64	10387	12785	12970.1	10801.1	14471.8	15120.2	8658.63	9826.59	10796.8	12933.4	11461.8	6789.35	11971.7	13556.9
	9244.39	8990.3	7554.17	6924.9	11295.5	12332.2	9429.79	9621.46	10604.7	9058.23	11205.5	11455.4	7644.41	8196.02	14284.5	13817.9	12046.7	16666.1	11442.2	14447.7	13151.9	14347.5	13711.6	14144	9790.66	11318.2	13621.7	15750.3	10553.4	8344.96	9466.9	8867.86	15895.9	13289.4	8415.6	10403.7	12800.5	12988.8	10815.7	14491.9	15138.2	8673.51	9842.53	10811.9	12947.1	11479.7	6800.06	11987.6	13571.5
	9253.38	9001.64	7556.09	6929.71	11312.2	12339.7	9445.08	9636.6	10619.7	9069.29	11223.3	11468.1	7653.89	8207.24	14307.1	13835.7	12062.9	16687.1	11463.1	14469.1	13169.4	14364	13730.7	14160.5	9808.31	11333.1	13642.9	15768	10567.3	8359.78	9482.53	8880.97	15916.7	13306.4	8429.6	10420.5	12816.1	13007.4	10830.4	14512.2	15156.4	8688.43	9858.52	10827.1	12961	11497.7	6810.82	12003.5	13586.3
	9262.44	9013.04	7558.08	6934.6	11329	12347.2	9460.47	9651.76	10634.8	9080.38	11241.3	11481	7663.43	8218.51	14329.8	13853.6	12079.3	16708.2	11484	14490.7	13186.9	14380.6	13750	14177.1	9826.04	11348	13664.2	15785.8	10581.3	8374.65	9498.22	8894.13	15937.6	13323.6	8443.63	10437.5	12831.8	13026.2	10845.3	14532.6	15174.8	8703.38	9874.57	10842.4	12975	11515.7	6821.61	12019.6	13601.2
	9271.58	9024.5	7560.15	6939.56	11345.9	12354.8	9475.97	9666.96	10650	9091.5	11259.4	11494	7673.03	8229.81	14352.7	13871.7	12095.7	16729.6	11505.1	14512.4	13204.5	14397.4	13769.4	14194	9843.84	11363.1	13685.8	15803.9	10595.3	8389.55	9513.97	8907.36	15958.6	13340.8	8457.69	10454.5	12847.6	13045	10860.2	14553.1	15193.3	8718.37	9890.68	10857.9	12989.1	11533.8	6832.45	12035.8	13616.2
	9280.79	9036.02	7562.3	6944.6	11362.9	12362.5	9491.58	9682.19	10665.3	9102.65	11277.5	11507.1	7682.7	8241.15	14375.8	13889.9	12112.3	16751.1	11526.3	14534.3	13222.2	14414.4	13788.9	14211	9861.71	11378.2	13707.4	15822.1	10609.4	8404.5	9529.79	8920.64	15979.8	13358.3	8471.79	10471.6	12863.6	13063.9	10875.3	14573.7	15212	8733.39	9906.84	10873.4	13003.3	11552	6843.33	12052.1	13631.4
	9290.06	9047.6	7564.53	6949.72	11380	12370.3	9507.29	9697.45	10680.8	9113.83	11295.7	11520.3	7692.43	8252.53	14399.1	13908.2	12129	16772.9	11547.6	14556.4	13240	14431.6	13808.5	14228.2	9879.65	11393.4	13729.2	15840.4	10623.7	8419.48	9545.67	8933.98	16001.1	13375.8	8485.92	10488.7	12879.7	13082.9	10890.5	14594.5	15230.8	8748.44	9923.06	10889.1	13017.7	11570.3	6854.24	12068.6	13646.7
	9299.41	9059.24	7566.83	6954.9	11397.2	12378.1	9523.1	9712.74	10696.4	9125.05	11314	11533.6	7702.22	8263.95	14422.6	13926.6	12145.8	16794.8	11569	14578.6	13257.9	14448.9	13828.2	14245.6	9897.66	11408.6	13751.2	15859	10637.9	8434.51	9561.62	8947.37	16022.5	13393.5	8500.08	10506	12895.9	13101.9	10905.8	14615.4	15249.8	8763.53	9939.33	10904.9	13032.2	11588.7	6865.2	12085.2	13662.1
	9308.82	9070.94	7569.2	6960.16	11414.4	12386.1	9539.02	9728.06	10712.1	9136.29	11332.3	11547.1	7712.07	8275.41	14446.2	13945.2	12162.7	16816.9	11590.5	14600.9	13275.9	14466.4	13848.1	14263.1	9915.75	11423.9	13773.3	15877.7	10652.3	8449.57	9577.63	8960.83	16044.1	13411.3	8514.27	10523.4	12912.2	13121	10921.2	14636.4	15268.9	8778.64	9955.65	10920.8	13046.9	11607.1	6876.2	12101.9	13677.7
	9318.31	9082.7	7571.65	6965.5	11431.8	12394.2	9555.04	9743.41	10727.9	9147.56	11350.7	11560.6	7721.99	8286.9	14470.1	13963.8	12179.7	16839.3	11612.1	14623.4	13293.9	14484	13868.1	14280.9	9933.9	11439.3	13795.5	15896.6	10666.7	8464.68	9593.7	8974.34	16065.7	13429.2	8528.5	10540.9	12928.7	13140.1	10936.8	14657.6	15288.2	8793.79	9972.03	10936.9	13061.6	11625.6	6887.24	12118.7	13693.4
	9327.86	9094.52	7574.18	6970.91	11449.2	12402.3	9571.17	9758.8	10743.8	9158.86	11369.2	11574.3	7731.96	8298.44	14494.1	13982.6	12196.9	16861.8	11633.8	14646	13312.1	14501.8	13888.2	14298.8	9952.12	11454.8	13817.9	15915.7	10681.3	8479.82	9609.84	8987.9	16087.5	13447.3	8542.76	10558.4	12945.3	13159.3	10952.4	14678.9	15307.7	8808.98	9988.47	10953	13076.5	11644.2	6898.32	12135.7	13709.2
	9337.49	9106.39	7576.78	6976.4	11466.7	12410.6	9587.4	9774.21	10759.8	9170.2	11387.8	11588	7742	8310.01	14518.3	14001.5	12214.1	16884.5	11655.6	14668.8	13330.3	14519.8	13908.5	14316.9	9970.42	11470.3	13840.4	15935	10695.8	8494.99	9626.03	9001.53	16109.5	13465.5	8557.05	10576.1	12962	13178.6	10968.2	14700.4	15327.3	8824.19	10005	10969.3	13091.5	11662.9	6909.44	12152.7	13725.2
	9347.18	9118.33	7579.46	6981.95	11484.4	12418.9	9603.74	9789.65	10776	9181.56	11406.4	11601.9	7752.1	8321.61	14542.7	14020.5	12231.5	16907.4	11677.6	14691.7	13348.6	14537.9	13928.8	14335.2	9988.78	11485.9	13863.1	15954.4	10710.5	8510.21	9642.3	9015.21	16131.5	13483.8	8571.37	10593.9	12978.8	13197.9	10984	14721.9	15347.1	8839.44	10021.5	10985.7	13106.7	11681.7	6920.6	12169.9	13741.3
	9356.94	9130.32	7582.22	6987.59	11502.1	12427.3	9620.18	9805.12	10792.2	9192.95	11425.2	11615.8	7762.26	8333.26	14567.3	14039.7	12249	16930.5	11699.6	14714.8	13367	14556.2	13949.3	14353.7	10007.2	11501.6	13885.9	15974.1	10725.2	8525.47	9658.62	9028.95	16153.7	13502.3	8585.72	10611.7	12995.8	13217.3	11000	14743.6	15367.1	8854.71	10038.1	11002.2	13122	11700.5	6931.8	12187.2	13757.6
	9366.76	9142.36	7585.04	6993.29	11519.9	12435.8	9636.72	9820.62	10808.6	9204.37	11443.9	11629.9	7772.48	8344.94	14592.1	14059	12266.7	16953.8	11721.7	14738	13385.5	14574.7	13969.9	14372.3	10025.7	11517.4	13908.9	15993.8	10740	8540.76	9675	9042.74	16176	13520.9	8600.11	10629.6	13012.9	13236.7	11016.1	14765.5	15387.2	8870.02	10054.7	11018.9	13137.4	11719.5	6943.04	12204.7	13774
	9376.66	9154.47	7587.95	6999.07	11537.8	12444.4	9653.37	9836.15	10825.1	9215.82	11462.8	11644.1	7782.76	8356.66	14617.1	14078.3	12284.4	16977.3	11744	14761.4	13404.1	14593.3	13990.7	14391.2	10044.3	11533.2	13932	16013.8	10754.9	8556.09	9691.45	9056.59	16198.4	13539.6	8614.52	10647.7	13030.1	13256.2	11032.3	14787.4	15407.4	8885.36	10071.4	11035.6	13152.9	11738.5	6954.31	12222.3	13790.5
	9386.62	9166.63	7590.93	7004.93	11555.7	12453.1	9670.11	9851.71	10841.7	9227.29	11481.7	11658.4	7793.11	8368.42	14642.2	14097.8	12302.3	17001	11766.3	14784.9	13422.8	14612.1	14011.5	14410.2	10062.9	11549.1	13955.3	16034	10769.9	8571.45	9707.96	9070.49	16221	13558.5	8628.97	10665.8	13047.4	13275.8	11048.7	14809.5	15427.9	8900.72	10088.2	11052.5	13168.6	11757.5	6965.63	12239.9	13807.1
	9396.64	9178.84	7593.98	7010.85	11573.8	12461.9	9686.97	9867.29	10858.4	9238.8	11500.7	11672.8	7803.51	8380.21	14667.5	14117.5	12320.2	17024.9	11788.7	14808.5	13441.6	14631	14032.5	14429.4	10081.6	11565	13978.7	16054.3	10784.9	8586.85	9724.53	9084.45	16243.6	13577.5	8643.44	10684	13064.9	13295.4	11065.1	14831.7	15448.4	8916.12	10105	11069.5	13184.4	11776.7	6976.98	12257.8	13823.9
	9406.74	9191.12	7597.11	7016.86	11592	12470.8	9703.92	9882.9	10875.2	9250.33	11519.8	11687.3	7813.98	8392.04	14693.1	14137.2	12338.3	17049	11811.3	14832.3	13460.4	14650.1	14053.6	14448.7	10100.4	11581	14002.2	16074.8	10800	8602.29	9741.16	9098.47	16266.4	13596.6	8657.95	10702.3	13082.5	13315.1	11081.7	14854.1	15469.2	8931.55	10121.8	11086.6	13200.4	11795.9	6988.38	12275.7	13840.9
	9416.9	9203.45	7600.31	7022.93	11610.2	12479.7	9720.98	9898.54	10892.2	9261.89	11538.9	11701.9	7824.51	8403.91	14718.8	14157	12356.5	17073.2	11833.9	14856.3	13479.3	14669.4	14074.8	14468.3	10119.3	11597.1	14025.9	16095.5	10815.1	8617.77	9757.85	9112.54	16289.3	13615.8	8672.48	10720.7	13100.2	13334.9	11098.3	14876.6	15490.1	8947	10138.7	11103.8	13216.4	11815.2	6999.81	12293.7	13857.9
	9427.12	9215.83	7603.58	7029.08	11628.5	12488.8	9738.14	9914.2	10909.2	9273.48	11558.2	11716.7	7835.1	8415.81	14744.7	14177	12374.8	17097.7	11856.7	14880.4	13498.3	14688.9	14096.2	14488	10138.2	11613.3	14049.7	16116.4	10830.4	8633.27	9774.6	9126.66	16312.4	13635.2	8687.05	10739.2	13118	13354.7	11115.1	14899.2	15511.1	8962.49	10155.7	11121.1	13232.6	11834.6	7011.28	12311.9	13875.1
	9437.41	9228.27	7606.93	7035.3	11646.9	12498	9755.4	9929.89	10926.4	9285.1	11577.4	11731.5	7845.75	8427.75	14770.8	14197.1	12393.3	17122.4	11879.5	14904.6	13517.4	14708.5	14117.7	14507.9	10157.2	11629.5	14073.7	16137.4	10845.7	8648.82	9791.41	9140.84	16335.5	13654.7	8701.64	10757.7	13135.9	13374.5	11132	14921.9	15532.3	8978	10172.7	11138.6	13248.9	11854.1	7022.79	12330.2	13892.4
	9447.76	9240.76	7610.36	7041.59	11665.4	12507.2	9772.77	9945.61	10943.6	9296.74	11596.8	11746.4	7856.46	8439.72	14797	14217.3	12411.8	17147.2	11902.5	14929	13536.6	14728.2	14139.2	14528	10176.2	11645.8	14097.8	16158.6	10861.1	8664.4	9808.28	9155.08	16358.8	13674.4	8716.26	10776.4	13154	13394.4	11149	14944.8	15553.7	8993.54	10189.7	11156.2	13265.4	11873.7	7034.34	12348.7	13909.9
	9458.18	9253.31	7613.86	7047.96	11684	12516.5	9790.24	9961.35	10961	9308.41	11616.2	11761.5	7867.23	8451.73	14823.5	14237.7	12430.5	17172.3	11925.5	14953.6	13555.9	14748.1	14161	14548.3	10195.3	11662.2	14122.1	16180	10876.5	8680.01	9825.21	9169.37	16382.2	13694.1	8730.91	10795.1	13172.2	13414.4	11166.1	14967.8	15575.2	9009.11	10206.9	11173.9	13282	11893.3	7045.92	12367.2	13927.5
	9468.66	9265.91	7617.43	7054.4	11702.7	12525.9	9807.8	9977.11	10978.5	9320.1	11635.7	11776.6	7878.06	8463.78	14850.1	14258.1	12449.3	17197.5	11948.7	14978.3	13575.3	14768.2	14182.8	14568.8	10214.5	11678.6	14146.5	16201.6	10892.1	8695.66	9842.2	9183.71	16405.7	13714	8745.59	10814	13190.5	13434.5	11183.3	14990.9	15596.9	9024.7	10224	11191.7	13298.7	11913	7057.55	12385.9	13945.2
	9479.21	9278.57	7621.07	7060.92	11721.4	12535.4	9825.47	9992.9	10996.1	9331.82	11655.3	11791.9	7888.95	8475.86	14877	14278.7	12468.2	17222.9	11972	15003.1	13594.7	14788.5	14204.7	14589.4	10233.7	11695.1	14171.1	16223.3	10907.7	8711.34	9859.25	9198.11	16429.3	13734	8760.3	10832.9	13209	13454.5	11200.7	15014.2	15618.7	9040.32	10241.2	11209.6	13315.5	11932.8	7069.21	12404.7	13963.1
	9489.82	9291.28	7624.79	7067.5	11740.3	12545	9843.25	10008.7	11013.9	9343.57	11674.9	11807.2	7899.9	8487.97	14904	14299.4	12487.2	17248.5	11995.3	15028.1	13614.2	14808.9	14226.8	14610.2	10253.1	11711.7	14195.8	16245.3	10923.3	8727.06	9876.36	9212.56	16453.1	13754.2	8775.03	10851.9	13227.5	13474.7	11218.1	15037.6	15640.7	9055.97	10258.5	11227.6	13332.5	11952.6	7080.91	12423.6	13981.1
	9500.49	9304.05	7628.59	7074.16	11759.2	12554.7	9861.12	10024.6	11031.7	9355.35	11694.6	11822.7	7910.92	8500.13	14931.2	14320.2	12506.4	17274.3	12018.8	15053.2	13633.8	14829.4	14249	14631.2	10272.4	11728.3	14220.6	16267.4	10939.1	8742.81	9893.53	9227.06	16477	13774.5	8789.8	10871.1	13246.2	13494.9	11235.7	15061.1	15662.8	9071.65	10275.8	11245.8	13349.6	11972.5	7092.64	12442.6	13999.2
	9511.23	9316.86	7632.45	7080.9	11778.2	12564.5	9879.09	10040.4	11049.6	9367.15	11714.3	11838.3	7921.99	8512.31	14958.6	14341.1	12525.6	17300.4	12042.4	15078.4	13653.5	14850.2	14271.3	14652.4	10291.9	11745	14245.6	16289.6	10954.9	8758.59	9910.76	9241.62	16500.9	13794.9	8804.59	10890.3	13265	13515.1	11253.3	15084.7	15685.1	9087.35	10293.1	11264.1	13366.8	11992.6	7104.41	12461.8	14017.5
	9522.02	9329.73	7636.39	7087.7	11797.3	12574.4	9897.17	10056.3	11067.7	9378.97	11734.1	11854	7933.12	8524.53	14986.2	14362.1	12545	17326.5	12066	15103.9	13673.3	14871.1	14293.8	14673.7	10311.4	11761.8	14270.7	16312.1	10970.7	8774.41	9928.04	9256.23	16525.1	13815.4	8819.4	10909.5	13284	13535.4	11271.1	15108.5	15707.5	9103.07	10310.5	11282.5	13384.2	12012.6	7116.22	12481	14035.9
	9532.88	9342.66	7640.4	7094.58	11816.5	12584.3	9915.34	10072.2	11085.8	9390.82	11754	11869.8	7944.32	8536.79	15014	14383.3	12564.4	17352.9	12089.8	15129.4	13693.2	14892.1	14316.3	14695.3	10330.9	11778.6	14296	16334.7	10986.7	8790.26	9945.38	9270.89	16549.3	13836.1	8834.25	10928.9	13303	13555.8	11289	15132.4	15730.1	9118.83	10327.9	11301	13401.7	12032.8	7128.07	12500.4	14054.4
	9543.81	9355.63	7644.49	7101.53	11835.8	12594.4	9933.62	10088.1	11104.1	9402.7	11774	11885.7	7955.57	8549.08	15041.9	14404.5	12584	17379.5	12113.7	15155.1	13713.1	14913.3	14339	14717	10350.6	11795.5	14321.4	16357.5	11002.7	8806.14	9962.78	9285.6	16573.6	13856.9	8849.12	10948.4	13322.2	13576.2	11307	15156.4	15752.9	9134.6	10345.4	11319.6	13419.3	12053	7139.95	12519.9	14073.1
	9554.79	9368.66	7648.64	7108.55	11855.1	12604.5	9951.99	10104.1	11122.5	9414.6	11794	11901.7	7966.88	8561.4	15070.1	14425.9	12603.7	17406.3	12137.6	15181	13733.2	14934.7	14361.8	14738.9	10370.3	11812.5	14346.9	16380.5	11018.8	8822.05	9980.24	9300.37	16598.1	13877.8	8864.01	10967.9	13341.5	13596.7	11325.2	15180.5	15775.8	9150.41	10363	11338.4	13437.1	12073.4	7151.87	12539.6	14091.9
	9565.84	9381.74	7652.87	7115.64	11874.5	12614.7	9970.46	10120.1	11141	9426.53	11814.1	11917.8	7978.25	8573.76	15098.4	14447.4	12623.6	17433.2	12161.7	15207	13753.3	14956.2	14384.7	14761	10390	11829.5	14372.6	16403.7	11034.9	8838	9997.76	9315.19	16622.7	13898.8	8878.94	10987.6	13361	13617.2	11343.4	15204.8	15798.9	9166.24	10380.5	11357.3	13454.9	12093.7	7163.83	12559.3	14110.8
	9576.94	9394.87	7657.17	7122.81	11894	12625.1	9989.04	10136.1	11159.6	9438.48	11834.3	11934	7989.68	8586.15	15126.9	14469	12643.5	17460.4	12185.9	15233.1	13773.5	14977.9	14407.7	14783.2	10409.9	11846.6	14398.4	16427	11051.2	8853.98	10015.3	9330.06	16647.4	13920	8893.88	11007.3	13380.5	13637.8	11361.7	15229.2	15822.1	9182.09	10398.2	11376.2	13472.9	12114.2	7175.82	12579.2	14129.9
	9588.11	9408.05	7661.54	7130.04	11913.6	12635.5	10007.7	10152.1	11178.3	9450.45	11854.5	11950.3	8001.17	8598.57	15155.7	14490.8	12663.5	17487.7	12210.2	15259.4	13793.7	14999.8	14430.9	14805.7	10429.8	11863.8	14424.4	16450.5	11067.4	8869.98	10033	9344.99	16672.2	13941.3	8908.86	11027.1	13400.2	13658.4	11380.2	15253.7	15845.4	9197.97	10415.8	11395.3	13491.1	12134.8	7187.85	12599.2	14149.1
	9599.34	9421.29	7665.99	7137.35	11933.3	12645.9	10026.5	10168.1	11197.1	9462.45	11874.8	11966.7	8012.72	8611.03	15184.6	14512.6	12683.7	17515.2	12234.5	15285.8	13814.1	15021.8	14454.1	14828.3	10449.7	11881	14450.5	16474.2	11083.8	8886.02	10050.6	9359.96	16697.2	13962.7	8923.85	11047	13420	13679.1	11398.7	15278.4	15869	9213.87	10433.6	11414.6	13509.4	12155.4	7199.91	12619.3	14168.4
	9610.62	9434.57	7670.5	7144.73	11953.1	12656.5	10045.3	10184.2	11216	9474.48	11895.1	11983.3	8024.33	8623.52	15213.6	14534.6	12704	17543	12259	15312.4	13834.6	15044	14477.5	14851.1	10469.7	11898.3	14476.8	16498.1	11100.2	8902.1	10068.4	9374.99	16722.2	13984.3	8938.88	11067	13439.9	13699.8	11417.4	15303.2	15892.6	9229.79	10451.3	11433.9	13527.7	12176.1	7212.01	12639.6	14187.9
	9621.97	9447.91	7675.09	7152.18	11972.9	12667.2	10064.3	10200.3	11235.1	9486.53	11915.5	11999.9	8036	8636.04	15242.9	14556.7	12724.4	17570.9	12283.6	15339.1	13855.1	15066.3	14501	14874	10489.8	11915.7	14503.2	16522.1	11116.7	8918.2	10086.2	9390.07	16747.4	14005.9	8953.92	11087.1	13459.9	13720.6	11436.2	15328.1	15916.5	9245.74	10469.1	11453.3	13546.3	12196.8	7224.14	12659.9	14207.4
	9633.38	9461.29	7679.75	7159.7	11992.8	12678	10083.4	10216.4	11254.2	9498.6	11936	12016.6	8047.72	8648.6	15272.4	14578.9	12744.9	17598.9	12308.3	15365.9	13875.7	15088.8	14524.6	14897.2	10509.9	11933.1	14529.7	16546.3	11133.3	8934.33	10104	9405.19	16772.7	14027.7	8968.99	11107.3	13480.1	13741.4	11455.1	15353.1	15940.4	9261.71	10487	11472.9	13564.9	12217.7	7236.31	12680.4	14227.2
	9644.85	9474.73	7684.48	7167.3	12012.8	12688.8	10102.5	10232.5	11273.5	9510.7	11956.5	12033.5	8059.51	8661.18	15302	14601.2	12765.5	17627.2	12333	15392.9	13896.4	15111.5	14548.4	14920.5	10530.1	11950.6	14556.4	16570.7	11149.9	8950.49	10122	9420.37	16798.1	14049.7	8984.09	11127.5	13500.4	13762.3	11474.1	15378.2	15964.6	9277.71	10504.9	11492.6	13583.7	12238.6	7248.52	12701	14247
	9656.37	9488.22	7689.28	7174.96	12032.9	12699.7	10121.8	10248.6	11292.8	9522.82	11977.1	12050.4	8071.35	8673.8	15331.9	14623.6	12786.2	17655.7	12357.9	15420.1	13917.2	15134.3	14572.2	14944	10550.4	11968.1	14583.2	16595.2	11166.6	8966.68	10139.9	9435.6	16823.6	14071.7	8999.21	11147.8	13520.8	13783.3	11493.2	15403.5	15988.9	9293.73	10522.8	11512.4	13602.6	12259.6	7260.76	12721.8	14267
	9667.96	9501.75	7694.15	7182.7	12053.1	12710.8	10141.2	10264.8	11312.3	9534.97	11997.8	12067.5	8083.25	8686.45	15361.9	14646.2	12807.1	17684.3	12382.9	15447.4	13938	15157.3	14596.2	14967.7	10570.7	11985.7	14610.2	16620	11183.4	8982.9	10157.9	9450.88	16849.2	14093.9	9014.35	11168.3	13541.3	13804.2	11512.4	15428.9	16013.3	9309.77	10540.8	11532.3	13621.7	12280.6	7273.03	12742.6	14287.1
	9679.6	9515.34	7699.09	7190.5	12073.3	12721.9	10160.6	10281	11331.9	9547.14	12018.5	12084.7	8095.21	8699.14	15392.1	14668.8	12828	17713.2	12407.9	15474.8	13959	15180.4	14620.3	14991.6	10591.1	12003.4	14637.3	16644.9	11200.2	8999.15	10176	9466.21	16875	14116.2	9029.51	11188.8	13561.9	13825.3	11531.7	15454.4	16037.9	9325.83	10558.9	11552.3	13640.8	12301.8	7285.34	12763.6	14307.3
	9691.3	9528.97	7704.11	7198.38	12093.6	12733.1	10180.2	10297.2	11351.6	9559.33	12039.2	12101.9	8107.23	8711.85	15422.5	14691.6	12849.1	17742.2	12433.1	15502.4	13980	15203.7	14644.5	15015.6	10611.5	12021.2	14664.6	16670	11217.1	9015.43	10194.2	9481.59	16900.9	14138.6	9044.7	11209.4	13582.7	13846.4	11551.2	15480.1	16062.6	9341.92	10576.9	11572.5	13660.1	12323	7297.68	12784.6	14327.7
	9703.06	9542.66	7709.19	7206.32	12114	12744.4	10199.8	10313.4	11371.3	9571.55	12060.1	12119.3	8119.3	8724.6	15453.1	14714.5	12870.3	17771.4	12458.3	15530.1	14001.1	15227.2	14668.8	15039.8	10632	12039	14691.9	16695.2	11234	9031.74	10212.3	9497.01	16926.8	14161.2	9059.9	11230	13603.6	13867.5	11570.7	15505.8	16087.5	9358.02	10595.1	11592.8	13679.6	12344.3	7310.06	12805.8	14348.2
	9714.88	9556.39	7714.34	7214.34	12134.5	12755.8	10219.5	10329.6	11391.2	9583.79	12081	12136.8	8131.43	8737.37	15483.9	14737.5	12891.6	17800.8	12483.7	15557.9	14022.3	15250.8	14693.3	15064.2	10652.6	12056.9	14719.5	16720.7	11251	9048.07	10230.6	9512.49	16952.9	14183.8	9075.13	11250.8	13624.6	13888.7	11590.4	15531.7	16112.6	9374.15	10613.2	11613.1	13699.1	12365.6	7322.47	12827.2	14368.8
	9726.75	9570.17	7719.56	7222.43	12155	12767.2	10239.4	10345.9	11411.2	9596.05	12101.9	12154.4	8143.63	8750.18	15514.8	14760.6	12913	17830.4	12509.2	15585.9	14043.6	15274.5	14717.8	15088.8	10673.2	12074.8	14747.1	16746.3	11268.1	9064.44	10248.9	9528.01	16979.1	14206.6	9090.39	11271.7	13645.7	13909.9	11610.2	15557.7	16137.8	9390.3	10631.4	11633.6	13718.8	12387	7334.92	12848.6	14389.5
	9738.68	9584	7724.86	7230.58	12175.7	12778.8	10259.3	10362.1	11431.4	9608.33	12122.9	12172.1	8155.87	8763.02	15546	14783.9	12934.5	17860.2	12534.7	15614.1	14064.9	15298.5	14742.5	15113.6	10693.9	12092.8	14774.9	16772	11285.3	9080.83	10267.2	9543.59	17005.5	14229.6	9105.66	11292.6	13666.9	13931.2	11630	15583.9	16163.1	9406.47	10649.7	11654.2	13738.6	12408.5	7347.4	12870.2	14410.4
	9750.67	9597.88	7730.22	7238.81	12196.4	12790.4	10279.3	10378.4	11451.6	9620.64	12144	12189.8	8168.18	8775.89	15577.3	14807.2	12956.1	17890.1	12560.3	15642.4	14086.4	15322.6	14767.3	15138.5	10714.6	12110.9	14802.9	16798	11302.5	9097.25	10285.6	9559.21	17031.9	14252.6	9120.95	11313.6	13688.3	13952.5	11650	15610.1	16188.6	9422.66	10668	11675	13758.6	12430.1	7359.91	12891.9	14431.4
	9762.71	9611.8	7735.65	7247.11	12217.2	12802.2	10299.4	10394.7	11471.9	9632.97	12165.1	12207.7	8180.54	8788.79	15608.8	14830.7	12977.9	17920.3	12586.1	15670.8	14107.9	15346.8	14792.2	15163.6	10735.4	12129	14831	16824.1	11319.8	9113.69	10304.1	9574.88	17058.5	14275.8	9136.27	11334.7	13709.8	13973.9	11670.1	15636.5	16214.3	9438.87	10686.3	11695.8	13778.6	12451.8	7372.45	12913.7	14452.5
	9774.81	9625.78	7741.15	7255.47	12238	12814	10319.7	10411	11492.3	9645.32	12186.3	12225.7	8192.96	8801.71	15640.5	14854.2	12999.7	17950.6	12611.9	15699.3	14129.5	15371.2	14817.2	15188.9	10756.3	12147.2	14859.2	16850.4	11337.1	9130.17	10322.6	9590.6	17085.1	14299.1	9151.6	11355.9	13731.4	13995.3	11690.3	15663	16240	9455.1	10704.7	11716.8	13798.8	12473.5	7385.03	12935.6	14473.8
	9786.97	9639.8	7746.72	7263.91	12259	12825.9	10340	10427.4	11512.8	9657.69	12207.6	12243.8	8205.44	8814.67	15672.4	14877.9	13021.7	17981.1	12637.9	15728.1	14151.1	15395.8	14842.3	15214.4	10777.2	12165.4	14887.5	16876.9	11354.5	9146.66	10341.2	9606.36	17111.9	14322.5	9166.96	11377.2	13753.1	14016.7	11710.6	15689.6	16266	9471.35	10723.1	11737.8	13819.2	12495.3	7397.64	12957.6	14495.2
	9799.18	9653.86	7752.36	7272.41	12280	12837.9	10360.4	10443.7	11533.5	9670.09	12228.9	12262	8217.97	8827.66	15704.5	14901.7	13043.7	18011.8	12663.9	15756.9	14172.9	15420.5	14867.6	15240	10798.2	12183.8	14916	16903.5	11372	9163.19	10359.8	9622.17	17138.8	14346	9182.33	11398.5	13775	14038.3	11731	15716.3	16292.1	9487.62	10741.5	11759	13839.6	12517.1	7410.28	12979.8	14516.7
	9811.44	9667.97	7758.07	7280.99	12301.1	12850	10380.9	10460.1	11554.2	9682.51	12250.2	12280.4	8230.56	8840.67	15736.8	14925.6	13065.9	18042.7	12690	15785.9	14194.7	15445.4	14892.9	15265.9	10819.2	12202.1	14944.7	16930.4	11389.5	9179.74	10378.4	9638.03	17165.8	14369.7	9197.72	11419.9	13796.9	14059.8	11751.6	15743.2	16318.3	9503.91	10760	11780.3	13860.2	12539.1	7422.96	13002.1	14538.3
	9823.76	9682.13	7763.85	7289.63	12322.3	12862.2	10401.4	10476.5	11575.1	9694.95	12271.6	12298.8	8243.21	8853.72	15769.2	14949.6	13088.2	18073.8	12716.2	15815	14216.6	15470.4	14918.4	15291.9	10840.3	12220.6	14973.5	16957.3	11407.1	9196.31	10397.2	9653.94	17192.9	14393.4	9213.14	11441.5	13819	14081.4	11772.2	15770.1	16344.7	9520.22	10778.6	11801.8	13880.9	12561.1	7435.67	13024.4	14560.1
	9836.14	9696.34	7769.7	7298.34	12343.5	12874.4	10422.1	10492.9	11596	9707.41	12293.1	12317.3	8255.91	8866.79	15801.9	14973.8	13110.6	18105	12742.5	15844.3	14238.6	15495.6	14944	15318	10861.4	12239.1	15002.4	16984.5	11424.8	9212.92	10415.9	9669.89	17220.1	14417.3	9228.57	11463.1	13841.2	14103	11792.9	15797.2	16371.3	9536.55	10797.1	11823.3	13901.8	12583.2	7448.4	13047	14582
	9848.57	9710.59	7775.61	7307.13	12364.8	12886.8	10442.9	10509.3	11617.1	9719.89	12314.6	12335.9	8268.67	8879.9	15834.7	14998	13133.1	18136.4	12768.9	15873.7	14260.7	15521	14969.7	15344.4	10882.6	12257.6	15031.4	17011.9	11442.5	9229.54	10434.7	9685.89	17247.4	14441.4	9244.01	11484.7	13863.6	14124.7	11813.8	15824.4	16398	9552.89	10815.7	11844.9	13922.7	12605.3	7461.18	13069.6	14604
	9861.05	9724.89	7781.6	7315.98	12386.2	12899.2	10463.8	10525.7	11638.2	9732.39	12336.2	12354.6	8281.48	8893.03	15867.7	15022.4	13155.8	18168	12795.4	15903.2	14282.9	15546.5	14995.5	15370.9	10903.9	12276.3	15060.6	17039.4	11460.3	9246.19	10453.6	9701.93	17274.9	14465.5	9259.48	11506.5	13886	14146.5	11834.7	15851.7	16424.8	9569.26	10834.4	11866.7	13943.8	12627.5	7473.98	13092.3	14626.1
	9873.59	9739.23	7787.65	7324.9	12407.7	12911.8	10484.7	10542.1	11659.5	9744.92	12357.8	12373.5	8294.35	8906.18	15900.9	15046.9	13178.5	18199.8	12822	15932.9	14305.1	15572.2	15021.5	15397.6	10925.2	12294.9	15090	17067	11478.1	9262.87	10472.5	9718.02	17302.4	14489.8	9274.97	11528.3	13908.6	14168.2	11855.8	15879.2	16451.8	9585.64	10853.1	11888.6	13965.1	12649.8	7486.81	13115.2	14648.4
	9886.18	9753.61	7793.77	7333.88	12429.2	12924.4	10505.7	10558.6	11680.9	9757.46	12379.5	12392.4	8307.28	8919.37	15934.3	15071.4	13201.3	18231.8	12848.7	15962.8	14327.4	15598	15047.5	15424.5	10946.5	12313.7	15119.4	17094.9	11496.1	9279.56	10491.5	9734.16	17330.1	14514.2	9290.47	11550.3	13931.2	14190.1	11877	15906.7	16479	9602.03	10871.8	11910.6	13986.4	12672.2	7499.68	13138.2	14670.8
	9898.82	9768.04	7799.96	7342.94	12450.9	12937.1	10526.9	10575	11702.3	9770.03	12401.2	12411.4	8320.26	8932.58	15967.9	15096.1	13224.3	18264	12875.5	15992.7	14349.8	15624	15073.7	15451.6	10967.9	12332.5	15149	17122.9	11514	9296.28	10510.5	9750.34	17357.9	14538.7	9305.98	11572.3	13954	14211.9	11898.2	15934.4	16506.2	9618.45	10890.6	11932.7	14007.9	12694.6	7512.57	13161.3	14693.3
	9911.51	9782.52	7806.21	7352.07	12472.5	12949.9	10548.1	10591.5	11723.9	9782.61	12423	12430.6	8333.3	8945.82	16001.7	15120.9	13247.4	18296.3	12902.4	16022.8	14372.3	15650.1	15099.9	15478.8	10989.4	12351.4	15178.8	17151.1	11532	9313.03	10529.6	9766.56	17385.7	14563.3	9321.52	11594.4	13977	14233.8	11919.6	15962.2	16533.7	9634.88	10909.4	11954.9	14029.5	12717.1	7525.5	13184.5	14716
	9924.26	9797.04	7812.54	7361.26	12494.3	12962.7	10569.4	10608	11745.6	9795.22	12444.9	12449.8	8346.39	8959.09	16035.7	15145.9	13270.5	18328.8	12929.3	16053.1	14394.8	15676.4	15126.3	15506.3	11010.9	12370.3	15208.7	17179.5	11550.1	9329.8	10548.7	9782.83	17413.7	14588	9337.07	11616.5	14000	14255.8	11941.1	15990.1	16561.3	9651.33	10928.2	11977.2	14051.2	12739.6	7538.46	13207.9	14738.7
	9937.06	9811.6	7818.93	7370.52	12516.1	12975.7	10590.8	10624.4	11767.3	9807.84	12466.7	12469.1	8359.54	8972.39	16069.8	15170.9	13293.8	18361.5	12956.4	16083.5	14417.4	15702.9	15152.8	15533.8	11032.5	12389.3	15238.7	17208	11568.3	9346.59	10567.9	9799.15	17441.8	14612.9	9352.64	11638.8	14023.1	14277.7	11962.7	16018.1	16589	9667.79	10947.1	11999.7	14073.1	12762.3	7551.44	13231.3	14761.6
	9949.91	9826.2	7825.39	7379.85	12538	12988.7	10612.3	10641	11789.2	9820.49	12488.7	12488.6	8372.74	8985.71	16104.1	15196	13317.2	18394.4	12983.5	16114	14440.1	15729.5	15179.4	15561.6	11054.1	12408.3	15268.8	17236.7	11586.5	9363.4	10587.1	9815.5	17470	14637.9	9368.22	11661.1	14046.4	14299.8	11984.4	16046.3	16616.9	9684.27	10966	12022.2	14095.1	12785	7564.46	13254.9	14784.6
	9962.81	9840.85	7831.91	7389.25	12560	13001.9	10633.9	10657.5	11811.2	9833.15	12510.7	12508.1	8386	8999.05	16138.6	15221.3	13340.7	18427.4	13010.8	16144.7	14462.9	15756.2	15206.1	15589.6	11075.8	12427.4	15299.1	17265.6	11604.8	9380.23	10606.4	9831.9	17498.3	14663	9383.81	11683.5	14069.8	14321.8	12006.2	16074.5	16644.9	9700.76	10984.9	12044.9	14117.2	12807.7	7577.51	13278.6	14807.8
	9975.76	9855.54	7838.5	7398.71	12582.1	13015.1	10655.6	10674	11833.3	9845.84	12532.7	12527.8	8399.31	9012.43	16173.4	15246.6	13364.3	18460.7	13038.1	16175.5	14485.8	15783.2	15233	15617.7	11097.5	12446.6	15329.5	17294.7	11623.1	9397.09	10625.7	9848.35	17526.8	14688.2	9399.42	11706	14093.3	14343.9	12028.1	16102.9	16673.1	9717.27	11003.9	12067.7	14139.5	12830.6	7590.58	13302.4	14831
	9988.76	9870.28	7845.16	7408.24	12604.2	13028.4	10677.3	10690.5	11855.4	9858.54	12554.8	12547.5	8412.68	9025.82	16208.2	15272.1	13388	18494.1	13065.5	16206.4	14508.7	15810.2	15259.9	15646	11119.3	12465.8	15360.1	17323.9	11641.5	9413.96	10645.1	9864.83	17555.3	14713.5	9415.05	11728.5	14116.9	14366.1	12050.1	16131.4	16701.4	9733.79	11022.9	12090.6	14161.9	12853.5	7603.69	13326.3	14854.4
	10001.8	9885.05	7851.89	7417.84	12626.4	13041.8	10699.2	10707.1	11877.7	9871.27	12576.9	12567.4	8426.1	9039.25	16243.3	15297.7	13411.9	18527.7	13093	16237.5	14531.7	15837.5	15286.9	15674.5	11141.1	12485.1	15390.8	17353.3	11659.9	9430.86	10664.5	9881.36	17583.9	14739	9430.69	11751.2	14140.7	14388.2	12072.2	16160	16729.9	9750.33	11042	12113.6	14184.4	12876.5	7616.83	13350.4	14877.9
	10014.9	9899.87	7858.69	7427.51	12648.6	13055.3	10721.1	10723.6	11900.1	9884.01	12599.1	12587.3	8439.58	9052.7	16278.6	15323.4	13435.8	18561.4	13120.6	16268.7	14554.8	15864.9	15314.1	15703.1	11163	12504.5	15421.6	17382.9	11678.4	9447.77	10684	9897.94	17612.7	14764.5	9446.34	11773.9	14164.5	14410.5	12094.4	16188.7	16758.5	9766.88	11061.1	12136.7	14207	12899.5	7629.99	13374.5	14901.5
	10028.1	9914.73	7865.55	7437.25	12670.9	13068.9	10743.1	10740.2	11922.6	9896.77	12621.3	12607.4	8453.11	9066.17	16314	15349.2	13459.8	18595.4	13148.3	16300.1	14577.9	15892.4	15341.4	15732	11184.9	12523.9	15452.6	17412.6	11697	9464.71	10703.5	9914.55	17641.5	14790.2	9462.01	11796.7	14188.5	14432.7	12116.8	16217.5	16787.3	9783.45	11080.2	12159.9	14229.7	12922.6	7643.18	13398.8	14925.3
	10041.3	9929.63	7872.47	7447.05	12693.3	13082.6	10765.2	10756.7	11945.2	9909.55	12643.6	12627.6	8466.69	9079.67	16349.7	15375.1	13484	18629.5	13176.1	16331.5	14601.2	15920.1	15368.8	15761	11206.9	12543.3	15483.7	17442.5	11715.6	9481.67	10723	9931.21	17670.5	14816	9477.69	11819.6	14212.6	14455	12139.2	16246.4	16816.2	9800.03	11099.4	12183.3	14252.6	12945.8	7656.4	13423.2	14949.1
	10054.5	9944.57	7879.47	7456.92	12715.8	13096.3	10787.4	10773.3	11967.9	9922.34	12665.9	12647.8	8480.33	9093.19	16385.5	15401.1	13508.3	18663.8	13203.9	16363.2	14624.5	15948	15396.2	15790.1	11228.9	12562.9	15514.9	17472.6	11734.3	9498.64	10742.6	9947.9	17699.5	14842	9493.38	11842.5	14236.8	14477.3	12161.7	16275.5	16845.2	9816.62	11118.6	12206.8	14275.6	12969	7669.65	13447.7	14973.1
	10067.8	9959.55	7886.53	7466.85	12738.3	13110.1	10809.7	10789.9	11990.6	9935.16	12688.3	12668.2	8494.02	9106.74	16421.5	15427.2	13532.6	18698.3	13231.9	16394.9	14647.9	15976	15423.8	15819.5	11251	12582.4	15546.3	17502.9	11753	9515.64	10762.3	9964.64	17728.7	14868	9509.08	11865.6	14261.1	14499.7	12184.4	16304.6	16874.4	9833.23	11137.8	12230.3	14298.8	12992.3	7682.93	13472.4	14997.2
	10081.2	9974.57	7893.65	7476.86	12760.9	13124.1	10832	10806.5	12013.5	9947.99	12710.7	12688.7	8507.76	9120.31	16457.7	15453.4	13557.1	18732.9	13259.9	16426.8	14671.4	16004.2	15451.6	15849	11273.2	12602.1	15577.8	17533.3	11771.8	9532.65	10782	9981.42	17757.9	14894.2	9524.79	11888.7	14285.6	14522.1	12207.1	16333.9	16903.7	9849.84	11157	12254	14322.1	13015.7	7696.23	13497.1	15021.5
	10094.6	9989.63	7900.84	7486.93	12783.6	13138.1	10854.5	10823.1	12036.5	9960.84	12733.2	12709.2	8521.56	9133.9	16494.1	15479.8	13581.7	18767.8	13288.1	16458.9	14694.9	16032.5	15479.4	15878.7	11295.3	12621.8	15609.5	17563.9	11790.6	9549.68	10801.7	9998.24	17787.3	14920.4	9540.52	11911.8	14310.1	14544.5	12230	16363.3	16933.2	9866.47	11176.3	12277.8	14345.4	13039.2	7709.56	13522	15045.8
	10108	10004.7	7908.1	7497.06	12806.3	13152.2	10877	10839.7	12059.6	9973.71	12755.7	12729.9	8535.41	9147.52	16530.7	15506.2	13606.3	18802.8	13316.3	16491	14718.5	16061	15507.3	15908.6	11317.5	12641.5	15641.2	17594.7	11809.5	9566.73	10821.5	10015.1	17816.8	14946.8	9556.26	11935.1	14334.8	14567	12252.9	16392.8	16962.9	9883.11	11195.6	12301.7	14369	13062.7	7722.92	13546.9	15070.3
	10121.5	10019.9	7915.43	7507.26	12829.1	13166.3	10899.6	10856.3	12082.7	9986.6	12778.2	12750.7	8549.31	9161.16	16567.4	15532.8	13631.1	18838	13344.6	16523.3	14742.2	16089.6	15535.3	15938.7	11339.8	12661.3	15673.1	17625.6	11828.5	9583.79	10841.3	10032	17846.4	14973.3	9572	11958.4	14359.6	14589.5	12276	16422.4	16992.6	9899.76	11215	12325.7	14392.6	13086.2	7736.31	13572	15094.9
	10135	10035.1	7922.82	7517.53	12852	13180.6	10922.3	10872.9	12106	9999.5	12800.8	12771.5	8563.27	9174.82	16604.4	15559.4	13656	18873.3	13372.9	16555.8	14766	16118.4	15563.5	15968.9	11362.1	12681.2	15705.2	17656.7	11847.5	9600.87	10861.2	10048.9	17876	14999.9	9587.76	11981.8	14384.5	14612.1	12299.1	16452.1	17022.6	9916.43	11234.4	12349.9	14416.4	13109.9	7749.72	13597.2	15119.6
	10148.6	10050.3	7930.27	7527.87	12874.9	13195	10945.1	10889.5	12129.4	10012.4	12823.4	12792.5	8577.27	9188.5	16641.5	15586.2	13681	18908.8	13401.4	16588.3	14789.8	16147.3	15591.7	15999.3	11384.5	12701.1	15737.4	17688	11866.6	9617.97	10881.1	10065.9	17905.8	15026.7	9603.52	12005.3	14409.5	14634.6	12322.4	16481.9	17052.6	9933.1	11253.8	12374.1	14440.3	13133.6	7763.16	13622.6	15144.4
	10162.2	10065.5	7937.79	7538.27	12897.9	13209.4	10968	10906.1	12152.8	10025.4	12846.1	12813.6	8591.33	9202.21	16678.8	15613.1	13706.1	18944.5	13430	16621	14813.7	16176.4	15620.1	16029.9	11406.9	12721.1	15769.7	17719.4	11885.7	9635.09	10901.1	10082.9	17935.7	15053.5	9619.3	12028.9	14434.6	14657.2	12345.7	16511.8	17082.8	9949.78	11273.2	12398.5	14464.3	13157.3	7776.62	13648	15169.3
[truncated: 6,421 more rows]
[truncated: 107 more columns]

## Sheet: Analysis
Cell:	Peak Time 1	Peak Time 2	Peak Time 3	Peak Time 4	Peak Time 5	Peak ZT 1	Peak ZT 2	Peak ZT 3	Peak ZT 4	Peak ZT 5	Peak ExT 1	Peak ExT 2	Peak ExT 3	Peak ExT 4	Peak ExT 5	Peak 1 luminescence value	Peak 2 luminescence value	Peak 3 luminescence value	Peak 4 luminescence value	Peak 5 luminescence value	Trough Time 1	Trough Time 2	Trough Time 3	Trough Time 4	Trough Time 5	Trough ZT 1	Trough ZT 2	Trough ZT 3	Trough ZT 4	Trough ZT 5	Trough ExT 1	Trough ExT 2	Trough ExT 3	Trough ExT 4	Trough ExT 5	Trough 1 luminescence value	Trough 2 luminescence value	Trough 3 luminescence value	Trough 4 luminescence value	Trough 5 luminescence value	Rising Edge Halfmax Time 1	Rising Edge Halfmax Time 2	Rising Edge Halfmax Time 3	Rising Edge Halfmax Time 4	Rising Edge Halfmax Time 5	Rising Edge Halfmax ZT 1	Rising Edge Halfmax ZT 2	Rising Edge Halfmax ZT 3	Rising Edge Halfmax ZT 4
[truncated: 156 more rows]
[truncated: 35 more columns]
