# Supplementary material for: Single cell model for re‐entrainment to a shifted light cycle
Source: FASEB J. 2022 Sep 3;36(10):e22518. doi: 10.1096/fj.202200478R (PMC9543151; doi:10.1096/fj.202200478R)
Supplement: Supplementary file 31 — Dataset S30 [file FSB2-36-0-s022.xlsx]

## Sheet: Information
Cell num	X	Y	Size
1	119	140	9
2	118.875	147.125	8
3	119.5	155.5	4
4	120.4	151.8	5
5	121	159	9
6	122	144	9
7	121.5	162.5	4
8	122.8	147.6	5
9	123	154.5	6
10	123	167	9
11	124	139	9
12	124	151	9
13	125.125	134.125	8
14	125.25	156.75	4
15	124.5	160	6
16	124.8	163.6	5
17	125.4	171.2	5
18	127.286	129	7
19	127	175	9
20	127.5	138.5	4
21	127.5	146	6
22	128	151.5	6
23	128	161	9
24	128	168	9
25	129	135	9
26	129	155	9
27	128.5	164.5	4
28	129	171.5	6
29	130	142.5	6
30	130.714	145.857	7
31	130.667	158.333	3
32	131	178.5	6
33	131.333	151.333	3
34	131.5	162.5	4
35	132	166	9
36	132	175	9
37	131.5	181.5	4
38	132.5	134	6
39	132.5	171	6
40	133	185	9
41	134	148	9
42	134	153.5	6
43	134	156.5	6
44	135	141	9
45	135	160	9
46	135	163.5	4
47	135.125	178.125	8
48	135	181.5	6
49	135	167	3
50	136	174	9
51	136.857	136.714	7
52	137.286	145.857	7
53	137.5	152	6
54	137.5	167	6
55	138	170.833	6
56	137.667	183.667	3
57	138	187	9
58	139	140	9
59	139	155	3
60	139	180	9
61	139.667	148.667	3
62	140	158	9
63	141	152	9
64	141	164	9
65	141	168	9
66	141.143	183.286	7
67	142.286	142.143	7
68	141.5	173	6
69	142.5	145.5	4
70	144	158.5	6
71	144	178	9
72	144.5	155	6
73	145	162	9
74	145.333	171.667	6
75	144.5	184	6
76	145.5	143.5	4
77	146	147	9
78	146	165.5	6
79	146	175	3
80	147	151.5	6
81	148	155	9
82	147	178	3
83	147	183	3
84	148.75	158.25	4
85	148	162	3
86	150	167.5	6
87	150	171	9
88	150	174.5	6
89	150	178	9
90	149.5	182	6
91	151	161	9
92	151	164.5	6
93	153	182	9
94	154	169	9
95	154	172	3
96	154	175	9
97	153.5	178.5	4
98	154	185.5	6
99	154.5	165.5	4
100	164	145	9
101	165	130	9
102	165	133.5	6
103	165	136.5	6
104	165	140	9
105	166	122.5	6
106	166	126	9
107	166	150	9
108	165.5	161	6
109	165.5	164.5	4
110	167	153	3
111	167	156	9
112	168	115	9
113	167.5	119.5	4
114	168	146	9
115	168.333	136.333	3
116	169	159.5	6
117	169	163	9
118	168.5	166.5	4
119	170	129.5	4
120	169.4	132.8	5
121	171.125	119.875	8
122	170.714	138.857	7
123	170.5	142.5	4
124	171.125	149.125	8
125	170.5	152.5	4
126	170.5	156	6
127	172	135.5	6
128	171.5	145.5	4
129	172.286	165.143	7
130	172	169	9
131	172	175	9
132	172	178.5	6
133	173	132	9
134	174	141	9
135	173.667	151	3
136	175.286	162.857	7
137	176	121	9
138	175	137	3
139	176	145	9
140	176	154	9
141	175	169	3
142	176	180	9
143	177	126.5	6
144	176.5	130	6
145	176.875	148.875	8
146	177.143	159.714	7
147	177	173	9
148	178	136	9
149	178	141.5	6
150	177.875	168.125	8
151	178.875	117.125	8
152	179.333	156.833	6
153	179.857	129.714	7
154	180	152	9
155	181	145	9
156	180.5	148.5	4
157	181	165	9
158	180.714	183.857	7
159	181.857	132.714	7
160	181.4	139.2	5
161	182	161	9
162	183	126	9
163	183	157.5	6
164	184	136	9
165	184	180	9
166	185	140	9
167	185	143.5	6
168	184.5	166	6
169	186	130	9
170	185.714	162.143	7
171	186	170	9
172	187	133	3
173	186.5	147	6
174	186.8	150.4	5
175	186.875	156.125	8
176	187.875	135.875	8
177	189.286	127.857	7
178	189	143	9
179	189	160	9
180	189	166.5	6
181	190	147	9
182	190	153	9
183	189.5	163.5	4
184	191	132	9
185	191	139	9
186	191.143	156.714	7
187	192	135.5	6
188	192.286	168.143	7
189	192.5	143	6
190	192.5	160.5	4
191	193	163.5	6
192	194.25	145.75	4
193	194	149	9
194	193	153	3
195	194.5	157	6
196	195.5	136	6
197	196.143	152.286	7
198	197.143	139.286	7

## Sheet: Raw Data
Cell:	1	2	3	4	5	6	7	8	9	10	11	12	13	14	15	16	17	18	19	20	21	22	23	24	25	26	27	28	29	30	31	32	33	34	35	36	37	38	39	40	41	42	43	44	45	46	47	48	49
	19297.3	30355.5	33761.2	42669.2	40935.3	26136.4	29531	46281.6	49310.8	37659.4	27265.9	45723.3	20930	51239.5	49336.3	48834.4	31541.8	14329.1	24293.8	29069	34936.3	58353.2	52296.3	43872.8	24373.9	61922.8	48193	38752.7	38457.5	44365.1	52932	17824.8	60068.3	53209.2	46314.4	26387.4	15696	19157.7	28434.2	10775.7	50222.1	57667.8	54884.5	25794	64814.7	49394	18600	15183.8	42153
	20606.1	27558.1	26310.5	33515.2	27490.6	22819.8	21782.5	33786.6	39884.5	27849.8	21797.6	41300.6	21238.3	46080.2	37292.3	33741.6	26211.5	11536.9	21955.2	28526.2	31675.4	48734.3	47241.2	40028.4	19854.4	54870.9	43688.8	34690.5	29370.5	37838.1	51657.3	17876.5	53728	45860.5	42994.2	25297.7	12232.8	13936.8	31021.5	9662.39	44100.4	52778.3	51824.2	22062.8	56786.9	47918.2	20561.5	14712.3	39336
	15504	20927.6	19537	23671.6	20339.3	17300.7	16137.8	24310	29964.8	18601.7	15679.9	30133	16870	33580.8	26622	23441.4	19122.4	8287.57	17181.3	21288	23905	35323	36547.1	31161.3	15184.3	40527.7	32941.8	26895.2	19950	28125.3	39145.3	14478.5	36867.7	35075.8	32583.2	20620.8	9773.25	9506	25439	7963.33	32074.7	39942.8	40234	17728	38171.3	37158.2	16733.6	12391.2	32167
	10901.8	15410	14282	18085.8	14259.4	12725.9	12438.2	18070.4	21781.3	12970.8	10880.4	20348.3	12032.4	23661.8	19389.8	16703.2	13856	6438.86	12135.6	15061.8	16477.8	26186.7	25830.7	22158.8	11496.8	26712.1	22319	19653.2	13822.5	20201.9	26689	10560.2	23359.3	24010.5	22537.3	15504.4	7634.25	6726.33	19012.3	6110.11	20698.9	26959.2	28594	12917.1	24275.1	25567.2	12361.5	9222.5	23437
	8535.22	11891.2	10105.5	14267.2	10204.6	10348.1	8554.5	13812.8	16285	9486.11	8269.78	14065.9	8643	17215	13428.5	11777.2	10446.2	5286.14	8816.67	10646.8	12188	17566.3	17890.4	15178.1	8748.44	18741.7	15626	14034.5	9930.67	14445.9	19679.3	8211.5	15743.3	17509.5	15810.1	11764.9	5664.25	5272.83	13568.7	5031.56	13355	18489.8	19731.7	9264.44	16298.9	17104	9141.88	7003	15896.3
	6822.44	9282.62	7580.5	10555	7348.56	8552.11	6234	10078	11715.3	6737.11	6736.22	9936.33	6462.75	12310.8	8885.17	8576.4	7118.2	4307	6290.11	7758.25	9396.33	11909.8	12170.4	9983.44	6820.67	13315.6	10276.8	9860.83	7146.5	9921.14	14127.3	6108	10280.3	12407.2	10602.8	8451	4495.5	4176.83	9476.33	3950.11	9117.22	12470.5	13984.2	6778.33	11065.2	11112.5	6839.25	5405.83	10609.7
	5615.22	7066.12	5721.25	7566.4	5313.33	6755.89	5010.5	7772	8217.67	4864.33	5721.56	6988.67	4864.75	8620.75	6196.33	6229.8	4733.4	3813.43	4435.33	6086.5	7235	7907	8101.78	6712.67	5851.78	9089.78	7135	6280.17	5605	7732.29	9745.33	4863.83	7124.33	8402.5	6869.33	6099.44	3684	3585	6480.67	3283.44	6499.33	9219.33	10001.5	4905.56	7195.33	7119.5	5388.5	4142.67	6794
	4627.56	5443.88	5033.25	6310.2	4675.44	5372.67	4409.75	6162.8	6271.67	3989.89	4694.11	5487.78	3651.12	6125	4838.33	5176.2	3636	3389.86	3520.11	4661	5702.33	5487	5979.78	4827.44	4868	6191.67	5454.75	4535.67	4552.5	6177	6844.67	3864.83	5253.33	5938.25	4992	4654.11	2944	2936.67	5348.33	3023.67	5436.89	6598	7367	3817.89	5394.56	5352.75	4683.75	3824.83	5285.33
	3868.78	4322.62	4215	5192.2	4106.22	4482.22	3754	5057.4	4912	3234.22	3960.67	4415.33	3081.62	4384	4002.17	4196	3162	2876.71	3156.89	3871.25	4972	4451.83	4599.11	3909.11	4015.89	4621.44	4304.5	3854	3897.67	5155.86	5395.67	3619.33	3906	4679.75	4229.11	4018.11	2976.5	2884.67	4253.5	2730.78	4522.11	5261.17	5882	3384.78	4442.78	4296	4180.88	3443.5	4296.67
	3454.89	3775.25	3607.75	4140.6	3546.11	4047.11	3495.25	4233.8	4097.5	3163.67	3473.22	3869	2823.88	3702	3636.83	3803.2	2868	2741.43	3091.89	3473	4737.17	3871.33	4074.67	3435.78	3746.44	3892.67	3679.5	3526.33	3571.67	4721.29	4413.33	3370.67	3861.33	4189	3956.67	4025.67	2828	2699.17	3917.5	2739.44	3961.44	4593.83	5175.5	3167.44	4153.33	4367.75	3990.12	3571	4234.33
	3172.11	3459.38	3702.75	3790.8	3418.56	3964.56	3228	3974.8	3865	3121	3273.33	3627.56	2953.25	3823.25	3509.17	3406.6	2875.4	2703.29	3119.22	3318.25	4809.17	3817	3868.44	3554.56	3710.11	4100.44	3996.25	3640.83	3490	4394.86	4550.67	3631.67	3870	4218	3722.44	4433.67	2915.25	2626.5	3970.33	2842.22	4343	4663.17	5336.17	3289.67	4331.11	4384	4310	3462.83	4367.33
	2951.56	3279.75	3397.5	3794.4	3211.22	3573.22	3045.75	3580.2	3657.83	3133	3380.78	3685.67	2774.12	3933.5	3672	3426	3460	2876.29	3667	3397.75	4431.83	4115.67	4278.78	4205.56	4018.44	4617.22	4170	3956	3485.83	4088.86	5510	3913.5	4367	4800.25	4535.22	5524.11	3187.5	2593	4471.83	2785.44	4930.22	5356.17	5932.83	3897.11	5009.33	5006.25	4632.25	3820.5	5372.67
	2914	3240.75	3504	4023.6	3707.56	3668.67	3273.75	3604.6	4124	3234.11	3511.78	4272.33	2992.75	4720.5	4588.33	3734.8	4028.2	3226.86	4373.78	3910	4520	8749.17	5325.22	5050	4501.78	5548.22	5224	5098.17	4159.5	4448.43	6355	4455.5	5388.67	6249.5	5881.11	6687.11	3620.75	2821.17	5871.5	3104.33	5852.11	6211.67	7007.33	4967.67	6383.78	6473.75	5521.88	4519	6373
	2969.22	3452.5	4131.75	4732.2	4296.67	3918.78	3540.25	3887.4	4790.5	3704.78	4210.44	4849.56	3453.88	5764.5	5768.33	4857.2	4271.4	3213.86	5175	4801.75	4951.33	6558.17	7011.11	6342.22	5345.33	7114	6350	6160.67	4688.83	5170.71	7705.67	5475.33	7041.67	7708.25	8750.33	8460.78	4084.5	3114	8038.67	3372.67	7097	8072.17	9308.83	5901.11	8298.11	8708.5	6890.12	5219.67	8823.33
	3471	3824.38	4949.25	5216.2	5480.89	4322.11	4131.5	4880.2	6118.33	4397.78	5058.78	6282.11	3974.88	7465.5	7641.67	5733.8	5596	3624.43	5986.89	5369.5	5855.33	8863.67	9419.22	8278.67	6164	8875.33	8350.75	7723	5974.17	6420.43	9903.67	6349.33	9335.33	10117	10586.8	10439.3	4786.5	3705.5	10075.8	3847.56	8980	10483.7	12673.3	6715.44	11936.7	11644.2	7985.88	5905.33	12215
	3853.22	4479.25	6038	5852.6	7154.11	4993.22	5124	6648	7894.67	5271.89	6030.89	8223.67	4679.62	9584.75	10010.2	7148.4	6864.4	4079.43	7316.33	6222.5	7837.17	12283.5	12697.3	10907.3	6861.67	11985.9	10956	10127.8	7339.83	8443.29	13453.3	8071.17	12551	13971.5	13384.3	13084.9	5926.25	4024	12685.3	4481.89	12039.3	15582	18248.2	8291.11	15967.6	15297	10251	7546	15457.3
	4410.89	5511.75	7190.25	7717.6	8760.44	5892.78	6032.75	7955.2	10298	6369.78	7260.89	10688.6	5737.88	11548.8	11739	8578.4	8432.4	4880	8748.33	7342	10357.8	15627.3	15970.2	13343.7	7953	15585.7	14325.2	12533.5	8892.83	10351.9	17266.7	9615.83	15508.3	17356.8	16433.4	15134.1	7324.5	4595.67	14989.8	5401.56	15237.9	20408.7	23964.5	10553.4	20110.2	18582	12349.6	8841.33	18133.7
	4833.33	6157.5	7134.25	7793.4	9541.33	7030.22	6297.25	9315.8	11446.5	7076.11	7931.56	12699.7	6434.25	14083.8	13428.7	9643.8	9628.6	5094.71	9375.89	9133	12147.2	18681.7	19114.9	15285.3	9262.33	18419.6	16710.8	13880.2	10617.8	12532.9	20663.3	11006.8	18858	20421.5	19077.7	17434.6	7862	5296.5	17055.7	5613.11	17800.3	23761.3	28421.2	12438.4	25357.6	22156.8	13841.2	9881.5	21610.7
	5464.78	6550.88	7873.5	9280.6	10754.1	8124.56	7313.75	10557.2	13080.2	8178.67	8826.67	14138.9	7085.62	16839	16474.7	11168	11125.6	5638.71	10662.6	9958	14374.8	21149.2	21776.7	18084.3	9938.06	22152.7	20126.5	16696.3	11860.3	14921.4	23364	12508.3	21053.3	24235.8	21995.2	19326.8	8852.25	5646.17	19377.8	6374	19995	26228.2	31412.3	13400	29305.3	26065.2	16088	11271	24936
	6327.78	7285.62	8773	10728.6	12158.6	9367.89	8237	11462.6	14553.8	9366	9159	15609.3	7144.88	19092	18032.2	12699.4	12420.4	6404.43	12292.1	10961.5	16116.7	23967.5	24592.3	20410.6	9919.89	24926.1	22841.5	19777.7	12461.7	16850.3	26229.7	13660.2	22846.3	27809.8	25417.1	21352.4	9315.75	6096.5	23016	6660.56	20958.6	28524.8	34172.8	14383.7	32347.7	29078	16798.6	12169.5	28082
	6261.11	7516.88	8686.5	10182	11167.8	9345.78	8332.25	12161.6	14711.7	9151.78	9452.56	15853.8	6925.38	18650.8	17136.7	13088.2	11542	6304.14	12134.6	10283.8	16621.7	22824.3	24852.8	19602.1	9654.33	25709.6	21722.5	19226.3	13923.7	17747.4	28566.3	13640.8	24251.7	27758	26857.6	20857.1	8924.5	7426.83	24170.7	6511.56	20649.3	29124.5	35668.2	13787.8	32843.7	29272	17073.4	12236.3	29301.3
	7301.11	8294.12	7279.5	9118	13098.4	10544.2	7496.5	12439.8	15589	8740.11	10960.9	19030.1	8228.38	21212.5	19396.2	13470.2	11100.2	7346	10898.3	13074.8	20178	24058.2	25381.9	21048.7	10277.1	26590.3	20685.8	20327.8	15901.7	18867	28182.3	12536.3	24838.7	30143.8	29441.2	23489.7	9382.5	7623.67	25344.7	5502.56	22510.7	32382.7	38104.7	14338.6	36865.7	33208.5	18635.1	12235.3	28427.7
	7429.89	8174	7610	8886	13509.6	11250.8	7339	13976.2	15205.7	9070.56	11664.2	20587.1	8319.75	20659	19738.5	13908.2	10198.4	7626.57	9759.22	13528.8	19844.7	22530.2	23182.7	21202	10362.7	26501	18534	19103.7	16879.3	19450.7	28036.3	11227.2	25254	31993.2	28828.1	22325.3	8940.25	7885.83	24936.3	5530.44	22978.1	32852.7	36575.5	13749.4	36071.1	32691.2	19046.9	11212.2	27962.7
	7236.67	7743.25	7171.25	9071.8	13496.3	11205.1	7267.75	13269.2	15668.2	9127.78	11941.7	19301	8348.56	20363.5	18640.2	14243	9749	7740.86	9319.33	12163.8	19481	20189.5	21868.7	21067.7	9828.56	25632	17743.2	17287.5	16612	18942.9	25272.3	10609.7	23038	30759.8	27776	20207.9	9139.5	7459.83	22843.2	5356.67	22747.9	29973.2	33582	13267.9	33194	30764	18475.5	10796.8	26082.3
	7115.89	8042.38	7388.5	9176.6	13637.8	10978.4	7095.75	13158	15171.5	8509.33	11850.4	17699.4	7679.25	20530.5	16692.3	13811	9111.8	7858	8392.67	11683.5	18617.8	18225	20887.4	19622.9	9345.67	23758	16101.8	15689.8	16217.8	18169.3	23603.7	10513.7	20106	28219.2	25916.7	18684.6	8829.5	6721.5	21336.7	5552.44	20368.3	26594.3	30698.5	12902.2	31225.4	27912	16453.8	9784.67	23378.3
	6658.67	7593.88	7170	8339.8	12780.6	10390.9	6823	13624.4	15234.3	8097.22	11061.8	16996.4	6606.88	19557.5	14534.2	13293.2	7995.4	7022.14	7137.89	10759.2	16387.2	15716.2	19582.1	17755.8	8038.67	21903.1	14519.8	14049.8	15151.8	16850.9	21252.7	9326.17	18401.7	26466.2	23880.6	16293.4	7071.25	6416	18820.5	5235.22	19417.6	23866.5	26932.3	11829.7	26328	24844.5	14923	9112	21773.3
	6497.33	6634.12	6403.5	7424.4	11731.4	10229.7	6255.25	13100.8	14063.7	7218.56	10434.3	14775.8	5803.75	18308.2	13101	12308.6	6763.4	6579.43	5960.44	9882.25	14201.7	14149.3	17703.6	15454.7	7397.33	19117.9	12750.5	11788.2	14091.2	14410	18676.7	8093.67	14943	23568	21121.2	14238.1	6255.5	6077.33	15479.8	4949	17679	20029.2	23467	10088	22952.6	21924	13049	7980.5	20720.7
	5905.11	5669.38	5709.5	6621.8	9415	9308.89	5680.75	12374.8	12332.2	6320.56	9961.89	12674.9	4818.38	15414.5	11171.3	10584.4	5907.8	6112.29	5132.22	8762	12060.3	11999.5	15337.1	12834.3	6766.11	16440.9	10901	9649	12831.8	12723.9	15561.3	6712.33	12256.3	19734	17554.8	11595.2	5661.25	5776.5	13068.8	4859.33	14213.1	16842	20211.7	8692.22	18917.1	17764.2	11773.9	7449	17960
	5822.33	4767.88	4940	5826.2	7983.56	8289.44	5013.25	10672	10912.3	5153.56	8771.56	11207.2	4239.75	12948.5	9171.17	9405.8	5453	5334.14	4509.22	7275.25	10323.3	10449.2	12388.1	10932.8	5706.89	14041.8	8802.25	8447.83	10997	11840	12991.7	6109	10324.3	16030.8	15027.1	9677.78	5110	5044.83	10896.5	4773.78	11991.2	13728.3	16482.8	6967.22	15125.9	15051.8	10130.8	6702.5	15536.7
	5441.22	4314.12	4635.5	5393.6	6970.67	7751.56	4804.25	8897	9492	4418.11	8063.56	10014.1	3708.75	11472	7659.33	8049	4790	5084.71	4102	6284	8989.17	8909	10362.4	9042.22	4922.33	11806.3	7468	7440.17	9192.17	10324.1	10736.3	5376	9053.33	13673.8	12211.8	8213	4661	4400.17	9606.17	4388.56	10221.9	11102.3	13224.8	5691.44	12114.8	12307.8	8776.75	5806.83	12982.7
	4833.11	3872.38	4244.75	5011.8	6389.44	6671.78	4246.5	7881	8333.5	3893.78	6856.22	8651.33	3201	10360.8	6675.5	6834	4132	4469.57	3791.67	5384.75	7692.5	7764.5	8647.56	7592.22	4384.11	9642.11	6271.75	6464.83	7469.33	8951.86	8312.33	4923.17	7379.67	10719.2	9947.33	7237.44	4169.75	4024.83	8716	3867.78	8485.89	8453.83	11291.5	4585.11	10023.7	9703.25	7525.25	5427	10318.7
	4653.56	3639.62	3808.75	5016.2	6002.89	5528.33	4331	7074.4	7182.5	3683.11	6093.11	7408.33	3133.75	8984.5	5827	6249.6	3662.6	4011.57	3336.11	4665	6066.67	6264	7265.78	6608.11	4065.56	8145.78	5514.5	5566.67	6223.5	7729.71	7710.33	4182.17	6001	8950.25	8235.44	6420.56	3853.5	3421.83	7733	3501.33	7293.67	6895.5	8967.67	4087.89	8140.67	7630.75	6709.62	5134.33	7660.33
	4345.44	3251.38	3691.25	4770.4	4935.56	4863.44	3688.5	6160.4	6805.33	3187.89	5394.78	6540	2865.25	7596.75	4878.83	5981.4	3138.6	3668.43	3283	4252.25	5041.33	5224.33	5890.33	5355.67	3831.89	6455.11	4611	4739.5	5026.67	6711.43	6519.33	3988.83	4953.33	7184.75	6846.56	5782.44	3461	3351.33	6502.5	3260.78	6376	5775.5	7634.67	4062.22	6612.89	6178.25	5818.88	4708	6047.33
	4102.44	3059.25	3609.25	4790.6	4195.56	4485.44	3151	5621.2	6021.67	3097.56	4841.89	6217.33	2801.38	7022.75	4718.83	5577.4	3045.8	3402.86	3513.22	3874.25	4185.67	4431.67	5386	4734.89	3759.44	5423.78	4319.5	4201.5	4204	6097.57	6082.67	3988	4236.33	6006	5917.33	5414.33	3544	3211.33	5878.83	3322.44	6083	5078.5	6217.83	4007.67	5781.89	5563.25	5582	4450.17	5081.33
	3868.56	2955.25	3296.75	4920.6	3870.67	4201.44	3161.75	5001	6039.83	3069.89	4321.11	6153.89	2739.88	6289.5	4356.83	4916.4	3197.4	3141.43	3600.22	3631	4032.67	4697	5033.22	4359.56	3556.67	5349.22	3998.75	4238.5	3990.17	5736.86	7345	4114.5	4072.33	6239.75	5577.44	5652	4029.25	3192.83	6097	3752.78	6305.67	5274.67	6183.33	4199	5886.33	5841.5	5661.88	4723.5	5434.67
	3562.44	2929.88	3372	4619.8	4365.44	3951.56	3216.25	4591.8	5631.17	3099.56	4052.22	5693.11	2942.25	6187.25	4475.33	4941.6	3250	3167.57	3981.44	3760	4153.67	5172.5	5051.44	4883.22	3745	5431.22	4315.25	4686.5	4180	5853.86	8220	4862.33	4370.67	7260.25	6246.67	6766.33	4462.75	3369.67	6645.83	4088.67	6885.89	5968	7143.67	4640.11	6850	7483.25	6251.38	4957	6195.67
	3873.89	3160.25	3494.75	4387.6	4237.78	4376	3410.25	4388.8	5223.17	3459.56	4186.78	6198.22	3229.62	6314.75	5635.83	5297.2	3734.2	3176.86	4492.33	4110	4489.33	5856.17	5996.78	5500.44	4133.11	5884.67	5007.25	5488.67	4417.17	6637.86	8270.67	5258.83	5580.67	7891.75	7328.33	8325.67	4913.75	3566.33	7550.5	4110.11	7813.78	7161.5	8160.67	5793.89	8846.33	9133.5	7026	5522.17	7836
	3867.67	3406.75	3728	4483.4	4707.89	5036.89	3720.5	4755	5616.83	4138.78	4642.78	6780.56	3890.88	7502	8133	5845.4	4387.8	3329.86	5396	4903.25	5160.33	7002	7468.56	6865.89	4890.22	7235.89	6008.25	6466	5068.33	6788	9808.33	6573.17	6726.67	9254.75	9135.11	9824.78	6115	3873.67	8938	4359.78	9465.78	9237.5	10248.5	8001.56	12027.4	12368.2	8539.62	7140.67	10366.3
	4127.22	3981.38	3857	4733	5578.33	5049.89	4018.5	5104.8	6225.67	4626.89	4716.89	7488.11	4292.38	8344.75	9668.5	6480.2	4700	4445.93	6443.56	5812	6345.67	8951.5	9611.11	8679.89	5668.89	9260.67	7415	8180	5618.83	7691	11965	8333.33	9387.33	10846.8	11304.2	11744.3	6916.25	4598.17	11208.7	4705.33	11224.2	12569.7	13704.7	9188.11	14576.4	14475.8	10597.2	8445	16055.3
	4414.89	4509.25	4241.5	4894.6	6759.33	5002.56	4238.75	5463.8	6823.33	5192.56	5389.78	8464.67	4835.62	9595.75	11082.8	6744	5417.8	4260.14	7212.56	6505.25	8479.5	10759	11621.7	9991.78	6126.11	11113.2	9081	9900.33	6543.5	9786.57	13883.3	9921.5	11840	13237.2	13603.8	13606.3	7834	5368.67	13394	5120	13518.8	16583.3	17399.5	9991	18265	17773	12685.2	10035.7	15128.3
	4942.78	5253.38	4781.25	5557.2	7894.44	5743.11	4715.75	6027	7667.33	6259	6202.33	9080.89	5170	12055	12512.2	8170.2	6270.8	4514.29	8258.44	7916.5	10924.5	12957.5	14875.8	11775.1	7033.78	13317.7	10771.8	11732.8	7928	11454.6	16167.7	10780.2	14395.3	16359.8	16579.2	15793.7	8836.25	5546	15993	5769	16030.8	20550.8	21279	10989.2	23363.2	21844	16121	11625.2	18726
	5592.56	5773.12	5333	6262.4	9196.44	6326.44	5383.75	6886	9020	7173.78	8642.89	10032.6	6150.38	13722.8	14032.5	9471.4	7132.2	5044.86	9623.44	9231.5	13013.2	15544.2	17482.8	13925.1	7696.78	16583.9	12257	13907.8	9080.83	13116.6	20090	11525.8	17108	19775	19764.2	17531.9	9171	6371.33	19745.8	6472.56	17353.9	22986.8	25681.3	12667.2	28265	25570	18944	13026.5	21731.3
	6041.11	6469.38	5628.75	6731.8	10165.8	7032	6132.75	7943.6	10338.2	7896.44	8279.78	11485.8	6834.62	16358.8	16110	10595	7963.8	5411.86	10334	9974.25	15033.2	18646.3	19730.1	15504.1	8353	19412	13867	15928	10639.5	14935.1	21867.3	11845.8	19356	22029.8	22544.8	19000.1	9503.75	6942.83	22665	6512.78	19071.1	26496.7	30195.3	13775.9	31289.7	27373.5	21385.1	13891.7	24891.7
	6700.78	7172	6103.5	7371.4	10660.6	7926.56	6356	8952.2	11910.5	8455.89	8778	13310.8	7330.88	17759	18494	11972.2	8701.2	6060.14	11385.9	10643.5	17115.7	20330.5	22131.7	17642.4	8589.33	22042.9	15639.5	17823.3	12209.8	16792	25150.7	12481.3	20734	24493.5	25901.6	20355.8	9805.25	8124.33	24941	6865	21815.3	29692.5	32671.7	14266	33252.2	28705.8	22266.9	14497.2	27756.3
	7520.11	7549.75	6122	7428.8	11080	8864.33	6590.25	9867	12650.8	9482.89	9450.67	15572.8	7498.62	18287	19271.2	13452	9799.2	6876.57	11554.8	11653.8	17963	21040.2	24345.3	19433.7	8927.67	24872.9	16727.2	19242.8	12949.2	18264.1	28307	12823.3	22485	27447	27789.7	21698	9476.5	8021.5	25718.5	7152.67	22172.2	30725	34116.3	14391.7	34894.8	30980.5	22317.2	14683.8	28847.3
	8152.11	7630.12	6595.75	7696	12298.1	9930.78	6877	11302.2	13931.8	9975.56	9762.11	16335.3	7267.75	19195.8	19700.5	13852.8	10246.6	6569.14	11200.7	12036.8	17797.8	21517.2	25997.4	20600	9175.56	25883.8	17773	20001.7	13449.8	18519.6	28795	12593.2	21968.3	29380.2	29195	21567.4	9205.5	8167.17	25949.8	7395.83	22063	30007	33615.5	14788	35173.3	30520	22006.2	15092	29159
	8159	8284.75	6966.25	7945.8	12787	10404.2	7262.5	12401	14658.7	10078.4	10401.8	16523.9	6941.75	20198	20285	14221.2	10087.8	6769.14	10833.8	12568.8	17827.7	21595	26972.1	21095.1	9042.33	26112.8	18120.8	20193.5	13786.3	18622.4	29828.7	12328.3	22221.7	28870.5	29466.8	20352	9183.75	8442.33	25492.5	7414.89	22554.3	29758.5	33938.5	14740.6	34496	29784.2	21638.8	14741.8	28868.7
	7816.44	8315.25	6515.25	7575.4	12131.6	10663.7	7290.25	12522	14754.8	9543.22	10825.8	16327.8	6203.75	20007.5	19854.7	13627.2	10100.4	6698.57	10198.6	12097.8	17094.2	20427.3	26035	20526.3	8686.89	25971.7	17449.8	19427.5	13949.8	18564.4	29247.7	11207.5	22152.7	29096.8	28777	18686	8934	8201.67	24170.3	7103.89	22113.9	28429.5	32624.7	14256.9	33627.8	29505	20418.1	13655.3	28534.3
	7709.33	7509	6334.75	7270.8	11614.3	10551.4	6905.75	12635.8	14345.2	8861.67	10855.4	15397.2	5820.25	19553.5	19382	12986	9673.8	6007.29	9708.44	11720	15257	18775.2	25255.6	19451	7717.44	24707.1	15805.2	18235.2	12629.7	18029.9	27162.7	10107.5	20615.3	27873.8	27148.6	17322.1	7572.75	7521.67	22087.2	6612.89	21406.4	26544.5	30002	13141.1	32252.4	28301.8	18791.4	12498.8	26733.3
	7418.89	6894	6134	6841.2	10709.8	10490.8	6568.25	12219.8	13710.5	8134.22	10730.1	14990.1	5556.5	18951.5	17664.7	12341.6	9185.2	5839	8787.56	11208.2	14241.7	16569	24356.8	17711.3	7140.44	22512.7	14984.5	16791.3	11814.3	16896.6	24529.3	9517.33	17891.3	26000	24822.9	15861.1	7028.75	6640.33	20109.5	6062.89	19810.8	24180.5	27318	11338	29197.8	25672.5	17463.5	11445	25270
	7145	6302.12	5929.75	6613.4	10066.8	9552.22	6185.75	11640.8	13394.8	7715.56	9968.67	13549.4	5106.25	17008.8	15515.8	11801	8334	5305.43	7463.56	10294.2	13037.7	14491.2	22224.9	16340.4	6583.44	19894.4	13399.8	14560.5	10558.8	14917.3	21789.3	8463.17	15130.3	23399.2	22253.2	13971.9	6208	6426.17	17891.7	5954.78	17562.4	21536.3	24129.2	9433.56	25746.8	22443.2	15434.6	10300.5	22541.3
	7050.78	5701.5	5154.5	6082.8	9587.67	8742	5491.75	11198.4	12192.2	7497.56	9359	12093.7	4520.75	14715.2	12671.5	10185.8	7568.2	4986.43	6667.67	9148	11706	12513.7	18884.3	14309.8	6118.22	17143.6	11839.2	13175.5	9116.83	12624.6	19121.3	7419.67	12572.7	20706.5	19690	12437.6	5693	6052.83	15911.7	5357.78	14971.2	18037.3	20429.8	7763.56	22833.3	19682.8	13791	8793.17	19389.3
	6859.89	5322.62	4782	5386.6	9099.33	7869.33	5162.75	10685.6	11286	6768.67	8598	11142.3	4059.12	12868	10630.2	8913.8	6650.2	4581.43	5939.78	8205	9703	11031.3	16247.3	11962.8	5778.33	14885.6	10406.2	11143.7	8168.67	10444.3	16648.3	6149.33	10610	18257.8	16884.6	11050.8	5235	5656	13358.7	4722.44	12500.2	14603.2	17105.7	6181.67	18989.2	17556.2	12069.6	7559.33	16890.7
	5749.67	4630.5	4344	5183.6	8131	6813.11	4716.75	9899.4	9804.17	5693.78	7410.67	9313.44	3845.12	10908.5	8984.5	7696.6	6065	3997.14	4995.33	7483.5	7853.33	9640	13518.1	10133.9	5118.78	12210.6	8970.5	9317.33	7181.5	8514.43	14326	5440.17	8989.67	15768	14581.9	8907.44	4622.5	5223.17	10723.8	4319.78	10361.3	11876.7	13668	5211.22	15469.9	14605.2	10382.4	6920.33	13594
	5526.33	4038.38	4134.25	4583.2	6764.11	6043	4285.5	9620.4	8302.5	4851.89	6340.78	8143.56	3354.38	9463.25	7621.17	6970	5480.8	3625.14	4469.22	7077.25	6574.5	8178.17	11298.3	8384.44	4672.44	10358.7	7683.75	7627.5	6131.33	6992.57	12700.3	4792.67	7829.67	12926.8	12068	7738.56	4134.25	4464.67	8740.83	3890	8623.22	9672.5	10759	4549.44	12079.3	11472.5	8605.88	5746.33	11314
	4896.33	3519.25	3680.75	4349.4	5927.44	5229	3854.25	8122.6	6913	4178.22	5711.33	7183.33	3041.5	7755.75	6615.17	6088.4	4851.2	3532.29	3943	6007.75	5434.83	7225.17	9064	6636.33	4368.44	8586.11	6234.75	6375.33	5627.17	5822.29	10884	4488.5	6368.33	10669	10096.9	6500.44	3730	3944.17	7044.83	3719.33	7218.78	8154.5	8957.5	4439.89	9463	9879.25	7267	5021.33	9931
	4437.22	3358	3280.5	3870.2	5652.67	4966.33	3406.25	7749.6	6069.33	3544.44	5115.78	6388	2966.38	6615	5757	5618.4	4262.2	3322.57	3542.56	5236	4768.5	6512.17	7100.67	5365.22	4141.22	7118.67	5315.75	5704.17	5062.33	5085	8749.33	4417.67	5449.67	8610.75	8434.56	5941.78	3680.75	3913	6217.67	3769.33	6281.78	6675	7654	4099.22	7615.11	8686.25	7697.75	4605	8290
	4097.22	3157.38	3265.75	3622.4	5095.78	4570.56	3283	7257.6	5257.83	3375.67	4692.33	5892.89	2899.75	5882.75	5045.5	4996.4	3967.6	3200.71	3494.44	5250.25	4368.67	6150.17	6027	4828.78	4047.78	6286.22	4760.5	4964.5	4699.83	4363.57	7263	4318.33	5074.33	7165.75	7152.11	5918.44	3490.25	3981.17	5586.83	3635.78	5500	6061.17	6976.33	3745.67	6511.89	8000	6017.5	4515.5	8174.33
	3706.67	3143.62	3294	3675.4	4700.89	4648	3275	6600.4	4900	3237.33	4542.22	5271.33	2853.62	5636	4681.33	4445	3709.4	3037.71	3598.22	4805.25	4423.17	6512	5574.44	4514.22	4015.67	5967	4301	4960.67	4547.83	4120.86	6583	4563.5	4955	6430.25	6997	6158.78	3578.25	3739	5878.17	3775.22	5571.22	6077.33	6941.33	4010.33	7707.67	8158.25	5987.5	4443.33	7393
	3681.44	3174.38	3257.75	3664.8	4551.11	4766	3198	5964	4791.33	3283.67	4076.56	5017.22	3007.75	5075.25	4529.67	4158	3594	3080.57	3780.44	4939.25	4552.33	8075.67	5283.56	4318.89	4141.56	5895.89	4440.25	5179.17	4460.17	4293.71	6786.67	4960.33	4870.67	6651.5	6804.56	6703	3899	3713.33	6550	3829.22	5686.11	6411.5	7209.67	4300.56	7518.11	8472.5	6166.38	4809	7320.67
	3479.44	3344.38	3238	3807.6	4690.44	4871.78	3293	5920.2	4779.67	3445.67	4202.78	5065.22	3197.12	5335.5	4736.67	4185.4	3886	3054	4209.67	4775.5	4849	6818.83	5562	4606.44	4371.33	6317.11	4678	5579.83	4760.5	4751.57	7294	5299.83	5593	7022.25	7093.67	6833	4435.25	3823.67	6976	4001.78	6127.44	6895.5	8107.17	4867	8014.56	9622.5	6847.38	5542	8324
	3514.56	3617	3341.5	3730.6	4812.11	4818.56	3415	6086.8	4953.17	3625.44	4172.56	5420.56	3554.25	5864.25	5050.83	4500.4	4035.2	3338.71	4743.11	4615.5	5696.5	7061.33	6054.67	5123.67	4642.56	7438.22	4876	6302.67	5134.83	5162.57	7645.33	5617.67	6636	7364.75	7861.89	7662	5043.25	4199.17	8120.33	4136.11	7053.67	8164	9665.5	5430	9568.33	11536.5	7641.88	6158.17	9503.33
	3737	3969.25	3714.25	4050.6	4917.67	5010.67	3590.5	5868.2	5411.83	4130.22	4114.78	6264.11	3933.25	6869.75	5944	4575.8	4494	3477.86	5616.89	5159.25	6374.33	7538.67	6922.11	6249.33	5073.33	8287.33	5619.25	7420.5	5371.5	5989	8552	6422	7559.33	8643.25	9603.22	8985.11	5316.75	4827.17	9777.67	4238	7715.11	10210.5	12599.5	6211.56	12077.6	13941.5	8808.62	6932.5	11450.7
	3962.89	4148.38	4048.25	4387	5387.11	5401	3818.75	6138.8	6415.5	4702.44	4529.11	7305.22	4217.38	7873.75	6902.67	5185.4	5388.2	4109.71	6565.33	5680.25	8305	9255.5	8406	7217.56	5924.44	9847.33	6628	8718.83	6288.5	7222.14	10138.7	6945.67	9256	9917.25	10937.7	10270.9	5502.25	5319.83	11674.5	4509.44	9123.44	12732.3	15543.7	7489.78	15158.3	15798	10349.1	8160.17	12853
	4804.22	4418.88	4373	4583.2	6179	5662.44	4347.75	6245.2	7699.17	5353.22	5232.78	8185.22	5052.62	9406.5	8218.5	5819.6	5873.4	4660.86	7424.67	6560.25	10347.8	11033.2	9677.56	8225	6686.33	12249.1	7588.5	10006.7	7846.67	8651.29	12838.7	8011	11578	11749	12756.2	12062.8	6165.5	5743.83	13727.7	4971.33	11096.8	15148.5	18291.5	9206	18073.7	17912.5	11859	8899.17	15535.3
	5433.89	4742.12	4844.5	5213	7050.22	6029.11	4596	6417.6	8816.17	6356.89	5848.22	8839.56	5816.88	10558	9824.33	6703.2	6567.6	4743.29	8135.89	7363.5	11622.2	12807.8	11616.7	9542.67	7365.11	14364.3	8743	10798.5	8956.5	10761.9	15059.3	8840	14358	13783.8	14508.8	13229	6330.25	6520.83	15840.3	5518	13136.4	17435.2	21297	10173.6	20908.8	20227.5	13814.6	9672.67	17146
	5854.78	5310.62	5240.5	5520.2	7943.89	6527.67	5167.5	7161.4	9912	7108.89	6492.67	10127.7	6424.12	12268.5	11225.3	7780	7135.4	5040.43	8835.22	8474.75	13290.5	14406.8	13883.7	11052.6	7773.56	16814.3	9671.75	12411.7	9876.17	12455.7	17525	9116.17	16945.7	15673.2	16217.1	14370.1	6688	6770.33	17656.2	5994.56	14982.1	20168.8	24087.3	11048	24091.8	22733	15490.8	10396	19388.7
	5949.11	5645.5	5570	5944	8818.89	7066.67	5881.5	8000.4	10721.3	7657.44	7072.89	11191	6928	14420.5	12551.2	8553.8	7768.6	5280.71	9361.78	9524.5	14400.5	15464.7	16403.9	12350.7	7907.78	19641.2	11109.8	13786.2	11101.8	13857.7	19585.7	9705.83	18330	18629.8	17967.8	15144.9	6991.75	7217.67	19784.7	6401.67	16604.7	21548.7	25946.3	12134.2	27286	25063.8	16691.8	10785.7	21512
	6228.56	6119.25	6092.25	6213.4	9302.11	7713.33	5988.25	8863	11798.3	7832.44	7615.67	12506.2	7023.62	15180.5	13555.5	9269.6	8137	5712.14	9342.11	10241.8	15328.3	16111.7	18306.4	13656.8	8223.44	19437.7	11823.8	14429.2	11995.5	15020.3	21578.7	9518.67	18783.3	20783	19162.6	15354.6	6665.75	7293.5	20804.3	6615.33	18505.2	22928	27763	13198.3	29844.4	26261.2	17035.5	10989.8	22449.3
	6579.89	6074.75	6280.75	6631.8	9558.44	8319.22	6286.25	9950.4	12571.8	7658.78	8276.33	13881.3	6905.25	16194.2	13885	10279.2	8113.2	6171.29	9275.78	10404.8	15543.2	16000.2	19232.1	14193.8	8085.56	19899.2	12444.2	15220.2	12212.3	15358.7	22544.7	9066	18775.3	21282.5	20651.7	15261.3	6932	7551.5	20929.2	6607.11	20159.8	24491	28708.8	13460.2	30390.6	27024.5	16776.4	10874.8	23356.7
	6921.33	6032.5	6361.25	6656.8	9270.44	8696.22	6199.25	10069	12739.8	7769.33	8558.67	14117.8	6669.88	15643	13825.7	10875.6	8246.4	6571.14	9190.78	10357	15609.7	16081.8	19512.7	14472	8248.56	20493.4	13133.5	14791.8	12337.5	15554	22897	9020.5	18467.7	22277.5	20596.4	14841.8	6608.25	7734.17	20638.5	6381.89	20901.4	24709.3	28520.8	12624.2	30184.6	26384.2	16731.5	10667.5	24073.7
	6831	6135.88	5826.5	6764.4	8926.67	8740.78	6298	10178.6	12333.8	7683.22	8749.56	14445	6388.62	14854.2	13602.8	10631.2	8064.6	6564.14	8899.56	11105.8	14785.8	15317.5	19350	14367.4	7892	20063.7	13311.8	14176	12087.7	15490.3	23039.7	8494.83	18059	21774.5	19721.9	14041.8	6208.5	7956	19819.5	5896.22	20486	23413.2	26998.8	11835.9	28256.9	25077.2	15866.8	9820.33	21897
	6741	6133.12	5590.25	6380.8	8844.33	8401.11	6137.5	10475	11826	7103.89	9033.78	14293.7	5937	15087	12956	10462.2	7672.8	6314.29	8333	11184.2	13848.5	14445.3	18479.1	13983.9	7541.22	19045.9	13181	12796	11525	14476.4	22545	7718.17	16996	21549	19024.9	12798.8	5749.25	7256.67	18509	5494.56	20050.3	22397.2	24575.3	11052.3	26429.2	23600.2	14311.1	9090.67	20990.3
	6362.11	5748.12	5519.5	6219.2	8181	7991.78	6014.75	10024	11611.7	6544.33	8958.33	13431.1	5299	14891.2	13120.3	9960	6900.8	5729	7883.22	10875	12500	12875	17961.6	13317.2	6962.11	17589.7	12354	11925.5	10448.8	13241.9	21284.3	7240.33	15093	19720	17947.1	12324.9	5485.75	6846.17	17514.7	5335.11	18394.8	19939.7	22165	9818.78	24528.9	22309.5	13287.1	8417.17	19983.7
	5993.56	5530.88	4924.75	5830.8	8000	7677	5551.5	9041	10745.7	6076.67	8500.11	12319.6	5018	12923.8	12153	9530.2	6865.6	5376.14	6910.22	10012	11207.3	11951.7	16350.2	12142.6	6571.11	15982.7	11505.8	10561.2	9088.33	11977.7	19374	6529.67	13855.3	18534	16634	11220.6	4821	6306.17	15587	4963.56	15758	17828	20533	8527.11	22197.7	20474	11637.9	7642.33	18436.7
	5531.44	5193.25	4952.5	5447.6	7446.11	7125.78	5342.25	8713.6	9861.67	5777.44	7883.78	11378	4350.5	11841	10747.5	8581.4	6016.2	5050.29	5933.67	9025	10290.3	10595.2	14571.4	11020.6	6802.22	14242.8	10665.2	9595.67	8109.67	10985.6	17430.3	5787	11528.7	16309	15094.2	10291.1	4479.25	5648.33	13893.8	4530.44	13684.2	15858	18040.3	7329.22	20409.9	17798.5	10591	6751	16309
	5207.56	4764.5	4258.25	5101.4	6691	6430.11	4624.5	8065.8	9055.33	5073.22	7155.11	10828.6	4019.12	10854.8	9390.5	7542.4	5650.4	4811.86	5245.44	7871.25	9202.17	9313.17	12725.2	9496.67	5837.89	12534	9508.5	8634.5	7275.5	9620	15499	5377	10071	14163.5	13510.1	9143.44	4170.75	4989.83	12674.3	4048.67	12113.4	13822.2	15606	6019.89	17062.7	15147	9231.75	5825	14916.7
	4664.22	4314	3911.25	4693.6	6033.67	5837.44	4182.5	7584.2	7737.67	4530.56	6484.89	9550.33	3642.75	9608.25	8530.33	6628.4	5097.6	4293.86	4640.22	7243	7706.17	8232.83	11447.9	8230	5152.11	10893.9	8350	8199.17	6281.5	8396.57	13355.7	4767.5	8468.33	11949.5	11824.2	7983.33	3792.5	4604.67	11095	3796.78	10192.6	11786.2	13668.8	5153.22	14455.7	14295	8018.75	5262.83	12895
	4289.11	3791.12	3486.75	4145.8	5498.22	5330.11	3826.5	6891	6883.17	4059	5781.89	8597.22	3440.38	8719	7724.33	6023.4	4725.8	3741	4172.78	6955.5	6126.33	7216.83	9757.33	7554.89	4781.67	9284.67	7849.5	7436.5	5378.83	6860.71	12113.3	4487.33	7632.33	10608.5	10443.7	6647.56	3625.5	4342.33	9548.67	3419.33	8392.89	9775.83	11589.3	4640.11	12776.9	10700	6868	4547.67	11473.3
	4159.33	3578.5	3429	3906.4	5140.33	4785.44	3759.25	6113	6035.83	3818.61	5036.56	7283.78	3075.12	7390	7058.17	5305	4261.4	3577.29	3764.78	6295	5266.83	6557.83	9851.78	6620.33	4591.78	7970.11	7123.75	6739.17	5006.83	5904.43	10207	3965.83	6270	9127.25	9422.89	5921.67	3306.25	4086.33	8390.17	3208.89	7341.44	8483.83	9657	4316.89	10633	9854	6169	4247.33	10582
	4547.89	3380.25	3186.25	3577.8	4989.11	4484.11	3548.25	5538	5500	3535.44	4712	6280.22	3069.12	6614.25	6399.67	5188.2	3888.8	3268.57	3528.78	5655.5	4702.17	5891.5	7729.67	6106.44	4179.67	6960.22	6297.75	5875.33	4535.67	4947.43	8871	3758	5643.33	7369.25	8097.78	5275.89	3186.25	3683	7713.17	3093.44	6423.78	7221.5	7845.17	5543.33	8881.44	8279.5	5806.62	4114.17	10292.3
	3767.33	3212.88	3181	3474.4	4592.67	4366.44	3467	5348.2	5165	3290.67	4500.33	5650.56	3044.88	6095.5	6165.17	5002.8	3569.8	3079.71	3362.22	5310	4220.5	5429.83	7184.67	5263.78	4128.78	6501.78	5718.25	5154	4330	4567.14	8035	3702.5	5233.33	6389.25	7288	4761.78	3169.5	3467.67	6671	3103.11	5243.33	6893.17	7072.17	3941.78	7714.78	7835.25	5539.62	3930.5	8959.33
	3489.78	3064.5	3283	3362.4	4183.22	4052.33	3300.75	4942	5278.67	3361.33	4012.22	5432.67	2891.88	5531.5	5713.83	4467.8	3427.8	2821.71	3334.22	5253.25	3844	5601.67	6202.56	4548.11	4081.67	6590.22	4980.25	4666	4179	4174	6990	3829	5278.33	5639.5	6570.89	4655.89	3100.5	3498.17	6082	3031.56	5048.89	6477.17	6674	3961.89	7092.89	7567.25	5240.25	3878	8528.67
	3352.78	3014.62	3196	3407	3855.33	3891.44	3172	4803.8	4965.17	3346.89	3780.89	5733	2898.88	4973.5	5328.5	4134.8	3347.2	3002.14	3425.11	4818.5	4035.5	5577.67	5776.56	4472.78	4105.22	6620.33	4545.25	4801.67	4250.83	4302.86	6045	3850.5	5322.67	5424.5	6436.56	4814.67	3421.5	3546.33	6216.5	3087.56	4841.11	6813.33	6782.33	3960.22	6922.67	7675.25	5335.75	4178.67	8632.67
	3416.89	3087	3195	3351.2	3946.67	3951.22	3180	4633.2	4558.5	3230.22	4989.56	6234.33	2990.75	4836	5269	3945.4	3569.8	3056.57	3622.56	4829.5	4427.17	6086.83	5607.89	4442.33	4345.56	6656.44	4357.25	5214.67	4466.83	4633.71	6241.67	4046.33	5812.67	5552.25	6375.11	5285.22	3653.75	3851.5	6317.67	3377.44	5199.78	7249.17	7533.5	4100.89	7382.44	8410.5	5661.12	4276.33	8492.33
	3270.67	3296.5	3300.5	3528.2	4130.33	4082.33	3210.5	6305.2	4682.33	3318.22	4054.89	6454.44	3048.75	5149.75	5333.33	3976	3745	3381.43	3933.89	4797.25	4711.5	6892.17	5994.22	4411.56	4641.89	7411.89	4537.25	5475.33	4684.5	5133.71	6204	4469.67	7027.33	5663.5	6878.56	5719.89	3792.75	4260	6621.33	3575.44	5571.89	8134.83	8566.5	4848.67	8132.33	9612	6411.38	4881.33	9420.33
	3359.11	3672.5	3586.25	3545.4	4334.56	4187.44	3506.75	5168	5153.17	3576.22	4004.33	6533.56	3192.38	5595.5	5728.17	4372.4	4021.8	3638.43	4451.22	4947	6810.33	7590.17	6704	4870.22	4901.78	8155	4930.25	6233	5432.33	6036.43	7003.67	4692.83	8391	6709	7548.78	6442.67	4092.5	4375.83	7841	3964.22	6206.56	9124.33	9575.83	5233.89	9627.11	11114.5	6959	5464.67	10419.7
	3575.67	3805.5	3931.75	3718.8	4455.89	4551	3682	5365.8	5528.67	4004.22	4178.56	6348.33	3334	6582.25	6229	4552.4	4369	4087.71	4822.22	4980.75	5819.5	8150.33	7426.89	5503.78	4937.11	9012.78	5557.75	7151.83	6140.5	7022.29	8114.33	5272.33	9725	7801.5	8323.22	7439.44	4519.75	4868	8960.17	4313.44	7178.78	10410.5	11200	6164	11797.6	12538.2	7826.75	6245.5	11730.7
	4063.22	4195.5	4416.25	4235	4585.33	4744	3824.75	5346.2	6454	4502.11	4425.11	7254	3690.62	7081.25	9296.83	5415.4	5041.4	4543.14	5640	5704.5	7258.17	9116.5	8702.67	6201.11	5716.44	10181.9	6309.75	8188.5	7335	8334.71	10033.3	5797.83	11891.3	9453.5	9806.33	8624.56	4766.75	5309.33	10763.3	4527.78	8826	12051	13083.5	7263.33	14212.6	14894.5	9389.88	6944.83	13473.3
	4385.33	4656.75	4791.25	4586	5504.89	5212.33	4285.25	5468.2	7421.67	4973.89	5048.11	8281.78	4013.5	8326.75	8070.83	6157.4	5318.2	4850.43	6661.11	7012.25	8349.5	10451.7	10073.3	7274.89	6230.33	11702.2	7363	8983.33	7977.17	9118.71	11143	6831.83	12953	11251	11734.4	10163.4	5402.25	5725.17	12073.3	5008.33	10545.8	13504.7	15213	7873.44	16310.9	17501.2	10833.6	7920.67	15770
	5153.22	5444.5	5030.75	4871	5800.78	5551	4635.25	6195.2	8336.5	5659.33	5381.89	9282.78	4243.5	9453	9108.67	6853.4	6052.8	4959.57	7196.44	7284.75	9446.67	11632.5	11454.9	8346.56	6520.67	13318.2	8604.5	9961.83	8777.67	10721.9	13535.3	7765.17	13844.3	13293.2	13175.1	11241.6	5961	6299.33	13513.5	5472.11	11981.2	15283.2	17763.8	9056	18693.1	19361	12143.9	9087.33	17228.7
	5515.44	5696.12	5294.5	5273	6170.33	6220.44	5225.25	6532.6	9017.5	6032.33	5867.11	10055.1	4761.25	10511	9919.67	7538.6	6334.8	5315.14	7652.44	7733	10130	13299.5	12644	9336.89	6887.89	14685.4	9707.75	10536.7	9370.33	11457.9	14613.3	7790.67	14013.3	15037.2	14347	12016.9	6423.75	6786	14982.7	5799.78	13461.6	16365.2	19086.2	9757.44	20491	20374.8	13221.4	9893.83	18953
	5821.67	5925.88	5578.25	5580.2	6425.22	6694.11	5339.25	7061.8	9323	6329.78	6298.44	10689.4	5221.25	11462	10831.5	8525	6600.2	5598.57	8501.67	8119.75	11199	13656.8	13950.3	10180.4	7254.78	16305.3	10386.5	10819.2	9724.33	12544.4	16055.7	8256	15189	16304	15768.4	12650.8	6553.75	7403.67	15440	6078.67	14558.7	17420.3	20788.3	10493.3	25179.6	21359	13594.6	10534.5	19655.3
	6305	5649.12	5287.75	5866.6	6723.67	6646.89	5519.25	7740	9097.67	6357.56	6776	11493.8	5717.75	12072.5	11105.8	8274.4	6628.2	5794.43	8325.44	8664.75	12168.3	14071.3	14640.7	10917.7	7570.44	16899.3	10932.5	11322.2	10783.8	13515.4	18078.7	8202	15345.7	17703.8	16338	11745.6	6041.75	7872.83	17172.7	5982	15868.8	18406	21309.2	11310.6	23554.7	24668.5	14078.9	10765.2	20306
	6154	5604.12	5615.25	6230	7478.22	7109.78	6032.75	8166.4	9450.67	6395.11	7225.56	12576.2	5817.62	13075.5	11702.2	9395.2	7110.4	5910.14	8174.33	9303	12523	14255.7	15564.8	11926	7912.78	19084	12029.2	11623.3	10662.3	13374.9	18489.3	8288.67	15314	18795.5	17151.7	12147.1	6429.75	7638.5	18131.5	6157	16377	18264.5	21457.5	11215.2	24820.1	25600.8	14790.8	11323.3	20876.3
	5882.56	5683.12	5738.75	6577.6	7571	7159.44	5995	8670	9773.5	6283.56	7580.89	13254.4	5793.25	13651	11878.8	9441.6	7013	5677	8137.56	9589.5	12678.2	14016.2	15879.7	12178	7875.78	19044	12060.2	11417.5	10832.3	13600.9	19391	8227.67	14840.7	19397.2	17261.9	12079.2	6282.5	7243.17	18171.8	6120	16626.7	18456.3	21187.8	11996.7	24812.8	25110.8	14672.9	10910.3	21079.7
	5620.33	5426.75	5822.25	6619	8039.56	7274.78	6524	8675.8	10225.3	6223.78	7711.67	13735.6	5416.88	13414.5	11574.3	9524	7132	6003.57	7880	9532.5	12040.3	14056.5	15634	12648.9	7636.67	18882.1	12256.2	11723.7	10333.3	12991	18533.3	7998.33	14009.7	19577.5	17578.7	11948.8	6371.75	6713.5	18083.3	6142.78	16449.1	17243.5	21211.3	10162.7	23890	23894.2	13690.5	11083	21713.3
	5185.44	5272.88	5776.5	6523.2	7682.89	7180.33	6296.25	8717.2	9428.83	6074.22	7619.56	12470.3	5141.25	13394.5	11445.5	9052.2	6604.2	5488.86	7551.22	9291.25	11351.7	13038.3	15218.1	12132.3	6890.78	18045.1	11686.5	10883.5	9844.83	12378.9	17652.3	7548.83	12650.3	18571.2	16529.8	11660.3	5955.25	6530.5	16959.7	5609.44	15256.7	15971.8	20794.2	9441.78	22975.9	21910.8	13002.5	9949.83	19832.7
	4956.89	5239.25	5213	5983.6	7294.11	6852	6244	8425.2	9147	5730.22	7438.67	12334.6	5030.5	12701.2	10867.8	8418	6409.4	5024.29	6877.78	9225.5	10112	11890.8	14608.2	11348.2	6677.78	16734.2	10773.2	11684	9215.33	11414.9	16660.7	7083.67	11893.3	17417.8	15858.3	11056.8	5743.5	6262.83	15678.7	5440.78	14279.3	15193.2	19704.3	8923.67	21536.3	20293.8	12348	9470.33	17876.7
	4465.78	5090.38	5098.25	5996	6839.44	6721	5674	8200.4	8741.33	5383.33	7115.78	11257.1	4640.38	11734.5	9936.33	8114	6002.2	4879.71	7695.22	8395.75	9174.33	10827	13852.8	10729.2	6441.11	15607	10611.2	9462.33	8517	10207.6	15162	6305.67	10831.7	16225.8	14905.4	10499.6	5315.5	5699	14616.3	5087.11	12694.8	14151	18641.7	8481.78	19420.7	18057.8	11240.9	8819.67	16660.7
	4149.78	4797.5	4969.25	5472	6544	6561	5346.75	7834	8374	6040.22	6867.56	11038	4219.88	10834	9273.5	7603.6	5473.8	4750.14	5792.22	7602.75	8170.92	9820.17	12784.7	9840	6196.33	14194.1	9763.25	8496.83	7458.33	8511.57	13334	6014.83	9620.33	14867.2	13795.8	9408.44	4932	5295.33	13299.2	4794	11351.8	12756.8	16842.8	7335.11	18055.2	15972	9875	7776.33	15220.3
	3892.56	4379	4712.75	5103.4	6378.33	5872.22	5057	7444.4	7742.33	4607.56	6297.67	9958.11	4012.25	10377	8652.5	6776	4858	4579.43	5249.56	6416.5	7157.5	8714.5	12166.2	8734.11	5562.11	13187.4	8840	7310.17	6744	7429.43	12589.3	5469.33	8523.33	13130	13025.2	8740.44	4409.25	4856	11582.8	4412.11	9873	11390.8	14959.7	6350.11	16383.7	14143	9088.5	6856.83	13654.7
	3590.11	4189	4311	4667	5700.33	5233.56	4546.25	6888.6	7087.17	4294.78	5761.44	9309	3558.12	8968.75	7890.5	6295.6	4260.2	4294.29	4721.56	6116.25	6472.5	7644.5	10455.4	7515	5284.78	12123.9	7744.5	6531	6082.67	7045	11193	5006.83	7563.33	11770	11230.8	7853.22	4131	4530.67	10054.3	4214.56	8714.67	10306	13185.8	5684.56	14284	12068.2	8245.38	6402.5	12725.3
	3247	4045.88	4051.5	4469.2	5441	4796.44	4243.5	6156.6	6782.5	3897.67	5581.11	8244.33	3371.75	7965	7061.83	5448.8	4122	3913.71	4408.78	5391.25	5893.67	7177	9516.44	6706	4972.78	11062.6	6953.5	6034.83	5322	6446.71	9535	4613.5	6667.33	10563.2	10091.6	6757.11	4087.75	4330.17	9188.83	3927.67	7719.56	9004.17	12027.5	5033.67	12646.1	10816.5	7015.12	5979.67	10945
	3029.89	3654.38	3915	4123.4	4929.44	4254.11	3875.5	5997	6298.33	3611.33	5162.33	7278.67	3242.12	6885	6378.83	4897	3735.8	3751.86	4117.22	5130	5270.17	6417	9401.89	5708.56	4795.89	10038.2	6069.5	5355.83	5040	5679.29	9045.67	4371.5	5967.33	9194.25	8770.89	5760.56	3644.5	4251.83	8414.67	3714.78	6534.67	8039.83	10648.5	4587	10933.8	9702.25	6179.88	5330	10322.7
	2944.11	3403.12	3640.25	3706.6	4649.67	3814.67	3724.5	5126.6	5831.5	3316.44	4664.33	6511.78	3086	6229.5	5985.17	4566	3241.4	3846.43	3736	4493	4685.5	5936.33	8565.56	5207.56	4573.78	9220.11	5409	4814.33	4746.67	5158.14	8417.33	3961.17	5607.33	8150.25	7826.11	5233	3493.5	3989.17	7747.5	3410.11	5846.44	7796.67	9558.17	4365.44	9787.67	8600	5644.75	5042.17	9281.33
	2940.67	3281	3442.5	3601.6	4178.44	3653.56	3512.25	4742.8	5155	3255.22	4224.67	5843.22	3039	5348	5455.5	4210.8	3546.2	3719.86	3501.44	4079.5	4209.67	5728	8112.22	4590.22	4431.67	8089.11	4895.5	4421.67	4469.17	4918.29	7475.33	3946	5324	7261.75	7181.89	4913.67	3559.25	3507.17	7197	3339.11	5315.33	6715.75	8535.5	4284.44	8444.44	7736.75	5302.75	4526.83	8315.33
	2943.33	3284.5	3328.75	3658	4066.89	3662.11	4617.25	4522.8	5073	3177.33	4100.44	5429	2930.88	5054	4982.67	4156	3391	3494.14	3596.11	3964.5	4054	5325.67	7819.56	4366.44	4652	7349.56	4656.5	4346.17	4496	4597.14	6795.33	4166.33	5137	6698	6845.78	4963.78	3618.75	3654	7190.67	3362.22	5012.67	6508.33	7948.33	4354.89	7945.44	7441.5	5596.38	4711.5	7939
	3006.67	3178.25	3324	3639.6	3917.78	3492.11	3307	4444.4	4946.83	3297.89	3986	5094.11	2886.88	4864.25	4933.17	4217.6	3435	3412.86	3929.56	3561	4111.83	5324.5	7780.44	4216	4461.44	7035.11	4743	4488.33	4420.17	4711.86	6933.33	4385.33	5205.67	6628.25	6582.89	5369.22	3725.75	3771.67	7502.33	3462.78	5194.89	6472.17	7970.5	4397.67	7576	7569.5	6064.25	4616.17	7928
	3055.56	3219.25	3465	3644.6	4169.22	3558.67	3693	4343.8	5122.33	3373.67	3674.33	4974.44	3039.88	4812	5363.83	4153.4	3576.4	3384.43	4154	3681.75	4267	5642.67	8354.11	4447.89	4266.22	7337.22	5048.75	4748.67	4438.83	5200.43	7284	4770.67	5620.33	6590.25	6775.89	5598.78	3894.5	3820	8294	3481.78	5247.22	6816.83	8141.5	4435.44	8045	8016.5	6630.62	4916.67	7762
	3312.78	3300.62	3437.25	3603.2	4191.78	3716	3702.25	4229.6	5532.5	3649.56	3804.33	5176.78	3096.12	5222.75	5918.33	4393.8	3719.2	3412.86	4394.78	3585.5	4626.17	6304.33	8227.89	4464.22	4653.11	7744.67	4944.75	5009.67	4645.5	5668.14	8120.67	4890	6433	6695	6911.22	6090.56	4101.75	4065.17	8751	3782.89	5655.44	7641.17	8844.5	4985	8552.33	9277.75	7461.75	5304.67	8755.67
	3646.89	3339.12	3758.25	3989	4390.11	3912	3651.25	4461.8	5675.5	3943.22	4151.78	5288.44	3250.62	6036	6600.67	4775.2	4108.8	3637.86	4765.22	4041.5	5220.5	7363.5	8579.78	4941.33	4958.67	8528.56	5435.75	5427.67	5087.5	6696.14	8666.33	5265.5	7561.33	7366.75	7619.11	6974.78	4020.25	4620.33	10347.5	4001.78	6116.11	8483.67	9588	5365.56	9334	10141.8	7964.38	5882	9371.33
	4056.33	3554	3867.75	4032.4	4435.33	4210.56	4120.5	4681.8	6275.67	4223.89	4321.11	5829.44	3543.12	6681.25	7246	4837.4	4389	3679.86	5303	4501.25	6029	7739.67	9109.11	5260.67	5167.44	9298.44	5975.75	6356.83	5898.17	7156	9512.33	5998	8678.67	8291	8118	7753.11	4681.5	4826.83	11633.5	4236.78	6901	10266.5	10958.3	5982.22	10761.2	11443.2	8990.88	6262	9789.67
	4454.11	3772.62	4015.25	4278.2	4711.33	4509.89	4231.75	4825	6449.5	4565.44	4716.89	5807.78	3925.62	7544.25	7894.17	5312.2	4941.6	4049	5477.67	5067.75	6741.33	8857.83	9623.89	6005.56	5552.78	10089	6396	7044.67	6300.83	8479.71	10931	6054.33	10474	9563.75	9144.89	8450.11	4831.75	5079.67	13247.5	4895.78	7994.78	11775.5	12120.2	6399.89	12539.8	13201.8	9916	6996	11455
	5007.22	3894.12	4222	4468.8	4913.44	4859	4303.25	5013.8	6688	4762.89	4937.33	6409.89	4168.88	8078.75	8089.83	5706	5007.6	4179.43	5871	5275	7366.33	9266.17	10465.9	6293.67	5730.44	10899.7	6872	7704.33	6934.83	9076.43	12753.3	6528.83	10784.3	10850	10295.7	9304.56	5161.25	5109.33	14763.3	4613.56	9024.78	13080	13599.5	6791	14273.8	15019.8	11345.2	7551.17	13090
	5033.11	4186.62	4090	4587.4	4927.22	5275.67	4387.5	5721	6947.33	5024.78	5250	6851.78	4226.75	8606.5	8414.83	6334	5460	4188.57	6342.33	5624.5	7725.83	9767	10541.2	6908.44	5703.33	11782.3	7550.25	8652.17	7389.5	9680.57	13616.3	7029.5	12008	11727	11199.3	9826.56	5361	5253.67	15170.5	4849.22	9817.22	14253.2	14815.7	7053.89	15595	17356.2	12024.6	7893.83	14743.3
	5475.44	4382	4388.75	4817.4	4868.67	5464.67	4583.25	5512	7159.67	5125.44	5192.33	7330.78	4355	8901.75	8643.67	6385	5597.6	4277.14	6877.11	5890.25	8013.67	10478.7	11035.2	7316.89	5870.89	12813.4	8189.75	9205.83	7898.83	10409.7	15297.7	7722.67	12188.3	12974.8	12319.8	10247.8	5546.5	5590	15906.5	4961.89	10793	14994	15783.2	7174.11	17348.9	18679.8	12442.2	7904.33	15579
	5473.89	4402.5	4605	4776.8	5200.78	5609.22	4862.5	5985	7384.17	5216.78	5268.67	7923.89	4497.5	9522.25	9218.83	6650.8	5880.8	4385.57	6962.56	6029	8501.5	10852.5	11709.6	7925	6047.89	13497	8871	9466.67	8504.83	10864.4	16559.3	7896.83	12825.7	13649	12944.9	10793.4	5446.75	5887.67	16285.7	5055.44	11371.6	15442	16692.8	7759.56	18604.4	20294.5	13094.1	8094.67	16389.7
	5310.67	4279.75	4572	5106.4	5304.33	5845.11	4632.25	6233.2	7339	5111.44	5326	8257.22	4372.25	9746.25	9508.5	6443.6	5782.4	4427.29	7182.89	6317	8531.17	11652.5	11150.6	8018.67	5757	13927.6	9193.25	9480.33	8547.67	11334.1	17344.7	7777.83	12740	13916.8	13256.4	11104.1	5954.75	6200.33	16296.2	4952.22	12073.4	15475.3	17547.2	7988.56	19436.2	20940	12895.9	8119.67	17371.3
	4822.44	4272.25	4634.5	4921.2	5049.22	5792.22	4683	5960	6910	5008.44	5046.78	7830.11	4357.5	9957.25	9327	6103	5552.6	4217.14	6605.22	6569	8222.83	12046	10806	7649.33	5529.78	13450	8890.5	9082.17	8723.67	11478.7	17221.7	7503.33	12570.3	13504.8	12728	10857.3	5681.5	6064.17	15270.5	4759	12791.4	15322	17800.3	7959.44	19253.1	20753.8	12080.8	7646.17	16932.3
	4794.33	4165.25	4486.25	4833.2	5084.56	5475.89	4858.75	5829.6	6912.5	4996.56	4955.89	8047.44	4160.75	9580.5	9156.83	6702.2	5490	4010.14	6534.11	6971.25	8261.5	12440.8	11330.6	7809.67	5444.44	13424.9	9322.5	9332.33	8708	11253.9	17057.7	7538.33	11832	13603.5	12714.4	10971.7	5667.5	5609.83	14636.2	4729.56	12227.1	14884	18045.5	7773.89	19046.8	20341	11931	7780.67	17685.3
	4402	4160.75	4402.25	4838.2	4859	5272.89	4449.5	5910.8	6781.67	4934	4834.78	8184.89	4151.12	9446.5	8782.33	6454.8	5114	3906.57	6177.89	6941.5	8287.17	12284.5	10902.6	7788.33	5165.67	13069.4	9401.75	8730.5	8864.33	10202.3	16280	7271	11498	14329.8	12422.1	10537	5007.25	5240.33	13714.5	4710.89	11908	14133.8	17265	7377.67	18320.9	19813.2	11849.1	7722	17255.3
	4042.56	4029.12	4237.5	4654.6	4713.11	4902.56	4496.5	5450.8	6389.67	4691.67	4721.56	7679	3970	8923	8762.67	6309.2	5170.2	3820.86	5788.67	7205	7988.33	14950	10720.3	7551.78	5145.78	12317.6	9393	8082	8625.83	9259.71	15807	7281.67	15414	13282.2	12163.4	10248.6	4947	5184.17	13036.8	4474.61	11737.8	12835.8	17008.3	6831.89	17737.9	18937	11350.8	7096.5	16889.7
	3932.78	3841	4328.25	4459	4829.33	4758	4429.75	5535.8	6144	4455.89	4511.33	7616.33	3912.75	8626.75	8772.17	6192.6	5011.6	3571.29	5557.67	6736.25	7328.33	11180.5	10384.8	7514.89	4721.22	11950	8896.25	7765.67	8168.5	8556.57	14337.3	6873	9998.33	13085.2	11575.9	9752.11	5125.75	4507	12570.5	4354.67	10731.2	11917.5	16938.7	6208.11	16843.8	17892.8	10527.8	6841.33	17248.7
	3569	3685.38	3993.25	4336.6	4545.78	4440.89	4289.5	5205.6	6011.83	4310.44	4207	7176.56	3611	8021.25	8644.83	6121.6	4802.4	3283.57	5016.44	5974.75	7113.5	10893.2	9999.44	7011.11	4463.44	11023.2	8962.5	7083.67	7656.67	7462	13182	6721.17	9144.67	12267	10652.7	9280.44	4950	4225.5	11083.3	4141.67	9856.33	10434.5	16029.5	5782.89	15313	16991.8	9777.5	6800.33	15740.3
	3339.11	3455.75	3966.5	4240.8	4211.78	4100.78	4013.25	4770.8	5628.67	4093	4043.78	6518.11	3526	7411.5	8138.33	5592	4483.2	3238	4748.33	5437.25	6678.67	9680.67	9742	6631.33	4523.44	9886.22	8586.5	6742.67	6569.33	6767	11819.7	6132.33	7755.67	10989	9747.56	8423	4409	4108.08	10290.5	3914.33	9204.44	9880.67	14323.8	5349.89	13734.7	15232.8	8801.88	6236.83	15041.7
	3155.89	3480.88	3546.5	3958.8	3983	3615.89	3746	4381	5211.5	3845	3807.22	6084	3384.62	6466.5	7703.83	5153.4	4251.6	2927.14	4381.22	4737.25	6146.83	8560.83	9204	5980.33	4178	9317.11	7521.5	6277.33	6061	5991.71	10480.3	5694.83	7374.33	9985.75	8846.22	7807	4186.25	3683.17	9281.33	3725.33	8359	8743.67	13474.3	4903.22	12209.2	13405.8	8144.12	5999.67	13733.7
	2971.44	3151	3455.25	3602.8	3888.89	3499.33	3674.5	4088.6	5011.83	3610.11	3433.33	5441.44	3227.88	6060.25	7271.83	4875.4	4003.4	2897.57	4106.33	4263.5	5659.17	7615.5	8880.67	5511.56	4060.11	8526.78	6763	5761.17	5766	5115.86	9931.33	5512.33	6473.67	8724	8181.89	6953.22	3975.75	3451.33	8140.17	3675.67	7228.89	8068.33	12531.2	4485.67	10971	11889.8	6968.62	5519.33	12050.3
	2787.33	3121.75	3361	3518.6	3750.56	3277.56	4245.75	3710.6	4654.5	3475.22	3307.78	4960.67	3210.62	5704	7015.67	4593.8	3666.6	2848.43	3888.78	3820.75	5055.17	7217.5	8294.67	4910.22	3847.11	7791	6273.25	5041.33	5053.83	4778.43	8472.67	5041.83	5774.33	7599.75	6962.11	6273.56	3794.75	3269.17	7650	3349.67	7024.11	7326.17	11289.5	4233.11	9500.67	10666.2	6441.5	5310	10722.7
	2766.89	2852.62	3322	3238.6	3777.56	3173.78	3313.5	3622	4367.17	3219.89	3061.22	4634.22	3103.88	5333.5	6986.17	4322.2	3539.6	2753.71	3724.78	3774.25	4819.67	6537.5	7576.67	4661.56	3879	6927.33	6067.5	4835.17	4744.83	4478.86	7387	4680.33	5267.67	7274.75	6321.44	5549.11	3752.25	3344.33	6698.17	3346.11	6066.44	6609	9365.33	3874.11	8529.44	9127.5	6026	4960.33	9219
	2836.33	2898.38	3104.5	3316	3525.89	2995.78	3304	3316	3951.83	3149	3056.56	4273.33	2947.12	5056.75	6299.33	4091.6	3501	2653.14	3434.11	3483.25	4455.5	5718.5	7048.11	4350.22	3865.11	8651.67	5393.25	4485	4480	4248.29	6876.33	4553.33	5054	6684.75	5586.44	5145.11	3495.5	3278	6354.5	3369.67	5286.22	6126	8525.33	3773	8016.33	7673	5939.5	4736.83	8482
	2826.56	2816.12	3024	3221.6	3438	3022.44	3198.5	3342.6	3848	3100.89	3039.44	4282.67	2903.88	4530.75	5946	3821.4	3443.6	2586.14	3315.67	3294	4354	5266.17	6925.33	4258.56	3868.56	5883.33	5553.75	4197.17	3814.17	3940.43	6389.67	4238.5	4528.33	6485	5182.22	4958.11	3448.5	3342.83	5889	3222.56	4697.56	6083.83	7624.83	3511	7047.44	7168.25	5769	4640.83	7614
	2899.11	2811.62	2853.75	3005.2	3446.22	3019.67	3247.75	3231	3793	3105.22	2940	4080.44	2884.75	4552	5645.33	3787.6	3344.4	2742.43	3488.44	3085.25	4066.33	5021.17	6939.78	4142.11	3937.22	5834.78	5539.5	4181.17	3529.17	3980.86	6732.67	4234.17	4455.33	6199.5	5264.44	4738.67	3794.75	3389.67	6083	3243.67	4478.33	6392.83	7577.67	3560.67	6857	6982	5332.5	4718.33	7494.33
	2990.89	2859	2958.25	3083	3340	3131.22	3106.75	3140.8	3790	3236.67	2949.44	4121.67	2905.25	5156	5541.83	3757.4	3477.8	2784.57	3491	3299.25	3924	5116.33	6773.44	4234.44	3879.78	5743.11	5411.25	4484.17	3730.5	3979.43	6662.33	4402.33	4959.33	6702.75	5066.89	4757.11	3785.25	3578.5	6031.83	3120.44	4560.11	6522	7705.17	3644	7037.67	7087.5	5635.25	4863	7451.67
	3071.89	2896.5	3123	3230.4	3409.89	3297.56	3291.75	3385.6	3802.67	3368.22	3075.78	4235.67	3046.88	4957.5	5478.5	3880.2	3443.4	2840.71	3656.33	3292.75	4183.67	5229.33	7039.22	4318.22	4144.11	5837.44	5690	4803.5	3675.5	4300.43	7158	4455.5	5185.33	6879.25	5186.11	4979.11	3951.25	3708.33	6232.83	3459.11	4917.78	6872.83	8053	3869.11	7300.56	7273.25	5779.38	5123.83	7665.33
	3114.89	2921.25	3093.5	3181.6	3481.33	3467.89	3216.25	3551.6	3815.5	3231.22	3203.78	4351.44	3078.38	5382.75	5381.67	4140.8	3612.4	2955.43	3739.67	3569.75	4461.17	5334.67	7044.67	4488.11	4281.11	6197.78	5770	5530.67	3920	4797.57	7460	4535.83	5449	7434.75	5484.11	5175.11	4122.25	3856.67	6779.17	3456.11	5238	7356.33	8498.17	4179.56	7790.33	7265.5	6219.5	5457.67	8027
	3255	3133.5	3165.25	3362	3458.22	3714.11	3413.75	3573.4	4138.17	3394	3295.11	4487.89	3282.25	5715.25	5505.17	4178.2	3774	2908.57	3853.89	3798.75	4788.83	5566.33	7101.44	4464.89	4566.33	6484.56	5574.25	5468.67	4303.33	4791.71	7948.33	4668.5	6251.33	7828.25	6220.11	5505.78	4213.75	3943	6971.83	3909.33	5533.22	8061	8984.83	4395.67	8442.78	7775.25	6669.38	5986	8557.67
	3413.22	3248.38	3217.75	3473	3638	4079.89	3305.25	3800.4	4370.83	3525.11	3619.89	4626.67	3331.38	5885.75	5605	4390.2	3960.2	2991.86	4086.67	4083.5	4910.5	6029.17	7304.33	4863.56	4755.22	6896.44	5862.75	5933.17	4706.5	5203.29	8893.67	4928.67	7275.67	8644	6413.11	5881	4587	4093.83	7810.5	3799.56	5895.44	8496.5	9551.5	4775.22	9012.11	8576.75	7278	6185	9568
	3600.89	3307.25	3362.75	3605.2	3805	4472.56	3516	4228.8	4438.83	3798.78	3693.89	4863.11	3399.62	6278.5	5894.67	4826.8	4091.2	3236.14	4341.44	4410.75	5167.17	6162.5	7565.67	4978.89	4815	7491.11	6277	6251.83	4908.5	5636.29	9426.67	5000.67	7753.33	9038	6943.78	6269.89	4715.25	4161.17	8524	3719.89	6371.33	9061.67	10148.8	4990	10036.1	9980.5	7501.5	6350.5	10347.7
	3690.11	3409.75	3542	3897.6	3821.11	4734	3740.5	4459.8	4703.17	3926	4013.56	4988.78	3479.88	6291.75	6107.17	4960	4214.2	3324.57	4579.11	4568.25	5466.33	6420.33	7914.56	5188.44	4925.44	8017.56	7057	6863.5	5238.33	5578.14	10083	5145.83	8577.33	10084.2	7724.44	6616	4659.5	4301.5	9333.5	4080.89	6518.67	9335.17	10672.5	5235.22	10751.3	10732	8219.38	6515.67	11446.3
	3693.11	3714.75	3794.75	3821.8	3979.67	4814.67	3800.25	4483	4886.33	3972.78	3976.11	5272.78	3601.62	6757.5	6233.67	5051.6	4357.2	3424.71	4850.11	4599	5674.17	6632.33	8055.11	5579.33	4963	8379.78	7275	6837.5	5402.83	5965.29	11300.3	5519.67	8753.67	10231.2	8259.56	7010.33	4658.75	4218	9688.83	4097.78	6951.22	9718	11009.5	5270.78	11511.8	11835.2	8587	6313.33	12003.3
	3862.67	3683	3555.75	4105.4	4076	4669.78	3915.75	4752.4	5153.83	4025.67	3988.56	5296.33	3669.62	6714.75	6269.33	5279	4547.2	3286	4950.89	4471	5908.67	6709.83	8495.67	5778	4850.33	8306.33	7471.5	7168.83	5482.17	6018	11633	5521.67	9332.33	10706.2	8868.44	7390	4872.75	4340.17	9850.17	4183.78	6890	9643.5	11204.8	5274.89	12422.9	12455.5	10653.5	6584.83	12493.3
	3631.56	3749.38	3721.75	4185.2	4101.33	4663	3886.75	4428.2	4998.83	4136.56	4037.67	5296.33	3681.12	6946.25	6189.33	5289.8	4756.4	3306.71	4972.11	4297.25	5898.5	6648	8501	6206.78	5045.89	8459.11	8041.25	6983.5	5354.33	6004.14	11144.7	5533.83	9379.67	10899.2	9209	7503.22	4817.25	4289.83	9912.17	4208.11	6839.44	9993.67	11046.3	5241.44	12324.4	13406.8	9101.38	6436.83	13283
[truncated: 149 more columns]

## Sheet: Raw Time
Time	ZT	ExT
15.4833	13.4833	19.4833
16.4833	14.4833	20.4833
17.4833	15.4833	21.4833
18.4833	16.4833	22.4833
19.4833	17.4833	23.4833
20.4833	18.4833	0.483333
21.4833	19.4833	1.48333
22.4833	20.4833	2.48333
23.4833	21.4833	3.48333
24.4833	22.4833	4.48333
25.4833	23.4833	5.48333
26.4833	0.483333	6.48333
27.4833	1.48333	7.48333
28.4833	2.48333	8.48333
29.4833	3.48333	9.48333
30.4833	4.48333	10.4833
31.4833	5.48333	11.4833
32.4833	6.48333	12.4833
33.4833	7.48333	13.4833
34.4833	8.48333	14.4833
35.4833	9.48333	15.4833
36.4833	10.4833	16.4833
37.4833	11.4833	17.4833
38.4833	12.4833	18.4833
39.4833	13.4833	19.4833
40.4833	14.4833	20.4833
41.4833	15.4833	21.4833
42.4833	16.4833	22.4833
43.4833	17.4833	23.4833
44.4833	18.4833	0.483333
45.4833	19.4833	1.48333
46.4833	20.4833	2.48333
47.4833	21.4833	3.48333
48.4833	22.4833	4.48333
49.4833	23.4833	5.48333
50.4833	0.483333	6.48333
51.4833	1.48333	7.48333
52.4833	2.48333	8.48333
53.4833	3.48333	9.48333
54.4833	4.48333	10.4833
55.4833	5.48333	11.4833
56.4833	6.48333	12.4833
57.4833	7.48333	13.4833
58.4833	8.48333	14.4833
59.4833	9.48333	15.4833
60.4833	10.4833	16.4833
61.4833	11.4833	17.4833
62.4833	12.4833	18.4833
63.4833	13.4833	19.4833
64.4833	14.4833	20.4833
65.4833	15.4833	21.4833
66.4833	16.4833	22.4833
67.4833	17.4833	23.4833
68.4833	18.4833	0.483333
69.4833	19.4833	1.48333
70.4833	20.4833	2.48333
71.4833	21.4833	3.48333
72.4833	22.4833	4.48333
73.4833	23.4833	5.48333
74.4833	0.483333	6.48333
75.4833	1.48333	7.48333
76.4833	2.48333	8.48333
77.4833	3.48333	9.48333
78.4833	4.48333	10.4833
79.4833	5.48333	11.4833
80.4833	6.48333	12.4833
81.4833	7.48333	13.4833
82.4833	8.48333	14.4833
83.4833	9.48333	15.4833
84.4833	10.4833	16.4833
85.4833	11.4833	17.4833
86.4833	12.4833	18.4833
87.4833	13.4833	19.4833
88.4833	14.4833	20.4833
89.4833	15.4833	21.4833
90.4833	16.4833	22.4833
91.4833	17.4833	23.4833
92.4833	18.4833	0.483333
93.4833	19.4833	1.48333
94.4833	20.4833	2.48333
95.4833	21.4833	3.48333
96.4833	22.4833	4.48333
97.4833	23.4833	5.48333
98.4833	0.483333	6.48333
99.4833	1.48333	7.48333
100.483	2.48333	8.48333
101.483	3.48333	9.48333
102.483	4.48333	10.4833
103.483	5.48333	11.4833
104.483	6.48333	12.4833
105.483	7.48333	13.4833
106.483	8.48333	14.4833
107.483	9.48333	15.4833
108.483	10.4833	16.4833
109.483	11.4833	17.4833
110.483	12.4833	18.4833
111.483	13.4833	19.4833
112.483	14.4833	20.4833
113.483	15.4833	21.4833
114.483	16.4833	22.4833
115.483	17.4833	23.4833
116.483	18.4833	0.483333
117.483	19.4833	1.48333
118.483	20.4833	2.48333
119.483	21.4833	3.48333
120.483	22.4833	4.48333
121.483	23.4833	5.48333
122.483	0.483333	6.48333
123.483	1.48333	7.48333
124.483	2.48333	8.48333
125.483	3.48333	9.48333
126.483	4.48333	10.4833
127.483	5.48333	11.4833
128.483	6.48333	12.4833
129.483	7.48333	13.4833
130.483	8.48333	14.4833
131.483	9.48333	15.4833
132.483	10.4833	16.4833
133.483	11.4833	17.4833
134.483	12.4833	18.4833
135.483	13.4833	19.4833
136.483	14.4833	20.4833
137.483	15.4833	21.4833
138.483	16.4833	22.4833
139.483	17.4833	23.4833
140.483	18.4833	0.483333
141.483	19.4833	1.48333
142.483	20.4833	2.48333
143.483	21.4833	3.48333
144.483	22.4833	4.48333
145.483	23.4833	5.48333
146.483	0.483333	6.48333
147.483	1.48333	7.48333
148.483	2.48333	8.48333
149.483	3.48333	9.48333
150.483	4.48333	10.4833
151.483	5.48333	11.4833
152.483	6.48333	12.4833
153.483	7.48333	13.4833
154.483	8.48333	14.4833
155.483	9.48333	15.4833
156.483	10.4833	16.4833
157.483	11.4833	17.4833

## Sheet: Smoothed Data
Cell:	1	2	3	4	5	6	7	8	9	10	11	12	13	14	15	16	17	18	19	20	21	22	23	24	25	26	27	28	29	30	31	32	33	34	35	36	37	38	39	40	41	42	43	44	45	46	47	48	49
	22034.1	32863.3	33949.8	42846.9	38707.2	27007.7	28757.3	45077.8	52075.6	36950.2	26885	51225.2	24420.9	57670.1	50804.4	46780.9	33668.6	13707.8	26845.9	33154	37710.5	64397.8	60245.7	50935.5	24410.8	70276.1	55086.1	43933.6	38079.9	47443.5	62149.8	20135.2	68160.2	59095.7	53808.7	29946.6	15418.6	17651.3	35140.8	11130.2	55711.6	66077.6	63503.2	27790	72377	59352.7	22042.8	16749.3	49493.1
	21952.5	32724.7	33776.9	42636.9	38482	26898.9	28609.9	44843.5	51812.3	36729.8	26753.7	50950.7	24319.1	57372.9	50505.8	46501	33491	13651	26717.9	33001.4	37535.8	64034.3	59933.9	50670.7	24304.5	69884.3	54789.4	43715.3	37860.2	47204.6	61848.2	20059.3	67736.5	58784.3	53523.7	29823.9	15352.4	17558.9	35002.1	11092.1	55383.6	65725.1	63194.4	27659.4	71917.6	59038.8	21965.3	16689	49251.5
	21871.3	32586.6	33604.8	42428	38258	26790.5	28463.2	44610.3	51550.4	36510.7	26623.2	50677.7	24217.7	57077.3	50209.1	46222.9	33314.3	13594.5	26590.5	32849.6	37362	63672.8	59623.7	50407.2	24198.8	69494.7	54494.3	43498	37641.8	46966.8	61548	19983.8	67315.5	58474.7	53240.3	29701.7	15286.6	17466.9	34864	11054.1	55057.6	65374.4	62887.2	27529.3	71461.1	58726.5	21888.1	16629	49011
	21790.3	32449.1	33433.6	42220.1	38035.3	26682.5	28317.2	44378.4	51289.8	36292.9	26493.2	50406.2	24116.7	56783.3	49914	45946.4	33138.6	13538.3	26463.6	32698.4	37189	63313.4	59315.2	50145.1	24093.5	69107.2	54200.8	43281.8	37424.6	46730.3	61249.3	19908.5	66897	58166.6	52958.4	29580	15221	17375.5	34726.4	11016.2	54733.4	65025.7	62581.5	27399.8	71007.5	58415.8	21811.1	16569.1	48771.7
	21709.6	32312.2	33263.3	42013.3	37813.9	26575	28172	44147.7	51030.5	36076.4	26363.9	50136.1	24016.1	56490.7	49620.7	45671.6	32963.8	13482.2	26337.4	32547.9	37016.8	62956	59008.2	49884.4	23988.7	68721.9	53908.9	43066.7	37208.7	46494.9	60952.1	19833.5	66481.2	57860.2	52678	29458.7	15155.7	17284.5	34589.4	10978.5	54411.2	64678.7	62277.2	27271	70556.8	58106.8	21734.5	16509.5	48533.6
	21629.3	32175.9	33093.9	41807.4	37593.8	26467.9	28027.5	43918.2	50772.5	35861.2	26235.2	49867.4	23916	56199.6	49329.2	45398.4	32790	13426.4	26211.8	32398.1	36845.4	62600.7	58702.8	49625	23884.3	68338.7	53618.6	42852.6	36994	46260.8	60656.2	19758.8	66067.9	57555.3	52399	29338	15090.7	17194	34452.8	10940.9	54090.9	64333.7	61974.5	27142.7	70109	57799.4	21658.1	16450.1	48296.6
	21549.2	32040.2	32925.3	41602.5	37375	26361.3	27883.8	43689.8	50515.9	35647.3	26107.1	49600.2	23816.3	55910	49039.3	45126.8	32617	13370.8	26086.8	32249	36674.7	62247.3	58398.9	49367	23780.4	67957.6	53329.7	42639.6	36780.5	46027.8	60361.8	19684.4	65657.2	57252.1	52121.5	29217.8	15025.9	17104	34316.8	10903.4	53772.4	63990.4	61673.1	27015.1	69663.9	57493.6	21581.9	16390.9	48060.8
	21469.4	31905	32757.6	41398.7	37157.5	26255	27740.8	43462.7	50260.5	35434.7	25979.7	49334.4	23717	55621.9	48751.2	44856.9	32444.9	13315.5	25962.3	32100.6	36504.9	61895.9	58096.7	49110.3	23676.9	67578.6	53042.5	42427.7	36568.3	45795.9	60068.8	19610.2	65249	56950.4	51845.5	29098	14961.5	17014.5	34181.4	10866.1	53455.8	63649	61373.3	26888	69221.7	57189.4	21506.1	16331.9	47826.1
	21389.9	31770.3	32590.8	41195.8	36941.2	26149.2	27598.5	43236.8	50006.4	35223.3	25852.9	49070	23618.1	55335.3	48464.7	44588.6	32273.8	13260.4	25838.5	31952.8	36335.8	61546.4	57795.9	48854.9	23573.9	67201.8	52756.7	42216.8	36357.3	45565.3	59777.2	19536.3	64843.4	56650.4	51570.9	28978.8	14897.3	16925.4	34046.4	10828.8	53141.1	63309.3	61074.8	26761.6	68782.3	56886.8	21430.4	16273.1	47592.5
	21310.7	31636.3	32424.8	40994	36726.2	26043.8	27457	43012	49753.6	35013.2	25726.7	48807	23519.5	55050.1	48179.9	44321.9	32103.5	13205.5	25715.2	31805.7	36167.5	61198.9	57496.7	48600.8	23471.3	66827	52472.5	42006.9	36147.6	45335.8	59487	19462.7	64440.2	56351.8	51297.7	28860	14833.4	16836.8	33912	10791.8	52828.2	62971.5	60777.8	26635.7	68345.6	56585.8	21355.1	16214.5	47360.1
	21231.7	31502.8	32259.6	40793.1	36512.5	25938.9	27316.2	42788.4	49502	34804.4	25601.1	48545.4	23421.4	54766.4	47896.8	44056.8	31934.2	13150.9	25592.5	31659.3	36000	60853.4	57199.1	48348	23369.2	66454.3	52189.8	41798	35939	45107.4	59198.2	19389.3	64039.5	56054.9	51026	28741.7	14769.7	16748.7	33778	10754.8	52517.1	62635.4	60482.2	26510.4	67911.7	56286.3	21280	16156.2	47128.7
	21153.1	31369.8	32095.3	40593.2	36300	25834.3	27176.2	42566	49251.7	34596.8	25476.2	48285.2	23323.7	54484.1	47615.3	43793.3	31765.7	13096.5	25470.4	31513.5	35833.2	60509.8	56902.9	48096.5	23267.5	66083.6	51908.6	41590.2	35731.7	44880.2	58910.7	19316.3	63641.3	55759.5	50755.7	28623.8	14706.4	16661	33644.6	10717.9	52207.8	62301.1	60188	26385.7	67480.5	55988.4	21205.1	16098	46898.5
	21074.7	31237.4	31931.8	40394.3	36088.8	25730.2	27036.8	42344.7	49002.7	34390.4	25351.8	48026.3	23226.4	54203.2	47335.5	43531.4	31598.1	13042.3	25348.9	31368.4	35667.2	60168.1	56608.2	47846.3	23166.2	65715	51628.9	41383.4	35525.5	44654.1	58624.6	19243.5	63245.5	55465.6	50486.7	28506.5	14643.3	16573.8	33511.7	10681.2	51900.4	61968.5	59895.2	26261.6	67052	55692	21130.5	16040	46669.4
	20996.6	31105.6	31769.2	40196.4	35878.8	25626.5	26898.2	42124.6	48754.9	34185.3	25228.1	47768.8	23129.5	53923.8	47057.3	43271.1	31431.4	12988.3	25227.9	31224	35502	59828.3	56315.1	47597.3	23065.4	65348.3	51350.6	41177.6	35320.5	44429.1	58339.9	19170.9	62852.2	55173.3	50219.2	28389.5	14580.5	16487	33379.2	10644.6	51594.7	61637.7	59603.8	26138.1	66626.2	55397.2	21056.1	15982.3	46441.3
	20918.8	30974.3	31607.3	39999.4	35670	25523.2	26760.3	41905.6	48508.4	33981.4	25104.9	47512.7	23033	53645.8	46780.8	43012.3	31265.6	12934.6	25107.6	31080.1	35337.5	59490.5	56023.4	47349.7	22965.1	64983.7	51073.9	40972.8	35116.7	44205.3	58056.5	19098.6	62461.3	54882.4	49953.1	28273.1	14517.9	16400.8	33247.3	10608.2	51290.8	61308.7	59313.8	26015.1	66203.1	55103.9	20982	15924.7	46214.3
	20841.3	30843.5	31446.3	39803.4	35462.5	25420.3	26623.1	41687.8	48263.1	33778.7	24982.4	47257.9	22936.8	53369.2	46505.8	42755.1	31100.6	12881	24987.7	30937	35173.8	59154.5	55733.2	47103.2	22865.1	64621.1	50798.6	40769	34914.1	43982.5	57774.4	19026.6	62072.8	54593.1	49688.3	28157.1	14455.7	16314.9	33115.9	10571.8	50988.7	60981.3	59025.2	25892.7	65782.7	54812	20908.2	15867.4	45988.5
	20764	30713.3	31286.1	39608.4	35256.1	25317.8	26486.6	41471.1	48019	33577.3	24860.5	47004.5	22841	53094	46232.5	42499.4	30936.5	12827.7	24868.4	30794.4	35010.8	58820.3	55444.5	46858.1	22765.6	64260.5	50524.7	40566.2	34712.7	43760.9	57493.7	18954.8	61686.6	54305.3	49424.9	28041.6	14393.7	16229.6	32984.9	10535.6	50688.3	60655.6	58737.9	25770.9	65364.9	54521.7	20834.5	15810.2	45763.6
	20687	30583.6	31126.8	39414.3	35051	25215.8	26350.8	41255.5	47776.1	33377	24739.1	46752.4	22745.7	52820.1	45960.8	42245.3	30773.2	12774.7	24749.7	30652.6	34848.5	58488.1	55157.2	46614.1	22666.6	63901.9	50252.3	40364.3	34512.4	43540.4	57214.3	18883.3	61302.8	54018.9	49162.9	27926.5	14331.9	16144.7	32854.4	10499.5	50389.7	60331.7	58451.9	25649.6	64949.7	54232.9	20761.1	15753.3	45539.9
	20610.3	30454.5	30968.2	39221.1	34847.1	25114.1	26215.7	41041.1	47534.5	33177.9	24618.4	46501.6	22650.7	52547.7	45690.7	41992.7	30610.8	12721.8	24631.6	30511.3	34687	58157.6	54871.4	46371.4	22568	63545.2	49981.3	40163.5	34313.3	43321	56936.2	18812.1	60921.4	53734.1	48902.2	27811.9	14270.4	16060.2	32724.4	10463.5	50092.8	60009.4	58167.4	25528.9	64537	53945.5	20688	15696.5	45317.2
	20533.9	30325.9	30810.5	39029	34644.4	25012.9	26081.3	40827.8	47294	32980.1	24498.2	46252.2	22556	52276.6	45422.1	41741.6	30449.2	12669.2	24514	30370.7	34526.2	57829	54587	46130	22469.8	63190.4	49711.7	39963.6	34115.4	43102.6	56659.3	18741.1	60542.3	53450.7	48642.8	27697.8	14209.2	15976.2	32594.9	10427.6	49797.6	59688.8	57884.1	25408.8	64127	53659.6	20615.1	15639.9	45095.5
	20457.7	30197.8	30653.5	38837.7	34442.9	24912	25947.6	40615.6	47054.8	32783.4	24378.7	46004	22461.8	52006.9	45155.1	41492	30288.5	12616.8	24396.9	30230.7	34366.2	57502.2	54304	45889.7	22372	62837.6	49443.6	39764.6	33918.5	42885.4	56383.8	18670.4	60165.5	53168.7	48384.8	27584.1	14148.3	15892.6	32465.8	10391.9	49504.1	59369.9	57602.2	25289.2	63719.6	53375.2	20542.4	15583.6	44874.9
	20381.8	30070.2	30497.4	38647.4	34242.5	24811.6	25814.5	40404.5	46816.8	32587.9	24259.7	45757.2	22367.9	51738.5	44889.7	41243.9	30128.6	12564.6	24280.4	30091.3	34206.9	57177.3	54022.4	45650.6	22274.6	62486.7	49176.9	39566.7	33722.9	42669.2	56109.6	18599.9	59790.9	52888.3	48128.1	27470.8	14087.6	15809.5	32337.2	10356.3	49212.3	59052.6	57321.6	25170.1	63314.6	53092.2	20470	15527.4	44655.3
	20306.1	29943.2	30342	38458	34043.3	24711.5	25682.2	40194.5	46579.9	32393.5	24141.3	45511.6	22274.4	51471.5	44625.9	40997.4	29969.5	12512.7	24164.4	29952.5	34048.3	56854.1	53742.3	45412.8	22177.7	62137.7	48911.5	39369.6	33528.3	42454.1	55836.6	18529.7	59418.7	52609.2	47872.7	27358	14027.2	15726.8	32209.1	10320.8	48922.3	58737	57042.3	25051.6	62912.2	52810.6	20397.8	15471.4	44436.8
	20230.7	29816.7	30187.5	38269.6	33845.4	24611.9	25550.6	39985.6	46344.2	32200.4	24023.5	45267.3	22181.2	51205.8	44363.5	40752.3	29811.3	12460.9	24048.9	29814.3	33890.4	56532.7	53463.5	45176.1	22081.2	61790.6	48647.5	39173.6	33334.9	42240	55564.9	18459.7	59048.8	52331.6	47618.7	27245.6	13967	15644.6	32081.4	10285.4	48633.8	58422.9	56764.3	24933.7	62512.3	52530.5	20325.8	15415.6	44219.2
	20155.6	29690.7	30033.7	38082	33648.5	24512.6	25419.6	39777.9	46109.7	32008.3	23906.3	45024.3	22088.5	50941.4	44102.7	40508.7	29653.9	12409.4	23934	29676.8	33733.2	56213.1	53186.2	44940.6	21985.1	61445.4	48384.9	38978.4	33142.6	42027.1	55294.4	18389.9	58681	52055.4	47365.9	27133.6	13907.1	15562.8	31954.2	10250.2	48347.1	58110.6	56487.6	24816.2	62114.9	52251.7	20254	15360	44002.7
	20080.7	29565.2	29880.7	37895.4	33452.9	24413.8	25289.3	39571.2	45876.4	31817.5	23789.6	44782.5	21996	50678.4	43843.5	40266.5	29497.3	12358.1	23819.6	29539.8	33576.7	55895.3	52910.2	44706.3	21889.5	61102	48123.7	38784.2	32951.4	41815.1	55025.2	18320.5	58315.6	51780.7	47114.4	27022.1	13847.5	15481.4	31827.5	10215	48062	57799.8	56212.2	24699.4	61720	51974.4	20182.5	15304.6	43787.2
	20006.1	29440.2	29728.5	37709.7	33258.3	24315.3	25159.7	39365.5	45644.2	31627.7	23673.5	44542	21904	50416.6	43585.7	40025.8	29341.5	12307	23705.8	29403.5	33421	55579.2	52635.6	44473.2	21794.2	60760.5	47863.9	38591	32761.3	41604.2	54757.2	18251.2	57952.3	51507.3	46864.2	26911	13788.1	15400.5	31701.1	10180	47778.5	57490.6	55938	24583	61327.5	51698.5	20111.2	15249.3	43572.6
	19931.7	29315.7	29577	37524.9	33065	24217.2	25030.7	39161	45413.2	31439.1	23558	44302.8	21812.3	50156.2	43329.5	39786.6	29186.5	12256.1	23592.4	29267.7	33265.9	55264.8	52362.3	44241.2	21699.4	60420.9	47605.3	38398.6	32572.3	41394.4	54490.5	18182.2	57591.2	51235.3	46615.2	26800.3	13729	15320	31575.3	10145.1	47496.7	57183	55665.2	24467.2	60937.5	51423.9	20040.1	15194.3	43359.1
	19857.6	29191.8	29426.3	37341	32872.8	24119.5	24902.5	38957.5	45183.3	31251.7	23443.1	44064.8	21720.9	49897.1	43074.7	39548.8	29032.3	12205.5	23479.6	29132.5	33111.6	54952.2	52090.4	44010.4	21605	60083.1	47348.2	38207.2	32384.4	41185.6	54225	18113.4	57232.3	50964.8	46367.5	26690.1	13670.1	15240	31449.8	10110.3	47216.5	56877	55393.6	24351.9	60549.9	51150.8	19969.3	15139.4	43146.5
	19783.8	29068.3	29276.4	37158	32681.7	24022.2	24774.8	38755.1	44954.6	31065.3	23328.7	43828	21629.9	49639.2	42821.4	39312.5	28879	12155	23367.3	28998	32957.9	54641.3	51819.9	43780.7	21510.9	59747.1	47092.3	38016.6	32197.6	40977.8	53960.7	18044.9	56875.6	50695.6	46121.1	26580.3	13611.5	15160.3	31324.8	10075.6	46937.8	56572.5	55123.2	24237.2	60164.7	50878.9	19898.7	15084.8	42935
	19710.2	28945.3	29127.3	36975.9	32491.7	23925.3	24647.9	38553.8	44727	30880.1	23214.8	43592.5	21539.3	49382.6	42569.6	39077.6	28726.4	12104.8	23255.6	28864	32804.9	54332.1	51550.7	43552.1	21417.3	59412.9	46837.8	37827	32011.9	40771	53697.6	17976.6	56521.1	50427.7	45875.9	26470.9	13553.2	15081.1	31200.3	10041.1	46660.8	56269.6	54854.1	24123	59781.9	50608.5	19828.2	15030.3	42724.4
	19636.8	28822.9	28978.9	36794.7	32302.9	23828.8	24521.6	38353.5	44500.5	30696	23101.6	43358.1	21449	49127.3	42319.3	38844.1	28574.6	12054.8	23144.3	28730.6	32652.6	54024.6	51282.8	43324.7	21324.1	59080.5	46584.6	37638.3	31827.2	40565.3	53435.7	17908.6	56168.7	50161.3	45631.9	26361.9	13495.1	15002.3	31076.2	10006.6	46385.4	55968.2	54586.2	24009.2	59401.4	50339.4	19758	14976	42514.7
	19563.7	28700.9	28831.3	36614.4	32115.1	23732.6	24395.9	38154.3	44275.1	30513	22988.9	43125	21359	48873.2	42070.4	38612	28423.6	12004.9	23033.5	28597.8	32501	53718.8	51016.2	43098.4	21231.4	58749.9	46332.7	37450.5	31643.6	40360.5	53175	17840.8	55818.4	49896.2	45389.2	26253.3	13437.2	14924	30952.5	9972.3	46111.6	55668.4	54319.6	23896.1	59023.3	50071.6	19688.1	14921.8	42306.1
	19490.8	28579.4	28684.4	36435	31928.5	23636.8	24270.9	37956.1	44050.9	30331.1	22876.7	42893.1	21269.4	48620.4	41823	38381.3	28273.3	11955.3	22923.3	28465.5	32350.1	53414.7	50751	42873.2	21139	58421	46082.1	37263.5	31461.1	40156.8	52915.5	17773.2	55470.2	49632.4	45147.7	26145.2	13379.6	14846.1	30829.2	9938.09	45839.3	55370.1	54054.1	23783.4	58647.6	49805.2	19618.3	14867.9	42098.3
	19418.2	28458.4	28538.2	36256.4	31743	23541.5	24146.6	37758.9	43827.8	30150.3	22765.1	42662.4	21180.1	48368.9	41577.1	38152	28123.9	11906	22813.5	28333.8	32199.8	53112.2	50487	42649.2	21047	58093.9	45832.8	37077.5	31279.6	39954.1	52657.1	17705.9	55124.1	49370	44907.4	26037.5	13322.2	14768.6	30706.3	9903.99	45568.6	55073.4	53789.9	23671.2	58274.2	49540.1	19548.7	14814.1	41891.6
	19345.8	28337.9	28392.8	36078.7	31558.6	23446.4	24022.9	37562.8	43605.8	29970.5	22654	42432.8	21091.2	48118.6	41332.5	37924.1	27975.2	11856.8	22704.3	28202.7	32050.2	52811.4	50224.3	42426.2	20955.4	57768.6	45584.7	36892.3	31099.2	39752.3	52399.9	17638.7	54780.1	49108.9	44668.3	25930.1	13265.1	14691.5	30583.9	9870	45299.4	54778.1	53526.9	23559.6	57903	49276.3	19479.4	14760.5	41685.7
	19273.7	28217.9	28248.2	35901.9	31375.3	23351.8	23899.8	37367.7	43384.8	29791.9	22543.5	42204.5	21002.6	47869.5	41089.4	37697.6	27827.2	11807.8	22595.5	28072.2	31901.3	52512.2	49963	42204.3	20864.2	57445	45338	36708	30919.8	39551.6	52143.9	17571.9	54438.2	48849.1	44430.4	25823.2	13208.3	14614.8	30461.9	9836.13	45031.8	54484.3	53265.1	23448.4	57534.2	49013.8	19410.2	14707.1	41480.8
	19201.8	28098.4	28104.3	35726	31193	23257.5	23777.4	37173.7	43165	29614.3	22433.5	41977.3	20914.3	47621.6	40847.7	37472.5	27680.1	11759.1	22487.3	27942.2	31753	52214.7	49702.9	41983.5	20773.4	57123.1	45092.5	36524.6	30741.5	39351.8	51889	17505.2	54098.3	48590.7	44193.7	25716.7	13151.7	14538.5	30340.2	9802.37	44765.6	54192.1	53004.4	23337.8	57167.6	48752.5	19341.3	14653.9	41276.9
	19130.1	27979.4	27961.1	35550.9	31011.9	23163.6	23655.6	36980.6	42946.3	29437.8	22324.1	41751.3	20826.4	47375	40607.4	37248.7	27533.7	11710.5	22379.5	27812.8	31605.4	51918.8	49444	41763.8	20683	56803	44848.2	36342	30564.2	39153	51635.3	17438.8	53760.5	48333.5	43958.2	25610.5	13095.3	14462.7	30219	9768.72	44501	53901.3	52745	23227.6	56803.3	48492.6	19272.6	14600.8	41073.8
	19058.7	27860.8	27818.6	35376.7	30831.8	23070.1	23534.4	36788.6	42728.6	29262.3	22215.2	41526.4	20738.8	47129.5	40368.5	37026.3	27388	11662.2	22272.2	27683.9	31458.5	51624.5	49186.5	41545.1	20593	56484.6	44605.3	36160.3	30387.9	38955.2	51382.7	17372.6	53424.7	48077.7	43723.8	25504.8	13039.2	14387.2	30098.2	9735.18	44238	53611.9	52486.7	23118	56441.3	48234	19204	14547.9	40871.7
	18987.5	27742.7	27676.9	35203.3	30652.8	22976.9	23413.9	36597.6	42512	29087.9	22106.8	41302.7	20651.5	46885.3	40131	36805.2	27243.1	11614	22165.5	27555.6	31312.2	51331.8	48930.1	41327.6	20503.4	56167.8	44363.5	35979.4	30212.7	38758.4	51131.3	17306.6	53090.9	47823.1	43490.6	25399.5	12983.3	14312.2	29977.8	9701.76	43976.4	53324.1	52229.6	23008.8	56081.5	47976.6	19135.7	14495.2	40670.5
	18916.5	27625	27535.9	35030.7	30474.8	22884.1	23294	36407.6	42296.5	28914.5	21999	41080.1	20564.6	46642.3	39894.9	36585.5	27098.9	11566.1	22059.1	27427.8	31166.6	51040.7	48675.1	41111.1	20414.2	55852.7	44123	35799.4	30038.4	38562.5	50880.9	17240.8	52759.1	47569.8	43258.6	25294.5	12927.6	14237.6	29857.8	9668.44	43716.3	53037.7	51973.7	22900.2	55723.8	47720.4	19067.6	14442.7	40470.2
	18845.8	27507.9	27395.6	34859	30297.9	22791.7	23174.7	36218.6	42082	28742.2	21891.7	40858.7	20477.9	46400.4	39660.1	36367.1	26955.5	11518.4	21953.3	27300.5	31021.6	50751.2	48421.2	40895.6	20325.3	55539.3	43883.7	35620.2	29865.2	38367.5	50631.7	17175.3	52429.2	47317.8	43027.7	25190	12872.2	14163.4	29738.2	9635.24	43457.6	52752.7	51718.9	22792	55368.4	47465.6	18999.6	14390.3	40270.8
	18775.3	27391.2	27256	34688.2	30122	22699.6	23056.1	36030.5	41868.6	28570.9	21785	40638.4	20391.6	46159.7	39426.8	36150	26812.8	11470.8	21848	27173.9	30877.2	50463.2	48168.6	40681.2	20236.9	55227.6	43645.6	35441.9	29693	38173.5	50383.6	17110	52101.4	47067.1	42798	25085.8	12817.1	14089.6	29619	9602.14	43200.5	52469.2	51465.2	22684.3	55015.2	47211.9	18931.9	14338.1	40072.2
	18705	27275	27117.1	34518.2	29947.2	22607.9	22938	35843.5	41656.3	28400.7	21678.7	40419.2	20305.6	45920.2	39194.7	35934.2	26670.8	11423.5	21743.1	27047.7	30733.5	50176.9	47917.3	40467.8	20148.8	54917.5	43408.8	35264.3	29521.7	37980.5	50136.6	17044.9	51775.5	46817.6	42569.4	24982.1	12762.2	14016.1	29500.2	9569.16	42944.8	52187	51212.7	22577.2	54664.1	46959.5	18864.4	14286.1	39874.6
	18634.9	27159.2	26978.9	34349	29773.5	22516.6	22820.6	35657.5	41445	28231.4	21573	40201.2	20220	45681.9	38964.1	35719.8	26529.6	11376.4	21638.7	26922.1	30590.4	49892	47667.1	40255.4	20061.2	54609.1	43173.1	35087.6	29351.5	37788.4	49890.7	16980	51451.6	46569.4	42341.9	24878.7	12707.5	13943.1	29381.8	9536.28	42690.5	51906.3	50961.3	22470.4	54315.2	46708.4	18797	14234.2	39677.9
	18565.1	27043.9	26841.5	34180.6	29600.7	22425.6	22703.8	35472.4	41234.7	28063.2	21467.8	39984.2	20134.6	45444.7	38734.7	35506.6	26389.1	11329.5	21534.8	26797	30448	49608.8	47418.1	40044.1	19973.8	54302.3	42938.6	34911.8	29182.2	37597.2	49645.9	16915.4	51129.6	46322.4	42115.6	24775.7	12653.1	13870.5	29263.7	9503.51	42437.7	51627	50711.1	22364.2	53968.5	46458.4	18729.9	14182.5	39482
	18495.5	26929	26704.7	34013.1	29429	22335	22587.5	35288.3	41025.4	27896	21363.1	39768.4	20049.6	45208.7	38506.7	35294.8	26249.3	11282.8	21431.3	26672.4	30306.2	49327	47170.4	39833.8	19886.9	53997.1	42705.3	34736.7	29014	37407	49402.2	16850.9	50809.5	46076.7	41890.3	24673	12598.9	13798.3	29146	9470.85	42186.3	51349.1	50462	22258.5	53623.8	46209.6	18662.9	14131	39287
	18426.2	26814.7	26568.6	33846.4	29258.3	22244.7	22471.9	35105.2	40817.2	27729.8	21258.9	39553.6	19964.9	44973.8	38280	35084.2	26110.2	11236.2	21328.3	26548.4	30165	49046.8	46923.8	39624.5	19800.4	53693.5	42473.3	34562.5	28846.7	37217.7	49159.5	16786.7	50491.3	45832.2	41666.2	24570.8	12544.9	13726.5	29028.8	9438.3	41936.4	51072.6	50213.9	22153.2	53281.3	45962.1	18596.2	14079.6	39092.9
	18357	26700.7	26433.2	33680.5	29088.7	22154.8	22356.9	34923	40610	27564.6	21155.3	39340	19880.4	44740	38054.7	34874.9	25971.8	11189.9	21225.8	26424.9	30024.4	48768.1	46678.4	39416.3	19714.2	53391.6	42242.3	34389	28680.3	37029.3	48917.9	16722.7	50175	45588.9	41443.2	24468.9	12491.2	13655	28911.8	9405.86	41687.8	50797.5	49967	22048.4	52940.8	45715.7	18529.6	14028.5	38899.6
	18288.1	26587.2	26298.5	33515.4	28920	22065.2	22242.5	34741.8	40403.9	27400.4	21052.1	39127.4	19796.3	44507.4	37830.6	34666.9	25834.2	11143.8	21123.7	26301.9	29884.4	48490.9	46434.2	39209	19628.4	53091.2	42012.6	34216.4	28515	36841.8	48677.4	16658.9	49860.6	45346.8	41221.3	24367.4	12437.7	13584	28795.3	9373.52	41440.7	50523.7	49721.2	21944	52602.5	45470.6	18463.2	13977.4	38707.2
	18219.4	26474.2	26164.5	33351.1	28752.3	21976	22128.7	34561.6	40198.7	27237.2	20949.5	38915.9	19712.5	44275.9	37607.9	34460.2	25697.2	11097.9	21022.1	26179.4	29745.1	48215.2	46191.2	39002.7	19543	52792.4	41784	34044.6	28350.5	36655.2	48437.9	16595.3	49548	45105.9	41000.4	24266.3	12384.4	13513.3	28679.1	9341.28	41195	50251.3	49476.5	21840.2	52266.2	45226.6	18397	13926.6	38515.6
	18150.9	26361.6	26031.2	33187.6	28585.7	21887.1	22015.4	34382.3	39994.5	27074.9	20847.4	38705.4	19629	44045.5	37386.4	34254.7	25560.9	11052.2	20920.9	26057.5	29606.4	47941	45949.3	38797.4	19458	52495.1	41556.5	33873.5	28187.1	36469.6	48199.5	16531.9	49237.3	44866.2	40780.7	24165.5	12331.3	13443	28563.3	9309.16	40950.6	49980.3	49232.8	21736.8	51932	44983.8	18331	13875.9	38324.9
	18082.6	26249.4	25898.5	33025	28420	21798.6	21902.8	34204	39791.4	26913.6	20745.7	38496.1	19545.8	43816.3	37166.2	34050.4	25425.4	11006.6	20820.2	25936	29468.2	47668.3	45708.6	38593.1	19373.3	52199.5	41330.2	33703.3	28024.6	36284.8	47962.1	16468.7	48928.5	44627.8	40562	24065.1	12278.5	13373.1	28447.9	9277.14	40707.6	49710.6	48990.3	21633.8	51599.8	44742.1	18265.2	13825.3	38135
	18014.6	26137.7	25766.5	32863.1	28255.3	21710.4	21790.8	34026.6	39589.2	26753.3	20644.6	38287.8	19462.9	43588.1	36947.3	33847.4	25290.5	10961.3	20719.9	25815.1	29330.7	47397	45469	38389.8	19289	51905.4	41105	33533.8	27863	36100.9	47725.8	16405.7	48621.5	44390.5	40344.4	23965.1	12226	13303.6	28332.8	9245.22	40466	49442.3	48748.8	21531.3	51269.6	44501.6	18199.6	13774.9	37946
	17946.7	26026.4	25635.2	32702	28091.6	21622.6	21679.3	33850.1	39388	26594	20544	38080.5	19380.3	43361	36729.7	33645.7	25156.3	10916.2	20620.1	25694.6	29193.8	47127.2	45230.6	38187.4	19205	51612.8	40881	33365.1	27702.4	35917.9	47490.4	16343	48316.3	44154.4	40127.8	23865.4	12173.6	13234.5	28218.1	9213.41	40225.8	49175.2	48508.3	21429.3	50941.5	44262.3	18134.1	13724.7	37757.8
	17879.1	25915.6	25504.6	32541.7	27928.9	21535.1	21568.4	33674.5	39187.9	26435.6	20443.8	37874.3	19298.1	43135	36513.4	33445.1	25022.8	10871.2	20520.7	25574.7	29057.5	46858.9	44993.3	37986	19121.4	51321.7	40658.1	33197.2	27542.7	35735.8	47256.1	16280.4	48012.9	43919.4	39912.3	23766.1	12121.5	13165.8	28103.7	9181.7	39986.9	48909.5	48269	21327.7	50615.3	44024.1	18068.8	13674.6	37570.4
	17811.7	25805.2	25374.6	32382.1	27767.2	21447.9	21458.1	33499.9	38988.6	26278.2	20344.2	37669.1	19216	42910.2	36298.2	33245.8	24890	10826.5	20421.8	25455.2	28921.8	46592	44757.2	37785.5	19038.2	51032.2	40436.3	33030	27383.9	35554.6	47022.9	16218.1	47711.3	43685.7	39697.9	23667.1	12069.6	13097.4	27989.7	9150.09	39749.3	48645.2	48030.7	21226.6	50291.1	43787	18003.7	13624.7	37383.8
	17744.4	25695.2	25245.2	32223.4	27606.4	21361.1	21348.4	33326.2	38790.4	26121.7	20245	37465	19134.3	42686.3	36084.4	33047.7	24757.8	10781.9	20323.3	25336.3	28786.7	46326.5	44522.1	37586.1	18955.4	50744.2	40215.6	32863.6	27226	35374.3	46790.6	16155.9	47411.5	43453.1	39484.5	23568.5	12018	13029.4	27876.1	9118.59	39513.1	48382.1	47793.4	21126	49968.9	43551.1	17938.8	13575	37198.1
	17677.4	25585.7	25116.6	32065.4	27446.6	21274.7	21239.2	33153.5	38593.1	25966.2	20146.4	37261.8	19052.9	42463.6	35871.8	32850.8	24626.3	10737.6	20225.2	25217.8	28652.1	46062.4	44288.2	37387.5	18872.9	50457.7	39996	32698	27069.1	35194.8	46559.3	16094	47113.4	43221.6	39272.1	23470.3	11966.5	12961.8	27762.8	9087.2	39278.2	48120.3	47557.2	21025.7	49648.7	43316.2	17874	13525.4	37013.1
	17610.6	25476.6	24988.6	31908.2	27287.7	21188.5	21130.6	32981.6	38396.8	25811.6	20048.2	37059.7	18971.8	42241.9	35660.4	32655.2	24495.5	10693.4	20127.6	25099.9	28518.2	45799.8	44055.4	37189.9	18790.7	50172.7	39777.5	32533.1	26913.1	35016.2	46329.1	16032.2	46817.1	42991.3	39060.8	23372.4	11915.3	12894.5	27649.8	9055.9	39044.6	47859.8	47322	20926	49330.4	43082.5	17809.5	13476	36829
	17544.1	25367.9	24861.2	31751.8	27129.8	21102.7	21022.6	32810.7	38201.5	25657.9	19950.5	36858.7	18890.9	42021.3	35450.2	32460.7	24365.3	10649.4	20030.4	24982.4	28384.8	45538.6	43823.7	36993.2	18709	49889.2	39560.1	32369	26757.9	34838.4	46099.8	15970.6	46522.6	42762.1	38850.4	23274.9	11864.3	12827.6	27537.2	9024.71	38812.4	47600.6	47087.8	20826.6	49014.1	42849.9	17745.1	13426.7	36645.7
	17477.7	25259.6	24734.5	31596.1	26972.8	21017.3	20915.1	32640.6	38007.1	25505.1	19853.3	36658.6	18810.4	41801.7	35241.3	32267.3	24235.8	10605.7	19933.6	24865.4	28252	45278.8	43593.1	36797.5	18627.5	49607.1	39343.8	32205.6	26603.7	34661.5	45871.5	15909.3	46229.8	42534.1	38641.1	23177.7	11813.5	12761.1	27424.9	8993.61	38581.4	47342.7	46854.7	20727.7	48699.6	42618.4	17680.8	13377.6	36463.1
	17411.5	25151.8	24608.4	31441.2	26816.8	20932.1	20808.2	32471.5	37813.6	25353.3	19756.6	36459.5	18730.1	41583.2	35033.5	32075.2	24107	10562.1	19837.3	24748.9	28119.8	45020.4	43363.6	36602.7	18546.5	49326.5	39128.5	32043	26450.4	34485.5	45644.2	15848.1	45938.7	42307.2	38432.8	23080.8	11763	12695	27313	8962.62	38351.7	47086	46622.5	20629.3	48387.1	42388	17616.8	13328.6	36281.4
	17345.5	25044.4	24483	31287.1	26661.7	20847.3	20701.9	32303.2	37621.1	25202.4	19660.3	36261.4	18650.1	41365.8	34827	31884.3	23978.8	10518.6	19741.4	24632.9	27988.2	44763.4	43135.1	36408.8	18465.7	49047.4	38914.4	31881.1	26297.9	34310.3	45417.9	15787.2	45649.4	42081.4	38225.6	22984.3	11712.7	12629.2	27201.4	8931.74	38123.3	46830.6	46391.4	20531.3	48076.5	42158.7	17552.9	13279.8	36100.4
	17279.8	24937.4	24358.2	31133.7	26507.5	20762.8	20596.1	32135.8	37429.6	25052.4	19564.5	36064.4	18570.4	41149.3	34621.7	31694.5	23851.3	10475.4	19645.9	24517.3	27857.2	44507.7	42907.8	36215.8	18385.4	48769.8	38701.3	31719.9	26146.4	34136	45192.6	15726.4	45361.7	41856.7	38019.3	22888.2	11662.6	12563.7	27090.2	8900.95	37896.3	46576.5	46161.3	20433.7	47767.8	41930.5	17489.2	13231.1	35920.3
	17214.2	24830.8	24234	30981.1	26354.2	20678.7	20490.8	31969.4	37238.9	24903.3	19469.2	35868.3	18491	40934	34417.6	31505.8	23724.4	10432.4	19550.8	24402.3	27726.7	44253.4	42681.5	36023.8	18305.4	48493.6	38489.2	31559.5	25995.7	33962.5	44968.2	15665.8	45075.8	41633.2	37814	22792.4	11612.7	12498.7	26979.3	8870.26	37670.4	46323.6	45932.2	20336.5	47460.9	41703.3	17425.6	13182.6	35740.9
	17148.9	24724.6	24110.5	30829.2	26201.9	20594.9	20386.1	31803.8	37049.2	24755.1	19374.4	35673.2	18411.9	40719.6	34214.6	31318.4	23598.2	10389.6	19456.2	24287.7	27596.8	44000.5	42456.3	35832.6	18225.7	48218.8	38278.3	31399.8	25845.9	33789.8	44744.8	15605.4	44791.6	41410.7	37609.7	22696.9	11563	12434	26868.7	8839.67	37445.9	46071.9	45704.1	20239.8	47156	41477.3	17362.3	13134.2	35562.2
	17083.7	24618.9	23987.6	30678	26050.5	20511.4	20282	31639	36860.4	24607.8	19280	35479	18333	40506.3	34012.8	31132	23472.6	10346.9	19362	24173.6	27467.5	43748.9	42232.1	35642.4	18146.4	47945.5	38068.3	31240.9	25697	33618	44522.4	15545.3	44509	41189.3	37406.4	22601.8	11513.6	12369.7	26758.5	8809.19	37222.6	45821.5	45477	20143.5	46852.9	41252.2	17299.1	13086	35384.4
	17018.8	24513.5	23865.3	30527.6	25900	20428.3	20178.4	31475.2	36672.6	24461.4	19186.2	35285.9	18254.5	40293.9	33812.2	30946.8	23347.6	10304.4	19268.2	24059.9	27338.7	43498.7	42009.1	35453.1	18067.4	47673.6	37859.5	31082.6	25549	33447	44300.9	15485.3	44228.1	40969.1	37204.1	22507	11464.3	12305.7	26648.6	8778.8	37000.6	45572.4	45250.9	20047.7	46551.6	41028.3	17236.1	13038	35207.3
	16954	24408.6	23743.7	30378	25750.4	20345.4	20075.4	31312.2	36485.7	24315.9	19092.7	35093.7	18176.2	40082.6	33612.8	30762.8	23223.3	10262.2	19174.8	23946.8	27210.5	43249.9	41787	35264.6	17988.8	47403.1	37651.6	30925.1	25401.8	33276.8	44080.4	15425.5	43948.9	40749.9	37002.8	22412.6	11415.3	12242	26539	8748.52	36779.8	45324.4	45025.8	19952.3	46252.2	40805.4	17173.2	12990	35031
	16889.5	24304.1	23622.6	30229.1	25601.7	20262.9	19972.9	31150.1	36299.6	24171.2	18999.8	34902.5	18098.2	39872.4	33414.5	30579.8	23099.6	10220.1	19081.8	23834.1	27082.8	43002.3	41566	35077	17910.5	47134	37444.9	30768.3	25255.5	33107.4	43860.9	15365.9	43671.3	40531.8	36802.4	22318.5	11366.5	12178.8	26429.8	8718.33	36560.3	45077.7	44801.7	19857.2	45954.6	40583.6	17110.5	12942.3	34855.5
	16825.2	24200	23502.2	30080.9	25453.8	20180.8	19870.9	30988.9	36114.5	24027.5	18907.3	34712.3	18020.4	39663.1	33217.4	30398	22976.5	10178.2	18989.2	23721.8	26955.8	42756.1	41346.1	34890.4	17832.6	46866.3	37239.1	30612.2	25110	32938.9	43642.2	15306.5	43395.4	40314.8	36603	22224.7	11317.9	12115.9	26320.9	8688.25	36342	44832.2	44578.5	19762.7	45658.9	40362.8	17048	12894.7	34680.7
	16761	24096.3	23382.4	29933.4	25306.9	20098.9	19769.4	30828.5	35930.3	23884.6	18815.3	34523	17943	39454.8	33021.4	30217.4	22854.1	10136.4	18897.1	23610.1	26829.2	42511.3	41127.2	34704.6	17755	46600	37034.4	30456.8	24965.4	32771.2	43424.6	15247.3	43121.1	40098.9	36404.6	22131.3	11269.5	12053.3	26212.3	8658.26	36125	44587.9	44356.4	19668.5	45364.9	40143.1	16985.7	12847.2	34506.7
	16697.1	23993	23263.2	29786.7	25160.8	20017.4	19668.5	30668.9	35747	23742.6	18723.7	34334.7	17865.8	39247.5	32826.6	30037.8	22732.3	10094.9	18805.3	23498.8	26703.3	42267.7	40909.3	34519.7	17677.7	46335.2	36830.6	30302.2	24821.6	32604.3	43207.8	15188.3	42848.5	39884	36207.1	22038.2	11221.4	11991.1	26104.1	8628.37	35909.1	44344.9	44135.1	19574.7	45072.8	39924.4	16923.5	12799.9	34333.4
	16633.4	23890.2	23144.7	29640.6	25015.7	19936.2	19568.2	30510.2	35564.5	23601.4	18632.6	34147.3	17788.9	39041.2	32632.9	29859.3	22611.1	10053.5	18714	23388	26577.9	42025.4	40692.5	34335.6	17600.8	46071.7	36628	30148.2	24678.7	32438.2	42992	15129.4	42577.4	39670.2	36010.6	21945.4	11173.4	11929.2	25996.2	8598.59	35694.5	44103	43914.9	19481.4	44782.4	39706.7	16861.5	12752.8	34160.9
	16569.9	23787.7	23026.7	29495.3	24871.4	19855.3	19468.3	30352.4	35383	23461.1	18542	33960.9	17712.3	38835.9	32440.3	29681.9	22490.5	10012.4	18623.1	23277.6	26453	41784.5	40476.6	34152.4	17524.3	45809.5	36426.3	29994.9	24536.6	32272.9	42777.2	15070.8	42308	39457.4	35815.1	21853	11125.7	11867.7	25888.6	8568.9	35481.1	43862.3	43695.6	19388.5	44493.8	39490.1	16799.7	12705.8	33989.1
	16506.5	23685.6	22909.4	29350.8	24727.9	19774.7	19369	30195.4	35202.4	23321.7	18451.8	33775.4	17635.9	38631.6	32248.8	29505.6	22370.6	9971.39	18532.6	23167.7	26328.7	41544.8	40261.8	33970.1	17448	45548.8	36225.6	29842.3	24395.4	32108.4	42563.2	15012.3	42040.2	39245.7	35620.5	21760.9	11078.2	11806.5	25781.3	8539.31	35268.9	43622.8	43477.3	19296	44207	39274.5	16738	12658.9	33818
	16443.4	23583.9	22792.6	29206.9	24585.4	19694.4	19270.2	30039.2	35022.6	23183.1	18362	33590.9	17559.8	38428.3	32058.5	29330.4	22251.2	9930.59	18442.4	23058.2	26205	41306.4	40048	33788.7	17372.1	45289.4	36025.9	29690.4	24254.9	31944.7	42350.2	14954.1	41774	39035.1	35426.8	21669.1	11030.8	11745.7	25674.4	8509.81	35057.9	43384.5	43259.9	19203.9	43922	39059.9	16676.5	12612.2	33647.7
	16380.5	23482.7	22676.4	29063.7	24443.7	19614.5	19171.9	29883.9	34843.7	23045.3	18272.7	33407.2	17484	38225.9	31869.2	29156.3	22132.5	9889.97	18352.7	22949.2	26081.8	41069.3	39835.3	33608.1	17296.6	45031.4	35827.3	29539.3	24115.3	31781.8	42138.1	14896	41509.3	38825.5	35234.1	21577.6	10983.7	11685.2	25567.8	8480.42	34848.1	43147.3	43043.5	19112.2	43638.7	38846.3	16615.2	12565.6	33478.1
	16317.8	23381.8	22560.9	28921.3	24302.8	19534.9	19074.2	29729.4	34665.7	22908.4	18183.9	33224.6	17408.4	38024.5	31681.1	28983.2	22014.4	9849.53	18263.4	22840.7	25959.1	40833.5	39623.5	33428.3	17221.3	44774.7	35629.6	29388.7	23976.6	31619.7	41927	14838.1	41246.3	38616.9	35042.3	21486.5	10936.8	11625.1	25461.5	8451.12	34639.5	42911.4	42828	19020.9	43357.1	38633.7	16554.1	12519.2	33309.3
	16255.3	23281.3	22445.9	28779.5	24162.8	19455.6	18976.9	29575.7	34488.6	22772.3	18095.5	33042.8	17333.2	37824.1	31494.1	28811.2	21896.8	9809.28	18174.5	22732.6	25837	40598.9	39412.7	33249.5	17146.4	44519.3	35432.9	29238.9	23838.6	31458.4	41716.7	14780.4	40984.8	38409.4	34851.4	21395.7	10890.1	11565.3	25355.5	8421.92	34432.1	42676.6	42613.5	18930.1	43077.3	38422.2	16493.1	12472.9	33141.2
	16192.9	23181.2	22331.5	28638.5	24023.6	19376.6	18880.2	29422.8	34312.3	22637.1	18007.6	32861.9	17258.1	37624.6	31308.1	28640.3	21779.9	9769.2	18086	22625	25715.4	40365.6	39202.9	33071.4	17071.9	44265.3	35237.2	29089.8	23701.5	31297.9	41507.4	14722.9	40724.8	38202.8	34661.5	21305.2	10843.6	11505.8	25249.8	8392.82	34225.9	42442.9	42399.9	18839.6	42799.2	38211.6	16432.2	12426.8	32973.8
	16130.8	23081.5	22217.7	28498.2	23885.3	19297.9	18784	29270.8	34136.8	22502.7	17920.1	32682	17183.4	37426.1	31123.2	28470.4	21663.6	9729.31	17997.8	22517.8	25594.3	40133.6	38994.1	32894.2	16997.6	44012.6	35042.5	28941.3	23565.2	31138.1	41298.9	14665.6	40466.5	37997.3	34472.4	21215.1	10797.4	11446.7	25144.5	8363.82	34020.8	42210.4	42187.3	18749.5	42522.8	38002.1	16371.6	12380.8	32807.1
	16068.9	22982.2	22104.5	28358.5	23747.8	19219.6	18688.3	29119.5	33962.3	22369.1	17833	32503	17108.9	37228.6	30939.4	28301.6	21547.8	9689.6	17910.1	22411.1	25473.8	39902.8	38786.3	32717.8	16923.7	43761.3	34848.7	28793.5	23429.7	30979.1	41091.4	14608.5	40209.6	37792.9	34284.3	21125.2	10751.3	11387.9	25039.5	8334.91	33816.9	41979.1	41975.5	18659.9	42248.1	37793.5	16311.1	12335	32641.1
	16007.2	22883.3	21991.9	28219.6	23611.1	19141.5	18593.1	28969.1	33788.6	22236.3	17746.4	32324.9	17034.7	37031.9	30756.7	28133.8	21432.7	9650.06	17822.7	22304.8	25353.9	39673.2	38579.4	32542.3	16850.2	43511.2	34655.9	28646.4	23294.9	30820.9	40884.7	14551.5	39954.3	37589.4	34097.1	21035.7	10705.4	11329.4	24934.8	8306.1	33614.1	41748.9	41764.7	18570.6	41975.1	37585.9	16250.8	12289.3	32475.9
	15945.7	22784.8	21879.8	28081.3	23475.3	19063.8	18498.4	28819.5	33615.7	22104.4	17660.2	32147.7	16960.8	36836.3	30575.1	27967	21318.1	9610.71	17735.8	22199	25234.4	39444.9	38373.6	32367.5	16776.9	43262.5	34464.1	28499.9	23161	30663.5	40679	14494.8	39700.5	37386.9	33910.8	20946.5	10659.7	11271.3	24830.4	8277.38	33412.5	41519.8	41554.8	18481.7	41703.8	37379.3	16190.6	12243.7	32311.3
	15884.3	22686.7	21768.4	27943.7	23340.3	18986.4	18404.2	28670.6	33443.7	21973.2	17574.5	31971.4	16887.1	36641.5	30394.5	27801.3	21204.2	9571.53	17649.2	22093.6	25115.5	39217.8	38168.7	32193.6	16704	43015	34273.2	28354.1	23027.9	30506.8	40474.1	14438.2	39448.3	37185.5	33725.5	20857.6	10614.3	11213.5	24726.3	8248.77	33212.1	41291.9	41345.9	18393.2	41434.2	37173.7	16130.6	12198.3	32147.5
	15823.2	22589	21657.5	27806.8	23206.1	18909.3	18310.5	28522.6	33272.5	21842.9	17489.2	31796	16813.7	36447.8	30214.9	27636.6	21090.8	9532.53	17563	21988.6	24997.2	38991.9	37964.7	32020.6	16631.4	42768.9	34083.3	28209	22895.5	30350.9	40270.1	14381.8	39197.5	36985	33541	20769.1	10569	11156.1	24622.6	8220.25	33012.8	41065.1	41137.8	18305.2	41166.2	36969	16070.8	12153.1	31984.4
	15762.3	22491.6	21547.2	27670.6	23072.7	18832.5	18217.2	28375.4	33102.2	21713.3	17404.3	31621.4	16740.5	36254.9	30036.4	27472.9	20978	9493.71	17477.2	21884.1	24879.3	38767.2	37761.8	31848.3	16559.1	42524	33894.4	28064.5	22764	30195.8	40067	14325.6	38948.3	36785.5	33357.4	20680.8	10523.9	11098.9	24519.1	8191.82	32814.6	40839.5	40930.7	18217.5	40899.9	36765.3	16011.1	12108	31822
	15701.6	22394.6	21437.4	27535	22940.1	18756	18124.5	28228.9	32932.6	21584.6	17319.9	31447.8	16667.6	36063	29859	27310.3	20865.7	9455.07	17391.8	21780.1	24762	38543.7	37559.7	31676.8	16487.1	42280.5	33706.4	27920.7	22633.2	30041.4	39864.8	14269.6	38700.5	36587	33174.7	20592.9	10479.1	11042.1	24416	8163.49	32617.5	40614.9	40724.4	18130.2	40635.2	36562.6	15951.6	12063	31660.2
	15641	22298.1	21328.2	27400.2	22808.3	18679.8	18032.3	28083.2	32764	21456.6	17235.9	31275	16595	35871.9	29682.6	27148.6	20754.1	9416.6	17306.8	21676.4	24645.2	38321.5	37358.7	31506.2	16415.5	42038.2	33519.3	27777.5	22503.2	29887.8	39663.5	14213.8	38454.2	36389.5	32992.9	20505.3	10434.4	10985.6	24313.1	8135.25	32421.6	40391.4	40519.1	18043.2	40372.2	36360.8	15892.3	12018.2	31499.2
	15580.7	22201.9	21219.6	27266	22677.3	18603.9	17940.6	27938.4	32596.1	21329.4	17152.3	31103.2	16522.6	35681.8	29507.2	26987.9	20643	9378.31	17222.1	21573.2	24528.9	38100.4	37158.6	31336.4	16344.2	41797.1	33333.2	27635	22374	29734.9	39463	14158.1	38209.4	36193	32811.9	20418	10389.9	10929.5	24210.6	8107.11	32226.8	40169.1	40314.6	17956.7	40110.8	36160	15833.1	11973.5	31338.8
	15520.5	22106	21111.5	27132.4	22547.1	18528.3	17849.3	27794.2	32429	21203	17069.2	30932.2	16450.5	35492.7	29332.8	26828.3	20532.5	9340.19	17137.8	21470.5	24413.2	37880.5	36959.4	31167.3	16273.2	41557.4	33148	27493.2	22245.6	29582.8	39263.4	14102.6	37966.1	35997.4	32631.9	20331	10345.7	10873.7	24108.4	8079.07	32033.1	39947.9	40111.1	17870.6	39851	35960.2	15774.1	11928.9	31179.2
	15460.6	22010.6	21004	26999.6	22417.7	18453	17758.6	27650.9	32262.8	21077.4	16986.5	30762	16378.6	35304.4	29159.5	26669.6	20422.5	9302.25	17053.9	21368.2	24297.9	37661.8	36761.1	30999.1	16202.5	41318.9	32963.7	27351.9	22117.9	29431.4	39064.7	14047.3	37724.3	35802.9	32452.7	20244.3	10301.6	10818.1	24006.5	8051.12	31840.5	39727.7	39908.4	17784.8	39592.8	35761.3	15715.3	11884.5	31020.2
	15400.9	21915.5	20897.1	26867.4	22289.1	18378	17668.3	27508.3	32097.4	20952.6	16904.2	30592.8	16307	35117	28987.2	26511.9	20313.1	9264.49	16970.4	21266.3	24183.2	37444.3	36563.8	30831.6	16132.1	41081.6	32780.4	27211.3	21990.9	29280.7	38866.8	13992.2	37483.8	35609.2	32274.4	20157.9	10257.7	10763	23904.9	8023.26	31649	39508.7	39706.6	17699.4	39336.3	35563.3	15656.6	11840.3	30861.9
	15341.3	21820.8	20790.7	26735.8	22161.2	18303.4	17578.5	27366.5	31932.8	20828.5	16822.3	30424.4	16235.7	34930.5	28815.8	26355.2	20204.3	9226.89	16887.2	21164.8	24069	37227.9	36367.4	30664.9	16062.1	40845.6	32598	27071.4	21864.8	29130.8	38669.8	13937.3	37244.9	35416.6	32096.9	20071.9	10214	10708.1	23803.6	7995.5	31458.6	39290.7	39505.8	17614.4	39081.3	35366.2	15598.1	11796.2	30704.3
	15281.9	21726.5	20684.8	26604.9	22034.2	18229	17489.2	27225.5	31769	20705.2	16740.9	30256.8	16164.6	34745	28645.5	26199.4	20096	9189.48	16804.5	21063.8	23955.3	37012.7	36172	30499.1	15992.4	40610.8	32416.4	26932.1	21739.4	28981.6	38473.6	13882.5	37007.3	35224.8	31920.4	19986.1	10170.5	10653.5	23702.6	7967.83	31269.3	39073.8	39305.7	17529.8	38827.9	35170.1	15539.7	11752.2	30547.3
	15222.8	21632.6	20579.5	26474.7	21907.8	18154.9	17400.3	27085.2	31606	20582.7	16659.8	30090.1	16093.8	34560.3	28476.2	26044.6	19988.3	9152.23	16722	20963.2	23842.1	36798.7	35977.4	30334	15922.9	40377.3	32235.8	26793.4	21614.7	28833.2	38278.3	13828	36771.2	35034.1	31744.6	19900.7	10127.3	10599.3	23601.9	7940.26	31081.1	38858	39106.6	17445.6	38576.1	34975	15481.5	11708.3	30391.1
	15163.8	21539	20474.8	26345.1	21782.3	18081.1	17311.9	26945.7	31443.8	20460.9	16579.2	29924.3	16023.2	34376.5	28307.8	25890.8	19881.1	9115.16	16640	20863	23729.4	36585.8	35783.8	30169.6	15853.8	40144.9	32056.2	26655.3	21490.8	28685.4	38083.8	13773.6	36536.6	34844.2	31569.8	19815.5	10084.2	10545.4	23501.5	7912.78	30893.9	38643.3	38908.3	17361.7	38325.8	34780.7	15423.5	11664.6	30235.5
	15105	21445.8	20370.6	26216.2	21657.5	18007.6	17224	26806.9	31282.4	20339.9	16499	29759.3	15952.8	34193.6	28140.5	25738	19774.5	9078.26	16558.3	20763.2	23617.2	36374	35591.1	30006.1	15785	39913.8	31877.4	26517.9	21367.6	28538.4	37890.2	13719.4	36303.3	34655.4	31395.7	19730.7	10041.3	10491.7	23401.4	7885.39	30707.9	38429.6	38710.9	17278.2	38077.1	34587.4	15365.6	11621.1	30080.5
	15046.5	21353	20266.9	26087.9	21533.5	17934.5	17136.6	26668.9	31121.7	20219.6	16419.2	29595.1	15882.8	34011.6	27974.1	25586	19668.5	9041.53	16477	20663.9	23505.5	36163.4	35399.3	29843.3	15716.5	39683.9	31699.5	26381.1	21245.1	28392.1	37697.4	13665.3	36071.4	34467.4	31222.5	19646.1	9998.54	10438.4	23301.6	7858.1	30522.8	38217	38514.4	17195.1	37829.9	34395	15307.9	11577.7	29926.2
	14988.1	21260.5	20163.8	25960.2	21410.2	17861.6	17049.6	26531.6	30961.9	20100.1	16339.8	29431.8	15812.9	33830.4	27808.7	25435.1	19562.9	9004.97	16396.1	20565	23394.4	35953.9	35208.4	29681.3	15648.3	39455.3	31522.5	26244.9	21123.4	28246.6	37505.5	13611.5	35841	34280.4	31050.2	19561.9	9956.01	10385.4	23202.2	7830.9	30338.9	38005.4	38318.7	17112.3	37584.3	34203.5	15250.3	11534.4	29772.6
	14929.9	21168.4	20061.2	25833.2	21287.7	17789	16963.1	26395	30802.8	19981.3	16260.9	29269.3	15743.4	33650.1	27644.3	25285	19458	8968.58	16315.5	20466.5	23283.7	35745.6	35018.4	29520	15580.5	39227.8	31346.4	26109.3	21002.4	28101.7	37314.4	13557.8	35611.9	34094.3	30878.7	19477.9	9913.68	10332.8	23103	7803.79	30156	37794.9	38123.9	17030	37340.2	34012.9	15192.9	11491.2	29619.7
	14871.9	21076.7	19959.1	25706.8	21165.9	17716.7	16877.1	26259.2	30644.5	19863.2	16182.3	29107.6	15674	33470.7	27480.8	25135.9	19353.5	8932.36	16235.3	20368.4	23173.5	35538.4	34829.3	29359.5	15512.9	39001.5	31171.1	25974.3	20882.2	27957.6	37124.1	13504.3	35384.2	33909.1	30708	19394.3	9871.54	10280.4	23004.1	7776.78	29974.1	37585.4	37929.9	16947.9	37097.6	33823.2	15135.7	11448.2	29467.4
	14814	20985.3	19857.6	25581.1	21044.9	17644.7	16791.5	26124.1	30487	19745.9	16104.2	28946.8	15604.9	33292.2	27318.3	24987.8	19249.6	8896.32	16155.4	20270.8	23063.8	35332.3	34641	29199.8	15445.6	38776.4	30996.8	25840	20762.7	27814.1	36934.6	13451	35157.9	33724.9	30538.2	19311	9829.58	10228.3	22905.5	7749.85	29793.3	37377	37736.8	16866.3	36856.6	33634.4	15078.6	11405.3	29315.7
	14756.4	20894.3	19756.6	25456	20924.6	17573	16706.3	25989.8	30330.3	19629.3	16026.4	28786.8	15536.1	33114.5	27156.7	24840.5	19146.3	8860.44	16075.9	20173.5	22954.7	35127.2	34453.7	29040.8	15378.7	38552.5	30823.3	25706.2	20643.8	27671.4	36746	13397.8	34932.9	33541.5	30369.2	19227.9	9787.82	10176.5	22807.2	7723.02	29613.6	37169.6	37544.5	16785	36617	33446.5	15021.7	11362.6	29164.7
	14699	20803.7	19656.1	25331.5	20805	17501.5	16621.7	25856.1	30174.3	19513.4	15949.1	28627.6	15467.5	32937.7	26996.1	24694.2	19043.4	8824.72	15996.7	20076.7	22846	34923.3	34267.2	28882.6	15312	38329.7	30650.7	25573.1	20525.7	27529.4	36558.2	13344.9	34709.3	33359.1	30201	19145.2	9746.24	10125.1	22709.2	7696.28	29434.8	36963.3	37353.1	16704.1	36379	33259.5	14965	11320	29014.3
	14641.8	20713.4	19556.2	25207.6	20686.1	17430.4	16537.4	25723.2	30019.1	19398.2	15872.1	28469.2	15399.2	32761.7	26836.5	24548.8	18941.1	8789.18	15918	19980.3	22737.8	34720.5	34081.7	28725.1	15245.6	38108.1	30479	25440.6	20408.3	27388	36371.2	13292.1	34487.1	33177.5	30033.6	19062.7	9704.85	10073.9	22611.4	7669.63	29257.1	36757.9	37162.5	16623.5	36142.4	33073.4	14908.4	11277.5	28864.6
	14584.7	20623.5	19456.7	25084.4	20568	17359.6	16453.7	25591	29864.7	19283.8	15795.6	28311.7	15331.1	32586.6	26677.7	24404.2	18839.3	8753.81	15839.5	19884.3	22630	34518.8	33897	28568.3	15179.6	37887.7	30308.1	25308.6	20291.7	27247.4	36185	13239.4	34266.2	32996.9	29867.1	18980.5	9663.64	10023	22514	7643.08	29080.4	36553.6	36972.7	16543.3	35907.3	32888.1	14851.9	11235.2	28715.5
	14527.9	20534	19357.8	24961.7	20450.6	17289	16370.3	25459.5	29711	19170.1	15719.5	28154.9	15263.3	32412.3	26519.9	24260.6	18738.1	8718.6	15761.4	19788.7	22522.8	34318.2	33713.1	28412.3	15113.8	37668.5	30138.1	25177.3	20175.7	27107.4	35999.6	13187	34046.6	32817.2	29701.3	18898.7	9622.62	9972.47	22416.9	7616.61	28904.8	36350.3	36783.8	16463.4	35673.7	32703.8	14795.7	11193	28567.1
	14471.2	20444.8	19259.4	24839.7	20333.9	17218.7	16287.4	25328.7	29558	19057	15643.7	27999	15195.7	32238.8	26363	24117.9	18637.3	8683.55	15683.7	19693.5	22416.1	34118.6	33530.1	28257	15048.4	37450.4	29969	25046.6	20060.4	26968.2	35815	13134.7	33828.4	32638.3	29536.4	18817.1	9581.78	9922.2	22320	7590.24	28730.1	36148.1	36595.7	16383.9	35441.5	32520.3	14739.5	11151	28419.3
	14414.7	20355.9	19161.5	24718.3	20217.9	17148.8	16205	25198.7	29405.8	18944.7	15568.4	27843.8	15128.3	32066.2	26207.1	23976.1	18537.1	8648.68	15606.3	19598.7	22309.8	33920.2	33348	28102.5	14983.2	37233.4	29800.7	24916.4	19945.8	26829.6	35631.3	13082.6	33611.5	32460.4	29372.2	18735.8	9541.13	9872.23	22223.5	7563.95	28556.5	35946.8	36408.4	16304.8	35210.8	32337.7	14683.6	11109.1	28272.1
	14358.4	20267.4	19064.1	24597.6	20102.6	17079.1	16123	25069.3	29254.3	18833.1	15493.4	27689.4	15061.2	31894.5	26052	23835.1	18437.4	8613.96	15529.3	19504.3	22204	33722.7	33166.8	27948.6	14918.3	37017.6	29633.2	24786.8	19831.9	26691.7	35448.3	13030.7	33395.9	32283.3	29208.9	18654.8	9500.66	9822.55	22127.2	7537.76	28383.8	35746.5	36222	16226	34981.5	32155.9	14627.8	11067.3	28125.5
	14302.3	20179.3	18967.3	24477.4	19988	17009.6	16041.5	24940.6	29103.6	18722.2	15418.8	27535.9	14994.3	31723.5	25897.9	23695.1	18338.2	8579.42	15452.6	19410.3	22098.7	33526.4	32986.3	27795.5	14853.7	36803	29466.6	24657.9	19718.7	26554.5	35266.1	12978.9	33181.6	32107.1	29046.3	18574.1	9460.37	9773.16	22031.3	7511.65	28212.1	35547.2	36036.3	16147.6	34753.7	31975	14572.1	11025.6	27979.6
	14246.4	20091.5	18870.9	24357.8	19874.2	16940.5	15960.3	24812.7	28953.7	18611.9	15344.6	27383.1	14927.7	31553.4	25744.6	23555.9	18239.5	8545.03	15376.2	19316.8	21993.9	33331.1	32806.8	27643.2	14789.5	36589.4	29300.8	24529.5	19606.2	26417.9	35084.8	12927.3	32968.6	31931.7	28884.6	18493.7	9420.27	9724.06	21935.6	7485.64	28041.5	35348.9	35851.5	16069.5	34527.3	31795	14516.6	10984.1	27834.3
	14190.7	20004	18775	24238.8	19761	16871.7	15879.6	24685.4	28804.4	18502.4	15270.9	27231.1	14861.3	31384.1	25592.3	23417.5	18141.4	8510.81	15300.2	19223.6	21889.6	33136.9	32628.1	27491.5	14725.5	36377	29135.9	24401.7	19494.3	26282.1	34904.2	12875.9	32756.9	31757.3	28723.6	18413.5	9380.34	9675.26	21840.2	7459.71	27871.8	35151.6	35667.5	15991.7	34302.3	31615.9	14461.3	10942.7	27689.6
	14135.1	19917	18679.7	24120.4	19648.5	16803.1	15799.4	24558.8	28655.9	18393.5	15197.5	27079.9	14795.1	31215.6	25440.9	23280.1	18043.7	8476.76	15224.6	19130.8	21785.7	32943.7	32450.2	27340.5	14661.8	36165.7	28971.8	24274.4	19383.1	26146.9	34724.4	12824.7	32546.5	31583.7	28563.4	18333.7	9340.6	9626.74	21745.1	7433.88	27703.1	34955.3	35484.3	15914.3	34078.7	31437.5	14406.1	10901.5	27545.6
	14079.8	19830.2	18584.8	24002.7	19536.6	16734.8	15719.6	24432.9	28508.1	18285.4	15124.4	26929.4	14729.2	31047.9	25290.3	23143.5	17946.5	8442.86	15149.3	19038.4	21682.3	32751.5	32273.2	27190.3	14598.3	35955.5	28808.5	24147.8	19272.6	26012.3	34545.4	12773.6	32337.3	31410.9	28404	18254.1	9301.03	9578.51	21650.2	7408.13	27535.4	34760	35301.9	15837.3	33856.6	31260.1	14351.1	10860.3	27402.1
	14024.6	19743.8	18490.4	23885.5	19425.5	16666.8	15640.2	24307.7	28361	18177.8	15051.8	26779.8	14663.5	30881.1	25140.6	23007.7	17849.9	8409.13	15074.3	18946.5	21579.4	32560.4	32097	27040.8	14535.2	35746.4	28646	24021.7	19162.8	25878.4	34367.1	12722.7	32129.5	31239.1	28245.4	18174.8	9261.64	9530.56	21555.7	7382.48	27368.6	34565.6	35120.3	15760.6	33635.8	31083.5	14296.2	10819.3	27259.3
	13969.7	19657.8	18396.6	23768.9	19315	16599.1	15561.2	24183.1	28214.7	18071	14979.5	26630.9	14598.1	30715	24991.8	22872.8	17753.7	8375.56	14999.6	18854.9	21476.9	32370.3	31921.6	26891.9	14472.4	35538.5	28484.4	23896.2	19053.6	25745.2	34189.7	12672	31922.9	31068	28087.6	18095.8	9222.43	9482.9	21461.4	7356.91	27202.8	34372.2	34939.5	15684.2	33416.4	30907.7	14241.5	10778.5	27117
	13914.9	19572.1	18303.2	23652.9	19205.3	16531.7	15482.7	24059.2	28069.1	17964.8	14907.7	26482.7	14532.9	30549.8	24843.9	22738.8	17658	8342.15	14925.3	18763.7	21374.9	32181.3	31747	26743.8	14409.8	35331.6	28323.6	23771.3	18945.1	25612.7	34013	12621.4	31717.5	30897.8	27930.5	18017.1	9183.4	9435.53	21367.5	7331.43	27038	34179.8	34759.5	15608.2	33198.4	30732.7	14186.9	10737.8	26975.4
	13860.3	19486.7	18210.3	23537.5	19096.1	16464.5	15404.5	23936	27924.1	17859.3	14836.2	26335.4	14467.9	30385.4	24696.9	22605.6	17562.9	8308.9	14851.3	18672.9	21273.4	31993.2	31573.3	26596.4	14347.6	35125.8	28163.6	23646.9	18837.3	25480.8	33837.1	12571	31513.4	30728.5	27774.2	17938.7	9144.54	9388.43	21273.8	7306.04	26874.1	33988.3	34580.2	15532.5	32981.7	30558.6	14132.5	10697.2	26834.4
	13805.8	19401.7	18117.9	23422.6	18987.7	16397.6	15326.8	23813.5	27779.9	17754.5	14765	26188.8	14403.2	30221.7	24550.7	22473.2	17468.2	8275.81	14777.7	18582.5	21172.3	31806.2	31400.4	26449.7	14285.6	34921.1	28004.4	23523.1	18730.1	25349.5	33661.9	12520.8	31310.6	30560	27618.6	17860.5	9105.86	9341.62	21180.4	7280.74	26711.2	33797.8	34401.8	15457.1	32766.5	30385.3	14078.3	10656.7	26694
	13751.6	19317	18025.9	23308.4	18879.9	16331	15249.6	23691.6	27636.4	17650.3	14694.3	26042.9	14338.7	30058.9	24405.4	22341.6	17374	8242.88	14704.4	18492.4	21071.7	31620.2	31228.3	26303.6	14223.9	34717.5	27846	23399.8	18623.6	25218.9	33487.6	12470.7	31109	30392.4	27463.9	17782.7	9067.36	9295.08	21087.2	7255.52	26549.2	33608.3	34224.2	15382.1	32552.6	30212.9	14024.2	10616.4	26554.2
	13697.6	19232.7	17934.5	23194.7	18772.8	16264.6	15172.7	23570.4	27493.6	17546.8	14623.9	25897.8	14274.4	29896.8	24260.9	22210.9	17280.3	8210.11	14631.4	18402.8	20971.6	31435.2	31057	26158.3	14162.5	34514.9	27688.4	23277.2	18517.7	25089	33314	12420.8	30908.6	30225.5	27309.8	17705.1	9029.03	9248.82	20994.4	7230.4	26388.1	33419.7	34047.3	15307.5	32340	30041.3	13970.2	10576.2	26415
	13643.7	19148.7	17843.5	23081.6	18666.3	16198.6	15096.2	23449.9	27351.5	17443.9	14553.9	25753.5	14210.4	29735.5	24117.3	22081	17187.1	8177.49	14558.8	18313.6	20871.9	31251.2	30886.6	26013.6	14101.4	34313.5	27531.6	23155	18412.4	24959.7	33141.1	12371.1	30709.4	30059.6	27156.6	17627.8	8990.87	9202.84	20901.8	7205.36	26228	33232	33871.2	15233.1	32128.8	29870.5	13916.5	10536.1	26276.4
	13590	19065	17753.1	22969	18560.5	16132.8	15020.2	23330	27210.1	17341.7	14484.3	25609.9	14146.6	29575	23974.5	21951.9	17094.4	8145.04	14486.5	18224.7	20772.7	31068.2	30716.9	25869.7	14040.5	34113.1	27375.6	23033.5	18307.8	24831	32969.1	12321.6	30511.5	29894.4	27004.1	17550.7	8952.89	9157.13	20809.6	7180.41	26068.9	33045.3	33695.9	15159.1	31918.9	29700.5	13862.8	10496.2	26138.4
	13536.5	18981.7	17663.1	22857.1	18455.3	16067.2	14944.6	23210.7	27069.4	17240.1	14415	25467.1	14083	29415.3	23832.6	21823.6	17002.1	8112.74	14414.5	18136.2	20673.9	30886.1	30548.1	25726.4	13979.9	33913.8	27220.5	22912.5	18203.9	24703	32797.8	12272.2	30314.8	29730.1	26852.3	17474	8915.09	9111.7	20717.6	7155.55	25910.7	32859.6	33521.4	15085.5	31710.4	29531.4	13809.4	10456.4	26001
	13483.2	18898.7	17573.5	22745.7	18350.8	16002	14869.3	23092.1	26929.4	17139.1	14346.1	25325	14019.7	29256.4	23691.5	21696.2	16910.3	8080.6	14342.9	18048.2	20575.6	30705.1	30380.1	25583.8	13919.6	33715.5	27066.1	22792	18100.5	24575.6	32627.2	12223	30119.3	29566.6	26701.3	17397.5	8877.45	9066.54	20625.9	7130.78	25753.4	32674.8	33347.7	15012.1	31503.2	29363	13756.1	10416.7	25864.2
	13430.1	18816.1	17484.5	22634.8	18246.9	15937	14794.5	22974.2	26790.1	17038.8	14277.6	25183.6	13956.6	29098.3	23551.2	21569.5	16819.1	8048.61	14271.6	17960.5	20477.8	30525.1	30212.8	25441.9	13859.6	33518.3	26912.5	22672.1	17997.8	24448.9	32457.4	12173.9	29925.1	29403.9	26551.1	17321.3	8839.99	9021.65	20534.5	7106.1	25597	32490.9	33174.8	14939.1	31297.3	29195.5	13702.9	10377.2	25727.9
	13377.2	18733.8	17395.9	22524.6	18143.6	15872.3	14720.1	22856.8	26651.5	16939.1	14209.5	25043	13893.8	28940.9	23411.8	21443.6	16728.2	8016.78	14200.6	17873.2	20380.4	30346	30046.4	25300.7	13799.9	33322.2	26759.7	22552.8	17895.8	24322.8	32288.4	12125	29732	29242.1	26401.6	17245.4	8802.7	8977.02	20443.3	7081.5	25441.5	32308	33002.6	14866.5	31092.7	29028.9	13649.9	10337.8	25592.3
	13324.4	18651.8	17307.8	22414.9	18041	15807.9	14646.1	22740.2	26513.5	16840.1	14141.7	24903.1	13831.2	28784.3	23273.2	21318.5	16637.9	7985.11	14129.9	17786.3	20283.5	30167.9	29880.8	25160.1	13740.4	33127.1	26607.7	22434	17794.3	24197.3	32120.1	12076.3	29540.1	29081	26252.8	17169.8	8765.58	8932.67	20352.5	7056.99	25287	32125.9	32831.2	14794.1	30889.4	28863	13597.1	10298.5	25457.3
	13271.9	18570.2	17220.1	22305.7	17939	15743.7	14572.5	22624.1	26376.3	16741.6	14074.2	24764	13768.8	28628.5	23135.4	21194.2	16548	7953.58	14059.6	17699.7	20187	29990.8	29715.9	25020.3	13681.2	32933.1	26456.4	22315.7	17693.5	24072.4	31952.6	12027.8	29349.4	28920.8	26104.8	17094.4	8728.63	8888.59	20261.9	7032.57	25133.4	31944.9	32660.6	14722.1	30687.4	28697.9	13544.4	10259.3	25322.9
	13219.5	18488.8	17133	22197.1	17837.7	15679.8	14499.3	22508.7	26239.7	16643.8	14007.2	24625.6	13706.6	28473.5	22998.5	21070.7	16458.6	7922.22	13989.6	17613.6	20090.9	29814.7	29551.9	24881.1	13622.3	32740.1	26306	22198	17593.3	23948.2	31785.9	11979.4	29159.9	28761.4	25957.6	17019.4	8691.85	8844.77	20171.7	7008.24	24980.7	31764.7	32490.7	14650.4	30486.7	28533.7	13491.9	10220.3	25189
	13167.3	18407.9	17046.2	22089	17736.9	15616.2	14426.5	22393.9	26103.8	16546.6	13940.4	24487.9	13644.7	28319.2	22862.3	20948	16369.7	7891	13919.9	17527.8	19995.4	29639.5	29388.7	24742.6	13563.7	32548.2	26156.3	22080.9	17493.7	23824.6	31619.9	11931.2	28971.5	28602.8	25811	16944.6	8655.24	8801.21	20081.7	6983.99	24828.9	31585.5	32321.6	14579.1	30287.3	28370.2	13439.6	10181.5	25055.8
	13115.3	18327.2	16960	21981.5	17636.8	15552.8	14354.1	22279.8	25968.6	16450	13874.1	24351	13583	28165.6	22727	20826	16281.3	7859.94	13850.6	17442.4	19900.2	29465.3	29226.2	24604.7	13505.3	32357.2	26007.4	21964.3	17394.7	23701.7	31454.6	11883.2	28784.4	28445	25665.2	16870	8618.8	8757.92	19992	6959.84	24678	31407.2	32153.3	14508.1	30089.2	28207.6	13387.4	10142.7	24923.1
	13063.5	18246.9	16874.2	21874.6	17537.3	15489.7	14282.1	22166.2	25834	16354.1	13808.1	24214.7	13521.6	28012.9	22592.5	20704.8	16193.3	7829.03	13781.6	17357.4	19805.5	29292	29064.5	24467.5	13447.2	32167.4	25859.3	21848.2	17296.4	23579.3	31290.1	11835.4	28598.4	28288	25520.2	16795.8	8582.53	8714.88	19902.6	6935.77	24528	31229.8	31985.8	14437.4	29892.4	28045.8	13335.4	10104.1	24791.1
	13011.9	18166.9	16788.8	21768.1	17438.4	15426.9	14210.4	22053.3	25700.1	16258.7	13742.5	24079.2	13460.4	27860.8	22458.7	20584.4	16105.7	7798.27	13712.9	17272.8	19711.3	29119.7	28903.6	24331	13389.4	31978.5	25711.9	21732.7	17198.6	23457.6	31126.3	11787.7	28413.6	28131.8	25375.8	16721.8	8546.42	8672.11	19813.5	6911.78	24378.9	31053.3	31819	14367	29696.8	27884.7	13283.5	10065.6	24659.6
	12960.5	18087.3	16704	21662.3	17340.1	15364.3	14139.2	21941	25566.9	16164	13677.2	23944.4	13399.4	27709.6	22325.8	20464.7	16018.6	7767.66	13644.5	17188.5	19617.5	28948.3	28743.5	24195.2	13331.9	31790.7	25565.3	21617.7	17101.5	23336.5	30963.3	11740.2	28229.9	27976.3	25232.2	16648.2	8510.49	8629.6	19724.6	6887.89	24230.7	30877.8	31652.9	14297	29502.5	27724.5	13231.8	10027.3	24528.7
	12909.2	18008	16619.5	21556.9	17242.5	15302	14068.4	21829.3	25434.3	16069.8	13612.2	23810.4	13338.7	27559.1	22193.7	20345.8	15932	7737.21	13576.4	17104.6	19524.2	28777.9	28584.2	24060	13274.6	31603.9	25419.5	21503.2	17004.9	23216	30801	11692.8	28047.4	27821.7	25089.4	16574.7	8474.72	8587.35	19636.1	6864.08	24083.3	30703.1	31487.7	14227.2	29309.5	27565.1	13180.2	9989.08	24398.4
	12858.2	17929	16535.5	21452.1	17145.4	15240	13997.9	21718.2	25302.4	15976.2	13547.6	23677	13278.2	27409.3	22062.3	20227.6	15845.9	7706.9	13508.7	17021.1	19431.3	28608.4	28425.6	23925.5	13217.6	31418.1	25274.4	21389.3	16909	23096.1	30639.4	11645.6	27866	27667.9	24947.2	16501.6	8439.11	8545.35	19547.8	6840.36	23936.9	30529.4	31323.1	14157.8	29117.7	27406.4	13128.9	9951	24268.6
	12807.3	17850.3	16452	21347.8	17048.9	15178.2	13927.8	21607.8	25171.1	15883.3	13483.4	23544.4	13217.9	27260.3	21931.7	20110.2	15760.2	7676.74	13441.2	16938	19338.8	28439.8	28267.8	23791.6	13160.8	31233.3	25130.2	21275.9	16813.6	22976.8	30478.6	11598.6	27685.7	27514.9	24805.8	16428.8	8403.67	8503.61	19459.9	6816.73	23791.3	30356.5	31159.4	14088.8	28927.1	27248.6	13077.6	9913.05	24139.5
	12756.6	17771.9	16368.9	21244.1	16953.1	15116.7	13858.1	21497.9	25040.5	15790.9	13419.5	23412.4	13157.9	27112	21801.9	19993.6	15674.9	7646.73	13374.1	16855.3	19246.8	28272.2	28110.8	23658.4	13104.4	31049.5	24986.6	21163.1	16718.8	22858.1	30318.6	11551.8	27506.6	27362.6	24665.1	16356.2	8368.4	8462.12	19372.2	6793.18	23646.6	30184.6	30996.4	14020	28737.8	27091.6	13026.6	9875.24	24010.9
	12706.1	17693.9	16286.3	21140.9	16857.8	15055.5	13788.8	21388.6	24910.6	15699.1	13356	23281.2	13098	26964.5	21672.9	19877.6	15590.1	7616.87	13307.4	16772.9	19155.2	28105.4	27954.6	23525.8	13048.2	30866.8	24843.8	21050.8	16624.6	22740.1	30159.2	11505.1	27328.7	27211.2	24525.1	16283.9	8333.29	8420.88	19284.8	6769.73	23502.8	30013.6	30834.1	13951.6	28549.7	26935.3	12975.7	9837.56	23882.9
	12655.8	17616.2	16204.1	21038.2	16763.1	14994.5	13719.9	21280	24781.3	15607.9	13292.8	23150.7	13038.5	26817.7	21544.7	19762.4	15505.8	7587.16	13240.9	16690.9	19064	27939.7	27799.1	23393.9	12992.2	30685	24701.8	20939	16531	22622.6	30000.6	11458.6	27151.8	27060.5	24385.8	16211.8	8298.35	8379.9	19197.7	6746.35	23359.9	29843.4	30672.6	13883.5	28362.8	26779.8	12924.9	9800.01	23755.5
	12605.6	17538.8	16122.3	20936	16669	14933.7	13651.3	21171.9	24652.6	15517.3	13229.9	23020.9	12979.1	26671.6	21417.2	19648	15421.9	7557.59	13174.7	16609.3	18973.3	27774.8	27644.4	23262.7	12936.5	30504.2	24560.5	20827.7	16438	22505.7	29842.7	11412.3	26976.1	26910.5	24247.3	16140.1	8263.57	8339.16	19110.9	6723.07	23217.8	29674.1	30511.9	13815.7	28177.1	26625.1	12874.4	9762.6	23628.7
	12555.7	17461.8	16041	20834.4	16575.5	14873.3	13583.1	21064.4	24524.6	15427.2	13167.4	22891.7	12920	26526.2	21290.5	19534.2	15338.4	7528.17	13108.9	16528.1	18883.1	27610.8	27490.4	23132.1	12881.1	30324.5	24420	20717	16345.5	22389.4	29685.6	11366.1	26801.5	26761.4	24109.4	16068.6	8228.95	8298.68	19024.4	6699.87	23076.6	29505.8	30351.8	13748.2	27992.7	26471.2	12824	9725.32	23502.4
	12505.9	17385	15960.1	20733.3	16482.5	14813	13515.3	20957.5	24397.2	15337.8	13105.2	22763.3	12861.1	26381.6	21164.5	19421.2	15255.4	7498.9	13043.4	16447.2	18793.2	27447.8	27337.2	23002.1	12825.9	30145.7	24280.2	20606.8	16253.7	22273.8	29529.2	11320.1	26627.9	26613	23972.3	15997.4	8194.49	8258.44	18938.1	6676.76	22936.2	29338.3	30192.6	13681	27809.4	26318.1	12773.7	9688.17	23376.7
	12456.3	17308.6	15879.7	20632.6	16390.2	14753.1	13447.9	20851.2	24270.5	15248.9	13043.4	22635.6	12802.5	26237.7	21039.3	19308.9	15172.8	7469.77	12978.2	16366.7	18703.8	27285.6	27184.8	22872.8	12771.1	29967.9	24141.1	20497.1	16162.4	22158.7	29373.5	11274.3	26455.5	26465.4	23835.8	15926.5	8160.2	8218.45	18852.2	6653.74	22796.7	29171.7	30034	13614.1	27627.4	26165.7	12723.6	9651.15	23251.6
	12406.9	17232.5	15799.7	20532.5	16298.4	14693.4	13380.8	20745.4	24144.4	15160.5	12981.9	22508.5	12744.1	26094.6	20914.8	19197.3	15090.7	7440.78	12913.3	16286.5	18614.8	27124.3	27033.1	22744.1	12716.4	29791	24002.8	20387.9	16071.6	22044.2	29218.5	11228.6	26284.2	26318.6	23700.1	15855.8	8126.07	8178.7	18766.5	6630.8	22658.1	29005.9	29876.2	13547.6	27446.5	26014.2	12673.7	9614.27	23127.1
	12357.7	17156.7	15720.1	20432.9	16207.2	14633.9	13314.1	20640.3	24018.9	15072.8	12920.7	22382.1	12685.9	25952.1	20791.1	19086.4	15009	7411.95	12848.7	16206.8	18526.3	26964	26882.2	22616.1	12662	29615.2	23865.3	20279.3	15981.5	21930.3	29064.2	11183.1	26114	26172.5	23565.1	15785.4	8092.1	8139.2	18681.2	6607.94	22520.3	28841.1	29719.2	13481.4	27266.9	25863.4	12624	9577.52	23003.1
	12308.7	17081.3	15641	20333.9	16116.5	14574.7	13247.8	20535.7	23894.1	14985.6	12859.9	22256.5	12627.9	25810.4	20668.1	18976.2	14927.7	7383.25	12784.4	16127.3	18438.2	26804.5	26732	22488.7	12607.9	29440.3	23728.4	20171.1	15891.9	21817	28910.7	11137.8	25944.8	26027.2	23430.7	15715.3	8058.28	8099.93	18596.1	6585.18	22383.3	28677.1	29562.9	13415.5	27088.4	25713.3	12574.4	9540.9	22879.7
	12259.9	17006.1	15562.3	20235.3	16026.4	14515.8	13181.8	20431.7	23769.9	14898.9	12799.4	22131.5	12570.2	25669.4	20545.9	18866.7	14846.9	7354.7	12720.4	16048.3	18350.5	26645.9	26582.6	22361.9	12554.1	29266.4	23592.3	20063.5	15802.8	21704.2	28757.9	11092.7	25776.8	25882.6	23297.1	15645.4	8024.63	8060.92	18511.3	6562.5	22247.2	28514	29407.3	13349.9	26911.1	25564.1	12525	9504.41	22756.8
	12211.2	16931.3	15484	20137.2	15936.9	14457.1	13116.2	20328.2	23646.3	14812.8	12739.3	22007.1	12512.7	25529.1	20424.4	18757.9	14766.5	7326.29	12656.8	15969.6	18263.2	26488.2	26433.9	22235.8	12500.5	29093.4	23456.9	19956.4	15714.3	21592.1	28605.8	11047.7	25609.8	25738.8	23164.1	15575.9	7991.14	8022.14	18426.8	6539.91	22111.9	28351.7	29252.4	13284.6	26734.9	25415.6	12475.7	9468.06	22634.6
	12162.7	16856.8	15406.1	20039.6	15847.9	14398.7	13051	20225.4	23523.3	14727.2	12679.4	21883.5	12455.4	25389.5	20303.7	18649.8	14686.5	7298.02	12593.4	15891.3	18176.4	26331.4	26285.9	22110.3	12447.1	28921.4	23322.3	19849.8	15626.4	21480.5	28454.4	11002.8	25443.9	25595.7	23031.9	15506.6	7957.8	7983.59	18342.6	6517.4	21977.4	28190.3	29098.3	13219.6	26559.9	25267.8	12426.6	9431.84	22512.8
	12114.5	16782.6	15328.7	19942.5	15759.5	14340.5	12986.1	20123.1	23401	14642.2	12619.9	21760.5	12398.4	25250.6	20183.6	18542.4	14607	7269.9	12530.4	15813.4	18090	26175.5	26138.7	21985.5	12394	28750.4	23188.3	19743.7	15539	21369.5	28303.7	10958.2	25279	25453.4	22900.3	15437.5	7924.63	7945.29	18258.7	6494.97	21843.8	28029.8	28944.9	13154.9	26386.1	25120.8	12377.7	9395.75	22391.7
	12066.4	16708.7	15251.6	19846	15671.7	14282.6	12921.6	20021.3	23279.2	14557.8	12560.8	21638.2	12341.6	25112.4	20064.3	18435.7	14527.9	7241.91	12467.7	15735.8	18004	26020.4	25992.2	21861.2	12341.2	28580.3	23055.1	19638.1	15452.2	21259.1	28153.7	10913.7	25115.2	25311.8	22769.4	15368.8	7891.61	7907.22	18175.1	6472.64	21711	27870.1	28792.2	13090.5	26213.4	24974.6	12328.9	9359.8	22271.1
	12018.4	16635.1	15175	19749.9	15584.3	14224.9	12857.4	19920.1	23158.1	14473.9	12501.9	21516.6	12285	24975	19945.7	18329.7	14449.2	7214.07	12405.2	15658.6	17918.4	25866.2	25846.4	21737.6	12288.6	28411.2	22922.6	19533.1	15365.9	21149.3	28004.4	10869.4	24952.5	25171	22639.2	15300.3	7858.75	7869.39	18091.7	6450.39	21579	27711.3	28640.3	13026.5	26041.8	24829.2	12280.3	9323.97	22151.1
	11970.7	16561.8	15098.8	19654.3	15497.6	14167.5	12793.6	19819.5	23037.6	14390.5	12443.4	21395.6	12228.6	24838.2	19827.8	18224.3	14370.9	7186.37	12343.1	15581.7	17833.3	25712.8	25701.4	21614.6	12236.2	28243	22790.8	19428.5	15280.1	21040	27855.9	10825.3	24790.8	25030.9	22509.7	15232	7826.04	7831.8	18008.7	6428.22	21447.8	27553.3	28489	12962.7	25871.4	24684.5	12231.9	9288.28	22031.6
	11923.2	16488.9	15023.1	19559.2	15411.4	14110.3	12730.2	19719.4	22917.7	14307.7	12385.2	21275.3	12172.5	24702.1	19710.7	18119.6	14293.1	7158.8	12281.3	15505.2	17748.6	25560.3	25557.1	21492.3	12184.2	28075.7	22659.7	19324.4	15194.9	20931.3	27708	10781.3	24630.1	24891.5	22380.9	15164.1	7793.49	7794.43	17925.9	6406.14	21317.4	27396.2	28338.5	12899.3	25702.1	24540.5	12183.6	9252.72	21912.7
	11875.8	16416.2	14947.7	19464.5	15325.7	14053.4	12667.1	19619.9	22798.4	14225.3	12327.3	21155.7	12116.6	24566.7	19594.2	18015.6	14215.7	7131.38	12219.8	15429.1	17664.3	25408.7	25413.5	21370.5	12132.3	27909.4	22529.4	19220.9	15110.3	20823.1	27560.8	10737.5	24470.5	24752.9	22252.7	15096.4	7761.09	7757.3	17843.5	6384.15	21187.9	27239.9	28188.7	12836.1	25533.9	24397.3	12135.5	9217.29	21794.3
	11828.6	16343.9	14872.8	19370.4	15240.5	13996.7	12604.3	19520.9	22679.7	14143.6	12269.8	21036.7	12060.9	24432	19478.4	17912.2	14138.7	7104.09	12158.5	15353.3	17580.4	25257.9	25270.7	21249.4	12080.7	27744	22399.7	19117.8	15026.1	20715.5	27414.4	10693.8	24311.9	24615	22125.2	15029	7728.85	7720.39	17761.3	6362.24	21059.1	27084.4	28039.6	12773.3	25366.9	24254.8	12087.6	9182	21676.5
	11781.6	16271.8	14798.2	19276.7	15155.9	13940.3	12541.9	19422.4	22561.6	14062.3	12212.6	20918.3	12005.5	24297.9	19363.4	17809.5	14062.1	7076.94	12097.6	15277.9	17496.9	25108	25128.6	21128.9	12029.4	27579.6	22270.7	19015.2	14942.5	20608.5	27268.6	10650.3	24154.3	24477.8	21998.4	14961.8	7696.77	7683.72	17679.4	6340.41	20931.1	26929.8	27891.3	12710.7	25201	24113.1	12039.8	9146.84	21559.2
	11734.8	16200.1	14724.1	19183.6	15071.8	13884.1	12479.8	19324.5	22444.1	13981.6	12155.7	20800.7	11950.3	24164.6	19249	17707.4	13985.9	7049.93	12037	15202.8	17413.8	24958.9	24987.2	21008.9	11978.3	27416	22142.5	18913.2	14859.4	20502.1	27123.5	10607	23997.7	24341.3	21872.2	14894.9	7664.84	7647.27	17597.8	6318.67	20804	26776	27743.6	12648.5	25036.1	23972.1	11992.2	9111.81	21442.5
	11688.2	16128.7	14650.4	19090.9	14988.2	13828.2	12418.1	19227.2	22327.2	13901.4	12099.1	20683.6	11895.3	24032	19135.3	17606	13910.1	7023.06	11976.7	15128.1	17331.2	24810.6	24846.5	20889.6	11927.5	27253.4	22014.9	18811.6	14776.8	20396.2	26979.2	10563.9	23842.2	24205.6	21746.7	14828.3	7633.06	7611.05	17516.5	6297.02	20677.6	26623.1	27596.6	12586.5	24872.4	23831.9	11944.7	9076.91	21326.3
	11641.7	16057.6	14577	18998.6	14905.2	13772.5	12356.7	19130.3	22210.9	13821.7	12042.8	20567.2	11840.5	23900	19022.4	17505.3	13834.7	6996.32	11916.6	15053.7	17248.9	24663.2	24706.5	20771	11876.9	27091.7	21888	18710.5	14694.8	20290.8	26835.5	10520.9	23687.7	24070.6	21621.9	14762	7601.43	7575.06	17435.5	6275.44	20552	26471	27450.4	12524.9	24709.7	23692.4	11897.5	9042.14	21210.7
	11595.5	15986.7	14504.1	18906.9	14822.7	13717	12295.7	19034	22095.2	13742.5	11986.8	20451.5	11786	23768.7	18910.1	17405.1	13759.8	6969.72	11856.9	14979.7	17167.1	24516.6	24567.2	20652.9	11826.5	26930.9	21761.9	18609.9	14613.3	20186	26692.5	10478.1	23534.2	23936.3	21497.7	14695.9	7569.95	7539.29	17354.7	6253.96	20427.2	26319.7	27304.8	12463.6	24548.2	23553.6	11850.4	9007.5	21095.6
	11549.4	15916.2	14431.6	18815.6	14740.7	13661.8	12235	18938.3	21980.1	13663.8	11931.2	20336.4	11731.6	23638	18798.4	17305.7	13685.2	6943.25	11797.5	14906	17085.7	24370.8	24428.6	20535.4	11776.4	26771	21636.4	18509.8	14532.2	20081.8	26550.1	10435.4	23381.6	23802.7	21374.2	14630	7538.63	7503.74	17274.3	6232.55	20303.2	26169.2	27160	12402.5	24387.7	23415.6	11803.4	8973	20981.1
	11503.5	15846	14359.5	18724.8	14659.2	13606.8	12174.6	18843	21865.5	13585.6	11875.8	20221.9	11677.5	23508.1	18687.5	17206.8	13611.1	6916.92	11738.3	14832.7	17004.7	24225.9	24290.8	20418.5	11726.5	26612.1	21511.6	18410.2	14451.7	19978.1	26408.5	10393	23230.1	23669.8	21251.4	14564.5	7507.45	7468.42	17194.1	6211.24	20180	26019.5	27015.8	12341.7	24228.3	23278.3	11756.6	8938.62	20867.1
	11457.7	15776.1	14287.7	18634.4	14578.2	13552.1	12114.6	18748.3	21751.5	13508	11820.8	20108.1	11623.7	23378.8	18577.2	17108.6	13537.3	6890.72	11679.5	14759.7	16924	24081.7	24153.6	20302.2	11676.9	26454	21387.4	18311.1	14371.8	19874.9	26267.5	10350.6	23079.5	23537.6	21129.2	14499.2	7476.43	7433.31	17114.2	6190	20057.5	25870.7	26872.4	12281.3	24069.9	23141.7	11710	8904.38	20753.7
	11412.2	15706.5	14216.4	18544.5	14497.7	13497.6	12054.9	18654.1	21638.1	13430.8	11766.1	19994.9	11570	23250.2	18467.6	17011	13464	6864.66	11620.9	14687.1	16843.8	23938.4	24017.1	20186.5	11627.5	26296.8	21264	18212.4	14292.3	19772.3	26127.3	10308.5	22930	23406.1	21007.6	14434.1	7445.56	7398.43	17034.7	6168.85	19935.8	25722.6	26729.6	12221.1	23912.6	23005.8	11663.6	8870.27	20640.8
	11366.9	15637.2	14145.5	18455.1	14417.8	13443.4	11995.5	18560.4	21525.3	13354.1	11711.6	19882.3	11516.6	23122.2	18358.7	16914.1	13391	6838.73	11562.7	14614.9	16764	23795.9	23881.4	20071.4	11578.4	26140.5	21141.2	18114.2	14213.3	19670.2	25987.7	10266.5	22781.4	23275.3	20886.7	14369.4	7414.83	7363.77	16955.4	6147.78	19814.9	25575.4	26587.5	12161.2	23756.4	22870.7	11617.3	8836.29	20528.4
	11321.7	15568.1	14074.9	18366.2	14338.3	13389.4	11936.5	18467.3	21413.1	13278	11657.5	19770.4	11463.4	22994.9	18250.4	16817.8	13318.5	6812.93	11504.7	14542.9	16684.6	23654.2	23746.3	19956.9	11529.5	25985.1	21019.1	18016.6	14134.8	19568.7	25848.8	10224.7	22633.8	23145.3	20766.5	14304.9	7384.26	7329.32	16876.4	6126.8	19694.7	25429	26446.1	12101.6	23601.2	22736.3	11571.2	8802.44	20416.6
	11276.7	15499.4	14004.7	18277.6	14259.3	13335.6	11877.8	18374.6	21301.4	13202.3	11603.7	19659.1	11410.4	22868.2	18142.8	16722	13246.3	6787.26	11447	14471.4	16605.6	23513.3	23611.9	19843	11480.8	25830.6	20897.7	17919.4	14056.8	19467.7	25710.5	10183	22487.1	23015.9	20646.9	14240.6	7353.83	7295.09	16797.6	6105.9	19575.3	25283.3	26305.5	12042.3	23447.1	22602.6	11525.2	8768.72	20305.3
	11231.9	15431	13935	18189.6	14180.9	13282.1	11819.5	18282.5	21190.3	13127.1	11550.2	19548.4	11357.7	22742.2	18035.9	16626.9	13174.6	6761.73	11389.6	14400.1	16527	23373.2	23478.2	19729.7	11432.4	25676.9	20777	17822.6	13979.3	19367.2	25572.9	10141.5	22341.4	22887.2	20527.9	14176.6	7323.55	7261.07	16719.2	6085.09	19456.6	25138.5	26165.4	11983.3	23294	22469.6	11479.4	8735.13	20194.5
	11187.2	15362.9	13865.6	18102	14102.9	13228.8	11761.4	18190.9	21079.8	13052.4	11497	19438.3	11305.1	22616.9	17929.5	16532.4	13103.2	6736.32	11332.5	14329.3	16448.8	23233.9	23345.2	19617	11384.2	25524.2	20656.9	17726.4	13902.3	19267.3	25436	10100.2	22196.7	22759.2	20409.6	14112.9	7293.42	7227.27	16641.1	6064.35	19338.7	24994.5	26026.1	11924.6	23141.9	22337.3	11433.8	8701.67	20084.3
	11142.8	15295	13796.6	18014.8	14025.4	13175.7	11703.7	18099.7	20969.8	12978.2	11444.1	19328.8	11252.8	22492.2	17823.9	16438.6	13032.2	6711.05	11275.7	14258.7	16371	23095.4	23212.9	19504.8	11336.3	25372.3	20537.5	17630.6	13825.8	19167.8	25299.8	10059	22052.9	22631.8	20291.9	14049.4	7263.43	7193.68	16563.2	6043.7	19221.6	24851.2	25887.5	11866.2	22990.9	22205.7	11388.4	8668.34	19974.6
	11098.5	15227.5	13727.9	17928.1	13948.4	13122.9	11646.3	18009.1	20860.4	12904.5	11391.5	19220	11200.7	22368.2	17718.9	16345.3	12961.6	6685.91	11219.2	14188.5	16293.5	22957.6	23081.2	19393.3	11288.5	25221.2	20418.7	17535.3	13749.8	19069	25164.2	10018	21910.1	22505.2	20174.8	13986.2	7233.59	7160.3	16485.7	6023.13	19105.1	24708.8	25749.5	11808	22840.9	22074.9	11343.1	8635.14	19865.4
	11054.4	15160.2	13659.7	17841.8	13871.9	13070.3	11589.2	17919	20751.6	12831.2	11339.2	19111.8	11148.9	22244.8	17614.5	16252.6	12891.4	6660.9	11162.9	14118.6	16216.5	22820.7	22950.3	19282.3	11241.1	25071.1	20300.6	17440.5	13674.3	18970.6	25029.3	9977.2	21768.2	22379.2	20058.4	13923.3	7203.89	7127.13	16408.4	6002.65	18989.5	24567.1	25612.2	11750.2	22691.9	21944.7	11297.9	8602.07	19756.7
	11010.5	15093.3	13591.8	17756	13795.9	13017.9	11532.4	17829.4	20643.3	12758.4	11287.2	19004.1	11097.2	22122	17510.8	16160.5	12821.6	6636.01	11107	14049.1	16139.9	22684.5	22820	19171.9	11193.8	24921.7	20183.2	17346.1	13599.2	18872.8	24895	9936.52	21627.2	22253.9	19942.6	13860.6	7174.34	7094.17	16331.4	5982.25	18874.5	24426.2	25475.6	11692.6	22543.9	21815.2	11253	8569.13	19648.6
	10966.7	15026.6	13524.3	17670.7	13720.4	12965.8	11476	17740.2	20535.6	12686.1	11235.5	18897.1	11045.8	21999.9	17407.6	16069	12752.1	6611.26	11051.3	13979.9	16063.6	22549.1	22690.4	19062	11146.8	24773.3	20066.4	17252.2	13524.6	18775.5	24761.4	9896.01	21487.2	22129.3	19827.4	13798.2	7144.94	7061.42	16254.7	5961.93	18760.3	24286.1	25339.7	11635.3	22396.9	21686.5	11208.2	8536.32	19541
	10923.2	14960.2	13457.2	17585.7	13645.3	12913.9	11419.9	17651.6	20428.4	12614.3	11184	18790.7	10994.6	21878.4	17305.2	15978.1	12683.1	6586.63	10995.9	13911.1	15987.8	22414.5	22561.4	18952.7	11100	24625.7	19950.3	17158.7	13450.5	18678.7	24628.5	9855.67	21348.1	22005.4	19712.9	13736	7115.67	7028.88	16178.2	5941.69	18646.8	24146.8	25204.4	11578.3	22250.9	21558.4	11163.6	8503.64	19433.9
	10879.8	14894.1	13390.5	17501.2	13570.7	12862.3	11364.1	17563.4	20321.7	12542.9	11132.9	18684.9	10943.6	21757.5	17203.3	15887.7	12614.4	6562.13	10940.8	13842.5	15912.3	22280.7	22433.1	18844.1	11053.4	24478.9	19834.8	17065.8	13376.9	18582.4	24496.2	9815.48	21209.9	21882.1	19599	13674.1	7086.55	6996.54	16102.1	5921.54	18534.1	24008.2	25069.8	11521.6	22105.9	21431	11119.1	8471.09	19327.4
	10836.6	14828.3	13324.1	17417.1	13496.6	12810.8	11308.6	17475.8	20215.7	12472	11082.1	18579.7	10892.8	21637.3	17102.1	15798	12546.1	6537.76	10885.9	13774.4	15837.2	22147.6	22305.5	18735.9	11007.1	24333	19719.9	16973.3	13303.7	18486.6	24364.5	9775.46	21072.6	21759.5	19485.7	13612.4	7057.58	6964.41	16026.3	5901.46	18422	23870.4	24935.8	11465.1	21961.8	21304.4	11074.8	8438.67	19221.3
	10793.6	14762.8	13258.1	17333.5	13422.9	12759.6	11253.4	17388.6	20110.1	12401.5	11031.5	18475.1	10842.2	21517.7	17001.5	15708.8	12478.1	6513.51	10831.4	13706.5	15762.5	22015.3	22178.6	18628.4	10961	24188	19605.7	16881.2	13231.1	18391.4	24233.5	9735.6	20936.3	21637.5	19373	13551	7028.74	6932.48	15950.7	5881.47	18310.7	23733.4	24802.6	11409	21818.8	21178.4	11030.7	8406.38	19115.8
	10750.7	14697.6	13192.5	17250.3	13349.8	12708.7	11198.5	17301.9	20005.1	12331.5	10981.3	18371	10791.9	21398.7	16901.5	15620.2	12410.6	6489.39	10777.1	13639	15688.2	21883.7	22052.3	18521.4	10915.2	24043.7	19492.2	16789.6	13158.8	18296.6	24103.2	9695.9	20800.8	21516.3	19260.9	13489.8	7000.05	6900.76	15875.4	5861.56	18200.1	23597.1	24670	11353.1	21676.7	21053.1	10986.7	8374.22	19010.8
	10708.1	14632.6	13127.2	17167.5	13277	12657.9	11144	17215.7	19900.7	12262	10931.3	18267.6	10741.8	21280.4	16802.1	15532.2	12343.4	6465.39	10723.1	13571.8	15614.2	21752.9	21926.7	18415	10869.5	23900.3	19379.2	16698.5	13087.1	18202.4	23973.5	9656.37	20666.2	21395.6	19149.4	13429	6971.5	6869.23	15800.5	5841.73	18090.2	23461.6	24538	11297.5	21535.6	20928.5	10942.9	8342.19	18906.3
	10665.6	14568	13062.3	17085.2	13204.8	12607.4	11089.7	17129.9	19796.7	12192.9	10881.6	18164.8	10691.9	21162.7	16703.4	15444.7	12276.6	6441.52	10669.4	13505	15540.7	21622.9	21801.7	18309.1	10824.1	23757.8	19267	16607.8	13015.8	18108.7	23844.5	9616.99	20532.6	21275.7	19038.6	13368.3	6943.09	6837.9	15725.8	5821.99	17981	23326.9	24406.7	11242.1	21395.5	20804.6	10899.3	8310.29	18802.4
	10623.2	14503.6	12997.8	17003.3	13133	12557.1	11035.8	17044.7	19693.4	12124.3	10832.2	18062.5	10642.2	21045.5	16605.2	15357.8	12210.1	6417.77	10615.9	13438.5	15467.5	21493.6	21677.4	18203.8	10778.9	23616.1	19155.3	16517.6	12944.9	18015.5	23716.1	9577.78	20399.8	21156.4	18928.4	13308	6914.83	6806.78	15651.4	5802.32	17872.5	23192.9	24276.1	11187.1	21256.3	20681.3	10855.8	8278.52	18698.9
	10581.1	14439.5	12933.6	16921.8	13061.6	12507.1	10982.1	16959.9	19590.5	12056.1	10783.1	17960.9	10592.7	20929.1	16507.7	15271.5	12144	6394.15	10562.8	13372.3	15394.7	21365	21553.8	18099.1	10733.9	23475.1	19044.3	16427.9	12874.5	17922.7	23588.3	9538.74	20268	21037.7	18818.7	13247.8	6886.7	6775.85	15577.2	5782.74	17764.8	23059.7	24146.2	11132.3	21118.1	20558.8	10812.5	8246.87	18596
	10539.1	14375.7	12869.8	16840.7	12990.7	12457.2	10928.8	16875.5	19488.2	11988.4	10734.2	17859.8	10543.5	20813.2	16410.7	15185.7	12078.3	6370.65	10509.9	13306.4	15322.3	21237.2	21430.8	17994.9	10689.2	23335.1	18933.9	16338.6	12804.6	17830.5	23461.2	9499.85	20137	20919.7	18709.7	13188	6858.71	6745.12	15503.4	5763.24	17657.7	22927.2	24016.8	11077.8	20980.9	20436.9	10769.4	8215.36	18493.6
	10497.3	14312.2	12806.3	16760	12920.3	12407.6	10875.8	16791.7	19386.4	11921.1	10685.6	17759.3	10494.4	20697.9	16314.4	15100.5	12013	6347.27	10457.3	13240.9	15250.2	21110.2	21308.5	17891.3	10644.7	23195.8	18824.2	16249.7	12735.1	17738.8	23334.7	9461.13	20006.9	20802.3	18601.3	13128.4	6830.87	6714.58	15429.9	5743.82	17551.3	22795.5	23888.2	11023.6	20844.5	20315.7	10726.5	8183.98	18391.7
	10455.7	14248.9	12743.2	16679.8	12850.3	12358.2	10823	16708.3	19285.2	11854.2	10637.4	17659.3	10445.6	20583.3	16218.7	15015.8	11948	6324.01	10404.9	13175.7	15178.6	20983.9	21186.8	17788.3	10600.4	23057.3	18715	16161.4	12666.1	17647.6	23208.9	9422.56	19877.6	20685.6	18493.5	13069	6803.16	6684.24	15356.7	5724.48	17445.6	22664.5	23760.2	10969.6	20709.1	20195.2	10683.7	8152.73	18290.3
	10414.3	14185.9	12680.5	16600	12780.8	12309	10770.6	16625.4	19184.4	11787.8	10589.3	17560	10397	20469.3	16123.5	14931.7	11883.4	6300.88	10352.9	13110.8	15107.3	20858.3	21065.8	17685.8	10556.3	22919.7	18606.5	16073.4	12597.5	17556.9	23083.7	9384.16	19749.3	20569.5	18386.3	13009.9	6775.59	6654.08	15283.7	5705.22	17340.6	22534.3	23632.9	10916	20574.7	20075.4	10641.1	8121.6	18189.5
	10373	14123.2	12618.1	16520.5	12711.7	12260.1	10718.5	16542.9	19084.2	11721.8	10541.6	17461.2	10348.6	20355.8	16029	14848.1	11819.1	6277.86	10301.1	13046.3	15036.3	20733.5	20945.4	17583.9	10512.5	22782.9	18498.6	15985.9	12529.3	17466.6	22959.1	9345.93	19621.8	20454.1	18279.7	12951.1	6748.16	6624.13	15211.1	5686.04	17236.3	22404.8	23506.2	10862.6	20441.2	19956.2	10598.6	8090.61	18089.1
	10331.9	14060.8	12556	16441.5	12643	12211.3	10666.6	16460.9	18984.6	11656.2	10494.1	17363	10300.4	20243	15935	14765	11755.2	6254.97	10249.5	12982.1	14965.8	20609.3	20825.7	17482.5	10468.8	22646.8	18391.4	15898.9	12461.6	17376.9	22835.2	9307.85	19495.1	20339.3	18173.7	12892.5	6720.87	6594.36	15138.7	5666.94	17132.7	22276.1	23380.1	10809.4	20308.6	19837.8	10556.3	8059.74	17989.3
	10291	13998.7	12494.3	16362.9	12574.8	12162.8	10615.1	16379.3	18885.4	11591.1	10446.9	17265.4	10252.5	20130.8	15841.6	14682.5	11691.7	6232.19	10198.3	12918.2	14895.6	20486	20706.6	17381.6	10425.4	22511.6	18284.7	15812.3	12394.3	17287.7	22711.9	9269.93	19369.3	20225.2	18068.3	12834.2	6693.71	6564.78	15066.6	5647.93	17029.8	22148.1	23254.7	10756.6	20176.9	19719.9	10514.2	8029.01	17890
	10250.2	13936.8	12433	16284.8	12507	12114.5	10563.9	16298.2	18786.8	11526.4	10400	17168.3	10204.7	20019.2	15748.8	14600.5	11628.5	6209.54	10147.3	12854.6	14825.8	20363.3	20588.1	17281.4	10382.2	22377.2	18178.7	15726.2	12327.5	17198.9	22589.2	9232.18	19244.4	20111.6	17963.5	12776.1	6666.7	6535.39	14994.9	5628.99	16927.5	22020.8	23130	10704	20046.1	19602.8	10472.3	7998.4	17791.1
	10209.7	13875.2	12372	16207	12439.6	12066.5	10512.9	16217.6	18688.6	11462.1	10353.4	17071.8	10157.2	19908.1	15656.6	14519.1	11565.7	6187	10096.6	12791.3	14756.3	20241.4	20470.3	17181.6	10339.2	22243.5	18073.3	15640.5	12261.1	17110.6	22467.1	9194.58	19120.3	19998.7	17859.3	12718.3	6639.82	6506.19	14923.4	5610.13	16825.9	21894.3	23005.9	10651.7	19916.3	19486.3	10430.5	7967.93	17692.8
	10169.3	13813.9	12311.4	16129.6	12372.7	12018.6	10462.3	16137.4	18591	11398.3	10307	16975.8	10109.9	19797.7	15565	14438.2	11503.2	6164.58	10046.1	12728.4	14687.2	20120.2	20353.1	17082.4	10296.5	22110.7	17968.5	15555.2	12195.1	17022.9	22345.7	9157.15	18997.1	19886.5	17755.6	12660.7	6613.07	6477.17	14852.2	5591.36	16725	21768.4	22882.4	10599.6	19787.3	19370.5	10388.9	7937.58	17595
	10129	13752.9	12251.1	16052.6	12306.2	11971	10411.9	16057.6	18493.9	11334.9	10260.9	16880.5	10062.8	19687.9	15473.9	14357.8	11441.1	6142.28	9995.95	12665.8	14618.5	19999.7	20236.6	16983.8	10253.9	21978.6	17864.3	15470.4	12129.5	16935.6	22224.9	9119.88	18874.7	19774.8	17652.6	12603.4	6586.47	6448.34	14781.3	5572.66	16624.7	21643.4	22759.6	10547.9	19659.3	19255.4	10347.5	7907.36	17497.8
	10089	13692.1	12191.1	15976	12240.2	11923.5	10361.8	15978.3	18397.3	11271.8	10215	16785.6	10015.9	19578.6	15383.4	14277.9	11379.3	6120.1	9946.04	12603.5	14550.1	19880	20120.7	16885.7	10211.6	21847.4	17760.7	15386.1	12064.4	16848.7	22104.7	9082.77	18753.1	19663.8	17550.1	12546.4	6559.99	6419.69	14710.7	5554.04	16525.1	21519	22637.4	10496.4	19532.1	19140.9	10306.2	7877.28	17401
	10049.1	13631.6	12131.5	15899.9	12174.5	11876.3	10312.1	15899.4	18301.2	11209.2	10169.4	16691.4	9969.27	19470	15293.5	14198.6	11317.9	6098.03	9896.39	12541.5	14482.1	19760.9	20005.4	16788.2	10169.5	21716.9	17657.7	15302.2	11999.7	16762.4	21985.1	9045.81	18632.3	19553.4	17448.3	12489.6	6533.66	6391.23	14640.4	5535.51	16426.2	21395.4	22515.9	10445.1	19405.8	19027.1	10265.1	7847.32	17304.7
	10009.4	13571.4	12072.2	15824.1	12109.3	11829.3	10262.6	15821	18205.7	11147	10124.1	16597.6	9922.81	19361.9	15204.1	14119.8	11256.8	6076.08	9847.01	12479.9	14414.5	19642.6	19890.8	16691.1	10127.6	21587.1	17555.3	15218.7	11935.4	16676.5	21866.2	9009.02	18512.4	19443.6	17347	12433	6507.46	6362.94	14570.3	5517.05	16327.9	21272.4	22395	10394.2	19280.4	18913.9	10224.2	7817.49	17208.9
	9969.8	13511.4	12013.3	15748.7	12044.5	11782.5	10213.4	15743	18110.6	11085.3	10079	16504.5	9876.57	19254.4	15115.3	14041.4	11196.1	6054.24	9797.9	12418.6	14347.2	19524.9	19776.8	16594.7	10085.9	21458.2	17453.5	15135.6	11871.6	16591.1	21747.8	8972.39	18393.3	19334.4	17246.3	12376.7	6481.39	6334.84	14500.6	5498.67	16230.3	21150.2	22274.7	10343.5	19155.9	18801.4	10183.4	7787.78	17113.7
	9930.42	13451.8	11954.7	15673.7	11980.1	11736	10164.4	15665.4	18016	11023.9	10034.2	16411.9	9830.54	19147.5	15027.1	13963.6	11135.7	6032.52	9749.05	12357.5	14280.3	19408	19663.4	16498.7	10044.5	21330	17352.3	15053	11808.1	16506.2	21630.1	8935.92	18275.1	19225.9	17146.2	12320.7	6455.45	6306.92	14431.2	5480.37	16133.3	21028.7	22155.1	10293	19032.3	18689.5	10142.8	7758.21	17018.9
	9891.21	13392.3	11896.4	15599.1	11916.1	11689.6	10115.8	15588.2	17921.9	10962.9	9989.64	16319.8	9784.72	19041.2	14939.4	13886.3	11075.6	6010.91	9700.46	12296.8	14213.7	19291.7	19550.7	16403.3	10003.2	21202.6	17251.7	14970.9	11745.1	16421.8	21513	8899.61	18157.6	19117.9	17046.6	12264.9	6429.65	6279.17	14362.1	5462.15	16037	20907.9	22036.1	10242.8	18909.5	18578.3	10102.4	7728.77	16924.6
	9852.17	13333.2	11838.5	15524.8	11852.6	11643.5	10067.4	15511.5	17828.4	10902.3	9945.35	16228.2	9739.11	18935.5	14852.3	13809.5	11015.9	5989.41	9652.13	12236.4	14147.5	19176.2	19438.5	16308.5	9962.15	21076	17151.7	14889.1	11682.4	16337.8	21396.5	8863.45	18040.9	19010.6	16947.6	12209.3	6403.99	6251.61	14293.2	5444.01	15941.3	20787.9	21917.7	10192.9	18787.6	18467.7	10062.1	7699.45	16830.9
	9813.3	13274.3	11780.9	15451	11789.4	11597.5	10019.4	15435.3	17735.3	10842.2	9901.31	16137.2	9693.72	18830.3	14765.7	13733.2	10956.6	5968.03	9604.06	12176.4	14081.6	19061.4	19327	16214.1	9921.31	20950.1	17052.3	14807.8	11620.2	16254.3	21280.6	8827.46	17925	18903.9	16849.2	12154.1	6378.45	6224.22	14224.7	5425.94	15846.3	20668.5	21799.9	10143.3	18666.5	18357.8	10022	7670.27	16737.6
	9774.6	13215.7	11723.7	15377.6	11726.7	11551.8	9971.58	15359.4	17642.7	10782.4	9857.53	16046.8	9648.53	18725.7	14679.7	13657.4	10897.5	5946.77	9556.26	12116.6	14016.1	18947.2	19216.1	16120.3	9880.68	20824.9	16953.4	14727	11558.4	16171.3	21165.3	8791.62	17810	18797.8	16751.4	12099	6353.05	6197	14156.4	5407.96	15751.9	20549.8	21682.8	10093.9	18546.3	18248.6	9982.13	7641.21	16644.9
	9736.06	13157.3	11666.7	15304.5	11664.3	11506.2	9924.07	15284	17550.6	10723	9814	15956.9	9603.56	18621.7	14594.2	13582.1	10838.9	5925.61	9508.71	12057.2	13951	18833.7	19105.8	16027	9840.26	20700.6	16855.2	14646.5	11497	16088.7	21050.6	8755.94	17695.7	18692.2	16654.1	12044.2	6327.78	6169.96	14088.4	5390.06	15658.1	20431.8	21566.3	10044.8	18426.9	18139.9	9942.39	7612.28	16552.6
	9697.69	13099.2	11610.1	15231.8	11602.4	11460.9	9876.83	15209	17459	10664	9770.72	15867.5	9558.8	18518.2	14509.3	13507.3	10780.5	5904.57	9461.43	11998	13886.1	18721	18996.1	15934.3	9800.04	20576.9	16757.5	14566.5	11436	16006.6	20936.5	8720.42	17582.2	18587.3	16557.4	11989.7	6302.64	6143.1	14020.8	5372.23	15564.9	20314.6	21450.4	9995.89	18308.4	18032	9902.81	7583.48	16460.8
	9659.49	13041.4	11553.8	15159.5	11540.9	11415.8	9829.87	15134.4	17367.8	10605.4	9727.69	15778.6	9514.24	18415.3	14424.9	13433	10722.5	5883.64	9414.4	11939.2	13821.7	18608.9	18887.1	15842.1	9760.04	20454	16660.4	14486.9	11375.4	15924.9	20823	8685.06	17469.5	18483	16461.3	11935.4	6277.63	6116.4	13953.4	5354.48	15472.4	20198	21335.2	9947.29	18190.7	17924.6	9863.41	7554.8	16369.5
	9621.46	12983.8	11497.9	15087.6	11479.7	11370.9	9783.19	15060.2	17277.2	10547.2	9684.91	15690.3	9469.9	18313	14341	13359.2	10664.8	5862.81	9367.62	11880.7	13757.6	18497.4	18778.6	15750.4	9720.24	20331.9	16563.9	14407.8	11315.2	15843.7	20710.1	8649.86	17357.6	18379.3	16365.7	11881.4	6252.75	6089.88	13886.3	5336.81	15380.6	20082.1	21220.5	9898.94	18073.9	17817.9	9824.17	7526.26	16278.8
	9583.59	12926.5	11442.3	15016	11419	11326.2	9736.78	14986.4	17187.1	10489.4	9642.38	15602.5	9425.76	18211.2	14257.7	13285.8	10607.5	5842.1	9321.11	11822.4	13693.8	18386.7	18670.8	15659.2	9680.64	20210.5	16468	14329	11255.3	15763	20597.8	8614.81	17246.5	18276.1	16270.7	11827.6	6228	6063.53	13819.5	5319.21	15289.3	19966.9	21106.5	9850.85	17957.9	17711.8	9785.11	7497.84	16188.5
	9545.88	12869.5	11387	14944.8	11358.6	11281.7	9690.64	14913.1	17097.4	10431.9	9600.09	15515.2	9381.84	18110	14174.9	13212.9	10550.5	5821.5	9274.85	11764.5	13630.4	18276.6	18563.5	15568.5	9641.25	20089.8	16372.6	14250.7	11195.9	15682.7	20486.1	8579.92	17136.1	18173.6	16176.2	11774.1	6203.38	6037.35	13753	5301.7	15198.7	19852.3	20993.1	9803.02	17842.7	17606.4	9746.21	7469.55	16098.7
	9508.35	12812.7	11332	14874	11298.7	11237.4	9644.77	14840.1	17008.2	10374.9	9558.05	15428.5	9338.12	18009.3	14092.6	13140.5	10493.8	5801.01	9228.84	11706.9	13567.3	18167.2	18456.9	15478.4	9602.06	19969.9	16277.8	14172.8	11136.9	15602.9	20375	8545.19	17026.5	18071.6	16082.3	11720.8	6178.89	6011.33	13686.8	5284.26	15108.6	19738.5	20880.3	9755.44	17728.3	17501.6	9707.48	7441.39	16009.4
	9470.98	12756.2	11277.3	14803.6	11239.1	11193.3	9599.17	14767.6	16919.4	10318.2	9516.26	15342.3	9294.61	17909.3	14010.9	13068.6	10437.4	5780.63	9183.09	11649.6	13504.5	18058.5	18350.9	15388.8	9563.08	19850.7	16183.6	14095.4	11078.2	15523.5	20264.5	8510.62	16917.6	17970.2	15988.9	11667.7	6154.53	5985.49	13620.9	5266.9	15019.2	19625.3	20768.1	9708.12	17614.7	17397.4	9668.92	7413.35	15920.5
	9433.77	12699.9	11222.9	14733.5	11179.9	11149.4	9553.85	14695.5	16831.2	10261.9	9474.71	15256.5	9251.3	17809.7	13929.7	12997.1	10381.4	5760.35	9137.59	11592.6	13442.1	17950.4	18245.4	15299.6	9524.29	19732.2	16090	14018.3	11019.9	15444.5	20154.6	8476.2	16809.5	17869.4	15896.1	11614.9	6130.3	5959.81	13555.3	5249.62	14930.4	19512.8	20656.5	9661.05	17502	17293.8	9630.53	7385.44	15832.2
	9396.73	12643.9	11168.9	14663.8	11121.1	11105.7	9508.79	14623.8	16743.4	10206	9433.4	15171.3	9208.2	17710.7	13849	12926.1	10325.6	5740.19	9092.34	11535.9	13380	17843	18140.6	15211	9485.71	19614.4	15996.9	13941.7	10962.1	15366.1	20045.2	8441.94	16702.2	17769.2	15803.9	11562.4	6106.2	5934.29	13490	5232.41	14842.2	19401	20545.5	9614.24	17390	17190.9	9592.31	7357.66	15744.4
	9359.85	12588.2	11115.2	14594.5	11062.7	11062.2	9463.99	14552.4	16656.1	10150.4	9392.33	15086.7	9165.31	17612.3	13768.8	12855.6	10270.3	5720.13	9047.34	11479.6	13318.3	17736.3	18036.3	15122.9	9447.33	19497.4	15904.3	13865.5	10904.6	15288	19936.4	8407.83	16595.6	17669.5	15712.1	11510.1	6082.22	5908.94	13424.9	5215.28	14754.6	19289.9	20435.2	9567.68	17278.8	17088.6	9554.26	7330.01	15657
	9323.13	12532.7	11061.8	14525.5	11004.6	11018.9	9419.46	14481.5	16569.3	10095.2	9351.49	15002.5	9122.63	17514.4	13689.1	12785.6	10215.2	5700.17	9002.59	11423.5	13256.9	17630.2	17932.7	15035.4	9409.15	19381.1	15812.3	13789.7	10847.4	15210.4	19828.3	8373.88	16489.8	17570.4	15621	11458	6058.37	5883.75	13360.2	5198.23	14667.6	19179.4	20325.4	9521.37	17168.5	16986.9	9516.38	7302.48	15570.1
	9286.58	12477.4	11008.7	14456.9	10947	10975.8	9375.2	14411	16482.9	10040.4	9310.9	14918.8	9080.15	17417	13610	12716	10160.4	5680.33	8958.09	11367.7	13195.8	17524.8	17829.6	14948.3	9371.17	19265.4	15720.9	13714.3	10790.7	15133.3	19720.6	8340.09	16384.7	17471.9	15530.4	11406.2	6034.65	5858.73	13295.8	5181.25	14581.2	19069.6	20216.2	9475.31	17058.9	16885.8	9478.66	7275.08	15483.7
	9250.19	12422.4	10955.9	14388.6	10889.7	10932.9	9331.19	14340.9	16397	9985.89	9270.54	14835.7	9037.87	17320.2	13531.3	12646.8	10106	5660.59	8913.84	11312.2	13135.1	17420	17727.1	14861.7	9333.39	19150.5	15630	13639.3	10734.3	15056.5	19613.6	8306.45	16280.3	17374	15440.3	11354.7	6011.05	5833.87	13231.6	5164.35	14495.4	18960.4	20107.6	9429.51	16950.1	16785.3	9441.12	7247.8	15397.8
	9213.96	12367.7	10903.4	14320.7	10832.8	10890.2	9287.45	14271.1	16311.5	9931.79	9230.42	14753	8995.8	17223.9	13453.2	12578.1	10051.9	5640.95	8869.84	11257	13074.7	17315.8	17625.2	14775.6	9295.8	19036.3	15539.7	13564.8	10678.3	14980.3	19507.2	8272.96	16176.7	17276.6	15350.7	11303.4	5987.58	5809.16	13167.7	5147.53	14410.2	18851.9	19999.7	9383.95	16842.1	16685.4	9403.74	7220.66	15312.3
	9177.89	12313.2	10851.3	14253.2	10776.2	10847.7	9243.97	14201.8	16226.6	9878.04	9190.53	14670.8	8953.93	17128.1	13375.5	12509.9	9998.08	5621.42	8826.08	11202.1	13014.6	17212.3	17523.9	14690.1	9258.42	18922.8	15449.9	13490.6	10622.7	14904.4	19401.3	8239.63	16073.8	17179.8	15261.7	11252.3	5964.23	5784.62	13104.2	5130.78	14325.5	18744.1	19892.3	9338.64	16734.8	16586.2	9366.53	7193.63	15227.4
	9141.98	12259	10799.4	14186	10720.1	10805.4	9200.75	14132.8	16142	9824.66	9150.88	14589.2	8912.27	17032.9	13298.4	12442.1	9944.59	5602	8782.57	11147.5	12954.9	17109.5	17423.2	14605	9221.22	18810	15360.7	13416.9	10567.4	14829	19296	8206.46	15971.6	17083.6	15173.2	11201.5	5941.01	5760.24	13040.9	5114.11	14241.5	18636.9	19785.5	9293.58	16628.4	16487.5	9329.49	7166.74	15142.9
	9106.24	12205	10747.9	14119.1	10664.2	10763.3	9157.78	14064.2	16057.9	9771.63	9111.45	14508	8870.81	16938.2	13221.8	12374.8	9891.42	5582.67	8739.3	11093.2	12895.5	17007.2	17323	14520.4	9184.23	18697.9	15272	13343.6	10512.5	14754	19191.2	8173.44	15870.1	16987.9	15085.3	11150.9	5917.91	5736.01	12977.9	5097.51	14158	18530.4	19679.3	9248.76	16522.7	16389.5	9292.62	7139.97	15058.9
	9070.66	12151.2	10696.6	14052.6	10608.8	10721.4	9115.07	13996	15974.3	9718.95	9072.26	14427.3	8829.55	16844.1	13145.6	12307.9	9838.55	5563.46	8696.28	11039.2	12836.4	16905.7	17223.4	14436.4	9147.42	18586.5	15183.9	13270.6	10457.9	14679.5	19087	8140.57	15769.4	16892.8	14997.9	11100.5	5894.94	5711.94	12915.2	5080.99	14075.1	18424.5	19573.7	9204.19	16417.7	16292.1	9255.91	7113.32	14975.3
	9035.23	12097.7	10645.7	13986.5	10553.7	10679.6	9072.62	13928.2	15891.2	9666.62	9033.3	14347.1	8788.49	16750.5	13070	12241.4	9786	5544.34	8653.5	10985.4	12777.6	16804.7	17124.4	14352.8	9110.81	18475.7	15096.3	13198.1	10403.8	14605.3	18983.4	8107.85	15669.3	16798.2	14911	11050.4	5872.09	5688.03	12852.8	5064.55	13992.8	18319.2	19468.7	9159.87	16313.5	16195.2	9219.38	7086.8	14892.2
	8999.96	12044.5	10595	13920.7	10499	10638.1	9030.42	13860.8	15808.4	9614.64	8994.56	14267.5	8747.63	16657.4	12994.8	12175.4	9733.75	5525.33	8610.96	10932	12719.2	16704.4	17026	14269.7	9074.4	18365.7	15009.2	13126	10349.9	14531.7	18880.4	8075.29	15570	16704.2	14824.6	11000.6	5849.36	5664.27	12790.7	5048.18	13911	18214.6	19364.2	9115.79	16210.1	16099	9183.01	7060.41	14809.6
	8964.86	11991.5	10544.7	13855.3	10444.6	10596.7	8988.47	13793.8	15726.2	9563.01	8956.06	14188.2	8706.98	16564.8	12920.2	12109.8	9681.81	5506.42	8568.66	10878.9	12661.1	16604.7	16928.1	14187.1	9038.17	18256.3	14922.7	13054.2	10296.5	14458.4	18777.9	8042.88	15471.4	16610.7	14738.7	10951	5826.76	5640.67	12728.8	5031.88	13829.8	18110.7	19260.4	9071.95	16107.4	16003.3	9146.81	7034.14	14727.5
	8929.91	11938.8	10494.6	13790.2	10390.6	10555.6	8946.78	13727.1	15644.3	9511.72	8917.77	14109.5	8666.52	16472.7	12846	12044.6	9630.18	5487.61	8526.6	10826	12603.3	16505.6	16830.8	14105	9002.14	18147.6	14836.7	12982.9	10243.4	14385.5	18675.9	8010.63	15373.4	16517.8	14653.4	10901.6	5804.28	5617.22	12667.3	5015.66	13749.2	18007.4	19157.1	9028.36	16005.5	15908.3	9110.77	7007.99	14645.8
	8895.12	11886.3	10444.8	13725.4	10336.9	10514.6	8905.34	13660.8	15563	9460.77	8879.71	14031.3	8626.27	16381.2	12772.3	11979.9	9578.84	5468.9	8484.78	10773.4	12545.8	16407.1	16734.1	14023.3	8966.3	18039.6	14751.2	12912	10190.6	14313.1	18574.6	7978.52	15276.2	16425.4	14568.6	10852.4	5781.92	5593.92	12606	4999.52	13669.2	17904.7	19054.4	8985.01	15904.2	15813.8	9074.91	6981.97	14564.6
	8860.49	11834	10395.4	13661	10283.6	10473.8	8864.14	13594.9	15482	9410.17	8841.88	13953.5	8586.22	16290.2	12699.1	11915.6	9527.81	5450.3	8443.2	10721.2	12488.7	16309.3	16637.9	13942.2	8930.65	17932.3	14666.2	12841.5	10138.2	14241.1	18473.7	7946.57	15179.6	16333.5	14484.3	10803.5	5759.68	5570.77	12545.1	4983.45	13589.6	17802.6	18952.2	8941.9	15803.8	15719.9	9039.21	6956.07	14483.9
	8826.01	11782	10346.2	13596.9	10230.7	10433.2	8823.19	13529.3	15401.5	9359.9	8804.27	13876.2	8546.36	16199.7	12626.3	11851.8	9477.09	5431.79	8401.86	10669.2	12431.8	16212.1	16542.3	13861.5	8895.18	17825.6	14581.8	12771.3	10086.1	14169.5	18373.5	7914.77	15083.8	16242.2	14400.5	10754.9	5737.56	5547.77	12484.4	4967.45	13510.7	17701.2	18850.7	8899.02	15704	15626.6	9003.67	6930.3	14403.6
	8791.7	11730.2	10297.3	13533.1	10178.1	10392.8	8782.49	13464.1	15321.5	9309.97	8766.88	13799.4	8506.7	16109.7	12554	11788.3	9426.66	5413.38	8360.75	10617.5	12375.3	16115.4	16447.2	13781.4	8859.91	17719.6	14497.9	12701.6	10034.4	14098.3	18273.7	7883.12	14988.6	16151.4	14317.3	10706.5	5715.57	5524.93	12424	4951.53	13432.3	17600.4	18749.7	8856.39	15605	15533.9	8968.31	6904.65	14323.8
	8757.53	11678.7	10248.7	13469.7	10125.8	10352.6	8742.04	13399.3	15241.8	9260.37	8729.7	13723.1	8467.24	16020.2	12482.2	11725.3	9376.52	5395.08	8319.88	10566.1	12319.1	16019.4	16352.7	13701.7	8824.82	17614.2	14414.5	12632.2	9983.04	14027.5	18174.6	7851.62	14894.1	16061.2	14234.5	10658.3	5693.69	5502.23	12363.9	4935.69	13354.5	17500.2	18649.3	8814	15506.7	15441.8	8933.11	6879.13	14244.5
	8723.53	11627.4	10200.4	13406.7	10073.9	10312.6	8701.83	13334.8	15162.6	9211.11	8692.75	13647.2	8427.98	15931.2	12410.9	11662.7	9326.69	5376.87	8279.25	10514.9	12263.2	15924	16258.8	13622.4	8789.92	17509.5	14331.7	12563.3	9932.01	13957.2	18075.9	7820.27	14800.2	15971.5	14152.2	10610.3	5671.93	5479.68	12304.1	4919.91	13277.2	17400.6	18549.4	8771.84	15409.1	15350.2	8898.07	6853.73	14165.6
	8689.68	11576.3	10152.4	13343.9	10022.3	10272.7	8661.86	13270.7	15083.9	9162.17	8656.02	13571.8	8388.91	15842.7	12340	11600.5	9277.15	5358.76	8238.84	10464.1	12207.6	15829.2	16165.4	13543.7	8755.21	17405.4	14249.3	12494.7	9881.32	13887.2	17977.8	7789.08	14707.1	15882.3	14070.5	10562.6	5650.3	5457.28	12244.5	4904.21	13200.4	17301.6	18450.1	8729.92	15312.2	15259.3	8863.2	6828.45	14087.1
	8655.98	11525.5	10104.7	13281.5	9971.04	10233.1	8622.14	13207	15005.5	9113.56	8619.5	13496.9	8350.04	15754.7	12269.6	11538.7	9227.9	5340.75	8198.67	10413.5	12152.3	15735	16072.5	13465.4	8720.68	17302.1	14167.5	12426.5	9830.97	13817.7	17880.3	7758.03	14614.6	15793.7	13989.2	10515.2	5628.78	5435.02	12185.3	4888.59	13124.2	17203.3	18351.4	8688.23	15216	15168.8	8828.5	6803.29	14009.1
	8622.44	11474.9	10057.2	13219.4	9920.14	10193.6	8582.65	13143.6	14927.6	9065.28	8583.2	13422.4	8311.37	15667.2	12199.7	11477.3	9178.95	5322.84	8158.74	10363.2	12097.3	15641.4	15980.2	13387.6	8686.33	17199.3	14086.1	12358.7	9780.95	13748.6	17783.3	7727.13	14522.7	15705.6	13908.5	10467.9	5607.38	5412.91	12126.3	4873.03	13048.5	17105.6	18253.3	8646.78	15120.5	15079	8793.97	6778.26	13931.6
	8589.06	11424.6	10010.1	13157.7	9869.57	10154.3	8543.41	13080.6	14850.1	9017.32	8547.11	13348.4	8272.89	15580.2	12130.2	11416.3	9130.29	5305.02	8119.03	10313.2	12042.7	15548.4	15888.5	13310.2	8652.17	17097.2	14005.3	12291.3	9731.27	13679.8	17686.8	7696.38	14431.5	15618	13828.2	10420.9	5586.1	5390.95	12067.7	4857.55	12973.4	17008.4	18155.7	8605.56	15025.7	14989.7	8759.59	6753.35	13854.5
	8555.82	11374.5	9963.2	13096.2	9819.33	10115.2	8504.4	13017.9	14773.1	8969.69	8511.23	13274.9	8234.6	15493.8	12061.2	11355.7	9081.91	5287.3	8079.55	10263.4	11988.3	15455.9	15797.3	13233.3	8618.2	16995.7	13925	12224.2	9681.92	13611.5	17590.9	7665.78	14341	15530.9	13748.5	10374.2	5564.93	5369.12	12009.3	4842.15	12898.7	16911.9	18058.6	8564.57	14931.6	14901	8725.39	6728.57	13777.9
	8522.74	11324.6	9916.6	13035.1	9769.42	10076.3	8465.63	12955.6	14696.5	8922.37	8475.56	13201.8	8196.51	15407.8	11992.6	11295.6	9033.83	5269.68	8040.31	10214	11934.3	15364.1	15706.6	13156.9	8584.4	16894.9	13845.2	12157.6	9632.9	13543.6	17495.5	7635.33	14251.1	15444.3	13669.2	10327.6	5543.88	5347.44	11951.2	4826.81	12824.7	16816	17962.1	8523.82	14838.2	14812.9	8691.35	6703.9	13701.7
	8489.82	11275	9870.28	12974.3	9719.84	10037.5	8427.1	12893.7	14620.3	8875.37	8440.11	13129.2	8158.61	15322.3	11924.5	11235.8	8986.04	5252.15	8001.29	10164.8	11880.5	15272.9	15616.5	13081	8550.79	16794.7	13765.9	12091.3	9584.21	13476	17400.6	7605.03	14161.9	15358.3	13590.4	10281.3	5522.95	5325.9	11893.3	4811.55	12751.1	16720.7	17866.2	8483.3	14745.5	14725.3	8657.47	6679.36	13626
	8457.04	11225.6	9824.24	12913.9	9670.59	9998.94	8388.8	12832.1	14544.5	8828.69	8404.86	13057	8120.91	15237.3	11856.9	11176.4	8938.53	5234.72	7962.5	10115.9	11827.1	15182.2	15526.9	13005.5	8517.35	16695.2	13687	12025.4	9535.84	13408.9	17306.3	7574.87	14073.3	15272.8	13512.1	10235.3	5502.14	5304.51	11835.8	4796.37	12678	16625.9	17770.8	8443.01	14653.4	14638.3	8623.76	6654.94	13550.7
	8424.42	11176.4	9778.48	12853.7	9621.67	9960.55	8350.74	12770.8	14469.1	8782.32	8369.83	12985.3	8083.4	15152.7	11789.6	11117.5	8891.31	5217.38	7923.94	10067.2	11774	15092.1	15437.8	12930.5	8484.1	16596.2	13608.7	11959.9	9487.8	13342.2	17212.5	7544.87	13985.4	15187.7	13434.4	10189.4	5481.44	5283.25	11778.6	4781.25	12605.5	16531.8	17676	8402.95	14562.1	14551.8	8590.22	6630.64	13475.9
	8391.94	11127.5	9732.99	12793.9	9573.07	9922.34	8312.91	12709.9	14394.1	8736.26	8334.99	12914	8046.08	15068.7	11722.9	11058.9	8844.37	5200.14	7885.61	10018.9	11721.1	15002.6	15349.3	12855.9	8451.03	16497.9	13530.9	11894.8	9440.08	13275.8	17119.2	7515.01	13898	15103.2	13357.1	10143.9	5460.86	5262.13	11721.6	4766.21	12533.5	16438.3	17581.7	8363.12	14471.4	14465.9	8556.84	6606.46	13401.5
	8359.62	11078.8	9687.77	12734.4	9524.79	9884.3	8275.31	12649.3	14319.6	8690.52	8300.37	12843.2	8008.95	14985.2	11656.5	11000.7	8797.72	5182.99	7847.5	9970.76	11668.6	14913.7	15261.3	12781.8	8418.14	16400.3	13453.6	11830	9392.68	13209.9	17026.4	7485.3	13811.3	15019.2	13280.2	10098.5	5440.39	5241.15	11664.9	4751.24	12462	16345.3	17488	8323.52	14381.4	14380.6	8523.62	6582.41	13327.5
	8327.45	11030.3	9642.82	12675.2	9476.83	9846.45	8237.94	12589.1	14245.5	8645.08	8265.95	12772.8	7972.02	14902.1	11590.7	10942.9	8751.35	5165.93	7809.62	9922.93	11616.3	14825.3	15173.8	12708.2	8385.42	16303.2	13376.7	11765.7	9345.6	13144.3	16934.2	7455.74	13725.3	14935.7	13203.9	10053.4	5420.03	5220.31	11608.5	4736.34	12391	16253	17394.8	8284.15	14292	14295.8	8490.57	6558.47	13254
	8295.42	10982	9598.15	12616.4	9429.18	9808.76	8200.79	12529.2	14171.8	8599.95	8231.73	12702.8	7935.27	14819.5	11525.2	10885.4	8705.26	5148.97	7771.96	9875.38	11564.4	14737.5	15086.9	12635	8352.88	16206.8	13300.4	11701.7	9298.83	13079.1	16842.5	7426.32	13639.9	14852.8	13128.1	10008.5	5399.79	5199.6	11552.4	4721.52	12320.6	16161.2	17302.1	8245	14203.3	14211.6	8457.68	6534.66	13181
	8263.55	10934	9553.74	12557.8	9381.86	9771.26	8163.88	12469.6	14098.5	8555.13	8197.71	12633.3	7898.72	14737.4	11460.2	10828.4	8659.45	5132.1	7734.52	9828.09	11512.7	14650.3	15000.5	12562.2	8320.52	16111	13224.5	11638	9252.38	13014.4	16751.3	7397.05	13555	14770.3	13052.7	9963.82	5379.67	5179.03	11496.6	4706.76	12250.6	16070	17210	8206.08	14115.3	14127.9	8424.95	6510.97	13108.3
	8231.82	10886.2	9509.61	12499.6	9334.85	9733.93	8127.2	12410.4	14025.6	8510.61	8163.9	12564.2	7862.35	14655.8	11395.6	10771.7	8613.92	5115.32	7697.31	9781.07	11461.3	14563.6	14914.6	12490	8288.33	16015.7	13149.1	11574.8	9206.24	12950	16660.6	7367.93	13470.8	14688.3	12977.8	9919.39	5359.66	5158.6	11441	4692.08	12181.1	15979.4	17118.4	8167.39	14027.9	14044.7	8392.39	6487.4	13036.2
	8200.25	10838.7	9465.73	12441.6	9288.15	9696.77	8090.73	12351.6	13953.1	8466.39	8130.28	12495.6	7826.18	14574.6	11331.5	10715.5	8568.67	5098.64	7660.32	9734.32	11410.3	14477.6	14829.2	12418.1	8256.32	15921.1	13074.2	11511.9	9160.41	12885.9	16570.5	7338.96	13387.3	14606.8	12903.4	9875.2	5339.76	5138.29	11385.8	4677.47	12112.1	15889.4	17027.4	8128.92	13941.1	13962.1	8360	6463.95	12964.4
	8168.82	10791.4	9422.13	12384	9241.76	9659.79	8054.5	12293	13881	8422.47	8096.86	12427.4	7790.19	14494	11267.8	10659.5	8523.7	5082.04	7623.55	9687.84	11359.5	14392	14744.4	12346.7	8224.48	15827.2	12999.8	11449.4	9114.89	12822.3	16480.9	7310.13	13304.3	14525.8	12829.4	9831.24	5319.97	5118.13	11330.8	4662.93	12043.7	15799.9	16936.9	8090.67	13855	13880.1	8327.76	6440.61	12893.1
	8137.53	10744.3	9378.79	12326.7	9195.68	9622.98	8018.49	12234.8	13809.3	8378.84	8063.64	12359.6	7754.39	14413.8	11204.5	10604	8479.01	5065.54	7587	9641.61	11309	14307.1	14660.1	12275.8	8192.82	15733.8	12925.9	11387.2	9069.68	12759.1	16391.7	7281.45	13221.9	14445.3	12756	9787.5	5300.3	5098.09	11276.1	4648.46	11975.7	15711	16847	8052.65	13769.6	13798.5	8295.69	6417.4	12822.2
	8106.4	10697.4	9335.71	12269.7	9149.9	9586.35	7982.69	12176.9	13738	8335.52	8030.62	12292.3	7718.78	14334	11141.6	10548.8	8434.59	5049.13	7550.67	9595.66	11258.8	14222.6	14576.3	12205.3	8161.33	15641	12852.4	11325.4	9024.77	12696.2	16303.1	7252.91	13140.1	14365.3	12683	9744	5280.73	5078.19	11221.7	4634.07	11908.2	15622.7	16757.5	8014.85	13684.7	13717.6	8263.78	6394.31	12751.8
	8075.4	10650.7	9292.89	12213	9104.44	9549.88	7947.12	12119.4	13667.2	8292.48	7997.79	12225.4	7683.35	14254.8	11079.2	10494.1	8390.44	5032.8	7514.56	9549.96	11208.9	14138.8	14493	12135.2	8130.01	15548.8	12779.4	11264	8980.17	12633.7	16215	7224.52	13059	14285.8	12610.4	9700.73	5261.28	5058.41	11167.5	4619.74	11841.2	15535	16668.6	7977.27	13600.6	13637.1	8232.04	6371.34	12681.8
	8044.56	10604.3	9250.33	12156.6	9059.27	9513.59	7911.77	12062.2	13596.7	8249.74	7965.15	12158.9	7648.11	14176	11017.1	10439.6	8346.56	5016.57	7478.67	9504.53	11159.3	14055.5	14410.2	12065.6	8098.86	15457.2	12706.9	11203	8935.86	12571.6	16127.4	7196.27	12978.4	14206.8	12538.4	9657.69	5241.94	5038.77	11113.7	4605.49	11774.6	15447.8	16580.2	7939.91	13517	13557.2	8200.45	6348.49	12612.2
	8013.86	10558.1	9208.03	12100.5	9014.41	9477.46	7876.64	12005.3	13526.6	8207.29	7932.71	12092.8	7613.06	14097.6	10955.5	10385.6	8302.96	5000.43	7443	9459.35	11109.9	13972.7	14327.9	11996.5	8067.88	15366.2	12634.9	11142.3	8891.86	12509.8	16040.4	7168.17	12898.4	14128.3	12466.8	9614.88	5222.71	5019.26	11060.1	4591.3	11708.6	15361.2	16492.4	7902.78	13434	13477.8	8169.03	6325.75	12543.1
	7983.3	10512.1	9165.99	12044.8	8969.84	9441.51	7841.73	11948.7	13456.9	8165.13	7900.45	12027.2	7578.2	14019.7	10894.4	10331.9	8259.63	4984.37	7407.54	9414.44	11060.8	13890.5	14246.2	11927.7	8037.08	15275.8	12563.3	11082	8848.16	12448.4	15953.8	7140.21	12819	14050.2	12395.7	9572.3	5203.59	4999.87	11006.8	4577.19	11643	15275.1	16405.1	7865.86	13351.7	13399	8137.77	6303.14	12474.4
	7952.89	10466.4	9124.2	11989.3	8925.58	9405.73	7807.03	11892.5	13387.7	8123.26	7868.39	11962	7543.51	13942.3	10833.6	10278.5	8216.57	4968.41	7372.3	9369.78	11012.1	13808.8	14164.9	11859.4	8006.44	15185.9	12492.2	11022	8804.75	12387.4	15867.7	7112.4	12740.2	13972.6	12325	9529.95	5184.58	4980.61	10953.8	4563.15	11577.9	15189.6	16318.3	7829.16	13270	13320.6	8106.67	6280.64	12406.1
	7922.62	10420.8	9082.67	11934.1	8881.61	9370.11	7772.55	11836.6	13318.8	8081.67	7836.52	11897.2	7509.02	13865.4	10773.2	10225.5	8173.77	4952.53	7337.27	9325.38	10963.6	13727.7	14084.2	11791.6	7975.97	15096.7	12421.6	10962.4	8761.63	12326.8	15782.1	7084.73	12662	13895.6	12254.8	9487.83	5165.68	4961.48	10901.1	4549.18	11513.3	15104.7	16232	7792.68	13188.9	13242.8	8075.73	6258.27	12338.2
	7892.5	10375.5	9041.4	11879.2	8837.94	9334.66	7738.28	11781	13250.2	8040.37	7804.84	11832.8	7474.7	13788.9	10713.3	10172.9	8131.24	4936.74	7302.46	9281.24	10915.3	13647.1	14003.9	11724.1	7945.67	15008	12351.4	10903.2	8718.81	12266.5	15697.1	7057.21	12584.3	13818.9	12185	9445.93	5146.88	4942.48	10848.7	4535.27	11449.2	15020.3	16146.2	7756.42	13108.5	13165.6	8044.96	6236.01	12270.8
	7862.52	10330.4	9000.37	11824.6	8794.55	9299.38	7704.23	11725.7	13182.1	7999.35	7773.34	11768.8	7440.57	13712.8	10653.8	10120.6	8088.98	4921.03	7267.86	9237.35	10867.4	13567	13924.2	11657.1	7915.54	14919.9	12281.7	10844.3	8676.28	12206.6	15612.5	7029.83	12507.3	13742.8	12115.7	9404.27	5128.2	4923.6	10796.5	4521.44	11385.5	14936.4	16061	7720.37	13028.6	13088.8	8014.34	6213.86	12203.8
	7832.68	10285.5	8959.59	11770.3	8751.46	9264.26	7670.39	11670.7	13114.4	7958.6	7742.03	11705.2	7406.63	13637.2	10594.6	10068.7	8046.99	4905.42	7233.47	9193.72	10819.7	13487.5	13844.9	11590.6	7885.57	14832.4	12212.4	10785.8	8634.04	12147.1	15528.4	7002.59	12430.7	13667.2	12046.9	9362.83	5109.62	4904.84	10744.6	4507.68	11322.3	14853.1	15976.2	7684.54	12949.3	13012.6	7983.89	6191.84	12137.2
	7802.98	10240.8	8919.07	11716.3	8708.66	9229.31	7636.76	11616.1	13047.1	7918.14	7710.91	11642.1	7372.86	13562.1	10535.9	10017.1	8005.25	4889.89	7199.3	9150.34	10772.3	13408.5	13766.2	11524.4	7855.77	14745.5	12143.6	10727.6	8592.08	12087.9	15444.8	6975.49	12354.8	13592	11978.5	9321.61	5091.16	4886.21	10693	4493.99	11259.5	14770.3	15892	7648.92	12870.6	12936.8	7953.59	6169.93	12071
	7773.42	10196.4	8878.79	11662.6	8666.15	9194.52	7603.34	11561.7	12980.1	7877.96	7679.97	11579.3	7339.28	13487.4	10477.6	9965.89	7963.78	4874.44	7165.33	9107.21	10725.2	13330.1	13687.9	11458.7	7826.13	14659.1	12075.2	10669.8	8550.41	12029.1	15361.7	6948.54	12279.4	13517.2	11910.5	9280.62	5072.79	4867.7	10641.7	4480.37	11197.2	14688.1	15808.3	7613.52	12792.6	12861.6	7923.46	6148.15	12005.3
	7744	10152.2	8838.76	11609.2	8623.92	9159.9	7570.12	11507.7	12913.5	7838.04	7649.21	11517	7305.87	13413.2	10419.6	9915	7922.57	4859.08	7131.58	9064.34	10678.4	13252.1	13610.1	11393.4	7796.66	14573.3	12007.3	10612.3	8509.03	11970.6	15279.1	6921.73	12204.6	13443	11843	9239.86	5054.54	4849.32	10590.6	4466.81	11135.4	14606.4	15725.1	7578.33	12715.1	12786.9	7893.49	6126.47	11940
	7714.72	10108.2	8798.98	11556.1	8581.97	9125.44	7537.12	11454	12847.3	7798.41	7618.63	11455	7272.65	13339.4	10362.1	9864.46	7881.63	4843.81	7098.03	9021.71	10631.8	13174.7	13532.9	11328.6	7767.35	14488.1	11939.9	10555.2	8467.92	11912.5	15197	6895.06	12130.3	13369.2	11776	9199.33	5036.39	4831.05	10539.8	4453.33	11074	14525.3	15642.4	7543.35	12638.2	12712.7	7863.67	6104.92	11875
	7685.59	10064.4	8759.44	11503.3	8540.31	9091.15	7504.32	11400.6	12781.5	7759.04	7588.24	11393.5	7239.61	13266	10305	9814.25	7840.94	4828.62	7064.7	8979.33	10585.5	13097.8	13456.1	11264.1	7738.21	14403.4	11872.9	10498.4	8427.1	11854.8	15115.3	6868.53	12056.6	13295.9	11709.4	9159.02	5018.35	4812.91	10489.3	4439.91	11013.1	14444.7	15560.2	7508.58	12561.8	12639	7834.01	6083.48	11810.5
	7656.59	10020.8	8720.14	11450.7	8498.93	9057.02	7471.73	11347.5	12716.1	7719.95	7558.02	11332.4	7206.74	13193.1	10248.2	9764.39	7800.51	4813.51	7031.57	8937.21	10539.5	13021.4	13379.8	11200.1	7709.22	14319.3	11806.3	10442	8386.56	11797.4	15034.2	6842.14	11983.5	13223	11643.2	9118.93	5000.41	4794.89	10439.1	4426.57	10952.6	14364.6	15478.5	7474.02	12486.1	12565.9	7804.52	6062.16	11746.5
	7627.73	9977.39	8681.09	11398.5	8457.83	9023.05	7439.34	11294.7	12651	7681.12	7527.98	11271.6	7174.06	13120.6	10191.9	9714.86	7760.33	4798.49	6998.65	8895.32	10493.7	12945.6	13304	11136.5	7680.4	14235.7	11740.2	10386	8346.29	11740.3	14953.5	6815.9	11910.9	13150.6	11577.5	9079.07	4982.58	4776.98	10389.1	4413.29	10892.6	14285	15397.3	7439.68	12410.9	12493.2	7775.18	6040.95	11682.8
	7599	9934.23	8642.27	11346.5	8417.01	8989.23	7407.16	11242.2	12586.3	7642.56	7498.12	11211.3	7141.55	13048.6	10135.9	9665.67	7720.41	4783.56	6965.93	8853.69	10448.2	12870.2	13228.6	11073.3	7651.74	14152.7	11674.5	10330.2	8306.3	11683.7	14873.3	6789.79	11838.8	13078.7	11512.2	9039.43	4964.85	4759.2	10339.5	4400.08	10833	14206	15316.6	7405.54	12336.3	12421	7746	6019.86	11619.5
	7570.42	9891.28	8603.7	11294.8	8376.46	8955.58	7375.18	11190	12522	7604.26	7468.44	11151.3	7109.22	12976.9	10080.3	9616.8	7680.75	4768.7	6933.42	8812.3	10403	12795.4	13153.8	11010.5	7623.24	14070.2	11609.3	10274.9	8266.58	11627.3	14793.6	6763.83	11767.3	13007.2	11447.4	9000.01	4947.23	4741.53	10290.1	4386.94	10773.8	14127.5	15236.4	7371.61	12262.3	12349.3	7716.98	5998.89	11556.7
	7541.97	9848.54	8565.36	11243.4	8336.19	8922.09	7343.4	11138.1	12458.1	7566.23	7438.94	11091.7	7077.07	12905.8	10025.2	9568.27	7641.34	4753.93	6901.11	8771.15	10358	12721	13079.4	10948.2	7594.9	13988.3	11544.5	10219.8	8227.13	11571.3	14714.4	6738	11696.3	12936.2	11382.9	8960.81	4929.71	4723.98	10240.9	4373.87	10715.1	14049.5	15156.7	7337.89	12188.8	12278.1	7688.11	5978.03	11494.2
	7513.66	9806.01	8527.26	11192.3	8296.19	8888.76	7311.82	11086.5	12394.5	7528.46	7409.6	11032.5	7045.09	12835	9970.34	9520.06	7602.18	4739.24	6869.01	8730.25	10313.3	12647.2	13005.5	10886.2	7566.72	13906.9	11480.1	10165.1	8187.96	11515.7	14635.6	6712.32	11625.8	12865.6	11319	8921.84	4912.3	4706.55	10192.1	4360.87	10656.8	13972	15077.5	7304.38	12115.9	12207.4	7659.4	5957.28	11432.2
	7485.49	9763.69	8489.4	11141.5	8256.45	8855.59	7280.44	11035.2	12331.3	7490.96	7380.45	10973.7	7013.29	12764.7	9915.91	9472.18	7563.28	4724.64	6837.11	8689.59	10268.9	12573.9	12932.1	10824.7	7538.69	13826	11416.2	10110.8	8149.05	11460.4	14557.4	6686.77	11555.9	12795.4	11255.4	8883.09	4894.99	4689.23	10143.5	4347.93	10598.9	13895.1	14998.7	7271.07	12043.6	12137.2	7630.85	5936.65	11370.5
	7457.45	9721.58	8451.77	11090.9	8216.99	8822.57	7249.26	10984.2	12268.5	7453.71	7351.46	10915.3	6981.67	12694.8	9861.86	9424.63	7524.62	4710.11	6805.41	8649.16	10224.7	12501	12859.1	10763.5	7510.83	13745.7	11352.7	10056.8	8110.41	11405.4	14479.5	6661.36	11486.5	12725.8	11192.3	8844.56	4877.78	4672.03	10095.2	4335.07	10541.5	13818.7	14920.5	7237.96	11971.8	12067.5	7602.46	5916.14	11309.3
	7429.54	9679.67	8414.37	11040.6	8177.8	8789.71	7218.27	10933.5	12206	7416.72	7322.65	10857.3	6950.22	12625.4	9808.18	9377.39	7486.21	4695.67	6773.92	8608.98	10180.8	12428.7	12786.6	10702.8	7483.12	13666	11289.6	10003.1	8072.04	11350.8	14402.2	6636.09	11417.6	12656.5	11129.6	8806.25	4860.67	4654.94	10047.1	4322.27	10484.5	13742.7	14842.8	7205.06	11900.5	11998.3	7574.22	5895.74	11248.5
	7401.77	9637.98	8377.21	10990.6	8138.87	8757.01	7187.49	10883.1	12143.9	7379.98	7294	10799.6	6918.94	12556.3	9754.88	9330.48	7448.06	4681.31	6742.62	8569.04	10137.1	12356.9	12714.6	10642.4	7455.57	13586.7	11226.9	9949.74	8033.93	11296.5	14325.3	6610.96	11349.2	12587.7	11067.3	8768.15	4843.67	4637.96	9999.37	4309.54	10428	13667.3	14765.5	7172.37	11829.8	11929.6	7546.14	5875.45	11188
	7374.14	9596.49	8340.28	10940.9	8100.21	8724.46	7156.89	10833	12082.1	7343.5	7265.53	10742.4	6887.84	12487.7	9701.95	9283.88	7410.14	4667.02	6711.52	8529.34	10093.7	12285.5	12643.1	10582.5	7428.17	13508	11164.7	9896.74	7996.08	11242.6	14248.9	6585.97	11281.4	12519.3	11005.4	8730.28	4826.77	4621.1	9951.87	4296.87	10371.8	13592.4	14688.7	7139.87	11759.7	11861.3	7518.22	5855.28	11128
	7346.64	9555.2	8303.57	10891.5	8061.81	8692.07	7126.49	10783.2	12020.7	7307.27	7237.23	10685.5	6856.91	12419.5	9649.39	9237.6	7372.48	4652.82	6680.63	8489.87	10050.5	12214.7	12572	10523	7400.93	13429.8	11102.9	9844.07	7958.49	11188.9	14172.9	6561.12	11214.1	12451.4	10944	8692.63	4809.97	4604.35	9904.64	4284.28	10316.1	13518	14612.4	7107.58	11690.1	11793.5	7490.45	5835.22	11068.3
	7319.27	9514.12	8267.1	10842.3	8023.68	8659.83	7096.29	10733.6	11959.7	7271.29	7209.09	10629	6826.15	12351.7	9597.2	9191.64	7335.06	4638.7	6649.93	8450.64	10007.6	12144.3	12501.3	10463.8	7373.84	13352.2	11041.5	9791.73	7921.16	11135.7	14097.5	6536.4	11147.2	12383.9	10883	8655.19	4793.27	4587.72	9857.68	4271.75	10260.8	13444.1	14536.6	7075.49	11621	11726.2	7462.83	5815.27	11009.1
	7292.03	9473.24	8230.85	10793.4	7985.8	8627.75	7066.28	10684.4	11899	7235.56	7181.12	10572.8	6795.56	12284.4	9545.37	9145.98	7297.88	4624.66	6619.42	8411.64	9965	12074.4	12431.2	10405.1	7346.91	13275	10980.5	9739.72	7884.09	11082.7	14022.4	6511.82	11080.9	12316.9	10822.4	8617.97	4776.67	4571.19	9810.98	4259.28	10205.9	13370.6	14461.2	7043.6	11552.4	11659.4	7435.37	5795.44	10950.2
	7264.93	9432.57	8194.83	10744.7	7948.18	8595.82	7036.45	10635.4	11838.7	7200.08	7153.32	10517	6765.14	12217.4	9493.9	9100.64	7260.94	4610.7	6589.12	8372.88	9922.61	12005	12361.5	10346.8	7320.12	13198.4	10920	9688.05	7847.28	11030.1	13947.9	6487.37	11015.1	12250.3	10762.2	8580.97	4760.17	4554.78	9764.56	4246.89	10151.4	13297.7	14386.3	7011.91	11484.4	11593	7408.07	5775.72	10891.8
	7237.96	9392.09	8159.04	10696.4	7910.82	8564.04	7006.82	10586.7	11778.7	7164.85	7125.68	10461.6	6734.9	12150.9	9442.8	9055.6	7224.25	4596.81	6559	8334.35	9880.47	11936.1	12292.2	10288.8	7293.5	13122.3	10859.8	9636.7	7810.72	10977.8	13873.7	6463.06	10949.8	12184.1	10702.4	8544.19	4743.77	4538.47	9718.4	4234.56	10097.3	13225.3	14311.9	6980.42	11416.9	11527.2	7380.92	5756.11	10833.7
	7211.12	9351.82	8123.46	10648.3	7873.71	8532.42	6977.38	10538.3	11719.1	7129.86	7098.2	10406.6	6704.82	12084.8	9392.06	9010.87	7187.79	4583	6529.09	8296.05	9838.58	11867.7	12223.4	10231.3	7267.02	13046.7	10800.1	9585.67	7774.41	10925.9	13800.1	6438.89	10885	12118.3	10643.1	8507.62	4727.47	4522.27	9672.51	4222.3	10043.6	13153.4	14238	6949.12	11349.9	11461.7	7353.92	5736.62	10776
	7184.41	9311.75	8088.11	10600.4	7836.86	8500.94	6948.13	10490.2	11659.9	7095.11	7070.89	10351.9	6674.92	12019.1	9341.67	8966.45	7151.57	4569.28	6499.36	8257.98	9796.94	11799.7	12155	10174.1	7240.69	12971.6	10740.8	9534.98	7738.36	10874.3	13726.9	6414.85	10820.7	12053	10584.1	8471.26	4711.27	4506.19	9626.88	4210.1	9990.36	13081.9	14164.5	6918.02	11283.5	11396.8	7327.08	5717.23	10718.7
	7157.83	9271.88	8052.99	10552.9	7800.25	8469.62	6919.06	10442.4	11601	7060.61	7043.74	10297.6	6645.18	11953.7	9291.64	8922.32	7115.59	4555.63	6469.83	8220.14	9755.55	11732.2	12087.1	10117.3	7214.52	12897	10681.9	9484.6	7702.55	10823	13654.1	6390.95	10756.8	11988.1	10525.6	8435.12	4695.16	4490.21	9581.52	4197.97	9937.49	13010.9	14091.5	6887.12	11217.5	11332.3	7300.39	5697.96	10661.8
	7131.38	9232.21	8018.08	10505.6	7763.9	8438.44	6890.18	10394.8	11542.4	7026.34	7016.75	10243.6	6615.61	11888.8	9241.96	8878.5	7079.85	4542.05	6440.49	8182.53	9714.4	11665.2	12019.7	10060.9	7188.49	12822.9	10623.3	9434.55	7666.99	10772	13581.8	6367.18	10693.5	11923.6	10467.4	8399.2	4679.16	4474.33	9536.42	4185.91	9885.02	12940.5	14018.9	6856.42	11152.1	11268.3	7273.85	5678.8	10605.3
	7105.06	9192.74	7983.39	10458.5	7727.8	8407.42	6861.49	10347.5	11484.2	6992.32	6989.93	10190	6586.21	11824.3	9192.64	8834.98	7044.35	4528.56	6411.35	8145.15	9673.5	11598.6	11952.7	10004.9	7162.61	12749.3	10565.2	9384.82	7631.68	10721.3	13509.9	6343.55	10630.6	11859.5	10409.7	8363.48	4663.25	4458.57	9491.58	4173.91	9832.95	12870.5	13946.9	6825.91	11087.2	11204.7	7247.46	5659.75	10549.1
	7078.87	9153.46	7948.92	10411.7	7691.95	8376.54	6832.98	10300.5	11426.3	6958.53	6963.26	10136.8	6556.97	11760.2	9143.66	8791.75	7009.07	4515.14	6382.39	8107.99	9632.85	11532.5	11886.1	9949.23	7136.88	12676.3	10507.5	9335.41	7596.62	10671	13438.5	6320.05	10568.2	11795.9	10352.3	8327.98	4647.44	4442.91	9447.01	4161.98	9781.28	12800.9	13875.2	6795.59	11022.8	11141.6	7221.23	5640.81	10493.4
	7052.81	9114.38	7914.67	10365.2	7656.34	8345.81	6804.65	10253.8	11368.7	6924.98	6936.75	10083.9	6527.9	11696.5	9095.03	8748.82	6974.04	4501.79	6353.62	8071.06	9592.44	11466.9	11819.9	9893.97	7111.3	12603.7	10450.2	9286.32	7561.8	10621	13367.5	6296.69	10506.3	11732.6	10295.4	8292.7	4631.73	4427.35	9402.7	4150.11	9730	12731.9	13804.1	6765.46	10958.8	11078.9	7195.15	5621.99	10438
	7026.87	9075.5	7880.63	10319	7620.98	8315.23	6776.51	10207.3	11311.5	6891.67	6910.39	10031.3	6499	11633.2	9046.74	8706.18	6939.23	4488.53	6325.05	8034.36	9552.26	11401.7	11754.3	9839.09	7085.87	12531.6	10393.3	9237.55	7527.22	10571.3	13297	6273.45	10444.9	11669.8	10238.8	8257.62	4616.11	4411.9	9358.65	4138.31	9679.1	12663.3	13733.3	6735.53	10895.4	11016.7	7169.22	5603.27	10383
	7001.06	9036.82	7846.81	10273	7585.86	8284.8	6748.54	10161.1	11254.7	6858.59	6884.2	9979.16	6470.26	11570.3	8998.8	8663.83	6904.65	4475.34	6296.66	7997.87	9512.33	11337	11689	9784.59	7060.58	12460	10336.8	9189.09	7492.88	10521.9	13226.8	6250.36	10384	11607.4	10182.7	8222.75	4600.59	4396.56	9314.86	4126.58	9628.6	12595.2	13663.1	6705.79	10832.5	10955	7143.44	5584.66	10328.3
	6975.38	8998.32	7813.2	10227.2	7550.98	8254.51	6720.76	10115.2	11198.2	6825.74	6858.16	9927.33	6441.69	11507.8	8951.2	8621.77	6870.31	4462.22	6268.46	7961.62	9472.64	11272.7	11624.2	9730.45	7035.44	12388.9	10280.7	9140.95	7458.78	10472.8	13157.2	6227.39	10323.5	11545.4	10126.9	8188.1	4585.17	4381.31	9271.33	4114.91	9578.47	12527.5	13593.3	6676.24	10770.1	10893.6	7117.81	5566.16	10274.1
	6949.83	8960.03	7779.8	10181.8	7516.35	8224.37	6693.16	10069.5	11142	6793.12	6832.27	9875.84	6413.28	11445.6	8903.94	8580	6836.19	4449.18	6240.44	7925.58	9433.19	11208.9	11559.8	9676.7	7010.44	12318.2	10224.9	9093.12	7424.92	10424.1	13087.9	6204.55	10263.5	11483.8	10071.5	8153.65	4569.84	4366.17	9228.06	4103.3	9528.73	12460.4	13523.9	6646.88	10708.1	10832.8	7092.34	5547.78	10220.2
	6924.4	8921.92	7746.61	10136.5	7481.95	8194.37	6665.73	10024.2	11086.1	6760.73	6806.54	9824.69	6385.03	11383.9	8857.02	8538.51	6802.3	4436.21	6212.61	7889.76	9393.98	11145.6	11495.8	9623.31	6985.59	12248.1	10169.6	9045.6	7391.3	10375.6	13019.1	6181.85	10203.9	11422.6	10016.6	8119.42	4554.61	4351.14	9185.05	4091.76	9479.37	12393.7	13455	6617.7	10646.7	10772.4	7067.01	5529.5	10166.7
	6899.1	8884.01	7713.64	10091.6	7447.79	8164.52	6638.49	9979.03	11030.6	6728.56	6780.97	9773.89	6356.95	11322.5	8810.43	8497.31	6768.64	4423.32	6184.96	7854.17	9355	11082.6	11432.3	9570.29	6960.88	12178.4	10114.6	8998.39	7357.91	10327.5	12950.8	6159.28	10144.8	11361.8	9961.96	8085.39	4539.47	4336.2	9142.3	4080.29	9430.39	12327.4	13386.5	6588.72	10585.7	10712.4	7041.83	5511.33	10113.5
	6873.92	8846.29	7680.87	10046.8	7413.87	8134.81	6611.42	9934.18	10975.4	6696.62	6755.54	9723.43	6329.02	11261.5	8764.18	8456.39	6735.2	4410.5	6157.5	7818.79	9316.26	11020.2	11369.1	9517.63	6936.32	12109.2	10060	8951.49	7324.76	10279.6	12882.8	6136.84	10086.2	11301.5	9907.75	8051.57	4524.43	4321.37	9099.8	4068.88	9381.79	12261.6	13318.5	6559.92	10525.2	10652.8	7016.8	5493.27	10060.7
	6848.87	8808.76	7648.31	10002.4	7380.18	8105.25	6584.53	9889.58	10920.6	6664.91	6730.27	9673.31	6301.26	11201	8718.26	8415.75	6701.99	4397.75	6130.23	7783.63	9277.75	10958.1	11306.5	9465.34	6911.9	12040.5	10005.8	8904.9	7291.84	10232.1	12815.3	6114.53	10028	11241.5	9853.92	8017.96	4509.48	4306.63	9057.56	4057.53	9333.55	12196.3	13250.9	6531.31	10465.2	10593.7	6991.92	5475.31	10008.3
	6823.94	8771.42	7615.96	9958.14	7346.72	8075.83	6557.81	9845.25	10866.1	6633.42	6705.14	9623.53	6273.66	11140.7	8672.67	8375.39	6669	4385.08	6103.13	7748.68	9239.47	10896.6	11244.2	9413.42	6887.62	11972.2	9952.03	8858.61	7259.15	10184.9	12748.2	6092.35	9970.23	11181.9	9800.47	7984.55	4494.63	4292	9015.57	4046.25	9285.69	12131.4	13183.8	6502.89	10405.6	10535	6967.19	5457.47	9956.25
	6799.13	8734.27	7583.82	9914.17	7313.5	8046.55	6531.26	9801.18	10811.9	6602.16	6680.17	9574.09	6246.22	11080.9	8627.4	8335.31	6636.24	4372.48	6076.22	7713.95	9201.43	10835.4	11182.3	9361.86	6863.48	11904.5	9898.59	8812.63	7226.68	10138	12681.5	6070.31	9912.94	11122.7	9747.4	7951.35	4479.87	4277.47	8973.84	4035.03	9238.19	12066.9	13117.1	6474.65	10346.5	10476.8	6942.61	5439.73	9904.56
	6774.45	8697.3	7551.87	9870.45	7280.51	8017.41	6504.89	9757.36	10758	6571.11	6655.35	9524.97	6218.94	11021.5	8582.47	8295.51	6603.69	4359.96	6049.48	7679.44	9163.62	10774.7	11120.9	9310.65	6839.48	11837.1	9845.53	8766.96	7194.45	10091.4	12615.3	6048.39	9856.1	11063.9	9694.71	7918.36	4465.2	4263.03	8932.36	4023.88	9191.06	12002.9	13050.8	6446.6	10287.9	10419	6918.17	5422.1	9853.23
	6749.89	8660.53	7520.14	9826.98	7247.74	7988.42	6478.69	9713.81	10704.4	6540.28	6630.67	9476.19	6191.82	10962.4	8537.85	8255.97	6571.37	4347.5	6022.93	7645.14	9126.03	10714.4	11059.9	9259.81	6815.63	11770.3	9792.84	8721.58	7162.44	10045.1	12549.4	6026.6	9799.7	11005.5	9642.39	7885.57	4450.62	4248.69	8891.14	4012.79	9144.3	11939.4	12984.9	6418.73	10229.8	10361.6	6893.88	5404.58	9802.26
	6725.45	8623.95	7488.6	9783.75	7215.21	7959.56	6452.66	9670.51	10651.2	6509.67	6606.14	9427.74	6164.86	10903.7	8493.56	8216.71	6539.26	4335.12	5996.56	7611.05	9088.68	10654.6	10999.3	9209.32	6791.91	11703.9	9740.53	8676.51	7130.66	9999.04	12484	6004.94	9743.74	10947.5	9590.45	7852.99	4436.14	4234.45	8850.17	4001.76	9097.89	11876.3	12919.5	6391.04	10172.1	10304.6	6869.74	5387.17	9751.65
	6701.14	8587.55	7457.27	9740.77	7182.9	7930.85	6426.8	9627.46	10598.3	6479.28	6581.76	9379.62	6138.05	10845.4	8449.59	8177.72	6507.38	4322.81	5970.37	7577.18	9051.55	10595.2	10939.1	9159.18	6768.33	11638	9688.59	8631.74	7099.1	9953.32	12419	5983.4	9688.21	10889.9	9538.87	7820.61	4421.75	4220.31	8809.45	3990.79	9051.84	11813.6	12854.5	6363.54	10114.8	10248.1	6845.74	5369.86	9701.4
	6676.94	8551.34	7426.13	9698.03	7150.81	7902.27	6401.1	9584.67	10545.7	6449.1	6557.52	9331.83	6111.4	10787.4	8405.94	8139	6475.71	4310.56	5944.35	7543.51	9014.65	10536.2	10879.3	9109.4	6744.89	11572.5	9637.01	8587.27	7067.76	9907.89	12354.5	5962	9633.12	10832.7	9487.67	7788.43	4407.45	4206.26	8768.99	3979.89	9006.15	11751.4	12790	6336.21	10058.1	10192	6821.89	5352.66	9651.5
	6652.87	8515.31	7395.19	9655.54	7118.95	7873.84	6375.58	9542.13	10493.4	6419.14	6533.43	9284.36	6084.91	10729.9	8362.6	8100.54	6444.26	4298.39	5918.51	7510.05	8977.97	10477.6	10820	9059.97	6721.59	11507.5	9585.8	8543.1	7036.65	9862.75	12290.3	5940.72	9578.46	10775.8	9436.84	7756.46	4393.24	4192.31	8728.77	3969.05	8960.81	11689.6	12725.9	6309.07	10001.7	10136.3	6798.19	5335.56	9601.96
	6628.91	8479.47	7364.46	9613.29	7087.31	7845.55	6350.22	9499.84	10441.5	6389.39	6509.48	9237.21	6058.58	10672.6	8319.58	8062.35	6413.02	4286.29	5892.85	7476.81	8941.52	10419.5	10761	9010.89	6698.42	11442.9	9534.96	8499.23	7005.75	9817.91	12226.5	5919.57	9524.23	10719.3	9386.37	7724.69	4379.12	4178.45	8688.81	3958.28	8915.83	11628.3	12662.2	6282.11	9945.87	10081	6774.63	5318.57	9552.77
	6605.08	8443.81	7333.91	9571.28	7055.89	7817.39	6325.03	9457.8	10389.9	6359.85	6485.67	9190.39	6032.4	10615.8	8276.87	8024.43	6382	4274.26	5867.36	7443.76	8905.29	10361.7	10702.4	8962.16	6675.39	11378.8	9484.48	8455.65	6975.07	9773.36	12163.2	5898.55	9470.42	10663.3	9336.27	7693.13	4365.09	4164.69	8649.09	3947.56	8871.19	11567.4	12598.9	6255.32	9890.43	10026.1	6751.21	5301.68	9503.93
	6581.36	8408.34	7303.57	9529.51	7024.69	7789.37	6300	9416	10338.6	6330.52	6462.01	9143.89	6006.37	10559.3	8234.47	7986.76	6351.2	4262.3	5842.05	7410.93	8869.29	10304.4	10644.3	8913.78	6652.5	11315.2	9434.36	8412.37	6944.61	9729.09	12100.3	5877.65	9417.03	10607.6	9286.54	7661.76	4351.15	4151.02	8609.62	3936.91	8826.9	11506.9	12536	6228.72	9835.45	9971.68	6727.94	5284.9	9455.43
	6557.77	8373.05	7273.42	9487.98	6993.71	7761.49	6275.13	9374.46	10287.5	6301.4	6438.48	9097.7	5980.5	10503.2	8192.38	7949.36	6320.6	4250.41	5816.91	7378.3	8833.5	10247.5	10586.5	8865.74	6629.74	11252	9384.59	8369.38	6914.36	9685.11	12037.7	5856.88	9364.07	10552.3	9237.16	7630.6	4337.31	4137.44	8570.4	3926.32	8782.96	11446.8	12473.6	6202.29	9780.9	9917.64	6704.81	5268.23	9407.29
	6534.29	8337.95	7243.46	9446.69	6962.94	7733.75	6250.43	9333.16	10236.9	6272.49	6415.1	9051.83	5954.79	10447.5	8150.6	7912.22	6290.22	4238.59	5791.95	7345.88	8797.94	10191.1	10529.2	8818.04	6607.11	11189.2	9335.19	8326.68	6884.33	9641.42	11975.6	5836.23	9311.52	10497.3	9188.14	7599.63	4323.55	4123.96	8531.43	3915.79	8739.35	11387.2	12411.5	6176.04	9726.79	9864	6681.83	5251.66	9359.49
	6510.93	8303.02	7213.7	9405.63	6932.39	7706.14	6225.89	9292.1	10186.5	6243.78	6391.86	9006.27	5929.22	10392.1	8109.13	7875.33	6260.05	4226.83	5767.15	7313.66	8762.59	10135	10472.2	8770.68	6584.62	11126.9	9286.13	8284.28	6854.5	9598.01	11913.9	5815.71	9259.38	10442.7	9139.48	7568.87	4309.88	4110.57	8492.7	3905.33	8696.09	11327.9	12349.9	6149.97	9673.11	9810.77	6658.99	5235.19	9312.04
	6487.68	8268.28	7184.12	9364.81	6902.06	7678.67	6201.51	9251.29	10136.4	6215.28	6368.76	8961.03	5903.81	10337	8067.96	7838.7	6230.08	4215.15	5742.53	7281.64	8727.47	10079.4	10415.6	8723.67	6562.26	11065	9237.44	8242.17	6824.89	9554.88	11852.6	5795.32	9207.66	10388.6	9091.18	7538.3	4296.3	4097.27	8454.22	3894.92	8653.17	11269.1	12288.7	6124.07	9619.86	9757.94	6636.29	5218.83	9264.93
	6464.56	8233.72	7154.74	9324.23	6871.93	7651.34	6177.28	9210.72	10086.6	6186.98	6345.79	8916.1	5878.55	10282.4	8027.09	7802.32	6200.33	4203.53	5718.09	7249.82	8692.55	10024.1	10359.5	8676.99	6540.03	11003.5	9189.09	8200.34	6795.49	9512.03	11791.7	5775.05	9156.34	10334.7	9043.23	7507.94	4282.81	4084.06	8415.98	3884.58	8610.58	11210.8	12227.9	6098.35	9567.05	9705.51	6613.73	5202.57	9218.16
	6441.55	8199.34	7125.54	9283.88	6842.02	7624.14	6153.22	9170.39	10037.2	6158.88	6322.96	8871.48	5853.45	10228.1	7986.52	7766.19	6170.78	4191.98	5693.81	7218.21	8657.86	9969.27	10303.7	8630.64	6517.94	10942.5	9141.09	8158.8	6766.3	9469.47	11731.1	5754.9	9105.43	10281.3	8995.63	7477.77	4269.4	4070.94	8377.99	3874.3	8568.32	11152.8	12167.6	6072.8	9514.66	9653.48	6591.31	5186.41	9171.74
	6418.65	8165.13	7096.54	9243.77	6812.32	7597.07	6129.32	9130.29	9988.04	6130.99	6300.27	8827.16	5828.49	10174.1	7946.25	7730.32	6141.45	4180.5	5669.7	7186.79	8623.38	9914.84	10248.3	8584.63	6495.98	10881.9	9093.44	8117.55	6737.32	9427.17	11671	5734.88	9054.93	10228.2	8948.39	7447.8	4256.08	4057.91	8340.24	3864.08	8526.4	11095.2	12107.6	6047.42	9462.69	9601.85	6569.04	5170.36	9125.65
	6395.87	8131.11	7067.72	9203.88	6782.83	7570.14	6105.57	9090.44	9939.19	6103.29	6277.71	8783.15	5803.68	10120.5	7906.28	7694.7	6112.31	4169.08	5645.76	7155.58	8589.11	9860.8	10193.3	8538.96	6474.15	10821.8	9046.13	8076.59	6708.54	9385.16	11611.3	5714.98	9004.82	10175.5	8901.49	7418.02	4242.85	4044.97	8302.73	3853.92	8484.81	11038.1	12048	6022.22	9411.14	9550.62	6546.9	5154.41	9079.9
	6373.21	8097.26	7039.09	9164.23	6753.54	7543.35	6081.98	9050.82	9890.65	6075.8	6255.29	8739.45	5779.03	10067.2	7866.6	7659.32	6083.38	4157.73	5621.99	7124.56	8555.06	9807.17	10138.7	8493.61	6452.44	10762	8999.16	8035.9	6679.96	9343.42	11552	5695.2	8955.11	10123.2	8854.94	7388.45	4229.71	4032.12	8265.46	3843.82	8443.54	10981.4	11988.9	5997.19	9360.01	9499.78	6524.9	5138.56	9034.48
	6350.65	8063.59	7010.64	9124.81	6724.46	7516.68	6058.54	9011.44	9842.4	6048.5	6233.01	8696.05	5754.52	10014.3	7827.22	7624.19	6054.66	4146.45	5598.38	7093.73	8521.22	9753.93	10084.4	8448.6	6430.87	10702.7	8952.54	7995.51	6651.59	9301.95	11493	5675.55	8905.8	10071.2	8808.74	7359.06	4216.65	4019.35	8228.44	3833.78	8402.6	10925	11930.1	5972.33	9309.3	9449.33	6503.05	5122.81	8989.4
	6328.22	8030.1	6982.38	9085.61	6695.59	7490.15	6035.26	8972.29	9794.46	6021.39	6210.85	8652.94	5730.16	9961.76	7788.12	7589.3	6026.14	4135.23	5574.94	7063.11	8487.59	9701.08	10030.6	8403.91	6409.43	10643.8	8906.26	7955.39	6623.42	9260.75	11434.5	5656.02	8856.88	10019.6	8762.88	7329.88	4203.68	4006.68	8191.65	3823.8	8361.98	10869.1	11871.7	5947.64	9259	9399.27	6481.33	5107.17	8944.65
	6305.89	7996.78	6954.3	9046.65	6666.92	7463.75	6012.13	8933.38	9746.81	5994.49	6188.83	8610.14	5705.95	9909.54	7749.32	7554.66	5997.82	4124.07	5551.67	7032.67	8454.16	9648.63	9977.12	8359.55	6388.11	10585.4	8860.31	7915.55	6595.45	9219.83	11376.3	5636.61	8808.35	9968.29	8717.36	7300.89	4190.8	3994.09	8155.11	3813.88	8321.68	10813.6	11813.8	5923.12	9209.11	9349.59	6459.76	5091.62	8900.23
	6283.68	7963.64	6926.4	9007.91	6638.45	7437.49	5989.15	8894.7	9699.47	5967.77	6166.94	8567.64	5681.89	9857.67	7710.81	7520.26	5969.7	4112.99	5528.57	7002.43	8420.95	9596.57	9924.03	8315.51	6366.92	10527.3	8814.7	7876	6567.69	9179.17	11318.5	5617.32	8760.2	9917.39	8672.18	7272.09	4178	3981.59	8118.8	3804.02	8281.7	10758.5	11756.2	5898.77	9159.62	9300.3	6438.32	5076.18	8856.14
	6261.59	7930.68	6898.68	8969.4	6610.19	7411.36	5966.32	8856.24	9652.41	5941.25	6145.19	8525.43	5657.97	9806.14	7672.58	7486.1	5941.78	4101.97	5505.62	6972.39	8387.95	9544.9	9871.31	8271.8	6345.86	10469.7	8769.43	7836.72	6540.11	9138.77	11261.1	5598.15	8712.45	9866.84	8627.34	7243.49	4165.29	3969.17	8082.73	3794.22	8242.04	10703.7	11699	5874.59	9110.54	9251.39	6417.02	5060.84	8812.38
	6239.6	7897.89	6871.15	8931.11	6582.12	7385.35	5943.65	8818.02	9605.66	5914.92	6123.56	8483.51	5634.2	9754.96	7634.64	7452.18	5914.06	4091.01	5482.84	6942.54	8355.15	9493.61	9818.96	8228.4	6324.93	10412.5	8724.48	7797.72	6512.74	9098.65	11204.1	5579.11	8665.07	9816.65	8582.84	7215.07	4152.66	3956.84	8046.9	3784.48	8202.69	10649.4	11642.2	5850.58	9061.86	9202.87	6395.85	5045.6	8768.95
	6217.73	7865.27	6843.79	8893.05	6554.26	7359.48	5921.12	8780.02	9559.19	5888.78	6102.06	8441.89	5610.57	9704.11	7596.98	7418.49	5886.54	4080.11	5460.23	6912.87	8322.55	9442.71	9766.99	8185.33	6304.12	10355.7	8679.87	7758.99	6485.56	9058.79	11147.5	5560.18	8618.07	9766.81	8538.67	7186.86	4140.12	3944.6	8011.31	3774.8	8163.65	10595.5	11585.8	5826.73	9013.58	9154.72	6374.83	5030.46	8725.84
	6195.96	7832.82	6816.61	8855.21	6526.59	7333.74	5898.74	8742.26	9513.02	5862.83	6080.69	8400.56	5587.09	9653.6	7559.6	7385.05	5859.21	4069.29	5437.78	6883.4	8290.17	9392.19	9715.39	8142.57	6283.44	10299.3	8635.58	7720.54	6458.58	9019.19	11091.3	5541.37	8571.46	9717.32	8494.84	7158.83	4127.66	3932.44	7975.95	3765.18	8124.93	10541.9	11529.8	5803.05	8965.69	9106.95	6353.94	5015.41	8683.05
	6174.31	7800.55	6789.61	8817.59	6499.12	7308.12	5876.51	8704.71	9467.14	5837.07	6059.45	8359.51	5563.76	9603.43	7522.5	7351.83	5832.09	4058.52	5415.48	6854.12	8257.98	9342.05	9664.15	8100.13	6262.88	10243.3	8591.62	7682.36	6431.79	8979.85	11035.4	5522.69	8525.21	9668.18	8451.34	7130.99	4115.28	3920.36	7940.82	3755.61	8086.51	10488.8	11474.2	5779.54	8918.2	9059.55	6333.19	5000.47	8640.59
	6152.77	7768.45	6762.79	8780.2	6471.84	7282.64	5854.43	8667.4	9421.54	5811.49	6038.34	8318.76	5540.56	9553.59	7485.68	7318.85	5805.15	4047.82	5393.35	6825.02	8226	9292.28	9613.29	8058.01	6242.44	10187.7	8547.99	7644.46	6405.19	8940.77	10979.9	5504.12	8479.34	9619.4	8408.16	7103.35	4102.99	3908.37	7905.93	3746.11	8048.4	10436	11419	5756.19	8871.1	9012.52	6312.57	4985.63	8598.45
	6131.33	7736.52	6736.14	8743.02	6444.76	7257.29	5832.49	8630.3	9376.24	5786.1	6017.35	8278.29	5517.52	9504.09	7449.13	7286.1	5778.41	4037.18	5371.38	6796.11	8194.22	9242.9	9562.79	8016.19	6222.13	10132.6	8504.68	7606.82	6378.78	8901.95	10924.8	5485.67	8433.84	9570.95	8365.32	7075.89	4090.78	3896.46	7871.27	3736.66	8010.6	10383.6	11364.1	5733.01	8824.39	8965.87	6292.09	4970.89	8556.62
	6110.01	7704.76	6709.66	8706.06	6417.87	7232.06	5810.7	8593.43	9331.22	5760.9	5996.5	8238.11	5494.61	9454.92	7412.86	7253.58	5751.87	4026.6	5349.57	6767.39	8162.64	9193.88	9512.65	7974.69	6201.95	10077.8	8461.69	7569.45	6352.57	8863.38	10870.1	5467.34	8388.7	9522.85	8322.8	7048.63	4078.65	3884.63	7836.84	3727.27	7973.1	10331.6	11309.7	5709.98	8778.07	8919.58	6271.74	4956.24	8515.11
	6088.8	7673.17	6683.36	8669.33	6391.17	7206.96	5789.06	8556.78	9286.48	5735.88	5975.76	8198.2	5471.85	9406.08	7376.87	7221.29	5725.52	4016.09	5327.92	6738.86	8131.26	9145.24	9462.87	7933.5	6181.88	10023.4	8419.01	7532.36	6326.54	8825.07	10815.7	5449.12	8343.93	9475.1	8280.61	7021.55	4066.61	3872.88	7802.65	3717.95	7935.9	10280	11255.6	5687.13	8732.13	8873.66	6251.53	4941.7	8473.92
	6067.69	7641.74	6657.23	8632.8	6364.67	7181.99	5767.55	8520.35	9242.03	5711.04	5955.15	8158.58	5449.22	9357.56	7341.14	7189.23	5699.35	4005.64	5306.42	6710.51	8100.08	9096.97	9413.45	7892.61	6161.94	9969.44	8376.66	7495.53	6300.7	8787.02	10761.7	5431.03	8299.52	9427.68	8238.73	6994.67	4054.65	3861.22	7768.68	3708.67	7898.99	10228.7	11201.9	5664.43	8686.57	8828.11	6231.45	4927.25	8433.05
	6046.69	7610.49	6631.27	8596.5	6338.35	7157.14	5746.19	8484.13	9197.86	5686.38	5934.67	8119.24	5426.74	9309.38	7305.68	7157.4	5673.38	3995.25	5285.09	6682.34	8069.1	9049.06	9364.39	7852.04	6142.12	9915.86	8334.62	7458.96	6275.04	8749.22	10708.1	5413.05	8255.48	9380.61	8197.19	6967.96	4042.77	3849.64	7734.95	3699.46	7862.39	10177.8	11148.5	5641.89	8641.38	8782.91	6211.51	4912.9	8392.48
	6025.8	7579.4	6605.48	8560.41	6312.22	7132.42	5724.97	8448.14	9153.97	5661.9	5914.3	8080.18	5404.4	9261.51	7270.5	7125.78	5647.6	3984.92	5263.91	6654.35	8038.31	9001.52	9315.69	7811.76	6122.42	9862.66	8292.9	7422.67	6249.57	8711.66	10654.8	5395.19	8211.79	9333.87	8155.96	6941.45	4030.97	3838.14	7701.44	3690.31	7826.08	10127.3	11095.6	5619.52	8596.58	8738.08	6191.7	4898.65	8352.23
	6005.02	7548.48	6579.87	8524.53	6286.28	7107.83	5703.9	8412.36	9110.36	5637.6	5894.06	8041.39	5382.2	9213.97	7235.58	7094.39	5622.01	3974.65	5242.88	6626.55	8007.72	8954.34	9267.33	7771.79	6102.84	9809.86	8251.48	7386.63	6224.29	8674.36	10601.9	5377.44	8168.45	9287.47	8115.04	6915.12	4019.26	3826.71	7668.16	3681.21	7790.06	10077.2	11043	5597.31	8552.14	8693.61	6172.02	4884.5	8312.29
	5984.34	7517.73	6554.42	8488.87	6260.52	7083.36	5682.96	8376.79	9067.03	5613.48	5873.95	8002.88	5360.14	9166.76	7200.92	7063.23	5596.61	3964.45	5222.01	6598.93	7977.33	8907.53	9219.33	7732.12	6083.38	9757.44	8210.38	7350.86	6199.18	8637.31	10549.4	5359.81	8125.47	9241.41	8074.45	6888.98	4007.62	3815.37	7635.11	3672.17	7754.33	10027.4	10990.8	5575.25	8508.08	8649.49	6152.47	4870.44	8272.66
	5963.77	7487.14	6529.14	8453.42	6234.95	7059.02	5662.16	8341.44	9023.98	5589.53	5853.95	7964.64	5338.22	9119.86	7166.53	7032.28	5571.39	3954.3	5201.3	6571.49	7947.13	8861.07	9171.69	7692.75	6064.04	9705.41	8169.59	7315.35	6174.26	8600.5	10497.2	5342.3	8082.84	9195.67	8034.17	6863.03	3996.07	3804.11	7602.29	3663.18	7718.9	9978.04	10938.9	5553.36	8464.39	8605.72	6133.06	4856.48	8233.33
	5943.31	7456.72	6504.02	8418.19	6209.57	7034.8	5641.5	8306.31	8981.2	5565.76	5834.08	7926.67	5316.43	9073.28	7132.4	7001.55	5546.36	3944.22	5180.73	6544.23	7917.12	8814.97	9124.38	7653.68	6044.81	9653.76	8129.1	7280.09	6149.52	8563.94	10445.4	5324.9	8040.56	9150.27	7994.2	6837.26	3984.6	3792.92	7569.69	3654.26	7683.75	9929	10887.4	5531.62	8421.06	8562.31	6113.78	4842.61	8194.31
	5922.95	7426.47	6479.07	8383.16	6184.36	7010.71	5620.98	8271.38	8938.7	5542.17	5814.32	7888.98	5294.78	9027.02	7098.53	6971.04	5521.51	3934.19	5160.33	6517.14	7887.31	8769.23	9077.43	7614.91	6025.71	9602.49	8088.92	7245.1	6124.96	8527.63	10393.9	5307.62	7998.62	9105.2	7954.54	6811.67	3973.2	3781.82	7537.32	3645.39	7648.88	9880.34	10836.3	5510.04	8378.1	8519.25	6094.63	4828.85	8155.6
	5902.69	7396.37	6454.29	8348.34	6159.34	6986.74	5600.6	8236.67	8896.47	5518.75	5794.68	7851.55	5273.27	8981.08	7064.92	6940.75	5496.85	3924.23	5140.07	6490.23	7857.69	8723.84	9030.82	7576.43	6006.72	9551.6	8049.04	7210.37	6100.58	8491.55	10342.8	5290.45	7957.02	9060.45	7915.2	6786.27	3961.89	3770.79	7505.17	3636.58	7614.3	9832.03	10785.5	5488.61	8335.5	8476.54	6075.61	4815.18	8117.18
	5882.54	7366.44	6429.67	8313.73	6134.5	6962.89	5580.35	8202.16	8854.51	5495.5	5775.17	7814.39	5251.9	8935.45	7031.57	6910.67	5472.37	3914.32	5119.97	6463.5	7828.25	8678.8	8984.55	7538.24	5987.85	9501.09	8009.46	7175.89	6076.37	8455.72	10292.1	5273.4	7915.77	9016.03	7876.16	6761.05	3950.66	3759.84	7473.24	3627.82	7580	9784.08	10735.1	5467.35	8293.26	8434.17	6056.72	4801.6	8079.07
	5862.5	7336.67	6405.22	8279.33	6109.84	6939.17	5560.24	8167.86	8812.83	5472.43	5755.77	7777.49	5230.66	8890.13	6998.47	6880.81	5448.07	3904.48	5100.01	6436.95	7799.01	8634.11	8938.62	7500.34	5969.1	9450.95	7970.19	7141.67	6052.34	8420.13	10241.7	5256.46	7874.86	8971.94	7837.42	6736.01	3939.5	3748.96	7441.54	3619.12	7545.99	9736.49	10685.1	5446.23	8251.37	8392.15	6037.97	4788.12	8041.26
	5842.55	7307.07	6380.92	8245.13	6085.36	6915.57	5540.26	8133.78	8771.41	5449.52	5736.48	7740.86	5209.56	8845.12	6965.63	6851.15	5423.95	3894.69	5080.21	6410.57	7769.96	8589.77	8893.04	7462.74	5950.46	9401.18	7931.21	7107.7	6028.49	8384.78	10191.6	5239.63	7834.28	8928.17	7799	6711.16	3928.43	3738.16	7410.06	3610.48	7512.25	9689.25	10635.4	5425.28	8209.84	8350.47	6019.34	4774.73	8003.75
	5822.71	7277.62	6356.79	8211.15	6061.05	6892.09	5520.42	8099.89	8730.26	5426.78	5717.32	7704.49	5188.59	8800.42	6933.04	6821.71	5400.02	3884.96	5060.56	6384.36	7741.09	8545.77	8847.79	7425.43	5931.94	9351.79	7892.53	7073.98	6004.81	8349.67	10141.9	5222.92	7794.04	8884.72	7760.87	6686.48	3917.43	3727.44	7378.8	3601.89	7478.79	9642.36	10586.1	5404.47	8168.66	8309.13	6000.84	4761.44	7966.53
	5802.98	7248.34	6332.82	8177.36	6036.92	6868.73	5500.71	8066.22	8689.37	5404.22	5698.27	7668.38	5167.75	8756.03	6900.7	6792.48	5376.26	3875.29	5041.06	6358.33	7712.41	8502.11	8802.87	7388.4	5913.54	9302.76	7854.14	7040.52	5981.3	8314.79	10092.6	5206.32	7754.13	8841.59	7723.05	6661.99	3906.51	3716.79	7347.76	3593.36	7445.6	9595.83	10537.1	5383.82	8127.83	8268.13	5982.47	4748.25	7929.61
	5783.34	7219.22	6309.01	8143.78	6012.97	6845.49	5481.13	8032.74	8648.75	5381.82	5679.33	7632.53	5147.05	8711.95	6868.62	6763.46	5352.69	3865.68	5021.7	6332.47	7683.92	8458.8	8758.29	7351.65	5895.24	9254.1	7816.04	7007.3	5957.96	8280.15	10043.6	5189.83	7714.55	8798.77	7685.53	6637.68	3895.67	3706.22	7316.94	3584.89	7412.68	9549.64	10488.5	5363.33	8087.35	8227.47	5964.23	4735.15	7892.98
	5763.81	7190.25	6285.36	8110.4	5989.19	6822.37	5461.68	7999.47	8608.4	5359.58	5660.51	7596.94	5126.48	8668.17	6836.78	6734.65	5329.29	3856.13	5002.5	6306.78	7655.61	8415.83	8714.04	7315.2	5877.07	9205.8	7778.24	6974.34	5934.8	8245.74	9994.95	5173.45	7675.3	8756.28	7648.3	6613.54	3884.91	3695.73	7286.33	3576.47	7380.04	9503.8	10440.3	5342.98	8047.21	8187.14	5946.12	4722.14	7856.64
	5744.38	7161.44	6261.87	8077.23	5965.59	6799.37	5442.37	7966.4	8568.31	5337.51	5641.81	7561.61	5106.05	8624.69	6805.18	6706.04	5306.06	3846.63	4983.44	6281.26	7627.48	8373.19	8670.12	7279.02	5859	9157.86	7740.73	6941.62	5911.8	8211.56	9946.64	5157.19	7636.37	8714.09	7611.37	6589.59	3874.22	3685.3	7255.95	3568.1	7347.67	9458.31	10392.3	5322.79	8007.42	8147.15	5928.13	4709.23	7820.6
	5725.05	7132.8	6238.53	8044.25	5942.15	6776.5	5423.18	7933.53	8528.48	5315.61	5623.21	7526.53	5085.75	8581.52	6773.83	6677.63	5283.02	3837.19	4964.52	6255.92	7599.54	8330.89	8626.53	7243.12	5841.05	9110.29	7703.5	6909.15	5888.98	8177.62	9898.68	5141.03	7597.77	8672.22	7574.74	6565.81	3863.61	3674.96	7225.78	3559.79	7315.56	9413.15	10344.8	5302.75	7967.96	8107.48	5910.27	4696.41	7784.85
	5705.82	7104.31	6215.35	8011.48	5918.89	6753.74	5404.13	7900.87	8488.91	5293.87	5604.74	7491.71	5065.57	8538.64	6742.73	6649.43	5260.15	3827.81	4945.75	6230.74	7571.78	8288.92	8583.27	7207.51	5823.21	9063.07	7666.56	6876.93	5866.32	8143.9	9851.05	5124.99	7559.49	8630.67	7538.4	6542.21	3853.08	3664.68	7195.83	3551.54	7283.72	9368.34	10297.5	5282.85	7928.85	8068.15	5892.54	4683.68	7749.38
	5686.69	7075.97	6192.33	7978.91	5895.8	6731.1	5385.2	7868.4	8449.59	5272.29	5586.37	7457.13	5045.53	8496.07	6711.87	6621.44	5237.45	3818.49	4927.13	6205.72	7544.21	8247.29	8540.33	7172.17	5805.48	9016.2	7629.91	6844.95	5843.83	8110.42	9803.76	5109.06	7521.52	8589.42	7502.35	6518.79	3842.63	3654.48	7166.09	3543.34	7252.15	9323.87	10250.7	5263.11	7890.07	8029.14	5874.94	4671.05	7714.2
	5667.66	7047.8	6169.46	7946.53	5872.88	6708.58	5366.4	7836.13	8410.54	5250.88	5568.11	7422.81	5025.62	8453.79	6681.25	6593.64	5214.93	3809.22	4908.65	6180.88	7516.81	8205.98	8497.72	7137.11	5787.87	8969.69	7593.54	6813.21	5821.5	8077.16	9756.81	5093.24	7483.88	8548.48	7466.59	6495.55	3832.25	3644.35	7136.57	3535.2	7220.84	9279.73	10204.1	5243.52	7851.62	7990.46	5857.46	4658.51	7679.31
	5648.73	7019.77	6146.74	7914.35	5850.12	6686.17	5347.73	7804.05	8371.74	5229.62	5549.97	7388.74	5005.84	8411.8	6650.87	6566.04	5192.58	3800.01	4890.32	6156.2	7489.59	8165.01	8455.42	7102.32	5770.36	8923.54	7557.45	6781.72	5799.34	8044.12	9710.19	5077.53	7446.55	8507.85	7431.12	6472.48	3821.95	3634.29	7107.26	3527.11	7189.79	9235.93	10157.9	5224.07	7813.51	7952.11	5840.11	4646.06	7644.7
	5629.9	6991.91	6124.18	7882.37	5827.54	6663.88	5329.19	7772.17	8333.2	5208.53	5531.93	7354.92	4986.19	8370.11	6620.73	6538.64	5170.4	3790.85	4872.13	6131.69	7462.56	8124.36	8413.45	7067.81	5752.97	8877.73	7521.64	6750.47	5777.35	8011.32	9663.91	5061.93	7409.53	8467.52	7395.94	6449.59	3811.72	3624.31	7078.17	3519.07	7159	9192.46	10112.1	5204.77	7775.73	7914.07	5822.88	4633.71	7610.37
	5611.16	6964.2	6101.77	7850.58	5805.11	6641.71	5310.77	7740.49	8294.91	5187.59	5514.01	7321.34	4966.67	8328.71	6590.82	6511.44	5148.39	3781.75	4854.08	6107.34	7435.7	8084.03	8371.79	7033.57	5735.69	8832.27	7486.11	6719.46	5755.51	7978.73	9617.95	5046.43	7372.82	8427.49	7361.05	6426.87	3801.57	3614.39	7049.28	3511.09	7128.47	9149.32	10066.5	5185.62	7738.27	7876.36	5805.78	4621.44	7576.33
	5592.53	6936.64	6079.52	7818.99	5782.86	6619.66	5292.47	7709	8256.87	5166.81	5496.19	7288.01	4947.27	8287.6	6561.15	6484.44	5126.56	3772.71	4836.18	6083.16	7409.01	8044.02	8330.46	6999.6	5718.51	8787.15	7450.86	6688.68	5733.84	7946.37	9572.33	5031.05	7336.42	8387.77	7326.44	6404.32	3791.5	3604.55	7020.61	3503.17	7098.19	9106.51	10021.4	5166.62	7701.14	7838.96	5788.8	4609.27	7542.57
	5573.99	6909.23	6057.41	7787.59	5760.77	6597.72	5274.3	7677.7	8219.09	5146.19	5478.49	7254.92	4928	8246.79	6531.71	6457.63	5104.89	3763.72	4818.41	6059.14	7382.51	8004.34	8289.43	6965.89	5701.45	8742.38	7415.88	6658.15	5712.33	7914.23	9527.04	5015.78	7300.33	8348.35	7292.11	6381.95	3781.5	3594.78	6992.15	3495.3	7068.17	9064.03	9976.51	5147.76	7664.34	7801.89	5771.95	4597.19	7509.08
	5555.55	6881.98	6035.45	7756.39	5738.84	6575.9	5256.26	7646.59	8181.56	5125.72	5460.89	7222.07	4908.86	8206.25	6502.51	6431.01	5083.39	3754.79	4800.79	6035.28	7356.18	7964.97	8248.72	6932.46	5684.49	8697.95	7381.18	6627.85	5690.98	7882.31	9482.07	5000.61	7264.55	8309.23	7258.06	6359.76	3771.57	3585.08	6963.89	3487.48	7038.41	9021.87	9931.99	5129.05	7627.85	7765.12	5755.22	4585.2	7475.87
	5537.21	6854.88	6013.64	7725.37	5717.08	6554.2	5238.33	7615.67	8144.27	5105.41	5443.4	7189.46	4889.85	8166.01	6473.53	6404.59	5062.06	3745.91	4783.31	6011.58	7330.02	7925.92	8208.32	6899.29	5667.64	8653.86	7346.75	6597.79	5669.79	7850.61	9437.43	4985.55	7229.06	8270.4	7224.29	6337.73	3761.72	3575.45	6935.85	3479.72	7008.89	8980.04	9887.8	5110.48	7591.68	7728.67	5738.62	4573.3	7442.93
	5518.96	6827.93	5991.98	7694.55	5695.47	6532.61	5220.53	7584.95	8107.23	5085.25	5426.01	7157.1	4870.96	8126.05	6444.79	6378.36	5040.89	3737.09	4765.96	5988.04	7304.04	7887.19	8168.22	6866.39	5650.9	8610.11	7312.58	6567.96	5648.75	7819.13	9393.11	4970.6	7193.88	8231.87	7190.8	6315.88	3751.95	3565.88	6908.01	3472	6979.62	8938.53	9843.93	5092.05	7555.83	7692.53	5722.13	4561.5	7410.27
	5500.81	6801.13	5970.47	7663.92	5674.03	6511.13	5202.85	7554.41	8070.44	5065.24	5408.74	7124.97	4852.2	8086.38	6416.27	6352.32	5019.89	3728.32	4748.75	5964.67	7278.23	7848.77	8128.44	6833.74	5634.27	8566.69	7278.69	6538.36	5627.88	7787.86	9349.11	4955.75	7158.99	8193.63	7157.58	6294.2	3742.24	3556.39	6880.38	3464.35	6950.61	8897.34	9800.4	5073.77	7520.29	7656.7	5705.77	4549.78	7377.89
	5482.76	6774.48	5949.1	7633.48	5652.74	6489.77	5185.29	7524.06	8033.89	5045.39	5391.57	7093.08	4833.56	8046.98	6387.99	6326.47	4999.05	3719.6	4731.69	5941.45	7252.59	7810.66	8088.96	6801.36	5617.74	8523.61	7245.06	6508.99	5607.16	7756.81	9305.44	4941.02	7124.4	8155.69	7124.64	6272.69	3732.61	3546.97	6852.95	3456.74	6921.83	8856.46	9757.19	5055.63	7485.07	7621.17	5689.53	4538.15	7345.77
	5464.8	6747.98	5927.88	7603.22	5631.61	6468.52	5167.85	7493.89	7997.59	5025.68	5374.5	7061.42	4815.04	8007.87	6359.92	6300.8	4978.38	3710.94	4714.75	5918.39	7227.13	7772.86	8049.79	6769.24	5601.32	8480.86	7211.7	6479.86	5586.59	7725.97	9262.08	4926.38	7090.11	8118.04	7091.97	6251.35	3723.06	3537.61	6825.73	3449.19	6893.3	8815.91	9714.3	5037.63	7450.16	7585.95	5673.42	4526.61	7313.92
	5446.94	6721.63	5906.8	7573.15	5610.64	6447.38	5150.53	7463.91	7961.53	5006.13	5357.54	7029.99	4796.65	7969.04	6332.08	6275.32	4957.87	3702.34	4697.96	5895.49	7201.83	7735.36	8010.91	6737.38	5585.01	8438.44	7178.6	6450.95	5566.18	7695.34	9219.05	4911.86	7056.1	8080.67	7059.57	6230.18	3713.58	3528.32	6798.72	3441.69	6865.02	8775.66	9671.74	5019.77	7415.55	7551.03	5657.42	4515.16	7282.33
	5429.17	6695.43	5885.86	7543.27	5589.82	6426.36	5133.33	7434.12	7925.71	4986.72	5340.69	6998.8	4778.38	7930.48	6304.46	6250.03	4937.52	3693.78	4681.3	5872.74	7176.71	7698.18	7972.34	6705.77	5568.8	8396.35	7145.76	6422.27	5545.92	7664.92	9176.33	4897.44	7022.39	8043.6	7027.44	6209.18	3704.17	3519.1	6771.9	3434.25	6836.97	8735.73	9629.5	5002.05	7381.25	7516.41	5641.54	4503.8	7251.02
	5411.49	6669.38	5865.07	7513.57	5569.16	6405.45	5116.24	7404.51	7890.13	4967.47	5323.93	6967.84	4760.24	7892.21	6277.06	6224.92	4917.33	3685.28	4664.77	5850.15	7151.75	7661.29	7934.07	6674.42	5552.7	8354.59	7113.19	6393.81	5525.81	7634.72	9133.92	4883.12	6988.96	8006.81	6995.58	6188.34	3694.83	3509.94	6745.29	3426.85	6809.17	8696.12	9587.57	4984.47	7347.25	7482.09	5625.79	4492.52	7219.97
	5393.91	6643.47	5844.42	7484.06	5548.65	6384.65	5099.27	7375.08	7854.79	4948.35	5307.29	6937.1	4742.22	7854.2	6249.88	6199.99	4897.3	3676.84	4648.38	5827.72	7126.96	7624.71	7896.09	6643.32	5536.7	8313.15	7080.87	6365.59	5505.85	7604.72	9091.82	4868.91	6955.83	7970.31	6963.98	6167.67	3685.56	3500.86	6718.87	3419.51	6781.6	8656.8	9545.97	4967.04	7313.55	7448.07	5610.15	4481.33	7189.18
	5376.42	6617.72	5823.91	7454.73	5528.3	6363.97	5082.42	7345.84	7819.69	4929.39	5290.74	6906.6	4724.31	7816.48	6222.92	6175.25	4877.43	3668.44	4632.12	5805.44	7102.33	7588.43	7858.41	6612.47	5520.8	8272.03	7048.81	6337.58	5486.05	7574.93	9050.04	4854.8	6922.97	7934.09	6932.65	6147.17	3676.37	3491.84	6692.66	3412.22	6754.27	8617.8	9504.67	4949.73	7280.16	7414.34	5594.63	4470.23	7158.65
	5359.03	6592.1	5803.54	7425.58	5508.09	6343.39	5065.68	7316.77	7784.82	4910.57	5274.3	6876.32	4706.53	7779.02	6196.18	6150.69	4857.72	3660.1	4615.99	5783.32	7077.88	7552.44	7821.02	6581.87	5505.01	8231.24	7017	6309.8	5466.39	7545.35	9008.57	4840.8	6890.4	7898.15	6901.58	6126.84	3667.25	3482.88	6666.64	3404.98	6727.17	8579.1	9463.7	4932.57	7247.06	7380.91	5579.23	4459.22	7128.38
	5341.72	6566.64	5783.31	7396.61	5488.04	6322.93	5049.06	7287.88	7750.19	4891.89	5257.96	6846.27	4688.87	7741.83	6169.65	6126.3	4838.16	3651.81	4600	5761.34	7053.58	7516.76	7783.92	6551.52	5489.33	8190.76	6985.45	6282.24	5446.88	7515.97	8967.4	4826.9	6858.11	7862.49	6870.78	6106.67	3658.19	3473.99	6640.83	3397.79	6700.3	8540.71	9423.03	4915.54	7214.25	7347.77	5563.95	4448.29	7098.37
	5324.51	6541.31	5763.21	7367.83	5468.13	6302.58	5032.55	7259.18	7715.79	4873.36	5241.72	6816.44	4671.33	7704.92	6143.33	6102.09	4818.77	3643.57	4584.14	5739.52	7029.45	7481.36	7747.12	6521.42	5473.75	8150.6	6954.15	6254.9	5427.52	7486.8	8926.55	4813.1	6826.1	7827.11	6840.23	6086.66	3649.21	3465.17	6615.21	3390.65	6673.67	8502.62	9382.67	4898.65	7181.74	7314.91	5548.78	4437.45	7068.61
	5307.39	6516.14	5743.26	7339.22	5448.38	6282.34	5016.16	7230.65	7681.63	4854.97	5225.58	6786.83	4653.91	7668.27	6117.23	6078.06	4799.52	3635.39	4568.41	5717.85	7005.49	7446.26	7710.6	6491.57	5458.27	8110.76	6923.11	6227.78	5408.31	7457.83	8886	4799.41	6794.36	7792.01	6809.94	6066.82	3640.3	3456.41	6589.78	3383.57	6647.27	8464.83	9342.63	4881.9	7149.52	7282.35	5533.73	4426.7	7039.11
	5290.37	6491.1	5723.44	7310.79	5428.77	6262.2	4999.87	7202.3	7647.69	4836.72	5209.54	6757.44	4636.6	7631.89	6091.33	6054.21	4780.43	3627.26	4552.8	5696.33	6981.69	7411.46	7674.37	6461.96	5442.89	8071.23	6892.31	6200.88	5389.24	7429.06	8845.75	4785.81	6762.9	7757.18	6779.91	6047.15	3631.47	3447.72	6564.55	3376.53	6621.09	8427.34	9302.89	4865.28	7117.59	7250.07	5518.8	4416.03	7009.87
	5273.43	6466.21	5703.76	7282.54	5409.31	6242.18	4983.7	7174.12	7613.99	4818.61	5193.61	6728.27	4619.42	7595.78	6065.65	6030.53	4761.5	3619.17	4537.33	5674.96	6958.05	7376.94	7638.42	6432.6	5427.61	8032.02	6861.76	6174.19	5370.32	7400.49	8805.8	4772.32	6731.71	7722.63	6750.13	6027.63	3622.7	3439.09	6539.52	3369.55	6595.14	8390.14	9263.46	4848.79	7085.94	7218.07	5503.99	4405.44	6980.88
	5256.59	6441.46	5684.21	7254.47	5389.99	6222.27	4967.64	7146.12	7580.52	4800.64	5177.77	6699.32	4602.35	7559.93	6040.18	6007.03	4742.71	3611.14	4521.99	5653.75	6934.57	7342.71	7602.76	6403.47	5412.44	7993.11	6831.45	6147.72	5351.54	7372.12	8766.16	4758.94	6700.79	7688.36	6720.61	6008.28	3614	3430.52	6514.68	3362.61	6569.41	8353.24	9224.33	4832.44	7054.58	7186.36	5489.29	4394.94	6952.13
	5239.83	6416.86	5664.8	7226.57	5370.82	6202.46	4951.69	7118.3	7547.27	4782.81	5162.03	6670.59	4585.4	7524.35	6014.91	5983.69	4724.08	3603.17	4506.77	5632.67	6911.25	7308.76	7567.38	6374.59	5397.36	7954.51	6801.39	6121.46	5332.91	7343.95	8726.82	4745.65	6670.15	7654.35	6691.34	5989.09	3605.37	3422.02	6490.03	3355.73	6543.91	8316.64	9185.51	4816.22	7023.51	7154.92	5474.7	4384.53	6923.64
	5223.16	6392.39	5645.52	7198.85	5351.79	6182.77	4935.85	7090.64	7514.25	4765.11	5146.4	6642.07	4568.57	7489.02	5989.85	5960.53	4705.6	3595.24	4491.68	5611.75	6888.09	7275.1	7532.28	6345.94	5382.39	7916.22	6771.58	6095.42	5314.41	7315.97	8687.77	4732.46	6639.77	7620.62	6662.32	5970.06	3596.81	3413.58	6465.57	3348.9	6518.63	8280.32	9146.98	4800.14	6992.71	7123.77	5460.23	4374.19	6895.4
	5206.59	6368.07	5626.37	7171.3	5332.9	6163.18	4920.11	7063.16	7481.46	4747.55	5130.85	6613.77	4551.85	7453.96	5964.99	5937.54	4687.27	3587.36	4476.72	5590.97	6865.09	7241.73	7497.46	6317.54	5367.52	7878.24	6742.01	6069.59	5296.06	7288.19	8649.02	4719.38	6609.65	7587.15	6633.55	5951.2	3588.32	3405.2	6441.3	3342.11	6493.58	8244.3	9108.76	4784.19	6962.2	7092.89	5445.88	4363.94	6867.4
	5190.1	6343.89	5607.35	7143.93	5314.16	6143.7	4904.49	7035.85	7448.89	4730.13	5115.41	6585.68	4535.25	7419.15	5940.34	5914.72	4669.09	3579.53	4461.88	5570.34	6842.24	7208.63	7462.92	6289.37	5352.75	7840.56	6712.67	6043.97	5277.85	7260.61	8610.56	4706.39	6579.8	7553.95	6605.03	5932.49	3579.9	3396.89	6417.23	3335.38	6468.74	8208.57	9070.83	4768.36	6931.96	7062.29	5431.64	4353.78	6839.65
	5173.71	6319.85	5588.47	7116.72	5295.55	6124.32	4888.97	7008.72	7416.55	4712.85	5100.07	6557.8	4518.76	7384.61	5915.89	5892.07	4651.06	3571.76	4447.17	5549.86	6819.56	7175.82	7428.65	6261.43	5338.07	7803.18	6683.58	6018.56	5259.78	7233.22	8572.4	4693.51	6550.21	7521.02	6576.75	5913.94	3571.55	3388.64	6393.34	3328.69	6444.11	8173.12	9033.2	4752.67	6902	7031.97	5417.51	4343.7	6812.14
	5157.4	6295.94	5569.71	7089.69	5277.09	6105.05	4873.56	6981.75	7384.43	4695.69	5084.82	6530.13	4502.39	7350.32	5891.63	5869.58	4633.17	3564.03	4432.58	5529.52	6797.03	7143.28	7394.66	6233.73	5323.5	7766.1	6654.72	5993.36	5241.84	7206.02	8534.54	4680.72	6520.88	7488.35	6548.72	5895.55	3563.26	3380.45	6369.64	3322.06	6419.71	8137.96	8995.87	4737.11	6872.31	7001.91	5403.49	4333.7	6784.87
	5141.18	6272.18	5551.09	7062.83	5258.77	6085.89	4858.26	6954.95	7352.53	4678.67	5069.67	6502.67	4486.13	7316.28	5867.58	5847.27	4615.44	3556.35	4418.12	5509.32	6774.65	7111.02	7360.93	6206.26	5309.03	7729.32	6626.1	5968.37	5224.05	7179.02	8496.96	4668.04	6491.82	7455.94	6520.93	5877.32	3555.05	3372.32	6346.12	3315.47	6395.52	8103.08	8958.83	4721.68	6842.89	6972.12	5389.59	4323.78	6757.85
	5125.04	6248.55	5532.59	7036.14	5240.58	6066.84	4843.06	6928.32	7320.85	4661.79	5054.61	6475.42	4469.99	7282.5	5843.73	5825.11	4597.84	3548.73	4403.78	5489.27	6752.43	7079.03	7327.48	6179.02	5294.65	7692.83	6597.72	5943.58	5206.39	7152.2	8459.67	4655.45	6463	7423.8	6493.39	5859.25	3546.9	3364.26	6322.8	3308.93	6371.54	8068.49	8922.09	4706.38	6813.75	6942.61	5375.8	4313.94	6731.07
	5109	6225.07	5514.22	7009.62	5222.53	6047.89	4827.97	6901.85	7289.38	4645.03	5039.65	6448.37	4453.95	7248.97	5820.07	5803.12	4580.4	3541.15	4389.57	5469.36	6730.37	7047.31	7294.3	6152.01	5280.37	7656.65	6569.57	5919	5188.87	7125.58	8422.67	4642.96	6434.45	7391.92	6466.09	5841.33	3538.82	3356.25	6299.65	3302.44	6347.77	8034.17	8885.63	4691.2	6784.87	6913.36	5362.12	4304.19	6704.52
	5093.04	6201.72	5495.98	6983.26	5204.62	6029.05	4812.98	6875.55	7258.14	4628.41	5024.79	6421.53	4438.03	7215.69	5796.61	5781.29	4563.09	3533.62	4375.47	5449.59	6708.45	7015.87	7261.39	6125.23	5266.19	7620.75	6541.65	5894.62	5171.49	7099.14	8385.96	4630.57	6406.14	7360.3	6439.02	5823.58	3530.81	3348.31	6276.7	3296	6324.22	8000.14	8849.46	4676.15	6756.26	6884.37	5348.56	4294.52	6678.21
	5077.17	6178.5	5477.87	6957.08	5186.84	6010.31	4798.1	6849.42	7227.11	4611.92	5010.02	6394.9	4422.23	7182.67	5773.34	5759.63	4545.94	3526.14	4361.5	5429.96	6686.69	6984.7	7228.74	6098.67	5252.11	7585.14	6513.96	5870.45	5154.24	7072.89	8349.53	4618.28	6378.09	7328.93	6412.2	5805.97	3522.86	3340.42	6253.92	3289.61	6300.87	7966.38	8813.58	4661.23	6727.92	6855.65	5335.1	4284.93	6652.14
	5061.38	6155.42	5459.88	6931.06	5169.2	5991.68	4783.32	6823.45	7196.3	4595.55	4995.34	6368.46	4406.53	7149.89	5750.27	5738.13	4528.92	3518.71	4347.65	5410.48	6665.09	6953.79	7196.36	6072.34	5238.12	7549.83	6486.5	5846.48	5137.12	7046.83	8313.38	4606.08	6350.29	7297.82	6385.61	5788.53	3514.98	3332.6	6231.33	3283.26	6277.73	7932.9	8777.99	4646.44	6699.83	6827.2	5321.76	4275.41	6626.3
	5045.68	6132.48	5442.02	6905.2	5151.69	5973.15	4768.64	6797.65	7165.7	4579.31	4980.76	6342.23	4390.94	7117.35	5727.39	5716.78	4512.05	3511.33	4333.92	5391.13	6643.63	6923.16	7164.24	6046.24	5224.23	7514.81	6459.27	5822.7	5120.14	7020.95	8277.52	4593.99	6322.74	7266.97	6359.25	5771.23	3507.17	3324.83	6208.92	3276.97	6254.8	7899.69	8742.68	4631.77	6672.01	6799	5308.52	4265.98	6600.69
	5030.07	6109.67	5424.28	6879.51	5134.31	5954.72	4754.06	6772.01	7135.32	4563.21	4966.27	6316.2	4375.47	7085.07	5704.7	5695.6	4495.31	3504	4320.31	5371.93	6622.32	6892.78	7132.38	6020.35	5210.44	7480.07	6432.26	5799.13	5103.29	6995.25	8241.94	4581.99	6295.43	7236.37	6333.13	5754.1	3499.42	3317.13	6186.7	3270.72	6232.07	7866.76	8707.66	4617.23	6644.45	6771.06	5295.4	4256.63	6575.32
	5014.54	6087	5406.66	6853.99	5117.07	5936.4	4739.59	6746.53	7105.15	4547.22	4951.88	6290.37	4360.11	7053.03	5682.2	5674.57	4478.72	3496.71	4306.82	5352.86	6601.16	6862.68	7100.79	5994.69	5196.75	7445.61	6405.48	5775.76	5086.57	6969.74	8206.64	4570.08	6268.37	7206.02	6307.24	5737.11	3491.75	3309.48	6164.65	3264.52	6209.55	7834.1	8672.92	4602.82	6617.15	6743.38	5282.38	4247.36	6550.18
	4999.09	6064.46	5389.17	6828.62	5099.95	5918.18	4725.21	6721.21	7075.19	4531.37	4937.57	6264.74	4344.85	7021.23	5659.89	5653.7	4462.27	3489.48	4293.44	5333.93	6580.16	6832.83	7069.45	5969.25	5183.14	7411.44	6378.93	5752.59	5069.98	6944.41	8171.61	4558.27	6241.56	7175.93	6281.59	5720.28	3484.13	3301.89	6142.78	3258.37	6187.23	7801.71	8638.46	4588.53	6590.1	6715.95	5269.47	4238.17	6525.27
	4983.73	6042.05	5371.8	6803.42	5082.97	5900.07	4710.94	6696.05	7045.43	4515.64	4923.36	6239.3	4329.7	6989.68	5637.76	5632.99	4445.96	3482.29	4280.19	5315.13	6559.3	6803.24	7038.37	5944.03	5169.64	7377.55	6352.59	5729.61	5053.52	6919.26	8136.86	4546.56	6214.98	7146.08	6256.16	5703.61	3476.59	3294.36	6121.09	3252.26	6165.11	7769.58	8604.28	4574.36	6563.31	6688.78	5256.68	4229.06	6500.58
	4968.46	6019.78	5354.55	6778.38	5066.12	5882.05	4696.76	6671.05	7015.89	4500.03	4909.25	6214.06	4314.67	6958.36	5615.83	5612.44	4429.78	3475.15	4267.05	5296.48	6538.58	6773.92	7007.54	5919.03	5156.23	7343.94	6326.48	5706.83	5037.2	6894.29	8102.39	4534.95	6188.65	7116.48	6230.96	5687.08	3469.11	3286.89	6099.58	3246.2	6143.19	7737.73	8570.38	4560.31	6536.77	6661.86	5243.99	4220.03	6476.13
	4953.27	5997.64	5337.42	6753.5	5049.39	5864.14	4682.69	6646.21	6986.56	4484.55	4895.22	6189.01	4299.74	6927.29	5594.07	5592.03	4413.74	3468.06	4254.04	5277.96	6518.02	6744.85	6976.97	5894.24	5142.91	7310.62	6300.59	5684.25	5021	6869.5	8068.2	4523.43	6162.56	7087.13	6205.99	5670.71	3461.69	3279.48	6078.25	3240.19	6121.47	7706.14	8536.75	4546.39	6510.48	6635.2	5231.4	4211.07	6451.9
	4938.16	5975.63	5320.41	6728.78	5032.8	5846.33	4668.71	6621.53	6957.43	4469.19	4881.28	6164.16	4284.92	6896.45	5572.51	5571.78	4397.84	3461.01	4241.13	5259.57	6497.6	6716.03	6946.65	5869.67	5129.69	7277.56	6274.91	5661.86	5004.93	6844.89	8034.27	4512	6136.7	7058.03	6181.25	5654.49	3454.34	3272.13	6057.09	3234.23	6099.95	7674.81	8503.4	4532.59	6484.45	6608.78	5218.93	4202.19	6427.89
	4923.14	5953.75	5303.52	6704.22	5016.33	5828.63	4654.83	6597	6928.51	4453.96	4867.44	6139.5	4270.2	6865.86	5551.12	5551.69	4382.08	3454.01	4228.35	5241.32	6477.32	6687.48	6916.58	5845.32	5116.56	7244.79	6249.46	5639.66	4988.98	6820.46	8000.62	4500.67	6111.08	7029.17	6156.73	5638.42	3447.05	3264.83	6036.11	3228.31	6078.62	7643.75	8470.32	4518.92	6458.66	6582.61	5206.56	4193.4	6404.11
	4908.19	5932	5286.75	6679.82	4999.98	5811.02	4641.04	6572.63	6899.79	4438.84	4853.68	6115.03	4255.59	6835.49	5529.92	5531.74	4366.45	3447.06	4215.68	5223.2	6457.19	6659.17	6886.77	5821.17	5103.52	7212.28	6224.22	5617.65	4973.17	6796.2	7967.23	4489.43	6085.7	7000.55	6132.44	5622.5	3439.83	3257.59	6015.31	3222.44	6057.49	7612.94	8437.52	4505.36	6433.11	6556.69	5194.3	4184.67	6380.55
	4893.33	5910.39	5270.1	6655.58	4983.77	5793.51	4627.36	6548.42	6871.28	4423.85	4840.01	6090.75	4241.09	6805.37	5508.9	5511.95	4350.96	3440.16	4203.12	5205.22	6437.2	6631.12	6857.2	5797.24	5090.58	7180.05	6199.19	5595.84	4957.47	6772.12	7934.12	4478.29	6060.54	6972.18	6108.37	5606.73	3432.68	3250.4	5994.67	3216.61	6036.55	7582.4	8404.98	4491.93	6407.82	6531.02	5182.15	4176.03	6357.21
	4878.56	5888.9	5253.57	6631.49	4967.67	5776.11	4613.77	6524.36	6842.97	4408.97	4826.44	6066.66	4226.7	6775.47	5488.05	5492.3	4335.6	3433.3	4190.68	5187.37	6417.36	6603.31	6827.88	5773.52	5077.73	7148.09	6174.38	5574.21	4941.91	6748.21	7901.27	4467.24	6035.62	6944.04	6084.51	5591.11	3425.59	3243.28	5974.22	3210.83	6015.81	7552.12	8372.72	4478.61	6382.76	6505.59	5170.1	4167.46	6334.09
	4863.86	5867.54	5237.15	6607.56	4951.7	5758.8	4600.27	6500.45	6814.86	4394.22	4812.95	6042.75	4212.41	6745.81	5467.39	5472.8	4320.37	3426.49	4178.35	5169.65	6397.66	6575.76	6798.8	5750.01	5064.97	7116.4	6149.78	5552.78	4926.47	6724.47	7868.69	4456.29	6010.93	6916.15	6060.88	5575.64	3418.56	3236.21	5953.93	3205.1	5995.25	7522.09	8340.73	4465.42	6357.95	6480.4	5158.16	4158.98	6311.19
	4849.25	5846.31	5220.85	6583.78	4935.86	5741.6	4586.87	6476.7	6786.95	4379.58	4799.55	6019.04	4198.22	6716.38	5446.9	5453.45	4305.27	3419.73	4166.14	5152.07	6378.1	6548.45	6769.97	5726.7	5052.31	7084.98	6125.39	5531.53	4911.15	6700.91	7836.37	4445.43	5986.47	6888.5	6037.47	5560.32	3411.6	3229.19	5933.82	3199.42	5974.89	7492.32	8309	4452.34	6333.38	6455.45	5146.32	4150.56	6288.5
	4834.72	5825.21	5204.66	6560.16	4920.14	5724.49	4573.56	6453.1	6759.24	4365.06	4786.24	5995.51	4184.14	6687.18	5426.59	5434.25	4290.31	3413.01	4154.04	5134.61	6358.68	6521.39	6741.39	5703.61	5039.74	7053.83	6101.21	5510.47	4895.96	6677.52	7804.32	4434.66	5962.23	6861.08	6014.28	5545.15	3404.7	3222.23	5913.87	3193.77	5954.72	7462.8	8277.54	4439.39	6309.05	6430.74	5134.59	4142.23	6266.04
	4820.26	5804.23	5188.59	6536.69	4904.53	5707.48	4560.35	6429.65	6731.73	4350.66	4773.02	5972.16	4170.16	6658.21	5406.46	5415.2	4275.48	3406.34	4142.05	5117.28	6339.4	6494.58	6713.04	5680.72	5027.26	7022.93	6077.24	5489.59	4880.88	6654.3	7772.53	4423.98	5938.23	6833.9	5991.3	5530.12	3397.86	3215.33	5894.1	3188.18	5934.73	7433.54	8246.34	4426.55	6284.95	6406.27	5122.97	4133.97	6243.79
	4805.89	5783.39	5172.63	6513.37	4889.05	5690.58	4547.23	6406.35	6704.41	4336.38	4759.88	5949	4156.29	6629.47	5386.5	5396.29	4260.78	3399.71	4130.17	5100.09	6320.27	6468	6684.94	5658.03	5014.87	6992.31	6053.48	5468.9	4865.93	6631.24	7741	4413.4	5914.44	6806.95	5968.53	5515.24	3391.09	3208.48	5874.5	3182.63	5914.93	7404.53	8215.41	4413.83	6261.09	6382.04	5111.44	4125.78	6221.75
	4791.6	5762.67	5156.78	6490.2	4873.69	5673.77	4534.21	6383.21	6677.29	4322.21	4746.83	5926.02	4142.52	6600.96	5366.71	5377.52	4246.21	3393.13	4118.4	5083.02	6301.27	6441.67	6657.07	5635.55	5002.57	6961.94	6029.93	5448.39	4851.1	6608.36	7709.73	4402.91	5890.88	6780.24	5945.99	5500.51	3384.38	3201.68	5855.06	3177.13	5895.32	7375.76	8184.74	4401.22	6237.47	6358.05	5100.03	4117.67	6199.93
	4777.39	5742.07	5141.05	6467.19	4858.45	5657.05	4521.27	6360.21	6650.37	4308.16	4733.87	5903.22	4128.85	6572.66	5347.1	5358.9	4231.76	3386.59	4106.75	5066.08	6282.41	6415.58	6629.44	5613.27	4990.36	6931.84	6006.58	5428.07	4836.4	6585.64	7678.72	4392.51	5867.54	6753.76	5923.65	5485.93	3377.73	3194.95	5835.8	3171.67	5875.89	7347.25	8154.32	4388.74	6214.08	6334.29	5088.71	4109.64	6178.32
	4763.26	5721.6	5125.43	6444.33	4843.33	5640.44	4508.43	6337.36	6623.64	4294.22	4720.99	5880.6	4115.28	6544.6	5327.66	5340.42	4217.45	3380.11	4095.21	5049.27	6263.69	6389.73	6602.05	5591.19	4978.24	6901.99	5983.43	5407.93	4821.81	6563.09	7647.96	4382.2	5844.42	6727.51	5901.53	5471.49	3371.15	3188.26	5816.7	3166.25	5856.64	7318.98	8124.17	4376.37	6190.92	6310.76	5077.5	4101.68	6156.92
	4749.21	5701.26	5109.92	6421.61	4828.32	5623.92	4495.68	6314.65	6597.11	4280.39	4708.2	5858.16	4101.82	6516.76	5308.39	5322.08	4203.27	3373.66	4083.77	5032.59	6245.1	6364.12	6574.89	5569.32	4966.21	6872.4	5960.49	5387.97	4807.34	6540.71	7617.47	4371.99	5821.52	6701.49	5879.61	5457.19	3364.63	3181.63	5797.77	3160.88	5837.58	7290.97	8094.28	4364.11	6167.99	6287.46	5066.39	4093.8	6135.73
	4735.23	5681.04	5094.53	6399.05	4813.44	5607.5	4483.02	6292.1	6570.77	4266.68	4695.5	5835.9	4088.46	6489.13	5289.29	5303.89	4189.21	3367.26	4072.45	5016.03	6226.66	6338.74	6547.97	5547.64	4954.27	6843.07	5937.74	5368.19	4792.99	6518.49	7587.22	4361.86	5798.84	6675.7	5857.91	5443.05	3358.17	3175.05	5779	3155.56	5818.7	7263.19	8064.64	4351.98	6145.29	6264.4	5055.39	4085.99	6114.75
	4721.34	5660.94	5079.24	6376.63	4798.67	5591.18	4470.45	6269.68	6544.62	4253.08	4682.88	5813.81	4075.2	6461.73	5270.35	5285.83	4175.28	3360.91	4061.23	4999.6	6208.35	6313.6	6521.28	5526.16	4942.42	6813.99	5915.2	5348.59	4778.75	6496.44	7557.23	4351.83	5776.37	6650.14	5836.41	5429.04	3351.78	3168.53	5760.4	3150.28	5799.99	7235.66	8035.26	4339.95	6122.82	6241.56	5044.48	4078.26	6093.98
	4707.52	5640.97	5064.06	6354.36	4784.01	5574.95	4457.97	6247.42	6518.66	4239.6	4670.34	5791.9	4062.03	6434.55	5251.59	5267.91	4161.47	3354.6	4050.12	4983.29	6190.17	6288.69	6494.82	5504.88	4930.66	6785.17	5892.86	5329.18	4764.64	6474.55	7527.49	4341.89	5754.12	6624.81	5815.12	5415.18	3345.44	3162.06	5741.97	3145.04	5781.47	7208.37	8006.14	4328.05	6100.58	6218.95	5033.68	4070.6	6073.41
	4693.78	5621.12	5049	6332.24	4769.47	5558.82	4445.57	6225.3	6492.89	4226.22	4657.89	5770.17	4048.97	6407.59	5232.99	5250.13	4147.79	3348.33	4039.12	4967.11	6172.13	6264.02	6468.59	5483.79	4918.99	6756.6	5870.72	5309.93	4750.64	6452.82	7498	4332.03	5732.08	6599.7	5794.04	5401.46	3339.17	3155.64	5723.69	3139.85	5763.13	7181.32	7977.27	4316.25	6078.55	6196.57	5022.98	4063.01	6053.05
	4680.12	5601.39	5034.04	6310.27	4755.05	5542.78	4433.27	6203.32	6467.3	4212.96	4645.53	5748.61	4036.01	6380.85	5214.55	5232.49	4134.23	3342.11	4028.23	4951.06	6154.22	6239.58	6442.59	5462.9	4907.41	6728.28	5848.77	5290.87	4736.75	6431.25	7468.77	4322.27	5710.25	6574.81	5773.17	5387.89	3332.96	3149.28	5705.59	3134.71	5744.96	7154.51	7948.65	4304.57	6056.76	6174.42	5012.39	4055.5	6032.9
	4666.54	5581.78	5019.19	6288.44	4740.74	5526.84	4421.05	6181.49	6441.91	4199.8	4633.24	5727.22	4023.15	6354.32	5196.29	5214.99	4120.8	3335.94	4017.45	4935.12	6136.45	6215.37	6416.82	5442.2	4895.91	6700.2	5827.02	5271.98	4722.98	6409.84	7439.78	4312.6	5688.64	6550.15	5752.49	5374.46	3326.82	3142.97	5687.64	3129.6	5726.97	7127.95	7920.28	4293	6035.18	6152.49	5001.89	4048.06	6012.95
	4653.03	5562.3	5004.44	6266.75	4726.54	5510.99	4408.93	6159.8	6416.7	4186.76	4621.04	5706.01	4010.38	6328	5178.18	5197.62	4107.49	3329.8	4006.77	4919.31	6118.81	6191.38	6391.27	5421.7	4884.5	6672.38	5805.46	5253.27	4709.33	6388.59	7411.04	4303.01	5667.23	6525.71	5732.02	5361.18	3320.73	3136.71	5669.86	3124.55	5709.15	7101.61	7892.16	4281.55	6013.83	6130.78	4991.5	4040.69	5993.2
	4639.6	5542.94	4989.8	6245.21	4712.45	5495.24	4396.89	6138.25	6391.68	4173.82	4608.93	5684.97	3997.72	6301.9	5160.24	5180.39	4094.31	3323.72	3996.2	4903.63	6101.3	6167.63	6365.95	5401.38	4873.18	6644.8	5784.1	5234.73	4695.79	6367.5	7382.54	4293.52	5646.04	6501.5	5711.76	5348.03	3314.71	3130.5	5652.23	3119.53	5691.51	7075.52	7864.29	4270.21	5992.69	6109.29	4981.2	4033.4	5973.65
	4626.25	5523.69	4975.27	6223.81	4698.48	5479.59	4384.93	6116.84	6366.84	4160.99	4596.89	5664.09	3985.15	6276.02	5142.46	5163.29	4081.24	3317.67	3985.74	4888.06	6083.92	6144.1	6340.85	5381.26	4861.95	6617.47	5762.93	5216.36	4682.36	6346.57	7354.29	4284.12	5625.05	6477.5	5691.69	5335.03	3308.74	3124.35	5634.77	3114.56	5674.04	7049.66	7836.67	4258.98	5971.78	6088.03	4971.01	4026.18	5954.31
	4612.97	5504.57	4960.85	6202.55	4684.62	5464.02	4373.06	6095.57	6342.18	4148.27	4584.94	5643.39	3972.68	6250.34	5124.84	5146.33	4068.3	3311.67	3975.38	4872.62	6066.68	6120.79	6315.98	5361.33	4850.8	6590.38	5741.96	5198.17	4669.05	6325.8	7326.28	4274.8	5604.27	6453.72	5671.82	5322.17	3302.84	3118.25	5617.47	3109.63	5656.74	7024.03	7809.29	4247.86	5951.08	6066.98	4960.91	4019.03	5935.16
	4599.77	5485.57	4946.53	6181.44	4670.87	5448.55	4361.28	6074.44	6317.71	4135.66	4573.07	5622.85	3960.31	6224.88	5107.38	5129.5	4055.48	3305.71	3965.12	4857.29	6049.56	6097.71	6291.32	5341.58	4839.74	6563.53	5721.17	5180.15	4655.85	6305.18	7298.52	4265.57	5583.69	6430.16	5652.15	5309.44	3297	3112.19	5600.33	3104.75	5639.62	6998.63	7782.16	4236.85	5930.6	6046.15	4950.92	4011.95	5916.22
	4586.64	5466.68	4932.31	6160.46	4657.23	5433.18	4349.58	6053.45	6293.42	4123.15	4561.28	5602.48	3948.03	6199.62	5090.08	5112.8	4042.78	3299.8	3954.97	4842.09	6032.58	6074.85	6266.89	5322.03	4828.77	6536.92	5700.57	5162.29	4642.76	6284.72	7270.99	4256.43	5563.31	6406.81	5632.68	5296.86	3291.21	3106.19	5583.34	3099.91	5622.66	6973.47	7755.27	4225.96	5910.33	6025.54	4941.02	4004.95	5897.47
	4573.59	5447.91	4918.2	6139.63	4643.69	5417.89	4337.97	6032.6	6269.31	4110.75	4549.58	5582.28	3935.85	6174.58	5072.94	5096.23	4030.2	3293.93	3944.92	4827.01	6015.72	6052.21	6242.67	5302.66	4817.88	6510.56	5680.17	5144.61	4629.78	6264.41	7243.71	4247.38	5543.14	6383.68	5613.4	5284.42	3285.49	3100.24	5566.52	3095.11	5605.87	6948.53	7728.62	4215.17	5890.27	6005.14	4931.23	3998.02	5878.91
	4560.61	5429.27	4904.19	6118.94	4630.27	5402.7	4326.44	6011.89	6245.38	4098.45	4537.95	5562.24	3923.76	6149.74	5055.95	5079.79	4017.73	3288.1	3934.97	4812.04	5998.99	6029.79	6218.67	5283.47	4807.08	6484.43	5659.94	5127.1	4616.91	6244.26	7216.66	4238.41	5523.16	6360.77	5594.32	5272.11	3279.83	3094.34	5549.85	3090.36	5589.25	6923.82	7702.22	4204.49	5870.42	5984.96	4921.53	3991.15	5860.55
	4547.71	5410.73	4890.28	6098.38	4616.95	5387.6	4315	5991.31	6221.63	4086.25	4526.41	5542.37	3911.77	6125.11	5039.12	5063.49	4005.39	3282.32	3925.13	4797.2	5982.39	6007.59	6194.88	5264.47	4796.37	6458.53	5639.91	5109.75	4604.15	6224.25	7189.85	4229.54	5503.39	6338.06	5575.43	5259.95	3274.22	3088.49	5533.33	3085.64	5572.8	6899.34	7676.05	4193.92	5850.79	5964.99	4911.93	3984.36	5842.39
	4534.88	5392.32	4876.48	6077.97	4603.74	5372.6	4303.63	5970.87	6198.05	4074.16	4514.94	5522.66	3899.87	6100.68	5022.45	5047.31	3993.16	3276.58	3915.39	4782.47	5965.92	5985.61	6171.31	5245.65	4785.73	6432.87	5620.06	5092.57	4591.5	6204.4	7163.28	4220.74	5483.81	6315.57	5556.74	5247.92	3268.68	3082.69	5516.97	3080.98	5556.51	6875.08	7650.12	4183.46	5831.36	5945.23	4902.43	3977.64	5824.42
	4522.13	5374.02	4862.78	6057.69	4590.64	5357.68	4292.36	5950.56	6174.66	4062.18	4503.56	5503.11	3888.07	6076.46	5005.93	5031.26	3981.05	3270.88	3905.75	4767.86	5949.57	5963.84	6147.96	5227.01	4775.19	6407.45	5600.39	5075.55	4578.96	6184.71	7136.94	4212.04	5464.43	6293.29	5538.23	5236.03	3263.19	3076.94	5500.77	3076.35	5540.39	6851.05	7624.43	4173.11	5812.14	5925.67	4893.02	3970.99	5806.64
	4509.45	5355.84	4849.18	6037.55	4577.64	5342.86	4281.16	5930.39	6151.44	4050.29	4492.25	5483.72	3876.36	6052.44	4989.56	5015.34	3969.05	3265.22	3896.21	4753.36	5933.35	5942.28	6124.81	5208.55	4764.73	6382.25	5580.91	5058.7	4566.53	6165.16	7110.83	4203.42	5445.25	6271.21	5519.91	5224.27	3257.77	3071.24	5484.72	3071.76	5524.43	6827.24	7598.98	4162.86	5793.12	5906.33	4883.71	3964.42	5789.05
	4496.84	5337.77	4835.68	6017.54	4564.75	5328.12	4270.04	5910.35	6128.39	4038.51	4481.03	5464.5	3864.74	6028.62	4973.34	4999.55	3957.17	3259.61	3886.77	4738.98	5917.25	5920.94	6101.88	5190.27	4754.35	6357.29	5561.6	5042.01	4554.2	6145.76	7084.96	4194.88	5426.26	6249.35	5501.79	5212.65	3252.4	3065.59	5468.82	3067.22	5508.64	6803.65	7573.76	4152.72	5774.31	5887.19	4874.5	3957.91	5771.65
	4484.31	5319.81	4822.28	5997.68	4551.97	5313.48	4259.01	5890.45	6105.52	4026.83	4469.88	5445.43	3853.22	6005	4957.28	4983.88	3945.4	3254.04	3877.43	4724.72	5901.27	5899.8	6079.15	5172.17	4744.06	6332.56	5542.48	5025.48	4541.98	6126.5	7059.31	4186.43	5407.46	6227.69	5483.85	5201.17	3247.09	3059.99	5453.08	3062.72	5493.01	6780.29	7548.77	4142.68	5755.7	5868.26	4865.39	3951.47	5754.44
	4471.85	5301.97	4808.98	5977.94	4539.29	5298.93	4248.06	5870.68	6082.82	4015.24	4458.81	5426.52	3841.78	5981.58	4941.37	4968.34	3933.75	3248.51	3868.19	4710.57	5885.42	5878.88	6056.64	5154.24	4733.85	6308.05	5523.54	5009.12	4529.87	6107.4	7033.9	4178.07	5388.86	6206.24	5466.09	5189.82	3241.83	3054.43	5437.49	3058.26	5477.53	6757.14	7524.01	4132.76	5737.3	5849.54	4856.37	3945.1	5737.42
	4459.46	5284.25	4795.78	5958.35	4526.71	5284.46	4237.19	5851.04	6060.3	4003.76	4447.82	5407.77	3830.44	5958.36	4925.6	4952.92	3922.21	3243.02	3859.05	4696.54	5869.69	5858.17	6034.33	5136.5	4723.73	6283.77	5504.77	4992.91	4517.86	6088.44	7008.71	4169.78	5370.44	6184.99	5448.53	5178.61	3236.64	3048.92	5422.05	3053.85	5462.22	6734.21	7499.49	4122.93	5719.09	5831.01	4847.44	3938.8	5720.58
	4447.14	5266.64	4782.68	5938.88	4514.23	5270.09	4226.4	5831.53	6037.94	3992.38	4436.91	5389.17	3819.19	5935.34	4909.99	4937.63	3910.78	3237.58	3850.01	4682.61	5854.09	5837.66	6012.23	5118.92	4713.68	6259.72	5486.19	4976.87	4505.96	6069.63	6983.75	4161.59	5352.22	6163.94	5431.14	5167.52	3231.5	3043.47	5406.76	3049.47	5447.07	6711.49	7475.2	4113.21	5701.08	5812.69	4838.62	3932.56	5703.93
	4434.9	5249.14	4769.68	5919.55	4501.86	5255.8	4215.69	5812.15	6015.76	3981.1	4426.08	5370.73	3808.03	5912.51	4894.52	4922.46	3899.46	3232.18	3841.06	4668.81	5838.6	5817.36	5990.33	5101.52	4703.73	6235.89	5467.78	4960.98	4494.16	6050.97	6959.02	4153.47	5334.18	6143.1	5413.94	5156.58	3226.42	3038.05	5391.62	3045.14	5432.08	6688.99	7451.13	4103.6	5683.27	5794.57	4829.88	3926.4	5687.46
	4422.72	5231.75	4756.77	5900.35	4489.59	5241.61	4205.05	5792.91	5993.74	3969.91	4415.32	5352.44	3796.96	5889.88	4879.2	4907.41	3888.26	3226.82	3832.21	4655.11	5823.24	5797.26	5968.63	5084.3	4693.85	6212.28	5449.54	4945.25	4482.47	6032.45	6934.51	4145.44	5316.33	6122.46	5396.92	5145.76	3221.39	3032.69	5376.63	3040.85	5417.24	6666.71	7427.29	4094.09	5665.66	5776.65	4821.24	3920.31	5671.18
	4410.62	5214.47	4743.96	5881.28	4477.42	5227.5	4194.5	5773.79	5971.9	3958.82	4404.65	5334.31	3785.98	5867.44	4864.02	4892.49	3877.16	3221.5	3823.46	4641.52	5807.99	5777.37	5947.14	5067.24	4684.06	6188.89	5431.48	4929.67	4470.88	6014.07	6910.22	4137.5	5298.67	6102.01	5380.09	5135.08	3216.43	3027.37	5361.79	3036.59	5402.56	6644.64	7403.68	4084.68	5648.25	5758.93	4812.7	3914.28	5655.08
	4398.59	5197.31	4731.25	5862.35	4465.35	5213.48	4184.03	5754.8	5950.22	3947.83	4394.04	5316.33	3775.08	5845.2	4848.99	4877.69	3866.18	3216.22	3814.8	4628.05	5792.87	5757.68	5925.85	5050.36	4674.35	6165.72	5413.59	4914.26	4459.39	5995.83	6886.16	4129.63	5281.19	6081.77	5363.43	5124.53	3211.52	3022.1	5347.1	3032.38	5388.03	6622.78	7380.3	4075.37	5631.03	5741.41	4804.25	3908.32	5639.16
	4386.63	5180.26	4718.64	5843.55	4453.38	5199.54	4173.63	5735.94	5928.71	3936.93	4383.52	5298.51	3764.28	5823.15	4834.11	4863	3855.3	3210.99	3806.24	4614.69	5777.86	5738.19	5904.76	5033.64	4664.72	6142.78	5395.88	4898.99	4448	5977.74	6862.31	4121.85	5263.9	6061.73	5346.95	5114.11	3206.66	3016.88	5332.55	3028.21	5373.66	6601.13	7357.14	4066.17	5614	5724.08	4795.89	3902.43	5623.42
	4374.74	5163.31	4706.12	5824.87	4441.51	5185.7	4163.31	5717.21	5907.36	3926.14	4373.07	5280.83	3753.56	5801.29	4819.37	4848.44	3844.53	3205.79	3797.77	4601.44	5762.98	5718.9	5883.86	5017.1	4655.17	6120.05	5378.34	4883.88	4436.72	5959.79	6838.69	4114.15	5246.78	6041.88	5330.65	5103.82	3201.86	3011.7	5318.15	3024.09	5359.45	6579.69	7334.2	4057.07	5597.16	5706.94	4787.63	3896.61	5607.86
	4362.92	5146.48	4693.69	5806.33	4429.74	5171.94	4153.07	5698.6	5886.18	3915.43	4362.7	5263.31	3742.94	5779.63	4804.77	4834	3833.87	3200.64	3789.4	4588.3	5748.21	5699.81	5863.17	5000.72	4645.71	6097.53	5360.96	4868.93	4425.54	5941.98	6815.29	4106.53	5229.85	6022.23	5314.52	5093.66	3197.12	3006.57	5303.9	3020	5345.39	6558.46	7311.48	4048.07	5580.52	5690	4779.46	3890.85	5592.48
	4351.17	5129.75	4681.36	5787.91	4418.07	5158.27	4142.9	5680.12	5865.17	3904.82	4352.41	5245.93	3732.4	5758.15	4790.31	4819.68	3823.32	3195.53	3781.13	4575.26	5733.56	5680.92	5842.67	4984.51	4636.33	6075.23	5343.76	4854.12	4414.46	5924.31	6792.1	4099	5213.1	6002.77	5298.58	5083.63	3192.43	3001.49	5289.79	3015.95	5331.48	6537.44	7288.99	4039.17	5564.06	5673.25	4771.38	3885.16	5577.28
	4339.49	5113.14	4669.13	5769.63	4406.49	5144.68	4132.81	5661.77	5844.32	3894.31	4342.19	5228.7	3721.94	5736.86	4775.99	4805.47	3812.88	3190.46	3772.94	4562.34	5719.02	5662.22	5822.37	4968.46	4627.02	6053.15	5326.73	4839.47	4403.47	5906.77	6769.13	4091.54	5196.53	5983.5	5282.8	5073.73	3187.79	2996.45	5275.83	3011.95	5317.72	6516.62	7266.71	4030.37	5547.8	5656.7	4763.4	3879.54	5562.25
	4327.88	5096.63	4656.99	5751.47	4395.02	5131.18	4122.8	5643.54	5823.63	3883.89	4332.04	5211.62	3711.57	5715.75	4761.82	4791.39	3802.54	3185.43	3764.85	4549.52	5704.6	5643.72	5802.26	4952.58	4617.8	6031.28	5309.86	4824.97	4392.59	5889.38	6746.37	4084.17	5180.14	5964.43	5267.2	5063.96	3183.22	2991.46	5262.02	3007.98	5304.11	6496.01	7244.66	4021.67	5531.72	5640.33	4755.51	3873.98	5547.4
	4316.34	5080.23	4644.94	5733.44	4383.64	5117.77	4112.87	5625.43	5803.1	3873.56	4321.97	5194.69	3701.29	5694.84	4747.78	4777.42	3792.3	3180.44	3756.86	4536.81	5690.3	5625.42	5782.35	4936.87	4608.66	6009.62	5293.16	4810.61	4381.81	5872.12	6723.83	4076.87	5163.93	5945.55	5251.78	5054.32	3178.69	2986.51	5248.34	3004.05	5290.65	6475.6	7222.82	4013.07	5515.83	5624.16	4747.71	3868.5	5532.73
	4304.87	5063.94	4632.98	5715.53	4372.35	5104.44	4103	5607.45	5782.73	3863.33	4311.98	5177.9	3691.1	5674.11	4733.89	4763.56	3782.18	3175.49	3748.95	4524.21	5676.11	5607.31	5762.63	4921.32	4599.6	5988.17	5276.63	4796.41	4371.12	5855.01	6701.51	4069.66	5147.89	5926.87	5236.52	5044.81	3174.22	2981.61	5234.82	3000.17	5277.34	6455.4	7201.2	4004.57	5500.12	5608.17	4740	3863.07	5518.23
	4293.46	5047.76	4621.12	5697.75	4361.16	5091.19	4093.22	5589.59	5762.53	3853.18	4302.06	5161.26	3680.99	5653.56	4720.13	4749.83	3772.15	3170.59	3741.14	4511.72	5662.03	5589.39	5743.1	4905.93	4590.62	5966.93	5260.26	4782.36	4360.54	5838.02	6679.39	4062.53	5132.03	5908.37	5221.44	5035.42	3169.81	2976.75	5221.43	2996.32	5264.18	6435.4	7179.79	3996.17	5484.6	5592.37	4732.38	3857.72	5503.9
	4282.12	5031.68	4609.35	5680.1	4350.07	5078.04	4083.51	5571.86	5742.48	3843.13	4292.21	5144.76	3670.96	5633.2	4706.5	4736.2	3762.23	3165.72	3733.42	4499.33	5648.07	5571.66	5723.76	4890.7	4581.72	5945.89	5244.05	4768.45	4350.05	5821.17	6657.49	4055.47	5116.34	5890.06	5206.53	5026.16	3165.45	2971.93	5208.19	2992.51	5251.17	6415.6	7158.6	3987.87	5469.26	5576.76	4724.86	3852.43	5489.75
	4270.86	5015.7	4597.67	5662.57	4339.07	5064.96	4073.87	5554.25	5722.59	3833.17	4282.44	5128.41	3661.02	5613.02	4693.02	4722.7	3752.42	3160.89	3725.79	4487.05	5634.22	5554.12	5704.61	4875.63	4572.9	5925.07	5228.01	4754.69	4339.66	5804.46	6635.8	4048.5	5100.83	5871.94	5191.78	5017.03	3161.14	2967.16	5195.08	2988.75	5238.3	6396	7137.63	3979.67	5454.11	5561.33	4717.42	3847.2	5475.77
	4259.66	4999.84	4586.08	5645.17	4328.17	5051.97	4064.3	5536.76	5702.86	3823.3	4272.75	5112.2	3651.16	5593.03	4679.67	4709.3	3742.7	3156.11	3718.25	4474.87	5620.48	5536.77	5685.65	4860.72	4564.16	5904.45	5212.14	4741.07	4329.36	5787.88	6614.31	4041.6	5085.49	5854	5177.21	5008.03	3156.89	2962.44	5182.12	2985.02	5225.59	6376.59	7116.86	3971.56	5439.13	5546.08	4710.08	3842.04	5461.96
	4248.52	4984.08	4574.59	5627.89	4317.36	5039.06	4054.81	5519.39	5683.29	3813.52	4263.12	5096.13	3641.39	5573.21	4666.45	4696.02	3733.09	3151.36	3710.81	4462.8	5606.86	5519.61	5666.87	4845.97	4555.5	5884.03	5196.42	4727.6	4319.17	5771.44	6593.04	4034.79	5070.32	5836.25	5162.8	4999.15	3152.69	2957.75	5169.3	2981.33	5213.01	6357.39	7096.31	3963.55	5424.34	5531.02	4702.82	3836.95	5448.32
	4237.46	4968.42	4563.18	5610.73	4306.64	5026.24	4045.4	5502.14	5663.87	3803.83	4253.57	5080.21	3631.69	5553.57	4653.37	4682.85	3723.59	3146.66	3703.45	4450.83	5593.35	5502.63	5648.28	4831.38	4546.92	5863.82	5180.86	4714.27	4309.06	5755.12	6571.97	4028.05	5055.32	5818.69	5148.56	4990.4	3148.54	2953.12	5156.62	2977.69	5200.58	6338.38	7075.97	3955.64	5409.73	5516.15	4695.66	3831.92	5434.84
	4226.46	4952.87	4551.86	5593.7	4296.02	5013.5	4036.05	5485.01	5644.61	3794.23	4244.1	5064.42	3622.09	5534.12	4640.43	4669.8	3714.18	3141.99	3696.18	4438.96	5579.94	5485.84	5629.88	4816.95	4538.42	5843.81	5165.47	4701.09	4299.06	5738.94	6551.11	4021.39	5040.49	5801.31	5134.48	4981.77	3144.45	2948.52	5144.08	2974.08	5188.3	6319.57	7055.84	3947.82	5395.29	5501.45	4688.59	3826.95	5421.54
	4215.52	4937.42	4540.64	5576.79	4285.49	5000.84	4026.78	5468	5625.51	3784.72	4234.69	5048.77	3612.56	5514.84	4627.61	4656.85	3704.87	3137.37	3689	4427.2	5566.65	5469.24	5611.66	4802.67	4529.99	5824	5150.23	4688.05	4289.14	5722.89	6530.45	4014.81	5025.83	5784.12	5120.58	4973.27	3140.41	2943.97	5131.68	2970.51	5176.15	6300.96	7035.92	3940.1	5381.03	5486.94	4681.61	3822.05	5408.41
	4204.66	4922.07	4529.5	5559.99	4275.05	4988.27	4017.58	5451.1	5606.55	3775.3	4225.36	5033.27	3603.11	5495.74	4614.93	4644.02	3695.67	3132.78	3681.91	4415.54	5553.47	5452.82	5593.63	4788.55	4521.65	5804.39	5135.15	4675.15	4279.33	5706.97	6510	4008.31	5011.34	5767.11	5106.83	4964.89	3136.42	2939.46	5119.42	2966.98	5164.15	6282.54	7016.21	3932.48	5366.95	5472.6	4674.71	3817.22	5395.44
	4193.86	4906.83	4518.45	5543.33	4264.7	4975.78	4008.45	5434.33	5587.75	3765.96	4216.1	5017.9	3593.75	5476.82	4602.38	4631.3	3686.56	3128.24	3674.91	4403.98	5540.4	5436.58	5575.78	4774.58	4513.38	5784.99	5120.23	4662.39	4269.6	5691.18	6489.75	4001.89	4997.01	5750.28	5093.25	4956.64	3132.49	2934.99	5107.3	2963.48	5152.3	6264.31	6996.7	3924.95	5353.05	5458.44	4667.91	3812.44	5382.64
	4183.12	4891.69	4507.49	5526.78	4254.44	4963.37	3999.39	5417.67	5569.11	3756.71	4206.91	5002.67	3584.47	5458.07	4589.96	4618.69	3677.55	3123.73	3668	4392.53	5527.43	5420.53	5558.11	4760.77	4505.19	5765.78	5105.47	4649.78	4259.97	5675.52	6469.7	3995.54	4982.85	5733.63	5079.83	4948.51	3128.61	2930.57	5095.31	2960.03	5140.58	6246.27	6977.4	3917.52	5339.32	5444.47	4661.19	3807.74	5370.01
	4172.45	4876.65	4496.62	5510.35	4244.27	4951.04	3990.4	5401.13	5550.61	3747.55	4197.8	4987.57	3575.27	5439.5	4577.67	4606.18	3668.64	3119.27	3661.17	4381.17	5514.58	5404.65	5540.62	4747.11	4497.08	5746.76	5090.86	4637.3	4250.44	5659.99	6449.85	3989.27	4968.86	5717.16	5066.57	4940.51	3124.78	2926.19	5083.46	2956.62	5129	6228.43	6958.31	3910.18	5325.76	5430.66	4654.57	3803.09	5357.54
	4161.85	4861.72	4485.83	5494.04	4234.19	4938.79	3981.49	5384.71	5532.27	3738.48	4188.75	4972.61	3566.15	5421.1	4565.51	4593.79	3659.83	3114.84	3654.43	4369.92	5501.83	5388.96	5523.31	4733.6	4489.05	5727.95	5076.41	4624.96	4240.99	5644.59	6430.21	3983.08	4955.03	5700.87	5053.47	4932.63	3121	2921.85	5071.75	2953.24	5117.57	6210.77	6939.42	3902.94	5312.38	5417.04	4648.03	3798.51	5345.23
	4151.31	4846.88	4475.13	5477.85	4224.21	4926.63	3972.64	5368.4	5514.07	3729.49	4179.78	4957.79	3557.11	5402.87	4553.48	4581.51	3651.12	3110.46	3647.78	4358.77	5489.19	5373.45	5506.18	4720.24	4481.09	5709.32	5062.11	4612.76	4231.64	5629.31	6410.76	3976.96	4941.36	5684.76	5040.54	4924.87	3117.27	2917.55	5060.18	2949.9	5106.27	6193.31	6920.73	3895.79	5299.17	5403.59	4641.58	3794	5333.09
	4140.84	4832.15	4464.52	5461.78	4214.31	4914.54	3963.86	5352.21	5496.03	3720.58	4170.88	4943.1	3548.15	5384.82	4541.58	4569.33	3642.51	3106.11	3641.22	4347.72	5476.65	5358.11	5489.23	4707.03	4473.21	5690.9	5047.97	4600.7	4222.38	5614.16	6391.51	3970.92	4927.86	5668.82	5027.76	4917.24	3113.6	2913.29	5048.74	2946.61	5095.11	6176.03	6902.25	3888.73	5286.13	5390.31	4635.22	3789.55	5321.11
	4130.43	4817.51	4453.99	5445.82	4204.5	4902.54	3955.16	5336.13	5478.13	3711.76	4162.05	4928.55	3539.27	5366.94	4529.8	4557.26	3633.99	3101.8	3634.74	4336.76	5464.22	5342.95	5472.45	4693.98	4465.41	5672.66	5033.97	4588.78	4213.21	5599.14	6372.46	3964.96	4914.52	5653.06	5015.14	4909.72	3109.98	2909.08	5037.43	2943.35	5084.09	6158.94	6883.97	3881.77	5273.26	5377.21	4628.94	3785.16	5309.3
	4120.09	4802.98	4443.55	5429.99	4194.77	4890.62	3946.52	5320.17	5460.39	3703.03	4153.29	4914.13	3530.47	5349.23	4518.15	4545.29	3625.57	3097.53	3628.35	4325.91	5451.9	5327.97	5455.85	4681.07	4457.69	5654.62	5020.14	4576.99	4204.13	5584.24	6353.61	3959.08	4901.34	5637.48	5002.68	4902.33	3106.41	2904.9	5026.26	2940.12	5073.21	6142.04	6865.89	3874.9	5260.56	5364.28	4622.76	3780.83	5297.64
	4109.81	4788.55	4433.2	5414.27	4185.14	4878.77	3937.95	5304.32	5442.79	3694.38	4144.6	4899.84	3521.74	5331.69	4506.63	4533.44	3617.25	3093.3	3622.04	4315.16	5439.68	5313.17	5439.43	4668.31	4450.04	5636.77	5006.45	4565.34	4195.14	5569.47	6334.95	3953.26	4888.32	5622.08	4990.38	4895.07	3102.89	2900.77	5015.23	2936.94	5062.46	6125.33	6848.01	3868.13	5248.03	5351.53	4616.66	3776.57	5286.15
	4099.59	4774.21	4422.93	5398.66	4175.59	4867.01	3929.45	5288.58	5425.33	3685.81	4135.98	4885.68	3513.1	5314.31	4495.24	4521.68	3609.02	3089.11	3615.82	4304.5	5427.57	5298.54	5423.18	4655.7	4442.47	5619.11	4992.91	4553.82	4186.25	5554.82	6316.49	3947.53	4875.46	5606.85	4978.23	4887.92	3099.42	2896.68	5004.33	2933.79	5051.85	6108.8	6830.33	3861.44	5235.67	5338.94	4610.65	3772.37	5274.82
	4089.44	4759.98	4412.75	5383.18	4166.13	4855.32	3921.02	5272.96	5408.02	3677.33	4127.43	4871.66	3504.53	5297.11	4483.96	4510.04	3600.88	3084.96	3609.69	4293.94	5415.56	5284.08	5407.1	4643.24	4434.98	5601.64	4979.53	4542.44	4177.44	5540.3	6298.22	3941.87	4862.76	5591.79	4966.24	4880.9	3096	2892.63	4993.56	2930.69	5041.38	6092.45	6812.85	3854.85	5223.47	5326.53	4604.73	3768.23	5263.64
	4079.35	4745.84	4402.65	5367.8	4156.75	4843.72	3912.66	5257.45	5390.86	3668.93	4118.95	4857.77	3496.04	5280.08	4472.82	4498.5	3592.84	3080.85	3603.64	4283.48	5403.66	5269.8	5391.2	4630.93	4427.56	5584.36	4966.29	4531.2	4168.72	5525.9	6280.15	3936.29	4850.21	5576.9	4954.4	4873.99	3092.63	2888.62	4982.93	2927.61	5031.04	6076.29	6795.57	3848.35	5211.45	5314.28	4598.89	3764.16	5252.63
	4069.32	4731.8	4392.63	5352.55	4147.47	4832.19	3904.36	5242.05	5373.84	3660.61	4110.54	4844	3487.63	5263.21	4461.8	4487.06	3584.9	3076.78	3597.67	4273.12	5391.86	5255.69	5375.47	4618.76	4420.22	5567.26	4953.2	4520.08	4160.09	5511.62	6262.27	3930.78	4837.83	5562.19	4942.72	4867.21	3089.31	2884.65	4972.43	2924.58	5020.84	6060.32	6778.49	3841.94	5199.58	5302.21	4593.14	3760.15	5241.78
	4059.36	4717.85	4382.7	5337.4	4138.26	4820.74	3896.13	5226.76	5356.97	3652.38	4102.2	4830.37	3479.29	5246.51	4450.9	4475.72	3577.05	3072.74	3591.79	4262.85	5380.16	5241.75	5359.91	4606.73	4412.96	5550.35	4940.26	4509.1	4151.55	5497.46	6244.58	3925.35	4825.6	5547.65	4931.2	4860.55	3086.05	2880.72	4962.06	2921.59	5010.77	6044.52	6761.6	3835.63	5187.89	5290.3	4587.48	3756.2	5231.08
	4049.46	4704.01	4372.85	5322.38	4129.14	4809.37	3887.97	5211.58	5340.24	3644.22	4093.93	4816.86	3471.04	5229.97	4440.12	4464.49	3569.29	3068.74	3585.99	4252.68	5368.56	5227.98	5344.52	4594.85	4405.77	5533.63	4927.47	4498.25	4143.1	5483.43	6227.08	3919.99	4813.53	5533.28	4919.82	4854.01	3082.83	2876.83	4951.83	2918.63	5000.83	6028.9	6744.91	3829.4	5176.35	5278.56	4581.9	3752.31	5220.54
	4039.62	4690.26	4363.08	5307.46	4120.11	4798.08	3879.87	5196.51	5323.65	3636.15	4085.72	4803.48	3462.85	5213.6	4429.47	4453.37	3561.63	3064.79	3580.27	4242.61	5357.07	5214.39	5329.3	4583.11	4398.65	5517.09	4914.82	4487.54	4134.74	5469.51	6209.77	3914.7	4801.61	5519.08	4908.6	4847.59	3079.66	2872.98	4941.72	2915.71	4991.03	6013.47	6728.41	3823.27	5164.99	5266.99	4576.41	3748.48	5210.16
	4029.85	4676.61	4353.4	5292.66	4111.16	4786.87	3871.84	5181.56	5307.2	3628.16	4077.59	4790.23	3454.75	5197.39	4418.93	4442.34	3554.06	3060.87	3574.64	4232.63	5345.68	5200.96	5314.25	4571.52	4391.62	5500.74	4902.32	4476.95	4126.46	5455.72	6192.65	3909.49	4789.85	5505.05	4897.53	4841.29	3076.55	2869.17	4931.75	2912.83	4981.35	5998.21	6712.11	3817.22	5153.78	5255.58	4571.01	3744.72	5199.93
	4020.13	4663.05	4343.79	5277.97	4102.3	4775.73	3863.88	5166.71	5290.9	3620.25	4069.52	4777.11	3446.72	5181.35	4408.52	4431.42	3546.58	3056.99	3569.09	4222.75	5334.38	5187.7	5299.37	4560.07	4384.65	5484.57	4889.97	4466.5	4118.27	5442.04	6175.72	3904.36	4778.24	5491.19	4886.61	4835.11	3073.48	2865.39	4921.91	2909.98	4971.81	5983.14	6696	3811.27	5142.74	5244.34	4565.69	3741.02	5189.86
	4010.48	4649.59	4334.27	5263.39	4093.52	4764.67	3855.98	5151.97	5274.73	3612.42	4061.53	4764.11	3438.76	5165.46	4398.23	4420.59	3539.19	3053.14	3563.63	4212.96	5323.19	5174.61	5284.66	4548.76	4377.77	5468.58	4877.76	4456.17	4110.17	5428.48	6158.97	3899.29	4766.78	5477.5	4875.84	4829.05	3070.46	2861.66	4912.2	2907.18	4962.4	5968.24	6680.08	3805.41	5131.86	5233.27	4560.46	3737.37	5179.95
	4000.89	4636.23	4324.83	5248.92	4084.82	4753.69	3848.15	5137.33	5258.71	3604.67	4053.6	4751.24	3430.88	5149.74	4388.06	4409.87	3531.9	3049.34	3558.25	4203.26	5312.1	5161.68	5270.11	4537.59	4370.96	5452.78	4865.7	4445.97	4102.15	5415.05	6142.42	3894.31	4755.48	5463.97	4865.23	4823.11	3067.49	2857.97	4902.62	2904.41	4953.13	5953.52	6664.36	3799.64	5121.13	5222.36	4555.31	3733.8	5170.19
	3991.36	4622.95	4315.48	5234.57	4076.2	4742.79	3840.38	5122.81	5242.82	3597	4045.74	4738.49	3423.08	5134.18	4378.01	4399.25	3524.69	3045.57	3552.95	4193.66	5301.11	5148.92	5255.73	4526.57	4364.22	5437.15	4853.78	4435.91	4094.22	5401.73	6126.05	3889.39	4744.33	5450.61	4854.76	4817.28	3064.58	2854.31	4893.17	2901.67	4943.98	5938.98	6648.83	3793.95	5110.57	5211.61	4550.25	3730.28	5160.58
	3981.89	4609.78	4306.2	5220.32	4067.67	4731.96	3832.68	5108.39	5227.07	3589.41	4037.94	4725.87	3415.34	5118.78	4368.08	4388.73	3517.58	3041.85	3547.73	4184.16	5290.22	5136.33	5241.51	4515.68	4357.56	5421.71	4842	4425.97	4086.38	5388.53	6109.86	3884.55	4733.33	5437.42	4844.44	4811.58	3061.71	2850.7	4883.85	2898.98	4934.96	5924.61	6633.49	3788.36	5100.17	5201.03	4545.28	3726.82	5151.13
	3972.49	4596.7	4297	5206.19	4059.22	4721.21	3825.04	5094.08	5211.46	3581.89	4030.22	4713.37	3407.69	5103.55	4358.26	4378.31	3510.56	3038.16	3542.59	4174.74	5279.43	5123.91	5227.46	4504.93	4350.97	5406.44	4830.36	4416.16	4078.62	5375.44	6093.86	3879.79	4722.48	5424.39	4834.27	4806	3058.89	2847.12	4874.66	2896.32	4926.07	5910.42	6618.34	3782.85	5089.93	5190.6	4540.39	3723.43	5141.83
	3963.14	4583.71	4287.89	5192.16	4050.85	4710.53	3817.47	5079.88	5195.99	3574.46	4022.56	4701	3400.1	5088.47	4348.57	4367.98	3503.63	3034.51	3537.53	4165.42	5268.73	5111.64	5213.58	4494.32	4344.46	5391.35	4818.87	4406.48	4070.95	5362.47	6078.05	3875.09	4711.78	5411.53	4824.25	4800.53	3056.12	2843.58	4865.59	2893.69	4917.31	5896.41	6603.38	3777.44	5079.85	5180.34	4535.58	3720.09	5132.69
	3953.85	4570.81	4278.85	5178.25	4042.56	4699.93	3809.96	5065.78	5180.66	3567.1	4014.97	4688.75	3392.59	5073.54	4338.99	4357.76	3496.78	3030.89	3532.56	4156.2	5258.14	5099.54	5199.85	4483.85	4338.02	5376.44	4807.52	4396.92	4063.36	5349.62	6062.41	3870.47	4701.23	5398.83	4814.37	4795.19	3053.39	2840.08	4856.66	2891.11	4908.68	5882.56	6588.6	3772.11	5069.92	5170.25	4530.86	3716.82	5123.69
	3944.63	4558.01	4269.89	5164.44	4034.35	4689.41	3802.52	5051.78	5165.46	3559.82	4007.44	4676.62	3385.16	5058.78	4329.53	4347.63	3490.03	3027.32	3527.67	4147.06	5247.64	5087.61	5186.29	4473.52	4331.65	5361.71	4796.3	4387.49	4055.85	5336.88	6046.96	3865.92	4690.83	5386.3	4804.64	4789.96	3050.72	2836.62	4847.85	2888.56	4900.18	5868.89	6574.02	3766.87	5060.15	5160.31	4526.23	3713.61	5114.85
	3935.46	4545.3	4261.02	5150.74	4026.22	4678.96	3795.13	5037.9	5150.39	3552.62	3999.98	4664.61	3377.79	5044.17	4320.18	4337.61	3483.37	3023.78	3522.85	4138.02	5237.24	5075.83	5172.89	4463.33	4325.36	5347.15	4785.23	4378.19	4048.43	5324.26	6031.69	3861.45	4680.57	5373.93	4795.06	4784.85	3048.1	2833.19	4839.18	2886.05	4891.8	5855.4	6559.62	3761.72	5050.54	5150.53	4521.68	3710.45	5106.16
	3926.36	4532.68	4252.22	5137.15	4018.18	4668.58	3787.81	5024.11	5135.46	3545.49	3992.59	4652.72	3370.5	5029.72	4310.96	4327.67	3476.79	3020.28	3518.12	4129.07	5226.93	5064.22	5159.65	4453.27	4319.14	5332.76	4774.3	4369.01	4041.09	5311.75	6016.61	3857.04	4670.46	5361.72	4785.62	4779.85	3045.52	2829.8	4830.62	2883.57	4883.55	5842.07	6545.41	3756.65	5041.08	5140.91	4517.21	3707.36	5097.62
	3917.31	4520.15	4243.5	5123.66	4010.21	4658.28	3780.56	5010.43	5120.67	3538.44	3985.27	4640.95	3363.28	5015.42	4301.84	4317.84	3470.3	3016.82	3513.46	4120.2	5216.72	5052.77	5146.57	4443.34	4313	5318.55	4763.5	4359.95	4033.84	5299.35	6001.7	3852.71	4660.5	5349.67	4776.32	4774.97	3042.99	2826.45	4822.2	2881.13	4875.42	5828.92	6531.39	3751.68	5031.78	5131.44	4512.83	3704.33	5089.23
	3908.32	4507.72	4234.85	5110.29	4002.32	4648.05	3773.36	4996.85	5106.01	3531.47	3978.01	4629.3	3356.13	5001.28	4292.84	4308.1	3463.9	3013.39	3508.89	4111.43	5206.61	5041.47	5133.64	4433.55	4306.93	5304.51	4752.85	4351.02	4026.67	5287.07	5986.97	3848.45	4650.68	5337.78	4767.17	4770.21	3040.51	2823.14	4813.9	2878.73	4867.43	5815.93	6517.54	3746.79	5022.63	5122.14	4508.53	3701.36	5080.98
	3899.39	4495.37	4226.29	5097.02	3994.51	4637.9	3766.23	4983.38	5091.48	3524.57	3970.81	4617.77	3349.06	4987.29	4283.96	4298.46	3457.59	3010	3504.39	4102.75	5196.59	5030.34	5120.88	4423.9	4300.93	5290.64	4742.33	4342.21	4019.58	5274.9	5972.41	3844.27	4641.01	5326.04	4758.16	4765.57	3038.08	2819.87	4805.73	2876.36	4859.55	5803.11	6503.89	3741.99	5013.64	5112.98	4504.32	3698.44	5072.89
	3890.52	4483.11	4217.8	5083.85	3986.79	4627.82	3759.16	4970.01	5077.08	3517.74	3963.68	4606.36	3342.05	4973.45	4275.18	4288.91	3451.36	3006.65	3499.98	4094.16	5186.66	5019.36	5108.27	4414.38	4295.01	5276.95	4731.94	4333.52	4012.57	5262.84	5958.04	3840.15	4631.48	5314.47	4749.3	4761.04	3035.7	2816.63	4797.68	2874.03	4851.8	5790.46	6490.41	3737.27	5004.79	5103.99	4500.19	3695.59	5064.94
	3881.71	4470.95	4209.39	5070.8	3979.13	4617.81	3752.16	4956.74	5062.81	3510.99	3956.62	4595.06	3335.11	4959.76	4266.52	4279.46	3445.22	3003.34	3495.64	4085.66	5176.83	5008.54	5095.82	4404.99	4289.15	5263.42	4721.69	4324.95	4005.65	5250.9	5943.84	3836.1	4622.09	5303.06	4740.57	4756.62	3033.36	2813.43	4789.76	2871.73	4844.18	5777.98	6477.12	3732.64	4996.1	5095.15	4496.14	3692.8	5057.14
	3872.96	4458.87	4201.06	5057.84	3971.56	4607.88	3745.21	4943.57	5048.68	3504.32	3949.62	4583.89	3328.25	4946.22	4257.98	4270.1	3439.16	3000.06	3491.38	4077.24	5167.1	4997.87	5083.52	4395.73	4283.37	5250.06	4711.58	4316.51	3998.8	5239.06	5929.81	3832.13	4612.85	5291.8	4731.99	4752.32	3031.07	2810.26	4781.96	2869.47	4836.67	5765.67	6464.01	3728.09	4987.56	5086.46	4492.17	3690.06	5049.48
	3864.26	4446.88	4192.8	5045	3964.07	4598.02	3738.32	4930.5	5034.67	3497.71	3942.69	4572.82	3321.45	4932.83	4249.54	4260.84	3433.19	2996.82	3487.19	4068.92	5157.45	4987.36	5071.38	4386.6	4277.67	5236.87	4701.6	4308.18	3992.04	5227.33	5915.96	3828.23	4603.74	5280.7	4723.54	4748.14	3028.83	2807.13	4774.28	2867.24	4829.29	5753.52	6451.08	3723.63	4979.16	5077.92	4488.29	3687.39	5041.97
	3855.63	4434.98	4184.62	5032.25	3956.65	4588.23	3731.5	4917.54	5020.79	3491.18	3935.82	4561.88	3314.72	4919.6	4241.21	4251.66	3427.31	2993.62	3483.09	4060.68	5147.9	4977	5059.39	4377.6	4272.03	5223.84	4691.75	4299.98	3985.36	5215.72	5902.29	3824.39	4594.78	5269.75	4715.24	4744.07	3026.63	2804.04	4766.73	2865.05	4822.04	5741.54	6438.33	3719.26	4970.92	5069.54	4484.49	3684.77	5034.61
	3847.05	4423.17	4176.51	5019.61	3949.31	4578.52	3724.73	4904.67	5007.04	3484.72	3929.02	4551.05	3308.07	4906.5	4233	4242.59	3421.51	2990.45	3479.06	4052.53	5138.44	4966.8	5047.56	4368.74	4266.46	5210.98	4682.04	4291.89	3978.76	5204.21	5888.78	3820.63	4585.95	5258.96	4707.07	4740.11	3024.49	2800.99	4759.3	2862.9	4814.9	5729.72	6425.76	3714.97	4962.83	5061.31	4480.77	3682.21	5027.39
	3838.52	4411.44	4168.48	5007.08	3942.05	4568.87	3718.03	4891.9	4993.42	3478.34	3922.28	4540.33	3301.48	4893.56	4224.9	4233.6	3415.79	2987.32	3475.11	4044.47	5129.08	4956.75	5035.88	4360	4260.97	5198.29	4672.46	4283.92	3972.24	5192.81	5875.45	3816.94	4577.26	5248.32	4699.04	4736.27	3022.39	2797.97	4751.99	2860.78	4807.89	5718.06	6413.37	3710.76	4954.88	5053.23	4477.14	3679.71	5020.31
	3830.06	4399.81	4160.53	4994.64	3934.86	4559.3	3711.39	4879.24	4979.93	3472.02	3915.61	4529.73	3294.96	4880.76	4216.9	4224.71	3410.16	2984.22	3471.23	4036.49	5119.8	4946.86	5024.35	4351.39	4255.55	5185.76	4663.01	4276.08	3965.79	5181.52	5862.29	3813.32	4568.71	5237.84	4691.15	4732.54	3020.33	2794.99	4744.81	2858.7	4800.99	5706.57	6401.15	3706.64	4947.09	5045.29	4473.58	3677.27	5013.38
	3821.65	4388.26	4152.65	4982.32	3927.75	4549.8	3704.8	4866.67	4966.57	3465.78	3909	4519.24	3288.5	4868.11	4209.02	4215.91	3404.61	2981.17	3467.43	4028.6	5110.62	4937.11	5012.97	4342.91	4250.2	5173.39	4653.7	4268.34	3959.43	5170.34	5849.3	3809.76	4560.3	5227.51	4683.4	4728.92	3018.33	2792.04	4737.74	2856.65	4794.22	5695.23	6389.12	3702.6	4939.43	5037.51	4470.11	3674.89	5006.58
	3813.3	4376.79	4144.84	4970.09	3920.72	4540.36	3698.28	4854.2	4953.33	3459.61	3902.45	4508.87	3282.12	4855.61	4201.24	4207.2	3399.14	2978.14	3463.71	4020.8	5101.52	4927.52	5001.74	4334.56	4244.91	5161.19	4644.51	4260.73	3953.15	5159.26	5836.48	3806.28	4552.03	5217.33	4675.79	4725.41	3016.37	2789.13	4730.8	2854.63	4787.57	5684.06	6377.25	3698.65	4931.93	5029.88	4466.72	3672.56	4999.93
	3805	4365.41	4137.11	4957.96	3913.76	4531	3691.81	4841.83	4940.21	3453.51	3895.97	4498.6	3275.8	4843.24	4193.57	4198.58	3393.76	2975.16	3460.06	4013.08	5092.52	4918.07	4990.66	4326.33	4239.7	5149.14	4635.45	4253.23	3946.94	5148.29	5823.83	3802.87	4543.89	5207.3	4668.31	4722.02	3014.46	2786.25	4723.98	2852.65	4781.03	5673.06	6365.57	3694.78	4924.57	5022.39	4463.41	3670.29	4993.42
	3796.76	4354.12	4129.45	4945.94	3906.88	4521.71	3685.41	4829.56	4927.22	3447.48	3889.55	4488.45	3269.54	4831.02	4186.01	4190.05	3388.46	2972.21	3456.48	4005.44	5083.6	4908.78	4979.73	4318.23	4234.56	5137.26	4626.53	4245.85	3940.82	5137.43	5811.35	3799.52	4535.88	5197.42	4660.96	4718.74	3012.59	2783.41	4717.28	2850.71	4774.62	5662.21	6354.06	3690.99	4917.36	5015.05	4460.18	3668.08	4987.06
	3788.58	4342.91	4121.87	4934.02	3900.08	4512.49	3679.06	4817.38	4914.36	3441.52	3883.2	4478.41	3263.36	4818.95	4178.56	4181.61	3383.24	2969.3	3452.99	3997.9	5074.78	4899.63	4968.94	4310.26	4229.49	5125.54	4617.73	4238.58	3934.77	5126.67	5799.03	3796.25	4528.01	5187.7	4653.75	4715.57	3010.77	2780.61	4710.7	2848.8	4768.32	5651.52	6342.72	3687.29	4910.29	5007.86	4457.04	3665.93	4980.83
	3780.45	4331.79	4114.36	4922.2	3893.34	4503.34	3672.77	4805.3	4901.62	3435.63	3876.91	4468.48	3257.24	4807.01	4171.22	4173.26	3378.1	2966.42	3449.56	3990.43	5066.04	4890.64	4958.31	4302.41	4224.49	5113.98	4609.06	4231.43	3928.8	5116.02	5786.89	3793.04	4520.28	5178.12	4646.68	4712.51	3008.99	2777.84	4704.24	2846.92	4762.14	5640.99	6331.56	3683.67	4903.36	5000.81	4453.97	3663.83	4974.74
	3772.38	4320.75	4106.92	4910.48	3886.69	4494.26	3666.54	4793.32	4889	3429.81	3870.68	4458.66	3251.19	4795.22	4163.98	4165	3373.05	2963.58	3446.21	3983.05	5057.39	4881.79	4947.82	4294.68	4219.57	5102.57	4600.51	4224.39	3922.91	5105.47	5774.9	3789.91	4512.68	5168.69	4639.74	4709.56	3007.27	2775.11	4697.89	2845.08	4756.08	5630.61	6320.57	3680.13	4896.58	4993.91	4450.99	3661.8	4968.79
	3764.36	4309.79	4099.56	4898.86	3880.11	4485.25	3660.36	4781.43	4876.5	3424.05	3864.51	4448.95	3245.2	4783.57	4156.84	4156.83	3368.07	2960.77	3442.94	3975.76	5048.83	4873.08	4937.47	4287.08	4214.71	5091.33	4592.1	4217.47	3917.09	5095.03	5763.09	3786.84	4505.21	5159.41	4632.93	4706.73	3005.59	2772.41	4691.67	2843.27	4750.14	5620.4	6309.76	3676.67	4889.94	4987.16	4448.08	3659.82	4962.98
	3756.4	4298.92	4092.27	4887.34	3873.6	4476.3	3654.25	4769.64	4864.13	3418.37	3858.41	4439.35	3239.28	4772.06	4149.81	4148.75	3363.18	2958	3439.74	3968.55	5040.36	4864.53	4927.28	4279.61	4209.91	5080.24	4583.81	4210.65	3911.35	5084.69	5751.44	3783.84	4497.87	5150.28	4626.26	4704	3003.95	2769.74	4685.57	2841.5	4744.32	5610.34	6299.11	3673.3	4883.44	4980.54	4445.26	3657.89	4957.31
	3748.49	4288.13	4085.05	4875.92	3867.16	4467.43	3648.19	4757.95	4851.88	3412.75	3852.37	4429.86	3233.42	4760.69	4142.89	4140.76	3358.36	2955.26	3436.61	3961.42	5031.97	4856.12	4917.22	4272.25	4205.19	5069.31	4575.65	4203.96	3905.69	5074.45	5739.95	3780.91	4490.66	5141.29	4619.72	4701.39	3002.36	2767.12	4679.58	2839.76	4738.61	5600.44	6288.64	3670	4877.09	4974.07	4442.51	3656.03	4951.78
	3740.64	4277.43	4077.9	4864.59	3860.8	4458.62	3642.19	4746.35	4839.75	3407.2	3846.39	4420.48	3227.63	4749.45	4136.07	4132.86	3353.63	2952.56	3433.56	3954.37	5023.68	4847.85	4907.32	4265.02	4200.54	5058.53	4567.61	4197.37	3900.11	5064.32	5728.63	3778.05	4483.59	5132.45	4613.31	4698.88	3000.82	2764.52	4673.72	2838.06	4733.02	5590.69	6278.34	3666.79	4870.87	4967.75	4439.85	3654.22	4946.38
	3732.84	4266.8	4070.82	4853.37	3854.52	4449.88	3636.25	4734.84	4827.74	3401.72	3840.48	4411.21	3221.9	4738.36	4129.36	4125.04	3348.97	2949.9	3430.57	3947.41	5015.46	4839.73	4897.55	4257.91	4195.96	5047.91	4559.7	4190.9	3894.6	5054.29	5717.47	3775.25	4476.64	5123.76	4607.03	4696.49	2999.32	2761.96	4667.97	2836.39	4727.54	5581.1	6268.21	3663.66	4864.8	4961.56	4437.27	3652.46	4941.12
	3725.1	4256.26	4063.82	4842.25	3848.3	4441.21	3630.36	4723.43	4815.85	3396.31	3834.62	4402.04	3216.23	4727.4	4122.75	4117.31	3344.4	2947.27	3427.67	3940.53	5007.34	4831.76	4887.93	4250.92	4191.44	5037.44	4551.92	4184.54	3889.16	5044.36	5706.47	3772.52	4469.83	5115.21	4600.88	4694.2	2997.86	2759.44	4662.34	2834.75	4722.18	5571.67	6258.25	3660.61	4858.87	4955.52	4434.76	3650.76	4936
	3717.41	4245.8	4056.89	4831.22	3842.16	4432.61	3624.53	4712.12	4804.08	3390.96	3828.83	4392.98	3210.63	4716.58	4116.24	4109.66	3339.9	2944.68	3424.83	3933.73	4999.3	4823.92	4878.45	4244.06	4187	5027.13	4544.26	4178.29	3883.81	5034.54	5695.63	3769.86	4463.14	5106.81	4594.87	4692.03	2996.46	2756.95	4656.82	2833.15	4716.93	5562.39	6248.46	3657.65	4853.08	4949.62	4432.34	3649.12	4931.01
	3709.77	4235.42	4050.03	4820.29	3836.1	4424.07	3618.76	4700.89	4792.43	3385.68	3823.1	4384.02	3205.1	4705.9	4109.84	4102.11	3335.48	2942.12	3422.07	3927.01	4991.34	4816.24	4869.11	4237.31	4182.62	5016.97	4536.72	4172.15	3878.52	5024.81	5684.96	3767.27	4456.59	5098.55	4588.98	4689.96	2995.09	2754.49	4651.43	2831.58	4711.8	5553.26	6238.83	3654.76	4847.42	4943.86	4430	3647.54	4926.16
	3702.19	4225.12	4043.24	4809.46	3830.1	4415.6	3613.04	4689.76	4780.9	3380.46	3817.44	4375.17	3199.62	4695.35	4103.54	4094.64	3331.15	2939.59	3419.38	3920.37	4983.47	4808.69	4859.92	4230.69	4178.31	5006.96	4529.31	4166.12	3873.32	5015.18	5674.45	3764.75	4450.16	5090.44	4583.23	4688	2993.78	2752.07	4646.15	2830.04	4706.79	5544.28	6229.38	3651.95	4841.91	4938.24	4427.73	3646.01	4921.45
	3694.66	4214.91	4036.52	4798.73	3824.18	4407.2	3607.38	4678.72	4769.48	3375.31	3811.83	4366.43	3194.21	4684.93	4097.34	4087.25	3326.89	2937.1	3416.76	3913.82	4975.68	4801.29	4850.86	4224.18	4174.07	4997.1	4522.01	4160.2	3868.19	5005.66	5664.09	3762.29	4443.86	5082.47	4577.6	4686.16	2992.51	2749.68	4640.98	2828.54	4701.89	5535.46	6220.09	3649.23	4836.53	4932.77	4425.55	3644.54	4916.87
	3687.19	4204.77	4029.87	4788.09	3818.33	4398.86	3601.77	4667.78	4758.19	3370.23	3806.29	4357.79	3188.86	4674.65	4091.25	4079.95	3322.7	2934.65	3414.21	3907.34	4967.98	4794.02	4841.95	4217.79	4169.9	4987.39	4514.85	4154.39	3863.13	4996.24	5653.9	3759.9	4437.69	5074.64	4572.11	4684.42	2991.28	2747.33	4635.93	2827.07	4697.1	5526.79	6210.97	3646.58	4831.3	4927.43	4423.44	3643.12	4912.42
	3679.77	4194.71	4023.29	4777.55	3812.55	4390.6	3596.22	4656.93	4747.01	3365.21	3800.8	4349.26	3183.58	4664.51	4085.25	4072.74	3318.6	2932.23	3411.74	3900.95	4960.36	4786.9	4833.17	4211.53	4165.8	4977.84	4507.8	4148.69	3858.14	4986.91	5643.86	3757.58	4431.64	5066.95	4566.74	4682.79	2990.1	2745.01	4631	2825.63	4692.43	5518.27	6202.02	3644.02	4826.2	4922.22	4421.41	3641.76	4908.11
	3672.4	4184.73	4016.78	4767.1	3806.84	4382.39	3590.72	4646.16	4735.94	3360.25	3795.38	4340.83	3178.36	4654.5	4079.36	4065.61	3314.57	2929.84	3409.33	3894.63	4952.83	4779.92	4824.54	4205.38	4161.76	4968.43	4500.88	4143.1	3853.24	4977.68	5633.99	3755.33	4425.72	5059.41	4561.5	4681.27	2988.96	2742.72	4626.19	2824.23	4687.86	5509.9	6193.24	3641.53	4821.24	4917.16	4419.47	3640.46	4903.93
	3665.08	4174.84	4010.33	4756.75	3801.2	4374.25	3585.28	4635.49	4725	3355.36	3790.02	4332.5	3173.19	4644.62	4073.57	4058.56	3310.62	2927.49	3407	3888.4	4945.37	4773.08	4816.04	4199.35	4157.79	4959.17	4494.07	4137.61	3848.4	4968.56	5624.27	3753.14	4419.92	5052.01	4556.39	4679.85	2987.87	2740.47	4621.49	2822.86	4683.42	5501.69	6184.62	3639.13	4816.41	4912.24	4417.6	3639.21	4899.89
	3657.82	4165.02	4003.96	4746.5	3795.64	4366.18	3579.9	4624.91	4714.16	3350.53	3784.72	4324.28	3168.09	4634.87	4067.87	4051.6	3306.75	2925.18	3404.74	3882.24	4938	4766.38	4807.68	4193.43	4153.89	4950.07	4487.39	4132.24	3843.64	4959.53	5614.71	3751.02	4414.25	5044.75	4551.4	4678.55	2986.82	2738.25	4616.9	2821.52	4679.08	5493.62	6176.16	3636.8	4811.72	4907.45	4415.81	3638.01	4895.98
	3650.6	4155.28	3997.66	4736.34	3790.14	4358.18	3574.57	4614.43	4703.45	3345.77	3779.48	4316.16	3163.06	4625.26	4062.28	4044.73	3302.95	2922.9	3402.55	3876.17	4930.72	4759.82	4799.46	4187.64	4150.06	4941.11	4480.83	4126.97	3838.95	4950.6	5605.3	3748.96	4408.71	5037.63	4546.55	4677.35	2985.82	2736.06	4612.43	2820.21	4674.86	5485.7	6167.87	3634.55	4807.17	4902.8	4414.1	3636.87	4892.2
	3643.44	4145.61	3991.43	4726.28	3784.72	4350.23	3569.29	4604.03	4692.84	3341.07	3774.3	4308.14	3158.08	4615.77	4056.79	4037.93	3299.23	2920.65	3400.43	3870.17	4923.51	4753.39	4791.38	4181.96	4146.29	4932.29	4474.39	4121.81	3834.34	4941.76	5596.05	3746.97	4403.29	5030.65	4541.82	4676.26	2984.86	2733.91	4608.08	2818.94	4670.75	5477.94	6159.75	3632.39	4802.76	4898.29	4412.47	3635.79	4888.56
	3636.34	4136.03	3985.26	4716.31	3779.37	4342.36	3564.07	4593.72	4682.36	3336.44	3769.19	4300.23	3153.16	4606.42	4051.4	4031.22	3295.58	2918.44	3398.38	3864.25	4916.39	4747.11	4783.43	4176.39	4142.59	4923.63	4468.07	4116.76	3829.79	4933.02	5586.96	3745.05	4397.99	5023.81	4537.22	4675.28	2983.95	2731.79	4603.83	2817.7	4666.75	5470.32	6151.79	3630.3	4798.48	4893.91	4410.92	3634.76	4885.04
	3629.28	4126.52	3979.17	4706.43	3774.09	4334.55	3558.9	4583.5	4671.98	3331.86	3764.13	4292.41	3148.31	4597.19	4046.11	4024.59	3292.01	2916.26	3396.4	3858.41	4909.35	4740.96	4775.62	4170.95	4138.96	4915.11	4461.86	4111.81	3825.32	4924.38	5578.03	3743.2	4392.82	5017.11	4532.74	4674.41	2983.08	2729.7	4599.71	2816.5	4662.87	5462.85	6143.99	3628.29	4794.33	4889.67	4409.44	3633.79	4881.66
	3622.28	4117.09	3973.14	4696.65	3768.87	4326.8	3553.78	4573.37	4661.72	3327.35	3759.13	4284.7	3143.51	4588.1	4040.92	4018.05	3288.52	2914.11	3394.49	3852.65	4902.39	4734.96	4767.95	4165.62	4135.39	4906.73	4455.78	4106.97	3820.93	4915.84	5569.25	3741.41	4387.77	5010.55	4528.39	4673.64	2982.26	2727.65	4595.7	2815.33	4659.09	5455.52	6136.36	3626.36	4790.32	4885.57	4408.05	3632.87	4878.41
	3615.32	4107.74	3967.18	4686.96	3763.73	4319.12	3548.72	4563.33	4651.57	3322.9	3754.19	4277.09	3138.77	4579.13	4035.82	4011.59	3285.1	2912	3392.65	3846.97	4895.51	4729.08	4760.41	4160.4	4131.9	4898.51	4449.82	4102.24	3816.6	4907.39	5560.62	3739.69	4382.84	5004.13	4524.17	4672.98	2981.48	2725.63	4591.8	2814.19	4655.43	5448.35	6128.89	3624.51	4786.44	4881.6	4406.73	3632	4875.3
	3608.42	4098.46	3961.29	4677.37	3758.66	4311.5	3543.71	4553.38	4641.54	3318.52	3749.32	4269.58	3134.1	4570.3	4030.83	4005.21	3281.76	2909.93	3390.89	3841.36	4888.71	4723.35	4753.01	4155.3	4128.46	4890.42	4443.97	4097.61	3812.35	4899.04	5552.15	3738.03	4378.04	4997.84	4520.07	4672.43	2980.75	2723.64	4588.02	2813.08	4651.88	5441.32	6121.58	3622.74	4782.7	4877.76	4405.49	3631.2	4872.31
	3601.57	4089.26	3955.46	4667.87	3753.65	4303.94	3538.76	4543.51	4631.61	3314.19	3744.5	4262.17	3129.48	4561.59	4025.93	3998.91	3278.5	2907.89	3389.19	3835.83	4881.99	4717.75	4745.74	4150.32	4125.1	4882.49	4438.24	4093.08	3808.17	4890.79	5543.83	3736.44	4373.35	4991.7	4516.1	4671.99	2980.06	2721.68	4584.35	2812	4648.43	5434.44	6114.44	3621.04	4779.1	4874.06	4404.33	3630.44	4869.46
	3594.77	4080.13	3949.7	4658.46	3748.72	4296.45	3533.86	4533.74	4621.8	3309.93	3739.74	4254.86	3124.93	4553.01	4021.13	3992.69	3275.3	2905.88	3387.56	3830.38	4875.35	4712.29	4738.6	4145.45	4121.8	4874.69	4432.63	4088.67	3804.06	4882.62	5535.67	3734.92	4368.79	4985.69	4512.25	4671.65	2979.41	2719.76	4580.79	2810.96	4645.1	5427.71	6107.46	3619.43	4775.62	4870.5	4403.25	3629.74	4866.74
	3588.02	4071.08	3944.01	4649.14	3743.85	4289.02	3529.01	4524.05	4612.1	3305.73	3735.04	4247.65	3120.43	4544.56	4016.43	3986.56	3272.19	2903.9	3386	3825.01	4868.79	4706.97	4731.6	4140.69	4118.57	4867.04	4427.14	4084.35	3800.03	4874.56	5527.65	3733.46	4364.35	4979.82	4508.53	4671.42	2978.81	2717.87	4577.35	2809.95	4641.88	5421.12	6100.64	3617.89	4772.28	4867.07	4402.24	3629.1	4864.14
	3581.32	4062.11	3938.39	4639.92	3739.06	4281.65	3524.21	4514.45	4602.51	3301.59	3730.41	4240.54	3115.99	4536.23	4011.82	3980.51	3269.14	2901.96	3384.5	3819.71	4862.31	4701.78	4724.74	4136.05	4115.4	4859.53	4421.76	4080.14	3796.06	4866.59	5519.79	3732.07	4360.03	4974.09	4504.93	4671.3	2978.25	2716.01	4574.02	2808.97	4638.77	5414.68	6093.98	3616.43	4769.08	4863.77	4401.32	3628.51	4861.68
	3574.67	4053.21	3932.83	4630.79	3734.33	4274.35	3519.47	4504.94	4593.03	3297.51	3725.83	4233.52	3111.61	4528.03	4007.31	3974.53	3266.17	2900.06	3383.08	3814.49	4855.91	4696.72	4718	4131.52	4112.3	4852.17	4416.51	4076.04	3792.17	4858.71	5512.09	3730.75	4355.83	4968.49	4501.45	4671.28	2977.74	2714.19	4570.8	2808.02	4635.77	5408.38	6087.48	3615.05	4766.01	4860.6	4400.47	3627.97	4859.35
	3568.07	4044.39	3927.34	4621.75	3729.67	4267.11	3514.78	4495.51	4583.66	3293.49	3721.31	4226.61	3107.29	4519.96	4002.9	3968.64	3263.28	2898.18	3381.73	3809.34	4849.58	4691.8	4711.4	4127.1	4109.27	4844.94	4411.36	4072.04	3788.34	4850.92	5504.53	3729.49	4351.75	4963.03	4498.1	4671.37	2977.27	2712.39	4567.7	2807.11	4632.88	5402.23	6081.15	3613.75	4763.07	4857.57	4399.7	3627.49	4857.15
	3561.52	4035.64	3921.92	4612.8	3725.08	4259.93	3510.14	4486.17	4574.39	3289.53	3716.85	4219.79	3103.03	4512.01	3998.59	3962.83	3260.46	2896.34	3380.44	3804.27	4843.34	4687.02	4704.93	4122.8	4106.3	4837.86	4406.34	4068.14	3784.59	4843.23	5497.13	3728.29	4347.8	4957.71	4494.88	4671.57	2976.84	2710.63	4564.71	2806.22	4630.1	5396.23	6074.97	3612.52	4760.26	4854.67	4399.01	3627.06	4855.07
	3555.03	4026.96	3916.56	4603.94	3720.56	4252.82	3505.55	4476.92	4565.24	3285.63	3712.45	4213.07	3098.82	4504.19	3994.37	3957.09	3257.71	2894.54	3379.23	3799.28	4837.17	4682.37	4698.6	4118.61	4103.4	4830.92	4401.43	4064.35	3780.91	4835.63	5489.88	3727.16	4343.96	4952.52	4491.78	4671.88	2976.46	2708.91	4561.83	2805.37	4627.43	5390.37	6068.96	3611.38	4757.58	4851.91	4398.4	3626.69	4853.13
	3548.58	4018.36	3911.27	4595.18	3716.11	4245.77	3501.02	4467.75	4556.2	3281.79	3708.11	4206.45	3094.67	4496.49	3990.25	3951.44	3255.04	2892.77	3378.08	3794.36	4831.08	4677.85	4692.39	4114.54	4100.56	4824.12	4396.63	4060.66	3777.3	4828.13	5482.78	3726.1	4340.24	4947.47	4488.8	4672.29	2976.12	2707.21	4559.07	2804.56	4624.87	5384.65	6063.1	3610.31	4755.04	4849.27	4397.87	3626.37	4851.32
	3542.18	4009.83	3906.04	4586.5	3711.72	4238.77	3496.53	4458.67	4547.27	3278.01	3703.83	4199.93	3090.58	4488.91	3986.23	3945.87	3252.43	2891.03	3377	3789.52	4825.07	4673.47	4686.32	4110.57	4097.79	4817.47	4391.96	4057.07	3773.76	4820.71	5475.83	3725.1	4336.64	4942.55	4485.94	4672.81	2975.83	2705.54	4556.42	2803.77	4622.41	5379.08	6057.41	3609.32	4752.63	4846.77	4397.41	3626.11	4849.64
	3535.83	4001.38	3900.88	4577.91	3707.4	4231.85	3492.1	4449.67	4538.44	3274.29	3699.6	4193.5	3086.55	4481.46	3982.3	3940.37	3249.91	2889.32	3375.99	3784.76	4819.13	4669.22	4680.38	4106.72	4095.09	4810.95	4387.39	4053.59	3770.29	4813.39	5469.03	3724.17	4333.15	4937.77	4483.21	4673.44	2975.58	2703.91	4553.88	2803.01	4620.07	5373.65	6051.88	3608.41	4750.35	4844.4	4397.03	3625.9	4848.08
	3529.53	3992.99	3895.79	4569.42	3703.15	4224.98	3487.72	4440.76	4529.72	3270.62	3695.44	4187.17	3082.58	4474.14	3978.46	3934.96	3247.45	2887.65	3375.05	3780.06	4813.28	4665.1	4674.57	4102.98	4092.45	4804.57	4382.95	4050.21	3766.89	4806.16	5462.38	3723.31	4329.79	4933.12	4480.61	4674.17	2975.37	2702.31	4551.45	2802.29	4617.83	5368.36	6046.5	3607.57	4748.21	4842.17	4396.73	3625.74	4846.66
	3523.27	3984.69	3890.76	4561.01	3698.97	4218.17	3483.39	4431.93	4521.11	3267.02	3691.33	4180.94	3078.66	4466.93	3974.73	3929.62	3245.07	2886.01	3374.18	3775.45	4807.5	4661.12	4668.88	4099.35	4089.88	4798.33	4378.61	4046.93	3763.56	4799.03	5455.88	3722.51	4326.55	4928.61	4478.12	4675.01	2975.21	2700.74	4549.14	2801.6	4615.71	5363.22	6041.29	3606.81	4746.19	4840.06	4396.51	3625.64	4845.36
	3517.07	3976.45	3885.79	4552.7	3694.86	4211.42	3479.11	4423.19	4512.61	3263.47	3687.29	4174.8	3074.8	4459.85	3971.08	3924.37	3242.76	2884.41	3373.37	3770.9	4801.79	4657.27	4663.33	4095.83	4087.37	4792.23	4374.39	4043.75	3760.29	4791.98	5449.53	3721.77	4323.42	4924.23	4475.76	4675.96	2975.09	2699.2	4546.94	2800.94	4613.69	5358.22	6036.23	3606.13	4744.31	4838.08	4396.36	3625.59	4844.2
	3510.92	3968.28	3880.89	4544.47	3690.81	4204.74	3474.88	4414.53	4504.21	3259.99	3683.3	4168.76	3071	4452.89	3967.53	3919.19	3240.53	2882.83	3372.63	3766.44	4796.16	4653.56	4657.91	4092.43	4084.93	4786.27	4370.29	4040.68	3757.1	4785.02	5443.32	3721.1	4320.41	4919.99	4473.52	4677.01	2975.01	2697.7	4544.85	2800.31	4611.78	5353.37	6031.33	3605.53	4742.56	4836.24	4396.3	3625.59	4843.16
	3504.81	3960.19	3876.06	4536.33	3686.83	4198.12	3470.7	4405.96	4495.92	3256.56	3679.37	4162.81	3067.25	4446.06	3964.08	3914.09	3238.36	2881.3	3371.96	3762.04	4790.61	4649.97	4652.62	4089.13	4082.55	4780.45	4366.3	4037.71	3753.98	4778.16	5437.27	3720.5	4317.52	4915.88	4471.4	4678.17	2974.98	2696.22	4542.88	2799.71	4609.98	5348.65	6026.6	3605.01	4740.94	4834.52	4396.31	3625.65	4842.25
	3498.75	3952.17	3871.29	4528.29	3682.91	4191.55	3466.58	4397.47	4487.73	3253.19	3675.5	4156.96	3063.56	4439.34	3960.72	3909.06	3236.27	2879.79	3371.36	3757.72	4785.13	4646.52	4647.46	4085.95	4080.24	4774.77	4362.42	4034.83	3750.93	4771.38	5431.37	3719.96	4314.74	4911.9	4469.41	4679.44	2974.99	2694.78	4541.01	2799.15	4608.29	5344.08	6022.02	3604.56	4739.45	4832.94	4396.4	3625.76	4841.47
	3492.74	3944.22	3866.58	4520.33	3679.07	4185.05	3462.5	4389.06	4479.65	3249.87	3671.69	4151.2	3059.92	4432.75	3957.46	3904.12	3234.25	2878.32	3370.83	3753.48	4779.73	4643.2	4642.43	4082.87	4078	4769.22	4358.66	4032.06	3747.94	4764.7	5425.61	3719.49	4312.08	4908.06	4467.53	4680.82	2975.05	2693.37	4539.26	2798.61	4606.71	5339.65	6017.6	3604.19	4738.09	4831.49	4396.57	3625.93	4840.82
	3486.78	3936.34	3861.94	4512.45	3675.28	4178.61	3458.47	4380.74	4471.68	3246.62	3667.93	4145.54	3056.34	4426.28	3954.29	3899.25	3232.3	2876.88	3370.36	3749.31	4774.4	4640.01	4637.53	4079.91	4075.81	4763.81	4355.01	4029.4	3745.03	4758.1	5420	3719.08	4309.54	4904.35	4465.78	4682.3	2975.15	2691.98	4537.62	2798.11	4605.23	5335.37	6013.34	3603.9	4736.86	4830.17	4396.81	3626.15	4840.29
	3480.87	3928.53	3857.36	4504.67	3671.57	4172.22	3454.5	4372.5	4463.8	3243.42	3664.24	4139.97	3052.82	4419.92	3951.21	3894.46	3230.43	2875.47	3369.96	3745.21	4769.15	4636.96	4632.75	4077.05	4073.7	4758.54	4351.48	4026.83	3742.18	4751.6	5414.54	3718.73	4307.11	4900.77	4464.15	4683.88	2975.29	2690.63	4536.1	2797.64	4603.86	5331.22	6009.23	3603.68	4735.76	4828.97	4397.14	3626.42	4839.9
	3475	3920.79	3852.85	4496.97	3667.92	4165.9	3450.57	4364.34	4456.04	3240.28	3660.6	4134.49	3049.35	4413.69	3948.23	3889.75	3228.62	2874.1	3369.62	3741.18	4763.98	4634.03	4628.1	4074.31	4071.64	4753.4	4348.05	4024.36	3739.41	4745.18	5409.22	3718.45	4304.8	4897.33	4462.65	4685.58	2975.48	2689.32	4534.68	2797.2	4602.6	5327.22	6005.28	3603.54	4734.79	4827.91	4397.54	3626.75	4839.63
	3469.19	3913.12	3848.4	4489.36	3664.34	4159.63	3446.69	4356.26	4448.38	3237.19	3657.02	4129.11	3045.94	4407.57	3945.34	3885.11	3226.88	2872.75	3369.36	3737.23	4758.87	4631.23	4623.58	4071.67	4069.66	4748.4	4344.74	4021.99	3736.7	4738.86	5404.05	3718.24	4302.61	4894.01	4461.26	4687.38	2975.71	2688.03	4533.37	2796.79	4601.44	5323.35	6001.49	3603.48	4733.95	4826.97	4398.01	3627.13	4839.49
	3463.41	3905.52	3844.01	4481.84	3660.82	4153.43	3442.87	4348.27	4440.82	3234.16	3653.49	4123.82	3042.58	4401.58	3942.54	3880.55	3225.22	2871.45	3369.16	3733.34	4753.84	4628.56	4619.19	4069.14	4067.73	4743.53	4341.54	4019.72	3734.05	4732.62	5399.02	3718.09	4300.53	4890.83	4459.99	4689.28	2975.98	2686.77	4532.18	2796.41	4600.39	5319.62	5997.85	3603.49	4733.24	4826.17	4398.57	3627.57	4839.47
	3457.69	3897.99	3839.68	4474.4	3657.37	4147.28	3439.09	4340.35	4433.36	3231.19	3650.03	4118.63	3039.27	4395.7	3939.84	3876.07	3223.63	2870.17	3369.02	3729.53	4748.89	4626.03	4614.92	4066.72	4065.87	4738.79	4338.45	4017.55	3731.48	4726.47	5394.14	3718	4298.56	4887.78	4458.85	4691.29	2976.29	2685.54	4531.09	2796.06	4599.45	5316.04	5994.37	3603.58	4732.66	4825.49	4399.2	3628.05	4839.59
	3452.01	3890.53	3835.42	4467.05	3653.99	4141.19	3435.36	4332.52	4426	3228.27	3646.62	4113.52	3036.02	4389.94	3937.22	3871.66	3222.1	2868.92	3368.96	3725.8	4744.01	4623.62	4610.78	4064.41	4064.08	4734.19	4335.47	4015.48	3728.98	4720.4	5389.4	3717.98	4296.71	4884.86	4457.82	4693.41	2976.65	2684.35	4530.12	2795.75	4598.61	5312.59	5991.05	3603.74	4732.21	4824.94	4399.91	3628.59	4839.83
	3446.38	3883.14	3831.22	4459.79	3650.67	4135.16	3431.68	4324.77	4418.75	3225.41	3643.27	4108.51	3032.82	4384.29	3934.7	3867.33	3220.65	2867.71	3368.96	3722.13	4739.2	4621.34	4606.76	4062.2	4062.35	4729.72	4332.6	4013.51	3726.54	4714.43	5384.81	3718.03	4294.97	4882.07	4456.92	4695.63	2977.05	2683.19	4529.26	2795.46	4597.88	5309.28	5987.88	3603.98	4731.89	4824.52	4400.7	3629.19	4840.19
	3440.8	3875.82	3827.08	4452.61	3647.42	4129.19	3428.05	4317.1	4411.6	3222.6	3639.97	4103.59	3029.68	4378.76	3932.28	3863.08	3219.27	2866.53	3369.02	3718.54	4734.46	4619.18	4602.87	4060.1	4060.68	4725.39	4329.84	4011.63	3724.17	4708.54	5380.36	3718.13	4293.35	4879.41	4456.14	4697.95	2977.5	2682.05	4528.5	2795.2	4597.25	5306.11	5984.86	3604.3	4731.69	4824.23	4401.56	3629.84	4840.68
	3435.27	3868.56	3823	4445.51	3644.23	4123.28	3424.47	4309.51	4404.55	3219.85	3636.73	4098.76	3026.59	4373.35	3929.94	3858.9	3217.95	2865.39	3369.15	3715.01	4729.8	4617.16	4599.11	4058.11	4059.07	4721.18	4327.19	4009.85	3721.86	4702.75	5376.05	3718.3	4291.84	4876.88	4455.47	4700.39	2977.98	2680.95	4527.86	2794.98	4596.73	5303.08	5982	3604.69	4731.63	4824.06	4402.5	3630.54	4841.3
	3429.78	3861.38	3818.99	4438.5	3641.1	4117.42	3420.94	4302	4397.6	3217.15	3633.55	4094.02	3023.56	4368.05	3927.7	3854.79	3216.71	2864.27	3369.35	3711.56	4725.21	4615.26	4595.47	4056.23	4057.53	4717.11	4324.65	4008.18	3719.63	4697.03	5371.88	3718.54	4290.44	4874.47	4454.93	4702.92	2978.51	2679.88	4527.33	2794.79	4596.31	5300.18	5979.3	3605.16	4731.69	4824.02	4403.51	3631.29	4842.05
	3424.33	3854.26	3815.04	4431.58	3638.04	4111.62	3417.45	4294.57	4390.75	3214.51	3630.43	4089.37	3020.57	4362.86	3925.54	3850.76	3215.53	2863.19	3369.61	3708.18	4720.69	4613.49	4591.95	4054.45	4056.05	4713.17	4322.22	4006.6	3717.46	4691.41	5367.85	3718.84	4289.16	4872.2	4454.5	4705.56	2979.09	2678.83	4526.9	2794.62	4596	5297.43	5976.75	3605.71	4731.88	4824.11	4404.61	3632.1	4842.91
	3418.93	3847.2	3811.14	4424.74	3635.05	4105.88	3414.02	4287.22	4384.01	3211.93	3627.36	4084.82	3017.64	4357.79	3923.48	3846.81	3214.43	2862.13	3369.94	3704.87	4716.25	4611.85	4588.56	4052.77	4054.64	4709.36	4319.9	4005.11	3715.36	4685.87	5363.97	3719.2	4287.99	4870.06	4454.2	4708.31	2979.7	2677.82	4526.59	2794.49	4595.79	5294.81	5974.35	3606.33	4732.2	4824.33	4405.78	3632.96	4843.91
	3413.58	3840.22	3807.31	4417.98	3632.12	4100.2	3410.63	4279.95	4377.36	3209.39	3624.35	4080.35	3014.76	4352.84	3921.51	3842.93	3213.39	2861.11	3370.33	3701.63	4711.88	4610.33	4585.29	4051.21	4053.29	4705.67	4317.68	4003.73	3713.32	4680.42	5360.22	3719.62	4286.93	4868.04	4454.01	4711.16	2980.36	2676.84	4526.39	2794.39	4595.69	5292.32	5972.1	3607.02	4732.64	4824.67	4407.02	3633.87	4845.03
	3408.28	3833.3	3803.54	4411.31	3629.25	4094.57	3407.29	4272.75	4370.81	3206.92	3621.4	4075.97	3011.94	4347.99	3919.63	3839.12	3212.42	2860.13	3370.79	3698.46	4707.57	4608.94	4582.15	4049.74	4052	4702.12	4315.58	4002.44	3711.35	4675.05	5356.62	3720.11	4285.99	4866.15	4453.94	4714.12	2981.06	2675.89	4526.29	2794.32	4595.69	5289.98	5970.01	3607.79	4733.22	4825.14	4408.34	3634.84	4846.28
	3403.02	3826.44	3799.83	4404.72	3626.45	4089	3404	4265.64	4364.36	3204.49	3618.5	4071.69	3009.17	4343.26	3917.84	3835.39	3211.52	2859.17	3371.31	3695.36	4703.34	4607.68	4579.13	4048.39	4050.77	4698.7	4313.58	4001.24	3709.45	4669.77	5353.16	3720.67	4285.15	4864.39	4454	4717.18	2981.81	2674.97	4526.31	2794.28	4595.79	5287.77	5968.07	3608.63	4733.92	4825.74	4409.74	3635.86	4847.65
	3397.8	3819.66	3796.19	4398.21	3623.72	4083.49	3400.76	4258.61	4358.01	3202.12	3615.66	4067.49	3006.44	4338.65	3916.15	3831.73	3210.69	2858.25	3371.9	3692.33	4699.19	4606.54	4576.23	4047.13	4049.61	4695.4	4311.69	4000.15	3707.61	4664.58	5349.83	3721.28	4284.43	4862.76	4454.17	4720.34	2982.59	2674.08	4526.43	2794.26	4596	5285.69	5966.28	3609.55	4734.74	4826.46	4411.22	3636.93	4849.15
	3392.63	3812.94	3792.6	4391.79	3621.04	4078.03	3397.57	4251.65	4351.75	3199.81	3612.87	4063.38	3003.77	4334.14	3914.54	3828.15	3209.92	2857.35	3372.56	3689.36	4695.1	4605.53	4573.46	4045.98	4048.5	4692.24	4309.9	3999.15	3705.84	4659.47	5346.65	3721.96	4283.82	4861.25	4454.46	4723.61	2983.42	2673.22	4526.66	2794.28	4596.31	5283.75	5964.65	3610.55	4735.7	4827.31	4412.77	3638.06	4850.77
	3387.51	3806.28	3789.07	4385.45	3618.43	4072.63	3394.42	4244.77	4345.6	3197.54	3610.14	4059.36	3001.16	4329.75	3913.02	3824.64	3209.23	2856.49	3373.27	3686.47	4691.08	4604.64	4570.8	4044.94	4047.47	4689.2	4308.23	3998.24	3704.14	4654.45	5343.6	3722.7	4283.32	4859.87	4454.87	4726.98	2984.29	2672.39	4527.01	2794.33	4596.73	5281.95	5963.17	3611.61	4736.78	4828.29	4414.4	3639.24	4852.51
	3382.43	3799.69	3785.6	4379.19	3615.89	4067.29	3391.32	4237.97	4339.54	3195.33	3607.47	4055.43	2998.59	4325.46	3911.59	3821.21	3208.6	2855.66	3374.06	3683.65	4687.14	4603.88	4568.27	4044	4046.49	4686.29	4306.66	3997.43	3702.5	4649.51	5340.69	3723.51	4282.93	4858.62	4455.4	4730.46	2985.21	2671.59	4527.46	2794.41	4597.24	5280.28	5961.84	3612.76	4737.99	4829.39	4416.1	3640.47	4854.39
	3377.4	3793.17	3782.19	4373.01	3613.41	4062	3388.27	4231.25	4333.58	3193.17	3604.85	4051.59	2996.07	4321.29	3910.26	3817.85	3208.04	2854.86	3374.9	3680.9	4683.26	4603.24	4565.86	4043.16	4045.57	4683.51	4305.2	3996.72	3700.93	4644.66	5337.92	3724.38	4282.66	4857.5	4456.04	4734.04	2986.16	2670.82	4528.02	2794.52	4597.87	5278.74	5960.66	3613.97	4739.33	4830.62	4417.88	3641.75	4856.38
	3372.41	3786.71	3778.84	4366.91	3610.99	4056.77	3385.27	4224.6	4327.71	3191.07	3602.29	4047.83	2993.61	4317.23	3909.01	3814.56	3207.54	2854.1	3375.82	3678.21	4679.46	4602.73	4563.58	4042.43	4044.72	4680.85	4303.84	3996.1	3699.42	4639.89	5335.29	3725.31	4282.49	4856.5	4456.81	4737.72	2987.16	2670.08	4528.68	2794.66	4598.59	5277.35	5959.63	3615.27	4740.79	4831.97	4419.74	3643.09	4858.5
	3367.47	3780.31	3775.55	4360.9	3608.64	4051.59	3382.31	4218.03	4321.95	3189.02	3599.78	4044.17	2991.2	4313.28	3907.85	3811.35	3207.12	2853.36	3376.79	3675.59	4675.72	4602.34	4561.41	4041.8	4043.93	4678.32	4302.59	3995.58	3697.98	4635.21	5332.79	3726.3	4282.44	4855.63	4457.69	4741.51	2988.2	2669.37	4529.46	2794.83	4599.41	5276.08	5958.76	3616.63	4742.38	4833.45	4421.67	3644.48	4860.75
	3362.57	3773.98	3772.32	4354.96	3606.35	4046.47	3379.41	4211.54	4316.28	3187.02	3597.33	4040.59	2988.83	4309.44	3906.78	3808.2	3206.76	2852.65	3377.83	3673.04	4672.06	4602.08	4559.37	4041.28	4043.2	4675.92	4301.44	3995.15	3696.6	4630.61	5330.43	3727.36	4282.49	4854.88	4458.69	4745.41	2989.29	2668.69	4530.35	2795.03	4600.34	5274.95	5958.04	3618.07	4744.1	4835.06	4423.67	3645.93	4863.12
	3357.71	3767.71	3769.15	4349.11	3604.12	4041.4	3376.55	4205.12	4310.7	3185.07	3594.94	4037.1	2986.52	4305.7	3905.8	3805.14	3206.46	2851.98	3378.94	3670.56	4668.46	4601.94	4557.45	4040.85	4042.53	4673.64	4300.41	3994.82	3695.29	4626.09	5328.21	3728.48	4282.66	4854.26	4459.81	4749.4	2990.41	2668.04	4531.34	2795.26	4601.37	5273.96	5957.46	3619.59	4745.94	4836.79	4425.76	3647.42	4865.62
	3352.9	3761.51	3766.04	4343.34	3601.95	4036.39	3373.73	4198.78	4305.22	3183.18	3592.6	4033.7	2984.26	4302.08	3904.91	3802.14	3206.24	2851.34	3380.11	3668.15	4664.94	4601.92	4555.65	4040.53	4041.93	4671.49	4299.47	3994.58	3694.05	4621.66	5326.13	3729.66	4282.94	4853.77	4461.05	4753.51	2991.58	2667.42	4532.44	2795.52	4602.51	5273.09	5957.04	3621.18	4747.91	4838.65	4427.92	3648.97	4868.24
	3348.13	3755.37	3762.99	4337.65	3599.85	4031.43	3370.97	4192.52	4299.84	3181.34	3590.31	4030.38	2982.04	4298.57	3904.11	3799.22	3206.08	2850.73	3381.34	3665.81	4661.48	4602.03	4553.97	4040.32	4041.39	4669.46	4298.64	3994.44	3692.87	4617.32	5324.18	3730.9	4283.32	4853.4	4462.41	4757.71	2992.79	2666.83	4533.66	2795.81	4603.74	5272.37	5956.77	3622.84	4750.01	4840.63	4430.15	3650.58	4870.98
	3343.41	3749.29	3759.99	4332.04	3597.82	4026.53	3368.25	4186.33	4294.55	3179.55	3588.09	4027.15	2979.88	4295.16	3903.4	3796.37	3205.99	2850.15	3382.64	3663.53	4658.09	4602.26	4552.41	4040.2	4040.9	4667.56	4297.92	3994.39	3691.75	4613.06	5322.36	3732.21	4283.82	4853.15	4463.89	4762.02	2994.04	2666.27	4534.98	2796.13	4605.08	5271.77	5956.65	3624.58	4752.23	4842.74	4432.46	3652.23	4873.85
	3338.73	3743.28	3757.05	4326.51	3595.84	4021.68	3365.58	4180.22	4289.36	3177.81	3585.91	4024.01	2977.77	4291.86	3902.78	3793.59	3205.96	2849.6	3384	3661.32	4654.77	4602.62	4550.97	4040.19	4040.48	4665.78	4297.3	3994.43	3690.7	4608.88	5320.68	3733.58	4284.43	4853.04	4465.48	4766.43	2995.34	2665.74	4536.41	2796.48	4606.52	5271.31	5956.69	3626.39	4754.58	4844.97	4434.85	3653.94	4876.85
	3334.1	3737.33	3754.17	4321.05	3593.93	4016.89	3362.95	4174.18	4284.26	3176.12	3583.79	4020.95	2975.71	4288.67	3902.25	3790.89	3206	2849.08	3385.43	3659.18	4651.53	4603.1	4549.65	4040.28	4040.12	4664.13	4296.79	3994.57	3689.72	4604.78	5319.14	3735.01	4285.14	4853.04	4467.2	4770.95	2996.67	2665.23	4537.94	2796.86	4608.06	5270.99	5956.87	3628.28	4757.06	4847.33	4437.31	3655.71	4879.97
	3329.51	3731.44	3751.35	4315.68	3592.08	4012.15	3360.37	4168.22	4279.25	3174.48	3581.73	4017.98	2973.69	4285.59	3901.8	3788.26	3206.11	2848.59	3386.92	3657.1	4648.35	4603.7	4548.45	4040.47	4039.82	4662.6	4296.38	3994.81	3688.8	4600.77	5317.73	3736.51	4285.97	4853.18	4469.03	4775.57	2998.05	2664.76	4539.59	2797.26	4609.7	5270.79	5957.2	3630.24	4759.66	4849.82	4439.85	3657.52	4883.21
	3324.96	3725.62	3748.59	4310.39	3590.3	4007.46	3357.84	4162.34	4274.34	3172.9	3579.72	4015.1	2971.73	4282.61	3901.45	3785.7	3206.28	2848.13	3388.47	3655.1	4645.23	4604.43	4547.37	4040.76	4039.59	4661.19	4296.08	3995.13	3687.94	4596.84	5316.46	3738.06	4286.91	4853.43	4470.98	4780.3	2999.47	2664.32	4541.34	2797.7	4611.45	5270.73	5957.69	3632.27	4762.39	4852.43	4442.47	3659.39	4886.58
	3320.46	3719.85	3745.89	4305.18	3588.57	4002.83	3355.35	4156.53	4269.53	3171.36	3577.77	4012.3	2969.81	4279.74	3901.18	3783.21	3206.52	2847.7	3390.09	3653.16	4642.19	4605.27	4546.42	4041.16	4039.41	4659.91	4295.88	3995.56	3687.15	4592.99	5315.32	3739.68	4287.95	4853.82	4473.05	4785.13	3000.93	2663.91	4543.21	2798.17	4613.29	5270.81	5958.32	3634.38	4765.25	4855.17	4445.16	3661.31	4890.07
	3316	3714.15	3743.24	4300.04	3586.91	3998.25	3352.91	4150.79	4264.81	3169.88	3575.87	4009.59	2967.94	4276.98	3901	3780.79	3206.83	2847.31	3391.77	3651.28	4639.22	4606.25	4545.58	4041.66	4039.3	4658.75	4295.78	3996.07	3686.42	4589.23	5314.32	3741.37	4289.11	4854.33	4475.24	4790.06	3002.44	2663.52	4545.18	2798.67	4615.24	5271.01	5959.11	3636.56	4768.23	4858.03	4447.92	3663.29	4893.69
	3311.58	3708.51	3740.65	4294.98	3585.31	3993.73	3350.52	4145.13	4260.18	3168.45	3574.03	4006.96	2966.12	4274.33	3900.91	3778.45	3207.2	2846.94	3393.51	3649.48	4636.31	4607.34	4544.86	4042.26	4039.24	4657.72	4295.79	3996.68	3685.76	4585.55	5313.45	3743.11	4290.37	4854.96	4477.54	4795.1	3003.99	2663.17	4547.26	2799.19	4617.29	5271.35	5960.04	3638.81	4771.34	4861.02	4450.77	3665.31	4897.43
	3307.21	3702.93	3738.12	4290.01	3583.78	3989.26	3348.18	4139.54	4255.64	3167.07	3572.24	4004.42	2964.35	4271.77	3900.91	3776.18	3207.63	2846.6	3395.32	3647.74	4633.47	4608.56	4544.26	4042.96	4039.25	4656.81	4295.9	3997.38	3685.17	4581.95	5312.71	3744.92	4291.75	4855.72	4479.97	4800.24	3005.58	2662.84	4549.45	2799.75	4619.44	5271.82	5961.13	3641.14	4774.58	4864.13	4453.69	3667.4	4901.3
	3302.88	3697.42	3735.64	4285.11	3582.3	3984.84	3345.88	4134.03	4251.2	3165.73	3570.5	4001.96	2962.63	4269.33	3901	3773.97	3208.13	2846.3	3397.19	3646.06	4630.7	4609.9	4543.79	4043.76	4039.32	4656.02	4296.12	3998.18	3684.63	4578.43	5312.11	3746.79	4293.23	4856.6	4482.51	4805.48	3007.21	2662.55	4551.75	2800.33	4621.69	5272.43	5962.37	3643.54	4777.94	4867.37	4456.68	3669.53	4905.29
	3298.59	3691.96	3733.22	4280.29	3580.89	3980.47	3343.62	4128.59	4246.85	3164.45	3568.83	3999.59	2960.96	4266.99	3901.17	3771.85	3208.7	2846.03	3399.12	3644.45	4628	4611.36	4543.43	4044.66	4039.45	4655.35	4296.44	3999.07	3684.16	4575	5311.64	3748.72	4294.83	4857.6	4485.18	4810.83	3008.88	2662.28	4554.16	2800.95	4624.04	5273.17	5963.76	3646.02	4781.44	4870.74	4459.75	3671.72	4909.41
	3294.34	3686.57	3730.86	4275.54	3579.55	3976.16	3341.42	4123.22	4242.59	3163.22	3567.2	3997.31	2959.33	4264.76	3901.44	3769.79	3209.34	2845.78	3401.12	3642.91	4625.36	4612.95	4543.19	4045.66	4039.63	4654.8	4296.86	4000.05	3683.76	4571.65	5311.31	3750.71	4296.53	4858.74	4487.96	4816.29	3010.6	2662.05	4556.67	2801.59	4626.49	5274.04	5965.29	3648.57	4785.05	4874.23	4462.9	3673.96	4913.65
	3290.14	3681.23	3728.56	4270.88	3578.26	3971.9	3339.25	4117.93	4238.42	3162.04	3565.63	3995.11	2957.75	4262.63	3901.79	3767.8	3210.03	2845.57	3403.18	3641.44	4622.79	4614.66	4543.07	4046.77	4039.88	4654.38	4297.39	4001.12	3683.42	4568.38	5311.11	3752.77	4298.34	4859.99	4490.86	4821.85	3012.35	2661.84	4559.3	2802.27	4629.05	5275.04	5966.98	3651.2	4788.8	4877.85	4466.12	3676.25	4918.02
	3285.98	3675.96	3726.31	4266.29	3577.04	3967.69	3337.14	4112.71	4234.35	3160.91	3564.12	3992.99	2956.22	4260.61	3902.23	3765.89	3210.8	2845.38	3405.31	3640.03	4620.29	4616.49	4543.07	4047.97	4040.2	4654.08	4298.02	4002.29	3683.14	4565.19	5311.04	3754.89	4300.26	4861.37	4493.88	4827.51	3014.15	2661.66	4562.03	2802.97	4631.7	5276.18	5968.82	3653.89	4792.67	4881.59	4469.42	3678.6	4922.51
	3281.86	3670.74	3724.12	4261.78	3575.87	3963.54	3335.07	4107.57	4230.37	3159.83	3562.66	3990.96	2954.74	4258.69	3902.76	3764.04	3211.63	2845.23	3407.49	3638.69	4617.86	4618.44	4543.19	4049.28	4040.57	4653.9	4298.75	4003.55	3682.93	4562.09	5311.11	3757.07	4302.29	4862.88	4497.02	4833.28	3015.99	2661.51	4564.88	2803.7	4634.46	5277.45	5970.82	3656.67	4796.68	4885.46	4472.79	3681	4927.13
	3277.79	3665.59	3721.98	4257.34	3574.78	3959.43	3333.05	4102.5	4226.48	3158.8	3561.25	3989.02	2953.3	4256.87	3903.38	3762.27	3212.52	2845.11	3409.74	3637.41	4615.49	4620.52	4543.43	4050.69	4041	4653.84	4299.59	4004.91	3682.78	4559.06	5311.3	3759.31	4304.43	4864.51	4500.28	4839.15	3017.88	2661.39	4567.83	2804.46	4637.31	5278.85	5972.96	3659.51	4800.81	4889.46	4476.24	3683.45	4931.88
	3273.75	3660.5	3719.9	4252.98	3573.74	3955.38	3331.07	4097.5	4222.68	3157.82	3559.9	3987.15	2951.92	4255.16	3904.09	3760.57	3213.48	2845.01	3412.06	3636.2	4613.19	4622.72	4543.79	4052.2	4041.49	4653.91	4300.53	4006.36	3682.7	4556.12	5311.63	3761.61	4306.68	4866.26	4503.66	4845.12	3019.8	2661.3	4570.89	2805.25	4640.27	5280.39	5975.25	3662.43	4805.06	4893.58	4479.76	3685.96	4936.75
	3269.76	3655.46	3717.88	4248.7	3572.76	3951.39	3329.14	4092.57	4218.97	3156.88	3558.6	3985.38	2950.58	4253.55	3904.88	3758.94	3214.5	2844.95	3414.44	3635.05	4610.95	4625.04	4544.27	4053.81	4042.04	4654.09	4301.57	4007.9	3682.68	4553.26	5312.1	3763.98	4309.04	4868.14	4507.16	4851.2	3021.77	2661.24	4574.06	2806.07	4643.33	5282.05	5977.69	3665.43	4809.45	4897.83	4483.37	3688.52	4941.75
	3265.81	3650.49	3715.91	4244.5	3571.85	3947.44	3327.25	4087.72	4215.36	3156	3557.36	3983.68	2949.28	4252.05	3905.76	3757.38	3215.59	2844.92	3416.88	3633.97	4608.79	4627.48	4544.87	4055.52	4042.66	4654.4	4302.71	4009.53	3682.73	4550.48	5312.69	3766.41	4311.51	4870.15	4510.78	4857.39	3023.78	2661.2	4577.34	2806.92	4646.49	5283.85	5980.29	3668.49	4813.96	4902.2	4487.05	3691.14	4946.87
	3261.91	3645.57	3714	4240.37	3571	3943.54	3325.41	4082.94	4211.83	3155.17	3556.17	3982.08	2948.03	4250.65	3906.74	3755.9	3216.74	2844.91	3419.38	3632.95	4606.69	4630.05	4545.59	4057.33	4043.33	4654.83	4303.96	4011.26	3682.83	4547.78	5313.42	3768.9	4314.09	4872.27	4514.52	4863.68	3025.83	2661.2	4580.74	2807.8	4649.75	5285.79	5983.04	3671.63	4818.6	4906.7	4490.8	3693.81	4952.12
	3258.04	3640.72	3712.14	4236.32	3570.21	3939.7	3323.61	4078.23	4208.4	3154.38	3555.04	3980.55	2946.83	4249.36	3907.8	3754.48	3217.96	2844.94	3421.95	3632	4604.65	4632.74	4546.43	4059.24	4044.06	4655.38	4305.31	4013.08	3683.01	4545.17	5314.28	3771.45	4316.78	4874.53	4518.38	4870.07	3027.93	2661.23	4584.24	2808.7	4653.12	5287.85	5985.93	3674.85	4823.37	4911.33	4494.63	3696.53	4957.49
	3254.22	3635.92	3710.35	4232.34	3569.49	3935.91	3321.86	4073.59	4205.06	3153.65	3553.96	3979.11	2945.68	4248.17	3908.94	3753.14	3219.25	2845	3424.58	3631.12	4602.69	4635.55	4547.38	4061.26	4044.86	4656.05	4306.77	4014.99	3683.24	4542.63	5315.28	3774.07	4319.58	4876.91	4522.36	4876.58	3030.06	2661.28	4587.85	2809.64	4656.58	5290.05	5988.98	3678.14	4828.27	4916.09	4498.54	3699.3	4963
	3250.44	3631.18	3708.6	4228.45	3568.82	3932.17	3320.16	4069.03	4201.8	3152.96	3552.93	3977.75	2944.57	4247.08	3910.18	3751.86	3220.59	2845.08	3427.27	3630.3	4600.78	4638.49	4548.46	4063.37	4045.71	4656.84	4308.33	4016.99	3683.54	4540.18	5316.4	3776.75	4322.48	4879.41	4526.47	4883.18	3032.24	2661.36	4591.57	2810.6	4660.14	5292.39	5992.18	3681.5	4833.3	4920.97	4502.52	3702.13	4968.63
	3246.7	3626.5	3706.91	4224.62	3568.22	3928.48	3318.5	4064.53	4198.64	3152.32	3551.96	3976.48	2943.51	4246.09	3911.51	3750.66	3222.01	2845.2	3430.03	3629.54	4598.95	4641.55	4549.66	4065.58	4046.63	4657.75	4309.99	4019.09	3683.91	4537.81	5317.66	3779.49	4325.5	4882.04	4530.69	4889.89	3034.46	2661.48	4595.4	2811.6	4663.81	5294.85	5995.54	3684.94	4838.46	4925.99	4506.58	3705.02	4974.38
	3243	3621.88	3705.28	4220.87	3567.68	3924.84	3316.89	4060.11	4195.57	3151.73	3551.04	3975.29	2942.5	4245.21	3912.92	3749.53	3223.48	2845.35	3432.85	3628.85	4597.18	4644.73	4550.98	4067.9	4047.6	4658.78	4311.75	4021.28	3684.33	4535.51	5319.05	3782.29	4328.63	4884.79	4535.03	4896.71	3036.72	2661.62	4599.34	2812.62	4667.57	5297.45	5999.04	3688.45	4843.75	4931.12	4510.72	3707.95	4980.27
	3239.34	3617.32	3703.7	4217.2	3567.2	3921.26	3315.32	4055.76	4192.59	3151.19	3550.18	3974.19	2941.53	4244.43	3914.42	3748.46	3225.03	2845.52	3435.73	3628.23	4595.48	4648.04	4552.41	4070.32	4048.64	4659.93	4313.62	4023.57	3684.83	4533.3	5320.58	3785.16	4331.86	4887.67	4539.5	4903.63	3039.03	2661.79	4603.4	2813.67	4671.44	5300.19	6002.7	3692.04	4849.16	4936.39	4514.93	3710.94	4986.28
	3235.73	3612.81	3702.18	4213.6	3566.78	3917.72	3313.8	4051.49	4189.7	3150.7	3549.37	3973.16	2940.61	4243.75	3916.02	3747.47	3226.63	2845.73	3438.68	3627.67	4593.84	4651.46	4553.97	4072.83	4049.73	4661.21	4315.59	4025.94	3685.38	4531.17	5322.23	3788.08	4335.21	4890.67	4544.09	4910.66	3041.37	2661.99	4607.56	2814.75	4675.41	5303.05	6006.51	3695.7	4854.71	4941.79	4519.22	3713.99	4992.42
	3232.15	3608.37	3700.71	4210.08	3566.43	3914.23	3312.32	4047.28	4186.89	3150.25	3548.62	3972.23	2939.73	4243.17	3917.7	3746.55	3228.3	2845.96	3441.69	3627.18	4592.27	4655.02	4555.65	4075.45	4050.89	4662.6	4317.66	4028.41	3686	4529.12	5324.02	3791.07	4338.66	4893.8	4548.8	4917.79	3043.76	2662.21	4611.84	2815.86	4679.48	5306.05	6010.47	3699.43	4860.39	4947.31	4523.59	3717.09	4998.68
	3228.62	3603.98	3699.3	4206.64	3566.14	3910.8	3310.89	4043.14	4184.18	3149.86	3547.92	3971.37	2938.9	4242.7	3919.47	3745.7	3230.04	2846.23	3444.76	3626.74	4590.76	4658.69	4557.45	4078.17	4052.1	4664.11	4319.83	4030.98	3686.68	4527.16	5325.94	3794.13	4342.23	4897.06	4553.63	4925.03	3046.19	2662.47	4616.22	2817	4683.65	5309.19	6014.59	3703.24	4866.19	4952.96	4528.03	3720.24	5005.08
	3225.12	3599.64	3697.94	4203.26	3565.91	3907.41	3309.5	4039.08	4181.56	3149.51	3547.28	3970.6	2938.12	4242.33	3921.32	3744.93	3231.84	2846.52	3447.9	3626.38	4589.32	4662.49	4559.36	4080.99	4053.38	4665.75	4322.11	4033.63	3687.43	4525.27	5327.99	3797.24	4345.91	4900.44	4558.59	4932.37	3048.67	2662.76	4620.72	2818.17	4687.92	5312.45	6018.85	3707.13	4872.13	4958.74	4532.55	3723.45	5011.6
	3221.67	3595.37	3696.64	4199.97	3565.74	3904.08	3308.16	4035.09	4179.03	3149.21	3546.69	3969.91	2937.38	4242.06	3923.27	3744.22	3233.71	2846.85	3451.1	3626.08	4587.94	4666.41	4561.4	4083.91	4054.72	4667.51	4324.49	4036.38	3688.24	4523.46	5330.17	3800.42	4349.69	4903.94	4563.66	4939.83	3051.18	2663.07	4625.33	2819.37	4692.3	5315.85	6023.28	3711.09	4878.2	4964.65	4537.15	3726.71	5018.25
	3218.26	3591.15	3695.39	4196.75	3565.63	3900.8	3306.86	4031.17	4176.58	3148.96	3546.15	3969.31	2936.69	4241.9	3925.31	3743.58	3235.63	2847.2	3454.36	3625.84	4586.63	4670.46	4563.56	4086.93	4056.11	4669.38	4326.98	4039.22	3689.12	4521.73	5332.49	3803.66	4353.59	4907.58	4568.86	4947.38	3053.74	2663.42	4630.05	2820.59	4696.77	5319.39	6027.85	3715.12	4884.4	4970.69	4541.83	3730.02	5025.03
	3214.89	3586.99	3694.2	4193.6	3565.59	3897.56	3305.61	4027.32	4174.23	3148.76	3545.67	3968.79	2936.04	4241.83	3927.43	3743.01	3237.63	2847.58	3457.69	3625.67	4585.39	4674.63	4565.84	4090.06	4057.57	4671.38	4329.56	4042.16	3690.06	4520.09	5334.94	3806.96	4357.6	4911.33	4574.19	4955.05	3056.34	2663.79	4634.88	2821.85	4701.35	5323.06	6032.58	3719.22	4890.73	4976.86	4546.58	3733.39	5031.94
	3211.56	3582.89	3693.06	4190.52	3565.6	3894.38	3304.41	4023.53	4171.96	3148.6	3545.24	3968.35	2935.44	4241.87	3929.65	3742.52	3239.69	2848	3461.08	3625.56	4584.21	4678.92	4568.24	4093.28	4059.09	4673.49	4332.25	4045.19	3691.06	4518.52	5337.52	3810.32	4361.72	4915.22	4579.63	4962.82	3058.98	2664.19	4639.83	2823.13	4706.03	5326.86	6037.46	3723.41	4897.19	4983.15	4551.41	3736.82	5038.98
	3208.27	3578.84	3691.97	4187.53	3565.68	3891.25	3303.24	4019.82	4169.78	3148.49	3544.86	3967.99	2934.88	4242.01	3931.95	3742.09	3241.81	2848.44	3464.53	3625.52	4583.1	4683.34	4570.76	4096.6	4060.66	4675.73	4335.04	4048.31	3692.12	4517.04	5340.23	3813.75	4365.95	4919.23	4585.2	4970.69	3061.67	2664.62	4644.89	2824.44	4710.81	5330.8	6042.5	3727.66	4903.79	4989.58	4556.31	3740.3	5046.15
	3205.03	3574.85	3690.94	4184.6	3565.83	3888.16	3302.13	4016.19	4167.69	3148.43	3544.54	3967.72	2934.37	4242.25	3934.34	3741.74	3243.99	2848.91	3468.05	3625.54	4582.05	4687.88	4573.4	4100.03	4062.3	4678.09	4337.94	4051.52	3693.25	4515.64	5343.07	3817.24	4370.29	4923.36	4590.89	4978.68	3064.39	2665.08	4650.05	2825.78	4715.69	5334.87	6047.69	3731.99	4910.51	4996.14	4561.29	3743.83	5053.45
	3201.82	3570.92	3689.97	4181.75	3566.03	3885.13	3301.05	4012.62	4165.69	3148.42	3544.28	3967.53	2933.9	4242.59	3936.82	3741.45	3246.24	2849.41	3471.62	3625.62	4581.07	4692.54	4576.16	4103.55	4063.99	4680.56	4340.94	4054.83	3694.45	4514.31	5346.05	3820.79	4374.74	4927.62	4596.71	4986.76	3067.16	2665.57	4655.33	2827.15	4720.67	5339.08	6053.03	3736.39	4917.37	5002.82	4566.35	3747.41	5060.87
	3198.65	3567.04	3689.05	4178.97	3566.29	3882.15	3300.03	4009.12	4163.78	3148.45	3544.06	3967.42	2933.48	4243.03	3939.39	3741.24	3248.55	2849.94	3475.26	3625.77	4580.15	4697.33	4579.04	4107.18	4065.75	4683.15	4344.04	4058.23	3695.7	4513.07	5349.15	3824.41	4379.29	4932	4602.65	4994.96	3069.97	2666.08	4660.73	2828.55	4725.76	5343.42	6058.53	3740.87	4924.36	5009.64	4571.49	3751.05	5068.43
	3195.52	3563.22	3688.18	4176.26	3566.62	3879.21	3299.04	4005.69	4161.96	3148.53	3543.9	3967.4	2933.1	4243.57	3942.05	3741.09	3250.93	2850.5	3478.97	3625.98	4579.3	4702.24	4582.04	4110.9	4067.56	4685.87	4347.24	4061.72	3697.02	4511.9	5352.39	3828.08	4383.96	4936.52	4608.71	5003.26	3072.83	2666.63	4666.23	2829.98	4730.94	5347.89	6064.18	3745.42	4931.48	5016.58	4576.71	3754.75	5076.11
	3192.44	3559.45	3687.37	4173.63	3567.01	3876.33	3298.11	4002.33	4160.22	3148.66	3543.8	3967.46	2932.77	4244.21	3944.79	3741.02	3253.37	2851.08	3482.73	3626.26	4578.51	4707.27	4585.16	4114.73	4069.43	4688.7	4350.55	4065.3	3698.41	4510.82	5355.75	3831.82	4388.75	4941.15	4614.89	5011.67	3075.72	2667.2	4671.85	2831.43	4736.23	5352.5	6069.98	3750.05	4938.73	5023.65	4582	3758.5	5083.92
	3189.39	3555.74	3686.61	4171.07	3567.46	3873.5	3297.21	3999.04	4158.57	3148.84	3543.75	3967.6	2932.48	4244.95	3947.63	3741.01	3255.87	2851.7	3486.56	3626.59	4577.79	4712.42	4588.4	4118.66	4071.37	4691.65	4353.96	4068.98	3699.85	4509.82	5359.25	3835.62	4393.64	4945.91	4621.19	5020.18	3078.66	2667.8	4677.57	2832.92	4741.61	5357.24	6075.94	3754.75	4946.12	5030.86	4587.37	3762.3	5091.87
	3186.38	3552.08	3685.9	4168.58	3567.97	3870.71	3296.36	3995.82	4157.01	3149.06	3543.75	3967.82	2932.23	4245.8	3950.55	3741.07	3258.44	2852.35	3490.45	3626.99	4577.13	4717.7	4591.76	4122.68	4073.36	4694.72	4357.47	4072.75	3701.36	4508.9	5362.87	3839.49	4398.64	4950.8	4627.62	5028.8	3081.64	2668.43	4683.41	2834.43	4747.1	5362.11	6082.05	3759.52	4953.64	5038.19	4592.81	3766.16	5099.94
	3183.41	3548.48	3685.25	4166.16	3568.55	3867.98	3295.56	3992.67	4155.54	3149.33	3543.8	3968.12	2932.04	4246.74	3953.57	3741.21	3261.07	2853.02	3494.4	3627.46	4576.54	4723.1	4595.24	4126.81	4075.41	4697.91	4361.08	4076.61	3702.94	4508.05	5366.63	3843.41	4403.75	4955.81	4634.18	5037.53	3084.66	2669.09	4689.36	2835.98	4752.69	5367.12	6088.32	3764.37	4961.29	5045.66	4598.34	3770.07	5108.14
	3180.49	3544.94	3684.66	4163.82	3569.18	3865.29	3294.8	3989.59	4154.15	3149.65	3543.91	3968.51	2931.88	4247.78	3956.67	3741.41	3263.76	2853.72	3498.42	3627.99	4576.02	4728.62	4598.84	4131.03	4077.52	4701.22	4364.8	4080.56	3704.57	4507.29	5370.52	3847.4	4408.97	4960.95	4640.85	5046.36	3087.72	2669.78	4695.43	2837.55	4758.38	5372.26	6094.74	3769.29	4969.07	5053.25	4603.94	3774.04	5116.47
	3177.6	3541.45	3684.11	4161.54	3569.88	3862.65	3294.09	3986.58	4152.85	3150.01	3544.07	3968.97	2931.77	4248.92	3959.86	3741.69	3266.52	2854.45	3502.5	3628.58	4575.56	4734.26	4602.55	4135.36	4079.68	4704.65	4368.62	4084.61	3706.28	4506.61	5374.53	3851.45	4414.31	4966.21	4647.65	5055.3	3090.83	2670.5	4701.6	2839.15	4764.17	5377.54	6101.32	3774.29	4976.99	5060.98	4609.62	3778.06	5124.94
	3174.75	3538.01	3683.62	4159.34	3570.64	3860.07	3293.41	3983.64	4151.64	3150.42	3544.29	3969.52	2931.71	4250.16	3963.14	3742.03	3269.34	2855.21	3506.64	3629.23	4575.17	4740.03	4606.39	4139.79	4081.91	4708.19	4372.54	4088.75	3708.04	4506	5378.68	3855.57	4419.75	4971.6	4654.57	5064.34	3093.98	2671.24	4707.89	2840.78	4770.07	5382.95	6108.05	3779.36	4985.04	5068.83	4615.37	3782.13	5133.53
	3171.94	3534.63	3683.19	4157.21	3571.46	3857.53	3292.79	3980.77	4150.51	3150.88	3544.55	3970.15	2931.68	4251.5	3966.51	3742.44	3272.22	2856	3510.84	3629.94	4574.84	4745.91	4610.35	4144.31	4084.19	4711.86	4376.56	4092.98	3709.87	4505.48	5382.95	3859.74	4425.3	4977.12	4661.62	5073.5	3097.17	2672.01	4714.29	2842.44	4776.06	5388.49	6114.93	3784.5	4993.22	5076.82	4621.21	3786.26	5142.25
	3169.17	3531.3	3682.81	4155.15	3572.35	3855.04	3292.21	3977.97	4149.47	3151.38	3544.88	3970.87	2931.71	4252.94	3969.96	3742.92	3275.16	2856.82	3515.1	3630.72	4574.58	4751.92	4614.43	4148.94	4086.54	4715.64	4380.69	4097.3	3711.76	4505.04	5387.36	3863.98	4430.97	4982.76	4668.79	5082.75	3100.4	2672.82	4720.81	2844.12	4782.16	5394.17	6121.97	3789.72	5001.54	5084.94	4627.12	3790.44	5151.1
	3166.44	3528.03	3682.48	4153.16	3573.29	3852.6	3291.67	3975.23	4148.52	3151.93	3545.25	3971.66	2931.77	4254.48	3973.51	3743.47	3278.17	2857.66	3519.43	3631.56	4574.38	4758.06	4618.63	4153.66	4088.94	4719.54	4384.92	4101.72	3713.71	4504.68	5391.89	3868.29	4436.75	4988.52	4676.08	5092.12	3103.67	2673.65	4727.43	2845.84	4788.36	5399.98	6129.17	3795.01	5010	5093.19	4633.11	3794.68	5160.09
	3163.75	3524.81	3682.21	4151.24	3574.3	3850.21	3291.17	3972.57	4147.65	3152.53	3545.68	3972.54	2931.89	4256.12	3977.14	3744.09	3281.24	2858.54	3523.82	3632.46	4574.25	4764.31	4622.95	4158.49	4091.4	4723.56	4389.25	4106.23	3715.73	4504.39	5396.55	3872.65	4442.63	4994.41	4683.5	5101.59	3106.99	2674.51	4734.17	2847.58	4794.65	5405.93	6136.52	3800.37	5018.58	5101.57	4639.18	3798.97	5169.2
	3161.1	3521.64	3681.99	4149.4	3575.37	3847.87	3290.72	3969.97	4146.87	3153.17	3546.16	3973.49	2932.04	4257.86	3980.87	3744.78	3284.37	2859.44	3528.27	3633.43	4574.18	4770.69	4627.38	4163.41	4093.92	4727.69	4393.69	4110.83	3717.81	4504.19	5401.35	3877.08	4448.63	5000.43	4691.04	5111.17	3110.35	2675.4	4741.02	2849.36	4801.06	5412.01	6144.03	3805.81	5027.3	5110.08	4645.32	3803.32	5178.45
	3158.49	3518.53	3681.82	4147.62	3576.5	3845.57	3290.32	3967.45	4146.18	3153.86	3546.69	3974.53	2932.24	4259.69	3984.68	3745.54	3287.56	2860.37	3532.78	3634.45	4574.18	4777.18	4631.94	4168.44	4096.49	4731.95	4398.23	4115.52	3719.95	4504.07	5406.27	3881.57	4454.74	5006.57	4698.71	5120.85	3113.75	2676.31	4747.99	2851.16	4807.56	5418.23	6151.69	3811.32	5036.16	5118.72	4651.55	3807.72	5187.82
	3155.91	3515.47	3681.71	4145.91	3577.7	3843.33	3289.96	3964.99	4145.57	3154.6	3547.28	3975.65	2932.48	4261.63	3988.58	3746.36	3290.82	2861.32	3537.35	3635.54	4574.25	4783.81	4636.62	4173.56	4099.13	4736.32	4402.87	4120.31	3722.16	4504.02	5411.32	3886.12	4460.96	5012.84	4706.5	5130.64	3117.19	2677.26	4755.06	2852.99	4814.16	5424.58	6159.51	3816.91	5045.15	5127.5	4657.85	3812.17	5197.33
	3153.38	3512.47	3681.65	4144.28	3578.95	3841.13	3289.64	3962.6	4145.05	3155.38	3547.91	3976.85	2932.77	4263.66	3992.57	3747.26	3294.14	2862.31	3541.99	3636.69	4574.38	4790.55	4641.42	4178.78	4101.82	4740.81	4407.61	4125.19	3724.43	4504.06	5416.5	3890.73	4467.3	5019.23	4714.41	5140.54	3120.67	2678.23	4762.25	2854.85	4820.87	5431.07	6167.48	3822.57	5054.28	5136.4	4664.23	3816.68	5206.97
	3150.88	3509.52	3681.64	4142.71	3580.27	3838.99	3289.37	3960.28	4144.62	3156.21	3548.61	3978.13	2933.1	4265.79	3996.65	3748.23	3297.52	2863.32	3546.69	3637.91	4574.58	4797.41	4646.34	4184.11	4104.57	4745.42	4412.46	4130.16	3726.77	4504.18	5421.8	3895.41	4473.74	5025.75	4722.45	5150.55	3124.2	2679.23	4769.56	2856.74	4827.68	5437.69	6175.62	3828.3	5063.54	5145.45	4670.68	3821.24	5216.74
	3148.43	3506.62	3681.69	4141.21	3581.65	3836.89	3289.14	3958.03	4144.27	3157.09	3549.35	3979.5	2933.47	4268.02	4000.82	3749.26	3300.96	2864.36	3551.44	3639.18	4574.85	4804.4	4651.38	4189.53	4107.38	4750.15	4417.41	4135.22	3729.16	4504.38	5427.24	3900.15	4480.3	5032.4	4730.61	5160.66	3127.77	2680.26	4776.98	2858.66	4834.58	5444.45	6183.91	3834.11	5072.94	5154.62	4677.22	3825.86	5226.65
	3146.01	3503.77	3681.79	4139.78	3583.09	3834.84	3288.96	3955.85	4144.01	3158.01	3550.15	3980.94	2933.89	4270.35	4005.08	3750.36	3304.46	2865.43	3556.27	3640.52	4575.18	4811.51	4656.54	4195.06	4110.24	4754.99	4422.47	4140.38	3731.63	4504.65	5432.81	3904.95	4486.97	5039.17	4738.9	5170.88	3131.38	2681.32	4784.51	2860.6	4841.6	5451.34	6192.35	3839.99	5082.48	5163.92	4683.83	3830.53	5236.68
	3143.63	3500.98	3681.94	4138.43	3584.6	3832.84	3288.82	3953.74	4143.83	3158.98	3551	3982.47	2934.35	4272.78	4009.43	3751.54	3308.03	2866.53	3561.15	3641.92	4575.57	4818.74	4661.82	4200.68	4113.17	4759.96	4427.63	4145.63	3734.15	4505.01	5438.5	3909.82	4493.75	5046.07	4747.31	5181.2	3135.03	2682.41	4792.15	2862.58	4848.71	5458.37	6200.96	3845.94	5092.15	5173.36	4690.53	3835.26	5246.85
	3141.29	3498.24	3682.15	4137.14	3586.16	3830.88	3288.72	3951.7	4143.74	3159.99	3551.9	3984.08	2934.86	4275.31	4013.86	3752.78	3311.66	2867.66	3566.09	3643.38	4576.03	4826.1	4667.22	4206.4	4116.15	4765.04	4432.89	4150.97	3736.74	4505.45	5444.33	3914.75	4500.64	5053.1	4755.85	5191.64	3138.73	2683.52	4799.91	2864.58	4855.93	5465.53	6209.72	3851.97	5101.96	5182.94	4697.3	3840.04	5257.15
	3138.99	3495.55	3682.41	4135.92	3587.79	3828.98	3288.67	3949.72	4143.73	3161.05	3552.86	3985.76	2935.41	4277.93	4018.39	3754.09	3315.35	2868.81	3571.1	3644.9	4576.56	4833.57	4672.74	4212.23	4119.19	4770.24	4438.26	4156.41	3739.39	4505.97	5450.28	3919.74	4507.64	5060.25	4764.52	5202.18	3142.46	2684.67	4807.78	2866.62	4863.24	5472.83	6218.64	3858.07	5111.91	5192.64	4704.15	3844.87	5267.58
	3136.72	3492.92	3682.73	4134.76	3589.48	3827.12	3288.66	3947.81	4143.81	3162.16	3553.86	3987.53	2936	4280.65	4023.01	3755.47	3319.1	2869.99	3576.16	3646.48	4577.16	4841.17	4678.39	4218.15	4122.28	4775.56	4443.72	4161.93	3742.1	4506.56	5456.36	3924.8	4514.76	5067.53	4773.31	5212.82	3146.24	2685.84	4815.77	2868.68	4870.66	5480.27	6227.72	3864.24	5121.99	5202.48	4711.08	3849.76	5278.15
	3134.5	3490.34	3683.09	4133.68	3591.24	3825.32	3288.7	3945.97	4143.98	3163.31	3554.92	3989.39	2936.64	4283.47	4027.72	3756.92	3322.91	2871.2	3581.29	3648.12	4577.82	4848.89	4684.15	4224.18	4125.44	4780.99	4449.3	4167.55	3744.88	4507.24	5462.57	3929.92	4521.99	5074.94	4782.22	5223.58	3150.07	2687.04	4823.87	2870.77	4878.19	5487.84	6236.96	3870.49	5132.22	5212.46	4718.08	3854.71	5288.85
	3132.31	3487.81	3683.51	4132.67	3593.05	3823.56	3288.78	3944.2	4144.23	3164.51	3556.04	3991.32	2937.32	4286.39	4032.51	3758.43	3326.79	2872.43	3586.48	3649.83	4578.55	4856.74	4690.04	4230.3	4128.65	4786.55	4454.98	4173.27	3747.73	4508	5468.91	3935.1	4529.33	5082.47	4791.26	5234.44	3153.93	2688.27	4832.09	2872.89	4885.81	5495.55	6246.36	3876.81	5142.58	5222.57	4725.17	3859.71	5299.68
	3130.16	3485.33	3683.99	4131.72	3594.93	3821.85	3288.9	3942.5	4144.57	3165.75	3557.2	3993.33	2938.04	4289.41	4037.4	3760.02	3330.73	2873.69	3591.74	3651.6	4579.34	4864.71	4696.05	4236.52	4131.92	4792.22	4460.76	4179.08	3750.63	4508.84	5475.38	3940.34	4536.79	5090.13	4800.43	5245.41	3157.84	2689.53	4840.42	2875.04	4893.54	5503.39	6255.91	3883.21	5153.08	5232.81	4732.34	3864.76	5310.65
	3128.05	3482.9	3684.52	4130.85	3596.87	3820.19	3289.07	3940.87	4144.99	3167.04	3558.42	3995.42	2938.8	4292.52	4042.38	3761.68	3334.73	2874.98	3597.05	3653.43	4580.2	4872.79	4702.18	4242.85	4135.25	4798.01	4466.64	4184.98	3753.6	4509.76	5481.97	3945.65	4544.36	5097.92	4809.73	5256.49	3161.78	2690.82	4848.86	2877.22	4901.37	5511.37	6265.63	3889.68	5163.72	5243.19	4739.58	3869.87	5321.75
	3125.98	3480.53	3685.1	4130.04	3598.88	3818.57	3289.28	3939.3	4145.5	3168.37	3559.69	3997.6	2939.61	4295.74	4047.44	3763.4	3338.79	2876.3	3602.42	3655.31	4581.13	4881.01	4708.43	4249.27	4138.63	4803.92	4472.63	4190.97	3756.64	4510.76	5488.7	3951.02	4552.04	5105.84	4819.15	5267.67	3165.78	2692.13	4857.43	2879.43	4909.3	5519.49	6275.51	3896.22	5174.5	5253.71	4746.9	3875.03	5332.99
	3123.95	3478.2	3685.73	4129.3	3600.95	3817.01	3289.54	3937.81	4146.09	3169.76	3561.02	3999.86	2940.47	4299.05	4052.6	3765.19	3342.91	2877.65	3607.86	3657.27	4582.13	4889.34	4714.8	4255.8	4142.07	4809.95	4478.73	4197.06	3759.73	4511.84	5495.55	3956.46	4559.84	5113.88	4828.69	5278.97	3169.81	2693.48	4866.1	2881.67	4917.34	5527.75	6285.54	3902.84	5185.42	5264.36	4754.31	3880.25	5344.36
	3121.96	3475.93	3686.42	4128.62	3603.08	3815.49	3289.84	3936.38	4146.77	3171.18	3562.4	4002.2	2941.36	4302.46	4057.85	3767.06	3347.09	2879.02	3613.36	3659.28	4583.19	4897.8	4721.3	4262.42	4145.57	4816.1	4484.93	4203.24	3762.89	4513	5502.54	3961.95	4567.75	5122.05	4838.37	5290.37	3173.88	2694.85	4874.9	2883.93	4925.48	5536.14	6295.74	3909.53	5196.48	5275.15	4761.79	3885.52	5355.87
	3120	3473.71	3687.16	4128.02	3605.27	3814.02	3290.19	3935.02	4147.53	3172.66	3563.82	4004.62	2942.3	4305.97	4063.19	3768.99	3351.33	2880.42	3618.92	3661.35	4584.32	4906.38	4727.92	4269.15	4149.12	4822.36	4491.23	4209.51	3766.12	4514.24	5509.65	3967.52	4575.77	5130.36	4848.17	5301.88	3178	2696.25	4883.8	2886.23	4933.72	5544.67	6306.1	3916.3	5207.68	5286.07	4769.35	3890.85	5367.51
	3118.08	3471.55	3687.96	4127.48	3607.53	3812.6	3290.58	3933.73	4148.38	3174.18	3565.31	4007.12	2943.28	4309.58	4068.62	3770.99	3355.64	2881.84	3624.54	3663.48	4585.51	4915.08	4734.66	4275.98	4152.74	4828.75	4497.64	4215.88	3769.41	4515.57	5516.89	3973.14	4583.91	5138.79	4858.1	5313.5	3182.16	2697.68	4892.83	2888.55	4942.07	5553.34	6316.62	3923.13	5219.02	5297.13	4777	3896.23	5379.28
	3116.2	3469.43	3688.81	4127.01	3609.85	3811.23	3291.01	3932.51	4149.32	3175.74	3566.84	4009.7	2944.31	4313.28	4074.14	3773.06	3360.01	2883.3	3630.22	3665.68	4586.78	4923.91	4741.52	4282.91	4156.41	4835.25	4504.16	4222.34	3772.76	4516.97	5524.26	3978.83	4592.16	5147.34	4868.16	5325.22	3186.36	2699.14	4901.97	2890.9	4950.52	5562.15	6327.31	3930.05	5230.51	5308.33	4784.72	3901.67	5391.2
	3114.36	3467.37	3689.71	4126.61	3612.23	3809.91	3291.49	3931.36	4150.34	3177.35	3568.43	4012.36	2945.38	4317.09	4079.75	3775.2	3364.44	2884.78	3635.96	3667.94	4588.11	4932.86	4748.51	4289.93	4160.13	4841.87	4510.78	4228.9	3776.18	4518.45	5531.76	3984.58	4600.53	5156.03	4878.35	5337.05	3190.61	2700.62	4911.23	2893.29	4959.07	5571.1	6338.15	3937.03	5242.13	5319.66	4792.52	3907.16	5403.25
	3112.55	3465.35	3690.66	4126.27	3614.67	3808.63	3292.01	3930.27	4151.44	3179.01	3570.07	4015.11	2946.49	4320.99	4085.46	3777.41	3368.93	2886.29	3641.76	3670.25	4589.5	4941.94	4755.62	4297.06	4163.92	4848.62	4517.51	4235.55	3779.66	4520.02	5539.39	3990.4	4609.01	5164.85	4888.66	5349	3194.9	2702.14	4920.6	2895.7	4967.73	5580.19	6349.16	3944.09	5253.9	5331.14	4800.4	3912.71	5415.43
	3110.79	3463.39	3691.67	4126.01	3617.18	3807.4	3292.57	3929.25	4152.64	3180.71	3571.76	4017.93	2947.65	4324.99	4091.25	3779.68	3373.48	2887.82	3647.63	3672.63	4590.97	4951.14	4762.85	4304.29	4167.76	4855.48	4524.34	4242.29	3783.21	4521.67	5547.15	3996.28	4617.61	5173.79	4899.11	5361.05	3199.23	2703.68	4930.09	2898.14	4976.49	5589.41	6360.34	3951.23	5265.81	5342.75	4808.37	3918.31	5427.75
	3109.06	3461.48	3692.74	4125.81	3619.76	3806.22	3293.18	3928.31	4153.91	3182.46	3573.51	4020.84	2948.84	4329.09	4097.14	3782.03	3378.09	2889.38	3653.56	3675.07	4592.5	4960.46	4770.21	4311.63	4171.65	4862.46	4531.28	4249.13	3786.82	4523.4	5555.04	4002.22	4626.32	5182.87	4909.68	5373.21	3203.6	2705.25	4939.7	2900.61	4985.36	5598.78	6371.67	3958.43	5277.87	5354.5	4816.41	3923.97	5440.21
	3107.37	3459.61	3693.85	4125.67	3622.39	3805.09	3293.84	3927.43	4155.28	3184.25	3575.3	4023.83	2950.09	4333.28	4103.12	3784.45	3382.76	2890.97	3659.55	3677.57	4594.1	4969.9	4777.69	4319.06	4175.61	4869.56	4538.32	4256.07	3790.49	4525.21	5563.06	4008.23	4635.15	5192.07	4920.38	5385.48	3208.02	2706.86	4949.43	2903.11	4994.33	5608.28	6383.18	3965.72	5290.06	5366.39	4824.53	3929.68	5452.81
	3105.71	3457.8	3695.02	4125.61	3625.09	3804.01	3294.54	3926.62	4156.72	3186.09	3577.15	4026.9	2951.37	4337.58	4109.19	3786.93	3387.5	2892.59	3665.59	3680.13	4595.77	4979.47	4785.3	4326.6	4179.62	4876.78	4545.48	4263.09	3794.23	4527.1	5571.21	4014.3	4644.1	5201.41	4931.22	5397.85	3212.47	2708.49	4959.27	2905.64	5003.41	5617.93	6394.84	3973.07	5302.41	5378.42	4832.74	3935.45	5465.54
	3104.1	3456.04	3696.24	4125.61	3627.86	3802.97	3295.28	3925.87	4158.26	3187.97	3579.06	4030.06	2952.7	4341.97	4115.36	3789.49	3392.3	2894.23	3671.71	3682.75	4597.51	4989.17	4793.03	4334.23	4183.69	4884.12	4552.73	4270.22	3798.03	4529.07	5579.49	4020.44	4653.16	5210.88	4942.18	5410.34	3216.97	2710.14	4969.23	2908.19	5012.58	5627.71	6406.68	3980.5	5314.9	5390.59	4841.02	3941.27	5478.42
	3102.52	3454.33	3697.52	4125.68	3630.69	3801.98	3296.06	3925.2	4159.88	3189.9	3581.01	4033.29	2954.07	4346.47	4121.61	3792.11	3397.15	2895.9	3677.88	3685.44	4599.31	4998.99	4800.88	4341.97	4187.81	4891.58	4560.1	4277.44	3801.9	4531.13	5587.89	4026.64	4662.34	5220.47	4953.27	5422.93	3221.52	2711.83	4979.31	2910.78	5021.87	5637.64	6418.68	3988.01	5327.53	5402.89	4849.39	3947.15	5491.43
	3100.98	3452.67	3698.85	4125.81	3633.58	3801.05	3296.9	3924.59	4161.58	3191.88	3583.02	4036.61	2955.48	4351.06	4127.96	3794.8	3402.07	2897.59	3684.11	3688.18	4601.18	5008.93	4808.87	4349.81	4192	4899.16	4567.57	4284.75	3805.84	4533.26	5596.43	4032.91	4671.63	5230.2	4964.5	5435.64	3226.1	2713.55	4989.51	2913.4	5031.26	5647.71	6430.84	3995.59	5340.31	5415.34	4857.84	3953.09	5504.58
	3099.48	3451.07	3700.23	4126.01	3636.54	3800.15	3297.77	3924.06	4163.38	3193.9	3585.08	4040.01	2956.94	4355.75	4134.4	3797.57	3407.05	2899.32	3690.41	3690.98	4603.12	5019	4816.97	4357.75	4196.23	4906.86	4575.15	4292.16	3809.83	4535.48	5605.1	4039.24	4681.04	5240.06	4975.85	5448.45	3230.73	2715.29	4999.83	2916.04	5040.75	5657.92	6443.17	4003.24	5353.23	5427.93	4866.37	3959.08	5517.87
	3098.01	3449.51	3701.67	4126.28	3639.56	3799.31	3298.69	3923.59	4165.25	3195.97	3587.2	4043.49	2958.44	4360.54	4140.94	3800.4	3412.09	2901.06	3696.76	3693.85	4605.13	5029.19	4825.2	4365.8	4200.53	4914.68	4582.84	4299.66	3813.9	4537.78	5613.9	4045.63	4690.57	5250.05	4987.34	5461.38	3235.4	2717.06	5010.27	2918.72	5050.35	5668.27	6455.67	4010.97	5366.31	5440.67	4874.98	3965.12	5531.3
	3096.58	3448	3703.16	4126.62	3642.64	3798.52	3299.65	3923.19	4167.22	3198.08	3589.36	4047.06	2959.98	4365.43	4147.56	3803.3	3417.19	2902.84	3703.18	3696.78	4607.21	5039.51	4833.56	4373.94	4204.88	4922.63	4590.63	4307.26	3818.03	4540.17	5622.83	4052.09	4700.22	5260.17	4998.95	5474.41	3240.12	2718.86	5020.82	2921.42	5060.06	5678.77	6468.34	4018.77	5379.53	5453.54	4883.67	3971.22	5544.87
	3095.2	3446.54	3704.7	4127.02	3645.79	3797.77	3300.66	3922.86	4169.27	3200.24	3591.58	4050.7	2961.57	4370.42	4154.29	3806.28	3422.36	2904.64	3709.66	3699.76	4609.36	5049.95	4842.05	4382.19	4209.29	4930.69	4598.54	4314.95	3822.22	4542.63	5631.89	4058.62	4709.99	5270.43	5010.7	5487.55	3244.88	2720.69	5031.5	2924.16	5069.87	5689.4	6481.18	4026.65	5392.89	5466.56	4892.44	3977.38	5558.58
	3093.84	3445.13	3706.3	4127.49	3649.01	3797.07	3301.71	3922.6	4171.4	3202.44	3593.86	4054.43	2963.2	4375.51	4161.1	3809.32	3427.58	2906.47	3716.2	3702.81	4611.57	5060.52	4850.66	4390.55	4213.76	4938.87	4606.55	4322.74	3826.48	4545.18	5641.08	4065.21	4719.87	5280.82	5022.58	5500.8	3249.68	2722.55	5042.29	2926.92	5079.79	5700.18	6494.18	4034.6	5406.41	5479.71	4901.3	3983.59	5572.43
	3092.53	3443.78	3707.96	4128.02	3652.29	3796.42	3302.81	3922.41	4173.62	3204.69	3596.18	4058.24	2964.87	4380.7	4168.01	3812.43	3432.87	2908.32	3722.8	3705.92	4613.86	5071.21	4859.4	4399	4218.28	4947.18	4614.67	4330.63	3830.8	4547.81	5650.4	4071.86	4729.87	5291.34	5034.6	5514.17	3254.52	2724.44	5053.21	2929.71	5089.81	5711.11	6507.36	4042.62	5420.07	5493.02	4910.23	3989.86	5586.42
	3091.25	3442.47	3709.66	4128.62	3655.64	3795.82	3303.95	3922.28	4175.93	3206.99	3598.56	4062.14	2966.59	4385.98	4175.01	3815.62	3438.21	2910.21	3729.46	3709.09	4616.21	5082.03	4868.27	4407.56	4222.86	4955.61	4622.9	4338.61	3835.19	4550.53	5659.85	4078.58	4739.99	5301.99	5046.75	5527.64	3259.4	2726.36	5064.25	2932.54	5099.94	5722.18	6520.71	4050.72	5433.89	5506.46	4919.25	3996.19	5600.55
	3090.01	3441.21	3711.42	4129.29	3659.05	3795.26	3305.14	3922.23	4178.32	3209.33	3600.99	4066.12	2968.35	4391.37	4182.11	3818.87	3443.62	2912.11	3736.18	3712.32	4618.64	5092.98	4877.26	4416.22	4227.49	4964.15	4631.24	4346.69	3839.64	4553.32	5669.44	4085.36	4750.24	5312.78	5059.03	5541.22	3264.33	2728.3	5075.41	2935.39	5110.18	5733.39	6534.22	4058.89	5447.85	5520.05	4928.35	4002.57	5614.83
	3088.81	3440	3713.24	4130.02	3662.52	3794.76	3306.37	3922.24	4180.8	3211.71	3603.48	4070.18	2970.15	4396.86	4189.3	3822.19	3449.09	2914.05	3742.97	3715.61	4621.13	5104.05	4886.38	4424.98	4232.19	4972.83	4639.69	4354.87	3844.17	4556.21	5679.15	4092.21	4760.6	5323.7	5071.44	5554.91	3269.31	2730.28	5086.69	2938.27	5120.52	5744.75	6547.91	4067.14	5461.97	5533.79	4937.54	4009	5629.24
	3087.64	3438.84	3715.1	4130.82	3666.06	3794.3	3307.64	3922.33	4183.37	3214.15	3606.02	4074.32	2971.99	4402.44	4196.59	3825.59	3454.62	2916.01	3749.81	3718.97	4623.69	5115.25	4895.64	4433.85	4236.94	4981.62	4648.25	4363.14	3848.75	4559.17	5689	4099.13	4771.08	5334.76	5083.99	5568.72	3274.32	2732.28	5098.09	2941.18	5130.97	5756.25	6561.77	4075.47	5476.24	5547.66	4946.81	4015.5	5643.8
	3086.52	3437.73	3717.03	4131.68	3669.67	3793.89	3308.96	3922.48	4186.03	3216.62	3608.61	4078.55	2973.88	4408.13	4203.97	3829.05	3460.21	2917.99	3756.72	3722.38	4626.32	5126.57	4905.02	4442.82	4241.74	4990.54	4656.92	4371.51	3853.4	4562.22	5698.98	4106.11	4781.68	5345.95	5096.67	5582.63	3279.38	2734.31	5109.62	2944.13	5141.53	5767.9	6575.81	4083.87	5490.65	5561.69	4956.16	4022.05	5658.51
	3085.43	3436.68	3719	4132.62	3673.34	3793.53	3310.33	3922.7	4188.77	3219.15	3611.25	4082.86	2975.81	4413.91	4211.45	3832.59	3465.86	2920.01	3763.69	3725.85	4629.03	5138.03	4914.52	4451.9	4246.6	4999.57	4665.69	4379.98	3858.12	4565.35	5709.09	4113.16	4792.4	5357.27	5109.49	5596.66	3284.48	2736.37	5121.26	2947.1	5152.19	5779.69	6590.02	4092.34	5505.22	5575.86	4965.59	4028.65	5673.36
	3084.37	3435.67	3721.03	4133.61	3677.08	3793.21	3311.74	3922.99	4191.59	3221.72	3613.95	4087.25	2977.79	4419.8	4219.02	3836.19	3471.58	2922.05	3770.72	3729.39	4631.8	5149.6	4924.16	4461.08	4251.52	5008.74	4674.58	4388.55	3862.91	4568.57	5719.34	4120.27	4803.24	5368.73	5122.44	5610.79	3289.63	2738.46	5133.03	2950.1	5162.97	5791.63	6604.4	4100.89	5519.95	5590.18	4975.1	4035.31	5688.35
	3083.36	3434.71	3723.12	4134.67	3680.89	3792.95	3313.19	3923.35	4194.51	3224.33	3616.7	4091.72	2979.81	4425.79	4226.69	3839.87	3477.35	2924.11	3777.81	3732.98	4634.64	5161.31	4933.93	4470.36	4256.5	5018.02	4683.58	4397.21	3867.76	4571.86	5729.71	4127.44	4814.2	5380.33	5135.53	5625.04	3294.81	2740.58	5144.92	2953.13	5173.85	5803.72	6618.95	4109.51	5534.82	5604.64	4984.7	4042.03	5703.48
	3082.38	3433.79	3725.25	4135.8	3684.76	3792.73	3314.69	3923.78	4197.51	3226.99	3619.5	4096.28	2981.87	4431.87	4234.46	3843.62	3483.19	2926.2	3784.96	3736.64	4637.55	5173.14	4943.83	4479.75	4261.53	5027.43	4692.69	4405.97	3872.67	4575.25	5740.22	4134.69	4825.29	5392.06	5148.76	5639.4	3300.04	2742.73	5156.94	2956.19	5184.83	5815.95	6633.68	4118.21	5549.85	5619.25	4994.39	4048.8	5718.76
	3081.44	3432.93	3727.45	4137	3688.69	3792.56	3316.23	3924.28	4200.59	3229.7	3622.36	4100.93	2983.97	4438.06	4242.31	3847.43	3489.08	2928.32	3792.18	3740.36	4640.54	5185.1	4953.86	4489.24	4266.62	5036.96	4701.91	4414.82	3877.65	4578.71	5750.87	4142	4836.49	5403.93	5162.11	5653.86	3305.32	2744.9	5169.07	2959.28	5195.93	5828.33	6648.59	4126.98	5565.04	5634.01	5004.15	4055.63	5734.18
	3080.53	3432.12	3729.69	4138.26	3692.69	3792.44	3317.82	3924.85	4203.76	3232.45	3625.27	4105.65	2986.12	4444.35	4250.27	3851.32	3495.04	2930.46	3799.45	3744.14	4643.59	5197.18	4964.02	4498.84	4271.76	5046.61	4711.25	4423.78	3882.7	4582.26	5761.64	4149.37	4847.82	5415.93	5175.61	5668.44	3310.64	2747.11	5181.33	2962.4	5207.14	5840.86	6663.67	4135.83	5580.38	5648.91	5014	4062.52	5749.75
	3079.67	3431.36	3731.99	4139.58	3696.76	3792.36	3319.45	3925.49	4207.02	3235.25	3628.23	4110.46	2988.3	4450.74	4258.32	3855.28	3501.06	2932.63	3806.79	3747.97	4646.71	5209.39	4974.3	4508.54	4276.96	5056.39	4720.69	4432.83	3887.82	4585.9	5772.55	4156.81	4859.27	5428.07	5189.24	5683.14	3316	2749.34	5193.71	2965.55	5218.45	5853.54	6678.92	4144.75	5595.87	5663.97	5023.93	4069.46	5765.47
	3078.84	3430.64	3734.34	4140.97	3700.89	3792.33	3321.13	3926.19	4210.37	3238.09	3631.25	4115.36	2990.54	4457.22	4266.47	3859.31	3507.14	2934.83	3814.19	3751.87	4649.91	5221.72	4984.72	4518.34	4282.22	5066.29	4730.25	4441.98	3893	4589.62	5783.59	4164.32	4870.84	5440.34	5203.01	5697.94	3321.4	2751.61	5206.22	2968.73	5229.87	5866.36	6694.36	4153.75	5611.52	5679.17	5033.95	4076.46	5781.33
	3078.04	3429.97	3736.75	4142.42	3705.09	3792.36	3322.85	3926.97	4213.8	3240.98	3634.32	4120.33	2992.81	4463.81	4274.71	3863.4	3513.28	2937.05	3821.64	3755.83	4653.17	5234.18	4995.27	4528.25	4287.53	5076.31	4739.91	4451.23	3898.24	4593.42	5794.76	4171.89	4882.54	5452.76	5216.91	5712.85	3326.85	2753.9	5218.85	2971.93	5241.4	5879.34	6709.97	4162.82	5627.32	5694.52	5044.05	4083.52	5797.34
	3077.29	3429.36	3739.21	4143.94	3709.36	3792.42	3324.61	3927.81	4217.32	3243.92	3637.44	4125.39	2995.13	4470.5	4283.05	3867.57	3519.49	2939.29	3829.16	3759.85	4656.51	5246.77	5005.95	4538.27	4292.9	5086.46	4749.69	4460.57	3903.55	4597.31	5806.07	4179.53	4894.35	5465.3	5230.95	5727.88	3332.34	2756.22	5231.6	2975.17	5253.04	5892.46	6725.76	4171.97	5643.29	5710.01	5054.23	4090.63	5813.49
	3076.57	3428.79	3741.73	4145.52	3713.69	3792.54	3326.42	3928.73	4220.92	3246.9	3640.61	4130.54	2997.49	4477.29	4291.48	3871.81	3525.75	2941.56	3836.75	3763.93	4659.92	5259.48	5016.76	4548.39	4298.32	5096.74	4759.58	4470.01	3908.93	4601.28	5817.51	4187.24	4906.29	5477.99	5245.13	5743.02	3337.87	2758.56	5244.48	2978.44	5264.79	5905.73	6741.72	4181.19	5659.4	5725.66	5064.5	4097.8	5829.79
	3075.88	3428.27	3744.29	4147.17	3718.08	3792.7	3328.27	3929.71	4224.61	3249.92	3643.84	4135.76	2999.89	4484.17	4300.01	3876.12	3532.08	2943.86	3844.39	3768.07	4663.4	5272.31	5027.7	4558.62	4303.8	5107.13	4769.58	4479.55	3914.38	4605.33	5829.09	4195.01	4918.36	5490.81	5259.44	5758.27	3343.45	2760.94	5257.48	2981.74	5276.65	5919.15	6757.87	4190.48	5675.68	5741.46	5074.85	4105.02	5846.24
	3075.24	3427.79	3746.92	4148.88	3722.54	3792.92	3330.17	3930.76	4228.38	3253	3647.12	4141.07	3002.33	4491.16	4308.64	3880.5	3538.46	2946.19	3852.09	3772.27	4666.95	5285.27	5038.78	4568.95	4309.34	5117.65	4779.7	4489.19	3919.89	4609.47	5840.8	4202.85	4930.54	5503.77	5273.89	5773.63	3349.07	2763.35	5270.6	2985.06	5288.61	5932.72	6774.19	4199.86	5692.11	5757.4	5085.28	4112.3	5862.84
	3074.63	3427.37	3749.59	4150.66	3727.07	3793.17	3332.11	3931.88	4232.25	3256.11	3650.45	4146.47	3004.82	4498.25	4317.37	3884.95	3544.91	2948.53	3859.85	3776.53	4670.57	5298.35	5049.98	4579.38	4314.93	5128.3	4789.92	4498.93	3925.46	4613.69	5852.64	4210.75	4942.85	5516.87	5288.48	5789.11	3354.74	2765.78	5283.85	2988.42	5300.69	5946.45	6790.69	4209.3	5708.7	5773.5	5095.8	4119.64	5879.58
	3074.05	3427	3752.32	4152.5	3731.67	3793.48	3334.1	3933.07	4236.19	3259.28	3653.84	4151.95	3007.35	4505.44	4326.19	3889.47	3551.42	2950.91	3867.68	3780.84	4674.26	5311.56	5061.32	4589.93	4320.57	5139.07	4800.26	4508.77	3931.11	4618	5864.62	4218.72	4955.29	5530.1	5303.21	5804.7	3360.45	2768.25	5297.22	2991.8	5312.88	5960.32	6807.37	4218.82	5725.45	5789.75	5106.4	4127.03	5896.47
	3073.52	3426.67	3755.1	4154.4	3736.33	3793.83	3336.13	3934.33	4240.23	3262.49	3657.28	4157.51	3009.92	4512.73	4335.1	3894.06	3557.99	2953.31	3875.57	3785.22	4678.03	5324.9	5072.79	4600.58	4326.27	5149.97	4810.71	4518.7	3936.81	4622.39	5876.74	4226.76	4967.85	5543.48	5318.08	5820.4	3366.2	2770.74	5310.72	2995.22	5325.17	5974.35	6824.24	4228.42	5742.36	5806.14	5117.09	4134.48	5913.51
	3073.02	3426.39	3757.94	4156.37	3741.05	3794.24	3338.2	3935.66	4244.35	3265.74	3660.77	4163.15	3012.54	4520.12	4344.12	3898.72	3564.63	2955.73	3883.51	3789.66	4681.87	5338.36	5084.4	4611.33	4332.03	5160.99	4821.28	4528.73	3942.59	4626.87	5888.99	4234.86	4980.53	5556.99	5333.08	5836.21	3371.99	2773.26	5324.34	2998.66	5337.58	5988.52	6841.28	4238.09	5759.43	5822.69	5127.86	4141.99	5930.71
	3072.55	3426.16	3760.83	4158.4	3745.84	3794.68	3340.32	3937.05	4248.55	3269.04	3664.32	4168.88	3015.2	4527.61	4353.23	3903.46	3571.32	2958.18	3891.52	3794.16	4685.78	5351.94	5096.13	4622.19	4337.84	5172.14	4831.96	4538.86	3948.43	4631.43	5901.37	4243.03	4993.34	5570.64	5348.22	5852.13	3377.83	2775.81	5338.08	3002.14	5350.1	6002.85	6858.51	4247.84	5776.66	5839.39	5138.72	4149.55	5948.05
	3072.12	3425.97	3763.77	4160.49	3750.7	3795.18	3342.48	3938.52	4252.85	3272.39	3667.91	4174.7	3017.9	4535.2	4362.44	3908.26	3578.08	2960.66	3899.59	3798.72	4689.76	5365.64	5108	4633.16	4343.71	5183.41	4842.75	4549.09	3954.34	4636.08	5913.89	4251.27	5006.27	5584.43	5363.5	5868.17	3383.71	2778.38	5351.95	3005.64	5362.73	6017.33	6875.92	4257.66	5794.05	5856.25	5149.66	4157.17	5965.54
	3071.73	3425.84	3766.76	4162.65	3755.63	3795.72	3344.68	3940.05	4257.23	3275.78	3671.57	4180.59	3020.64	4542.89	4371.75	3913.13	3584.89	2963.16	3907.72	3803.33	4693.81	5379.47	5120	4644.23	4349.64	5194.81	4853.65	4559.42	3960.31	4640.81	5926.55	4259.57	5019.33	5598.36	5378.92	5884.32	3389.64	2780.99	5365.95	3009.17	5375.47	6031.97	6893.51	4267.55	5811.61	5873.25	5160.68	4164.85	5983.18
	3071.38	3425.75	3769.81	4164.87	3760.62	3796.31	3346.93	3941.66	4261.69	3279.22	3675.27	4186.58	3023.42	4550.69	4381.15	3918.07	3591.77	2965.69	3915.91	3808.01	4697.94	5393.43	5132.14	4655.42	4355.61	5206.33	4864.67	4569.85	3966.35	4645.62	5939.34	4267.94	5032.51	5612.42	5394.48	5900.59	3395.61	2783.63	5380.07	3012.74	5388.32	6046.76	6911.29	4277.52	5829.32	5890.41	5171.79	4172.58	6000.97
	3071.06	3425.71	3772.92	4167.16	3765.67	3796.95	3349.23	3943.33	4266.24	3282.7	3679.03	4192.64	3026.25	4558.58	4390.65	3923.09	3598.71	2968.24	3924.16	3812.75	4702.14	5407.51	5144.41	4666.7	4361.65	5217.98	4875.81	4580.38	3972.46	4650.52	5952.27	4276.38	5045.82	5626.63	5410.18	5916.97	3401.62	2786.29	5394.32	3016.33	5401.28	6061.7	6929.24	4287.57	5847.2	5907.72	5182.98	4180.37	6018.91
	3070.78	3425.72	3776.07	4169.5	3770.8	3797.64	3351.57	3945.07	4270.88	3286.23	3682.84	4198.79	3029.12	4566.57	4400.25	3928.17	3605.72	2970.82	3932.48	3817.54	4706.41	5421.71	5156.82	4678.1	4367.73	5229.76	4887.06	4591	3978.63	4655.51	5965.34	4284.88	5059.26	5640.98	5426.02	5933.46	3407.68	2788.98	5408.69	3019.95	5414.35	6076.8	6947.39	4297.69	5865.24	5925.19	5194.26	4188.22	6037.01
	3070.53	3425.78	3779.28	4171.92	3775.99	3798.37	3353.95	3946.88	4275.6	3289.81	3686.7	4205.03	3032.03	4574.67	4409.94	3933.33	3612.78	2973.42	3940.85	3822.4	4710.76	5436.03	5169.36	4689.6	4373.88	5241.67	4898.42	4601.73	3984.87	4660.58	5978.54	4293.45	5072.82	5655.47	5442	5950.06	3413.78	2791.7	5423.19	3023.6	5427.54	6092.05	6965.72	4307.89	5883.44	5942.8	5205.63	4196.12	6055.25
	3070.32	3425.88	3782.55	4174.39	3781.24	3799.15	3356.38	3948.76	4280.41	3293.43	3690.61	4211.35	3034.98	4582.87	4419.74	3938.55	3619.91	2976.05	3949.29	3827.31	4715.18	5450.48	5182.03	4701.21	4380.08	5253.7	4909.9	4612.55	3991.18	4665.74	5991.88	4302.09	5086.51	5670.1	5458.12	5966.78	3419.92	2794.45	5437.81	3027.28	5440.83	6107.46	6984.23	4318.16	5901.81	5960.58	5217.07	4204.08	6073.65
	3070.15	3426.03	3785.86	4176.93	3786.57	3799.98	3358.85	3950.72	4285.31	3297.1	3694.58	4217.75	3037.98	4591.16	4429.63	3943.85	3627.09	2978.7	3957.78	3832.29	4719.67	5465.05	5194.84	4712.93	4386.33	5265.86	4921.49	4623.48	3997.55	4670.98	6005.35	4310.8	5100.33	5684.87	5474.38	5983.62	3426.11	2797.23	5452.56	3030.99	5454.24	6123.02	7002.94	4328.5	5920.34	5978.5	5228.61	4212.09	6092.21
	3070.01	3426.23	3789.23	4179.53	3791.96	3800.85	3361.36	3952.74	4290.29	3300.81	3698.61	4224.24	3041.02	4599.56	4439.62	3949.22	3634.34	2981.38	3966.34	3837.32	4724.24	5479.74	5207.78	4724.76	4392.64	5278.15	4933.2	4634.5	4003.99	4676.31	6018.97	4319.57	5114.28	5699.78	5490.78	6000.56	3432.35	2800.03	5467.44	3034.73	5467.77	6138.74	7021.83	4338.92	5939.04	5996.59	5240.23	4220.17	6110.91
	3069.91	3426.47	3792.66	4182.19	3797.41	3801.77	3363.92	3954.82	4295.36	3304.57	3702.68	4230.82	3044.1	4608.06	4449.71	3954.65	3641.65	2984.08	3974.96	3842.41	4728.88	5494.56	5220.86	4736.69	4399	5290.56	4945.02	4645.63	4010.49	4681.72	6032.72	4328.41	5128.35	5714.83	5507.33	6017.62	3438.62	2802.87	5482.44	3038.5	5481.4	6154.62	7040.9	4349.42	5957.91	6014.83	5251.93	4228.3	6129.77
	3069.84	3426.76	3796.13	4184.92	3802.94	3802.74	3366.52	3956.98	4300.51	3308.38	3706.81	4237.48	3047.22	4616.66	4459.9	3960.16	3649.03	2986.8	3983.64	3847.56	4733.59	5509.5	5234.08	4748.73	4405.42	5303.1	4956.96	4656.85	4017.07	4687.22	6046.61	4337.32	5142.55	5730.03	5524.01	6034.8	3444.94	2805.73	5497.57	3042.3	5495.15	6170.65	7060.17	4359.99	5976.94	6033.22	5263.72	4236.48	6148.79
	3069.81	3427.1	3799.66	4187.7	3808.53	3803.76	3369.17	3959.21	4305.75	3312.23	3710.99	4244.22	3050.39	4625.37	4470.19	3965.74	3656.46	2989.56	3992.38	3852.77	4738.38	5524.56	5247.43	4760.89	4411.89	5315.77	4969.01	4668.17	4023.71	4692.8	6060.64	4346.3	5156.88	5745.36	5540.84	6052.09	3451.3	2808.62	5512.82	3046.12	5509.01	6186.84	7079.62	4370.63	5996.13	6051.77	5275.59	4244.72	6167.96
	3069.82	3427.49	3803.25	4190.55	3814.18	3804.82	3371.86	3961.51	4311.08	3316.13	3715.23	4251.05	3053.59	4634.17	4480.57	3971.39	3663.96	2992.33	4001.18	3858.04	4743.24	5539.75	5260.92	4773.15	4418.41	5328.57	4981.18	4679.6	4030.41	4698.48	6074.81	4355.34	5171.34	5760.84	5557.8	6069.49	3457.71	2811.54	5528.21	3049.98	5522.98	6203.19	7099.27	4381.35	6015.5	6070.48	5287.55	4253.02	6187.28
	3069.86	3427.93	3806.88	4193.47	3819.91	3805.93	3374.59	3963.88	4316.5	3320.07	3719.51	4257.96	3056.84	4643.08	4491.06	3977.11	3671.52	2995.13	4010.04	3863.37	4748.18	5555.05	5274.55	4785.51	4425	5341.5	4993.47	4691.12	4037.19	4704.23	6089.12	4364.45	5185.93	5776.46	5574.91	6087.01	3464.16	2814.49	5543.72	3053.87	5537.07	6219.7	7119.1	4392.15	6035.03	6089.34	5299.6	4261.38	6206.76
	3069.94	3428.41	3810.57	4196.44	3825.7	3807.09	3377.37	3966.32	4322	3324.06	3723.85	4264.96	3060.13	4652.09	4501.64	3982.9	3679.14	2997.96	4018.96	3868.76	4753.19	5570.48	5288.32	4797.99	4431.63	5354.56	5005.88	4702.75	4044.03	4710.08	6103.57	4373.63	5200.65	5792.23	5592.17	6104.64	3470.66	2817.47	5559.36	3057.78	5551.27	6236.37	7139.13	4403.02	6054.74	6108.37	5311.73	4269.79	6226.39
	3070.06	3428.94	3814.32	4199.48	3831.56	3808.29	3380.2	3968.83	4327.59	3328.1	3728.25	4272.05	3063.47	4661.2	4512.33	3988.77	3686.82	3000.81	4027.95	3874.2	4758.28	5586.03	5302.22	4810.58	4438.32	5367.75	5018.4	4714.47	4050.93	4716.01	6118.15	4382.88	5215.5	5808.14	5609.56	6122.39	3477.2	2820.48	5575.12	3061.73	5565.59	6253.2	7159.35	4413.97	6074.61	6127.55	5323.95	4278.27	6246.18
	3070.21	3429.51	3818.12	4202.58	3837.48	3809.54	3383.06	3971.4	4333.26	3332.18	3732.7	4279.22	3066.84	4670.41	4523.11	3994.7	3694.57	3003.69	4036.99	3879.71	4763.44	5601.7	5316.26	4823.28	4445.06	5381.06	5031.04	4726.3	4057.91	4722.03	6132.88	4392.19	5230.48	5824.19	5627.1	6140.25	3483.78	2823.51	5591.02	3065.7	5580.02	6270.19	7179.76	4424.99	6094.65	6146.89	5336.25	4286.79	6266.13
	3070.4	3430.13	3821.97	4205.74	3843.48	3810.84	3385.97	3974.05	4339.02	3336.31	3737.2	4286.48	3070.26	4679.73	4534	4000.71	3702.37	3006.59	4046.09	3885.27	4768.68	5617.49	5330.44	4836.08	4451.86	5394.51	5043.79	4738.23	4064.95	4728.13	6147.75	4401.57	5245.59	5840.38	5644.79	6158.23	3490.41	2826.57	5607.04	3069.71	5594.56	6287.34	7200.36	4436.08	6114.87	6166.38	5348.64	4295.38	6286.24
	3070.62	3430.8	3825.87	4208.96	3849.54	3812.19	3388.93	3976.77	4344.87	3340.48	3741.75	4293.82	3073.72	4689.15	4544.98	4006.78	3710.24	3009.51	4055.26	3890.9	4774	5633.41	5344.76	4849	4458.71	5408.09	5056.67	4750.26	4072.06	4734.33	6162.75	4411.02	5260.83	5856.73	5662.61	6176.32	3497.08	2829.67	5623.19	3073.74	5609.22	6304.65	7221.16	4447.25	6135.25	6186.04	5361.12	4304.02	6306.5
	3070.88	3431.52	3829.83	4212.25	3855.67	3813.58	3391.93	3979.56	4350.81	3344.71	3746.36	4301.25	3077.22	4698.67	4556.06	4012.93	3718.17	3012.46	4064.49	3896.58	4779.39	5649.44	5359.22	4862.03	4465.62	5421.8	5069.66	4762.39	4079.24	4740.61	6177.9	4420.54	5276.2	5873.21	5680.58	6194.53	3503.8	2832.79	5639.47	3077.8	5624	6322.12	7242.15	4458.5	6155.81	6205.86	5373.68	4312.72	6326.92
	3071.17	3432.28	3833.84	4215.6	3861.86	3815.02	3394.97	3982.42	4356.83	3348.97	3751.02	4308.77	3080.77	4708.29	4567.25	4019.15	3726.17	3015.44	4073.77	3902.32	4784.85	5665.6	5373.81	4875.16	4472.58	5435.63	5082.77	4774.62	4086.48	4746.97	6193.19	4430.13	5291.7	5889.84	5698.7	6212.85	3510.56	2835.93	5655.87	3081.89	5638.89	6339.76	7263.34	4469.82	6176.54	6225.84	5386.33	4321.47	6347.5
	3071.5	3433.09	3837.91	4219.01	3868.13	3816.51	3398.06	3985.35	4362.94	3353.29	3755.73	4316.37	3084.35	4718.02	4578.53	4025.44	3734.22	3018.44	4083.12	3908.12	4790.4	5681.88	5388.55	4888.41	4479.6	5449.6	5096	4786.95	4093.79	4753.43	6208.63	4439.79	5307.34	5906.62	5716.96	6231.29	3517.37	2839.11	5672.41	3086.01	5653.89	6357.56	7284.73	4481.22	6197.44	6245.97	5399.07	4330.28	6368.24
	3071.87	3433.95	3842.02	4222.48	3874.46	3818.04	3401.19	3988.35	4369.14	3357.65	3760.5	4324.06	3087.98	4727.85	4589.92	4031.81	3742.34	3021.46	4092.53	3913.98	4796.02	5698.27	5403.43	4901.77	4486.66	5463.7	5109.35	4799.38	4101.17	4759.97	6224.2	4449.51	5323.1	5923.54	5735.36	6249.84	3524.22	2842.32	5689.08	3090.17	5669.01	6375.52	7306.31	4492.69	6218.52	6266.27	5411.89	4339.15	6389.14
	3072.27	3434.85	3846.2	4226.01	3880.86	3819.63	3404.36	3991.42	4375.43	3362.06	3765.32	4331.83	3091.65	4737.78	4601.41	4038.24	3750.52	3024.51	4102	3919.89	4801.71	5714.79	5418.45	4915.24	4493.79	5477.94	5122.82	4811.92	4108.62	4766.6	6239.92	4459.31	5339	5940.61	5753.91	6268.51	3531.11	2845.55	5705.87	3094.35	5684.25	6393.65	7328.09	4504.23	6239.77	6286.73	5424.8	4348.08	6410.2
	3072.71	3435.81	3850.42	4229.61	3887.32	3821.26	3407.58	3994.56	4381.8	3366.51	3770.2	4339.7	3095.36	4747.82	4612.99	4044.75	3758.77	3027.58	4111.53	3925.87	4807.49	5731.43	5433.61	4928.82	4500.96	5492.3	5136.41	4824.56	4116.13	4773.32	6255.77	4469.17	5355.04	5957.82	5772.61	6287.29	3538.05	2848.81	5722.79	3098.56	5699.61	6411.94	7350.07	4515.86	6261.19	6307.36	5437.79	4357.06	6431.42
	3073.18	3436.8	3854.7	4233.26	3893.86	3822.93	3410.85	3997.77	4388.26	3371.01	3775.13	4347.65	3099.12	4757.96	4624.68	4051.32	3767.07	3030.67	4121.12	3931.9	4813.34	5748.19	5448.91	4942.51	4508.19	5506.8	5150.11	4837.3	4123.71	4780.13	6271.78	4479.1	5371.21	5975.18	5791.45	6306.19	3545.03	2852.1	5739.85	3102.79	5715.08	6430.4	7372.24	4527.55	6282.8	6328.14	5450.88	4366.1	6452.8
	3073.69	3437.85	3859.04	4236.98	3900.46	3824.66	3414.16	4001.05	4394.81	3375.56	3780.11	4355.68	3102.92	4768.2	4636.47	4057.97	3775.44	3033.79	4130.77	3938	4819.27	5765.06	5464.35	4956.32	4515.48	5521.43	5163.94	4850.14	4131.36	4787.02	6287.92	4489.1	5387.51	5992.69	5810.44	6325.21	3552.06	2855.42	5757.03	3107.06	5730.66	6449.02	7394.62	4539.32	6304.57	6349.09	5464.05	4375.2	6474.34
	3074.24	3438.94	3863.42	4240.76	3907.14	3826.43	3417.51	4004.41	4401.45	3380.15	3785.15	4363.81	3106.76	4778.55	4648.37	4064.7	3783.88	3036.94	4140.48	3944.15	4825.27	5782.06	5479.94	4970.24	4522.82	5536.19	5177.89	4863.09	4139.08	4794.01	6304.21	4499.17	5403.94	6010.35	5829.57	6344.34	3559.13	2858.77	5774.34	3111.36	5746.37	6467.81	7417.2	4551.17	6326.53	6370.2	5477.3	4384.36	6496.04
	3074.82	3440.08	3867.86	4244.6	3913.88	3828.25	3420.91	4007.83	4408.17	3384.79	3790.24	4372.02	3110.64	4789	4660.36	4071.49	3792.37	3040.11	4150.26	3950.36	4831.36	5799.18	5495.67	4984.26	4530.21	5551.09	5191.96	4876.13	4146.86	4801.08	6320.65	4509.31	5420.51	6028.15	5848.85	6363.59	3566.25	2862.15	5791.79	3115.69	5762.19	6486.77	7439.98	4563.09	6348.66	6391.47	5490.65	4393.57	6517.91
	3075.44	3441.26	3872.36	4248.51	3920.69	3830.11	3424.35	4011.33	4414.99	3389.48	3795.38	4380.32	3114.56	4799.55	4672.46	4078.36	3800.93	3043.3	4160.09	3956.63	4837.52	5816.41	5511.54	4998.41	4537.65	5566.12	5206.15	4889.28	4154.72	4808.24	6337.22	4519.51	5437.22	6046.1	5868.28	6382.95	3573.41	2865.55	5809.36	3120.04	5778.13	6505.89	7462.96	4575.09	6370.98	6412.91	5504.08	4402.84	6539.94
	3076.09	3442.49	3876.91	4252.47	3927.56	3832.03	3427.83	4014.9	4421.89	3394.22	3800.58	4388.71	3118.53	4810.21	4684.66	4085.29	3809.55	3046.52	4169.98	3962.96	4843.76	5833.76	5527.55	5012.66	4545.15	5581.29	5220.46	4902.54	4162.64	4815.5	6353.95	4529.79	5454.06	6064.2	5887.85	6402.43	3580.61	2868.99	5827.07	3124.43	5794.19	6525.19	7486.14	4587.16	6393.47	6434.52	5517.6	4412.17	6562.13
	3076.78	3443.77	3881.51	4256.5	3934.51	3833.99	3431.36	4018.54	4428.88	3399	3805.83	4397.18	3122.53	4820.98	4696.96	4092.3	3818.23	3049.76	4179.94	3969.34	4850.08	5851.24	5543.71	5027.03	4552.7	5596.59	5234.9	4915.89	4170.63	4822.84	6370.81	4540.14	5471.04	6082.45	5907.57	6422.03	3587.86	2872.45	5844.9	3128.84	5810.36	6544.65	7509.53	4599.3	6416.14	6456.29	5531.21	4421.55	6584.48
	3077.5	3445.09	3886.17	4260.58	3941.53	3836	3434.94	4022.25	4435.96	3403.83	3811.14	4405.75	3126.58	4831.85	4709.37	4099.39	3826.98	3053.02	4189.95	3975.79	4856.48	5868.83	5560.01	5041.51	4560.31	5612.02	5249.45	4929.35	4178.69	4830.27	6387.83	4550.55	5488.15	6100.85	5927.44	6441.74	3595.16	2875.94	5862.87	3133.29	5826.66	6564.28	7533.13	4611.53	6438.99	6478.22	5544.9	4430.99	6607
	3078.26	3446.46	3890.88	4264.73	3948.61	3838.05	3438.56	4026.04	4443.13	3408.7	3816.5	4414.4	3130.67	4842.82	4721.87	4106.54	3835.79	3056.31	4200.03	3982.29	4862.96	5886.54	5576.46	5056.1	4567.97	5627.59	5264.13	4942.91	4186.82	4837.79	6404.99	4561.04	5505.4	6119.4	5947.46	6461.57	3602.49	2879.46	5880.96	3137.76	5843.07	6584.09	7556.92	4623.82	6462.02	6500.32	5558.68	4440.49	6629.68
	3079.06	3447.88	3895.64	4268.94	3955.77	3840.16	3442.22	4029.89	4450.38	3413.63	3821.91	4423.14	3134.81	4853.9	4734.49	4113.77	3844.66	3059.62	4210.16	3988.85	4869.52	5904.36	5593.06	5070.81	4575.68	5643.29	5278.93	4956.58	4195.01	4845.41	6422.29	4571.59	5522.78	6138.1	5967.63	6481.52	3609.88	2883.01	5899.19	3142.27	5859.6	6604.06	7580.93	4636.19	6485.24	6522.59	5572.55	4450.05	6652.53
	3079.89	3449.35	3900.46	4273.21	3962.99	3842.31	3445.93	4033.82	4457.73	3418.6	3827.38	4431.97	3138.99	4865.08	4747.2	4121.07	3853.59	3062.96	4220.36	3995.47	4876.16	5922.31	5609.79	5085.63	4583.44	5659.13	5293.85	4970.35	4203.28	4853.11	6439.75	4582.22	5540.31	6156.95	5987.94	6501.58	3617.31	2886.58	5917.55	3146.8	5876.25	6624.21	7605.14	4648.64	6508.63	6545.02	5586.51	4459.66	6675.55
	3080.76	3450.86	3905.33	4277.54	3970.28	3844.51	3449.68	4037.82	4465.16	3423.61	3832.9	4440.89	3143.2	4876.37	4760.02	4128.45	3862.59	3066.32	4230.62	4002.15	4882.88	5940.37	5626.68	5100.56	4591.26	5675.11	5308.9	4984.22	4211.61	4860.9	6457.35	4592.91	5557.97	6175.95	6008.4	6521.76	3624.78	2890.19	5936.05	3151.36	5893.02	6644.52	7629.56	4661.16	6532.22	6567.62	5600.56	4469.34	6698.73
	3081.66	3452.41	3910.26	4281.94	3977.65	3846.75	3453.47	4041.9	4472.69	3428.68	3838.48	4449.9	3147.46	4887.77	4772.94	4135.89	3871.65	3069.71	4240.93	4008.89	4889.68	5958.54	5643.71	5115.61	4599.13	5691.22	5324.07	4998.2	4220.01	4868.79	6475.09	4603.67	5575.77	6195.1	6029.02	6542.06	3632.3	2893.82	5954.67	3155.95	5909.92	6665.02	7654.2	4673.76	6555.98	6590.39	5614.69	4479.07	6722.07
	3082.6	3454.02	3915.24	4286.39	3985.08	3849.05	3457.32	4046.04	4480.3	3433.79	3844.11	4459	3151.77	4899.27	4785.97	4143.41	3880.78	3073.12	4251.31	4015.69	4896.56	5976.84	5660.89	5130.78	4607.06	5707.47	5339.37	5012.28	4228.48	4876.76	6492.99	4614.51	5593.71	6214.41	6049.78	6562.47	3639.86	2897.49	5973.43	3160.57	5926.93	6685.68	7679.04	4686.43	6579.93	6613.33	5628.92	4488.85	6745.59
	3083.58	3455.67	3920.27	4290.91	3992.58	3851.39	3461.2	4050.26	4488.01	3438.95	3849.8	4468.19	3156.11	4910.87	4799.1	4151.01	3889.97	3076.55	4261.75	4022.54	4903.52	5995.25	5678.22	5146.06	4615.03	5723.86	5354.79	5026.47	4237.02	4884.83	6511.03	4625.41	5611.78	6233.86	6070.69	6583	3647.47	2901.18	5992.32	3165.22	5944.06	6706.52	7704.09	4699.17	6604.06	6636.44	5643.23	4498.7	6769.27
	3084.59	3457.37	3925.36	4295.48	4000.16	3853.78	3465.13	4054.55	4495.8	3444.16	3855.54	4477.46	3160.5	4922.59	4812.33	4158.67	3899.22	3080	4272.24	4029.45	4910.56	6013.78	5695.69	5161.45	4623.07	5740.38	5370.33	5040.76	4245.63	4892.99	6529.23	4636.39	5630	6253.47	6091.75	6603.65	3655.13	2904.9	6011.34	3169.9	5961.31	6727.53	7729.35	4711.99	6628.38	6659.71	5657.63	4508.6	6793.12
	3085.64	3459.11	3930.51	4300.12	4007.8	3856.22	3469.11	4058.92	4503.68	3449.42	3861.33	4486.83	3164.93	4934.41	4825.68	4166.41	3908.53	3083.48	4282.8	4036.42	4917.69	6032.42	5713.31	5176.96	4631.15	5757.04	5386	5055.16	4254.31	4901.24	6547.57	4647.43	5648.36	6273.23	6112.97	6624.41	3662.82	2908.64	6030.49	3174.61	5978.68	6748.72	7754.82	4724.89	6652.89	6683.16	5672.12	4518.56	6817.13
	3086.72	3460.9	3935.71	4304.82	4015.51	3858.7	3473.13	4063.36	4511.66	3454.72	3867.18	4496.29	3169.4	4946.33	4839.12	4174.23	3917.91	3086.99	4293.42	4043.45	4924.89	6051.18	5731.08	5192.58	4639.29	5773.84	5401.8	5069.66	4263.06	4909.59	6566.06	4658.55	5666.85	6293.14	6134.33	6645.3	3670.57	2912.42	6049.78	3179.35	5996.18	6770.09	7780.51	4737.86	6677.59	6706.77	5686.69	4528.58	6841.32
	3087.84	3462.74	3940.96	4309.58	4023.3	3861.23	3477.19	4067.87	4519.72	3460.07	3873.08	4505.84	3173.92	4958.36	4852.67	4182.11	3927.35	3090.51	4304.1	4050.54	4932.18	6070.06	5749	5208.33	4647.47	5790.78	5417.72	5084.26	4271.87	4918.03	6584.7	4669.74	5685.49	6313.21	6155.84	6666.29	3678.36	2916.23	6069.2	3184.12	6013.79	6791.63	7806.41	4750.9	6702.47	6730.56	5701.36	4538.65	6865.67
	3088.99	3464.62	3946.26	4314.4	4031.15	3863.81	3481.3	4072.46	4527.87	3465.47	3879.04	4515.48	3178.47	4970.5	4866.33	4190.07	3936.86	3094.07	4314.84	4057.69	4939.55	6089.05	5767.07	5224.18	4655.72	5807.86	5433.76	5098.97	4280.76	4926.55	6603.49	4680.99	5704.27	6333.43	6177.51	6687.41	3686.19	2920.06	6088.75	3188.92	6031.53	6813.35	7832.53	4764.02	6727.54	6754.51	5716.12	4548.78	6890.2
	3090.18	3466.55	3951.62	4319.28	4039.07	3866.44	3485.45	4077.11	4536.12	3470.91	3885.05	4525.21	3183.07	4982.75	4880.09	4198.11	3946.43	3097.64	4325.64	4064.89	4947.01	6108.16	5785.29	5240.15	4664.01	5825.08	5449.94	5113.79	4289.71	4935.18	6622.43	4692.32	5723.19	6353.81	6199.32	6708.64	3694.07	2923.92	6108.44	3193.74	6049.39	6835.25	7858.86	4777.22	6752.8	6778.64	5730.96	4558.97	6914.89
	3091.41	3468.52	3957.04	4324.22	4047.07	3869.12	3489.65	4081.85	4544.45	3476.41	3891.12	4535.03	3187.71	4995.1	4893.96	4206.21	3956.06	3101.24	4336.5	4072.16	4954.55	6127.39	5803.66	5256.24	4672.36	5842.43	5466.23	5128.71	4298.74	4943.89	6641.52	4703.72	5742.25	6374.34	6221.29	6729.99	3701.99	2927.82	6128.26	3198.6	6067.37	6857.32	7885.41	4790.49	6778.25	6802.94	5745.9	4569.22	6939.76
	3092.67	3470.55	3962.51	4329.23	4055.13	3871.84	3493.9	4086.65	4552.88	3481.95	3897.24	4544.94	3192.4	5007.56	4907.93	4214.39	3965.76	3104.86	4347.41	4079.48	4962.17	6146.73	5822.18	5272.45	4680.76	5859.93	5482.66	5143.74	4307.84	4952.7	6660.77	4715.19	5761.45	6395.02	6243.41	6751.46	3709.96	2931.73	6148.21	3203.48	6085.47	6879.57	7912.17	4803.83	6803.89	6827.41	5760.92	4579.53	6964.79
	3093.97	3472.62	3968.03	4334.29	4063.27	3874.61	3498.18	4091.53	4561.39	3487.54	3903.42	4554.94	3197.12	5020.13	4922.01	4222.65	3975.52	3108.51	4358.39	4086.86	4969.87	6166.2	5840.85	5288.77	4689.21	5877.57	5499.21	5158.87	4317	4961.6	6680.16	4726.73	5780.79	6415.87	6265.68	6773.05	3717.98	2935.68	6168.3	3208.4	6103.7	6902.01	7939.15	4817.25	6829.72	6852.06	5776.03	4589.89	6990
	3095.3	3474.73	3973.6	4339.41	4071.48	3877.43	3502.52	4096.48	4570	3493.17	3909.65	4565.04	3201.89	5032.8	4936.19	4230.98	3985.35	3112.18	4369.43	4094.29	4977.65	6185.78	5859.67	5305.21	4697.71	5895.34	5515.89	5174.11	4326.24	4970.59	6699.71	4738.34	5800.28	6436.86	6288.1	6794.75	3726.04	2939.66	6188.52	3213.34	6122.05	6924.62	7966.35	4830.75	6855.75	6876.88	5791.23	4600.31	7015.37
	3096.67	3476.89	3979.23	4344.59	4079.75	3880.3	3506.89	4101.51	4578.69	3498.86	3915.93	4575.22	3206.7	5045.59	4950.48	4239.38	3995.24	3115.87	4380.53	4101.79	4985.52	6205.49	5878.64	5321.77	4706.27	5913.26	5532.7	5189.45	4335.54	4979.68	6719.41	4750.02	5819.91	6458.02	6310.67	6816.57	3734.14	2943.67	6208.88	3218.31	6140.52	6947.41	7993.77	4844.32	6881.96	6901.87	5806.52	4610.79	7040.92
	3098.07	3479.1	3984.91	4349.84	4088.1	3883.21	3511.31	4106.61	4587.48	3504.59	3922.27	4585.5	3211.55	5058.48	4964.88	4247.85	4005.19	3119.59	4391.69	4109.34	4993.48	6225.32	5897.77	5338.45	4714.87	5931.32	5549.64	5204.9	4344.92	4988.86	6739.26	4761.77	5839.68	6479.33	6333.4	6838.51	3742.29	2947.7	6229.37	3223.32	6159.11	6970.38	8021.4	4857.97	6908.37	6927.03	5821.9	4621.33	7066.64
	3099.51	3481.35	3990.65	4355.14	4096.52	3886.18	3515.78	4111.78	4596.36	3510.37	3928.66	4595.87	3216.44	5071.48	4979.38	4256.4	4015.21	3123.33	4402.91	4116.95	5001.51	6245.26	5917.05	5355.24	4723.53	5949.52	5566.7	5220.46	4354.36	4998.13	6759.27	4773.59	5859.6	6500.8	6356.28	6860.57	3750.49	2951.76	6249.99	3228.35	6177.83	6993.54	8049.26	4871.69	6934.98	6952.37	5837.37	4631.93	7092.53
	3100.99	3483.65	3996.44	4360.5	4105.01	3889.19	3520.29	4117.03	4605.33	3516.2	3935.11	4606.33	3221.38	5084.58	4993.99	4265.01	4025.29	3127.09	4414.19	4124.62	5009.64	6265.33	5936.47	5372.15	4732.24	5967.86	5583.9	5236.13	4363.88	5007.5	6779.43	4785.49	5879.66	6522.42	6379.31	6882.74	3758.73	2955.85	6270.75	3233.41	6196.67	7016.88	8077.34	4885.48	6961.78	6977.88	5852.93	4642.58	7118.59
	3102.5	3485.99	4002.28	4365.92	4113.57	3892.24	3524.85	4122.35	4614.39	3522.07	3941.61	4616.89	3226.35	5097.8	5008.71	4273.71	4035.44	3130.88	4425.53	4132.35	5017.84	6285.52	5956.05	5389.18	4741.01	5986.34	5601.22	5251.9	4373.46	5016.96	6799.74	4797.45	5899.86	6544.2	6402.5	6905.03	3767.02	2959.97	6291.64	3238.5	6215.64	7040.39	8105.63	4899.36	6988.77	7003.57	5868.58	4653.29	7144.83
	3104.04	3488.38	4008.18	4371.41	4122.2	3895.35	3529.44	4127.75	4623.54	3528	3948.17	4627.53	3231.37	5111.12	5023.54	4282.47	4045.65	3134.7	4436.93	4140.13	5026.13	6305.83	5975.79	5406.32	4749.82	6004.97	5618.67	5267.78	4383.12	5026.51	6820.21	4809.49	5920.21	6566.15	6425.83	6927.44	3775.35	2964.12	6312.67	3243.62	6234.73	7064.1	8134.15	4913.3	7015.96	7029.43	5884.31	4664.06	7171.23
	3105.62	3490.82	4014.12	4376.95	4130.9	3898.5	3534.09	4133.21	4632.78	3533.97	3954.77	4638.27	3236.43	5124.55	5038.47	4291.31	4055.93	3138.53	4448.39	4147.98	5034.51	6326.26	5995.68	5423.59	4758.69	6023.74	5636.25	5283.77	4392.84	5036.16	6840.83	4821.59	5940.7	6588.25	6449.32	6949.97	3783.73	2968.29	6333.83	3248.76	6253.95	7087.98	8162.89	4927.33	7043.34	7055.47	5900.14	4674.89	7197.82
	3107.24	3493.3	4020.13	4382.55	4139.67	3901.7	3538.78	4138.76	4642.11	3539.99	3961.44	4649.1	3241.53	5138.09	5053.51	4300.23	4066.28	3142.39	4459.91	4155.88	5042.97	6346.82	6015.72	5440.97	4767.6	6042.65	5653.96	5299.86	4402.64	5045.9	6861.6	4833.77	5961.34	6610.51	6472.97	6972.62	3792.15	2972.5	6355.12	3253.94	6273.29	7112.05	8191.86	4941.43	7070.92	7081.69	5916.06	4685.77	7224.57
	3108.89	3495.83	4026.18	4388.21	4148.52	3904.95	3543.51	4144.37	4651.54	3546.05	3968.15	4660.03	3246.68	5151.74	5068.65	4309.21	4076.68	3146.28	4471.49	4163.83	5051.51	6367.5	6035.91	5458.47	4776.57	6061.7	5671.81	5316.06	4412.51	5055.74	6882.54	4846.02	5982.12	6632.92	6496.76	6995.38	3800.62	2976.73	6376.55	3259.15	6292.76	7136.3	8221.05	4955.6	7098.7	7108.08	5932.07	4696.72	7251.5
	3110.58	3498.4	4032.29	4393.93	4157.43	3908.25	3548.29	4150.06	4661.05	3552.17	3974.92	4671.04	3251.86	5165.5	5083.91	4318.27	4087.16	3150.19	4483.13	4171.85	5060.14	6388.3	6056.26	5476.1	4785.59	6080.9	5689.78	5332.37	4422.44	5065.67	6903.62	4858.34	6003.05	6655.5	6520.71	7018.27	3809.13	2980.99	6398.12	3264.38	6312.35	7160.74	8250.46	4969.85	7126.68	7134.65	5948.16	4707.72	7278.6
	3112.3	3501.02	4038.45	4399.71	4166.42	3911.59	3553.11	4155.83	4670.66	3558.33	3981.75	4682.16	3257.09	5179.37	5099.27	4327.4	4097.7	3154.12	4494.83	4179.92	5068.86	6409.23	6076.77	5493.84	4794.66	6100.24	5707.88	5348.79	4432.45	5075.7	6924.87	4870.73	6024.13	6678.24	6544.82	7041.27	3817.69	2985.28	6419.82	3269.65	6332.06	7185.37	8280.1	4984.17	7154.86	7161.39	5964.35	4718.78	7305.88
	3114.06	3503.68	4044.66	4405.54	4175.48	3914.99	3557.97	4161.67	4680.35	3564.54	3988.62	4693.36	3262.36	5193.35	5114.74	4336.61	4108.3	3158.08	4506.59	4188.05	5077.66	6430.28	6097.43	5511.7	4803.78	6119.73	5726.12	5365.32	4442.53	5085.82	6946.27	4883.19	6045.35	6701.14	6569.08	7064.38	3826.3	2989.6	6441.66	3274.94	6351.91	7210.18	8309.96	4998.58	7183.24	7188.31	5980.62	4729.9	7333.33
	3115.85	3506.39	4050.92	4411.44	4184.61	3918.43	3562.88	4167.58	4690.14	3570.79	3995.56	4704.66	3267.67	5207.43	5130.31	4345.88	4118.97	3162.06	4518.41	4196.24	5086.55	6451.46	6118.24	5529.68	4812.95	6139.36	5744.48	5381.95	4452.68	5096.04	6967.82	4895.73	6066.71	6724.2	6593.49	7087.62	3834.95	2993.94	6463.63	3280.26	6371.88	7235.17	8340.05	5013.05	7211.81	7215.41	5996.99	4741.07	7360.96
	3117.68	3509.14	4057.24	4417.4	4193.81	3921.91	3567.84	4173.57	4700.03	3577.1	4002.54	4716.05	3273.02	5221.63	5146	4355.23	4129.71	3166.06	4530.29	4204.49	5095.52	6472.76	6139.21	5547.78	4822.17	6159.14	5762.98	5398.69	4462.91	5106.35	6989.54	4908.33	6088.23	6747.43	6618.05	7110.98	3843.64	2998.32	6485.73	3285.61	6391.97	7260.36	8370.37	5027.6	7240.59	7242.69	6013.44	4752.31	7388.76
	3119.54	3511.94	4063.61	4423.41	4203.08	3925.45	3572.84	4179.63	4710	3583.45	4009.58	4727.54	3278.42	5235.94	5161.79	4364.66	4140.51	3170.09	4542.23	4212.79	5104.58	6494.19	6160.34	5566	4831.45	6179.06	5781.61	5415.54	4473.2	5116.76	7011.41	4921.01	6109.89	6770.81	6642.77	7134.45	3852.38	3002.72	6507.98	3290.99	6412.19	7285.73	8400.92	5042.23	7269.57	7270.15	6029.99	4763.6	7416.73
	3121.44	3514.79	4070.03	4429.48	4212.43	3929.03	3577.88	4185.76	4720.06	3589.85	4016.67	4739.12	3283.85	5250.35	5177.7	4374.16	4151.37	3174.14	4554.23	4221.15	5113.73	6515.75	6181.62	5584.34	4840.77	6199.13	5800.37	5432.51	4483.56	5127.26	7033.44	4933.75	6131.7	6794.36	6667.65	7158.04	3861.17	3007.15	6530.35	3296.4	6432.54	7311.29	8431.69	5056.94	7298.75	7297.79	6046.63	4774.95	7444.89
	3123.37	3517.68	4076.51	4435.62	4221.84	3932.66	3582.97	4191.98	4730.22	3596.3	4023.82	4750.79	3289.33	5264.88	5193.71	4383.72	4162.31	3178.22	4566.29	4229.57	5122.97	6537.43	6203.06	5602.8	4850.14	6219.34	5819.27	5449.58	4494	5137.86	7055.63	4946.57	6153.66	6818.07	6692.68	7181.75	3870.01	3011.61	6552.87	3301.84	6453.02	7337.04	8462.7	5071.71	7328.14	7325.6	6063.35	4786.36	7473.21
	3125.34	3520.62	4083.03	4441.81	4231.33	3936.34	3588.1	4198.26	4740.47	3602.8	4031.02	4762.56	3294.84	5279.52	5209.83	4393.37	4173.3	3182.32	4578.41	4238.04	5132.29	6559.25	6224.66	5621.38	4859.57	6239.7	5838.3	5466.75	4504.5	5148.55	7077.98	4959.46	6175.77	6841.94	6717.86	7205.58	3878.88	3016.1	6575.52	3307.31	6473.62	7362.98	8493.93	5086.57	7357.72	7353.6	6080.17	4797.83	7501.72
	3127.34	3523.6	4089.61	4448.05	4240.89	3940.07	3593.28	4204.62	4750.81	3609.34	4038.27	4774.43	3300.4	5294.26	5226.06	4403.08	4184.37	3186.44	4590.59	4246.57	5141.7	6581.19	6246.42	5640.09	4869.04	6260.21	5857.46	5484.04	4515.08	5159.34	7100.48	4972.42	6198.02	6865.98	6743.2	7229.52	3887.81	3020.61	6598.3	3312.8	6494.35	7389.11	8525.4	5101.5	7387.52	7381.77	6097.07	4809.35	7530.4
	3129.38	3526.63	4096.24	4454.36	4250.52	3943.84	3598.5	4211.06	4761.24	3615.94	4045.58	4786.38	3306.01	5309.12	5242.4	4412.87	4195.5	3190.59	4602.83	4255.16	5151.2	6603.25	6268.33	5658.91	4878.56	6280.86	5876.75	5501.44	4525.73	5170.23	7123.15	4985.45	6220.42	6890.18	6768.69	7253.59	3896.78	3025.15	6621.22	3318.33	6515.21	7415.43	8557.09	5116.51	7417.51	7410.13	6114.07	4820.94	7559.26
	3131.45	3529.7	4102.92	4460.73	4260.22	3947.66	3603.77	4217.57	4771.77	3622.58	4052.94	4798.44	3311.65	5324.09	5258.84	4422.73	4206.7	3194.76	4615.12	4263.81	5160.79	6625.45	6290.4	5677.86	4888.14	6301.66	5896.18	5518.95	4536.45	5181.21	7145.98	4998.55	6242.98	6914.55	6794.34	7277.77	3905.8	3029.73	6644.28	3323.88	6536.19	7441.94	8589.02	5131.59	7447.71	7438.67	6131.15	4832.58	7588.29
	3133.56	3532.82	4109.66	4467.15	4270	3951.53	3609.08	4224.15	4782.39	3629.27	4060.35	4810.59	3317.33	5339.17	5275.4	4432.67	4217.96	3198.96	4627.48	4272.51	5170.46	6647.78	6312.63	5696.92	4897.76	6322.61	5915.75	5536.57	4547.25	5192.29	7168.96	5011.73	6265.68	6939.08	6820.14	7302.07	3914.86	3034.33	6667.47	3329.46	6557.31	7468.64	8621.19	5146.75	7478.12	7467.38	6148.33	4844.28	7617.5
	3135.7	3535.98	4116.44	4473.63	4279.84	3955.45	3614.43	4230.82	4793.1	3636	4067.82	4822.84	3323.06	5354.36	5292.07	4442.68	4229.29	3203.18	4639.9	4281.27	5180.22	6670.24	6335.02	5716.11	4907.43	6343.7	5935.45	5554.3	4558.11	5203.47	7192.11	5024.98	6288.53	6963.78	6846.1	7326.48	3923.97	3038.95	6690.79	3335.08	6578.55	7495.54	8653.58	5161.98	7508.74	7496.28	6165.6	4856.04	7646.89
	3137.88	3539.19	4123.28	4480.17	4289.76	3959.42	3619.83	4237.55	4803.9	3642.79	4075.34	4835.18	3328.82	5369.66	5308.84	4452.76	4240.69	3207.43	4652.38	4290.08	5190.08	6692.83	6357.57	5735.42	4917.15	6364.95	5955.28	5572.13	4569.05	5214.74	7215.42	5038.29	6311.54	6988.64	6872.21	7351.02	3933.12	3043.61	6714.26	3340.72	6599.92	7522.62	8686.21	5177.29	7539.56	7525.36	6182.95	4867.85	7676.46
	3140.09	3542.44	4130.17	4486.77	4299.75	3963.43	3625.27	4244.36	4814.8	3649.62	4082.91	4847.62	3334.63	5385.08	5325.73	4462.91	4252.15	3211.7	4664.91	4298.96	5200.02	6715.54	6380.27	5754.85	4926.93	6386.34	5975.25	5590.08	4580.06	5226.12	7238.89	5051.68	6334.69	7013.67	6898.48	7375.67	3942.32	3048.29	6737.86	3346.38	6621.42	7549.9	8719.08	5192.68	7570.59	7554.63	6200.4	4879.73	7706.2
	3142.34	3545.74	4137.11	4493.42	4309.82	3967.5	3630.76	4251.25	4825.79	3656.5	4090.54	4860.15	3340.48	5400.6	5342.73	4473.14	4263.68	3215.99	4677.51	4307.89	5210.05	6738.4	6403.14	5774.41	4936.75	6407.88	5995.35	5608.14	4591.14	5237.58	7262.52	5065.14	6357.99	7038.86	6924.9	7400.45	3951.56	3053.01	6761.59	3352.08	6643.05	7577.38	8752.18	5208.14	7601.83	7584.07	6217.94	4891.66	7736.12
	3144.62	3549.08	4144.1	4500.14	4319.95	3971.61	3636.29	4258.21	4836.87	3663.43	4098.22	4872.78	3346.37	5416.24	5359.83	4483.43	4275.28	3220.31	4690.16	4316.87	5220.17	6761.38	6426.17	5794.09	4946.62	6429.58	6015.59	5626.31	4602.29	5249.15	7286.32	5078.67	6381.45	7064.22	6951.48	7425.33	3960.86	3057.75	6785.46	3357.81	6664.81	7605.05	8785.52	5223.67	7633.28	7613.7	6235.56	4903.66	7766.22
	3146.94	3552.47	4151.15	4506.91	4330.16	3975.77	3641.87	4265.25	4848.04	3670.4	4105.95	4885.51	3352.3	5431.99	5377.05	4493.81	4286.95	3224.65	4702.87	4325.92	5230.38	6784.5	6449.36	5813.89	4956.53	6451.42	6035.97	5644.59	4613.52	5260.81	7310.27	5092.28	6405.05	7089.75	6978.21	7450.34	3970.19	3062.51	6809.47	3363.56	6686.7	7632.91	8819.09	5239.29	7664.94	7643.51	6253.28	4915.71	7796.5
	3149.29	3555.9	4158.24	4513.73	4340.44	3979.97	3647.49	4272.37	4859.31	3677.43	4113.73	4898.33	3358.27	5447.85	5394.38	4504.25	4298.68	3229.01	4715.65	4335.02	5240.69	6807.74	6472.7	5833.81	4966.5	6473.41	6056.49	5662.99	4624.82	5272.58	7334.39	5105.95	6428.81	7115.44	7005.1	7475.47	3979.58	3067.31	6833.61	3369.35	6708.71	7660.97	8852.9	5254.98	7696.81	7673.51	6271.09	4927.82	7826.96
	3151.68	3559.38	4165.39	4520.62	4350.79	3984.23	3653.16	4279.56	4870.67	3684.5	4121.57	4911.26	3364.28	5463.83	5411.81	4514.77	4310.48	3233.4	4728.48	4344.17	5251.08	6831.13	6496.21	5853.86	4976.52	6495.55	6077.14	5681.49	4636.19	5284.44	7358.68	5119.7	6452.72	7141.31	7032.14	7500.71	3989.01	3072.14	6857.89	3375.16	6730.86	7689.23	8886.96	5270.74	7728.89	7703.68	6288.99	4939.98	7857.59
	3154.11	3562.9	4172.58	4527.56	4361.22	3988.53	3658.87	4286.83	4882.13	3691.62	4129.47	4924.28	3370.34	5479.91	5429.36	4525.36	4322.34	3237.82	4741.37	4353.39	5261.56	6854.64	6519.89	5874.02	4986.58	6517.84	6097.93	5700.11	4647.63	5296.4	7383.13	5133.52	6476.78	7167.34	7059.34	7526.07	3998.48	3076.99	6882.31	3381	6753.14	7717.68	8921.25	5286.58	7761.18	7734.05	6306.97	4952.21	7888.41
	3156.56	3566.47	4179.83	4534.56	4371.72	3992.88	3664.62	4294.17	4893.68	3698.79	4137.41	4937.39	3376.43	5496.11	5447.02	4536.02	4334.28	3242.26	4754.32	4362.66	5272.14	6878.3	6543.72	5894.32	4996.69	6540.28	6118.85	5718.83	4659.15	5308.45	7407.74	5147.41	6501	7193.54	7086.7	7551.55	4008	3081.87	6906.86	3386.87	6775.55	7746.33	8955.78	5302.5	7793.68	7764.59	6325.05	4964.49	7919.4
	3159.06	3570.09	4187.13	4541.62	4382.29	3997.28	3670.42	4301.59	4905.32	3706.01	4145.41	4950.61	3382.57	5512.42	5464.79	4546.76	4346.28	3246.72	4767.33	4371.98	5282.8	6902.08	6567.72	5914.73	5006.85	6562.88	6139.92	5737.67	4670.74	5320.61	7432.52	5161.37	6525.37	7219.91	7114.21	7577.14	4017.57	3086.78	6931.54	3392.76	6798.09	7775.18	8990.55	5318.49	7826.4	7795.32	6343.22	4976.84	7950.57
	3161.58	3573.74	4194.48	4548.73	4392.93	4001.73	3676.27	4309.09	4917.06	3713.27	4153.46	4963.92	3388.75	5528.85	5482.67	4557.56	4358.35	3251.21	4780.4	4381.37	5293.56	6926	6591.87	5935.27	5017.06	6585.62	6161.12	5756.62	4682.4	5332.87	7457.46	5175.4	6549.89	7246.45	7141.87	7602.85	4027.18	3091.71	6956.37	3398.69	6820.76	7804.23	9025.56	5334.55	7859.33	7826.24	6361.48	4989.24	7981.93
	3164.15	3577.45	4201.88	4555.91	4403.65	4006.23	3682.15	4316.66	4928.89	3720.59	4161.56	4977.33	3394.97	5545.39	5500.66	4568.44	4370.49	3255.72	4793.53	4390.8	5304.41	6950.06	6616.2	5955.93	5027.32	6608.52	6182.46	5775.68	4694.13	5345.22	7482.57	5189.5	6574.56	7273.16	7169.69	7628.68	4036.84	3096.68	6981.32	3404.65	6843.56	7833.48	9060.82	5350.7	7892.48	7857.34	6379.83	5001.7	8013.46
	3166.74	3581.2	4209.33	4563.14	4414.44	4010.77	3688.09	4324.31	4940.82	3727.95	4169.72	4990.84	3401.23	5562.04	5518.77	4579.4	4382.69	3260.26	4806.71	4400.3	5315.36	6974.26	6640.68	5976.72	5037.62	6631.57	6203.94	5794.86	4705.94	5357.68	7507.84	5203.68	6599.39	7300.04	7197.66	7654.63	4046.55	3101.67	7006.42	3410.63	6866.49	7862.92	9096.32	5366.92	7925.84	7888.63	6398.27	5014.22	8045.17
	3169.38	3584.99	4216.83	4570.42	4425.3	4015.36	3694.06	4332.04	4952.84	3735.36	4177.93	5004.45	3407.53	5578.8	5536.98	4590.42	4394.96	3264.82	4819.96	4409.85	5326.39	6998.59	6665.33	5997.63	5047.98	6654.77	6225.56	5814.15	4717.82	5370.23	7533.28	5217.93	6624.37	7327.09	7225.79	7680.69	4056.3	3106.69	7031.65	3416.64	6889.55	7892.57	9132.06	5383.21	7959.41	7920.1	6416.8	5026.79	8077.06
	3172.04	3588.83	4224.38	4577.76	4436.24	4020.01	3700.08	4339.84	4964.95	3742.82	4186.19	5018.16	3413.87	5595.68	5555.31	4601.52	4407.3	3269.4	4833.26	4419.46	5337.52	7023.06	6690.14	6018.67	5058.38	6678.13	6247.32	5833.55	4729.78	5382.89	7558.89	5232.25	6649.51	7354.32	7254.08	7706.88	4066.09	3111.74	7057.01	3422.68	6912.75	7922.42	9168.04	5399.58	7993.21	7951.76	6435.42	5039.43	8109.13
	3174.75	3592.71	4231.99	4585.16	4447.25	4024.7	3706.15	4347.72	4977.16	3750.33	4194.51	5031.97	3420.25	5612.67	5573.75	4612.69	4419.71	3274.01	4846.62	4429.12	5348.74	7047.67	6715.11	6039.83	5068.82	6701.64	6269.21	5853.06	4741.81	5395.64	7584.67	5246.64	6674.8	7381.71	7282.52	7733.17	4075.94	3116.82	7082.52	3428.75	6936.08	7952.46	9204.28	5416.03	8027.22	7983.6	6454.13	5052.12	8141.38
	3177.48	3596.64	4239.64	4592.62	4458.33	4029.44	3712.26	4355.68	4989.46	3757.88	4202.87	5045.87	3426.67	5629.78	5592.3	4623.94	4432.19	3278.64	4860.04	4438.84	5360.06	7072.41	6740.26	6061.11	5079.32	6725.3	6291.25	5872.68	4753.91	5408.5	7610.61	5261.1	6700.24	7409.28	7311.12	7759.59	4085.83	3121.92	7108.15	3434.85	6959.54	7982.71	9240.75	5432.55	8061.44	8015.63	6472.93	5064.87	8173.82
	3180.25	3600.61	4247.34	4600.13	4469.49	4034.22	3718.42	4363.72	5001.86	3765.48	4211.29	5059.88	3433.14	5647	5610.96	4635.25	4444.73	3283.3	4873.52	4448.61	5371.47	7097.3	6765.56	6082.52	5089.86	6749.11	6313.43	5892.42	4766.08	5421.45	7636.72	5275.63	6725.85	7437.01	7339.87	7786.12	4095.76	3127.05	7133.93	3440.97	6983.13	8013.17	9277.48	5449.14	8095.89	8047.85	6491.82	5077.68	8206.43
	3183.06	3604.63	4255.09	4607.7	4480.72	4039.06	3724.62	4371.83	5014.35	3773.14	4219.77	5073.99	3439.64	5664.33	5629.73	4646.64	4457.35	3287.98	4887.05	4458.44	5382.98	7122.33	6791.03	6104.06	5100.45	6773.08	6335.75	5912.27	4778.33	5434.51	7663	5290.23	6751.6	7464.92	7368.77	7812.76	4105.74	3132.21	7159.84	3447.13	7006.86	8043.82	9314.45	5465.82	8130.55	8080.26	6510.81	5090.55	8239.22
	3185.9	3608.7	4262.9	4615.32	4492.02	4043.94	3730.86	4380.02	5026.94	3780.84	4228.29	5088.19	3446.19	5681.78	5648.62	4658.1	4470.03	3292.69	4900.65	4468.33	5394.58	7147.49	6816.66	6125.71	5111.08	6797.21	6358.21	5932.23	4790.65	5447.67	7689.44	5304.91	6777.51	7493.01	7397.83	7839.53	4115.77	3137.4	7185.88	3453.31	7030.71	8074.68	9351.66	5482.56	8165.43	8112.85	6529.88	5103.48	8272.19
	3188.78	3612.8	4270.75	4623.01	4503.4	4048.88	3737.15	4388.29	5039.63	3788.58	4236.87	5102.5	3452.77	5699.35	5667.62	4669.64	4482.78	3297.42	4914.3	4478.27	5406.27	7172.8	6842.47	6147.5	5121.76	6821.49	6380.81	5952.31	4803.05	5460.93	7716.06	5319.66	6803.58	7521.26	7427.04	7866.41	4125.84	3142.62	7212.06	3459.52	7054.7	8105.74	9389.13	5499.39	8200.53	8145.63	6549.04	5116.47	8305.35
	3191.69	3616.96	4278.65	4630.74	4514.85	4053.86	3743.48	4396.64	5052.4	3796.38	4245.5	5116.91	3459.4	5717.03	5686.73	4681.24	4495.6	3302.18	4928.01	4488.27	5418.06	7198.25	6868.43	6169.41	5132.49	6845.92	6403.56	5972.5	4815.52	5474.29	7742.85	5334.48	6829.8	7549.69	7456.41	7893.4	4135.96	3147.86	7238.37	3465.76	7078.83	8137.01	9426.85	5516.28	8235.86	8178.59	6568.29	5129.51	8338.68
	3194.64	3621.15	4286.61	4638.54	4526.37	4058.89	3749.86	4405.07	5065.28	3804.23	4254.18	5131.42	3466.07	5734.82	5705.95	4692.92	4508.49	3306.96	4941.78	4498.32	5429.95	7223.84	6894.56	6191.44	5143.26	6870.51	6426.44	5992.8	4828.06	5487.76	7769.8	5349.37	6856.18	7578.3	7485.94	7920.51	4146.13	3153.13	7264.82	3472.02	7103.08	8168.48	9464.81	5533.26	8271.4	8211.75	6587.63	5142.61	8372.2
	3197.62	3625.4	4294.61	4646.39	4537.97	4063.97	3756.28	4413.57	5078.25	3812.12	4262.92	5146.03	3472.77	5752.73	5725.28	4704.67	4521.44	3311.76	4955.61	4508.43	5441.93	7249.57	6920.86	6213.6	5154.08	6895.26	6449.47	6013.22	4840.68	5501.32	7796.93	5364.33	6882.72	7607.08	7515.62	7947.74	4156.34	3158.43	7291.41	3478.32	7127.47	8200.16	9503.03	5550.31	8307.16	8245.09	6607.07	5155.77	8405.89
	3200.64	3629.69	4302.66	4654.29	4549.64	4069.1	3762.75	4422.16	5091.32	3820.06	4271.71	5160.74	3479.52	5770.75	5744.73	4716.5	4534.47	3316.59	4969.49	4518.6	5454.01	7275.45	6947.33	6235.89	5164.95	6920.16	6472.64	6033.75	4853.37	5514.99	7824.23	5379.36	6909.41	7636.03	7545.45	7975.08	4166.6	3163.76	7318.13	3484.64	7152	8232.05	9541.5	5567.43	8343.15	8278.62	6626.59	5168.99	8439.77
	3203.69	3634.02	4310.76	4662.26	4561.39	4074.28	3769.26	4430.82	5104.48	3828.05	4280.55	5175.55	3486.31	5788.89	5764.29	4728.39	4547.56	3321.45	4983.43	4528.82	5466.19	7301.47	6973.96	6258.3	5175.86	6945.22	6495.95	6054.4	4866.14	5528.76	7851.69	5394.47	6936.26	7665.16	7575.43	8002.54	4176.9	3169.11	7344.98	3490.99	7176.66	8264.14	9580.22	5584.63	8379.36	8312.34	6646.2	5182.27	8473.82
	3206.78	3638.4	4318.91	4670.27	4573.21	4079.51	3775.82	4439.56	5117.74	3836.09	4289.44	5190.46	3493.14	5807.14	5783.96	4740.36	4560.73	3326.33	4997.43	4539.09	5478.46	7327.63	7000.76	6280.84	5186.82	6970.43	6519.41	6075.16	4878.98	5542.63	7879.33	5409.64	6963.27	7694.47	7605.57	8030.11	4187.26	3174.5	7371.97	3497.37	7201.45	8296.44	9619.19	5601.9	8415.79	8346.25	6665.9	5195.6	8508.06
	3209.9	3642.82	4327.11	4678.35	4585.1	4084.79	3782.42	4448.38	5131.09	3844.18	4298.38	5205.48	3500.01	5825.51	5803.75	4752.4	4573.96	3331.23	5011.49	4549.42	5490.84	7353.94	7027.73	6303.5	5197.82	6995.81	6543.01	6096.03	4891.9	5556.61	7907.15	5424.89	6990.43	7723.95	7635.87	8057.8	4197.65	3179.91	7399.09	3503.78	7226.37	8328.94	9658.41	5619.25	8452.45	8380.34	6685.69	5209	8542.48
	3213.06	3647.29	4335.36	4686.48	4597.07	4090.11	3789.06	4457.28	5144.54	3852.32	4307.38	5220.6	3506.92	5844	5823.65	4764.51	4587.26	3336.16	5025.6	4559.8	5503.3	7380.39	7054.87	6326.29	5208.87	7021.34	6566.76	6117.02	4904.89	5570.69	7935.13	5440.21	7017.75	7753.6	7666.31	8085.6	4208.09	3185.34	7426.35	3510.21	7251.44	8361.66	9697.89	5636.67	8489.33	8414.63	6705.58	5222.45	8577.08
	3216.25	3651.8	4343.66	4694.66	4609.11	4095.49	3795.75	4466.26	5158.09	3860.5	4316.43	5235.82	3513.87	5862.6	5843.66	4776.69	4600.63	3341.11	5039.77	4570.24	5515.87	7406.99	7082.17	6349.21	5219.96	7047.02	6590.64	6138.12	4917.95	5584.88	7963.29	5455.6	7045.23	7783.44	7696.91	8113.51	4218.58	3190.81	7453.74	3516.68	7276.63	8394.58	9737.63	5654.17	8526.44	8449.1	6725.55	5235.96	8611.86
	3219.47	3656.36	4352.01	4702.9	4621.23	4100.92	3802.49	4475.32	5171.73	3868.74	4325.53	5251.15	3520.86	5881.32	5863.78	4788.95	4614.07	3346.09	5054	4580.74	5528.54	7433.73	7109.64	6372.25	5231.1	7072.87	6614.68	6159.33	4931.09	5599.16	7991.62	5471.06	7072.87	7813.45	7727.67	8141.54	4229.12	3196.3	7481.27	3523.17	7301.96	8427.72	9777.61	5671.74	8563.77	8483.77	6745.61	5249.53	8646.82
	3222.74	3660.96	4360.4	4711.2	4633.42	4106.39	3809.27	4484.46	5185.47	3877.02	4334.68	5266.58	3527.9	5900.16	5884.02	4801.28	4627.58	3351.09	5068.29	4591.29	5541.3	7460.62	7137.28	6395.42	5242.28	7098.87	6638.85	6180.66	4944.31	5613.56	8020.12	5486.59	7100.66	7843.63	7758.58	8169.69	4239.7	3201.82	7508.93	3529.69	7327.42	8461.06	9817.86	5689.39	8601.33	8518.62	6765.76	5263.15	8681.96
	3226.03	3665.61	4368.85	4719.55	4645.69	4111.91	3816.09	4493.68	5199.31	3885.35	4343.89	5282.11	3534.97	5919.11	5904.37	4813.68	4641.16	3356.12	5082.63	4601.89	5554.17	7487.65	7165.09	6418.71	5253.51	7125.03	6663.17	6202.11	4957.6	5628.05	8048.79	5502.19	7128.62	7874	7789.64	8197.95	4250.33	3207.37	7536.73	3536.23	7353.02	8494.61	9858.36	5707.12	8639.11	8553.66	6786	5276.84	8717.28
	3229.36	3670.3	4377.34	4727.95	4658.03	4117.49	3822.96	4502.98	5213.24	3893.73	4353.14	5297.74	3542.08	5938.17	5924.84	4826.15	4654.81	3361.17	5097.03	4612.55	5567.13	7514.83	7193.07	6442.13	5264.78	7151.35	6687.64	6223.67	4970.96	5642.65	8077.64	5517.87	7156.73	7904.54	7820.85	8226.32	4261	3212.95	7564.66	3542.81	7378.76	8528.38	9899.11	5724.91	8677.12	8588.9	6806.33	5290.58	8752.79
	3232.73	3675.04	4385.88	4736.42	4670.44	4123.11	3829.87	4512.35	5227.27	3902.15	4362.45	5313.47	3549.23	5957.36	5945.41	4838.7	4668.53	3366.25	5111.48	4623.27	5580.19	7542.16	7221.22	6465.68	5276.1	7177.83	6712.25	6245.34	4984.4	5657.35	8106.67	5533.61	7185	7935.26	7852.22	8254.81	4271.72	3218.55	7592.72	3549.41	7404.63	8562.35	9940.13	5742.79	8715.36	8624.32	6826.75	5304.38	8788.47
	3236.13	3679.82	4394.47	4744.93	4682.92	4128.78	3836.83	4521.81	5241.4	3910.63	4371.81	5329.31	3556.43	5976.66	5966.1	4851.31	4682.31	3371.35	5125.99	4634.04	5593.35	7569.64	7249.53	6489.36	5287.46	7204.47	6737.01	6267.13	4997.91	5672.16	8135.86	5549.43	7213.43	7966.16	7883.75	8283.41	4282.48	3224.18	7620.92	3556.04	7430.63	8596.54	9981.4	5760.73	8753.82	8659.93	6847.26	5318.24	8824.34
	3239.56	3684.64	4403.11	4753.5	4695.49	4134.5	3843.83	4531.34	5255.62	3919.15	4381.22	5345.26	3563.66	5996.07	5986.91	4864	4696.17	3376.47	5140.56	4644.86	5606.61	7597.26	7278.02	6513.16	5298.87	7231.27	6761.91	6289.04	5011.5	5687.08	8165.24	5565.32	7242.02	7997.24	7915.43	8312.12	4293.29	3229.84	7649.25	3562.7	7456.77	8630.94	10022.9	5778.76	8792.51	8695.74	6867.87	5332.16	8860.39
	3243.03	3689.51	4411.8	4762.13	4708.12	4140.27	3850.87	4540.96	5269.94	3927.73	4390.68	5361.3	3570.93	6015.61	6007.82	4876.76	4710.09	3381.62	5155.19	4655.74	5619.97	7625.03	7306.68	6537.09	5310.31	7258.23	6786.96	6311.06	5025.16	5702.09	8194.78	5581.28	7270.77	8028.49	7947.26	8340.95	4304.15	3235.52	7677.72	3569.38	7483.05	8665.55	10064.7	5796.85	8831.44	8731.73	6888.56	5346.14	8896.62
	3246.53	3694.43	4420.53	4770.81	4720.83	4146.09	3857.96	4550.65	5284.35	3936.35	4400.2	5377.45	3578.24	6035.26	6028.85	4889.59	4724.09	3386.8	5169.87	4666.68	5633.43	7652.94	7335.5	6561.14	5321.81	7285.35	6812.15	6333.19	5038.9	5717.21	8224.51	5597.31	7299.68	8059.93	7979.25	8369.89	4315.05	3241.24	7706.32	3576.09	7509.46	8700.38	10106.8	5815.03	8870.59	8767.92	6909.34	5360.17	8933.03
	3250.07	3699.38	4429.31	4779.55	4733.61	4151.96	3865.09	4560.42	5298.87	3945.02	4409.76	5393.71	3585.59	6055.03	6050	4902.5	4738.15	3392	5184.61	4677.67	5646.99	7681.01	7364.5	6585.33	5333.34	7312.62	6837.49	6355.44	5052.71	5732.44	8254.41	5613.41	7328.75	8091.54	8011.39	8398.94	4326	3246.98	7735.06	3582.83	7536	8735.41	10149.1	5833.27	8909.97	8804.3	6930.21	5374.26	8969.62
	3253.64	3704.39	4438.14	4788.34	4746.47	4157.88	3872.27	4570.28	5313.47	3953.73	4419.38	5410.07	3592.99	6074.91	6071.25	4915.47	4752.28	3397.22	5199.4	4688.71	5660.66	7709.22	7393.67	6609.64	5344.92	7340.07	6862.98	6377.81	5066.6	5747.77	8284.48	5629.58	7357.98	8123.34	8043.69	8428.11	4336.99	3252.75	7763.93	3589.6	7562.68	8770.66	10191.6	5851.59	8949.58	8840.87	6951.17	5388.41	9006.39
	3257.25	3709.44	4447.01	4797.19	4759.4	4163.85	3879.49	4580.21	5328.18	3962.5	4429.05	5426.53	3600.42	6094.91	6092.62	4928.52	4766.48	3402.47	5214.25	4699.81	5674.42	7737.58	7423.01	6634.07	5356.55	7367.67	6888.61	6400.29	5080.56	5763.21	8314.73	5645.82	7387.37	8155.31	8076.14	8457.39	4348.03	3258.54	7792.94	3596.39	7589.5	8806.13	10234.5	5869.99	8989.42	8877.63	6972.22	5402.62	9043.34
	3260.89	3714.53	4455.93	4806.09	4772.4	4169.87	3886.75	4590.22	5342.98	3971.31	4438.76	5443.09	3607.89	6115.03	6114.11	4941.64	4780.75	3407.74	5229.16	4710.97	5688.28	7766.09	7452.52	6658.64	5368.21	7395.43	6914.39	6422.88	5094.59	5778.75	8345.16	5662.13	7416.92	8187.47	8108.75	8486.78	4359.11	3264.36	7822.08	3603.21	7616.45	8841.81	10277.6	5888.46	9029.49	8914.58	6993.35	5416.88	9080.48
	3264.56	3719.66	4464.9	4815.04	4785.48	4175.93	3894.06	4600.31	5357.88	3980.17	4448.53	5459.76	3615.4	6135.27	6135.7	4954.83	4795.09	3413.03	5244.12	4722.18	5702.24	7794.74	7482.19	6683.33	5379.92	7423.36	6940.31	6445.6	5108.7	5794.4	8375.76	5678.52	7446.63	8219.8	8141.51	8516.29	4370.24	3270.21	7851.35	3610.06	7643.54	8877.7	10320.9	5907.01	9069.79	8951.73	7014.58	5431.2	9117.79
	3268.27	3724.84	4473.91	4824.05	4798.63	4182.05	3901.41	4610.48	5372.88	3989.08	4458.35	5476.54	3622.95	6155.62	6157.41	4968.1	4809.5	3418.35	5259.14	4733.44	5716.31	7823.55	7512.05	6708.15	5391.68	7451.45	6966.39	6468.42	5122.89	5810.15	8406.54	5694.97	7476.5	8252.32	8174.43	8545.9	4381.41	3276.09	7880.76	3616.93	7670.76	8913.81	10364.5	5925.63	9110.32	8989.06	7035.9	5445.58	9155.29
	3272.01	3730.07	4482.97	4833.12	4811.85	4188.22	3908.8	4620.73	5387.97	3998.04	4468.22	5493.41	3630.54	6176.1	6179.24	4981.43	4823.97	3423.7	5274.22	4744.76	5730.47	7852.5	7542.07	6733.1	5403.47	7479.7	6992.61	6491.37	5137.15	5826.01	8437.5	5711.5	7506.53	8285.02	8207.5	8575.63	4392.63	3281.99	7910.3	3623.83	7698.12	8950.13	10408.4	5944.33	9151.09	9026.59	7057.31	5460.02	9192.97
	3275.79	3735.33	4492.08	4842.24	4825.15	4194.43	3916.24	4631.05	5403.16	4007.05	4478.15	5510.4	3638.17	6196.69	6201.17	4994.84	4838.51	3429.07	5289.35	4756.14	5744.74	7881.61	7572.26	6758.17	5415.31	7508.11	7018.97	6514.43	5151.48	5841.97	8468.63	5728.09	7536.72	8317.9	8240.73	8605.48	4403.9	3287.92	7939.98	3630.75	7725.62	8986.67	10452.5	5963.1	9192.09	9064.31	7078.81	5474.52	9230.83
	3279.6	3740.65	4501.23	4851.41	4838.52	4200.7	3923.72	4641.46	5418.44	4016.1	4488.12	5527.49	3645.84	6217.39	6223.22	5008.32	4853.13	3434.46	5304.53	4767.57	5759.11	7910.86	7602.63	6783.37	5427.19	7536.68	7045.49	6537.6	5165.89	5858.04	8499.94	5744.76	7567.07	8350.96	8274.11	8635.43	4415.21	3293.88	7969.79	3637.71	7753.25	9023.43	10496.9	5981.94	9233.32	9102.23	7100.4	5489.07	9268.86
	3283.44	3746	4510.43	4860.64	4851.97	4207.01	3931.25	4651.95	5433.83	4025.2	4498.14	5544.68	3653.55	6238.22	6245.39	5021.87	4867.81	3439.88	5319.77	4779.05	5773.58	7940.26	7633.16	6808.7	5439.11	7565.42	7072.15	6560.89	5180.38	5874.22	8531.43	5761.5	7597.58	8384.2	8307.65	8665.49	4426.56	3299.86	7999.73	3644.69	7781.02	9060.4	10541.6	6000.86	9274.78	9140.34	7122.07	5503.68	9307.08
	3287.32	3751.4	4519.67	4869.92	4865.48	4213.38	3938.81	4662.51	5449.3	4034.35	4508.21	5561.97	3661.3	6259.16	6267.66	5035.49	4882.56	3445.32	5335.07	4790.59	5788.15	7969.82	7663.87	6834.16	5451.08	7594.33	7098.96	6584.3	5194.94	5890.5	8563.1	5778.3	7628.26	8417.63	8341.34	8695.67	4437.96	3305.87	8029.81	3651.69	7808.92	9097.59	10586.5	6019.86	9316.48	9178.63	7143.84	5518.35	9345.48
	3291.23	3756.85	4528.96	4879.26	4879.07	4219.79	3946.42	4673.15	5464.88	4043.55	4518.33	5579.38	3669.09	6280.22	6290.05	5049.19	4897.37	3450.79	5350.42	4802.19	5802.83	7999.52	7694.75	6859.74	5463.08	7623.39	7125.92	6607.82	5209.57	5906.89	8594.95	5795.18	7659.09	8451.23	8375.19	8725.96	4449.41	3311.91	8060.02	3658.72	7836.96	9135	10631.7	6038.92	9358.41	9217.13	7165.7	5533.08	9384.06
	3295.18	3762.33	4538.3	4888.65	4892.74	4226.25	3954.08	4683.88	5480.55	4052.79	4528.51	5596.88	3676.91	6301.4	6312.56	5062.95	4912.26	3456.28	5365.83	4813.84	5817.61	8029.37	7725.81	6885.45	5475.13	7652.62	7153.02	6631.46	5224.28	5923.38	8626.97	5812.13	7690.09	8485.02	8409.19	8756.36	4460.9	3317.97	8090.37	3665.78	7865.14	9172.63	10677.2	6058.07	9400.57	9255.81	7187.64	5547.86	9422.82
	3299.15	3767.87	4547.68	4898.09	4906.47	4232.77	3961.77	4694.68	5496.32	4062.09	4538.73	5614.5	3684.78	6322.7	6335.17	5076.79	4927.21	3461.8	5381.29	4825.54	5832.49	8059.37	7757.03	6911.29	5487.22	7682.02	7180.27	6655.22	5239.06	5939.98	8659.18	5829.15	7721.25	8518.99	8443.35	8786.87	4472.43	3324.06	8120.85	3672.86	7893.45	9210.47	10722.9	6077.29	9442.97	9294.69	7209.67	5562.7	9461.76
	3303.16	3773.44	4557.1	4907.59	4920.28	4239.33	3969.51	4705.56	5512.19	4071.43	4549	5632.21	3692.68	6344.12	6357.9	5090.7	4942.23	3467.33	5396.81	4837.3	5847.47	8089.52	7788.43	6937.25	5499.35	7711.58	7207.68	6679.09	5253.92	5956.69	8691.56	5846.23	7752.57	8553.15	8477.66	8817.48	4484.01	3330.18	8151.46	3679.97	7921.9	9248.53	10768.9	6096.58	9485.6	9333.76	7231.8	5577.6	9500.88
	3307.21	3779.06	4566.57	4917.14	4934.17	4245.94	3977.29	4716.52	5528.15	4080.82	4559.32	5650.03	3700.62	6365.65	6380.75	5104.68	4957.32	3472.9	5412.38	4849.11	5862.56	8119.83	7820	6963.35	5511.53	7741.3	7235.23	6703.07	5268.85	5973.51	8724.12	5863.39	7784.05	8587.49	8512.13	8848.21	4495.63	3336.32	8182.2	3687.11	7950.48	9286.81	10815.1	6115.94	9528.47	9373.02	7254.01	5592.56	9540.18
	3311.29	3784.72	4576.08	4926.74	4948.12	4252.61	3985.12	4727.56	5544.21	4090.25	4569.69	5667.96	3708.61	6387.3	6403.7	5118.73	4972.48	3478.49	5428.01	4860.98	5877.75	8150.28	7851.74	6989.57	5523.74	7771.19	7262.92	6727.18	5283.86	5990.43	8756.86	5880.62	7815.69	8622.01	8546.75	8879.05	4507.3	3342.49	8213.08	3694.27	7979.2	9325.3	10861.6	6135.38	9571.57	9412.48	7276.31	5607.57	9579.65
	3315.4	3790.43	4585.64	4936.4	4962.15	4259.32	3992.98	4738.68	5560.36	4099.73	4580.11	5686	3716.63	6409.07	6426.77	5132.85	4987.71	3484.1	5443.69	4872.9	5893.05	8180.88	7883.66	7015.92	5536	7801.25	7290.77	6751.4	5298.94	6007.46	8789.78	5897.92	7847.49	8656.71	8581.53	8910	4519.02	3348.69	8244.09	3701.46	8008.06	9364.02	10908.4	6154.9	9614.9	9452.13	7298.7	5622.64	9619.31
	3319.54	3796.18	4595.24	4946.11	4976.25	4266.08	4000.89	4749.88	5576.61	4109.27	4590.58	5704.13	3724.69	6430.96	6449.95	5147.05	5003	3489.73	5459.42	4884.88	5908.45	8211.64	7915.75	7042.39	5548.29	7831.47	7318.77	6775.73	5314.1	6024.59	8822.88	5915.29	7879.46	8691.6	8616.46	8941.06	4530.77	3354.91	8275.23	3708.67	8037.05	9402.96	10955.5	6174.49	9658.48	9491.97	7321.18	5637.76	9659.15
	3323.72	3801.97	4604.88	4955.88	4990.43	4272.89	4008.84	4761.15	5592.96	4118.84	4601.1	5722.38	3732.79	6452.97	6473.25	5161.31	5018.36	3495.39	5475.21	4896.91	5923.95	8242.55	7948.01	7068.99	5560.63	7861.86	7346.91	6800.18	5329.33	6041.83	8856.16	5932.72	7911.58	8726.67	8651.55	8972.23	4542.57	3361.16	8306.51	3715.91	8066.18	9442.11	11002.8	6194.15	9702.29	9532	7343.75	5652.95	9699.16
	3327.93	3807.8	4614.57	4965.7	5004.67	4279.76	4016.84	4772.51	5609.41	4128.47	4611.67	5740.73	3740.92	6475.1	6496.65	5175.65	5033.79	3501.08	5491.05	4909	5939.56	8273.6	7980.44	7095.72	5573	7892.41	7375.21	6824.75	5344.64	6059.18	8889.62	5950.23	7943.87	8761.93	8686.79	9003.5	4554.42	3367.44	8337.92	3723.17	8095.44	9481.49	11050.4	6213.89	9746.33	9572.23	7366.41	5668.19	9739.35
	3332.17	3813.68	4624.3	4975.57	5018.99	4286.67	4024.87	4783.94	5625.95	4138.14	4622.29	5759.19	3749.1	6497.34	6520.17	5190.05	5049.28	3506.78	5506.95	4921.14	5955.27	8304.81	8013.05	7122.58	5585.42	7923.13	7403.65	6849.44	5360.02	6076.64	8923.26	5967.81	7976.32	8797.37	8722.19	9034.89	4566.31	3373.74	8369.46	3730.46	8124.84	9521.08	11098.2	6233.7	9790.61	9612.65	7389.15	5683.49	9779.72
	3336.45	3819.61	4634.08	4985.49	5033.38	4293.63	4032.95	4795.46	5642.59	4147.86	4632.96	5777.75	3757.31	6519.7	6543.8	5204.53	5064.85	3512.52	5522.9	4933.34	5971.09	8336.17	8045.82	7149.57	5597.88	7954.01	7432.24	6874.24	5375.47	6094.2	8957.08	5985.45	8008.93	8832.99	8757.74	9066.38	4578.24	3380.07	8401.13	3737.77	8154.38	9560.9	11146.3	6253.58	9835.13	9653.27	7411.99	5698.84	9820.27
	3340.76	3825.57	4643.89	4995.47	5047.84	4300.64	4041.07	4807.05	5659.32	4157.63	4643.67	5796.41	3765.57	6542.18	6567.55	5219.08	5080.48	3518.27	5538.91	4945.59	5987.01	8367.69	8078.78	7176.68	5610.37	7985.06	7460.98	6899.15	5391	6111.88	8991.09	6003.17	8041.71	8868.8	8793.44	9097.98	4590.22	3386.42	8432.94	3745.11	8184.05	9600.94	11194.7	6273.54	9879.88	9694.07	7434.91	5714.25	9861
	3345.1	3831.58	4653.75	5005.5	5062.38	4307.7	4049.23	4818.72	5676.15	4167.45	4654.44	5815.19	3773.86	6564.78	6591.4	5233.7	5096.17	3524.05	5554.96	4957.89	6003.04	8399.35	8111.9	7203.91	5622.91	8016.28	7489.87	6924.18	5406.6	6129.66	9025.27	6020.95	8074.64	8904.8	8829.3	9129.68	4602.24	3392.8	8464.87	3752.47	8213.86	9641.19	11243.4	6293.57	9924.87	9735.07	7457.92	5729.72	9901.9
	3349.48	3837.63	4663.65	5015.58	5076.99	4314.82	4057.44	4830.47	5693.08	4177.31	4665.25	5834.07	3782.18	6587.5	6615.37	5248.39	5111.94	3529.85	5571.07	4970.25	6019.18	8431.17	8145.2	7231.28	5635.48	8047.66	7518.91	6949.33	5422.28	6147.54	9059.63	6038.8	8107.74	8940.97	8865.31	9161.5	4614.31	3399.21	8496.94	3759.86	8243.8	9681.67	11292.3	6313.68	9970.1	9776.27	7481.02	5745.24	9942.98
	3353.88	3843.73	4673.6	5025.72	5091.67	4321.98	4065.68	4842.3	5710.1	4187.22	4676.11	5853.05	3790.55	6610.34	6639.45	5263.15	5127.77	3535.68	5587.24	4982.66	6035.41	8463.13	8178.67	7258.77	5648.1	8079.22	7548.09	6974.6	5438.03	6165.54	9094.18	6056.72	8141	8977.33	8901.48	9193.42	4626.42	3405.64	8529.14	3767.27	8273.88	9722.37	11341.5	6333.86	10015.6	9817.65	7504.21	5760.82	9984.23
	3358.32	3849.87	4683.58	5035.91	5106.42	4329.19	4073.97	4854.21	5727.22	4197.17	4687.02	5872.15	3798.96	6633.29	6663.64	5277.98	5143.66	3541.53	5603.46	4995.13	6051.76	8495.25	8212.31	7286.39	5660.75	8110.94	7577.43	6999.98	5453.86	6183.64	9128.9	6074.71	8174.41	9013.88	8937.79	9225.44	4638.57	3412.1	8561.47	3774.71	8304.09	9763.29	11391	6354.11	10061.3	9859.23	7527.48	5776.46	10025.7
	3362.8	3856.05	4693.61	5046.15	5121.24	4336.45	4082.3	4866.19	5744.44	4207.18	4697.98	5891.34	3807.4	6656.37	6687.95	5292.88	5159.63	3547.41	5619.73	5007.65	6068.21	8527.52	8246.12	7314.13	5673.44	8142.82	7606.92	7025.47	5469.76	6201.85	9163.81	6092.77	8208	9050.61	8974.27	9257.58	4650.77	3418.58	8593.93	3782.17	8334.44	9804.43	11440.7	6374.44	10107.2	9901	7550.85	5792.15	10067.3
	3367.3	3862.28	4703.68	5056.45	5136.13	4343.76	4090.67	4878.26	5761.75	4217.23	4708.98	5910.65	3815.88	6679.56	6712.36	5307.86	5175.66	3553.31	5636.05	5020.23	6084.77	8559.95	8280.11	7342	5686.17	8174.88	7636.55	7051.08	5485.73	6220.17	9198.9	6110.9	8241.74	9087.53	9010.89	9289.82	4663	3425.09	8626.52	3789.65	8364.93	9845.8	11490.7	6394.83	10153.4	9942.96	7574.3	5807.9	10109.1
	3371.84	3868.54	4713.79	5066.79	5151.1	4351.13	4099.08	4890.41	5779.16	4227.32	4720.03	5930.06	3824.4	6702.87	6736.89	5322.9	5191.75	3559.23	5652.42	5032.86	6101.44	8592.52	8314.27	7370	5698.94	8207.1	7666.34	7076.81	5501.78	6238.6	9234.17	6129.1	8275.64	9124.63	9047.67	9322.16	4675.29	3431.63	8659.23	3797.16	8395.55	9887.38	11540.9	6415.31	10199.8	9985.11	7597.84	5823.7	10151
	3376.41	3874.85	4723.94	5077.19	5166.13	4358.54	4107.53	4902.63	5796.66	4237.47	4731.13	5949.58	3832.96	6726.3	6761.53	5338.01	5207.92	3565.18	5668.85	5045.54	6118.21	8625.25	8348.61	7398.13	5711.74	8239.49	7696.27	7102.66	5517.91	6257.14	9269.62	6147.36	8309.7	9161.92	9084.61	9354.61	4687.61	3438.19	8692.08	3804.7	8426.3	9929.19	11591.5	6435.85	10246.4	10027.5	7621.46	5839.56	10193.1
	3381.01	3881.21	4734.13	5087.64	5181.24	4366	4116.03	4914.93	5814.26	4247.66	4742.28	5969.2	3841.55	6749.84	6786.28	5353.19	5224.15	3571.15	5685.33	5058.28	6135.09	8658.13	8383.11	7426.38	5724.59	8272.05	7726.35	7128.62	5534.1	6275.79	9305.25	6165.69	8343.93	9199.39	9121.69	9387.16	4699.98	3444.78	8725.06	3812.25	8457.19	9971.22	11642.3	6456.47	10293.3	10070	7645.18	5855.48	10235.5
	3385.65	3887.6	4744.37	5098.15	5196.42	4373.52	4124.56	4927.31	5831.96	4257.89	4753.48	5988.93	3850.18	6773.51	6811.14	5368.45	5240.44	3577.14	5701.86	5071.07	6152.08	8691.17	8417.79	7454.75	5737.47	8304.78	7756.59	7154.69	5550.37	6294.54	9341.07	6184.09	8378.32	9237.05	9158.93	9419.82	4712.39	3451.39	8758.17	3819.83	8488.22	10013.5	11693.4	6477.16	10340.5	10112.7	7668.98	5871.45	10277.9
	3390.31	3894.04	4754.64	5108.7	5211.67	4381.08	4133.14	4939.77	5849.75	4268.18	4764.72	6008.77	3858.85	6797.29	6836.11	5383.77	5256.8	3583.16	5718.44	5083.92	6169.17	8724.35	8452.64	7483.25	5750.39	8337.67	7786.97	7180.88	5566.72	6313.4	9377.06	6202.56	8412.86	9274.89	9196.32	9452.58	4724.85	3458.03	8791.41	3827.44	8519.38	10056	11744.7	6497.92	10387.8	10155.6	7692.86	5887.47	10320.6
	3395.01	3900.53	4764.95	5119.31	5226.99	4388.7	4141.75	4952.31	5867.64	4278.51	4776.01	6028.71	3867.56	6821.2	6861.19	5399.16	5273.23	3589.2	5735.07	5096.82	6186.37	8757.69	8487.66	7511.88	5763.35	8370.73	7817.5	7207.19	5583.13	6332.38	9413.24	6221.09	8447.57	9312.92	9233.86	9485.44	4737.34	3464.69	8824.77	3835.07	8550.67	10098.6	11796.3	6518.76	10435.4	10198.8	7716.84	5903.56	10363.4
	3399.74	3907.05	4775.3	5129.97	5242.38	4396.36	4150.41	4964.93	5885.62	4288.88	4787.35	6048.76	3876.3	6845.22	6886.38	5414.63	5289.72	3595.26	5751.76	5109.77	6203.68	8791.18	8522.86	7540.63	5776.34	8403.97	7848.18	7233.61	5599.63	6351.46	9449.6	6239.7	8482.44	9351.13	9271.55	9518.41	4749.88	3471.38	8858.27	3842.72	8582.1	10141.6	11848.2	6539.66	10483.3	10242.1	7740.9	5919.69	10406.4
	3404.51	3913.62	4785.69	5140.68	5257.84	4404.08	4159.11	4977.62	5903.7	4299.31	4798.73	6068.92	3885.08	6869.35	6911.69	5430.16	5306.27	3601.35	5768.49	5122.78	6221.1	8824.82	8558.22	7569.51	5789.37	8437.37	7879.01	7260.14	5616.19	6370.65	9486.15	6258.37	8517.47	9389.52	9309.39	9551.47	4762.46	3478.09	8891.89	3850.4	8613.66	10184.7	11900.4	6560.64	10531.3	10285.6	7765.05	5935.89	10449.6
	3409.3	3920.23	4796.12	5151.44	5273.37	4411.84	4167.85	4990.39	5921.88	4309.78	4810.16	6089.18	3893.9	6893.61	6937.1	5445.76	5322.89	3607.47	5785.28	5135.84	6238.63	8858.62	8593.76	7598.51	5802.43	8470.94	7909.99	7286.79	5632.83	6389.95	9522.87	6277.1	8552.66	9428.11	9347.39	9584.64	4775.09	3484.83	8925.64	3858.09	8645.36	10228.1	11952.8	6581.69	10579.6	10329.2	7789.28	5952.14	10492.9
	3414.13	3926.88	4806.59	5162.25	5288.97	4419.66	4176.63	5003.25	5940.15	4320.29	4821.64	6109.55	3902.75	6917.99	6962.62	5461.43	5339.58	3613.6	5802.11	5148.96	6256.27	8892.57	8629.47	7627.63	5815.54	8504.68	7941.11	7313.56	5649.54	6409.35	9559.78	6295.91	8588.01	9466.87	9385.54	9617.91	4787.75	3491.6	8959.51	3865.82	8677.19	10271.7	12005.5	6602.82	10628.2	10373.1	7813.6	5968.44	10536.4
	3418.99	3933.58	4817.1	5173.12	5304.64	4427.52	4185.44	5016.18	5958.51	4330.85	4833.16	6130.03	3911.64	6942.48	6988.25	5477.17	5356.33	3619.76	5819	5162.13	6274.01	8926.67	8665.35	7656.89	5828.67	8538.58	7972.39	7340.44	5666.33	6428.87	9596.87	6314.78	8623.52	9505.83	9423.83	9651.29	4800.46	3498.39	8993.51	3873.56	8709.16	10315.5	12058.4	6624.01	10677	10417.2	7838.01	5984.8	10580.1
	3423.88	3940.31	4827.65	5184.04	5320.38	4435.44	4194.3	5029.19	5976.97	4341.46	4844.73	6150.61	3920.57	6967.09	7013.99	5492.98	5373.15	3625.94	5835.94	5175.35	6291.87	8960.92	8701.4	7686.26	5841.85	8572.66	8003.81	7367.44	5683.18	6448.5	9634.14	6333.72	8659.19	9544.96	9462.28	9684.76	4813.21	3505.2	9027.64	3881.33	8741.25	10359.5	12111.7	6645.28	10726	10461.4	7862.5	6001.21	10623.9
	3428.8	3947.09	4838.23	5195	5336.19	4443.41	4203.2	5042.27	5995.53	4352.11	4856.35	6171.3	3929.54	6991.82	7039.84	5508.86	5390.03	3632.15	5852.93	5188.63	6309.83	8995.33	8737.63	7715.76	5855.06	8606.91	8035.39	7394.55	5700.12	6468.24	9671.6	6352.72	8695.01	9584.29	9500.88	9718.33	4826	3512.04	9061.9	3889.12	8773.48	10403.8	12165.2	6666.62	10775.3	10505.9	7887.08	6017.68	10668
	3433.75	3953.91	4848.85	5206.02	5352.07	4451.43	4212.14	5055.44	6014.18	4362.81	4868.01	6192.09	3938.54	7016.66	7065.8	5524.8	5406.97	3638.38	5869.96	5201.96	6327.91	9029.89	8774.02	7745.38	5868.3	8641.32	8067.11	7421.77	5717.12	6488.08	9709.23	6371.79	8731	9623.79	9539.62	9752	4838.83	3518.91	9096.28	3896.93	8805.85	10448.2	12218.9	6688.02	10824.8	10550.5	7911.74	6034.2	10712.1
	3438.74	3960.78	4859.51	5217.09	5368.02	4459.5	4221.12	5068.69	6032.93	4373.56	4879.71	6213	3947.57	7041.63	7091.86	5540.82	5423.98	3644.63	5887.05	5215.34	6346.09	9064.6	8810.58	7775.13	5881.58	8675.91	8098.98	7449.11	5734.2	6508.04	9747.05	6390.93	8767.15	9663.49	9578.52	9785.77	4851.71	3525.79	9130.78	3904.76	8838.35	10493	12273	6709.5	10874.5	10595.3	7936.49	6050.77	10756.5
	3443.76	3967.69	4870.21	5228.21	5384.04	4467.62	4230.14	5082.01	6051.77	4384.35	4891.47	6234.01	3956.65	7066.71	7118.04	5556.9	5441.05	3650.91	5904.18	5228.77	6364.39	9099.46	8847.32	7805	5894.9	8710.66	8131	7476.56	5751.35	6528.1	9785.05	6410.13	8803.45	9703.36	9617.56	9819.64	4864.62	3532.71	9165.41	3912.62	8870.97	10537.9	12327.3	6731.06	10924.5	10640.3	7961.32	6067.4	10801
	3448.81	3974.64	4880.94	5239.38	5400.13	4475.79	4239.2	5095.41	6070.7	4395.18	4903.26	6255.12	3965.76	7091.91	7144.32	5573.06	5458.18	3657.21	5921.37	5242.26	6382.79	9134.48	8884.22	7834.99	5908.24	8745.58	8163.17	7504.13	5768.57	6548.28	9823.24	6429.4	8839.92	9743.43	9656.75	9853.61	4877.58	3539.65	9200.16	3920.5	8903.74	10583	12381.9	6752.68	10974.7	10685.5	7986.24	6084.09	10845.7
	3453.89	3981.63	4891.71	5250.6	5416.28	4484.01	4248.3	5108.89	6089.73	4406.06	4915.1	6276.35	3974.91	7117.22	7170.71	5589.28	5475.38	3663.53	5938.6	5255.81	6401.31	9169.65	8921.3	7865.11	5921.63	8780.67	8195.49	7531.81	5785.87	6568.56	9861.6	6448.73	8876.54	9783.67	9696.09	9887.67	4890.58	3546.61	9235.04	3928.4	8936.63	10628.4	12436.7	6774.37	11025.1	10730.9	8011.24	6100.83	10890.5
	3459	3988.66	4902.52	5261.87	5432.51	4492.29	4257.43	5122.45	6108.85	4416.99	4926.99	6297.67	3984.09	7142.66	7197.2	5605.57	5492.64	3669.88	5955.88	5269.4	6419.94	9204.97	8958.54	7895.35	5935.04	8815.94	8227.95	7559.6	5803.23	6588.96	9900.15	6468.13	8913.32	9824.1	9735.58	9921.83	4903.62	3553.6	9270.04	3936.33	8969.66	10674	12491.8	6796.13	11075.8	10776.5	8036.33	6117.62	10935.6
	3464.14	3995.74	4913.36	5273.2	5448.8	4500.61	4266.61	5136.08	6128.07	4427.96	4938.92	6319.11	3993.31	7168.21	7223.81	5621.92	5509.96	3676.25	5973.21	5283.05	6438.68	9240.44	8995.96	7925.71	5948.49	8851.37	8260.56	7587.51	5820.67	6609.46	9938.88	6487.6	8950.25	9864.72	9775.22	9956.09	4916.7	3560.61	9305.16	3944.27	9002.81	10719.8	12547.2	6817.96	11126.7	10822.2	8061.5	6134.46	10980.7
	3469.32	4002.85	4924.24	5284.57	5465.16	4508.98	4275.83	5149.79	6147.38	4438.98	4950.9	6340.65	4002.56	7193.87	7250.52	5638.35	5527.35	3682.64	5990.59	5296.75	6457.53	9276.06	9033.54	7956.19	5961.98	8886.97	8293.32	7615.53	5838.19	6630.08	9977.79	6507.12	8987.35	9905.52	9815	9990.44	4929.82	3567.65	9340.41	3952.24	9036.1	10765.8	12602.9	6839.87	11177.9	10868.2	8086.76	6151.36	11026.1
	3474.52	4010.01	4935.15	5295.99	5481.59	4517.41	4285.08	5163.58	6166.79	4450.04	4962.92	6362.3	4011.85	7219.66	7277.34	5654.84	5544.8	3689.05	6008.02	5310.5	6476.49	9311.84	9071.29	7986.79	5975.49	8922.74	8326.23	7643.67	5855.77	6650.8	10016.9	6526.72	9024.6	9946.5	9854.93	10024.9	4942.98	3574.71	9375.78	3960.23	9069.52	10812.1	12658.8	6861.84	11229.3	10914.3	8112.1	6168.31	11071.6
	3479.76	4017.21	4946.1	5307.46	5498.08	4525.89	4294.37	5177.45	6186.29	4461.15	4974.99	6384.06	4021.17	7245.56	7304.26	5671.4	5562.31	3695.49	6025.49	5324.31	6495.56	9347.77	9109.21	8017.52	5989.04	8958.68	8359.29	7671.91	5873.43	6671.64	10056.2	6546.38	9062.01	9987.66	9895	10059.4	4956.18	3581.79	9411.27	3968.23	9103.07	10858.6	12715	6883.88	11280.9	10960.6	8137.52	6185.32	11117.2
	3485.03	4024.46	4957.08	5318.98	5514.65	4534.41	4303.71	5191.4	6205.88	4472.3	4987.09	6405.92	4030.53	7271.58	7331.29	5688.03	5579.88	3701.95	6043.01	5338.17	6514.75	9383.85	9147.3	8048.36	6002.63	8994.79	8392.49	7700.27	5891.16	6692.58	10095.6	6566.1	9099.57	10029	9935.22	10094.1	4969.42	3588.9	9446.88	3976.26	9136.75	10905.3	12771.4	6905.99	11332.8	11007.1	8163.02	6202.37	11163.1
	3490.33	4031.74	4968.1	5330.55	5531.28	4542.99	4313.08	5205.42	6225.57	4483.5	4999.25	6427.89	4039.93	7297.71	7358.42	5704.72	5597.51	3708.44	6060.58	5352.08	6534.04	9420.08	9185.55	8079.33	6016.24	9031.07	8425.84	7728.74	5908.96	6713.64	10135.3	6585.88	9137.3	10070.6	9975.59	10128.8	4982.7	3596.04	9482.61	3984.31	9170.56	10952.2	12828.2	6928.17	11384.9	11053.8	8188.61	6219.48	11209.1
	3495.65	4039.07	4979.16	5342.17	5547.98	4551.62	4322.48	5219.52	6245.35	4494.74	5011.44	6449.96	4049.36	7323.96	7385.66	5721.48	5615.21	3714.95	6078.19	5366.05	6553.45	9456.46	9223.98	8110.42	6029.89	9067.51	8459.34	7757.33	5926.83	6734.8	10175.1	6605.73	9175.17	10112.3	10016.1	10163.6	4996.02	3603.2	9518.46	3992.39	9204.51	10999.4	12885.2	6950.42	11437.2	11100.7	8214.28	6236.65	11255.2
	3501.02	4046.43	4990.24	5353.84	5564.74	4560.3	4331.93	5233.7	6265.23	4506.03	5023.68	6472.15	4058.83	7350.33	7413.01	5738.31	5632.97	3721.48	6095.85	5380.06	6572.97	9493	9262.57	8141.63	6043.57	9104.13	8492.98	7786.02	5944.78	6756.08	10215.1	6625.64	9213.21	10154.2	10056.8	10198.5	5009.38	3610.38	9554.44	4000.48	9238.58	11046.7	12942.4	6972.73	11489.8	11147.8	8240.04	6253.86	11301.5
	3506.41	4053.84	5001.36	5365.56	5581.57	4569.03	4341.41	5247.96	6285.19	4517.36	5035.97	6494.43	4068.33	7376.81	7440.46	5755.21	5650.78	3728.03	6113.56	5394.13	6592.6	9529.68	9301.33	8172.96	6057.28	9140.92	8526.77	7814.83	5962.79	6777.46	10255.3	6645.62	9251.4	10196.3	10097.6	10233.5	5022.77	3617.58	9590.53	4008.59	9272.77	11094.3	12999.9	6995.12	11542.6	11195	8265.87	6271.13	11348
	3511.83	4061.29	5012.52	5377.33	5598.47	4577.82	4350.93	5262.29	6305.25	4528.73	5048.3	6516.83	4077.86	7403.42	7468.02	5772.17	5668.66	3734.61	6131.31	5408.25	6612.34	9566.51	9340.26	8204.41	6071.03	9177.87	8560.71	7843.75	5980.88	6798.96	10295.6	6665.66	9289.74	10238.5	10138.5	10268.6	5036.21	3624.81	9626.75	4016.72	9307.1	11142.1	13057.7	7017.57	11595.6	11242.4	8291.79	6288.44	11394.6
	3517.28	4068.78	5023.7	5389.15	5615.43	4586.65	4360.49	5276.69	6325.41	4540.15	5060.67	6539.33	4087.43	7430.13	7495.68	5789.2	5686.6	3741.2	6149.1	5422.43	6632.2	9603.5	9379.35	8235.98	6084.8	9215	8594.79	7872.78	5999.04	6820.56	10336.2	6685.76	9328.24	10281	10179.6	10303.8	5049.68	3632.07	9663.08	4024.88	9341.56	11190.2	13115.8	7040.09	11648.9	11290	8317.79	6305.81	11441.4
	3522.77	4076.31	5034.92	5401.01	5632.46	4595.53	4370.09	5291.18	6345.65	4551.62	5073.08	6561.93	4097.04	7456.97	7523.44	5806.29	5704.6	3747.83	6166.95	5436.65	6652.16	9640.63	9418.61	8267.66	6098.61	9252.29	8629.02	7901.93	6017.27	6842.28	10376.9	6705.92	9366.9	10323.6	10220.9	10339.1	5063.2	3639.35	9699.54	4033.05	9376.14	11238.4	13174.1	7062.68	11702.4	11337.8	8343.87	6323.23	11488.4
	3528.28	4083.89	5046.17	5412.92	5649.56	4604.47	4379.72	5305.74	6365.99	4563.12	5085.53	6584.64	4106.68	7483.92	7551.31	5823.46	5722.66	3754.47	6184.83	5450.93	6672.24	9677.91	9458.04	8299.47	6112.44	9289.75	8663.39	7931.18	6035.57	6864.1	10417.8	6726.14	9405.71	10366.4	10262.2	10374.5	5076.75	3646.65	9736.11	4041.24	9410.85	11286.9	13232.7	7085.33	11756.2	11385.8	8370.03	6340.7	11535.5
	3533.82	4091.5	5057.46	5424.89	5666.72	4613.45	4389.39	5320.38	6386.42	4574.67	5098.03	6607.46	4116.35	7510.98	7579.29	5840.68	5740.78	3761.14	6202.77	5465.26	6692.43	9715.34	9497.63	8331.4	6126.31	9327.39	8697.91	7960.55	6053.95	6886.04	10458.9	6746.43	9444.67	10409.4	10303.8	10409.9	5090.34	3653.98	9772.8	4049.45	9445.69	11335.6	13291.6	7108.06	11810.2	11434	8396.27	6358.22	11582.7
	3539.4	4099.15	5068.77	5436.9	5683.95	4622.49	4399.1	5335.09	6406.94	4586.27	5110.57	6630.38	4126.05	7538.16	7607.36	5857.98	5758.96	3767.83	6220.74	5479.65	6712.73	9752.92	9537.39	8363.44	6140.21	9365.19	8732.58	7990.02	6072.39	6908.08	10500.1	6766.77	9483.79	10452.6	10345.4	10445.5	5103.96	3661.33	9809.61	4057.68	9480.66	11384.5	13350.7	7130.84	11864.4	11482.3	8422.59	6375.79	11630.2
	3545.01	4106.85	5080.12	5448.95	5701.24	4631.57	4408.84	5349.88	6427.55	4597.91	5123.16	6653.41	4135.8	7565.46	7635.54	5875.34	5777.2	3774.54	6238.76	5494.08	6733.15	9790.65	9577.32	8395.61	6154.14	9403.16	8767.39	8019.61	6090.91	6930.23	10541.6	6787.18	9523.06	10496	10387.3	10481.1	5117.63	3668.71	9846.54	4065.93	9515.75	11433.6	13410.1	7153.7	11918.8	11530.9	8448.99	6393.41	11677.7
	3550.64	4114.58	5091.5	5461.06	5718.59	4640.71	4418.62	5364.74	6448.25	4609.59	5135.78	6676.54	4145.57	7592.87	7663.83	5892.76	5795.5	3781.27	6256.83	5508.57	6753.67	9828.52	9617.41	8427.89	6168.1	9441.29	8802.34	8049.3	6109.49	6952.49	10583.2	6807.64	9562.49	10539.5	10429.2	10516.9	5131.33	3676.1	9883.59	4074.2	9550.97	11483	13469.7	7176.62	11973.5	11579.6	8475.47	6411.08	11725.5
	3556.31	4122.35	5102.91	5473.21	5736.01	4649.9	4428.44	5379.68	6469.05	4621.31	5148.45	6699.78	4155.38	7620.4	7692.21	5910.25	5813.86	3788.03	6274.94	5523.11	6774.31	9866.55	9657.66	8460.29	6182.09	9479.6	8837.44	8079.11	6128.15	6974.87	10625	6828.17	9602.07	10583.2	10471.3	10552.7	5145.07	3683.53	9920.75	4082.48	9586.31	11532.5	13529.6	7199.6	12028.4	11628.5	8502.03	6428.79	11773.4
	3562	4130.17	5114.35	5485.41	5753.5	4659.14	4438.29	5394.69	6489.93	4633.08	5161.16	6723.13	4165.22	7648.05	7720.7	5927.81	5832.27	3794.81	6293.09	5537.7	6795.05	9904.72	9698.08	8492.8	6196.11	9518.08	8872.69	8109.02	6146.88	6997.35	10667	6848.76	9641.8	10627.2	10513.6	10588.6	5158.84	3690.97	9958.03	4090.79	9621.78	11582.3	13589.8	7222.65	12083.6	11677.5	8528.67	6446.56	11821.4
	3567.73	4138.02	5125.81	5497.66	5771.05	4668.43	4448.17	5409.78	6510.91	4644.89	5173.91	6746.58	4175.09	7675.81	7749.29	5945.43	5850.75	3801.61	6311.28	5552.34	6815.91	9943.03	9738.66	8525.44	6210.16	9556.72	8908.07	8139.05	6165.68	7019.94	10709.2	6869.4	9681.68	10671.2	10555.9	10624.6	5172.65	3698.44	9995.43	4099.11	9657.37	11632.3	13650.2	7245.77	12139	11726.8	8555.39	6464.38	11869.6
	3573.49	4145.92	5137.31	5509.95	5788.66	4677.77	4458.1	5424.94	6531.98	4656.74	5186.7	6770.13	4185	7703.68	7777.99	5963.12	5869.28	3808.43	6329.52	5567.03	6836.89	9981.5	9779.41	8558.19	6224.24	9595.53	8943.61	8169.18	6184.55	7042.64	10751.5	6890.11	9721.71	10715.5	10598.5	10660.7	5186.5	3705.94	10032.9	4107.45	9693.09	11682.5	13710.9	7268.95	12194.6	11776.2	8582.18	6482.24	11918
	3579.27	4153.85	5148.84	5522.3	5806.33	4687.16	4468.05	5440.18	6553.13	4668.64	5199.53	6793.79	4194.94	7731.67	7806.78	5980.87	5887.87	3815.27	6347.79	5581.78	6857.97	10020.1	9820.32	8591.05	6238.34	9634.51	8979.28	8199.42	6203.48	7065.45	10794	6910.87	9761.9	10760	10641.1	10696.8	5200.39	3713.46	10070.6	4115.81	9728.93	11732.9	13771.8	7292.2	12250.5	11825.8	8609.05	6500.15	11966.5
	3585.09	4161.82	5160.4	5534.68	5824.07	4696.6	4478.05	5455.49	6574.38	4680.58	5212.41	6817.55	4204.92	7759.77	7835.67	5998.68	5906.51	3822.14	6366.11	5596.57	6879.16	10058.9	9861.39	8624.03	6252.48	9673.65	9015.1	8229.77	6222.49	7088.37	10836.7	6931.69	9802.23	10804.6	10683.9	10733.1	5214.3	3721	10108.3	4124.19	9764.89	11783.6	13833.1	7315.51	12306.5	11875.6	8636	6518.11	12015.1
	3590.94	4169.84	5171.98	5547.12	5841.87	4706.09	4488.07	5470.88	6595.72	4692.56	5225.32	6841.42	4214.92	7787.99	7864.67	6016.56	5925.22	3829.03	6384.47	5611.42	6900.47	10097.8	9902.62	8657.13	6266.64	9712.97	9051.05	8260.23	6241.57	7111.4	10879.6	6952.57	9842.72	10849.4	10726.9	10769.4	5228.26	3728.56	10146.2	4132.58	9800.97	11834.4	13894.5	7338.88	12362.9	11925.6	8663.03	6536.12	12063.9
	3596.81	4177.89	5183.6	5559.6	5859.73	4715.63	4498.13	5486.34	6617.14	4704.58	5238.27	6865.39	4224.96	7816.32	7893.76	6034.51	5943.98	3835.94	6402.88	5626.32	6921.89	10136.8	9944.01	8690.34	6280.83	9752.45	9087.16	8290.8	6260.72	7134.53	10922.6	6973.51	9883.35	10894.4	10770	10805.8	5242.25	3736.15	10184.1	4140.99	9837.18	11885.5	13956.3	7362.31	12419.4	11975.8	8690.13	6554.17	12112.9
	3602.72	4185.98	5195.24	5572.13	5877.66	4725.23	4508.23	5501.87	6638.66	4716.65	5251.27	6889.47	4235.03	7844.77	7922.96	6052.51	5962.8	3842.87	6421.32	5641.27	6943.42	10176	9985.57	8723.67	6295.05	9792.1	9123.4	8321.47	6279.94	7157.78	10965.9	6994.5	9924.14	10939.6	10813.2	10842.3	5256.27	3743.77	10222.2	4149.42	9873.51	11936.8	14018.2	7385.81	12476.2	12026.1	8717.31	6572.27	12162
	3608.66	4194.11	5206.91	5584.7	5895.65	4734.87	4518.36	5517.48	6660.26	4728.75	5264.3	6913.65	4245.13	7873.33	7952.25	6070.58	5981.67	3849.83	6439.8	5656.27	6965.06	10215.3	10027.3	8757.11	6309.3	9831.91	9159.78	8352.25	6299.22	7181.13	11009.3	7015.56	9965.07	10984.9	10856.6	10878.9	5270.33	3751.4	10260.4	4157.86	9909.96	11988.3	14080.5	7409.37	12533.2	12076.6	8744.57	6590.42	12211.2
	3614.62	4202.28	5218.61	5597.32	5913.69	4744.56	4528.52	5533.16	6681.96	4740.9	5277.38	6937.94	4255.27	7902.01	7981.65	6088.72	6000.6	3856.8	6458.33	5671.32	6986.81	10254.8	10069.2	8790.66	6323.57	9871.89	9196.31	8383.13	6318.58	7204.59	11052.8	7036.66	10006.2	11030.4	10900.1	10915.6	5284.42	3759.06	10298.7	4166.32	9946.53	12040	14143	7433	12590.5	12127.3	8771.9	6608.61	12260.7
	3620.62	4210.49	5230.33	5609.98	5931.8	4754.31	4538.72	5548.91	6703.74	4753.09	5290.49	6962.32	4265.43	7930.8	8011.14	6106.92	6019.58	3863.8	6476.89	5686.42	7008.68	10294.4	10111.2	8824.33	6337.88	9912.04	9232.97	8414.13	6338.01	7228.16	11096.6	7057.83	10047.4	11076.1	10943.7	10952.3	5298.55	3766.74	10337.2	4174.8	9983.22	12091.9	14205.7	7456.68	12647.9	12178.1	8799.3	6626.85	12310.2
	3626.64	4218.73	5242.08	5622.69	5949.97	4764.1	4548.95	5564.73	6725.61	4765.32	5303.65	6986.82	4275.63	7959.7	8040.73	6125.18	6038.62	3870.82	6495.49	5701.57	7030.65	10334.2	10153.4	8858.11	6352.2	9952.35	9269.77	8445.23	6357.5	7251.84	11140.5	7079.04	10088.8	11122	10987.5	10989.1	5312.71	3774.45	10375.7	4183.29	10020	12144	14268.8	7480.43	12705.6	12229.2	8826.78	6645.14	12359.9
	3632.7	4227.02	5253.86	5635.44	5968.2	4773.95	4559.21	5580.63	6747.56	4777.6	5316.84	7011.41	4285.86	7988.71	8070.42	6143.5	6057.71	3877.86	6514.13	5716.77	7052.74	10374.1	10195.7	8892	6366.56	9992.83	9306.72	8476.43	6377.06	7275.63	11184.6	7100.32	10130.3	11168.1	11031.5	11026	5326.9	3782.18	10414.3	4191.8	10057	12196.4	14332	7504.24	12763.6	12280.4	8854.34	6663.47	12409.8
[truncated: 7,708 more rows]
[truncated: 149 more columns]

## Sheet: Analysis
Cell:	Peak Time 1	Peak Time 2	Peak Time 3	Peak Time 4	Peak Time 5	Peak ZT 1	Peak ZT 2	Peak ZT 3	Peak ZT 4	Peak ZT 5	Peak ExT 1	Peak ExT 2	Peak ExT 3	Peak ExT 4	Peak ExT 5	Peak 1 luminescence value	Peak 2 luminescence value	Peak 3 luminescence value	Peak 4 luminescence value	Peak 5 luminescence value	Trough Time 1	Trough Time 2	Trough Time 3	Trough Time 4	Trough Time 5	Trough Time 6	Trough ZT 1	Trough ZT 2	Trough ZT 3	Trough ZT 4	Trough ZT 5	Trough ZT 6	Trough ExT 1	Trough ExT 2	Trough ExT 3	Trough ExT 4	Trough ExT 5	Trough ExT 6	Trough 1 luminescence value	Trough 2 luminescence value	Trough 3 luminescence value	Trough 4 luminescence value	Trough 5 luminescence value	Trough 6 luminescence value	Rising Edge Halfmax Time 1	Rising Edge Halfmax Time 2	Rising Edge Halfmax Time 3	Rising Edge Halfmax Time 4	Rising Edge Halfmax Time 5
[truncated: 198 more rows]
[truncated: 44 more columns]
