# Supplementary material for: Single cell model for re‐entrainment to a shifted light cycle
Source: FASEB J. 2022 Sep 3;36(10):e22518. doi: 10.1096/fj.202200478R (PMC9543151; doi:10.1096/fj.202200478R)
Supplement: Supplementary file 32 — Dataset S31 [file FSB2-36-0-s026.xlsx]

## Sheet: Information
Cell num	X	Y	Size
1	106.125	137.875	8
2	107.714	133.143	7
3	109	120	9
4	108.4	127.8	5
5	110.4	124.2	5
6	111	131	9
7	110.5	139	6
8	111.5	114	4
9	112	127.5	6
10	111.5	144	6
11	111.6	151.8	5
12	112.75	117.75	4
13	113	121	9
14	113	135	9
15	114.143	124.714	7
16	114	139	9
17	115	112	3
18	114.875	114.875	8
19	114.4	130.8	5
20	114.5	143.5	4
21	114.5	147	6
22	115.5	109	6
23	116.25	128.25	4
24	116	153	9
25	116.875	134.125	8
26	117.2	149.6	5
27	117	157	9
28	118	118	9
29	117.8	125.4	5
30	117.5	137.5	4
31	118	142.5	6
32	118	146	9
33	119	109	9
34	119	112	3
35	119	122	9
36	118.5	162.5	4
37	120.143	114.714	7
38	120	131	9
39	119.5	166	6
40	119.6	169.8	5
41	121	127.5	6
42	120.5	135	6
43	122	139	9
44	121.333	142.333	3
45	121.25	147.25	4
46	122	150	3
47	122	152.5	6
48	122	159	9
49	122	162.5	6
50	122.25	108.75	4
51	122.5	155.5	4
52	123	166	9
53	123	170	9
54	123	173.5	6
55	124	119	9
56	124.2	122.6	5
57	123.25	131.25	4
58	124	145	9
59	125	111	9
60	124.5	115	6
61	125	126	9
62	124.6	178.8	5
63	125.8	107.4	5
64	125.5	129.5	4
65	125.5	134.5	4
66	125.4	138.2	5
67	126	157	9
68	126	161	9
69	127.125	148.125	8
70	127	166	9
71	126.5	171	6
72	128	115.5	6
73	127.75	140.25	4
74	127.5	144	6
75	128.143	174.286	7
76	127.5	180	6
77	128.5	110	6
78	129	113	3
79	129	119	9
80	129	130	9
81	129	135	9
82	129.143	151.286	7
83	130	124	9
84	129.5	157	6
85	131	140	9
86	131	143.5	6
87	130.5	147	6
88	131	166	9
89	131.5	108.5	4
90	132.286	111.857	7
91	131.5	115.5	4
92	131.75	153.25	4
93	131.5	175	6
94	132	184	9
95	132.5	119	6
96	132.667	126.667	3
97	132.25	132.25	4
98	134	136	9
99	134.125	170.125	8
100	135	123	9
101	135	130	9
102	134.714	141.857	7
103	134.5	145.5	4
104	135	152	9
105	135	163	9
106	134.5	166.5	4
107	135	174	9
108	134.5	180	6
109	135.5	119.5	4
110	136	126.5	6
111	136	159	9
112	138	136.5	6
113	138	144	9
114	138	148.5	6
115	137.714	179.857	7
116	137.5	183.5	4
117	138.5	123.5	4
118	138.5	129.5	4
119	139	133	9
120	139	140	9
121	139	152	9
122	139	155.5	6
123	139	166.5	6
124	139.5	126.5	4
125	140	163	9
126	140	171	9
127	141	182	9
128	141.6	136.8	5
129	141.5	145	6
130	142.5	141.5	4
131	143	149	9
132	143	155	9
133	144	158.5	6
134	143.875	168.875	8
135	145	166	3
136	145.75	152	4
137	146	163	9
138	147.333	123.333	3
139	147.5	128	6
140	147.5	131.5	4
141	147.5	135.5	4
142	148.4	119.8	5
143	148.5	139	4
144	149.4	102.8	5
145	149.75	108.75	4
146	150	112	9
147	149.5	115.5	4
148	150	125	3
149	149.4	145.2	5
150	150.5	99.5	4
151	151	122.5	6
152	151	128	9
153	151	131.5	6
154	151	136	9
155	152	106	9
156	152	119	9
157	152	140	9
158	152	143	3
159	153	102.5	6
160	153	116	3
161	153	146	9
162	153.5	98	6
163	153.5	109.5	4
164	154	113	9
165	153.5	149.5	4
166	154	155	9
167	155	124	9
168	154.5	136.5	4
169	156.286	117.143	7
170	155.5	120.5	4
171	155.5	128.5	4
172	156	132	9
173	155.5	139.5	4
174	155.6	142.8	5
175	157	97	9
176	157	106	3
177	157	109	9
178	156.5	147.5	4
179	157	151	9
180	157.5	103	6
181	157.5	112.5	4
182	158	156.5	6
183	158.5	124.5	4
184	159	128	9
185	159	136	9
186	158.5	139.5	4
187	159	143	9
188	159	160	9
189	160.286	99.1429	7
190	159	116	3
191	160	121	9
192	160.25	154.25	4
193	160	164	9
194	160.714	103.857	7
195	160.5	108	6
196	161	132	9
197	160.5	151	6
198	162	95	9
199	162	117	9
200	162	125.8	5
201	162.286	140.857	7
202	162	146.286	7
203	163	113	9
204	162.25	159.75	4
205	164	106	9
206	163.5	109.5	4
207	164.125	135.125	8
208	164.25	138.25	4
209	163.5	151	6
210	164	156	9
211	165	100	9
212	164.5	123	6
213	165	131	9
214	165.286	143.143	7
215	165	162	9
216	164.5	165.5	4
217	165.667	148.333	3
218	167.143	96.7143	7
219	166.5	109.5	4
220	167	118	9
221	166.5	127.5	4
222	166	152	3
223	167	106	3
224	168	123	9
225	167.333	155.333	3
226	168.125	158.875	8
227	168	167	9
228	168	101	3
229	168.5	114.5	4
230	168.5	132	6
231	169	138	9
232	168	142	3
233	169	147	9
234	169	152	9
235	168.5	162.5	4
236	170	105	9
237	170	108	3
238	169.857	110.714	7
239	170	128	9
240	171	98	9
241	171	101.5	6
242	170.5	119	6
243	171.143	141.286	7
244	171	172.5	6
245	171	175.5	6
246	171.333	94.6667	3
247	172	114	9
248	171.5	124	6
249	172.143	131.286	7
250	171.4	157.2	5
251	172	161	9
252	172	165	9
253	172	169	9
254	173	136	9
255	172	146	3
256	172.5	151	6
257	173.5	106	6
258	173.5	110.5	4
259	174.143	154.286	7
260	174.333	98.6667	3
261	174.5	102	6
262	175.125	117.125	8
263	175	120.5	6
264	175	123	3
265	175	126	9
266	175	140	9
267	175	147	9
268	175.5	113.5	4
269	175.5	130	6
270	175.5	150.5	4
271	177	136	9
272	176.5	143.5	4
273	177	163	9
274	177	170	9
275	177.667	103.333	6
276	178	108	9
277	179	111.5	6
278	179	115	9
279	179	118	3
280	178.5	121	6
281	178.5	124.5	4
282	179	149	9
283	180	128	9
284	180	132	9
285	179.5	141.5	4
286	180	145	9
287	181	154	9
288	180.5	157.5	4
289	180.875	160.875	8
290	181.6	108.8	5
291	182	124	9
292	182.5	112.5	4
293	182.5	116	6
294	182.75	142.75	4
295	182.875	148.875	8
296	183.5	120	6

## Sheet: Raw Data
Cell:	1	2	3	4	5	6	7	8	9	10	11	12	13	14	15	16	17	18	19	20	21	22	23	24	25	26	27	28	29	30	31	32	33	34	35	36	37	38	39	40	41	42	43	44	45	46	47	48	49
	14942.8	18151.3	15728.2	16560.9	23198.7	33970.7	20266.5	14355.5	37604.7	18451.2	9430	20991.2	27847.3	43039.8	44071.3	35188.2	15451.7	28676.6	45696	30396.5	20806.8	13844.8	47251.5	16479.4	61390.4	25511.6	12148.2	45678.7	50526	49148.5	46755.2	36366.6	18976.4	31953.3	54879.3	13382.5	54141.6	63645.3	11871.8	11215	65237.3	60697.7	52019.8	53124.3	32335	27986.3	31170.7	25595.6	16456.3
	13430.4	16183.7	14665.3	15749.6	21233.6	28087.1	18692	11543.2	32831.5	17513.5	8780.2	18674.5	23870.9	37312.6	36153.4	31319.8	13453.3	25853.8	39057.2	26509.2	19912.8	11448	41297.2	15238.6	52535.4	22430.8	11987.4	37757.1	42097	43240.8	42082.8	31727.6	15802.9	24909.3	43062.8	10972.8	44016.7	54776.8	10660.2	11066.3	52991.3	50664.9	44195.2	44682.7	27354.8	24588.3	26452.3	21300.2	13900.2
	10780.8	13098.3	11455.3	11772.6	17034.8	20797	13688.7	8499.5	25535.3	14452	7214.6	14441.5	17552.4	27528.6	25304.9	24014.9	10320.7	20328.4	30642.2	20170	16285.8	9391	30878	12028	39607	16353.6	11328.8	29671.4	30266.8	32450.5	31473.3	25537.1	11947.5	16941.7	30091.4	8366.75	32829.4	40758.2	8936	10346.4	38168.7	36445.2	33200	30512.7	20899.8	18982.7	20944.8	17676.4	11218.3
	8789.75	9904	9489.33	9276.6	13808.2	16492.4	10515.5	7065	20485.5	11670	6291.4	11113.5	14225.2	20966.4	18580.4	18879.7	8477.67	15973.1	21964.2	15058.8	13197.3	7809.75	23962	9675.44	30215.2	12664.8	9944.78	24652.9	23061.2	23582	23907.2	20293.3	10260.2	13746.7	23348.2	7103	25996.3	31275.3	7492	8492.4	28130.3	27808	25815	21928.3	15936.2	15338.7	16079.3	15001.1	9247.17
	7355.62	7605	7926.22	7402.2	10778	13193.6	8207	5864.75	16146	9412.83	5228	9273.5	11021	16496.1	13887.9	14237.1	7359	13403.6	17486	11805.5	10727.8	6699.75	17972	7757.78	22956.8	10428.6	8275.78	19600.6	17260.6	17137.5	18228.5	16950.7	8000.38	11077	18983.3	5622	21034.1	24723.3	6130.83	7354	21805.7	21899.7	20834	17378	12752.8	13226.3	12466	12406.1	7038.83
	5861.88	6159	6227.67	6042.2	8423	10789.9	6625.33	4633.5	12223	6535.33	4594.2	6812	8188.11	12306	10063.7	10692.8	5753	9960.5	13147.6	8875	8284	5868.75	12972.5	6295.67	17002.9	8488.8	6885.11	14327.3	12812	12397.2	13697.8	12755.2	6271.88	7922.67	14324.3	4913.75	14406.9	18584.9	5047.67	6217	16336.2	16866.5	14698.8	12346.3	9869.5	11149	9551	9384.22	5585.17
	5171.88	5017.57	5844	5237.8	6862.4	8256.11	5439.17	3964	9835.92	5254.5	3839.6	6317	6769.78	9363.78	7746	8360.89	5063.33	7860.88	10034.2	6876	6629.17	5844.75	10364.2	5236.33	11638.8	6383	6016.11	11165.1	9789.2	10016	10528.7	9845.11	5361.12	6432.67	11006.9	4385.5	11045.9	14148.7	4289.17	5014.6	12509.3	13439	11312.4	9291	7778.5	9090.33	7526.33	7154.33	4601.5
	4819	4144	5837.78	4476.6	5705.4	6602.78	4433.33	3683.75	7911.17	4208.33	3326	6118.75	6039.67	7305.33	6162.71	6714.67	4487	6679.25	8166.8	5522.75	5507.5	5785.5	8188	4705.67	9398.12	5381.8	5740.11	9085	8243.2	7889.75	8438.33	8048.67	4345.62	5439.33	9233.22	4002.5	8643.71	11170.1	3910	4801	10229.7	11841.7	9897.89	7963	6515.75	7712.33	5754.17	5882.33	4073.83
	4468.38	3879.43	5139.56	4178.4	4805.8	5798.33	4187.5	3363	7521.5	3950.67	3259.4	5746.25	5277.78	6669.22	5731.57	6470.22	4056.67	5983.5	7190.4	4904.75	5223.5	5935	7042.25	4337	8500	4696.2	5380.11	7262.67	6873.4	6698.5	7191.67	6942.22	3704.62	4336	7708	3848.5	7037.71	9113.33	3782	4453.8	9158.67	9492.17	8439.33	6924.33	6185.75	7466	5521	5431.44	4006.33
	4227.25	4434.86	4868.44	4031.4	4493.8	5757.78	4552.17	3464.5	7473	4029.33	3189.2	4801.75	5211.78	6721.56	5468.57	6362.33	3784.33	5427.75	7876.6	5041	5142.5	6000.5	7403.75	4315.44	8162.25	4715.2	5163.56	6554.33	7294.8	6942.25	7308.5	6418.22	3718.5	4249.33	7223.78	3879.25	6503.57	9196	4119.17	4807.4	9082	9037.17	8120	7549.67	6072.25	7392	5529	5526.11	4224.83
	3934.12	4756.29	4901.78	4232.6	4849.4	6291.11	5030	3540	7216.17	4513.17	3847.4	4720.25	5537.22	7586.67	6385	7276.78	3812.67	5922.62	9459.8	6412	5524.67	5935	8096.5	5036.56	9281	5394.4	5255.44	6969.89	8481.6	8070	8486.17	7832.56	3979.75	4574.33	8558.44	3951.75	6597.71	10968.6	4730	4776.8	10242.3	10359	9604.33	9044.33	7140.25	8252.67	6944.17	6273.33	4977.83
	4519.62	5889.29	5314.89	4753.6	5723.4	7663.56	5972.83	3987.5	8369.83	4965.17	4234	5221.25	5962.78	9108.78	8322.43	8710.89	4089	7341.75	11384.2	7588	6760.17	5057.75	10486.5	6042.56	11686	7080.6	5985.33	8355.11	10535.6	9772	10184	9594.44	4054.62	5213.33	11641.1	4743	7536.57	14324.3	5446.33	5386.8	13226.2	13240.3	12756.6	11721.7	9075.25	8966	7763	8103.22	6556.83
	5154	6645.29	5352	5495	6439.8	9068.44	7040.5	4521.25	9416.17	5952.83	5084	6277.25	7060	11649	10144.7	10749.8	4478.33	8282.75	13799	9114.75	9028.5	5396.5	13038.2	7138.78	14870.6	8530.2	6641.11	9501.11	12719	12006.2	12436.8	12010.4	4603	5770	13600.1	5442.75	8340	17280.9	6532.17	6065.4	16526.2	17258.8	15410.1	15134.3	11010.5	9766	9675.17	11232.3	8078.17
	5892	7221	6018	6360.2	7960.4	10582.8	8547	5187	12000.2	7140	6120	6839.75	8603.89	14110	12979.9	13051.9	5471.33	9407.62	16856.2	11465	11228.5	6265.75	15405.2	8297.56	18630.4	10095.6	7866.44	11149.8	15996.8	15033.2	15173	15022.6	5237.88	7385	15494	6143.75	9597.57	20919.9	7355.33	6665.2	20138.8	20770.7	19217.2	18052.7	13449.2	11291	11361.3	11748.6	9415.17
	6629.38	8452	6454.44	7197.6	8873.4	13003.7	10229	5608.25	14429.2	8593.5	6877.2	7831	10796.1	17098.1	15478.3	16176	6078.33	11165.1	20303.8	13639.5	13219.8	7331.75	18920.8	9476.22	22705.5	11790.6	8696.22	13346.9	18934.4	19354.5	17901.8	18489.1	5809	8600.33	17687.4	6717.75	12312.4	25531.4	8653.67	7398.4	23403.8	25149.3	23279.2	21583.7	15361	13516.3	13691.2	13342.2	10937
	7508.62	10068.4	7313.22	8560.6	10398	15925.1	12302.8	6250.75	16658.7	10128.5	8047.8	8878.5	12974.8	20606	17266.4	19489.4	6272.67	12961.1	23219.8	16770.2	15234.2	7841.75	21940.2	10685.8	29338.1	13354.6	9856.33	16534.4	22710.8	23222	21882.3	21846.6	6472.38	9645	21410.1	7344.5	14437.3	30557.3	10162.7	8168.4	29533.5	29572.2	28361.9	25896	18417.5	15438.3	15827	16026.1	13236.7
	8316	11946.7	8127.56	9250.2	11551.3	17840.9	13799	6725.25	18402.7	11758.5	9171.2	9106.5	15208.6	23805.4	19846.1	22128.8	7172.33	13546.4	25485.6	18784.2	17143	8015	25258.8	12147.1	34624.4	15436.4	11003.1	19780.9	27651.2	28139.2	25139.8	25569.3	7033	10696	24404.9	8170.5	16789.1	34767.8	10783	8697.2	32709.5	33490.7	33335.6	30314.3	20801	17217	17364.7	17391.2	14291.3
	9010	12450.6	8701.56	9979.2	12667	19801.7	15298.7	7157.5	20291	12917.2	9970.8	10485.8	16828.3	27287.1	22129.3	25132.3	7985	13634.6	28408.6	21287.5	19080	8392	28432	13389.8	39378.6	17362	11580.6	21871.4	30904.4	31312.2	27352.3	28690.9	7461.62	11863.3	28329.4	8370.25	19059.1	38211.4	11205.7	9381.2	35497.3	36794.7	37034.6	33996	23025.2	19384	18372.3	19732	15363.8
	9546.12	13825.7	9067.78	11115.4	13967.6	21990	16412.3	7535.5	21883.2	13353.5	10545.8	11261.2	17464.6	29483.7	23342	27226.2	8312	14887	30033.6	22503.5	18799.8	9256.25	30232.8	13851.5	41323.2	18191.4	11918	24803.4	33490.2	34383.2	30229.2	30305.8	7913.38	14440.7	29692	8930	22152	40864.4	11773.8	9376.6	38050	38155.3	39283.9	36227	25683	20725	19601.8	20757.6	16242.2
	9747.38	14054.3	8874.33	11173.2	14828.8	22361.6	16773	7624.25	22467.2	13864.2	10358.2	11815	17484.6	29626.7	23963.4	27869.3	9190.67	15545.6	30642.2	21767.5	19313.3	9694	31001.2	14215.6	42628.6	18871.4	12466.6	27156.9	33571.2	34304.8	31209.2	30251.2	7915.12	15149.7	29905.6	9002.5	23861.6	41674.1	11751	9413.6	39809.5	38174.8	39786.6	35939	25370.8	20472.3	20444.3	22348.9	17299.2
	9312.25	14113.9	8906.89	10682.2	14648.6	22158.4	16066.7	7721.75	21643.2	13751.8	10102.2	12211.2	17656.6	28972.7	23718.7	27681	9846.67	15144.9	29973.8	21727	18495.7	9333.25	30433.8	14094.7	41745.9	19337.6	12539.8	28892.1	33526.6	33956.2	31195.7	30240.3	7824.5	14599	29693.9	9120.25	24657.1	41834.9	11490	9015.2	39320.7	38567.8	39709	34938.3	25250.5	20986.7	20122	23470.1	17383
	9181.5	13123.9	8576.78	10088.4	13646	21284.2	15003	7216.75	20156	13449	9751.8	11718.5	16893.4	27598.8	22814.3	26778.9	9122.33	13998.6	28599.6	20596.2	17975.8	8571.25	28698	14103.2	40306.4	19155.4	12240.3	29837.8	31183	32124.8	30102.3	29483.9	7517.88	14646.7	29329.8	8754	25296.1	40816.4	10898.5	9160	36932.5	36673.7	38238.9	32701	24566.2	20408	19493.2	23360.6	16271.2
	9112.75	12208.6	8353.67	9624.4	13000.4	20217.9	14392.7	7269.25	19308.7	12640.7	8797.8	11443.2	15826.3	26428.6	20869.7	25907.8	9020	13529.1	27388.2	19423.2	16429.7	8580.25	27498.5	12932.8	38204.8	17469	11483.7	28872.9	28877	29480.8	28800.2	27338	7196.25	14918.7	27468.6	8253.75	23987.9	38550.8	10696.8	9445	34587.5	34982.8	35785.6	30238.3	22737.8	19833.3	18440.7	22514.4	15139.5
	8929.12	10981.7	7849	9162	11973.4	18075.3	13467	6956.25	17879.2	12911.2	8447.8	11081	15158.9	24559.4	18794.7	23871.1	8322.33	13048.5	24579.6	17751.5	14516.3	8229.75	25900.5	11778	34341.6	16009	11785.4	28795.8	25115	26859.2	26811	25655.8	6634.25	13611.7	25025	8167	22137.3	36285.9	10088.7	8951	31458.8	31257.3	33457.9	28448.7	20788.2	18291	16813	21721	14841.8
	7993	10148.3	7487.33	8352.6	10739.6	15981.3	12136.5	6712.25	15771.7	12036.7	7787.4	10234	14133.7	21812.1	16035.9	22028.7	7635.67	11613.6	22256.6	16131	13308.2	7781.25	22162.8	10714.7	30023.8	14590.4	11578.2	26025	22291.6	23625.8	25012.5	23914.9	6244.25	11367.3	22246.7	7702.25	19806.1	32837	9548.67	8996.8	27500	28173.2	31077	26420.7	18811.5	16916.3	16545.7	20576.1	14244.5
	8046.25	9529.71	7269.11	7697	10358.4	14223.8	10566.5	6890	14103.8	11145.8	6956.8	9392.75	13093.9	19630.9	14249.4	20437	7081.33	10377.2	19930.4	14733.2	12341.3	7432.5	20466.5	9842.44	27593.2	13774.2	10500.3	23668.3	20084.6	21525.2	24319.2	22991.1	5810.25	10478	19508.2	7254.75	17400.9	29031.3	9243.67	8716.6	24445.3	25306.3	29240.1	24997	17532.5	15222.7	14872.7	18604.8	12842.5
	7790	8926.57	6919.33	7095.8	9487.2	13212.2	9297.17	6386.5	13220.5	10051.2	6175.6	8454.5	12016.3	17343.9	12101.6	18255.4	6227	9282.75	18343.2	12772	11150.8	6218	17995.8	8657	25038	12312.4	9183.22	20993.8	17879.8	19089.5	23518.3	21488.9	5414.12	9460.67	17914.3	6538.75	15245.9	26341.8	9060.83	8318.8	21422.7	23056.5	27219.1	22167.3	15883.8	13657.7	13075.7	17074.7	12181.8
	6823.88	7979.14	6318.33	6545.8	8724.2	12040.6	8462.67	6139.5	12296	9253.67	5526.4	7792	10693.2	15908.1	11510.1	16432	5790.33	8329.5	16885.8	11415.5	9945	6303	15337.5	8426.22	22745.9	11267	8423.33	18082	15458.6	16529.5	20881.2	19779.1	4821.25	8294	15121	6381.5	13877.6	23368.7	8359.5	7404.6	18483.7	20436.2	23990	19704.3	14519.8	11993	11913.3	15023.2	11550.2
	6194.38	6608	5726.67	5819.8	7463.2	10193.1	7478.83	5758	10646.8	8438.67	5052.6	6872	8913.67	14351.8	9664.57	15203.2	5610.67	7450.38	14239.6	10362.8	9168	5750	13050.2	7727.33	19691.8	10470	8050.89	14571.9	14560.6	14537.8	18808	17958.7	4346.62	7541	12671.4	5966.25	12340	20943.2	8020.83	6591.6	16375.7	18208.7	20496.1	18051.3	12785.2	11358.7	11136.8	13123.3	10311.2
	5763.75	6067.57	5355.11	5403	6849.2	9216.11	6814.33	5206	9457	7844.5	4730.8	6258.5	7818.78	13534.6	8430.71	13125.8	5186	6803.75	12484.8	9279.75	8227.83	5222.25	11467.8	7169.44	16695.9	9423.6	7913	12159.1	13174.4	13113.5	16976.2	16290.1	4146.75	6894.33	11177.9	5767.75	11478.4	19027	7861	6192.4	14264.8	16279.5	17495.8	15697.7	11725.8	10753	10506	11552.1	9495
	5130.88	6158	4856.22	4821.8	6308.6	8583.22	6126	4686	8741.17	6734.5	4241.4	6147.75	7113	12456	7579.71	11353.3	4996.67	6504.25	11054.6	8268.25	8191.17	5309.25	10662.2	6395.11	13975.2	8816.2	8224.67	11222.9	11862	16069.2	14475.3	14360.2	3952.75	7183	10265.9	5378.5	10167.6	17454	7588.83	5750.6	11974.7	14638.2	15765.8	14434	10873.2	10102	9773.67	10328.4	9166.5
	4767.12	6077.86	4744.33	4636.4	5757.8	8091.44	5602	4552.5	8707	6210.83	3932.4	5743	6416.56	11561.8	6720.14	10122.6	4586.33	6029.75	10677	7666.25	7804.83	5131	9834	6468.56	11729.2	8439	8588.44	10525.9	11558.6	10500.2	12647.7	13711.6	3916.5	6968.67	9763.89	5319.75	9335.57	15651.6	7728.17	5295.4	11184.3	12928.7	14333.8	13154	10760.8	8843.67	9058.67	9074.22	8969.17
	4707.5	5892.43	4776.22	4804.4	5662.6	7937.67	5436.33	4325.25	8596.67	5609.83	4081	5740	6407.67	11189.9	6799.71	9255.33	4490.67	6279.62	10579.6	6924	7429.83	5139.25	9455.5	6090	11182.5	8247.6	8351	9019.11	11637.2	9955.75	12060.3	12558.1	3839.75	6506.33	9528.22	5054.25	8396.57	14464.8	7682.67	4925.2	10803.7	12397.7	13884.6	12410.3	13927	8759.67	9345.17	8507	7731
	5019.25	5913.14	4953.11	4682.8	5827	7888.89	5718.17	4224.5	8566.83	5128.83	4247.2	5700.25	6155.89	11811.6	7089	8984.67	4416.33	6439	11259	7024	7171.5	5535	9226.5	6293.22	11298.4	8261.8	8350.78	9097.22	11101.4	9887.5	12249.7	12511	3719.5	7460	9938.44	4998.25	7992	14415.9	7203.5	4790.6	11846.8	12619.3	13679.9	13428	10049.2	8693.67	9534.33	8595.22	7809.17
	5530.5	5826.14	5101.33	4995.6	6010.8	8559.22	6022.33	4106.75	9246	5430.83	4934.4	5647.75	6433.67	12754.2	7673.29	9444.67	4452.67	6571.75	12132.2	7966.5	7935.33	6013.5	10342.5	6601.89	12232.8	8298.2	9127	9040.67	11578.4	10663.5	12832.8	12698.6	3947	7046.67	10840.7	4950.75	8518.29	15446.2	6865.17	4595.2	13325.8	13174.3	14425.1	14292.7	10893.5	8991	9896.83	8991.67	8201.33
	6133.5	6500.86	5231.11	5377	6453.8	9345.44	6988.83	4414.25	10150.8	5996.67	5326.4	5482	7087.22	14069.9	8722.43	10744.9	4664.67	6697	13436.2	9209.75	9664	6936.75	12032.2	7168.22	14657.5	8753.2	9146.33	9575.22	13362	13089	13708.8	13485	4536.5	8605.33	12251.8	5494.75	9961.14	17481.9	6818.33	4867.2	15405.5	15172.7	16112.2	16590.3	12150.8	10149.3	10491.5	9326.67	9254.33
	6733.12	7205.29	5946.33	6145.4	7366.8	10765.9	8192.83	4562	11660.7	6886	6019.4	6185	8289.56	14942.1	10820.4	11975.8	5634	7493.12	15179.6	10170.8	11232.2	8227.75	14383	7989.89	17482	9935.6	9334.56	10801.1	15205.2	15262	15199	14574.9	5014	9190.33	13764.4	5744.75	10965.9	19759.8	7253	5008.8	18161.5	17496.7	18287.4	18925	13879.5	11960.3	11748.5	10133.1	10560.8
	7243.12	8579.29	6433	7052.8	8592.4	12014.6	9494.83	5191	13305	7904	6750.4	7502.5	9727.56	16202.4	12610.7	13801.8	5806.33	9090	17109.8	12300.2	12448.3	9696.5	16537.5	9110.67	20784	11343.8	9610.44	12304.9	17166.6	16924.5	16703	16905.3	5642.12	9330.67	16464.2	6067.5	12294.6	22893.9	7413.33	5278.8	21228.3	20168.2	20525	22866.7	16372.8	13338	13140	11664	11739.2
	7664.38	10064.6	7283.33	8065.4	9542.4	13935.7	10556.5	5577.25	15193.2	9017	8011.2	7864.5	11062.4	18701	15244.4	15832.2	6374.67	10575.6	19878.2	13992.8	13877.3	11267.2	19574.2	10030.4	25099.6	12469.4	10493.6	14379.6	20315.8	20151.8	19417	19616.2	6440.88	9952.33	19160.8	6604.75	14246.4	26736.6	8055.5	5927.8	24276.3	23401.2	23379.6	25430	18874	15458.3	14561.8	13300.7	12657.2
	8710	11122.3	7849.56	9149	10717.4	16178.4	11906.3	6241	16776.7	10178.7	8854.8	9217	12422.4	21076.9	18098	17772.3	6720.33	12500.9	23254.2	16429.2	15023	11424	22564	11250.9	29389.9	13890.8	11491.1	17554.6	23101.4	24031.5	21902.2	21814.8	7282.38	11168.7	22163.3	7346.75	16811.1	30515.1	8939	6311.8	28547.8	27187.2	26171.6	28563	21191.8	16678.3	16199.3	15020.3	14426.5
	9089.5	12003.6	8801.22	9725.2	11743.2	17742.9	13242.8	6748.75	18012.2	11023	9027.6	10099	13844.9	22869	20280.3	19845	7549.67	13980.9	25329.2	17689.4	15697.2	12002.2	24384.2	12366.2	33221.8	15810	12590.2	19848	24942.6	26796.8	23790.5	23427.2	8088.38	13339.3	24996.9	7878.5	19661.7	34658.6	9498	6658.4	31174.8	30161	29403	31217.7	23459.2	18824.7	18059	17012.1	15971
	9265.5	12012.1	8954.67	9963	11991.2	18794.1	14022.8	7011	18333.5	11969.5	9856	10655.8	14447.3	24235.7	22116.4	21965.3	8042.67	14943.8	26433	19313	17138.5	11338.5	27344.8	12949	36545.8	17142.2	13383.3	22285.8	27811.2	29802	26093.7	26212.9	8268.12	13777.7	27415.2	8226.5	21559.3	37388.4	9905.17	7556.6	34548.5	33309.3	32562.2	34073.3	25396.5	20515.7	19384.2	18849.4	16472.2
	9437.12	12203.4	9054	10655	12865.4	20365.2	15353.8	7304.5	19591.8	12707.5	9620.2	11290.5	15215.6	25371.3	23616.3	23560.2	8193.33	16445.2	28145.6	20082.8	17626.8	11510	28816.5	13120.6	38795.8	17686.6	13160.8	25196.8	29328.8	31743.8	28613	28115.6	8617.38	13645.3	29453.1	8598.5	23548	39424.8	9950.33	7600.8	37004.7	35255.7	34702.4	35616.3	26283.5	20394.7	19847.3	19591	16462.7
	9440.62	12551.1	9149.89	10838.4	13396.2	20847.1	15556.7	7665.25	19805.3	13260.5	9619.4	12049.2	15558.7	25845.1	24272.7	24283.4	8912.33	17190.8	30341.8	20937.2	17815.2	11513.2	30310	13032	40121	17569	12902	27589.4	29629.4	32592.8	29973.2	27939.3	9023.25	14457.7	30405.4	8718.5	24535.6	41540.2	9902.5	7673	39391	35507.8	35834.3	35138.7	25853	21565.7	20123.2	21900.4	16387.7
	9328.25	12569.3	8936.11	10513.6	13120	20199.9	15582.3	7649.75	20220.2	13249.5	9050.2	11474	15290	25617.4	24000.1	24394.4	8981.67	16810	30212.2	20750.8	17431.8	10523.5	30743	12757.4	39754.2	17344	12635.7	28365.3	29554.6	31572	30000.2	28107.2	8683.88	14332	30342.2	8542.25	25072.7	41447.6	9943.17	7769.4	39066.7	35253	35388.8	34670.3	26235.2	21638	20174.5	20571	16764.8
	9245.25	12365.4	9106.22	10347.2	12937	20007.1	14838.7	7919.5	19576.5	12831.5	8822	11544.5	15427.2	24856.8	23144.9	23591.3	8951.33	16136.1	28963.6	19667	16533	10038.8	30426.2	12419	38932.6	17613	12445.2	28565.9	28999.6	31158	29917.2	28138.9	8486.88	13890.7	29459.4	8303.25	24234.7	40964.1	9700.33	7323.6	38748.8	34001	34451.8	33049	25054.8	20733.3	19380.2	20733	16257.8
	9174.75	12008.3	9337.89	9698.6	12298.2	19642.8	14296.7	7691.5	18302.7	12718	8359.8	11720	15046.2	23808.4	22050.9	22789.1	8975.33	15623.6	27145.6	18894.5	15739.7	10029.5	29052.2	11870.7	37692.4	16805.8	11906.6	28851.7	27021.2	29969.8	28641.5	27070.4	8074.38	13919.3	28140.4	7893.75	24241.9	38991.2	9110	7481.2	37048.7	33210.3	32926.7	31320.7	23951.2	20307	18558	19945.8	15146.3
	8382.12	11344	8700.44	9257.8	11317.4	18239.7	13220.7	7496	17078.8	11852.2	7857.4	11065.8	14925.7	22126.1	19952.3	21365.6	8568.33	15048.9	25529.8	17516.5	14780.7	9444.75	26031.2	11602.1	34913	16078.6	11140.9	26975.4	25050	28128.5	27651.8	25403.3	7894	12476	25954.6	7671.75	23258.4	37156.8	8806.33	7279.2	34089	31460.5	30850.9	29533.7	22124.2	19009.3	17815.3	19229.1	13908.2
	7579.25	9924.57	8280	8162.4	10800.2	16016	11615	6721.25	15288.7	10971.8	7717.8	10011	13151.4	19726.4	17295.7	19508.8	7704	13930.2	22762	15924	13005.5	7998.25	23723	10644.2	30948.6	14685.8	10126.8	24339.7	22533.4	25191.2	25510.3	23124.2	7513.38	11443.3	22854.7	6785.5	20667	33550	8904.67	6995.6	30261.2	28959.8	28708.6	27083	20873	17044.7	17190.2	18182.8	12716.5
	7046.12	9205.43	7597.78	7679.6	9890.4	14353.2	10228	6665.25	14054.7	9955	6731.8	9614.25	11791.2	18697.1	14596.7	17800	7235.33	12573	21405.4	14115	11884	7113.75	20766.2	9838.44	28164.2	13594.2	9168.56	21763.7	19567.8	22856	23668	21338.6	6738.12	10049.3	19892.6	6763.75	18637.6	29295.2	7686.5	6430.8	26423.2	26232.7	27242.8	24916.7	18283	15659	15299.2	16978.2	12269.2
	6721	8250.29	7049.11	6792.2	9045.4	12586.1	9032.5	6253.5	12653.7	9032	5988.4	8473.75	10520.3	15324.7	13024.7	15718.3	7035	10951.6	18997.6	12533.8	10730.2	6450.75	17877.2	8496.89	24739.2	12490.2	8629.56	18583.1	16704.6	20693	21460.2	19080.7	6063.12	9296.67	17551.4	6234.75	16770.4	25842.3	7555.33	5936	23500.3	23559.5	25120.4	23144.3	16427.5	13882.7	14016	15417.4	11251.5
	6364.38	7444	6203.22	6265.4	8032.2	10651.9	8227.83	5762.5	11871.7	8216	5584.6	8090.5	9628.22	13579.2	10802.4	14369.4	6473	9630.88	17076.6	11229.8	9357.83	6252	15667	7731.89	21788.5	10931.8	8214	16117.7	15352.8	18672.8	19381.2	17560.7	5474.5	8231.67	16296.2	5844.5	14832.6	22536.9	7005.17	5161.2	20526	20559	22723.6	20762.7	15537.5	12852.7	12703	13805.3	10245
	6047.25	7260.43	6021.33	5839	7671.8	9641	7364.17	5302	10475.3	7397.33	4991.6	7783.25	8797.56	12149.7	9608.29	12501.9	6231.67	8760.5	15662.6	10222.2	8486	6134	14502.5	7042	18640.2	10488	7757.11	13789.1	13230.2	16470	17440	16062.4	5007.75	7226.67	14796	5314.75	12821.7	19285.1	6341.17	4894.4	18539.8	18189	19994.7	18833.3	13756.5	11713	11808.5	11884.2	8843.83
	5585.75	6812.29	5575.11	5555	7277	8708.44	6556.17	4713.5	9371.5	6767.17	4594	7428.75	8541.22	10662.7	8398	11173.3	5690	8229.75	14091.8	8879.25	7852.5	5651	12414	6473.67	15997.2	9193.8	7359	11953.7	12608.4	14413.2	14997.7	14115.9	4635.62	6436.33	13469.3	5213.5	12140.6	17352.7	6035.33	4454	16765.8	14943.3	17416.3	15683	12464.8	10730.7	11423.3	10009	7960
	4918.75	6406.86	5263.89	4811	6589.4	7749.56	5892.67	4683.75	8660.67	5943.67	4577.5	7231.25	8116.78	9824.33	7613.71	9958.56	5229	7881.5	11978.8	8238.75	7307.83	5628.25	11277.8	6055.78	13576.4	8726.6	6856.33	10583.3	11317	12284.2	13267.2	12807.8	4396.38	6121	12351.7	4928.75	10995.7	15903.6	6243.67	4354.2	14648.8	13193.2	14732	13976	10919.5	9846	10567.2	8781.22	7545.17
	4609.12	6418.14	4980.22	4576.4	6157.4	7017.11	5237.67	4213.25	8146.83	5594.33	4221.2	6874	7582.78	8939.33	6961.71	8877.11	4903.33	7003.12	10717.2	7374.75	7153	5800.75	9990.25	5526.44	11853.8	7977	6406.67	9079.78	9847.4	11075.8	14747.2	11749.4	4283.5	5953.33	10838	5021.5	10124.7	14254.3	5990.5	4005.2	13273	12359	13610.1	12746.3	9811.5	8558	9297.5	7806	7151.17
	4476.88	6464.57	4806.11	4439.2	5695.2	6629.78	5394.83	4067.5	7958.83	5314.67	4331.8	6573.25	7576.22	8371.22	6970.86	8359.33	4532.67	6305	9711.8	6913.25	7398.83	5766.5	8820.25	5301.78	11196.6	7737	5918.56	7644	9123	10203.2	10927.2	10922.2	4021.5	5474.33	9468.33	4921.25	9035.71	12933	6017.17	4042.8	11961	11413.8	12855.8	11991.7	9722	8080.33	8625.33	7166	7574.67
	4422.75	5985.29	4881.33	4495.2	5924.8	6702.11	5331.17	3793	8142.67	5080.33	4345.6	6000.5	7629	8359.33	6988.86	8211.44	4391.67	6109	9778.4	6961.5	7302.17	5832.75	9169.25	5226.33	10826.6	7402	5705.78	7112.22	8553	9957.5	10111.5	10093.9	4091.62	5515.33	8591.67	4728.5	8353.43	12985.4	6020	3847.8	10980.2	11068.8	12251.2	12047.7	9478.5	8012.67	8761.83	7056.11	7781.17
	4523	6476.71	4731.78	4882.2	5822.2	7309.33	5518.67	3814.75	8611.17	5134.83	4418	5620.25	7861.78	8579.11	7668.43	8307.78	4167.33	5710.38	10047	7303.25	7517.83	6025.75	9284.5	5500.56	11250.1	7471.8	6026	6940.33	8945.8	10177	10168.8	9897.33	4288.38	5533.33	8754.89	4852.25	8271.43	13085.8	6204.33	4089.4	10669.3	11633.8	12489.8	12438	9889.5	8474.33	8916	7262.11	7644.67
	4804.12	6957	4887.78	5154.6	6472.2	7851.44	5954.67	4116.25	9290.83	5612.5	4671.4	5505.25	8914.67	9302.56	8719	8853.67	4449.67	6058.62	10414.8	7909	8123	6468.75	10100	5774.67	12129.8	7836.8	6439.67	7606.44	9595.8	11239	10359.2	11258.6	4630.12	5705.33	9840	5127	9264.86	13778	6105	4284.4	12319.8	12371.3	13348.1	13410	10836.5	12650.3	9167.17	7718.78	7951
	5022.25	7449	5384.78	5579.4	6857.8	8620.11	6691	4352.25	10099.3	6037.33	5237	6147.25	9556.22	10590.1	10226.4	9582.11	4618.67	6768.88	11968	8615	8430.67	7410	11151.8	6662.56	13720.8	8749.4	6766.44	8625.22	11110.6	12393.2	11304.3	10945.7	4996	6343.67	11305.7	5168.75	10367.4	15830.7	6509.67	4288.2	13898.3	13968	14591.3	14321	11584	9778.33	10112.7	8155.67	8516.83
	5505.25	8258.57	5698.33	6253.6	7246.4	9591	7579.17	4575.5	10961.8	6747.67	5551.2	7040.5	10380.1	11978.4	11526.6	10650.8	5162	7896	13471.6	9781.75	9592	8216.25	12659	7206.67	16168	9065	6958.78	10073.7	12957.4	14597	12542.5	11877.7	5579.38	7025.67	12768.9	5470	11537.1	18419.4	6513.67	4763.8	16647.2	16333.3	15796.1	15707	15202.2	10699.3	10598	8551.89	8902.58
	6057.38	9367.14	6473.22	6921.4	8042.8	10787.6	8480.33	5258.5	11859.3	7435.5	6316	7461	11065	13819.3	12763.1	12210.3	5711.67	9281.75	15298.6	10627.2	9717	8505.5	14516	8096.56	19687.2	10394	7572	12368.8	14907.6	17396	14204	13829.7	6266.12	7958.67	14806.8	5917.75	13444.6	22434	6758.67	5018.4	19566.3	19376.7	17917.6	18207.7	14309.8	11612.7	11951.2	9088.89	9571.17
	6420.25	10042.1	7156.11	7496.8	8821	12092.1	9455.33	5789.5	12765.2	8043.83	6847.8	8199	12102.1	15359.4	14335	13563.7	6243.33	10443.2	17056	11898.5	10984.5	8829	17673	8769.22	22890.2	11329	8278	14698.3	16945.6	19579.2	16423.8	15553.3	6964.88	9372.67	17213.3	6244.75	15608.6	25874.8	7005	5347.2	22777.3	22163.8	20565.8	21037.3	16260.5	12965	12659	10275.1	10215.2
	7060.88	10847.3	7700.22	7923	9332.8	13219.8	10643.8	6524.25	14089.5	9201	7624.8	9199	12813.2	16816	16617.7	15328.6	6558.67	11394.2	18843.2	13488.5	11761.2	9627	19180.8	9559.78	25970.9	11887	8615.78	17155.1	19045.2	23147.8	18075	16871.3	7626.12	10300.3	19718.8	6434	18578.6	28383.9	7143.17	5859.2	25710.7	25731.8	22702.7	23357.7	17140.5	13887.3	13972.7	10965.2	10424
	7525.5	10927.1	8191.11	8657	10350.2	14734.9	11333	7080	14804.7	9769.17	7514.6	9949	13600.1	18565.4	17579.9	17092.2	7720.67	12628.1	20577.6	14711	12285.5	10381.8	21552.8	10268.8	28873.5	12818.8	9154.56	20160.7	21253.2	25598	19521.7	18106.1	8220.5	11487	22006.4	6511.75	21852	31635.3	6945.5	5775.2	29401.2	28377.3	25187.7	24076.7	18918.2	15119	14566.5	12088.8	10980.5
	8030.75	11460.9	8497.89	9319.2	10735.6	15912.3	11855.8	7805	15917.2	10460.3	7767.2	9985.5	14298.7	19838.4	18997.1	17934.4	8035.67	13164.6	23192.8	15238	12716	10423.5	23710.8	10915.1	31327.1	13924.4	9367.89	21668.6	23507.6	26274.5	20924.5	19063.8	8749.88	12868	23590.1	6908.75	23648.9	33814.9	7505.67	6239.8	31873.7	30774.8	27424.6	25588.3	19567.2	16255	15470.8	13007.8	11712
	8308.38	11639.1	8521.11	9618.4	11228.8	16338	12415.8	7728.75	16789.3	10472.3	7850.8	10168.2	14642.1	20836.2	20224.9	18896.7	8317.33	14212.8	24415.2	15719	12699.3	10362.2	25464.5	10736.8	32236.5	13982.4	9592.89	22832.7	24909.6	27609.5	21455.3	20263.7	9234.5	12891.7	24368.9	7114.5	24327.1	35862.4	7138	6334.8	32515.5	32870.2	27796.4	26881.3	20478.2	16850.3	16164.3	13630.6	11944.3
	8130.88	11694	8455	9618	11439.4	15975.4	12590	8198	16736	10426.5	8031.4	10428.5	14391.3	20327.7	19956.3	18743	8454	14284.8	23706.8	15886.8	12525	10380.2	25931.2	10936.8	31642.4	14170.2	9193	23250.4	24362.6	26666.8	21731.7	20366.6	9166.12	13283.7	24498.3	7000.75	24643.9	35259.6	6886.83	6289.2	33138.7	32029.8	27902.7	25844.7	20872	16765.3	16285.7	13628	11127.7
	7762.75	11167.3	8205.22	9199.6	11485	15899	12542	8295.75	16009.2	10660.5	7477.6	10409.8	13736.9	19330.4	19168.9	18120.8	8651.33	14380.5	23210.2	15456.5	11959.5	9917.25	25147.2	10640.1	30548	13922	9218.11	23140.4	24142	26246.2	21382.3	20544.4	8683.25	12506.3	23966.6	6882	23806.9	33811.2	6998.33	6178.2	32335.8	31801.5	27755.9	26633	21150.5	16927	16066.3	13682.9	11128.5
	7495.38	10594.9	8045.89	8715	10552.6	15334.1	11774.2	8282	15577.7	10502.3	7352.2	10003.2	13525.1	18146.7	18702.4	17023.8	8706	14108.9	21851.4	14963.5	11349.2	9075.75	24857.5	10327.9	29408.1	13255	8981.67	23775.4	23567.2	25247.5	21167.3	20156.1	9053.38	11800	23009	6583.75	23090.1	32825.3	6564	5895.4	31296.5	30879	27479.2	25690.3	20299.2	16562.3	15589.2	13720.4	10424.3
	7004.75	9969.71	7840.22	8326.6	9898	14263.3	11092.7	8073.5	15071.8	10019.2	6686.6	9929.75	12964	17002.8	17589	16237.6	8669	14156.5	20431	13747.2	10807.8	8886.25	25335.8	9852.67	28277.8	12397.8	8774.11	23175.9	22374.8	23932.8	20461.8	19101.4	8427.75	11608	22423	6204.5	22043.9	31356.1	6208.67	5780	29633.3	29256.3	26466	24521	19431.5	15136	15068	13206.4	9746.83
	6728.88	9789.86	7235.89	7868.2	9447.8	13309.9	10604.7	7920.25	14092.2	9548.67	6690.8	9322.5	12029	15470	16035	15055	8270	13483.5	18858.4	13550	9948.17	8367.25	21853.2	9150.33	27346.2	11568.4	8263.22	21728.2	20209.8	21790.8	19577.2	19055.1	8296	11294	20929.9	5817	21376.7	29502.6	5853.33	5452.6	27424.5	28100	24751.8	23103.7	18682.2	14249	13900	12095.6	8938.17
	6554.62	9213.29	6522.56	7476	8818.6	12046	9800.5	7610.75	12850.2	9224.17	6242.2	8822.25	10966.3	14363.3	14451.7	14193	7773.67	12380.2	19775.2	12335.2	9210.67	7661.75	19796.2	8582	23283.6	10855.4	7356	20696.2	18936.2	20041.5	18170.3	16612.1	7679.88	10544.3	18852.1	5453.5	19774.1	26820.6	5627.17	5250	25630.2	25098.7	22398.7	22285	17502.5	13392	12952.8	11093.2	8438
	6018.62	8311.71	6132.44	6670.6	7997.8	11009.6	8694.33	6900.25	11864.5	7866.67	5893.4	7649	10226.8	12940.3	12444.3	12396.7	7208.33	11774.1	15166	11160.5	8357.17	7580.5	17528.2	7937.44	20496.9	9597.8	6883.22	18604.7	16311.4	17808	16002.5	15082	6987.38	9799.67	16919.8	5175.25	18759.9	23132	5552.17	4867.4	22866.2	22379.7	20129.3	21076.7	15568	12053.7	11595.5	10187.1	7739.67
	5481.5	7544.29	5774.56	6207.6	7184.2	10026.4	7739.67	7088.5	11099.7	7187.67	5621.4	7489.75	9204.89	11087.6	11128.4	11384.9	7110.67	10985.5	13931	10330.5	7377.33	6984.25	15641.2	7101.78	17761.2	8949.8	6269.44	16753.6	14327.6	15628.8	14638.2	13736.2	6123.88	8532.67	15087.2	4933.5	17365.7	19918.2	5256.17	4434.2	20228.7	19130.7	17841.6	19035.3	14560.2	11187.3	10921.5	9216.11	7213
	5071.25	6976.29	5251.33	5737	6918.4	8994.11	7250.83	6544	10154.3	6463.5	5521.2	6923.25	8645.67	9664.11	9732.14	9878.67	6475	10242.1	11918.4	9063	6689.17	6448.75	14161.2	6813.89	15218.6	7869.8	5662.56	14265.9	12399.6	13805.5	13066	12671.9	5978.25	7640.33	13224.4	4354.25	15374.6	16526.2	4802.33	4278	17122	16448.8	15993.1	16922.3	13756	9882	10022	8087.78	6327.5
	4759.38	6548.43	5131.44	5256.6	6279.4	8166.22	6523	6006	9851.67	5714.33	5293	6770	8137.78	8817.11	8892.14	9014.78	6513.67	9745.25	10681	8569	6208.67	6014.5	12466.8	6009.78	12731.1	7351	5298.44	12204.1	10694.2	12121.2	11871.3	11245.1	5420.38	7240	11971.2	4060.25	13246.1	13990.8	4708.17	3978.8	14706	14082	14371.4	14624.7	12144.5	8904	9136.67	7350.56	6138.67
	4628.88	5861.86	4518.11	4857.8	5484.6	7643.44	5994.17	5359	8931.5	5473.5	5237	6192.75	7985.56	8071.11	8375.71	7861.22	5715	9080.5	9690.4	7866.25	5917.67	5712.75	11172.2	5704.89	11167.6	6765	5094.33	10319.3	10037.4	10971.5	10287.5	10040.8	5349.75	6576.67	10713.4	3952.75	11616.1	12594	5859.5	3919.6	12676.5	12517.7	12705.3	13164	11558.8	8844.67	8521.33	6487	5805.67
	4214.75	5685.86	4455	4714.6	5391	7094.67	5373.5	5047	8261.17	5218.67	5153.2	5989.25	7611.89	7457.33	7373.57	7207.89	6195.33	8232.12	8910.2	7516.5	5803.33	5800.25	9983.25	5499.56	10156.8	6448.8	4723.78	9059.22	8686.8	10076.5	9226.67	9276.67	5407.38	6400.67	9748.44	3922	10227.9	11125.7	4450.33	3710.4	11222	10642.5	11144.3	12154.3	10867.2	8815.67	7824.33	5944.56	5708.33
	4124.12	5313.71	4234.78	4522	4983.6	6865.11	5174.33	4784.75	8030.67	4923.17	5099.8	5727.75	7414.44	6856	7183.43	6666.78	5782.67	7633.5	8750.8	7003.5	5331.83	6060.75	8819	5462.56	9108.38	6218.4	4365	8136.89	8212	9545.75	8681.5	8841.78	5282.5	5883.67	9244	3844	9993.14	10062.2	4413.67	3806.4	10444.2	10027.8	10763.7	11405	10247.5	8088.67	7564.67	5607.56	5581.17
	4058.5	5314	4064.56	4314.8	4823.2	6532.11	5080.33	4672.75	7938.33	4771.33	4819.6	6050	7902	6646.22	7314.43	6821.67	5334.67	7332.38	8311	6952.5	5653	5482.5	8777.25	5441.89	8890.5	6171.4	4496.11	8098	7862.6	9587	8640.17	8962.44	5535.38	6061	9063.33	3710	10043	9549.11	4432.17	3773.2	9626	9395.33	10681.9	11285	9960.5	7948.33	7147	5530	5751.33
	4090.88	5320.14	4396.78	4392.6	4970.2	6951.44	5115.33	4589.5	7929.67	4816.17	4853.6	5763.75	8077	6805.89	7645.14	6787.44	5094.33	7071.62	8475.8	6584	5650.83	5623	8660.25	5838	8964	6155.8	4468.78	8067.11	7857.4	9308	8686.5	9052.11	5967	5813	9072.67	3729.75	9607.71	9572	4446.67	3833.2	9228.67	9352.83	11023.9	11186	10557.5	8599.67	7561.67	5472.78	5986.83
	4162.38	5323.57	4453.11	4554.2	5020	7069.33	5138	4544	7751.33	4889.33	4753.8	5949	8510.33	7054.56	8549.57	7212.11	5657.67	6935.5	8580.4	6817	5689.17	5625.75	9115.25	5937.89	9592.5	6519	4526.33	7807.44	8337.2	9950.5	8995.5	9312.11	6053.88	6089	9513.11	3979.5	9731.71	10094.1	4507.5	3942.6	9561.5	9725.17	11491.8	11625.7	10906.8	9193.67	7647.83	5693.89	6351.67
	4510.25	5254.71	4708.33	4790	5339.8	7514	5656.83	4737.25	8169.83	5186.67	4977.4	5931	8198.22	7427.22	9260.43	7671.78	5494.67	7025.88	9152.8	6796.75	6203.17	5734	9088.5	6029.89	10409.5	6916.6	4755.56	8486.89	9107.8	11074.8	9646.5	10056.4	6393.88	6294	9979.89	4323	10099	10952.2	4390.67	3995.4	10207.5	10946.8	11947.6	11602.7	11226.5	9463	8074	6006.56	6656
	4732.88	5624.43	4873	4945.2	5885.2	8270.67	6105	4868.25	8880.5	5558.17	5081.6	6322	8908.56	8158.67	10241.7	8444.22	5892	7301.88	9865	7442.25	6394.67	6310.5	10189.8	6305.22	11647.9	7345.8	4998.22	9563.56	10211.8	11647.5	10569.3	10452.9	6938.62	7334.67	11228.3	4279	10792	12296.1	4800.83	4267.6	11750	12381.3	12927.4	12322.3	11886.8	10155.3	8569.67	6671.44	6960.33
	5039.62	5932.43	5591.22	5402.8	6355.8	9130.22	6592.83	5159.5	9259.33	6060.33	5181.4	6695	9122.67	9334.56	11661.3	9199.89	6242.33	8097.75	11053.8	8144	6910.5	6863.75	11709.5	6790.44	13266.4	8137.6	5221	10808	11440.6	13563.8	11558.7	11311.3	7347.62	8030.67	12642.1	4603.5	11976.3	14229.4	4873.17	4426	13866.7	14165.7	14028.8	13122	12440.8	11295.7	9391.5	7017.56	6910.17
	5330.62	6282.14	5763.11	5826.8	6813.6	10295.4	7105.5	6084.25	9887.83	6226.17	5520.6	7763.75	9431.89	10085.4	12735.1	9971.33	6883.33	8836	12148.4	8685.25	7748	6243.75	12900.8	7318.22	15337.2	8845.6	5679.78	11834.1	12787.8	14697.8	12599.2	12210.1	7946.12	8567	14208.7	4919.25	13799.7	16189.6	4964.17	4497.4	15863.3	16450.2	15301.4	14232.7	13129.8	11541	9750.17	7313.11	7505.17
	5635.62	6727.71	5724.67	6300	7205.4	11538.1	7707	7060.75	10810.5	6976.33	5992.6	7628	10089.1	10858.2	13677.1	11104.2	7137.67	10232.6	13051.8	9225.75	8369.5	6671.25	14620.5	7761.67	17065.9	9482.4	5852.44	13441.4	14506.2	16315.5	13802.2	12961.9	8158.38	9364.67	15408.3	5431.25	14904.7	18073.6	5408	4930.4	18078.7	19009.2	16998.2	16075.3	14265.2	11930.7	10223	7961.56	7948.67
	6009.5	7091.29	6456.11	6733.4	7799	12234.8	8337.67	7596.75	11345.3	7391	7025.7	8289.5	10308.7	11899.7	14793.3	12124.7	7753	11508.9	14688	10400.8	8902.17	7156.5	16249	8158.56	19089.9	10305.6	6349.44	14765.7	16267.6	18117.5	14933	13792.1	8810.38	10480.3	16640.4	5547.25	16907.1	20440.3	5443.67	5049	20515.5	21282	18760.1	17427.7	15206.5	12474.3	11016	8852.11	8110.33
	6275.19	7660.57	6707.33	7226.6	8386.8	12844.8	8856.5	7631	12298.5	7857	6428.6	8812	10722.9	12815.7	15581.1	12800.3	8423.33	12348.6	15954	11333.5	9951.83	7602.25	17706	8296.67	20860	10665.6	6698.67	15610.1	17971.6	19777.5	15798.3	14941.3	9472.38	12112.3	18227.6	5802.75	18536.4	22597.3	5703.83	5134.6	23327	23934.8	19855.9	18800	15819	13531.3	11975.5	9445	8459.33
	6433.75	7781.71	6951	7571.4	8680	13430.9	9331.5	8404.75	12643	8220.5	6529.2	9260.25	10946.6	13730.3	16189.6	13371.3	9033.33	13348.6	17138.4	11637	10090.2	7799	19463.8	8428.89	22091	10887.4	6878	16460.7	19141.4	20205.8	16870.5	15407.3	9728.75	12513.7	19365.7	6076.75	19515.4	25057.3	5817.33	5348.8	25821.3	25888.8	21193.4	20494.3	16991	14179	12042.2	9608.89	8625
	6659.25	8220	6868.89	7807.2	8678	14041.4	9515.5	9430	12836.7	8476.17	6652.2	9788.75	11595	14170.2	17347.6	13864.9	9423.67	14134.2	18357.4	12244	10476.2	8217.75	20391.2	8505.78	23023.9	10941.4	6977.44	17378.8	20306.8	21101.2	17629.3	15824.9	10029	13204	20522.3	6103.25	21182	27128.4	6031.83	5339.6	27425.5	27439.5	22021.7	21688	17541.5	14743	12784.7	10409.7	8881.83
	6740.88	8213.71	7143	7906.4	9037	14084.4	10057.2	9548.5	12972.3	8635.17	6553.8	9927.25	11834.1	14222.1	17258.6	13859.4	9914.33	13922.1	18259.6	13201	10376.7	8461.25	20790.8	8355.22	23464.9	11170.2	7269.89	17972.9	21162	20761.2	17970.5	16042.7	10241.1	13568	20794.8	6140.75	21662	27532.3	5945.83	5359	28245.8	27836.5	22311.4	21941	18292.8	14704.3	13465	10449.3	9404.5
	6708.88	8197.29	7016	7884	9166.8	14146.3	9834	9477	13031	8807.67	6644.4	9785.25	11708.8	14336.1	17347	13678	9603.33	13955.4	18284.8	13403.8	10242.3	8505	21346.8	8398.56	22957.9	11328.6	7143.22	18388.4	21267.4	21351.5	17649.7	16110.8	10116.5	13621.3	20901.7	6399	21870.3	27863.1	6197.17	5461.2	28109.3	28505.8	21760.1	22071	19094	14585	13494.3	10772.2	9330.83
	6764.62	8079.14	6946	7835.6	9207.8	14131	9598.17	10220.8	12903.3	8667.67	6403.2	9561.5	11860.9	14191.1	17993.4	13488.1	10015	14126.1	17886.4	13317.5	10144	8345.5	20618.5	8320.11	22901.8	10624.4	7262.33	18327	21152.8	22309.8	17089.5	15252.7	10079	13744	20557	6224.75	21033.3	29315.4	5941.33	5331	27627.3	28362.8	21588.8	22750	19236.2	14585.7	13589.3	10830.3	9113.5
	6275.62	7603.71	6812.89	7433	9017.8	14080	9467.33	9824.75	12433.7	8401.5	6186.8	9238	11555.4	13791.6	17261.6	13492.3	10553	13701.5	17596.2	13041.8	9715	8130.5	19684.8	7892.22	22268.6	10339.4	7003.56	17843.8	20460.6	22004.5	16544.7	14580.9	9674.88	13670.3	20161.9	6195	21022.1	26668.1	5955.17	5432.8	27157	27566.3	21041.6	21634.3	19044.5	14893.7	13648	10807.2	8924.67
	6167	7536.43	6428.22	7246.2	8394	13206.7	9169.83	9482.75	11142.5	8100.67	6112.8	9568.25	10906.7	13023.1	16451.1	12764.9	10667	13081.9	16207.2	12872.2	9171.33	7769.25	18852.5	7704.89	21595.2	10123	6916.89	16889.4	19175.4	20953.5	15896.2	14304.6	9543.12	12681.3	19187.9	5740.75	20605.1	24579.2	5909	5316.6	24915.7	25436.2	20186.2	21584.3	19357.5	14130.7	13136.7	10530.9	8799.5
	6143.12	7207.71	6038.78	7190.8	7704.2	12437	8998.17	9472	10758.2	7870.67	5686.6	9431.5	10202.4	12577	15436.7	11934.4	10790.7	12111.5	15575.8	12614.8	9129.17	7753.25	17762.2	7209.44	20019	9385	6702.22	16236.4	18109.6	20235	15292.2	13629.7	9336.38	12542.7	18460.2	5781.75	19461	22990.2	5807.33	5011.2	23413.8	24629.2	19244.8	21630	18434.8	13503.7	12403.8	10088.4	8436.33
	5817.88	6910.57	5914.44	6934.2	7710.2	12113.1	8310	8891.5	10137.3	7823.17	5536.2	9440	10230.2	11889.9	14350.1	11350.4	10210.7	11642.8	14709.2	12174.8	8586.33	7354.25	16693	7220.67	19187.4	8770.8	6380.89	15424.3	17188	19502.8	14576.2	12661.4	9443.75	12082.3	17644.2	5533.25	18617.4	21396.9	5707.67	5003.2	21250.7	22423	18643.9	21036.3	17679.2	12750	11745.7	9594.67	8109.5
	5626.12	6670.57	5756.56	6401	7107.4	11784	7701.83	8677.75	9561.83	7203.17	5375.2	8938.5	9789.33	11070.4	13290.3	10895	9991.67	10732.4	13640.2	11302.2	8172.33	6947	15801.8	6749.89	18083	8533.6	5980.56	13986.3	16117.6	17901.2	14214	12138.1	8899.62	11481	17022.1	5285.75	16920.4	20044.4	5350.67	4817.6	19645.5	21031.7	17823.6	20587.7	16750.2	12254.3	11046.3	9078	7834.17
	5302.12	6504.14	5285.11	6333.6	6846.8	11577.3	7427	8363.5	9074.83	7102.83	5059.8	9009.25	9340.78	10373	12496.7	10229.8	9542	9781.12	12627.8	10989.5	7519.33	6912.5	15155	6694.89	16814.8	8458.6	5810.44	13405.2	15676.2	17346	13550	11283	8552.62	10926.3	14900.8	5084.5	15383.1	18791.4	5214.17	4653	18095.3	19178.5	16617.6	19316	15518.8	12044	10602.2	8670.11	7632.67
	5080.12	5867.43	5088.67	5868.6	6580.4	10887	7072.83	7765.75	8621.17	6568.33	4927	9079	9022.89	9884.44	11662.9	9858.67	9264	9374.38	12446.8	9742	7171.17	6908.25	13781.8	6504	16611.4	8052	5587.11	12325.9	14135.4	16457	12739.2	11148.9	8224	10168.3	14087.7	4905	14025.4	17557.9	5210.17	4604	16721	17876.7	15738.9	18123.3	14758	11668.7	10445.2	8175.44	7582
	5002.12	5792.14	4836.78	5577	6094.4	10400	6515.17	7293.5	8132.83	6395.5	4639.2	8313.75	8415.11	9397.11	10854.9	9030.56	8822	8672.25	11917.2	9484.75	6949.83	6431.5	12583.2	6189.33	15967	7761.2	5327.56	11685.2	12964.8	15416	12468.8	10629.3	8174.25	9065.33	13096.1	4741.5	12746.1	16383.1	4868	4519.6	14962.2	17015.8	14723.4	16948.7	13819.8	11620.7	9717.5	7842.89	7516.83
	4796.62	5653.14	4723.56	5402.6	5815.8	9679.33	6380.67	6602.25	7646.83	5933.17	4553.4	7792.75	7970.11	8705.89	10297.7	8418.89	8412	8247.62	11116.4	8613.25	6394.83	6243.25	14390.8	6238.67	15146.8	7696.4	5357.78	11034.3	11774.6	14238.5	11722.7	10107.6	7710.38	7964	12060.2	4593.5	11879	14925.6	4892.83	4298.8	13633.5	15891.8	14329.2	16495.3	13416	11594.7	9544.5	7477.78	7479.83
	4621	5489.14	4505.11	5137.2	5391.8	8994.22	6171	6248	7186.5	6111.5	4601.6	7546.5	7395.78	8422.44	9684.43	8243.22	7967.33	7603.75	10752.6	8592	6504.33	5513.75	12468.8	6251.11	14401.9	7541.4	5367.78	10410.2	11106.8	13073	11460.8	10395.7	7667.75	7849	11075.1	4505.75	10797.9	13832.4	4625.83	4276	12382	14895.8	13170	15835	12784.2	10982.3	9323	7241.11	7180.83
	4555.88	5206.43	4464.11	5039.8	5418.8	8677.44	6104.67	5746	7220	6094.5	4527.6	6960.25	7251.56	8121.78	9331.71	7964	8102	7250.88	10289.8	8222.5	6355.33	5277	10592.2	6130.44	13960.6	7747.8	5029.89	10200.1	10431.6	13000.5	11144	10240.9	7816	7354.67	11171.2	4581.5	10317.9	13245.8	4613.33	4419.8	11916.8	13793.5	12796.6	15201.3	12593.5	10781.3	8901.5	7201.89	7302.5
	4508.88	5265.57	4422.78	5072.2	5291.6	8636.89	6093.5	5999	7237.17	5954.5	4318.2	7016.25	7192.89	8127.89	9138.29	7849.89	8317.33	7217.25	9941.8	8021.75	6306.17	4995.25	10524	7536.44	14276.9	7533.6	5143.22	10185.6	10566.4	12158	11019.3	10116.8	8118.12	7861	10952.8	4368.75	10463.7	13161.2	4742.17	4481.8	11777.3	13721	12889.1	14733.7	12513.2	10708	9005.33	7073.44	7116.17
	4672.75	5473.71	4571	4948.6	5538	8721.67	6154.83	5631.25	7246.83	6041.17	4566.4	7358.25	7484.89	8325.22	9463.29	7850.78	8058.33	6947	10189.2	8059	6774.17	5306	10615.2	6349.22	14500.9	8102.2	5196.11	10624.9	10376	12896.5	11105.5	10462.4	8206	8113	11417.7	4578.75	10593.9	13356.8	4805.83	4394.2	11997.7	14090.3	13004.8	14563	12369.2	10338.7	8970.83	7062.22	7040
	4731.12	5212.71	4632.33	5135.2	5583.4	9068.33	6384.33	5921.75	7700.33	5959.67	4639.6	7018	7481.22	8357.78	9760.14	8267.22	8293.67	7310.25	10267	8453.5	6646.17	4882.75	11257	6540.44	15117.6	8266.4	5436.67	10893	10737.6	13336.2	11542.8	10938.6	9023	8311.67	11923.2	4995.25	11212.4	13415.6	4836.5	4406.2	12835.7	14630	13069	14271.3	12094.5	10613.7	9224.5	7079.33	7510.17
	4812.62	5554.71	5312.33	5307.8	5639	9187	6632.5	6382	7805.83	6133.33	4771.2	7227.75	7693.89	8933.89	9937.29	8721.22	9222.67	7547	11010.4	8132.75	7025.17	5043	11836.5	6899.78	15844.6	8700.8	5620.22	11247.1	11719.8	14135	11944.8	11598.3	9083.5	8526	13127.3	4568	11482.4	14940.8	5131.33	4647.4	13957	15680.7	13567.2	14232	12213	10545.3	9324.33	7196.56	7689.5
	5116.88	5853	4975.89	5650.2	6105.2	9194.89	6747	6370	8096.67	6368.33	4959.8	7270.5	7835.67	9354.78	10336.4	9190.22	8561	7998	11469	8413.75	7405.67	5235.75	12644.5	6999.78	17112.2	8801.8	5695	11630.4	12608	14597.8	12298.2	12142.7	9554.12	8650	13657.8	4928.5	12091.4	15737.6	4877	4826.8	15345	17643.8	14386.2	15089.3	12818.8	10585.7	9556	7516.67	7840
	5229.56	6170.29	5241.44	5542	6335.2	9718.89	7201.33	6650.25	8662.83	6722.33	5205.6	7112.5	7915.33	10087.3	11953.4	9768.78	9558.33	8615.88	12632.6	9182.25	7632.33	5249.75	13955.5	7377.67	18244.6	9373.8	5825.22	12268	13337.8	15167.5	12756	13064.3	9661.88	9065.33	14445.6	5059.5	13680	17189.2	5058	4909.6	16403.2	19340.2	15077.6	14838.7	13709.5	11319.3	10306.7	7924.44	8101.33
	5433.62	6365.43	5292	6136.2	6490.2	10312.6	7764.33	6528	9104.5	6927.67	5308.2	7381	8432.44	10941.2	11512.1	10356.2	9830.67	9316	13998.6	9271.25	8230	5595.75	14588.8	7399.33	19712.1	9562.6	6008.89	12584.2	14046.2	15749.5	13031	13482.2	10011.2	9655	15010.9	5115	14576.1	18736.3	5469.17	4883.6	18382.3	21288.2	16224.1	14889.7	14146	11887.3	10409.2	8211.33	8267.83
	5626	6384.57	5476.11	6355.4	6828.2	10682.7	8339.83	6840.25	9389.5	7499.33	5340.2	7752.75	8946.22	11556.7	11838.9	10923.2	10644.3	9632	14249	10300.8	8872.67	5654.75	15524.5	7579.89	20088.6	9772.4	6037.33	13085.2	15547.8	16704.5	13806.3	13519.3	10053.4	10882.5	15861.3	5513	15547.3	20237.4	5389	4905	20222.2	23368.5	16656.3	15737.3	14400.5	11791.3	10634.5	8178.33	8149.67
	5847.5	6970.14	5907.89	6616.8	7433.6	10856.2	8318.5	7120.5	10134	7704	5657.4	8285	9269.44	12000.2	12632.1	11302.3	9931	10320.1	14786.8	10935.5	8989.5	5974.5	16534.8	7643.56	22087.1	10034.4	6470.11	13649.6	16527.6	17385	14254.2	13935.2	10234.6	11123	17075.9	5519	16791	22097.7	5278.33	4987	21845.8	24310.5	17756.6	16035.7	14416.5	12415.7	11303.8	8599.22	8269
	6075	6814.14	5999.11	6779.4	7998.4	11339.6	8766.67	7098	10699.5	7916.33	5583	8554	9728.78	12486.7	12962.6	11754.2	9913.67	10752.4	15146.2	11527.2	9211.17	6404.25	17011.8	7758.56	21319.9	10120.2	6361.11	13935.2	17500	18026.2	14672.2	13640	10715.1	11852.3	17465.1	5808.75	17525.9	22900.3	5327.83	5019.8	22559	25365.2	18147.8	16721.7	15730.2	12728	11785.7	8815.56	8553.5
	6161.5	7216	6130.44	6814.8	8029.6	11366.7	9257	7403.75	10891.8	7729.5	5522	8939.75	10081.1	12689.2	13605.1	12492.1	10001.7	11100.4	16068.4	11301	9116.17	7229.5	17838.5	7784.89	21378.9	9999	6649.33	14600.2	17328.8	17747.2	14459.8	13637.7	10622.6	11982.3	17718.2	5915.75	18029	23313.8	5588.83	5095.8	23429.3	25876	19952.6	17464	15972	12687.3	11810.8	8990.67	8497.5
	6035.75	6885.43	6320.56	6813.2	8347.4	10972.6	9139.5	7630.5	10614.2	7802.5	5887.8	8713.75	10312.4	12633.7	13427.3	11795.1	10391.7	11113.1	16141	11539.8	8995.33	7539.25	17950.2	7667.78	21449.2	9840.4	6630.44	15046.9	17528.8	17613.8	14679.7	13775.3	10787.6	12876.7	17683.2	5763.5	18550.9	23277	5570.17	5106.8	23549.3	26161.5	18899.9	17648	15545	12635	11494.3	8951.56	8781
	5992.38	6903.57	6211.33	6785.8	7986	10828.2	9182.83	7155.75	10731.3	7904.67	5584.6	8806.5	10269.1	12299.9	13481.4	12436.4	10963.7	11333.5	15666.8	11723.5	9465.83	7855.25	17642.5	7500.56	20845.4	9437.2	6704.33	15199.6	17573	17060.8	13998.8	13684.8	10441.4	13249.7	17786.8	5677	18559.1	23756.9	5552	4935.6	23576.3	25084.3	18611.3	18097	16163.2	13146	11730	8981.22	8705
	5858.12	6833.71	5980.44	6745	8010	10467.2	8708.5	6953.75	10265	7845.5	5529	8698.75	10001.8	12166.6	13099.7	11218.7	11423.7	11102.9	14957.6	11988.8	9037.67	7956.5	17229	7564.33	20530.1	9422	6577.44	15067.1	16877.4	16747.5	14091.7	13332.7	10269.5	13052.7	17542.9	5526	18467.3	23127.3	5134.5	5062.6	22714.3	23980.3	18563	18360.3	16196.5	12560.7	11816.7	9063.56	8317.33
	5714.62	6646.29	5842.67	6570.6	7858.6	10197.8	8506.17	6948.75	10004.2	7614.83	5579.4	8731	9819.33	11700.4	13303.7	11148.8	10894.3	10881.5	15140	10887	8745.83	7741	15892.8	7366	19321.5	9099.2	6516.33	14483.9	16447.4	16821	13671.8	13147.9	9897.88	13083	17190	5580.5	18637.4	22217.9	5023.83	4782	21832.2	23258.2	17691.2	17711.7	15889.5	12686	11895	8895.33	8096.33
	5525.88	6321.86	5807.78	6500.6	7587	9829.67	8171	6782.25	10027.7	7721.83	5216.6	8347.25	9806.67	11336.7	12745.3	10893.2	10962	10216.5	13480.8	10589	8761.17	7864.25	16333.8	6929.33	18349.6	8615.6	6445.89	13821.2	15746	16037	13144	12671.7	9632.5	12755.7	16169.4	5355.75	17756.6	21211.6	5101.67	4485	20910	21735.8	17267	17910.7	15073.2	12506.3	11077	8385.11	7781.67
	5314	6247.29	5555.78	6370.2	6816.4	9385.78	7990.67	7005.25	9367.17	7536	5055.8	8332.5	9593.89	10936.2	12131.6	10486.8	10305.3	9899.62	12635	10505.2	7984.17	7329.75	14278	6675.33	17388	8317	6224.33	13220.8	14819.2	15440.2	12646.8	11446.1	9225.62	12038	15174.2	5052.5	16742.9	19664.9	4887.83	4450.8	19110.8	20382.5	16907.7	18134	14708.2	11772.3	11053.8	8249.78	7327.33
	5248.12	5874.71	5182.33	6665.8	6924	9007	7815.83	6799.75	8909.67	7008.17	5000.4	7896	9107.44	10561.1	11782.1	10290	9775.33	9555.38	12148	9918.5	7723.67	7315	13592.8	6508.22	16509.1	7939.4	5928.89	12520.1	13776.4	14666.2	12420.7	10820.6	8628.62	11124.7	14454	4935	15657.1	18278.6	4751.67	4307.8	17968.3	19111.7	15686.4	18037.3	14261.8	11052.3	10434.3	7804.56	7228.17
	5075.25	5850.86	5004.56	5607.8	6281	8625.44	7838.67	6530.75	8434.33	7027	4761.4	7741.25	8951.78	10156.1	11155.1	9789.33	9125.67	8877.12	11464.4	10309	7481.17	6939.75	12895.8	6357.44	15793.1	7465	5731.67	12038.7	13121.2	13953.2	12087.3	10239.2	8437.12	10334	13835.4	4819.25	14535.6	17337	4528.5	4204.2	16547.8	18060.5	14867.2	17285	13211	10623	10018.2	7537	6643.67
	4774.25	5661.57	5051.44	5387.4	6209.4	8388.11	7290.33	6245	7844.5	6696.5	4516	7600	8585.56	9640	10590.4	9657.89	9009.67	8609.38	10739.8	10087.2	7244.83	6674.5	12652.2	6145	15359.2	7292.2	5483.78	11682.1	12817.6	14124.5	11648.8	9975	7800.62	9388.33	13267.8	4763.25	13980.1	16151.9	4554	4138.6	15594.3	17415.3	14231.9	16473	12841.8	10248.7	9708.33	7078	6679.17
	4729.12	5427.86	4774.33	5136	6107.6	8151.78	7208.67	5901	7760.67	6437.33	4566.6	7475.5	8316.11	9329.33	10157.3	9334.44	8849.33	8086	10244	9769	6675	6752.25	11768.2	6241.22	14711.9	7517.8	5496.56	10644.2	11618.4	13334.2	11368	9689.89	7445.5	8816.67	12395.3	4573.75	12992.1	16121.6	4546.33	4026.2	14481.2	16797	13553.4	16035.3	12450	10235.7	9288	6790.44	6509.33
	4556.12	5303.14	4695.67	4925	5731.6	7818.78	6799.33	5455.5	7386.83	6085.17	4437.2	7444.75	8172.78	8941.78	9777.57	8838.89	8360.67	7756.5	9639	9149.75	6376.17	6233	10931.8	6058	14237.8	7224.8	5271	10131.2	11155	12380	10740.8	9394.67	7239.88	8224.67	11884.3	4405.5	12120.9	13832.3	4381.17	3875.8	13630.2	15782	12915.6	14841.3	11553.2	9600.67	9010	6641.33	6663.83
	4412.62	5245.29	4665.22	4955	5654	7464.44	6753.83	5201.5	7162.83	5863.83	4304	7319.5	7962.44	8795.89	9496.43	8645.44	8278.67	7495.38	9060.8	8722.25	6134.83	5601	10226.5	6075.44	13333.5	6974.8	5199.22	9674.11	10861.2	12406.5	10531.7	9108.44	6985.5	7661.67	11181.7	4286.25	11542.4	13218.6	4333.83	3857	12799.7	14645.2	12502	14116.3	10823.5	9515.33	9065.33	6545.56	6389.67
	4597.75	5217	4530.33	4812.4	5581.6	7332	6764.17	5171	7139.5	5775.83	4405.8	7062.25	7912.33	8329.44	9379	8336.78	7920.33	7290	8729.4	8479.25	6182.83	5684.5	10048.8	6423.56	13652.1	7262.8	5063.22	9407.33	10266.2	11568.2	13558.8	8828.33	6676.75	7433.33	10690.3	4238.75	11246.6	12456.3	4342.5	3974.4	11906.5	14293.8	11999.2	13785	10908.8	9032	8823.83	6356.56	6708.83
	4420.38	4985	4475.33	4834.2	5511.6	7221.11	6697.33	5236.5	7099.17	5613	4340.6	6986	7862.33	8200.56	9290.57	8261.67	7481.67	7311.88	8903	8538.5	6269.83	5362	9498.75	6629.78	13310.4	7492.8	5151.56	9283.89	9771.4	11483	10939.8	9256.44	6933.12	7511.33	10385.3	4240.25	11358.7	12526.3	4312	4203.2	11851.5	13726.3	11477.6	13266	10561.5	9217.33	8714.33	6214	6603.83
	4576.25	4985.14	4586.56	4813.6	5497	7160.33	6492.17	4904.5	6989.17	5561.83	4308.6	7054	7668.56	8241.78	9057	8168.67	7180.33	7385.38	9079	8371.75	6415.83	4879.5	9657	6703.44	13194.4	7350.8	5139.67	9205.22	9999.4	11556.8	10665	9201.11	7095	7121.33	10137.4	4462.5	11498.1	12240.4	4317.83	4198.8	11738	14258.7	11713.8	12879.3	10755	8924.33	8624	6299	6525.5
	4505.38	5032.86	4602.22	4914.6	5741.4	7279.78	6629.5	4944	7215.5	5810	4447.8	6678.75	9737.56	8508.89	8932.71	8296.33	6692.33	7243.88	9107.4	8308.5	6427.5	5080.75	10357.2	6627	13396	7628.6	5317.89	9406.22	10021.4	11949	10867.8	9629.78	7157	7233.33	10362.3	4486	12165.9	12657.6	4347.5	4081.8	11820	14976.7	11921	12506	10532	9012.33	8802.5	6218.11	6002.33
	4646.62	5163.14	4802.89	5077.4	5772.4	7658	6647.33	4908.5	7567.5	5697.17	4452.4	6594	7515.22	8554.56	8855	8673.11	6576	7118.5	9630	8498	6537.5	4901	10209.5	7037.11	14104.5	8057	5257.44	9679	10437.6	12266.8	11147.5	10248.6	7021.75	7247.33	10741.9	4395	12923	13383.4	4337.83	4124	12461	16056.8	12235.9	12756.3	10665	9224.33	8801.5	6335.44	6068.5
	4687.12	5300.57	4746.11	5228.8	5649.6	7683.89	6712.17	4933.5	7599	5873.33	4697.8	6186.5	7610.22	8879.22	9228	8681.78	6720.33	7623.62	9758.8	8296.25	6916.33	4997.5	10756.2	7283.89	14014	8100.6	5457.44	9664.33	10615.6	12546.5	11068.2	10640.1	7166.38	7516.33	10867.2	4745.75	12953	13661.4	4372.83	4215.8	13027.7	17174.2	12854.2	13000	11111	9162	9035.5	6436.78	6287.17
	4920.88	5508.43	4868.56	5285	6077.4	7621.11	6871.67	4975.25	7913.83	5948	4990.4	6382.75	7680.33	9156.89	9123.43	9037.56	6420	7858.12	10514.2	8141.75	6869.83	4987.5	11271	7565.56	14752	8054.6	5416.11	10197.8	11181.4	13182.2	11360.3	10793.9	7304.62	8344	11563.6	4761.5	13427.4	14213.7	4702	4385.6	13720.8	17829.7	13571.8	13010.7	11730.8	9964.33	9181.83	6563.11	6034.17
	4967.25	5716.57	5055	5576.6	6247.6	8033.22	6997.17	5464	7967.5	6073.17	4936.4	6527.25	7919.33	9501.78	9504.29	9420.33	6656.33	7946.12	11132.6	8248.25	7127.5	5167	11779.8	7774.67	14924.8	8384	5600	10610	12001.8	13995.2	11355.2	11456.8	7352.88	8540.67	12213.8	4839	13815.6	15498.2	4719.17	4365.4	14660.2	20026.7	14294.6	13257	12351	9812.67	9431.17	6946.89	6172.17
	5089.75	5980.71	5182.33	5582.6	6132.2	8230.78	7042.83	5370.5	8369.17	6067	4947	6810.75	8134.33	9834.22	9928.57	9742.56	6321.33	8477	12002	8443.5	7233.67	5089.25	13127.8	7921.67	15604.1	8097.4	5668.67	11139.2	12663.6	14781.8	11481.2	11675	7639.75	8956.33	12883.8	5031.25	14315.9	16338.3	4869.67	4590	15479.5	20836.7	15073.4	13813	12023	10148	9467.17	7029.22	6214.33
	5219	5812.71	5381.78	5581.6	6378.2	8250.89	7535.67	5748	8910	6513.33	5022	6960	8384.33	10448.2	10356.3	9985.44	6274	8682.5	12880.6	8839.75	7202.17	5053.5	13167	7878.78	16287.9	8595.4	5874	11790	13605	14808.2	11579.2	11688.9	7602.25	9389.33	13767.8	4934	15283.6	17122.2	4991.17	4512.6	16120	21589.3	15550.8	13521	12239.5	10591.7	9865	7240.44	6500.17
	5269.12	6039.86	5529.33	5860.2	6608.4	8835.89	7557.83	5767	9595.33	6565.5	5151.4	7143.5	8587.67	10686.2	10707.3	10297	6883.67	8947.25	13404.8	9063.25	7547.5	5426.5	13706	7870.89	16628.2	8256.6	5859.33	12251.2	14396.2	14764.5	12000.7	11853.8	7672	10005.7	14397.9	5054	16077.1	17466.8	4864	4768.2	16693.2	22563.8	16264.6	14004	13333	10530.7	10238.8	7346.78	6695.17
	5496.25	6286	5680.22	6014.6	6629.2	9671.33	7596.67	5772	9613.33	6697.17	5395.2	7100.5	8832.67	11053.6	11841.1	10262.3	6901	9124	13939	9391.5	8108.67	5545	14342.2	7639.11	16772.6	8393.6	5875.11	12668.6	14841	15242	11973	11978.1	7739.75	10016.7	15035.9	5166.75	16868.3	18336.4	4923	4759.6	17500.5	22420.7	16114	14562	13430.8	11118	10217.7	7424.22	6701.83
	5369.12	6142.57	5688.33	6013.4	6964.6	9623.56	7679.83	5814	9741.33	6631.83	5224.6	7479	8834.78	10870.8	12129.6	10253.7	6608.33	9533.5	13612.4	9139.25	8549.67	6002	14896.5	7815.22	16908.8	8437.6	5983.22	12847	15488.4	14979.2	11937.3	12226.6	7583.88	10231	15172.3	5309.5	16673.9	18381.9	5054.83	4832.6	17571.5	21672.3	16367.8	14544.7	14042.4	11287.3	10666	7693.33	6636.33
[truncated: 247 more columns]

## Sheet: Raw Time
Time	ZT	ExT
16.85	14.85	20.85
17.85	15.85	21.85
18.85	16.85	22.85
19.85	17.85	23.85
20.85	18.85	0.85
21.85	19.85	1.85
22.85	20.85	2.85
23.85	21.85	3.85
24.85	22.85	4.85
25.85	23.85	5.85
26.85	0.85	6.85
27.85	1.85	7.85
28.85	2.85	8.85
29.85	3.85	9.85
30.85	4.85	10.85
31.85	5.85	11.85
32.85	6.85	12.85
33.85	7.85	13.85
34.85	8.85	14.85
35.85	9.85	15.85
36.85	10.85	16.85
37.85	11.85	17.85
38.85	12.85	18.85
39.85	13.85	19.85
40.85	14.85	20.85
41.85	15.85	21.85
42.85	16.85	22.85
43.85	17.85	23.85
44.85	18.85	0.85
45.85	19.85	1.85
46.85	20.85	2.85
47.85	21.85	3.85
48.85	22.85	4.85
49.85	23.85	5.85
50.85	0.85	6.85
51.85	1.85	7.85
52.85	2.85	8.85
53.85	3.85	9.85
54.85	4.85	10.85
55.85	5.85	11.85
56.85	6.85	12.85
57.85	7.85	13.85
58.85	8.85	14.85
59.85	9.85	15.85
60.85	10.85	16.85
61.85	11.85	17.85
62.85	12.85	18.85
63.85	13.85	19.85
64.85	14.85	20.85
65.85	15.85	21.85
66.85	16.85	22.85
67.85	17.85	23.85
68.85	18.85	0.85
69.85	19.85	1.85
70.85	20.85	2.85
71.85	21.85	3.85
72.85	22.85	4.85
73.85	23.85	5.85
74.85	0.85	6.85
75.85	1.85	7.85
76.85	2.85	8.85
77.85	3.85	9.85
78.85	4.85	10.85
79.85	5.85	11.85
80.85	6.85	12.85
81.85	7.85	13.85
82.85	8.85	14.85
83.85	9.85	15.85
84.85	10.85	16.85
85.85	11.85	17.85
86.85	12.85	18.85
87.85	13.85	19.85
88.85	14.85	20.85
89.85	15.85	21.85
90.85	16.85	22.85
91.85	17.85	23.85
92.85	18.85	0.85
93.85	19.85	1.85
94.85	20.85	2.85
95.85	21.85	3.85
96.85	22.85	4.85
97.85	23.85	5.85
98.85	0.85	6.85
99.85	1.85	7.85
100.85	2.85	8.85
101.85	3.85	9.85
102.85	4.85	10.85
103.85	5.85	11.85
104.85	6.85	12.85
105.85	7.85	13.85
106.85	8.85	14.85
107.85	9.85	15.85
108.85	10.85	16.85
109.85	11.85	17.85
110.85	12.85	18.85
111.85	13.85	19.85
112.85	14.85	20.85
113.85	15.85	21.85
114.85	16.85	22.85
115.85	17.85	23.85
116.85	18.85	0.85
117.85	19.85	1.85
118.85	20.85	2.85
119.85	21.85	3.85
120.85	22.85	4.85
121.85	23.85	5.85
122.85	0.85	6.85
123.85	1.85	7.85
124.85	2.85	8.85
125.85	3.85	9.85
126.85	4.85	10.85
127.85	5.85	11.85
128.85	6.85	12.85
129.85	7.85	13.85
130.85	8.85	14.85
131.85	9.85	15.85
132.85	10.85	16.85
133.85	11.85	17.85
134.85	12.85	18.85
135.85	13.85	19.85
136.85	14.85	20.85
137.85	15.85	21.85
138.85	16.85	22.85
139.85	17.85	23.85
140.85	18.85	0.85
141.85	19.85	1.85
142.85	20.85	2.85
143.85	21.85	3.85
144.85	22.85	4.85
145.85	23.85	5.85
146.85	0.85	6.85
147.85	1.85	7.85
148.85	2.85	8.85
149.85	3.85	9.85
150.85	4.85	10.85
151.85	5.85	11.85
152.85	6.85	12.85
153.85	7.85	13.85
154.85	8.85	14.85
155.85	9.85	15.85
156.85	10.85	16.85
157.85	11.85	17.85
158.85	12.85	18.85

## Sheet: Smoothed Data
Cell:	1	2	3	4	5	6	7	8	9	10	11	12	13	14	15	16	17	18	19	20	21	22	23	24	25	26	27	28	29	30	31	32	33	34	35	36	37	38	39	40	41	42	43	44	45	46	47	48	49
	15063.9	18647.6	15883.5	17164.9	24549.3	33639.8	20833.9	13503.3	38682.1	20130	9606.24	21065.5	27985.5	44336	44091	36718.1	15294.1	29925.3	46793.4	31336.7	22323	12770.7	49201.3	16935	64269.5	25785.1	13021.8	46795.7	50889.6	51690.1	49308.2	37727	18781.1	30678.1	52850.5	12570.5	55320.7	65601.3	11930.6	12006.2	64627	60284.3	52998.6	53065.5	32319.1	27732.2	31782.6	25802.4	16281.3
	15016.5	18576.1	15836.1	17103.8	24461	33498.2	20750	13452	38530.5	20058.1	9580.47	20989.6	27869.2	44136.4	43863.1	36563.6	15242.9	29813.7	46585.2	31198.7	22248.5	12736.5	48979.3	16877.3	63967.4	25679.2	12996.6	46606.2	50643.6	51441.8	49090.6	37583.8	18710	30532.2	52598.9	12527.5	55067.7	65308.3	11895.2	11980.3	64310.6	60011	52765.3	52792.7	32183.1	27639.3	31649.1	25710.2	16220.8
	14969.3	18505	15788.9	17042.9	24373.1	33357.1	20666.4	13400.9	38379.5	19986.5	9554.77	20913.9	27753.3	43937.6	43636.3	36409.8	15191.8	29702.5	46378	31061.3	22174.3	12702.3	48758.2	16819.8	63666.7	25573.7	12971.5	46417.5	50398.8	51194.8	48874	37441.1	18639.2	30387.1	52348.5	12484.7	54815.9	65016.6	11859.9	11954.5	63995.7	59739	52533	52521.3	32047.7	27546.6	31516.1	25618.3	16160.5
	14922.2	18434.1	15741.8	16982.3	24285.4	33216.7	20583.1	13350	38229.1	19915.2	9529.13	20838.5	27637.9	43739.8	43410.7	36256.6	15140.9	29591.7	46171.6	30924.4	22100.3	12668.3	48538.2	16762.5	63367.3	25468.7	12946.4	46229.5	50155.3	50948.9	48658.3	37298.9	18568.6	30242.6	52099.2	12441.9	54565.3	64726.2	11824.7	11928.7	63682.3	59468.2	52301.8	52251.2	31912.9	27454.3	31383.8	25526.8	16100.4
	14875.3	18363.5	15694.9	16921.8	24198	33076.9	20500.2	13299.3	38079.3	19844.1	9503.57	20763.4	27523	43542.8	43186.3	36104.1	15090.2	29481.2	45966.2	30788.2	22026.6	12634.3	48319.2	16705.4	63069.4	25364.1	12921.3	46042.3	49912.9	50704.3	48443.6	37157.3	18498.3	30098.8	51851.2	12399.4	54315.8	64437.1	11789.6	11903	63370.4	59198.7	52071.6	51982.6	31778.6	27362.3	31252	25435.5	16040.6
	14828.5	18293.1	15648.1	16861.6	24111	32937.6	20417.6	13248.8	37930	19773.2	9478.08	20688.6	27408.6	43346.8	42963	35952.2	15039.6	29371.3	45761.7	30652.6	21953.1	12600.4	48101.2	16648.5	62772.9	25259.9	12896.3	45855.9	49671.6	50460.8	48229.9	37016.2	18428.2	29955.7	51604.3	12357	54067.5	64149.3	11754.6	11877.3	63060.1	58930.3	51842.4	51715.3	31644.9	27270.6	31120.7	25344.6	15980.9
	14781.9	18223.1	15601.4	16801.5	24024.3	32798.9	20335.3	13198.5	37781.4	19702.6	9452.65	20614	27294.6	43151.6	42740.9	35800.9	14989.3	29261.7	45558.1	30517.5	21879.8	12566.6	47884.1	16591.7	62477.8	25156.1	12871.4	45670.2	49431.5	50218.4	48017	36875.7	18358.5	29813.3	51358.6	12314.7	53820.3	63862.8	11719.7	11851.7	62751.3	58663.2	51614.2	51449.4	31511.8	27179.2	30990	25254.1	15921.5
	14735.4	18153.3	15554.9	16741.7	23937.9	32660.8	20253.4	13148.4	37633.3	19632.2	9427.29	20539.7	27181.1	42957.3	42519.9	35650.2	14939	29152.5	45355.4	30383.1	21806.8	12532.9	47668	16535.2	62184.1	25052.8	12846.5	45485.2	49192.6	49977.2	47805.1	36735.7	18289	29671.5	51114.1	12272.6	53574.2	63577.5	11684.9	11826.2	62444	58397.3	51387	51184.9	31379.2	27088.1	30859.8	25163.8	15862.3
	14689.1	18083.7	15508.5	16682.1	23851.8	32523.3	20171.7	13098.5	37485.8	19562.1	9402	20465.7	27068.1	42763.9	42300.1	35500.2	14889	29043.7	45153.6	30249.2	21734	12499.3	47452.9	16478.9	61891.7	24949.9	12821.6	45301	48954.9	49737.2	47594.2	36596.2	18219.7	29530.4	50870.8	12230.6	53329.3	63293.6	11650.2	11800.7	62138.3	58132.6	51160.8	50921.7	31247.2	26997.3	30730.2	25073.9	15803.4
	14642.9	18014.5	15462.3	16622.7	23766	32386.4	20090.5	13048.8	37338.9	19492.3	9376.78	20391.9	26955.6	42571.3	42081.4	35350.8	14839.1	28935.3	44952.6	30116	21661.5	12465.8	47238.8	16422.7	61600.7	24847.4	12796.8	45117.6	48718.3	49498.3	47384.2	36457.2	18150.7	29390	50628.6	12188.8	53085.4	63010.9	11615.7	11775.3	61834	57869.1	50935.6	50659.9	31115.7	26906.8	30601.2	24984.3	15744.6
	14596.8	17945.4	15416.2	16563.5	23680.5	32250	20009.5	12999.2	37192.5	19422.7	9351.62	20318.4	26843.5	42379.6	41863.8	35202.1	14789.4	28827.4	44752.6	29983.3	21589.2	12432.4	47025.6	16366.8	61311.1	24745.4	12772	44934.9	48482.8	49260.6	47175	36318.8	18082	29250.3	50387.6	12147.1	52842.7	62729.4	11581.2	11749.9	61531.2	57606.8	50711.4	50399.4	30984.8	26816.6	30472.6	24895	15686.1
	14550.9	17876.7	15370.2	16504.6	23595.3	32114.3	19928.9	12949.9	37046.8	19353.3	9326.53	20245.1	26731.9	42188.7	41647.4	35054	14739.9	28719.8	44553.5	29851.2	21517.2	12399.1	46813.3	16311	61022.8	24643.7	12747.3	44752.9	48248.5	49024	46966.8	36180.9	18013.5	29111.3	50147.7	12105.5	52601.1	62449.2	11546.8	11724.5	61229.9	57345.7	50488.2	50140.3	30854.4	26726.7	30344.6	24806.1	15627.8
	14505.2	17808.2	15324.4	16445.8	23510.4	31979.1	19848.6	12900.7	36901.5	19284.2	9301.51	20172.2	26620.8	41998.8	41432.1	34906.4	14690.5	28612.6	44355.2	29719.7	21445.4	12365.8	46602.1	16255.4	60735.9	24542.5	12722.6	44571.6	48015.3	48788.5	46759.6	36043.5	17945.3	28972.9	49909	12064.1	52360.6	62170.2	11512.6	11699.3	60930.1	57085.7	50266	49882.5	30724.6	26637.1	30217.2	24717.4	15569.7
	14459.6	17740	15278.7	16387.2	23425.8	31844.4	19768.6	12851.8	36756.9	19215.3	9276.55	20099.4	26510.1	41809.6	41217.9	34759.5	14641.3	28505.9	44157.9	29588.8	21373.8	12332.7	46391.7	16200	60450.3	24441.7	12698	44391.1	47783.2	48554.2	46553.2	35906.6	17877.4	28835.1	49671.4	12022.9	52121.1	61892.5	11478.4	11674	60631.7	56827	50044.7	49626	30595.4	26547.9	30090.3	24629.1	15511.8
	14414.1	17672	15233.2	16328.9	23341.5	31710.4	19688.9	12803	36612.8	19146.6	9251.66	20027	26399.9	41621.3	41004.8	34613.3	14592.3	28399.5	43961.4	29458.4	21302.4	12299.6	46182.4	16144.8	60166.1	24341.3	12673.4	44211.3	47552.3	48320.9	46347.7	35770.2	17809.7	28698.1	49434.9	11981.8	51882.8	61616	11444.3	11648.8	60334.8	56569.4	49824.4	49370.9	30466.6	26458.9	29963.9	24541.1	15454.2
	14368.8	17604.3	15187.7	16270.7	23257.5	31576.9	19609.6	12754.4	36469.3	19078.2	9226.84	19954.8	26290.1	41433.9	40792.8	34467.6	14543.4	28293.5	43765.8	29328.6	21231.3	12266.7	45973.9	16089.8	59883.1	24241.3	12648.8	44032.3	47322.4	48088.8	46143.1	35634.4	17742.3	28561.6	49199.6	11940.8	51645.6	61340.8	11410.4	11623.7	60039.4	56313	49605.1	49117.1	30338.4	26370.2	29838	24453.4	15396.7
	14323.6	17536.9	15142.5	16212.8	23173.8	31443.9	19530.5	12706	36326.3	19010	9202.08	19882.9	26180.8	41247.3	40581.9	34322.5	14494.7	28187.9	43571	29199.4	21160.4	12233.8	45766.4	16035	59601.5	24141.8	12624.3	43853.9	47093.7	47857.8	45939.4	35499	17675.1	28425.9	48965.4	11900	51409.4	61066.7	11376.5	11598.6	59745.4	56057.8	49386.7	48864.5	30210.8	26281.8	29712.7	24366	15339.5
	14278.5	17469.7	15097.3	16155	23090.4	31311.6	19451.8	12657.8	36183.9	18942.1	9177.39	19811.2	26072	41061.5	40372.1	34178.1	14446.1	28082.7	43377.1	29070.7	21089.8	12201	45559.8	15980.3	59321.2	24042.6	12599.9	43676.3	46866.1	47627.9	45736.7	35364.2	17608.2	28290.8	48732.4	11859.3	51174.3	60793.9	11342.7	11573.6	59452.8	55803.7	49169.3	48613.3	30083.7	26193.8	29587.8	24278.9	15282.5
	14233.6	17402.7	15052.3	16097.5	23007.3	31179.7	19373.4	12609.7	36042.1	18874.4	9152.77	19739.8	25963.6	40876.6	40163.4	34034.2	14397.7	27977.9	43184.1	28942.6	21019.4	12168.3	45354.2	15925.8	59042.3	23943.8	12575.5	43499.4	46639.6	47399.1	45534.7	35229.9	17541.5	28156.3	48500.4	11818.8	50940.3	60522.3	11309.1	11548.6	59161.7	55550.7	48952.8	48363.3	29957.1	26106	29463.6	24192.1	15225.7
	14188.9	17336.1	15007.4	16040.2	22924.5	31048.5	19295.3	12561.9	35900.8	18806.9	9128.21	19668.6	25855.6	40692.5	39955.7	33890.9	14349.5	27873.4	42991.9	28815.1	20949.2	12135.8	45149.4	15871.6	58764.6	23845.5	12551.1	43323.2	46414.1	47171.3	45333.7	35096.1	17475.1	28022.5	48269.6	11778.4	50707.3	60251.9	11275.5	11523.7	58872.1	55299	48737.3	48114.7	29831.1	26018.5	29339.8	24105.7	15169.1
	14144.2	17269.6	14962.7	15983	22842	30917.8	19217.6	12514.2	35760	18739.7	9103.71	19597.7	25748.1	40509.2	39749.1	33748.3	14301.4	27769.4	42800.6	28688.1	20879.2	12103.3	44945.6	15817.5	58488.2	23747.5	12526.8	43147.7	46189.8	46944.7	45133.6	34962.8	17408.9	27889.3	48039.8	11738.1	50475.5	59982.7	11242	11498.8	58583.8	55048.3	48522.7	47867.3	29705.6	25931.3	29216.5	24019.5	15112.7
	14099.7	17203.5	14918	15926.1	22759.8	30787.6	19140.1	12466.7	35619.8	18672.7	9079.28	19527.1	25641.1	40326.7	39543.6	33606.2	14253.5	27665.7	42610.1	28561.7	20809.4	12070.9	44742.7	15763.6	58213.1	23650	12502.5	42972.9	45966.5	46719.1	44934.3	34829.9	17343	27756.7	47811.2	11698	50244.6	59714.7	11208.7	11474	58296.9	54798.8	48309.1	47621.2	29580.6	25844.4	29093.8	23933.7	15056.6
	14055.4	17137.5	14873.6	15869.4	22677.8	30658	19063	12419.4	35480.2	18605.9	9054.91	19456.7	25534.5	40145.1	39339.2	33464.7	14205.8	27562.4	42420.4	28435.8	20739.9	12038.5	44540.7	15709.8	57939.2	23552.8	12478.2	42798.8	45744.4	46494.6	44735.9	34697.6	17277.3	27624.8	47583.7	11658	50014.8	59447.9	11175.4	11449.2	58011.5	54550.4	48096.4	47376.4	29456.1	25757.8	28971.6	23848.1	15000.6
	14011.2	17071.8	14829.2	15812.8	22596.2	30529	18986.1	12372.3	35341.1	18539.4	9030.61	19386.5	25428.3	39964.2	39135.8	33323.8	14158.2	27459.5	42231.6	28310.5	20670.6	12006.3	44339.6	15656.3	57666.7	23456.1	12454	42625.5	45523.2	46271.2	44538.3	34565.8	17211.9	27493.6	47357.3	11618.2	49786.1	59182.2	11142.2	11424.5	57727.5	54303.2	47884.7	47132.8	29332.2	25671.5	28849.8	23762.9	14944.8
	13967.1	17006.4	14785	15756.5	22514.8	30400.5	18909.6	12325.4	35202.5	18473.1	9006.37	19316.6	25322.6	39784.2	38933.5	33183.5	14110.8	27357	42043.7	28185.7	20601.6	11974.2	44139.4	15602.9	57395.4	23359.7	12429.9	42452.8	45303.2	46048.8	44341.6	34434.5	17146.8	27362.9	47131.9	11578.5	49558.4	58917.8	11109.2	11399.8	57444.8	54057.1	47673.8	46890.4	29208.8	25585.4	28728.6	23678	14889.3
	13923.2	16941.2	14740.9	15700.4	22433.7	30272.5	18833.3	12278.7	35064.4	18407	8982.2	19247	25217.3	39605	38732.2	33043.8	14063.6	27254.8	41856.5	28061.5	20532.7	11942.2	43940.1	15549.7	57125.3	23263.8	12405.8	42280.8	45084.2	45827.5	44145.8	34303.6	17081.9	27232.9	46907.7	11539	49331.7	58654.5	11076.2	11375.2	57163.6	53812.1	47463.9	46649.4	29085.9	25499.7	28607.9	23593.3	14834
	13879.4	16876.3	14696.9	15644.4	22352.9	30145.1	18757.4	12232.1	34926.9	18341.2	8958.09	19177.6	25112.4	39426.5	38531.9	32904.6	14016.5	27153	41670.2	27937.8	20464.1	11910.2	43741.6	15496.7	56856.6	23168.2	12381.7	42109.5	44866.3	45607.2	43950.8	34173.3	17017.2	27103.5	46684.5	11499.5	49106.1	58392.4	11043.3	11350.6	56883.7	53568.2	47254.9	46409.5	28963.5	25414.2	28487.7	23509	14778.8
	13835.8	16811.6	14653.1	15588.7	22272.4	30018.2	18681.8	12185.7	34790	18275.5	8934.04	19108.5	25008	39248.9	38332.7	32766	13969.5	27051.6	41484.7	27814.6	20395.7	11878.4	43544.1	15443.8	56589	23073	12357.6	41938.9	44649.4	45388	43756.6	34043.4	16952.8	26974.7	46462.4	11460.3	48881.5	58131.4	11010.5	11326.1	56605.2	53325.4	47046.9	46170.9	28841.7	25329.1	28368	23425	14723.9
	13792.2	16747.2	14609.4	15533.1	22192.2	29891.8	18606.5	12139.5	34653.5	18210.1	8910.06	19039.6	24904.1	39072.1	38134.6	32628	13922.7	26950.6	41300	27692	20327.5	11846.6	43347.4	15391.2	56322.7	22978.2	12333.6	41768.9	44433.6	45169.8	43563.3	33914	16888.6	26846.6	46241.3	11421.1	48657.9	57871.6	10977.9	11301.6	56328	53083.7	46839.7	45933.5	28720.3	25244.2	28248.8	23341.3	14669.2
	13748.9	16683	14565.8	15477.8	22112.2	29766	18531.4	12093.5	34517.6	18144.9	8886.14	18971	24800.5	38896	37937.4	32490.6	13876.1	26849.9	41116.2	27569.9	20259.5	11814.9	43151.6	15338.7	56057.7	22883.8	12309.7	41599.7	44218.8	44952.6	43370.8	33785.1	16824.7	26719.1	46021.3	11382.1	48435.3	57612.9	10945.3	11277.2	56052.3	52843.2	46633.4	45697.4	28599.5	25159.6	28130.1	23257.8	14614.7
	13705.6	16619	14522.4	15422.6	22032.5	29640.7	18456.7	12047.7	34382.2	18080	8862.28	18902.6	24697.4	38720.7	37741.3	32353.7	13829.6	26749.6	40933.1	27448.4	20191.7	11783.3	42956.7	15286.4	55793.9	22789.8	12285.8	41431.1	44005.1	44736.5	43179.2	33656.7	16761	26592.1	45802.4	11343.3	48213.7	57355.4	10912.8	11252.8	55777.8	52603.7	46428.1	45462.4	28479.2	25075.3	28011.9	23174.7	14560.4
	13662.5	16555.3	14479.1	15367.6	21953.1	29515.9	18382.3	12002	34247.3	18015.2	8838.49	18834.4	24594.7	38546.2	37546.1	32217.4	13783.3	26649.7	40750.9	27327.4	20124.2	11751.9	42762.7	15234.3	55531.2	22696.2	12261.9	41263.2	43792.3	44521.4	42988.4	33528.8	16697.5	26465.8	45584.6	11304.6	47993.1	57099	10880.4	11228.4	55504.8	52365.3	46223.6	45228.7	28359.3	24991.3	27894.2	23091.9	14506.3
	13619.5	16491.8	14435.9	15312.8	21874	29391.7	18308.1	11956.5	34113	17950.7	8814.76	18766.5	24492.4	38372.5	37352	32081.7	13737.2	26550.1	40569.5	27206.9	20056.9	11720.5	42569.5	15182.3	55269.9	22602.9	12238.1	41096	43580.6	44307.3	42798.4	33401.3	16634.3	26340.1	45367.7	11266	47773.6	56843.7	10848.1	11204.1	55233	52127.9	46020	44996.1	28240	24907.6	27777	23009.3	14452.4
	13576.7	16428.6	14392.8	15258.2	21795.2	29268	18234.3	11911.2	33979.2	17886.4	8791.09	18698.9	24390.6	38199.6	37158.9	31946.5	13691.2	26450.9	40388.8	27086.9	19989.8	11689.2	42377.1	15130.5	55009.7	22510	12214.3	40929.4	43370	44094.2	42609.2	33274.3	16571.4	26215.1	45152	11227.5	47555	56589.6	10815.9	11179.9	54962.6	51891.7	45817.4	44764.8	28121.2	24824.1	27660.2	22927.1	14398.7
	13534	16365.6	14349.9	15203.8	21716.6	29144.8	18160.8	11866.1	33845.9	17822.3	8767.48	18631.5	24289.2	38027.4	36966.8	31811.9	13645.3	26352	40209	26967.5	19922.9	11658	42185.7	15078.9	54750.7	22417.6	12190.5	40763.5	43160.3	43882.1	42420.9	33147.8	16508.7	26090.6	44937.3	11189.2	47337.4	56336.6	10783.8	11155.7	54693.6	51656.5	45615.6	44534.7	28002.9	24740.9	27544	22845.1	14345.2
	13491.4	16302.9	14307.1	15149.6	21638.3	29022.2	18087.5	11821.2	33713.1	17758.4	8743.94	18564.3	24188.2	37856	36775.7	31677.9	13599.7	26253.5	40029.9	26848.5	19856.2	11626.8	41995	15027.5	54492.9	22325.4	12166.8	40598.3	42951.7	43671	42233.4	33021.8	16446.2	25966.7	44723.6	11151.1	47120.8	56084.7	10751.8	11131.5	54425.8	51422.5	45414.7	44305.7	27885.1	24658.1	27428.2	22763.5	14291.9
	13448.9	16240.3	14264.4	15095.6	21560.3	28900	18014.5	11776.4	33580.8	17694.7	8720.45	18497.4	24087.6	37685.4	36585.5	31544.4	13554.1	26155.4	39851.7	26730.1	19789.7	11595.8	41805.3	14976.2	54236.3	22233.7	12143.1	40433.7	42744	43460.9	42046.6	32896.2	16383.9	25843.4	44510.9	11113	46905.2	55833.9	10719.9	11107.4	54159.4	51189.4	45214.6	44077.9	27767.8	24575.4	27312.9	22682.1	14238.8
	13406.6	16178	14221.8	15041.8	21482.5	28778.4	17941.9	11731.8	33449	17631.3	8697.03	18430.7	23987.4	37515.5	36396.4	31411.4	13508.7	26057.6	39674.2	26612.2	19723.4	11564.9	41616.3	14925.1	53980.9	22142.3	12119.5	40269.8	42537.4	43251.8	41860.7	32771.1	16321.9	25720.7	44299.3	11075.1	46690.6	55584.3	10688	11083.3	53894.3	50957.4	45015.5	43851.3	27650.9	24493.1	27198.1	22601	14185.8
	13364.5	16116	14179.4	14988.1	21405	28657.3	17869.5	11687.4	33317.7	17568.1	8673.67	18364.2	23887.7	37346.4	36208.2	31279	13463.5	25960.2	39497.5	26494.8	19657.4	11534	41428.2	14874.2	53726.7	22051.4	12095.8	40106.6	42331.7	43043.7	41675.6	32646.5	16260.1	25598.6	44088.7	11037.4	46476.9	55335.7	10656.3	11059.3	53630.4	50726.5	44817.2	43625.8	27534.6	24411.1	27083.8	22520.2	14133.1
	13322.4	16054.2	14137.1	14934.7	21327.8	28536.7	17797.4	11643.2	33187	17505	8650.37	18298	23788.3	37178	36021	31147.1	13418.4	25863.1	39321.6	26378	19591.5	11503.3	41241	14823.4	53473.6	21960.7	12072.3	39944	42127.1	42836.6	41491.3	32522.3	16198.6	25477.1	43879.1	10999.8	46264.2	55088.2	10624.7	11035.3	53367.9	50496.7	44619.7	43401.5	27418.8	24329.3	26970	22439.7	14080.6
	13280.5	15992.6	14094.9	14881.4	21250.8	28416.6	17725.6	11599.1	33056.7	17442.2	8627.13	18232	23689.4	37010.4	35834.8	31015.8	13373.5	25766.4	39146.4	26261.6	19525.9	11472.6	41054.5	14772.8	53221.7	21870.5	12048.8	39782	41923.4	42630.4	41307.7	32398.5	16137.3	25356.2	43670.5	10962.3	46052.5	54841.8	10593.1	11011.4	53106.7	50267.8	44423.2	43178.4	27303.4	24247.8	26856.6	22359.5	14028.3
	13238.7	15931.2	14052.9	14828.3	21174.1	28297	17654	11555.2	32927	17379.6	8603.96	18166.3	23590.9	36843.5	35649.5	30885	13328.7	25670	38972.1	26145.7	19460.4	11442	40868.9	14722.4	52971	21780.6	12025.3	39620.7	41720.7	42425.2	41125	32275.3	16076.2	25235.8	43462.9	10924.9	45841.7	54596.5	10561.7	10987.5	52846.7	50040.1	44227.5	42956.4	27188.5	24166.6	26743.7	22279.5	13976.2
	13197.1	15870.1	14011	14775.4	21097.7	28177.9	17582.8	11511.5	32797.7	17317.2	8580.84	18100.8	23492.8	36677.3	35465.2	30754.8	13284.1	25574	38798.5	26030.4	19395.2	11411.6	40684.1	14672.2	52721.4	21691.1	12001.8	39460.1	41519	42221	40943	32152.5	16015.4	25116.1	43256.4	10887.7	45631.9	54352.3	10530.3	10963.6	52588.1	49813.3	44032.6	42735.6	27074.1	24085.6	26631.2	22199.9	13924.3
	13155.5	15809.2	13969.1	14722.6	21021.5	28059.4	17511.8	11467.9	32668.9	17255	8557.78	18035.5	23395.1	36511.9	35281.8	30625.1	13239.7	25478.4	38625.6	25915.5	19330.1	11381.2	40500.1	14622.1	52473	21602	11978.4	39300	41318.3	42017.8	40761.9	32030.1	15954.8	24996.9	43050.8	10850.6	45423.1	54109.1	10499.1	10939.8	52330.7	49587.6	43838.6	42515.8	26960.2	24004.9	26519.2	22120.5	13872.6
	13114.1	15748.6	13927.5	14670.1	20945.6	27941.3	17441.2	11424.6	32540.7	17193.1	8534.78	17970.5	23297.8	36347.2	35099.4	30495.9	13195.3	25383	38453.5	25801.2	19265.3	11350.9	40317	14572.1	52225.7	21513.2	11955	39140.7	41118.5	41815.4	40581.5	31908.2	15894.4	24878.3	42846.2	10813.7	45215.1	53867	10467.9	10916.1	52074.5	49362.9	43645.4	42297.3	26846.8	23924.5	26407.7	22041.4	13821
	13072.9	15688.1	13885.9	14617.7	20870	27823.7	17370.8	11381.4	32412.9	17131.3	8511.85	17905.7	23200.9	36183.3	34918	30367.2	13151.2	25288	38282.2	25687.3	19200.7	11320.7	40134.6	14522.4	51979.6	21424.8	11931.6	38981.9	40919.7	41614.1	40401.8	31786.8	15834.3	24760.3	42642.7	10776.9	45008.2	53626	10436.8	10892.3	51819.6	49139.2	43453.1	42079.8	26733.8	23844.4	26296.7	21962.6	13769.7
	13031.7	15627.9	13844.5	14565.6	20794.6	27706.7	17300.6	11338.3	32285.6	17069.7	8488.97	17841.2	23104.4	36020.1	34737.4	30239.1	13107.2	25193.4	38111.6	25573.9	19136.2	11290.6	39953.1	14472.8	51734.6	21336.7	11908.3	38823.8	40721.9	41413.7	40223	31665.7	15774.4	24642.8	42440.1	10740.2	44802.1	53386.1	10405.8	10868.7	51566	48916.6	43261.6	41863.5	26621.4	23764.5	26186.1	21884.1	13718.5
	12990.7	15567.9	13803.1	14513.5	20719.5	27590.1	17230.8	11295.5	32158.8	17008.3	8466.15	17776.8	23008.3	35857.6	34557.8	30111.5	13063.3	25099.1	37941.8	25461.1	19072	11260.6	39772.3	14423.4	51490.7	21249	11885.1	38666.3	40525	41214.2	40044.9	31545.2	15714.7	24525.9	42238.5	10703.6	44597	53147.2	10374.9	10845	51313.6	48695	43071	41648.2	26509.4	23684.9	26076	21805.8	13667.6
	12949.8	15508.2	13762	14461.7	20644.6	27474	17161.2	11252.8	32032.5	16947.2	8443.4	17712.7	22912.6	35695.8	34379.2	29984.4	13019.6	25005.1	37772.7	25348.7	19008	11230.6	39592.4	14374.1	51247.9	21161.7	11861.8	38509.5	40329	41015.7	39867.5	31425.1	15655.2	24409.6	42037.8	10667.2	44392.8	52909.3	10344.1	10821.4	51062.5	48474.3	42881.2	41434.1	26397.8	23605.6	25966.3	21727.8	13616.8
	12909.1	15448.6	13720.9	14410.1	20570	27358.4	17091.9	11210.3	31906.7	16886.2	8420.7	17648.9	22817.3	35534.8	34201.4	29857.9	12976	24911.5	37604.4	25236.8	18944.2	11200.8	39413.2	14325	51006.3	21074.7	11838.6	38353.2	40134	40818.1	39691	31305.4	15596	24293.8	41838.2	10630.9	44189.5	52672.5	10313.4	10797.9	50812.6	48254.7	42692.2	41221.1	26286.8	23526.6	25857.1	21650.1	13566.3
	12868.5	15389.3	13679.9	14358.6	20495.6	27243.3	17022.9	11167.9	31781.4	16825.4	8398.06	17585.2	22722.4	35374.4	34024.6	29731.9	12932.6	24818.2	37436.8	25125.3	18880.5	11171	39234.9	14276.1	50765.7	20988	11815.4	38197.6	39939.9	40621.4	39515.2	31186.2	15537	24178.7	41639.5	10594.8	43987.2	52436.7	10282.8	10774.4	50563.9	48036.1	42504	41009.2	26176.2	23447.8	25748.3	21572.7	13515.9
	12828	15330.2	13639.1	14307.3	20421.5	27128.7	16954.2	11125.8	31656.5	16764.9	8375.48	17521.8	22627.9	35214.8	33848.7	29606.3	12889.3	24725.3	37269.9	25014.4	18817.1	11141.4	39057.3	14227.3	50526.3	20901.8	11792.3	38042.6	39746.8	40425.6	39340.1	31067.4	15478.2	24064	41441.7	10558.7	43785.8	52202	10252.3	10750.9	50316.5	47818.5	42316.7	40798.3	26066.1	23369.3	25640	21495.6	13465.7
	12787.6	15271.4	13598.4	14256.2	20347.7	27014.6	16885.7	11083.8	31532.1	16704.5	8352.95	17458.6	22533.8	35055.9	33673.7	29481.3	12846.2	24632.7	37103.8	24903.9	18753.8	11111.8	38880.5	14178.7	50287.9	20815.8	11769.2	37888.3	39554.6	40230.8	39165.8	30949	15419.7	23949.9	41245	10522.9	43585.2	51968.3	10221.8	10727.5	50070.3	47601.8	42130.1	40588.6	25956.4	23291	25532.2	21418.7	13415.7
	12747.3	15212.7	13557.8	14205.3	20274.1	26900.9	16817.5	11041.9	31408.2	16644.3	8330.49	17395.7	22440.1	34897.6	33499.6	29356.8	12803.2	24540.4	36938.4	24794	18690.8	11082.3	38704.5	14130.3	50050.7	20730.3	11746.1	37734.5	39363.3	40036.8	38992.2	30831.1	15361.3	23836.4	41049.2	10487.1	43385.6	51735.6	10191.5	10704.1	49825.2	47386.2	41944.4	40379.9	25847.2	23213	25424.8	21342.1	13365.8
	12707.2	15154.3	13517.3	14154.5	20200.7	26787.8	16749.5	11000.2	31284.8	16584.4	8308.08	17332.9	22346.8	34740.1	33326.4	29232.8	12760.3	24448.4	36773.7	24684.4	18627.9	11052.9	38529.3	14082	49814.5	20645	11723.1	37581.3	39173	39843.8	38819.4	30713.6	15303.2	23723.5	40854.3	10451.5	43186.9	51503.9	10161.2	10680.7	49581.4	47171.5	41759.5	40172.3	25738.4	23135.3	25317.8	21265.8	13316.2
	12667.2	15096.1	13477	14103.9	20127.6	26675.1	16681.9	10958.7	31161.9	16524.6	8285.74	17270.4	22253.8	34583.3	33154.1	29109.4	12717.6	24356.8	36609.8	24575.4	18565.3	11023.7	38354.8	14033.9	49579.5	20560.1	11700.1	37428.8	38983.5	39651.7	38647.3	30596.6	15245.3	23611	40660.4	10416	42989.1	51273.3	10131	10657.4	49338.8	46957.8	41575.4	39965.8	25630.2	23057.8	25211.3	21189.7	13266.8
	12627.3	15038.1	13436.7	14053.5	20054.8	26562.9	16614.5	10917.4	31039.4	16465	8263.45	17208.2	22161.2	34427.2	32982.7	28986.4	12675.1	24265.5	36446.5	24466.9	18502.8	10994.4	38181.1	13985.9	49345.5	20475.6	11677.1	37276.9	38795	39460.4	38475.9	30480	15187.7	23499.2	40467.4	10380.6	42792.2	51043.6	10100.9	10634.2	49097.4	46745.1	41392.1	39760.3	25522.3	22980.6	25105.2	21113.9	13217.5
	12587.6	14980.3	13396.6	14003.3	19982.1	26451.2	16547.3	10876.2	30917.4	16405.6	8241.21	17146.1	22069.1	34271.7	32812.1	28863.9	12632.7	24174.6	36284	24358.8	18440.5	10965.3	38008.2	13938.1	49112.5	20391.4	11654.2	37125.5	38607.4	39270.1	38305.3	30363.8	15130.2	23387.8	40275.4	10345.4	42596.1	50815	10070.9	10611	48857.2	46533.3	41209.6	39555.9	25415	22903.7	24999.5	21038.4	13168.4
	12548	14922.8	13356.6	13953.2	19909.8	26339.9	16480.5	10835.2	30795.8	16346.4	8219.04	17084.3	21977.3	34117	32642.5	28741.9	12590.4	24083.9	36122.2	24251.1	18378.4	10936.3	37836	13890.4	48880.7	20307.6	11631.3	36974.8	38420.7	39080.7	38135.4	30248	15073	23277	40084.3	10310.3	42401	50587.4	10041	10587.8	48618.1	46322.5	41027.8	39352.5	25308	22827	24894.3	20963.1	13119.5
	12508.5	14865.4	13316.7	13903.3	19837.7	26229.1	16413.9	10794.4	30674.7	16287.4	8196.92	17022.7	21885.9	33962.9	32473.7	28620.4	12548.3	23993.6	35961.1	24144	18316.5	10907.4	37664.6	13842.9	48649.9	20224.1	11608.4	36824.7	38234.9	38892.1	37966.2	30132.6	15016	23166.8	39894.1	10275.3	42206.7	50360.7	10011.2	10564.6	48380.2	46112.7	40846.9	39150.2	25201.6	22750.6	24789.5	20888.2	13070.8
	12469.1	14808.3	13277	13853.6	19765.8	26118.8	16347.5	10753.7	30554.1	16228.6	8174.86	16961.3	21794.8	33809.5	32305.8	28499.5	12506.3	23903.6	35800.7	24037.3	18254.8	10878.5	37493.9	13795.6	48420.1	20140.9	11585.6	36675.1	38049.9	38704.4	37797.7	30017.7	14959.2	23057.1	39704.9	10240.4	42013.3	50135.1	9981.48	10541.5	48143.5	45903.8	40666.8	38949	25095.5	22674.4	24685.2	20813.4	13022.3
	12429.8	14751.4	13237.3	13804	19694.2	26009	16281.4	10713.2	30433.9	16170	8152.86	16900.1	21704.1	33656.8	32138.8	28379	12464.5	23813.9	35641	23931	18193.3	10849.8	37324	13748.4	48191.4	20058.1	11562.8	36526.2	37865.9	38517.6	37630	29903.2	14902.6	22947.9	39516.5	10205.7	41820.8	49910.4	9951.84	10518.5	47908	45695.9	40487.4	38748.7	24989.9	22598.5	24581.3	20739	12974
	12390.7	14694.7	13197.8	13754.6	19622.8	25899.6	16215.6	10672.8	30314.2	16111.5	8130.91	16839.2	21613.9	33504.7	31972.6	28259	12422.8	23724.6	35482	23825.2	18132	10821.1	37154.8	13701.4	47963.8	19975.6	11540	36377.9	37682.8	38331.7	37462.9	29789.1	14846.3	22839.2	39329.1	10171.1	41629.1	49686.8	9922.28	10495.4	47673.6	45488.9	40308.8	38549.5	24884.8	22522.9	24477.8	20664.8	12925.8
	12351.7	14638.2	13158.4	13705.4	19551.6	25790.7	16150	10632.6	30195	16053.3	8109.02	16778.4	21523.9	33353.4	31807.3	28139.4	12381.3	23635.6	35323.7	23719.9	18070.8	10792.5	36986.4	13654.5	47737.2	19893.4	11517.3	36230.1	37500.5	38146.6	37296.6	29675.5	14790.2	22731.1	39142.6	10136.6	41438.3	49464.1	9892.81	10472.4	47440.4	45282.9	40131	38351.3	24780.1	22447.5	24374.8	20590.9	12877.8
	12312.8	14581.9	13119.1	13656.3	19480.7	25682.2	16084.7	10592.6	30076.2	15995.2	8087.19	16717.9	21434.4	33202.7	31642.9	28020.4	12339.8	23546.8	35166.1	23615	18009.8	10764.1	36818.7	13607.8	47511.6	19811.6	11494.6	36082.9	37319.1	37962.4	37131	29562.2	14734.2	22623.5	38957.1	10102.3	41248.4	49242.4	9863.42	10449.5	47208.3	45077.8	39954	38154.2	24675.9	22372.4	24272.1	20517.2	12830
	12274	14525.8	13079.9	13607.5	19410.1	25574.2	16019.7	10552.7	29957.9	15937.4	8065.42	16657.6	21345.2	33052.6	31479.3	27901.9	12298.6	23458.4	35009.2	23510.6	17949.1	10735.7	36651.7	13561.2	47287	19730.1	11471.9	35936.3	37138.6	37779	36966.1	29449.4	14678.5	22516.5	38772.4	10068.1	41059.3	49021.6	9834.13	10426.6	46977.4	44873.6	39777.7	37958.1	24572.1	22297.5	24170	20443.8	12782.4
	12235.3	14470	13040.8	13558.7	19339.6	25466.7	15954.9	10513	29840	15879.7	8043.7	16597.5	21256.4	32903.3	31316.6	27783.8	12257.5	23370.4	34853	23406.7	17888.5	10707.4	36485.5	13514.8	47063.5	19649	11449.2	35790.3	36959	37596.6	36801.9	29337	14623	22409.9	38588.6	10034	40871.1	48801.9	9804.92	10403.7	46747.6	44670.4	39602.2	37762.9	24468.7	22222.9	24068.2	20370.6	12735
	12196.8	14414.3	13001.9	13510.2	19269.4	25359.6	15890.4	10473.5	29722.6	15822.2	8022.04	16537.7	21168	32754.6	31154.7	27666.2	12216.5	23282.6	34697.4	23303.1	17828.1	10679.2	36320.1	13468.5	46841	19568.2	11426.6	35644.9	36780.2	37414.9	36638.4	29225	14567.8	22303.9	38405.8	10000	40683.8	48583	9775.79	10380.9	46519	44468.2	39427.5	37568.8	24365.8	22148.5	23966.8	20297.7	12687.7
	12158.4	14358.9	12963.1	13461.8	19199.5	25253	15826.1	10434.1	29605.6	15764.9	8000.43	16478.1	21080	32606.5	30993.6	27549.2	12175.6	23195.2	34542.6	23200.1	17767.8	10651	36155.3	13422.4	46619.6	19487.7	11404	35500	36602.3	37234.2	36475.6	29113.4	14512.7	22198.4	38223.8	9966.21	40497.2	48365.2	9746.76	10358.1	46291.5	44266.8	39253.5	37375.7	24263.3	22074.4	23865.9	20225.1	12640.7
	12120.1	14303.7	12924.3	13413.6	19129.8	25146.9	15762.1	10394.9	29489.1	15707.8	7978.88	16418.6	20992.3	32459.1	30833.4	27432.5	12134.9	23108	34388.4	23097.5	17707.8	10623	35991.3	13376.5	46399.1	19407.5	11381.5	35355.8	36425.3	37054.2	36313.5	29002.2	14457.8	22093.5	38042.7	9932.51	40311.6	48148.3	9717.81	10335.3	46065.1	44066.4	39080.3	37183.6	24161.2	22000.6	23765.4	20152.7	12593.8
	12082	14248.6	12885.7	13365.6	19060.3	25041.2	15698.3	10355.8	29373	15650.8	7957.39	16359.4	20905	32312.4	30674	27316.4	12094.4	23021.2	34234.9	22995.3	17647.9	10595.1	35828	13330.7	46179.7	19327.7	11359	35212.1	36249.1	36875.1	36152.1	28891.4	14403.2	21989	37862.5	9898.94	40126.7	47932.4	9688.95	10312.6	45839.9	43866.9	38907.9	36992.5	24059.6	21927	23665.3	20080.6	12547
	12043.9	14193.8	12847.3	13317.7	18991.1	24935.9	15634.8	10316.9	29257.4	15594.1	7935.96	16300.4	20818	32166.3	30515.5	27200.8	12054	22934.7	34082.1	22893.6	17588.3	10567.2	35665.4	13285.1	45961.3	19248.2	11336.5	35068.9	36073.8	36696.9	35991.3	28781.1	14348.8	21885.1	37683.2	9865.49	39942.7	47717.4	9660.17	10289.9	45615.7	43668.3	38736.2	36802.4	23958.4	21853.7	23565.6	20008.8	12500.5
	12006	14139.2	12808.9	13270	18922	24831.2	15571.5	10278.2	29142.2	15537.5	7914.58	16241.7	20731.4	32020.9	30357.8	27085.6	12013.7	22848.5	33930	22792.3	17528.8	10539.5	35503.6	13239.6	45743.9	19169.1	11314	34926.4	35899.4	36519.5	35831.3	28671.1	14294.5	21781.6	37504.8	9832.16	39759.5	47503.4	9631.48	10267.3	45392.7	43470.6	38565.3	36613.3	23857.6	21780.6	23466.4	19937.2	12454.1
	11968.2	14084.8	12770.6	13222.5	18853.3	24726.8	15508.5	10239.6	29027.5	15481.1	7893.26	16183.1	20645.2	31876.1	30200.9	26970.9	11973.5	22762.6	33778.5	22691.5	17469.5	10511.8	35342.5	13194.3	45527.4	19090.2	11291.6	34784.4	35725.7	36342.9	35672	28561.6	14240.5	21678.7	37327.3	9798.97	39577.2	47290.3	9602.88	10244.7	45170.8	43273.9	38395.1	36425.2	23757.3	21707.7	23367.5	19865.8	12407.9
	11930.5	14030.6	12732.5	13175.1	18784.7	24622.9	15445.8	10201.2	28913.2	15424.9	7871.99	16124.8	20559.3	31732	30044.8	26856.6	11933.5	22677.1	33627.7	22591.1	17410.4	10484.2	35182.1	13149.1	45312	19011.7	11269.2	34642.9	35553	36167.2	35513.3	28452.4	14186.7	21576.3	37150.6	9765.9	39395.7	47078.2	9574.36	10222.1	44950	43078	38225.7	36238.1	23657.4	21635.2	23269.1	19794.7	12361.9
	11892.9	13976.7	12694.5	13127.9	18716.4	24519.5	15383.3	10162.9	28799.3	15368.9	7850.78	16066.7	20473.8	31588.5	29889.6	26742.9	11893.7	22591.8	33477.6	22491.1	17351.4	10456.7	35022.4	13104.1	45097.6	18933.6	11246.8	34502.1	35381.1	35992.3	35355.3	28343.7	14133.1	21474.4	36974.9	9732.95	39215	46867	9545.93	10199.6	44730.3	42883.1	38057	36051.9	23557.9	21562.8	23171.1	19723.9	12316.1
	11855.5	13922.9	12656.6	13080.9	18648.4	24416.5	15321.1	10124.8	28685.9	15313.1	7829.63	16008.8	20388.7	31445.7	29735.1	26629.6	11853.9	22506.9	33328.2	22391.6	17292.7	10429.3	34863.4	13059.2	44884.1	18855.7	11224.5	34361.7	35210	35818.2	35198	28235.3	14079.8	21373	36800	9700.13	39035.1	46656.7	9517.58	10177.1	44511.7	42689.1	37889.1	35866.8	23458.9	21490.8	23073.5	19653.3	12270.4
	11818.2	13869.3	12618.8	13034	18580.5	24313.9	15259.1	10086.9	28572.9	15257.4	7808.54	15951.1	20303.9	31303.5	29581.5	26516.8	11814.4	22422.2	33179.4	22292.5	17234.1	10402	34705.1	13014.5	44671.7	18778.2	11202.2	34222	35039.7	35645	35041.4	28127.4	14026.6	21272.1	36625.9	9667.44	38856.1	46447.4	9489.32	10154.7	44294.2	42495.9	37721.9	35682.6	23360.3	21419	22976.3	19583	12224.9
	11781	13815.9	12581.1	12987.3	18512.9	24211.8	15197.4	10049.1	28460.4	15201.9	7787.5	15893.6	20219.5	31161.9	29428.7	26404.4	11774.9	22337.9	33031.3	22193.8	17175.7	10374.8	34547.5	12969.9	44460.2	18701	11179.9	34082.8	34870.3	35472.5	34885.5	28019.8	13973.6	21171.7	36452.7	9634.87	38677.8	46239	9461.15	10132.3	44077.8	42303.7	37555.4	35499.3	23262.1	21347.4	22879.5	19512.9	12179.6
	11743.9	13762.8	12543.6	12940.7	18445.5	24110.1	15135.9	10011.4	28348.3	15146.6	7766.51	15836.3	20135.5	31021	29276.7	26292.5	11735.6	22253.8	32883.8	22095.6	17117.5	10347.7	34390.6	12925.5	44249.7	18624.1	11157.7	33944.2	34701.8	35300.9	34730.2	27912.7	13920.9	21071.8	36280.4	9602.43	38500.4	46031.5	9433.06	10109.9	43862.5	42112.4	37389.7	35317	23164.3	21276.1	22783.1	19443.1	12134.5
	11706.9	13709.8	12506.1	12894.4	18378.4	24008.9	15074.6	9973.97	28236.6	15091.5	7745.59	15779.3	20051.7	30880.7	29125.5	26181.1	11696.4	22170.1	32737	21997.8	17059.4	10320.7	34234.5	12881.2	44040.2	18547.5	11135.5	33806.1	34534	35130.1	34575.6	27805.9	13868.3	20972.4	36109	9570.12	38323.8	45825	9405.06	10087.5	43648.3	41921.9	37224.7	35135.7	23067	21205	22687.1	19373.5	12089.5
	11670.1	13657	12468.8	12848.2	18311.5	23908.1	15013.7	9936.66	28125.4	15036.6	7724.72	15722.4	19968.4	30741	28975.1	26070.1	11657.4	22086.7	32590.8	21900.5	17001.6	10293.7	34079	12837.1	43831.6	18471.3	11113.3	33668.5	34367.1	34960.1	34421.7	27699.6	13815.9	20873.5	35938.4	9537.92	38148	45619.3	9377.14	10065.2	43435.1	41732.4	37060.4	34955.4	22970	21134.2	22591.6	19304.1	12044.8
	11633.4	13604.5	12431.6	12802.1	18244.8	23807.8	14952.9	9899.5	28014.6	14981.8	7703.9	15665.8	19885.4	30602	28825.4	25959.6	11618.5	22003.6	32445.3	21803.5	16943.9	10266.9	33924.2	12793.1	43624	18395.4	11091.1	33531.5	34201	34790.9	34268.4	27593.6	13763.8	20775.1	35768.6	9505.86	37972.9	45414.6	9349.31	10043	43223	41543.7	36896.9	34776	22873.5	21063.6	22496.4	19235	12000.1
	11596.7	13552.1	12394.5	12756.2	18178.3	23707.9	14892.4	9862.5	27904.2	14927.2	7683.14	15609.4	19802.8	30463.6	28676.6	25849.5	11579.7	21920.7	32300.4	21707	16886.4	10240.1	33770.1	12749.3	43417.4	18319.8	11069	33395.1	34035.7	34622.5	34115.8	27488	13711.9	20677.2	35599.7	9473.91	37798.7	45210.8	9321.57	10020.8	43012	41355.9	36734	34597.5	22777.4	20993.3	22401.6	19166.2	11955.7
	11560.3	13499.9	12357.5	12710.5	18112.1	23608.4	14832.2	9825.65	27794.3	14872.8	7662.44	15553.1	19720.5	30325.8	28528.6	25739.9	11541.1	21838.2	32156.2	21611	16829.1	10213.5	33616.7	12705.6	43211.7	18244.5	11046.9	33259.2	33871.2	34454.9	33963.9	27382.9	13660.1	20579.7	35431.6	9442.09	37625.3	45007.9	9293.9	9998.57	42802	41169	36572	34420	22681.7	20923.2	22307.3	19097.6	11911.4
	11523.9	13448	12320.7	12665	18046.1	23509.3	14772.2	9788.96	27684.8	14818.6	7641.8	15497.1	19638.5	30188.7	28381.3	25630.8	11502.6	21756	32012.7	21515.3	16771.9	10186.9	33464	12662.1	43007	18169.5	11024.8	33123.8	33707.6	34288.1	33812.6	27278.1	13608.6	20482.8	35264.4	9410.4	37452.6	44805.9	9266.33	9976.42	42593.1	40983	36410.6	34243.5	22586.5	20853.4	22213.3	19029.2	11867.3
	11487.6	13396.2	12283.9	12619.6	17980.3	23410.7	14712.5	9752.42	27575.7	14764.5	7621.21	15441.4	19556.9	30052.1	28234.9	25522.1	11464.3	21674.1	31869.7	21420.1	16715	10160.4	33312	12618.8	42803.2	18094.9	11002.8	32989	33544.7	34122.1	33662	27173.7	13557.3	20386.4	35098	9378.83	37280.7	44604.8	9238.84	9954.31	42385.3	40797.8	36249.9	34067.8	22491.6	20783.9	22119.7	18961.1	11823.4
	11451.5	13344.7	12247.3	12574.4	17914.8	23312.5	14653	9716.04	27467	14710.7	7600.67	15385.8	19475.7	29916.2	28089.2	25413.9	11426.1	21592.5	31727.5	21325.3	16658.2	10134	33160.6	12575.5	42600.4	18020.6	10980.8	32854.7	33382.6	33956.9	33512.1	27069.7	13506.1	20290.4	34932.5	9347.38	37109.7	44404.7	9211.43	9932.23	42178.5	40613.5	36090	33893.1	22397.2	20714.5	22026.5	18893.3	11779.6
	11415.5	13293.3	12210.8	12529.3	17849.4	23214.8	14593.7	9679.81	27358.8	14656.9	7580.2	15330.4	19394.8	29780.9	27944.2	25306.1	11388	21511.2	31585.8	21230.9	16601.6	10107.7	33010	12532.5	42398.5	17946.5	10958.8	32721	33221.4	33792.5	33362.8	26966	13455.2	20194.9	34767.8	9316.06	36939.4	44205.4	9184.11	9910.19	41972.8	40430.1	35930.7	33719.4	22303.1	20645.5	21933.7	18825.6	11736.1
	11379.6	13242.1	12174.4	12484.4	17784.3	23117.5	14534.7	9643.74	27251	14603.4	7559.77	15275.3	19314.3	29646.2	27800.1	25198.8	11350.1	21430.1	31444.8	21136.9	16545.1	10081.5	32860	12489.6	42197.5	17872.8	10936.9	32587.8	33060.9	33628.9	33214.1	26862.8	13404.5	20099.9	34603.9	9284.86	36769.8	44007	9156.87	9888.19	41768.1	40247.6	35772.2	33546.5	22209.5	20576.6	21841.3	18758.3	11692.6
	11343.8	13191.2	12138.1	12439.7	17719.5	23020.6	14475.9	9607.82	27143.6	14550.1	7539.41	15220.3	19234.1	29512.1	27656.7	25091.9	11312.3	21349.4	31304.4	21043.4	16488.8	10055.4	32710.7	12446.8	41997.5	17799.5	10914.9	32455.1	32901.3	33466	33066.1	26759.9	13353.9	20005.3	34440.8	9253.78	36601.1	43809.5	9129.71	9866.22	41564.4	40065.9	35614.4	33374.6	22116.3	20508.1	21749.3	18691.1	11649.4
	11308.1	13140.4	12101.9	12395.1	17654.8	22924.1	14417.4	9572.05	27036.6	14496.9	7519.1	15165.6	19154.2	29378.7	27514.1	24985.5	11274.6	21269	31164.7	20950.2	16432.8	10029.3	32562	12404.2	41798.4	17726.4	10893	32322.9	32742.4	33303.9	32918.7	26657.4	13303.6	19911.3	34278.6	9222.82	36433.1	43612.8	9102.64	9844.29	41361.8	39885	35457.3	33203.6	22023.5	20439.7	21657.7	18624.2	11606.3
	11272.6	13089.8	12065.9	12350.7	17590.4	22828	14359.1	9536.44	26930.1	14443.9	7498.84	15111	19074.7	29245.8	27372.2	24879.5	11237.1	21188.9	31025.6	20857.5	16376.8	10003.4	32414.1	12361.7	41600.3	17653.6	10871.2	32191.3	32584.3	33142.6	32772	26555.3	13253.5	19817.7	34117.2	9191.99	36265.9	43417.1	9075.66	9822.4	41160.2	39705.1	35300.9	33033.5	21931.1	20371.6	21566.5	18557.5	11563.4
	11237.1	13039.4	12029.9	12306.4	17526.2	22732.4	14301.1	9500.97	26824	14391.1	7478.64	15056.7	18995.5	29113.5	27231.1	24773.9	11199.7	21109	30887.1	20765.2	16321.1	9977.54	32266.8	12319.4	41403	17581.2	10849.3	32060.2	32427.1	32982.1	32625.9	26453.6	13203.6	19724.6	33956.5	9161.28	36099.4	43222.2	9048.76	9800.54	40959.6	39525.9	35145.2	32864.4	21839.1	20303.8	21475.6	18491.1	11520.7
	11201.8	12989.3	11994.1	12262.4	17462.2	22637.2	14243.3	9465.66	26718.2	14338.4	7458.5	15002.6	18916.7	28981.9	27090.8	24668.8	11162.4	21029.5	30749.2	20673.3	16265.5	9951.79	32120.1	12277.2	41206.7	17509	10827.5	31929.6	32270.5	32822.4	32480.5	26352.3	13153.8	19632	33796.7	9130.69	35933.7	43028.2	9021.94	9778.72	40760	39347.6	34990.2	32696.1	21747.5	20236.2	21385.2	18424.9	11478.1
	11166.6	12939.3	11958.4	12218.4	17398.4	22542.4	14185.8	9430.5	26612.9	14285.9	7438.41	14948.7	18838.2	28850.8	26951.2	24564.2	11125.3	20950.2	30611.9	20581.8	16210.2	9926.12	31974.1	12235.1	41011.3	17437.2	10805.8	31799.5	32114.8	32663.4	32335.7	26251.3	13104.3	19539.8	33637.7	9100.22	35768.8	42835.1	8995.21	9756.94	40561.5	39170.2	34835.8	32528.7	21656.3	20168.8	21295.1	18359	11435.7
	11131.5	12889.5	11922.8	12174.7	17334.8	22448	14128.4	9395.5	26508.1	14233.6	7418.38	14894.9	18760.1	28720.3	26812.3	24460	11088.3	20871.3	30475.3	20490.7	16154.9	9900.54	31828.8	12193.3	40816.8	17365.6	10784	31670	31959.9	32505.1	32191.5	26150.7	13055	19448.1	33479.6	9069.88	35604.6	42642.9	8968.55	9735.19	40364	38993.6	34682.2	32362.3	21565.5	20101.7	21205.4	18293.3	11393.4
	11096.6	12839.9	11887.3	12131.1	17271.5	22354.1	14071.4	9360.64	26403.6	14181.4	7398.41	14841.4	18682.3	28590.5	26674.2	24356.2	11051.4	20792.6	30339.3	20400	16099.9	9875.06	31684.2	12151.5	40623.2	17294.4	10762.3	31541	31805.7	32347.6	32048	26050.5	13005.8	19356.8	33322.2	9039.66	35441.2	42451.5	8941.99	9713.48	40167.4	38817.9	34529.3	32196.7	21475.1	20034.9	21116.1	18227.8	11351.4
	11061.7	12790.5	11852	12087.6	17208.4	22260.5	14014.5	9325.93	26299.5	14129.5	7378.48	14788.1	18604.8	28461.2	26536.8	24252.8	11014.7	20714.2	30203.9	20309.7	16045	9849.66	31540.1	12109.9	40430.5	17223.5	10740.6	31412.5	31652.3	32190.9	31905.1	25950.7	12956.9	19266.1	33165.6	9009.55	35278.5	42261	8915.5	9691.8	39971.9	38642.9	34377	32032	21385.1	19968.2	21027.2	18162.6	11309.5
	11027	12741.3	11816.7	12044.3	17145.5	22167.4	13957.9	9291.37	26195.9	14077.6	7358.62	14735	18527.7	28332.5	26400.2	24149.9	10978.1	20636.1	30069.1	20219.9	15990.3	9824.36	31396.8	12068.5	40238.7	17152.9	10718.9	31284.5	31499.6	32035	31762.8	25851.2	12908.1	19175.7	33009.8	8979.57	35116.5	42071.3	8889.1	9670.16	39777.4	38468.9	34225.4	31868.2	21295.5	19901.9	20938.6	18097.5	11267.7
	10992.3	12692.2	11781.6	12001.2	17082.8	22074.7	13901.6	9256.97	26092.6	14026	7338.81	14682.1	18450.9	28204.4	26264.3	24047.4	10941.6	20558.3	29934.9	20130.4	15935.8	9799.15	31254.1	12027.2	40047.8	17082.6	10697.3	31157	31347.7	31879.7	31621.2	25752.1	12859.5	19085.9	32854.8	8949.71	34955.3	41882.5	8862.78	9648.56	39583.9	38295.6	34074.5	31705.3	21206.3	19835.7	20850.4	18032.8	11226.1
	10957.8	12643.4	11746.5	11958.2	17020.3	21982.4	13845.4	9222.71	25989.8	13974.5	7319.05	14629.5	18374.4	28076.9	26129.1	23945.4	10905.3	20480.8	29801.4	20041.3	15881.4	9774.03	31112	11986	39857.8	17012.6	10675.7	31030	31196.6	31725.3	31480.1	25653.4	12811.2	18996.5	32700.6	8919.97	34794.9	41694.6	8836.55	9626.99	39391.4	38123.2	33924.3	31543.3	21117.5	19769.8	20762.6	17968.2	11184.7
	10923.4	12594.8	11711.6	11915.4	16958.1	21890.5	13789.6	9188.6	25887.4	13923.2	7299.35	14577	18298.2	27950	25994.7	23843.8	10869.1	20403.6	29668.4	19952.7	15827.2	9748.99	30970.6	11945	39668.7	16942.8	10654.1	30903.6	31046.2	31571.6	31339.7	25555.1	12763	18907.5	32547.1	8890.35	34635.1	41507.5	8810.4	9605.46	39199.8	37951.6	33774.8	31382.1	21029.1	19704.2	20675.2	17903.9	11143.5
	10889.2	12546.3	11676.8	11872.8	16896.1	21799	13733.9	9154.64	25785.3	13872.1	7279.71	14524.7	18222.4	27823.7	25861	23742.6	10833	20326.6	29536	19864.4	15773.2	9724.05	30829.8	11904.1	39480.5	16873.4	10632.6	30777.6	30896.6	31418.6	31199.9	25457.1	12715	18819	32394.5	8860.85	34476.1	41321.2	8784.33	9583.96	39009.3	37780.8	33625.9	31221.8	20941	19638.7	20588.2	17839.8	11102.4
	10855	12498.1	11642.1	11830.3	16834.3	21707.9	13678.5	9120.83	25683.7	13821.1	7260.12	14472.6	18147	27697.9	25728	23641.8	10797.1	20250	29404.3	19776.5	15719.4	9699.2	30689.7	11863.4	39293.1	16804.3	10611	30652.1	30747.8	31266.3	31060.8	25359.5	12667.2	18731	32242.6	8831.47	34317.8	41135.8	8758.34	9562.5	38819.7	37610.8	33477.7	31062.4	20853.4	19573.6	20501.5	17776	11061.5
	10820.9	12450	11607.6	11788	16772.7	21617.2	13623.3	9087.16	25582.5	13770.3	7240.58	14420.7	18071.8	27572.7	25595.7	23541.5	10761.3	20173.6	29273.1	19689	15665.7	9674.44	30550.2	11822.8	39106.6	16735.5	10589.6	30527.2	30599.6	31114.8	30922.2	25262.2	12619.6	18643.4	32091.5	8802.21	34160.3	40951.2	8732.44	9541.08	38631.1	37441.7	33330.2	30903.9	20766.1	19508.6	20415.2	17712.4	11020.7
	10787	12402.1	11573.1	11745.8	16711.3	21526.9	13568.4	9053.64	25481.7	13719.7	7221.1	14369	17997	27448.1	25464.2	23441.6	10725.6	20097.5	29142.5	19601.9	15612.2	9649.78	30411.4	11782.4	38921	16667	10568.1	30402.7	30452.3	30964	30784.3	25165.3	12572.2	18556.3	31941.2	8773.07	34003.5	40767.5	8706.61	9519.69	38443.4	37273.3	33183.3	30746.2	20679.2	19443.9	20329.2	17649	10980.1
	10753.2	12354.4	11538.7	11703.8	16650.1	21437	13513.7	9020.27	25381.3	13669.2	7201.68	14317.6	17922.5	27324.1	25333.3	23342.1	10690	20021.7	29012.6	19515.2	15558.8	9625.2	30273.1	11742.1	38736.3	16598.8	10546.6	30278.8	30305.6	30814	30646.9	25068.8	12525	18469.6	31791.7	8744.05	33847.4	40584.6	8680.87	9498.33	38256.8	37105.8	33037.1	30589.4	20592.8	19379.5	20243.7	17585.8	10939.7
	10719.5	12306.9	11504.5	11661.9	16589.1	21347.6	13459.2	8987.05	25281.2	13618.9	7182.31	14266.3	17848.3	27200.6	25203.1	23243	10654.6	19946.2	28883.2	19428.9	15505.7	9600.71	30135.5	11702	38552.5	16530.9	10525.2	30155.3	30159.7	30664.7	30510.2	24972.6	12478	18383.3	31642.9	8715.15	33692	40402.5	8655.22	9477.01	38071.1	36939.1	32891.6	30433.4	20506.7	19315.2	20158.4	17522.9	10899.4
	10685.9	12259.6	11470.4	11620.2	16528.4	21258.5	13404.9	8953.97	25181.6	13568.8	7163	14215.2	17774.5	27077.7	25073.7	23144.3	10619.3	19870.9	28754.4	19343	15452.7	9576.31	29998.6	11662	38369.4	16463.3	10503.8	30032.3	30014.6	30516.1	30374.1	24876.8	12431.2	18297.5	31494.9	8686.36	33537.3	40221.3	8629.64	9455.73	37886.3	36773.1	32746.7	30278.2	20420.9	19251.3	20073.6	17460.2	10859.3
	10652.4	12212.5	11436.4	11578.7	16467.8	21169.8	13350.9	8921.03	25082.4	13518.8	7143.74	14164.3	17701	26955.4	24945	23046.1	10584.2	19795.9	28626.2	19257.5	15399.8	9552.01	29862.2	11622.1	38187.3	16395.9	10482.5	29909.8	29870.2	30368.2	30238.6	24781.4	12384.5	18212.1	31347.6	8657.7	33383.3	40040.9	8604.14	9434.48	37702.5	36608	32602.5	30123.9	20335.6	19187.5	19989.1	17397.7	10819.3
	10619	12165.5	11402.5	11537.3	16407.5	21081.5	13297.1	8888.24	24983.6	13469	7124.53	14113.6	17627.8	26833.6	24816.9	22948.3	10549.2	19721.2	28498.6	19172.3	15347.2	9527.79	29726.5	11582.4	38006	16328.9	10461.1	29787.9	29726.5	30221	30103.6	24686.3	12338	18127.2	31201.1	8629.15	33230	39861.3	8578.73	9413.27	37519.7	36443.7	32458.9	29970.5	20250.6	19124	19905	17335.4	10779.5
	10585.8	12118.8	11368.7	11496	16347.4	20993.6	13243.6	8855.6	24885.1	13419.3	7105.38	14063.2	17554.9	26712.4	24689.6	22850.9	10514.3	19646.8	28371.5	19087.6	15294.7	9503.66	29591.4	11542.8	37825.6	16262.2	10439.8	29666.4	29583.5	30074.6	29969.3	24591.5	12291.8	18042.7	31055.3	8600.72	33077.5	39682.5	8553.4	9392.09	37337.8	36280.2	32316	29817.9	20166.1	19060.7	19821.3	17273.4	10739.9
	10552.6	12072.2	11335	11455	16287.5	20906.1	13190.2	8823.1	24787.1	13369.9	7086.28	14012.9	17482.4	26591.7	24562.9	22753.9	10479.5	19572.7	28245.1	19003.2	15242.3	9479.63	29456.9	11503.4	37646	16195.7	10418.6	29545.3	29441.2	29928.8	29835.6	24497.2	12245.7	17958.6	30910.3	8572.41	32925.6	39504.5	8528.15	9370.95	37156.8	36117.4	32173.7	29666.1	20081.9	18997.7	19737.9	17211.6	10700.4
	10519.6	12025.8	11301.5	11414	16227.8	20819	13137.1	8790.75	24689.4	13320.5	7067.24	13962.8	17410.1	26471.7	24436.9	22657.4	10444.9	19498.8	28119.2	18919.2	15190.1	9455.68	29323	11464.1	37467.2	16129.6	10397.3	29424.8	29299.7	29783.8	29702.5	24403.1	12199.8	17875	30766.1	8544.21	32774.5	39327.4	8502.98	9349.84	36976.8	35955.5	32032.1	29515.2	19998	18934.9	19654.8	17150	10661.1
	10486.7	11979.6	11268	11373.3	16168.3	20732.3	13084.3	8758.54	24592.1	13271.4	7048.25	13912.9	17338.2	26352.1	24311.6	22561.2	10410.4	19425.3	27993.9	18835.6	15138.1	9431.83	29189.8	11424.9	37289.3	16063.7	10376.1	29304.8	29158.9	29639.4	29569.9	24309.5	12154.1	17791.8	30622.5	8516.14	32624	39151	8477.89	9328.77	36797.7	35794.3	31891.1	29365.1	19914.6	18872.3	19572.1	17088.6	10621.9
	10453.9	11933.6	11234.7	11332.7	16109	20646	13031.6	8726.47	24495.3	13222.4	7029.32	13863.2	17266.6	26233.2	24187	22465.5	10376	19351.9	27869.2	18752.4	15086.3	9408.06	29057.1	11385.9	37112.3	15998.1	10354.9	29185.2	29018.8	29495.8	29438	24216.1	12108.5	17709	30479.8	8488.17	32474.2	38975.5	8452.88	9307.73	36619.5	35633.9	31750.8	29215.8	19831.5	18810	19489.8	17027.5	10582.9
	10421.2	11887.7	11201.5	11292.2	16049.9	20560.1	12979.2	8694.54	24398.8	13173.5	7010.44	13813.7	17195.3	26114.7	24063.1	22370.1	10341.7	19278.9	27745	18669.5	15034.6	9384.39	28925.1	11347	36936	15932.8	10333.7	29066.1	28879.4	29352.9	29306.6	24123.2	12063.2	17626.7	30337.7	8460.33	32325.1	38800.7	8427.95	9286.73	36442.3	35474.3	31611.1	29067.3	19748.8	18747.9	19407.9	16966.5	10544
	10388.6	11842.1	11168.4	11251.9	15991	20474.5	12927	8662.76	24302.6	13124.8	6991.62	13764.4	17124.4	25996.8	23939.9	22275.2	10307.6	19206.1	27621.4	18587	14983.1	9360.81	28793.7	11308.3	36760.6	15867.8	10312.6	28947.5	28740.7	29210.7	29175.8	24030.6	12018	17544.8	30196.4	8432.6	32176.7	38626.8	8403.11	9265.76	36266	35315.4	31472	28919.6	19666.5	18686	19326.2	16905.8	10505.4
	10356.1	11796.6	11135.4	11211.7	15932.3	20389.3	12875	8631.12	24206.9	13076.3	6972.84	13715.3	17053.7	25879.5	23817.3	22180.7	10273.6	19133.7	27498.4	18504.9	14931.7	9337.31	28662.9	11269.7	36586.1	15803.1	10291.4	28829.4	28602.7	29069.1	29045.7	23938.3	11973	17463.3	30055.9	8404.99	32029	38453.6	8378.34	9244.82	36090.6	35157.4	31333.6	28772.8	19584.5	18624.4	19245	16845.3	10466.8
	10323.7	11751.3	11102.5	11171.7	15873.9	20304.6	12823.3	8599.62	24111.6	13028	6954.13	13666.4	16983.4	25762.7	23695.4	22086.5	10239.7	19061.4	27375.9	18423.2	14880.6	9313.91	28532.6	11231.3	36412.3	15738.7	10270.4	28711.7	28465.4	28928.3	28916	23846.4	11928.2	17382.2	29916	8377.49	31881.9	38281.3	8353.66	9223.92	35916.1	35000.1	31195.8	28626.7	19502.9	18563	19164.1	16785.1	10428.4
	10291.5	11706.2	11069.7	11131.9	15815.6	20220.2	12771.8	8568.26	24016.6	12979.8	6935.47	13617.6	16913.4	25646.5	23574.1	21992.8	10206	18989.5	27254	18341.8	14829.5	9290.59	28403	11192.9	36239.4	15674.5	10249.3	28594.5	28328.8	28788.1	28787	23754.8	11883.6	17301.5	29776.9	8350.11	31735.6	38109.7	8329.05	9203.06	35742.5	34843.5	31058.6	28481.5	19421.7	18501.8	19083.5	16725	10390.2
	10259.3	11661.2	11037	11092.2	15757.5	20136.1	12720.5	8537.04	23922	12931.7	6916.86	13569.1	16843.7	25530.8	23453.5	21899.5	10172.4	18917.8	27132.7	18260.8	14778.7	9267.37	28274	11154.8	36067.2	15610.7	10228.2	28477.8	28192.9	28648.6	28658.6	23663.6	11839.2	17221.3	29638.5	8322.85	31589.9	37939	8304.52	9182.23	35569.8	34687.7	30922.1	28337.1	19340.8	18440.9	19003.3	16665.2	10352.1
	10227.3	11616.5	11004.5	11052.6	15699.7	20052.5	12669.4	8505.96	23827.8	12883.8	6898.3	13520.8	16774.2	25415.6	23333.6	21806.6	10138.9	18846.4	27011.9	18180.2	14728	9244.23	28145.5	11116.7	35895.9	15547.1	10207.2	28361.5	28057.7	28509.8	28530.7	23572.7	11794.9	17141.5	29500.8	8295.7	31444.9	37769	8280.08	9161.43	35398	34532.7	30786.2	28193.4	19260.3	18380.1	18923.4	16605.6	10314.2
	10195.4	11571.9	10972	11013.3	15642	19969.2	12618.6	8475.03	23734	12836.1	6879.8	13472.6	16705.1	25301	23214.3	21714.1	10105.5	18775.3	26891.7	18100	14677.4	9221.19	28017.7	11078.8	35725.4	15483.8	10186.2	28245.7	27923.2	28371.7	28403.4	23482.1	11750.8	17062.1	29363.8	8268.66	31300.5	37599.7	8255.71	9140.67	35227.2	34378.5	30650.9	28050.6	19180.2	18319.7	18843.9	16546.2	10276.5
	10163.6	11527.5	10939.7	10974	15584.6	19886.4	12567.9	8444.23	23640.5	12788.5	6861.36	13424.7	16636.4	25186.9	23095.7	21621.9	10072.3	18704.4	26772	18020.1	14627.1	9198.23	27890.4	11041.1	35555.8	15420.8	10165.3	28130.4	27789.4	28234.3	28276.6	23391.9	11706.9	16983.1	29227.6	8241.74	31156.8	37431.3	8231.43	9119.95	35057.2	34225	30516.2	27908.5	19100.4	18259.4	18764.7	16487	10238.8
	10131.9	11483.3	10907.5	10934.9	15527.3	19803.8	12517.5	8413.57	23547.5	12741.1	6842.96	13376.9	16567.9	25073.4	22977.8	21530.2	10039.2	18633.8	26652.9	17940.5	14576.9	9175.37	27763.8	11003.5	35386.9	15358	10144.4	28015.6	27656.3	28097.5	28150.5	23302.1	11663.2	16904.5	29092	8214.94	31013.8	37263.7	8207.22	9099.26	34888.1	34072.2	30382.1	27767.2	19021	18199.4	18685.9	16428	10201.4
	10100.3	11439.2	10875.3	10896	15470.3	19721.7	12467.3	8383.05	23454.8	12693.9	6824.62	13329.3	16499.7	24960.4	22860.5	21438.9	10006.2	18563.5	26534.4	17861.4	14526.8	9152.59	27637.7	10966	35218.8	15295.5	10123.5	27901.2	27523.8	27961.4	28024.9	23212.6	11619.7	16826.3	28957.2	8188.25	30871.5	37096.8	8183.1	9078.6	34719.9	33920.2	30248.7	27626.8	18941.9	18139.6	18607.4	16369.2	10164.1
	10068.8	11395.4	10843.3	10857.2	15413.5	19640	12417.4	8352.67	23362.5	12646.8	6806.34	13282	16431.8	24847.9	22743.8	21348	9973.33	18493.4	26416.4	17782.6	14476.9	9129.9	27512.2	10928.6	35051.5	15233.4	10102.6	27787.2	27392.1	27826	27899.9	23123.4	11576.3	16748.5	28823.1	8161.67	30729.8	36930.7	8159.05	9057.99	34552.6	33769	30115.9	27487.1	18863.3	18080	18529.3	16310.7	10126.9
	10037.4	11351.7	10811.4	10818.6	15356.8	19558.6	12367.6	8322.42	23270.5	12599.8	6788.11	13234.8	16364.3	24735.9	22627.8	21257.4	9940.6	18423.6	26298.9	17704.2	14427.2	9107.31	27387.3	10891.4	34885.1	15171.5	10081.7	27673.8	27261	27691.3	27775.4	23034.6	11533.1	16671.2	28689.6	8135.2	30588.7	36765.3	8135.08	9037.4	34386.1	33618.5	29983.6	27348.1	18784.9	18020.7	18451.5	16252.4	10089.9
	10006.1	11308.2	10779.7	10780.1	15300.4	19477.5	12318.1	8292.31	23178.9	12553	6769.93	13187.8	16297	24624.5	22512.4	21167.3	9907.98	18354	26182	17626.1	14377.6	9084.8	27263	10854.4	34719.4	15109.8	10060.9	27560.7	27130.5	27557.2	27651.5	22946.1	11490.1	16594.2	28556.9	8108.85	30448.3	36600.8	8111.2	9016.86	34220.6	33468.7	29852	27210	18706.9	17961.6	18374	16194.2	10053.1
	9974.98	11264.9	10748	10741.8	15244.1	19396.9	12268.8	8262.34	23087.7	12506.4	6751.81	13141	16230	24513.6	22397.7	21077.5	9875.49	18284.8	26065.7	17548.4	14328.2	9062.38	27139.3	10817.4	34554.5	15048.5	10040.1	27448.2	27000.8	27423.8	27528.2	22857.9	11447.3	16517.7	28424.8	8082.61	30308.6	36437	8087.39	8996.35	34055.9	33319.7	29721	27072.6	18629.3	17902.7	18296.9	16136.3	10016.4
	9943.94	11221.7	10716.4	10703.6	15188.1	19316.6	12219.7	8232.51	22996.9	12460	6733.74	13094.4	16163.4	24403.2	22283.6	20988.2	9843.12	18215.8	25949.9	17471.1	14279	9040.05	27016.1	10780.6	34390.4	14987.4	10019.3	27336.1	26871.7	27291.1	27405.4	22770.1	11404.7	16441.5	28293.5	8056.49	30169.5	36273.9	8063.67	8975.88	33892.1	33171.4	29590.7	26936	18552.1	17844.1	18220.1	16078.6	9979.86
	9913	11178.7	10685	10665.5	15132.3	19236.7	12170.8	8202.81	22906.5	12413.6	6715.73	13047.9	16097	24293.3	22170.1	20899.2	9810.88	18147	25834.6	17394.1	14229.9	9017.81	26893.5	10744	34227.1	14926.6	9998.6	27224.4	26743.3	27159	27283.2	22682.6	11362.2	16365.7	28162.8	8030.47	30031	36111.6	8040.02	8955.44	33729.1	33023.9	29460.9	26800.2	18475.2	17785.6	18143.7	16021.2	9943.47
	9882.17	11135.9	10653.6	10627.7	15076.6	19157.1	12122.2	8173.25	22816.4	12367.5	6697.76	13001.7	16031	24184	22057.2	20810.6	9778.76	18078.5	25719.9	17317.5	14181	8995.66	26771.5	10707.5	34064.5	14866.1	9977.89	27113.2	26615.6	27027.5	27161.6	22595.5	11319.9	16290.4	28032.8	8004.57	29893.2	35950.1	8016.46	8935.04	33567	32877	29331.7	26665.1	18398.6	17727.4	18067.6	15963.9	9907.23
	9851.46	11093.3	10622.4	10589.9	15021.2	19078	12073.8	8143.82	22726.6	12321.5	6679.86	12955.7	15965.2	24075.2	21945	20722.4	9746.76	18010.3	25605.7	17241.2	14132.3	8973.6	26650.1	10671.1	33902.8	14805.8	9957.21	27002.5	26488.5	26896.8	27040.5	22508.7	11277.7	16215.4	27903.5	7978.78	29756.1	35789.3	7992.97	8914.68	33405.8	32730.9	29203.1	26530.8	18322.4	17669.5	17991.8	15906.8	9871.15
	9820.85	11050.9	10591.3	10552.4	14965.9	18999.1	12025.5	8114.53	22637.3	12275.7	6662	12909.8	15899.7	23966.9	21833.4	20634.7	9714.89	17942.4	25492.1	17165.3	14083.7	8951.63	26529.2	10634.8	33741.8	14745.8	9936.56	26892.2	26362	26766.7	26919.9	22422.2	11235.8	16140.8	27774.9	7953.1	29619.5	35629.3	7969.57	8894.36	33245.4	32585.6	29075.1	26397.2	18246.6	17611.7	17916.4	15850	9835.21
	9790.34	11008.6	10560.3	10514.9	14910.9	18920.7	11977.5	8085.37	22548.3	12230	6644.2	12864.1	15834.6	23859.1	21722.5	20547.2	9683.14	17874.7	25379	17089.8	14035.2	8929.75	26408.9	10598.7	33581.6	14686.1	9915.94	26782.3	26236.3	26637.2	26799.9	22336.1	11194	16066.6	27647	7927.54	29483.6	35470	7946.24	8874.07	33085.9	32440.9	28947.8	26264.4	18171.1	17554.2	17841.3	15793.3	9799.42
	9759.95	10966.5	10529.4	10477.6	14856.1	18842.6	11929.8	8056.34	22459.7	12184.4	6626.46	12818.7	15769.7	23751.8	21612.1	20460.2	9651.51	17807.3	25266.4	17014.6	13987	8907.95	26289.2	10562.8	33422.2	14626.7	9895.34	26672.9	26111.1	26508.4	26680.5	22250.2	11152.4	15992.8	27519.7	7902.08	29348.4	35311.5	7923	8853.82	32927.3	32297	28821	26132.4	18095.9	17496.9	17766.5	15736.9	9763.79
	9729.67	10924.6	10498.6	10440.5	14801.4	18764.8	11882.2	8027.45	22371.4	12139.1	6608.77	12773.4	15705.1	23645.1	21502.4	20373.6	9620	17740.1	25154.4	16939.7	13938.9	8886.25	26170	10526.9	33263.5	14567.5	9874.78	26563.9	25986.7	26380.3	26561.6	22164.8	11110.9	15919.4	27393.1	7876.74	29213.7	35153.7	7899.83	8833.61	32769.4	32153.8	28694.8	26001	18021.1	17439.8	17692.1	15680.7	9728.3
	9699.49	10882.9	10467.9	10403.5	14747	18687.5	11834.8	7998.69	22283.5	12093.9	6591.13	12728.3	15640.8	23538.8	21393.3	20287.3	9588.61	17673.2	25042.9	16865.2	13890.9	8864.63	26051.5	10491.2	33105.7	14508.6	9854.24	26455.4	25862.9	26252.7	26443.3	22079.6	11069.7	15846.3	27267.1	7851.5	29079.7	34996.7	7876.74	8813.44	32612.5	32011.3	28569.2	25870.5	17946.7	17382.9	17618	15624.7	9692.97
	9669.42	10841.3	10437.3	10366.7	14692.7	18610.4	11787.7	7970.06	22196	12048.8	6573.54	12683.3	15576.9	23433.1	21284.8	20201.4	9557.34	17606.5	24932	16791.1	13843.1	8843.11	25933.4	10455.7	32948.5	14450	9833.74	26347.3	25739.7	26125.9	26325.5	21994.8	11028.6	15773.7	27141.9	7826.38	28946.3	34840.4	7853.74	8793.3	32456.3	31869.5	28444.2	25740.7	17872.6	17326.3	17544.2	15568.8	9657.78
	9639.46	10799.9	10406.9	10330	14638.7	18533.8	11740.8	7941.57	22108.8	12003.9	6556.01	12638.6	15513.2	23327.8	21176.9	20115.9	9526.2	17540.1	24821.6	16717.3	13795.5	8821.67	25815.9	10420.3	32792.2	14391.6	9813.26	26239.7	25617.2	25999.7	26208.3	21910.3	10987.6	15701.4	27017.3	7801.37	28813.6	34684.8	7830.81	8773.21	32301	31728.5	28319.8	25611.6	17798.8	17269.9	17470.8	15513.2	9622.74
	9609.61	10758.7	10376.5	10293.4	14584.8	18457.4	11694	7913.21	22022	11959.1	6538.54	12594.1	15449.8	23223.1	21069.6	20030.8	9495.17	17474	24711.7	16643.9	13748.1	8800.32	25699	10385	32636.6	14333.5	9792.82	26132.4	25495.3	25874.1	26091.6	21826.2	10946.9	15629.5	26893.3	7776.46	28681.4	34530	7807.96	8753.15	32146.6	31588.1	28195.9	25483.2	17725.4	17213.7	17397.7	15457.8	9587.85
	9579.87	10717.7	10346.3	10257	14531.1	18381.5	11647.5	7884.97	21935.6	11914.6	6521.11	12549.7	15386.6	23118.9	20962.9	19946.1	9464.27	17408.1	24602.3	16570.8	13700.7	8779.06	25582.7	10349.8	32481.8	14275.7	9772.4	26025.7	25374	25749.1	25975.4	21742.4	10906.3	15558	26770	7751.67	28549.9	34375.9	7785.19	8733.13	31992.9	31448.4	28072.7	25355.6	17652.3	17157.7	17324.9	15402.7	9553.11
	9550.23	10676.8	10316.1	10220.8	14477.7	18305.9	11601.2	7856.87	21849.5	11870.1	6503.74	12505.5	15323.8	23015.2	20856.8	19861.7	9433.48	17342.5	24493.5	16498	13653.6	8757.89	25466.9	10314.8	32327.7	14218.1	9752.02	25919.3	25253.4	25624.8	25859.8	21658.9	10865.8	15486.8	26647.4	7726.98	28419	34222.5	7762.51	8713.15	31840.1	31309.5	27950	25228.7	17579.6	17102	17252.5	15347.7	9518.52
	9520.7	10636.1	10286.1	10184.7	14424.4	18230.6	11555.2	7828.9	21763.7	11825.8	6486.43	12461.6	15261.3	22911.9	20751.3	19777.8	9402.82	17277.2	24385.2	16425.6	13606.6	8736.8	25351.6	10279.9	32174.3	14160.8	9731.66	25813.4	25133.5	25501.2	25744.7	21575.7	10825.6	15416.1	26525.4	7702.41	28288.7	34069.9	7739.9	8693.21	31688.1	31171.2	27827.9	25102.5	17507.2	17046.5	17180.4	15292.9	9484.07
	9491.28	10595.6	10256.2	10148.7	14371.3	18155.7	11509.3	7801.06	21678.4	11781.7	6469.17	12417.7	15199	22809.2	20646.4	19694.2	9372.27	17212.1	24277.4	16353.6	13559.8	8715.81	25236.9	10245.2	32021.7	14103.8	9711.34	25708	25014.1	25378.1	25630.2	21492.9	10785.5	15345.7	26404	7677.94	28159	33918	7717.37	8673.31	31536.9	31033.7	27706.4	24977	17435.2	16991.2	17108.6	15238.3	9449.77
	9461.96	10555.3	10226.4	10112.9	14318.5	18081.1	11463.6	7773.35	21593.3	11737.7	6451.96	12374.1	15137.1	22707	20542.1	19610.9	9341.85	17147.2	24170.1	16281.9	13513.1	8694.9	25122.8	10210.6	31869.9	14047	9691.04	25602.9	24895.4	25255.7	25516.2	21410.3	10745.6	15275.6	26283.3	7653.58	28029.9	33766.8	7694.92	8653.45	31386.6	30896.8	27585.4	24852.3	17363.5	16936.1	17037.1	15183.9	9415.62
	9432.75	10515.1	10196.7	10077.3	14265.8	18006.9	11418.2	7745.77	21508.7	11693.9	6434.8	12330.7	15075.4	22605.3	20438.4	19528.1	9311.54	17082.6	24063.3	16210.5	13466.6	8674.08	25009.2	10176.1	31718.8	13990.5	9670.78	25498.3	24777.3	25133.9	25402.7	21328.2	10705.8	15206	26163.2	7629.33	27901.5	33616.3	7672.55	8633.62	31237	30760.6	27465.1	24728.3	17292.1	16881.2	16966	15129.8	9381.62
	9403.65	10475.1	10167.1	10041.7	14213.3	17933	11373	7718.31	21424.4	11650.2	6417.7	12287.4	15014	22504	20335.3	19445.6	9281.35	17018.3	23957.1	16139.5	13420.3	8653.35	24896.1	10141.7	31568.5	13934.2	9650.55	25394.1	24659.8	25012.7	25289.8	21246.3	10666.2	15136.7	26043.8	7605.18	27773.6	33466.5	7650.26	8613.84	31088.3	30625.2	27345.3	24605	17221.1	16826.6	16895.2	15075.8	9347.76
	9374.65	10435.3	10137.6	10006.4	14161	17859.5	11327.9	7690.99	21340.4	11606.7	6400.65	12244.4	14952.9	22403.3	20232.7	19363.5	9251.28	16954.2	23851.4	16068.8	13374.1	8632.71	24783.6	10107.5	31418.8	13878.2	9630.35	25290.3	24543	24892.2	25177.3	21164.7	10626.8	15067.8	25925	7581.15	27646.3	33317.5	7628.05	8594.1	30940.4	30490.4	27226.1	24482.4	17150.4	16772.1	16824.7	15022	9314.05
	9345.76	10395.6	10108.2	9971.15	14108.9	17786.3	11283.1	7663.79	21256.8	11563.4	6383.66	12201.5	14892	22303	20130.8	19281.8	9221.33	16890.4	23746.2	15998.4	13328.1	8612.16	24671.7	10073.5	31269.9	13822.5	9610.18	25187	24426.7	24772.3	25065.5	21083.5	10587.5	14999.2	25806.9	7557.22	27519.6	33169.1	7605.91	8574.39	30793.2	30356.2	27107.4	24360.5	17080.1	16717.9	16754.5	14968.5	9280.48
	9316.98	10356.1	10079	9936.07	14057	17713.5	11238.5	7636.72	21173.5	11520.2	6366.72	12158.8	14831.5	22203.2	20029.4	19200.4	9191.49	16826.8	23641.5	15928.4	13282.2	8591.69	24560.2	10039.5	31121.8	13767	9590.04	25084.1	24311.1	24653	24954.1	21002.6	10548.4	14931	25689.3	7533.4	27393.6	33021.5	7583.86	8554.73	30646.9	30222.8	26989.3	24239.3	17010	16663.9	16684.6	14915.1	9247.06
	9288.3	10316.8	10049.8	9901.13	14005.2	17641	11194.1	7609.77	21090.6	11477.1	6349.83	12116.3	14771.2	22103.9	19928.6	19119.4	9161.77	16763.5	23537.4	15858.8	13236.5	8571.31	24449.3	10005.7	30974.4	13711.8	9569.94	24981.6	24196.1	24534.3	24843.3	20922	10509.5	14863.1	25572.4	7509.68	27268.1	32874.6	7561.88	8535.11	30501.3	30090.1	26871.8	24118.8	16940.3	16610.2	16615.1	14862	9213.78
	9259.73	10277.7	10020.8	9866.34	13953.7	17568.8	11149.9	7582.95	21008.1	11434.2	6332.99	12073.9	14711.2	22005.1	19828.4	19038.8	9132.17	16700.4	23433.7	15789.4	13191	8551.02	24339	9972.05	30827.7	13656.8	9549.86	24879.5	24081.7	24416.2	24733	20841.8	10470.7	14795.7	25456.1	7486.07	27143.2	32728.4	7539.99	8515.53	30356.6	29958	26754.8	23998.9	16871	16556.6	16545.9	14809	9180.65
	9231.27	10238.7	9991.81	9831.69	13902.4	17497	11105.9	7556.26	20925.9	11391.4	6316.21	12031.8	14651.5	21906.8	19728.7	18958.5	9102.69	16637.6	23330.6	15720.4	13145.6	8530.82	24229.2	9938.51	30681.7	13602.1	9529.82	24777.8	23968	24298.8	24623.2	20761.8	10432.1	14728.5	25340.5	7462.57	27018.9	32582.9	7518.17	8495.99	30212.6	29826.6	26638.4	23879.8	16802	16503.3	16477	14756.2	9147.66
	9202.91	10199.9	9962.98	9797.19	13851.2	17425.5	11062.1	7529.7	20844	11348.8	6299.48	11989.8	14592.1	21809	19629.6	18878.6	9073.32	16575	23227.9	15651.8	13100.4	8510.7	24119.9	9905.1	30536.4	13547.7	9509.81	24676.6	23854.8	24181.9	24513.9	20682.2	10393.6	14661.7	25225.4	7439.17	26895.1	32438	7496.43	8476.49	30069.5	29695.8	26522.6	23761.4	16733.3	16450.1	16408.4	14703.7	9114.81
	9174.65	10161.3	9934.25	9762.83	13800.3	17354.3	11018.5	7503.26	20762.5	11306.4	6282.81	11948	14532.9	21711.6	19531.1	18799.1	9044.07	16512.7	23125.8	15583.4	13055.3	8490.68	24011.1	9871.83	30391.9	13493.5	9489.83	24575.8	23742.2	24065.7	24405.2	20602.9	10355.3	14595.3	25111	7415.88	26772	32293.9	7474.78	8457.03	29927.1	29565.8	26407.3	23643.7	16664.9	16397.2	16340.1	14651.3	9082.11
	9146.5	10122.8	9905.63	9728.61	13749.5	17283.5	10975.1	7476.94	20681.3	11264.1	6266.19	11906.4	14474	21614.7	19433.1	18719.9	9014.93	16450.6	23024.1	15515.4	13010.4	8470.74	23902.9	9838.69	30248.1	13439.5	9469.88	24475.4	23630.2	23950	24297	20523.9	10317.2	14529.2	24997.2	7392.7	26649.4	32150.5	7453.2	8437.61	29785.5	29436.4	26292.5	23526.6	16596.9	16344.5	16272.2	14599.1	9049.56
	9118.46	10084.5	9877.12	9694.54	13698.9	17213	10931.9	7450.75	20600.5	11222	6249.62	11865	14415.4	21518.3	19335.7	18641.1	8985.91	16388.8	22923	15447.8	12965.6	8450.88	23795.2	9805.68	30105	13385.8	9449.97	24375.4	23518.9	23835	24189.2	20445.2	10279.2	14463.5	24884	7369.62	26527.4	32007.7	7431.69	8418.23	29644.6	29307.6	26178.3	23410.2	16529.2	16292	16204.5	14547.2	9017.14
	9090.52	10046.4	9848.71	9660.61	13648.5	17142.9	10889	7424.68	20520	11180	6233.1	11823.7	14357.1	21422.4	19238.9	18562.6	8957.01	16327.2	22822.4	15380.4	12921	8431.12	23688	9772.8	29962.6	13332.4	9430.09	24275.8	23408.1	23720.6	24082	20366.8	10241.4	14398.1	24771.4	7346.64	26406	31865.7	7410.27	8398.89	29504.6	29179.5	26064.7	23294.6	16461.8	16239.8	16137.2	14495.4	8984.87
	9062.68	10008.4	9820.41	9626.82	13598.3	17073.1	10846.2	7398.73	20439.8	11138.1	6216.64	11782.6	14299	21326.9	19142.6	18484.5	8928.22	16265.9	22722.2	15313.4	12876.6	8411.44	23581.4	9740.06	29820.9	13279.2	9410.24	24176.6	23297.9	23606.7	23975.4	20288.8	10203.8	14333.1	24659.4	7323.77	26285.2	31724.3	7388.93	8379.6	29365.3	29052.1	25951.6	23179.5	16394.7	16187.7	16070.2	14443.8	8952.74
	9034.95	9970.63	9792.22	9593.17	13548.3	17003.6	10803.6	7372.91	20360	11096.4	6200.23	11741.7	14241.3	21232	19046.9	18406.8	8899.54	16204.8	22622.6	15246.7	12832.3	8391.85	23475.2	9707.45	29679.9	13226.3	9390.42	24077.8	23188.3	23493.5	23869.2	20211.1	10166.3	14268.4	24548	7301	26164.9	31583.6	7367.66	8360.34	29226.7	28925.4	25839.1	23065.2	16328	16135.8	16003.5	14392.4	8920.75
	9007.33	9933.01	9764.13	9559.67	13498.5	16934.4	10761.3	7347.21	20280.6	11054.9	6183.87	11701	14183.7	21137.4	18951.7	18329.4	8870.98	16143.9	22523.5	15180.4	12788.2	8372.35	23369.6	9674.97	29539.6	13173.6	9370.64	23979.5	23079.3	23380.8	23763.5	20133.6	10128.9	14204.1	24437.2	7278.34	26045.2	31443.7	7346.47	8341.13	29088.9	28799.2	25727.1	22951.5	16261.6	16084.2	15937.1	14341.3	8888.9
	8979.81	9895.55	9736.15	9526.31	13448.9	16865.6	10719.1	7321.64	20201.4	11013.5	6167.57	11660.5	14126.5	21043.4	18857.1	18252.4	8842.54	16083.4	22424.8	15114.4	12744.2	8352.93	23264.5	9642.62	29400.1	13121.1	9350.89	23881.5	22970.9	23268.8	23658.3	20056.5	10091.8	14140.1	24327	7255.78	25926	31304.3	7325.36	8321.96	28951.9	28673.8	25615.6	22838.5	16195.5	16032.8	15871	14290.3	8857.2
	8952.39	9858.26	9708.28	9493.08	13399.4	16797	10677.1	7296.18	20122.7	10972.3	6151.32	11620.1	14069.5	20949.8	18763	18175.8	8814.2	16023	22326.7	15048.7	12700.4	8333.6	23159.9	9610.4	29261.2	13068.9	9331.17	23783.9	22863	23157.3	23553.7	19979.7	10054.7	14076.4	24217.4	7233.32	25807.5	31165.7	7304.33	8302.83	28815.7	28548.9	25504.7	22726.1	16129.7	15981.6	15805.2	14239.5	8825.63
	8925.07	9821.14	9680.51	9460	13350.2	16728.9	10635.4	7270.85	20044.2	10931.2	6135.12	11579.9	14012.8	20856.7	18669.4	18099.5	8785.98	15962.9	22229	14983.3	12656.7	8314.36	23055.9	9578.31	29123	13017	9311.48	23686.8	22755.8	23046.4	23449.5	19903.2	10017.9	14013.1	24108.4	7210.97	25689.5	31027.7	7283.38	8283.75	28680.1	28424.8	25394.3	22614.4	16064.3	15930.6	15739.7	14188.9	8794.21
	8897.86	9784.18	9652.85	9427.06	13301.1	16661	10593.8	7245.63	19966.1	10890.3	6118.98	11539.9	13956.4	20764	18576.4	18023.5	8757.88	15903	22131.9	14918.2	12613.2	8295.2	22952.3	9546.35	28985.5	12965.3	9291.83	23590	22649.1	22936.1	23345.9	19827	9981.14	13950.1	23999.9	7188.71	25572	30890.4	7262.51	8264.7	28545.4	28301.2	25284.4	22503.4	15999.2	15879.8	15674.5	14138.5	8762.93
	8870.76	9747.39	9625.3	9394.26	13252.2	16593.4	10552.4	7220.54	19888.3	10849.5	6102.89	11500.1	13900.2	20671.8	18484	17947.9	8729.89	15843.4	22035.2	14853.5	12569.9	8276.13	22849.3	9514.53	28848.7	12913.8	9272.22	23493.7	22543	22826.4	23242.7	19751.2	9944.59	13887.4	23892.1	7166.57	25455.1	30753.8	7241.71	8245.7	28411.4	28178.3	25175.1	22393	15934.3	15829.2	15609.7	14088.2	8731.78
	8843.75	9710.76	9597.85	9361.61	13203.5	16526.2	10511.3	7195.57	19810.9	10808.8	6086.85	11460.4	13844.3	20580	18392	17872.7	8702	15784	21939	14789	12526.7	8257.15	22746.7	9482.83	28712.5	12862.6	9252.63	23397.7	22437.4	22717.3	23140	19675.6	9908.18	13825.1	23784.8	7144.52	25338.8	30617.8	7220.99	8226.74	28278.1	28056.1	25066.4	22283.2	15869.8	15778.8	15545.1	14038.2	8700.78
	8816.85	9674.3	9570.5	9329.09	13155	16459.3	10470.3	7170.72	19733.7	10768.3	6070.86	11420.9	13788.6	20488.8	18300.6	17797.8	8674.24	15724.9	21843.3	14724.9	12483.6	8238.25	22644.7	9451.26	28577.1	12811.6	9233.08	23302.2	22332.5	22608.7	23037.9	19600.3	9871.93	13763.1	23678.1	7122.58	25223	30482.5	7200.35	8207.83	28145.5	27934.5	24958.1	22174.1	15805.7	15728.6	15480.9	13988.4	8669.91
	8790.05	9638	9543.27	9296.7	13106.7	16392.7	10429.5	7145.98	19657	10728	6054.92	11381.6	13733.2	20397.9	18209.7	17723.2	8646.58	15666	21748	14661.2	12440.8	8219.44	22543.2	9419.83	28442.3	12760.9	9213.57	23207	22228.1	22500.7	22936.2	19525.4	9835.83	13701.4	23572	7100.73	25107.7	30347.9	7179.79	8188.95	28013.7	27813.5	24850.4	22065.7	15741.8	15678.7	15416.9	13938.7	8639.18
	8763.36	9601.87	9516.13	9264.46	13058.5	16326.4	10388.9	7121.37	19580.5	10687.8	6039.04	11342.5	13678.1	20307.5	18119.4	17649	8619.03	15607.4	21653.3	14597.7	12398	8200.72	22442.1	9388.52	28308.2	12710.4	9194.08	23112.2	22124.2	22393.3	22835	19450.7	9799.89	13640.1	23466.5	7078.99	24993	30213.9	7159.3	8170.12	27882.7	27693.1	24743.2	21957.9	15678.2	15628.9	15353.2	13889.3	8608.59
	8736.76	9565.9	9489.1	9232.36	13010.6	16260.5	10348.5	7096.87	19504.4	10647.7	6023.21	11303.5	13623.3	20217.6	18029.6	17575.1	8591.6	15549	21559	14534.5	12355.5	8182.08	22341.6	9357.34	28174.8	12660.2	9174.63	23017.8	22021	22286.5	22734.4	19376.4	9764.1	13579.1	23361.5	7057.35	24878.8	30080.6	7138.89	8151.33	27752.3	27573.4	24636.5	21850.7	15615	15579.4	15289.9	13840	8578.14
	8710.27	9530.09	9462.18	9200.4	12962.8	16194.9	10308.4	7072.5	19428.6	10607.8	6007.44	11264.7	13568.7	20128.1	17940.3	17501.6	8564.28	15490.8	21465.2	14471.7	12313	8163.53	22241.6	9326.29	28042.1	12610.2	9155.22	22923.9	21918.3	22180.2	22634.2	19302.3	9728.46	13518.4	23257.1	7035.81	24765.2	29947.9	7118.56	8132.59	27622.7	27454.2	24530.4	21744.1	15552.1	15530	15226.8	13790.9	8547.83
	8683.89	9494.44	9435.36	9168.57	12915.2	16129.5	10268.4	7048.24	19353.1	10568.1	5991.71	11226.1	13514.3	20039.1	17851.5	17428.5	8537.07	15432.8	21371.9	14409.2	12270.8	8145.06	22142.1	9295.37	27910	12560.4	9135.84	22830.3	21816.1	22074.5	22534.4	19228.6	9692.97	13458	23153.3	7014.38	24652.2	29815.8	7098.31	8113.88	27493.8	27335.7	24424.7	21638.2	15489.4	15480.9	15164.1	13742.1	8517.65
	8657.6	9458.96	9408.65	9136.88	12867.8	16064.5	10228.6	7024.09	19278	10528.5	5976.04	11187.6	13460.2	19950.5	17763.3	17355.6	8509.97	15375.1	21279.1	14347	12228.7	8126.68	22043	9264.58	27778.6	12510.9	9116.49	22737	21714.5	21969.3	22435.2	19155.1	9657.63	13398	23050	6993.04	24539.6	29684.5	7078.13	8095.23	27365.6	27217.9	24319.6	21532.9	15427.1	15432	15101.6	13693.4	8487.61
	8631.41	9423.64	9382.04	9105.33	12820.5	15999.8	10188.9	7000.07	19203.2	10489	5960.42	11149.4	13406.4	19862.4	17675.5	17283.2	8482.98	15317.7	21186.7	14285.1	12186.7	8108.39	21944.5	9233.91	27647.9	12461.6	9097.18	22644.2	21613.5	21864.8	22336.5	19082	9622.44	13338.3	22947.3	6971.8	24427.6	29553.7	7058.03	8076.61	27238.2	27100.6	24215	21428.3	15365.1	15383.3	15039.4	13644.9	8457.71
	8605.33	9388.48	9355.54	9073.92	12773.5	15935.4	10149.5	6976.15	19128.7	10449.7	5944.85	11111.3	13352.8	19774.7	17588.3	17211	8456.09	15260.5	21094.8	14223.5	12144.9	8090.18	21846.4	9203.37	27517.8	12412.6	9077.91	22551.8	21513	21760.7	22238.2	19009.1	9587.4	13278.9	22845.2	6950.66	24316.1	29423.7	7038.01	8058.04	27111.4	26984	24110.9	21324.2	15303.4	15334.7	14977.6	13596.5	8427.94
	8579.35	9353.48	9329.14	9042.64	12726.6	15871.3	10110.3	6952.36	19054.5	10410.6	5929.33	11073.3	13299.5	19687.4	17501.6	17139.2	8429.32	15203.5	21003.4	14162.2	12103.3	8072.06	21748.9	9172.97	27388.4	12363.7	9058.66	22459.7	21413.1	21657.3	22140.5	18936.6	9552.51	13219.8	22743.6	6929.62	24205.2	29294.2	7018.07	8039.51	26985.4	26867.9	24007.4	21220.8	15242	15286.4	14916	13548.4	8398.31
	8553.47	9318.65	9302.84	9011.5	12679.9	15807.6	10071.3	6928.68	18980.7	10371.5	5913.87	11035.6	13246.5	19600.6	17415.3	17067.8	8402.66	15146.7	20912.4	14101.2	12061.8	8054.02	21651.8	9142.68	27259.6	12315.2	9039.46	22368	21313.7	21554.4	22043.2	18864.3	9517.76	13161	22642.5	6908.68	24094.8	29165.4	6998.2	8021.02	26860	26752.5	23904.3	21118	15181	15238.3	14854.7	13500.5	8368.81
	8527.69	9283.97	9276.65	8980.5	12633.4	15744.1	10032.4	6905.12	18907.1	10332.7	5898.46	10998	13193.7	19514.2	17329.6	16996.6	8376.11	15090.2	20821.9	14040.5	12020.4	8036.07	21555.2	9112.53	27131.5	12266.8	9020.28	22276.8	21214.8	21452	21946.3	18792.4	9483.17	13102.5	22542.1	6887.84	23984.9	29037.2	6978.41	8002.58	26735.4	26637.7	23801.8	21015.8	15120.2	15190.4	14793.7	13452.7	8339.45
	8502.01	9249.45	9250.56	8949.63	12587.1	15680.9	9993.79	6881.67	18833.9	10293.9	5883.1	10960.6	13141.1	19428.2	17244.4	16925.8	8349.66	15033.9	20731.9	13980.2	11979.2	8018.2	21459.1	9082.5	27004.1	12218.7	9001.15	22185.8	21116.5	21350.2	21850	18720.7	9448.72	13044.4	22442.1	6867.1	23875.6	28909.7	6958.69	7984.18	26611.4	26523.5	23699.7	20914.2	15059.7	15142.7	14733	13405.1	8310.23
	8476.43	9215.09	9224.58	8918.9	12541	15618.1	9955.33	6858.34	18761.1	10255.3	5867.79	10923.3	13088.8	19342.7	17159.7	16855.4	8323.33	14977.9	20642.3	13920.1	11938.2	8000.42	21363.5	9052.6	26877.2	12170.8	8982.05	22095.3	21018.7	21249	21754.1	18649.3	9414.42	12986.6	22342.7	6846.45	23766.7	28782.8	6939.06	7965.83	26488.2	26409.8	23598.2	20813.2	14999.5	15095.2	14672.6	13357.7	8281.13
	8450.95	9180.9	9198.7	8888.3	12495	15555.5	9917.05	6835.11	18688.5	10216.9	5852.54	10886.3	13036.8	19257.7	17075.5	16785.3	8297.1	14922.1	20553.2	13860.4	11897.3	7982.72	21268.4	9022.83	26751.1	12123.2	8962.98	22005.2	20921.5	21148.3	21658.7	18578.3	9380.27	12929	22243.9	6825.91	23658.4	28656.5	6919.5	7947.52	26365.6	26296.8	23497.1	20712.9	14939.6	15047.9	14612.5	13310.5	8252.18
	8425.57	9146.86	9172.92	8857.84	12449.2	15493.2	9878.97	6812.01	18616.3	10178.6	5837.34	10849.3	12985	19173	16991.8	16715.5	8270.98	14866.5	20464.6	13800.9	11856.6	7965.11	21173.7	8993.18	26625.6	12075.8	8943.95	21915.4	20824.8	21048.1	21563.8	18507.5	9346.27	12871.8	22145.5	6805.46	23550.6	28530.9	6900.01	7929.25	26243.8	26184.4	23396.6	20613.1	14880.1	15000.8	14552.6	13263.5	8223.36
	8400.3	9112.98	9147.24	8827.51	12403.6	15431.3	9841.08	6789.01	18544.3	10140.5	5822.19	10812.6	12933.4	19088.8	16908.6	16646	8244.97	14811.1	20376.4	13741.8	11816	7947.58	21079.5	8963.66	26500.7	12028.6	8924.96	21826	20728.6	20948.5	21469.3	18437	9312.41	12814.9	22047.8	6785.11	23443.3	28405.8	6880.61	7911.03	26122.6	26072.6	23296.6	20513.9	14820.8	14953.9	14493.1	13216.7	8194.67
	8375.12	9079.26	9121.67	8797.32	12358.2	15369.6	9803.37	6766.13	18472.7	10102.5	5807.09	10776	12882.1	19005	16825.9	16576.9	8219.06	14756	20288.7	13682.9	11775.6	7930.14	20985.8	8934.26	26376.5	11981.6	8906.01	21737	20633	20849.4	21375.4	18366.8	9278.69	12758.3	21950.5	6764.86	23336.6	28281.4	6861.28	7892.86	26002.1	25961.3	23197.1	20415.4	14761.8	14907.2	14433.8	13170	8166.12
	8350.04	9045.7	9096.2	8767.26	12312.9	15308.3	9765.86	6743.37	18401.4	10064.6	5792.04	10739.6	12831.1	18921.7	16743.6	16508.2	8193.26	14701.1	20201.4	13624.4	11735.3	7912.78	20892.6	8904.99	26252.9	11934.9	8887.09	21648.3	20537.9	20750.9	21281.9	18297	9245.12	12702	21853.8	6744.7	23230.3	28157.7	6842.03	7874.73	25882.3	25850.7	23098	20317.4	14703.1	14860.7	14374.9	13123.5	8137.7
	8325.07	9012.29	9070.84	8737.34	12267.8	15247.2	9728.52	6720.71	18330.5	10026.9	5777.05	10703.4	12780.3	18838.7	16661.9	16439.7	8167.57	14646.5	20114.6	13566.1	11695.2	7895.51	20799.9	8875.85	26129.9	11888.4	8868.21	21560	20443.3	20652.9	21188.8	18227.4	9211.7	12646	21757.6	6724.65	23124.6	28034.5	6822.85	7856.64	25763.2	25740.6	22999.5	20220	14644.7	14814.4	14316.2	13077.3	8109.41
	8300.19	8979.05	9045.58	8707.55	12223	15186.5	9691.38	6698.17	18259.8	9989.36	5762.11	10667.3	12729.8	18756.2	16580.6	16371.6	8141.99	14592	20028.2	13508.2	11655.2	7878.32	20707.6	8846.84	26007.6	11842.1	8849.37	21472.1	20349.3	20555.4	21096.2	18158	9178.42	12590.3	21662	6704.69	23019.3	27912	6803.75	7838.6	25644.8	25631.2	22901.4	20123.2	14586.7	14768.3	14257.8	13031.2	8081.26
	8275.41	8945.96	9020.42	8677.89	12178.2	15126	9654.42	6675.73	18189.5	9951.94	5747.22	10631.4	12679.5	18674.1	16499.8	16303.8	8116.51	14537.8	19942.3	13450.5	11615.4	7861.21	20615.8	8817.95	25885.9	11796.1	8830.56	21384.6	20255.8	20458.5	21004.1	18089	9145.29	12534.9	21566.9	6684.82	22914.6	27790	6784.73	7820.61	25527	25522.3	22803.9	20027	14528.9	14722.4	14199.7	12985.3	8053.24
	8250.73	8913.03	8995.36	8648.37	12133.7	15065.8	9617.65	6653.41	18119.4	9914.67	5732.38	10595.7	12629.4	18592.5	16419.5	16236.4	8091.14	14483.9	19856.9	13393.2	11575.8	7844.19	20524.5	8789.18	25764.9	11750.3	8811.8	21297.5	20162.8	20362.1	20912.4	18020.3	9112.3	12479.8	21472.3	6665.05	22810.4	27668.7	6765.79	7802.66	25409.9	25414	22706.8	19931.3	14471.4	14676.6	14141.9	12939.5	8025.36
	8226.15	8880.26	8970.4	8618.98	12089.4	15005.9	9581.06	6631.2	18049.7	9877.55	5717.6	10560.1	12579.6	18511.2	16339.7	16169.2	8065.87	14430.1	19771.8	13336.1	11536.3	7827.25	20433.6	8760.54	25644.5	11704.7	8793.07	21210.7	20070.3	20266.3	20821.3	17951.9	9079.46	12425	21378.2	6645.38	22706.7	27548	6746.92	7784.76	25293.4	25306.3	22610.3	19836.3	14414.1	14631.1	14084.3	12894	7997.61
	8201.67	8847.64	8945.55	8589.72	12045.2	14946.4	9544.66	6609.1	17980.3	9840.57	5702.87	10524.7	12530	18430.4	16260.4	16102.4	8040.71	14376.6	19687.3	13279.3	11496.9	7810.39	20343.2	8732.03	25524.7	11659.3	8774.38	21124.3	19978.3	20170.9	20730.5	17883.7	9046.75	12370.5	21284.6	6625.8	22603.5	27428	6728.13	7766.91	25177.7	25199.1	22514.2	19741.8	14357.2	14585.8	14027	12848.6	7969.99
	8177.29	8815.18	8920.8	8560.6	12001.2	14887.1	9508.44	6587.11	17911.2	9803.74	5688.19	10489.4	12480.7	18350	16181.5	16036	8015.65	14323.3	19603.2	13222.9	11457.7	7793.61	20253.3	8703.64	25405.5	11614.2	8755.73	21038.2	19886.9	20076.2	20640.2	17815.9	9014.19	12316.3	21191.6	6606.32	22500.8	27308.5	6709.42	7749.1	25062.6	25092.5	22418.6	19647.9	14300.6	14540.7	13970.1	12803.4	7942.5
	8153.01	8782.87	8896.15	8531.6	11957.4	14828.1	9472.4	6565.23	17842.5	9767.06	5673.56	10454.3	12431.6	18270	16103.1	15969.8	7990.7	14270.3	19519.5	13166.7	11418.6	7776.92	20163.8	8675.37	25287	11569.3	8737.12	20952.5	19795.9	19981.9	20550.4	17748.3	8981.78	12262.4	21099	6586.94	22398.6	27189.6	6690.79	7731.34	24948.1	24986.5	22323.5	19554.6	14244.3	14495.8	13913.4	12758.4	7915.15
	8128.82	8750.73	8871.6	8502.74	11913.7	14769.4	9436.55	6543.45	17774	9730.52	5658.99	10419.4	12382.8	18190.4	16025.2	15904	7965.85	14217.5	19436.2	13110.8	11379.7	7760.31	20074.8	8647.23	25169.1	11524.6	8718.55	20867.2	19705.5	19888.1	20461.1	17681	8949.5	12208.7	21007	6567.65	22296.8	27071.3	6672.23	7713.62	24834.3	24881.1	22228.9	19461.8	14188.2	14451	13857	12713.6	7887.92
	8104.74	8718.73	8847.16	8474.01	11870.2	14710.9	9400.88	6521.79	17705.8	9694.12	5644.47	10384.7	12334.2	18111.3	15947.7	15838.5	7941.11	14164.9	19353.5	13055.2	11341	7743.79	19986.3	8619.22	25051.8	11480.1	8700.02	20782.3	19615.6	19794.9	20372.2	17614	8917.37	12155.4	20915.5	6548.45	22195.6	26953.7	6653.74	7695.95	24721.2	24776.2	22134.7	19369.6	14132.5	14406.5	13800.8	12669	7860.84
	8080.75	8686.89	8822.81	8445.41	11827	14652.8	9365.39	6500.24	17638	9657.87	5630	10350.1	12285.8	18032.5	15870.7	15773.3	7916.46	14112.5	19271.1	12999.9	11302.4	7727.35	19898.2	8591.33	24935.1	11435.8	8681.53	20697.7	19526.2	19702.2	20283.7	17547.3	8885.38	12102.4	20824.5	6529.35	22094.9	26836.6	6635.34	7678.33	24608.7	24671.9	22041.1	19278	14077	14362.1	13745	12624.5	7833.88
	8056.86	8655.21	8798.57	8416.95	11783.8	14595	9330.08	6478.79	17570.4	9621.77	5615.58	10315.6	12237.7	17954.2	15794.2	15708.5	7891.93	14060.3	19189.2	12944.9	11264	7710.98	19810.6	8563.56	24819	11391.8	8663.09	20613.5	19437.3	19610	20195.7	17480.9	8853.53	12049.6	20734	6510.35	21994.7	26720.2	6617.01	7660.76	24496.9	24568.2	21947.9	19186.9	14021.8	14318	13689.4	12580.3	7807.05
	8033.07	8623.68	8774.43	8388.61	11740.9	14537.4	9294.95	6457.45	17503.2	9585.81	5601.22	10281.4	12189.9	17876.3	15718.1	15644	7867.49	14008.4	19107.7	12890.2	11225.7	7694.71	19723.5	8535.92	24703.6	11348	8644.68	20529.7	19348.9	19518.4	20108.1	17414.8	8821.82	11997.1	20644	6491.44	21894.9	26604.3	6598.76	7643.23	24385.7	24465	21855.2	19096.4	13966.9	14274	13634.1	12536.2	7780.36
	8009.37	8592.3	8750.39	8360.4	11698.1	14480.1	9260.01	6436.22	17436.3	9549.99	5586.91	10247.3	12142.2	17798.8	15642.5	15579.8	7843.16	13956.7	19026.7	12835.7	11187.5	7678.51	19636.8	8508.4	24588.7	11304.4	8626.31	20446.2	19261	19427.2	20021	17348.9	8790.25	11944.9	20554.5	6472.62	21795.7	26489	6580.59	7625.75	24275.1	24362.4	21763	19006.4	13912.3	14230.3	13579	12492.3	7753.79
	7985.77	8561.08	8726.45	8332.33	11655.6	14423.1	9225.24	6415.09	17369.7	9514.32	5572.65	10213.3	12094.8	17721.7	15567.4	15515.9	7818.94	13905.2	18946.1	12781.6	11149.6	7662.39	19550.5	8481	24474.5	11261	8607.99	20363.1	19173.6	19336.6	19934.4	17283.4	8758.83	11893	20465.5	6453.9	21696.9	26374.3	6562.49	7608.32	24165.2	24260.3	21671.2	18917	13858	14186.7	13524.3	12448.6	7727.36
	7962.28	8530.02	8702.61	8304.38	11613.1	14366.4	9190.65	6394.07	17303.4	9478.8	5558.44	10179.5	12047.7	17644.9	15492.7	15452.3	7794.81	13854	18865.9	12727.7	11111.7	7646.36	19464.7	8453.73	24360.8	11217.8	8589.71	20280.3	19086.7	19246.4	19848.2	17218.1	8727.54	11841.4	20377	6435.27	21598.6	26260.2	6544.47	7590.94	24055.9	24158.8	21580	18828.2	13803.9	14143.3	13469.8	12405	7701.06
	7938.87	8499.1	8678.87	8276.56	11570.9	14310	9156.24	6373.16	17237.4	9443.42	5544.29	10145.9	12000.7	17568.6	15418.5	15389.1	7770.79	13802.9	18786.1	12674.1	11074.1	7630.41	19379.4	8426.58	24247.8	11174.9	8571.46	20197.9	19000.3	19156.8	19762.4	17153.1	8696.39	11790.1	20289	6416.73	21500.8	26146.7	6526.53	7573.61	23947.3	24057.8	21489.2	18739.9	13750.2	14100.1	13415.6	12361.7	7674.89
	7915.57	8468.34	8655.23	8248.87	11528.8	14253.8	9122.01	6352.35	17171.6	9408.18	5530.19	10112.4	11954.1	17492.7	15344.7	15326.2	7746.87	13752.1	18706.8	12620.8	11036.5	7614.54	19294.5	8399.56	24135.4	11132.2	8553.27	20115.8	18914.4	19067.7	19677.1	17088.4	8665.38	11739	20201.5	6398.28	21403.5	26033.8	6508.66	7556.32	23839.2	23957.4	21398.8	18652.1	13696.7	14057.1	13361.7	12318.5	7648.85
	7892.36	8437.73	8631.7	8221.31	11487	14198	9087.96	6331.65	17106.2	9373.09	5516.14	10079.1	11907.6	17417.2	15271.3	15263.5	7723.05	13701.6	18627.9	12567.8	10999.1	7598.75	19210.1	8372.65	24023.6	11089.6	8535.11	20034.2	18829	18979.1	19592.2	17024	8634.5	11688.2	20114.5	6379.93	21306.7	25921.4	6490.87	7539.08	23731.9	23857.6	21309	18564.9	13643.5	14014.3	13308	12275.5	7622.94
	7869.25	8407.27	8608.26	8193.88	11445.2	14142.4	9054.08	6311.06	17041.1	9338.15	5502.15	10046	11861.4	17342.1	15198.4	15201.3	7699.33	13651.2	18549.5	12515.1	10961.9	7583.04	19126.1	8345.87	23912.4	11047.3	8517	19952.8	18744	18891	19507.8	16959.8	8603.77	11637.7	20027.9	6361.68	21210.3	25809.7	6473.16	7521.89	23625.1	23758.3	21219.6	18478.2	13590.6	13971.7	13254.6	12232.7	7597.16
	7846.23	8376.96	8584.92	8166.58	11403.7	14087.1	9020.38	6290.57	16976.3	9303.35	5488.2	10013	11815.4	17267.4	15126	15139.3	7675.71	13601	18471.4	12462.6	10924.9	7567.41	19042.6	8319.21	23801.7	11005.3	8498.92	19871.8	18659.6	18803.4	19423.8	16895.9	8573.17	11587.5	19941.9	6343.51	21114.4	25698.5	6455.52	7504.75	23518.9	23659.5	21130.6	18392.1	13537.9	13929.2	13201.5	12190	7571.51
	7823.31	8346.81	8561.68	8139.4	11362.3	14032	8986.86	6270.18	16911.9	9268.69	5474.31	9980.15	11769.7	17193.1	15054	15077.6	7652.19	13551.1	18393.8	12410.4	10887.9	7551.87	18959.5	8292.68	23691.7	10963.4	8480.9	19791.2	18575.6	18716.3	19340.2	16832.4	8542.72	11537.5	19856.3	6325.44	21019	25587.9	6437.96	7487.66	23413.4	23561.2	21042.2	18306.5	13485.5	13887	13148.7	12147.5	7545.98
	7800.49	8316.81	8538.55	8112.36	11321.2	13977.3	8953.51	6249.9	16847.7	9234.17	5460.47	9947.47	11724.1	17119.2	14982.4	15016.3	7628.78	13501.4	18316.6	12358.5	10851.2	7536.4	18876.8	8266.27	23582.3	10921.7	8462.91	19711	18492.2	18629.7	19257.1	16769	8512.39	11487.9	19771.2	6307.45	20924.1	25477.9	6420.48	7470.62	23308.5	23463.5	20954.1	18221.4	13433.4	13844.9	13096.1	12105.3	7520.59
	7777.77	8286.95	8515.51	8085.44	11280.1	13922.8	8920.34	6229.72	16783.8	9199.8	5446.69	9914.95	11678.8	17045.7	14911.3	14955.2	7605.46	13451.9	18239.9	12306.9	10814.5	7521.01	18794.6	8239.97	23473.4	10880.3	8444.97	19631	18409.2	18543.6	19174.4	16706	8482.21	11438.4	19686.6	6289.56	20829.6	25368.4	6403.07	7453.62	23204.2	23366.4	20866.6	18136.9	13381.6	13803.1	13043.8	12063.2	7495.33
	7755.13	8257.25	8492.57	8058.64	11239.3	13868.6	8887.34	6209.64	16720.2	9165.58	5432.95	9882.59	11633.8	16972.6	14840.6	14894.5	7582.24	13402.7	18163.5	12255.6	10778.1	7505.71	18712.8	8213.8	23365.1	10839	8427.07	19551.5	18326.7	18457.9	19092.1	16643.3	8452.16	11389.3	19602.4	6271.76	20735.6	25259.5	6385.74	7436.68	23100.5	23269.8	20779.5	18052.9	13330.1	13761.4	12991.8	12021.2	7470.19
	7732.6	8227.7	8469.73	8031.98	11198.6	13814.6	8854.51	6189.67	16656.9	9131.5	5419.27	9850.38	11589	16899.8	14770.3	14834.1	7559.12	13353.6	18087.6	12204.5	10741.7	7490.48	18631.5	8187.76	23257.5	10798	8409.22	19472.3	18244.6	18372.8	19010.3	16580.8	8422.25	11340.4	19518.8	6254.06	20642.1	25151.2	6368.49	7419.78	22997.5	23173.7	20692.9	17969.4	13278.8	13719.9	12940	11979.5	7445.18
	7710.16	8198.29	8446.99	8005.44	11158.1	13761	8821.86	6169.8	16593.9	9097.56	5405.65	9818.33	11544.4	16827.5	14700.5	14774	7536.11	13304.8	18012	12153.7	10705.6	7475.34	18550.6	8161.83	23150.4	10757.2	8391.41	19393.4	18163.1	18288.2	18928.9	16518.6	8392.47	11291.8	19435.6	6236.44	20549	25043.5	6351.31	7402.94	22895	23078.1	20606.7	17886.4	13227.8	13678.6	12888.5	11937.9	7420.31
	7687.82	8169.04	8424.34	7979.02	11117.8	13707.6	8789.38	6150.03	16531.1	9063.76	5392.07	9786.43	11500	16755.5	14631.1	14714.2	7513.19	13256.2	17936.9	12103.2	10669.6	7460.27	18470.1	8136.02	23043.8	10716.6	8373.65	19314.9	18082	18204	18847.9	16456.6	8362.83	11243.5	19352.8	6218.91	20456.4	24936.3	6334.21	7386.14	22793.1	22983.1	20521	17803.9	13177.1	13637.4	12837.2	11896.5	7395.56
	7665.57	8139.94	8401.8	7952.73	11077.6	13654.4	8757.08	6130.37	16468.7	9030.11	5378.55	9754.69	11455.9	16683.9	14562.1	14654.8	7490.37	13207.8	17862.2	12052.9	10633.7	7445.29	18390.1	8110.34	22937.9	10676.2	8355.93	19236.7	18001.3	18120.4	18767.4	16395	8333.32	11195.4	19270.6	6201.48	20364.2	24829.6	6317.18	7369.39	22691.9	22888.6	20435.7	17722	13126.6	13596.5	12786.3	11855.3	7370.93
	7643.41	8110.98	8379.36	7926.57	11037.6	13601.6	8724.94	6110.8	16406.6	8996.6	5365.08	9723.1	11411.9	16612.8	14493.6	14595.6	7467.64	13159.6	17788	12003	10598	7430.38	18310.5	8084.77	22832.5	10636	8338.26	19158.9	17921.2	18037.2	18687.3	16333.6	8303.95	11147.6	19188.8	6184.13	20272.6	24723.6	6300.24	7352.7	22591.2	22794.6	20350.9	17640.6	13076.4	13555.7	12735.6	11814.2	7346.44
	7621.35	8082.17	8357.01	7900.53	10997.8	13549	8692.98	6091.34	16344.8	8963.23	5351.66	9691.67	11368.3	16541.9	14425.5	14536.7	7445.02	13111.6	17714.1	11953.3	10562.4	7415.55	18231.4	8059.33	22727.8	10596	8320.63	19081.5	17841.5	17954.5	18607.6	16272.5	8274.71	11100.1	19107.4	6166.88	20181.3	24618.1	6283.36	7336.05	22491.1	22701.1	20266.5	17559.7	13026.5	13515.2	12685.1	11773.4	7322.07
	7599.39	8053.51	8334.76	7874.62	10958.2	13496.7	8661.19	6071.98	16283.2	8930	5338.29	9660.39	11324.8	16471.5	14357.8	14478.2	7422.49	13063.9	17640.6	11903.8	10527	7400.8	18152.6	8034	22623.5	10556.2	8303.04	19004.3	17762.3	17872.3	18528.3	16211.7	8245.6	11052.8	19026.5	6149.71	20090.5	24513.1	6266.57	7319.46	22391.7	22608.1	20182.6	17479.3	12976.9	13474.8	12634.9	11732.7	7297.83
	7577.52	8025	8312.61	7848.83	10918.7	13444.6	8629.57	6052.71	16222	8896.92	5324.98	9629.26	11281.6	16401.5	14290.5	14419.9	7400.07	13016.4	17567.6	11854.7	10491.7	7386.14	18074.3	8008.8	22519.9	10516.6	8285.51	18927.6	17683.5	17790.6	18449.5	16151.1	8216.63	11005.8	18946.1	6132.64	20000.2	24408.7	6249.85	7302.91	22292.8	22515.7	20099.1	17399.4	12927.5	13434.5	12585	11692.2	7273.71
	7555.74	7996.63	8290.56	7823.16	10879.4	13392.8	8598.11	6033.55	16161.1	8863.98	5311.72	9598.28	11238.5	16331.8	14223.7	14362	7377.73	12969	17494.9	11805.8	10456.6	7371.55	17996.5	7983.71	22416.8	10477.2	8268.01	18851.1	17605.3	17709.3	18371.1	16090.8	8187.79	10959	18866.2	6115.65	19910.4	24304.9	6233.21	7286.41	22194.5	22423.8	20016.1	17320	12878.4	13394.5	12535.3	11651.8	7249.72
	7534.06	7968.41	8268.6	7797.62	10840.3	13341.3	8566.83	6014.49	16100.4	8831.18	5298.51	9567.46	11195.7	16262.5	14157.2	14304.3	7355.5	12921.9	17422.6	11757.1	10421.6	7357.03	17919	7958.75	22314.3	10438	8250.57	18775	17527.4	17628.5	18293.1	16030.8	8159.08	10912.5	18786.6	6098.75	19820.9	24201.6	6216.64	7269.97	22096.7	22332.4	19933.5	17241.1	12829.5	13354.7	12485.9	11611.7	7225.86
	7512.47	7940.34	8246.74	7772.21	10801.3	13290	8535.71	5995.53	16040	8798.53	5285.35	9536.79	11153.2	16193.6	14091.2	14247	7333.36	12875	17350.8	11708.8	10386.8	7342.6	17842	7933.9	22212.4	10399	8233.17	18699.3	17450.1	17548.2	18215.5	15971.1	8130.5	10866.3	18707.6	6081.94	19732	24098.8	6200.15	7253.57	21999.6	22241.5	19851.3	17162.7	12780.9	13315	12436.8	11571.7	7202.12
	7490.97	7912.41	8224.98	7746.91	10762.5	13239	8504.77	5976.66	15979.9	8766.01	5272.25	9506.26	11110.8	16125.1	14025.6	14189.9	7311.32	12828.3	17279.4	11660.7	10352.1	7328.25	17765.4	7909.17	22111	10360.3	8215.82	18623.9	17373.1	17468.4	18138.3	15911.6	8102.06	10820.3	18629	6065.22	19643.4	23996.6	6183.73	7237.23	21903	22151.1	19769.6	17084.8	12732.6	13275.5	12387.9	11531.9	7178.51
	7469.57	7884.63	8203.32	7721.74	10723.9	13188.2	8473.99	5957.9	15920.2	8733.64	5259.19	9475.89	11068.7	16056.9	13960.4	14133.2	7289.37	12781.9	17208.3	11612.9	10317.6	7313.97	17689.2	7884.56	22010.1	10321.7	8198.51	18548.8	17296.7	17389	18061.5	15852.4	8073.75	10774.6	18550.8	6048.59	19555.4	23895	6167.39	7220.94	21807.1	22061.2	19688.3	17007.4	12684.6	13236.2	12339.3	11492.2	7155.03
	7448.26	7856.99	8181.76	7696.69	10685.4	13137.7	8443.37	5939.23	15860.6	8701.4	5246.2	9445.67	11026.8	15989.1	13895.6	14076.7	7267.52	12735.6	17137.7	11565.3	10283.2	7299.78	17613.5	7860.07	21909.9	10283.3	8181.25	18474	17220.7	17310.1	17985.2	15793.5	8045.57	10729.1	18473.1	6032.05	19467.7	23793.9	6151.13	7204.7	21711.7	21971.8	19607.5	16930.5	12636.8	13197.1	12290.9	11452.8	7131.67
	7427.05	7829.5	8160.29	7671.77	10647.1	13087.5	8412.93	5920.67	15801.4	8669.31	5233.25	9415.6	10985.1	15921.7	13831.2	14020.6	7245.77	12689.5	17067.4	11518	10249	7285.66	17538.1	7835.7	21810.2	10245.2	8164.04	18399.6	17145.1	17231.7	17909.3	15734.8	8017.51	10683.9	18395.8	6015.59	19380.5	23693.3	6134.94	7188.5	21616.8	21883	19527.1	16854.1	12589.2	13158.1	12242.8	11413.5	7108.43
	7405.93	7802.16	8138.91	7646.96	10609	13037.5	8382.65	5902.2	15742.5	8637.36	5220.35	9385.68	10943.6	15854.6	13767.2	13964.8	7224.11	12643.7	16997.5	11470.9	10214.9	7271.61	17463.2	7811.45	21711	10207.2	8146.87	18325.6	17070	17153.7	17833.7	15676.4	7989.59	10638.9	18319	5999.23	19293.8	23593.3	6118.83	7172.36	21522.5	21794.6	19447.1	16778.2	12541.9	13119.4	12194.9	11374.3	7085.32
	7384.9	7774.95	8117.64	7622.28	10571.1	12987.8	8352.53	5883.82	15683.8	8605.55	5207.51	9355.91	10902.4	15787.9	13703.6	13909.2	7202.55	12598.1	16928.1	11424.2	10181	7257.65	17388.7	7787.31	21612.4	10169.4	8129.75	18251.9	16995.3	17076.2	17758.6	15618.2	7961.8	10594.2	18242.6	5982.94	19207.4	23493.8	6102.8	7156.28	21428.8	21706.7	19367.6	16702.7	12494.9	13080.8	12147.3	11335.4	7062.33
	7363.96	7747.89	8096.46	7597.72	10533.3	12938.4	8322.58	5865.55	15625.5	8573.88	5194.72	9326.28	10861.4	15721.6	13640.4	13854	7181.08	12552.6	16859	11377.6	10147.2	7243.77	17314.6	7763.3	21514.3	10131.8	8112.68	18178.5	16921.1	16999.2	17683.9	15560.4	7934.14	10549.7	18166.6	5966.75	19121.6	23394.8	6086.83	7140.24	21335.7	21619.3	19288.5	16627.7	12448.2	13042.4	12099.9	11296.6	7039.47
	7343.11	7720.98	8075.38	7573.28	10495.6	12889.2	8292.8	5847.37	15567.4	8542.35	5181.98	9296.81	10820.5	15655.7	13577.6	13799	7159.7	12507.4	16790.3	11331.4	10113.6	7229.96	17240.9	7739.4	21416.8	10094.4	8095.66	18105.4	16847.3	16922.6	17609.6	15502.8	7906.61	10505.5	18091.1	5950.65	19036.1	23296.4	6070.95	7124.25	21243.1	21532.4	19209.8	16553.2	12401.6	13004.1	12052.8	11258	7016.73
	7322.36	7694.21	8054.39	7548.96	10458.2	12840.2	8263.17	5829.29	15509.6	8510.96	5169.29	9267.48	10779.9	15590.1	13515.2	13744.3	7138.42	12462.4	16722	11285.4	10080.1	7216.23	17167.6	7715.61	21319.8	10057.2	8078.68	18032.7	16773.9	16846.4	17535.7	15445.4	7879.2	10461.5	18016	5934.63	18951.1	23198.5	6055.14	7108.32	21151.1	21446	19131.6	16479.2	12355.4	12966.1	12006	11219.6	6994.12
	7301.7	7667.58	8033.5	7524.76	10420.9	12791.5	8233.72	5811.3	15452.1	8479.71	5156.66	9238.3	10739.5	15524.8	13453.2	13690	7117.24	12417.6	16654.1	11239.6	10046.7	7202.57	17094.8	7691.95	21223.4	10020.2	8061.76	17960.3	16701	16770.7	17462.2	15388.3	7851.92	10417.7	17941.3	5918.69	18866.5	23101.1	6039.41	7092.44	21059.6	21360.1	19053.7	16405.7	12309.4	12928.2	11959.4	11181.3	6971.62
	7281.13	7641.09	8012.7	7500.68	10383.8	12743	8204.42	5793.41	15394.8	8448.6	5144.08	9209.26	10699.4	15460	13391.6	13635.9	7096.14	12373	16586.6	11194.1	10013.5	7189	17022.3	7668.4	21127.5	9983.45	8044.88	17888.2	16628.6	16695.5	17389.1	15331.5	7824.78	10374.2	17867.1	5902.85	18782.4	23004.2	6023.75	7076.6	20968.7	21274.7	18976.3	16332.6	12263.7	12890.5	11913	11143.2	6949.25
	7260.65	7614.74	7992	7476.72	10346.8	12694.8	8175.29	5775.61	15337.9	8417.63	5131.55	9180.37	10659.4	15395.4	13330.4	13582.1	7075.14	12328.6	16519.4	11148.9	9980.49	7175.5	16950.2	7644.96	21032.2	9946.84	8028.05	17816.5	16556.5	16620.7	17316.4	15275	7797.75	10331	17793.2	5887.09	18698.6	22907.9	6008.16	7060.83	20878.3	21189.8	18899.3	16260	12218.2	12853	11866.9	11105.3	6927.01
	7240.27	7588.54	7971.4	7452.88	10310	12646.9	8146.31	5757.91	15281.2	8386.8	5119.07	9151.63	10619.7	15331.3	13269.6	13528.6	7054.24	12284.4	16452.7	11103.9	9947.59	7162.07	16878.6	7621.65	20937.3	9910.43	8011.27	17745	16484.9	16546.4	17244.1	15218.7	7770.86	10288	17719.8	5871.41	18615.3	22812.1	5992.66	7045.1	20788.5	21105.3	18822.8	16187.9	12172.9	12815.6	11821.1	11067.5	6904.88
	7219.97	7562.47	7950.89	7429.16	10273.4	12599.2	8117.5	5740.31	15224.8	8356.1	5106.64	9123.03	10580.1	15267.5	13209.1	13475.4	7033.42	12240.4	16386.3	11059.1	9914.83	7148.73	16807.3	7598.44	20843.1	9874.2	7994.54	17674	16413.7	16472.5	17172.2	15162.6	7744.09	10245.2	17646.9	5855.83	18532.4	22716.8	5977.22	7029.42	20699.2	21021.3	18746.6	16116.3	12127.9	12778.4	11775.4	11030	6882.88
	7199.77	7536.55	7930.47	7405.55	10236.9	12551.7	8088.85	5722.8	15168.6	8325.55	5094.27	9094.58	10540.8	15204	13149.1	13422.5	7012.7	12196.7	16320.3	11014.7	9882.22	7135.46	16736.5	7575.36	20749.3	9838.17	7977.85	17603.2	16343	16399.1	17100.7	15106.9	7717.45	10202.7	17574.3	5840.32	18450	22622	5961.86	7013.8	20610.4	20937.8	18670.9	16045.1	12083.2	12741.4	11730.1	10992.5	6861
	7179.65	7510.77	7910.15	7382.07	10200.6	12504.5	8060.36	5705.38	15112.8	8295.13	5081.95	9066.27	10501.7	15140.9	13089.4	13369.9	6992.07	12153.1	16254.7	10970.4	9849.76	7122.26	16666	7552.39	20656.1	9802.33	7961.22	17532.8	16272.7	16326.1	17029.6	15051.3	7690.93	10160.4	17502.2	5824.91	18368	22527.8	5946.58	6998.23	20522.2	20854.8	18595.6	15974.3	12038.7	12704.6	11685	10955.3	6839.24
	7159.63	7485.12	7889.93	7358.7	10164.5	12457.6	8032.03	5688.05	15057.2	8264.85	5069.68	9038.1	10462.8	15078.2	13030.1	13317.5	6971.53	12109.7	16189.4	10926.4	9817.44	7109.15	16596	7529.53	20563.4	9766.68	7944.63	17462.6	16202.8	16253.5	16958.9	14996.1	7664.54	10118.3	17430.5	5809.57	18286.3	22434	5931.37	6982.71	20434.6	20772.2	18520.7	15904	11994.5	12667.9	11640.1	10918.2	6817.61
	7139.7	7459.62	7869.8	7335.45	10128.5	12410.9	8003.85	5670.82	15001.9	8234.71	5057.46	9010.08	10424.1	15015.8	12971.2	13265.4	6951.09	12066.5	16124.6	10882.7	9785.26	7096.1	16526.3	7506.8	20471.2	9731.22	7928.1	17392.9	16133.3	16181.4	16888.5	14941.1	7638.28	10076.5	17359.2	5794.33	18205.1	22340.8	5916.24	6967.24	20347.4	20690.2	18446.2	15834.2	11950.5	12631.4	11595.5	10881.3	6796.09
	7119.85	7434.26	7849.76	7312.32	10092.7	12364.4	7975.84	5653.69	14946.9	8204.71	5045.29	8982.21	10385.6	14953.8	12912.6	13213.7	6930.73	12023.6	16060.1	10839.2	9753.23	7083.14	16457.1	7484.17	20379.6	9695.95	7911.61	17323.4	16064.2	16109.7	16818.6	14886.3	7612.14	10034.9	17288.3	5779.16	18124.3	22248.1	5901.18	6951.83	20260.8	20608.6	18372.1	15764.8	11906.8	12595.1	11551.1	10844.6	6774.69
	7100.1	7409.03	7829.82	7289.31	10057	12318.2	7947.98	5636.64	14892.1	8174.84	5033.18	8954.47	10347.3	14892.1	12854.5	13162.2	6910.47	11980.8	15995.9	10796	9721.35	7070.25	16388.2	7461.66	20288.4	9660.87	7895.18	17254.3	15995.6	16038.5	16749	14831.9	7586.12	9993.56	17217.8	5764.08	18044	22155.8	5886.2	6936.47	20174.8	20527.4	18298.5	15695.9	11863.3	12558.9	11506.9	10808	6753.42
	7080.44	7383.94	7809.97	7266.41	10021.5	12272.2	7920.28	5619.69	14837.7	8145.11	5021.12	8926.88	10309.3	14830.7	12796.7	13111	6890.3	11938.3	15932.2	10753	9689.61	7057.43	16319.8	7439.27	20197.8	9625.97	7878.79	17185.4	15927.4	15967.6	16679.9	14777.6	7560.23	9952.44	17147.8	5749.09	17964	22064.1	5871.29	6921.16	20089.2	20446.8	18225.2	15627.5	11820	12523	11463	10771.6	6732.26
	7060.87	7359	7790.21	7243.63	9986.19	12226.4	7892.74	5602.83	14783.5	8115.53	5009.11	8899.43	10271.4	14769.7	12739.2	13060.1	6870.22	11895.9	15868.8	10710.3	9658.02	7044.69	16251.7	7416.99	20107.7	9591.26	7862.46	17116.9	15859.6	15897.3	16611.1	14723.7	7534.46	9911.56	17078.1	5734.18	17884.5	21972.9	5856.46	6905.91	20004.2	20366.6	18152.4	15559.4	11777	12487.2	11419.4	10735.4	6711.23
	7041.39	7334.18	7770.55	7220.97	9951.02	12180.9	7865.36	5586.06	14729.5	8086.08	4997.15	8872.12	10233.7	14709.1	12682.2	13009.4	6850.23	11853.7	15805.8	10667.8	9626.58	7032.03	16184	7394.82	20018.2	9556.74	7846.18	17048.8	15792.2	15827.3	16542.7	14670	7508.82	9870.91	17008.9	5719.35	17805.4	21882.2	5841.7	6890.71	19919.7	20286.8	18079.9	15491.9	11734.2	12451.5	11375.9	10699.3	6690.32
	7021.99	7309.51	7750.98	7198.42	9916.01	12135.7	7838.13	5569.39	14675.9	8056.77	4985.24	8844.96	10196.3	14648.8	12625.5	12959.1	6830.33	11811.8	15743.2	10625.5	9595.27	7019.44	16116.7	7372.77	19929.1	9522.4	7829.94	16980.9	15725.2	15757.8	16474.7	14616.5	7483.29	9830.48	16940	5704.6	17726.6	21792	5827.01	6875.56	19835.8	20207.6	18007.9	15424.7	11691.7	12416.1	11332.8	10663.4	6669.52
	7002.69	7284.97	7731.51	7175.99	9881.17	12090.6	7811.05	5552.8	14622.5	8027.59	4973.39	8817.93	10159	14588.8	12569.2	12909	6810.52	11770	15680.9	10583.5	9564.12	7006.92	16049.8	7350.83	19840.6	9488.25	7813.76	16913.4	15658.7	15688.7	16407.1	14563.3	7457.9	9790.29	16871.6	5689.94	17648.3	21702.3	5812.4	6860.46	19752.3	20128.7	17936.3	15358.1	11649.5	12380.8	11289.8	10627.7	6648.85
	6983.48	7260.57	7712.13	7153.67	9846.49	12045.9	7784.14	5536.31	14569.3	7998.56	4961.58	8791.04	10122	14529.2	12513.2	12859.2	6790.8	11728.4	15619	10541.7	9533.11	6994.48	15983.3	7329	19752.5	9454.29	7797.63	16846.1	15592.5	15620	16339.8	14510.4	7432.62	9750.33	16803.5	5675.36	17570.4	21613.2	5797.87	6845.42	19669.4	20050.4	17865.1	15291.8	11607.4	12345.6	11247.1	10592.1	6628.29
	6964.35	7236.31	7692.84	7131.47	9811.96	12001.3	7757.37	5519.91	14516.5	7969.66	4949.83	8764.3	10085.2	14469.9	12457.7	12809.7	6771.17	11687.1	15557.5	10500.2	9502.24	6982.11	15917.2	7307.29	19665	9420.51	7781.55	16779.2	15526.8	15551.8	16273	14457.7	7407.47	9710.59	16735.9	5660.86	17492.9	21524.5	5783.41	6830.44	19587	19972.5	17794.3	15226	11565.6	12310.7	11204.7	10556.8	6607.85
	6945.31	7212.18	7673.64	7109.38	9777.6	11957	7730.76	5503.6	14463.9	7940.9	4938.13	8737.69	10048.5	14410.9	12402.4	12760.4	6751.64	11645.9	15496.3	10458.9	9471.52	6969.81	15851.4	7285.69	19578	9386.91	7765.53	16712.7	15461.4	15484	16206.5	14405.2	7382.44	9671.08	16668.6	5646.44	17415.9	21436.3	5769.02	6815.51	19505.1	19895	17723.8	15160.6	11524.1	12275.9	11162.4	10521.5	6587.54
	6926.37	7188.19	7654.54	7087.4	9743.4	11912.9	7704.3	5487.38	14411.6	7912.28	4926.49	8711.23	10012.1	14352.3	12347.6	12711.5	6732.19	11605	15435.5	10417.9	9440.95	6957.59	15786	7264.2	19491.5	9353.49	7749.55	16646.4	15396.5	15416.6	16140.4	14353.1	7357.53	9631.8	16601.8	5632.11	17339.2	21348.6	5754.71	6800.63	19423.7	19818	17653.8	15095.7	11482.8	12241.3	11120.4	10486.5	6567.34
	6907.51	7164.33	7635.53	7065.54	9709.36	11869.1	7678	5471.25	14359.5	7883.8	4914.89	8684.9	9975.84	14294	12293.1	12662.8	6712.83	11564.2	15375	10377.1	9410.52	6945.44	15721.1	7242.83	19405.5	9320.26	7733.63	16580.5	15332	15349.6	16074.6	14301.1	7332.74	9592.74	16535.3	5617.86	17262.9	21261.3	5740.48	6785.8	19342.8	19741.5	17584.2	15031.2	11441.7	12206.8	11078.7	10451.6	6547.26
	6888.74	7140.61	7616.61	7043.8	9675.48	11825.5	7651.85	5455.2	14307.8	7855.45	4903.35	8658.71	9939.81	14236.1	12238.9	12614.4	6693.56	11523.6	15314.9	10336.5	9380.23	6933.37	15656.5	7221.57	19320	9287.21	7717.76	16514.8	15267.9	15283	16009.3	14249.5	7308.07	9553.9	16469.3	5603.69	17187	21174.6	5726.31	6771.03	19262.4	19665.4	17515	14967.1	11400.9	12172.5	11037.2	10416.9	6527.29
	6870.06	7117.02	7597.78	7022.16	9641.75	11782.1	7625.85	5439.25	14256.3	7827.24	4891.86	8632.66	9903.98	14178.5	12185.1	12566.3	6674.38	11483.3	15255.2	10296.2	9350.09	6921.36	15592.2	7200.42	19235	9254.35	7701.95	16449.5	15204.1	15216.9	15944.3	14198	7283.52	9515.29	16403.6	5589.6	17111.6	21088.4	5712.23	6756.32	19182.5	19589.8	17446.2	14903.5	11360.3	12138.4	10995.9	10382.3	6507.45
	6851.46	7093.57	7579.05	7000.64	9608.19	11739	7600	5423.39	14205	7799.17	4880.42	8606.75	9868.34	14121.3	12131.7	12518.4	6655.29	11443.1	15195.8	10256.1	9320.1	6909.43	15528.4	7179.39	19150.6	9221.66	7686.18	16384.5	15140.8	15151.1	15879.7	14146.9	7259.1	9476.91	16338.3	5575.59	17036.5	21002.6	5698.21	6741.66	19103.1	19514.6	17377.8	14840.3	11319.9	12104.4	10954.9	10348	6487.72
	6832.96	7070.25	7560.4	6979.23	9574.79	11696.1	7574.3	5407.62	14154	7771.24	4869.03	8580.98	9832.91	14064.3	12078.6	12470.8	6636.28	11403.1	15136.8	10216.3	9290.25	6897.57	15464.9	7158.46	19066.6	9189.15	7670.47	16319.8	15077.9	15085.8	15815.5	14096	7234.79	9438.74	16273.5	5561.66	16961.8	20917.4	5684.27	6727.05	19024.3	19439.8	17309.8	14777.5	11279.8	12070.7	10914	10313.7	6468.11
	6814.54	7047.06	7541.85	6957.94	9541.54	11653.4	7548.76	5391.93	14103.3	7743.45	4857.69	8555.34	9797.67	14007.7	12025.9	12423.5	6617.37	11363.4	15078.1	10176.6	9260.54	6885.79	15401.8	7137.65	18983.1	9156.82	7654.82	16255.4	15015.3	15020.9	15751.6	14045.3	7210.61	9400.79	16209	5547.81	16887.6	20832.6	5670.41	6712.5	18945.9	19365.5	17242.1	14715.1	11239.9	12037	10873.5	10279.7	6448.62
	6796.21	7024	7523.39	6936.76	9508.45	11611	7523.36	5376.33	14052.8	7715.79	4846.41	8529.84	9762.63	13951.5	11973.5	12376.5	6598.54	11323.8	15019.8	10137.3	9230.98	6874.07	15339.1	7116.95	18900.1	9124.68	7639.21	16191.4	14953.2	14956.4	15688.1	13994.9	7186.54	9363.07	16144.8	5534.04	16813.7	20748.3	5656.62	6698.01	18868	19291.6	17174.9	14653.2	11200.3	12003.6	10833.1	10245.8	6429.24
	6777.96	7001.08	7505.02	6915.68	9475.52	11568.7	7498.11	5360.83	14002.7	7688.27	4835.18	8504.48	9727.79	13895.5	11921.4	12329.7	6579.81	11284.4	14961.9	10098.1	9201.56	6862.43	15276.8	7096.36	18817.6	9092.71	7623.66	16127.6	14891.4	14892.3	15625	13944.7	7162.59	9325.56	16081.1	5520.35	16740.2	20664.5	5642.9	6683.57	18790.6	19218.2	17108.1	14591.6	11160.8	11970.3	10793	10212.1	6409.98
	6759.81	6978.29	7486.74	6894.72	9442.75	11526.8	7473.02	5345.4	13952.7	7660.89	4824	8479.25	9693.15	13839.9	11869.7	12283.2	6561.16	11245.2	14904.2	10059.2	9172.29	6850.86	15214.8	7075.88	18735.6	9060.92	7608.17	16064.2	14830.1	14828.6	15562.2	13894.8	7138.76	9288.27	16017.8	5506.74	16667.1	20581.2	5629.26	6669.18	18713.7	19145.2	17041.6	14530.5	11121.7	11937.2	10753.1	10178.6	6390.84
	6741.74	6955.64	7468.56	6873.87	9410.13	11485	7448.07	5330.07	13903.1	7633.64	4812.87	8454.15	9658.7	13784.6	11818.4	12237	6542.59	11206.2	14847	10020.5	9143.16	6839.35	15153.2	7055.51	18654.1	9029.3	7592.72	16001.1	14769.1	14765.3	15499.8	13845.2	7115.05	9251.2	15954.8	5493.21	16594.4	20498.4	5615.69	6654.86	18637.3	19072.7	16975.6	14469.8	11082.7	11904.2	10713.4	10145.2	6371.81
	6723.76	6933.11	7450.46	6853.14	9377.67	11443.5	7423.27	5314.82	13853.6	7606.54	4801.79	8429.2	9624.45	13729.7	11767.4	12191	6524.12	11167.5	14790.1	9982.1	9114.17	6827.92	15092	7035.25	18573	8997.87	7577.34	15938.2	14708.5	14702.4	15437.8	13795.8	7091.46	9214.34	15892.2	5479.75	16522.1	20416	5602.2	6640.58	18561.4	19000.5	16909.9	14409.6	11044	11871.4	10674	10112	6352.9
	6705.86	6910.71	7432.45	6832.51	9345.37	11402.2	7398.61	5299.66	13804.5	7579.56	4790.77	8404.37	9590.39	13675	11716.7	12145.3	6505.73	11128.9	14733.5	9943.89	9085.33	6816.56	15031.2	7015.1	18492.5	8966.61	7562	15875.7	14648.3	14640	15376.1	13746.6	7067.98	9177.7	15830	5466.38	16450.2	20334.1	5588.78	6626.37	18485.9	18928.8	16844.6	14349.7	11005.5	11838.8	10634.8	10078.9	6334.1
	6688.05	6888.45	7414.53	6811.99	9313.23	11361.1	7374.11	5284.59	13755.6	7552.73	4779.79	8379.69	9556.53	13620.7	11666.4	12099.9	6487.43	11090.5	14677.3	9905.91	9056.63	6805.27	14970.7	6995.07	18412.4	8935.52	7546.72	15813.5	14588.5	14577.9	15314.8	13697.7	7044.62	9141.28	15768.2	5453.09	16378.7	20252.7	5575.43	6612.2	18411	18857.6	16779.7	14290.2	10967.2	11806.3	10595.9	10046.1	6315.42
	6670.33	6866.31	7396.71	6791.58	9281.24	11320.3	7349.75	5269.61	13707	7526.03	4768.87	8355.13	9522.85	13566.7	11616.4	12054.8	6469.22	11052.2	14621.4	9868.16	9028.07	6794.05	14910.5	6975.14	18332.8	8904.61	7531.5	15751.6	14529.1	14516.2	15253.9	13649.1	7021.38	9105.06	15706.7	5439.87	16307.6	20171.8	5562.16	6598.1	18336.5	18786.7	16715.2	14231.2	10929.2	11774	10557.1	10013.3	6296.86
	6652.69	6844.31	7378.97	6771.28	9249.4	11279.6	7325.53	5254.71	13658.6	7499.47	4758	8330.71	9489.38	13513.1	11566.7	12009.9	6451.09	11014.2	14565.9	9830.64	8999.66	6782.91	14850.8	6955.32	18253.7	8873.88	7516.33	15690	14470	14454.9	15193.3	13600.7	6998.26	9069.06	15645.6	5426.73	16236.8	20091.3	5548.96	6584.05	18262.5	18716.3	16651.1	14172.6	10891.4	11741.9	10518.6	9980.8	6278.41
	6635.15	6822.43	7361.32	6751.09	9217.72	11239.2	7301.47	5239.89	13610.5	7473.05	4747.18	8306.42	9456.09	13459.7	11517.4	11965.3	6433.05	10976.4	14510.7	9793.35	8971.4	6771.83	14791.4	6935.61	18175.1	8843.32	7501.22	15628.8	14411.3	14394	15133.1	13552.5	6975.25	9033.28	15584.9	5413.67	16166.5	20011.3	5535.84	6570.06	18189	18646.4	16587.3	14114.3	10853.8	11709.9	10480.3	9948.42	6260.07
	6617.68	6800.69	7343.77	6731.01	9186.2	11199.1	7277.54	5225.16	13562.6	7446.76	4736.41	8282.27	9423	13406.7	11468.4	11920.9	6415.1	10938.8	14455.9	9756.29	8943.27	6760.82	14732.3	6916.01	18097	8812.93	7486.16	15567.8	14353	14333.5	15073.2	13504.6	6952.36	8997.7	15524.6	5400.68	16096.5	19931.7	5522.79	6556.12	18115.9	18576.8	16524	14056.5	10816.5	11678.1	10442.2	9916.21	6241.85
	6600.3	6779.07	7326.3	6711.04	9154.83	11159.1	7253.77	5210.52	13515	7420.61	4725.7	8258.25	9390.09	13354	11419.7	11876.8	6397.23	10901.3	14401.4	9719.45	8915.29	6749.88	14673.7	6896.53	18019.3	8782.72	7471.16	15507.1	14295.1	14273.4	15013.7	13456.9	6929.58	8962.33	15464.6	5387.78	16026.9	19852.7	5509.81	6542.24	18043.3	18507.7	16461	13999	10779.4	11646.4	10404.4	9884.16	6223.74
	6583.01	6757.58	7308.92	6691.18	9123.62	11119.4	7230.13	5195.96	13467.7	7394.59	4715.03	8234.36	9357.38	13301.6	11371.4	11833	6379.45	10864.1	14347.3	9682.84	8887.45	6739	14615.4	6877.14	17942.1	8752.68	7456.21	15446.7	14237.6	14213.6	14954.5	13409.5	6906.92	8927.17	15405	5374.95	15957.7	19774.1	5496.91	6528.41	17971.2	18439	16398.4	13942	10742.5	11614.9	10366.8	9852.28	6205.75
	6565.81	6736.22	7291.63	6671.42	9092.56	11079.9	7206.64	5181.49	13420.6	7368.71	4704.42	8210.6	9324.86	13249.5	11323.4	11789.4	6361.75	10827.1	14293.4	9646.45	8859.75	6728.2	14557.4	6857.87	17865.4	8722.81	7441.32	15386.7	14180.4	14154.3	14895.7	13362.4	6884.38	8892.22	15345.7	5362.19	15888.9	19695.9	5484.08	6514.65	17899.6	18370.7	16336.1	13885.4	10705.8	11583.6	10329.4	9820.56	6187.87
	6548.68	6714.99	7274.43	6651.77	9061.65	11040.6	7183.3	5167.1	13373.8	7342.97	4693.86	8186.97	9292.52	13197.8	11275.7	11746.1	6344.14	10790.2	14240	9610.29	8832.2	6717.47	14499.8	6838.71	17789.2	8693.11	7426.48	15326.9	14123.6	14095.4	14837.3	13315.4	6861.95	8857.48	15286.8	5349.52	15820.4	19618.2	5471.32	6500.94	17828.4	18302.8	16274.3	13829.1	10669.4	11552.4	10292.2	9789.01	6170.1
	6531.65	6693.89	7257.32	6632.23	9030.9	11001.5	7160.09	5152.8	13327.2	7317.36	4683.35	8163.48	9260.38	13146.3	11228.3	11703	6326.62	10753.5	14186.8	9574.35	8804.79	6706.8	14442.6	6819.65	17713.4	8663.58	7411.7	15267.5	14067.1	14036.8	14779.1	13268.8	6839.63	8822.94	15228.3	5336.92	15752.3	19541	5458.64	6487.28	17757.7	18235.3	16212.8	13773.3	10633.1	11521.4	10255.3	9757.62	6152.45
	6514.7	6672.91	7240.29	6612.8	9000.3	10962.6	7137.03	5138.57	13280.9	7291.88	4672.89	8140.11	9228.42	13095.2	11181.3	11660.3	6309.18	10717	14134	9538.64	8777.52	6696.21	14385.7	6800.71	17638.1	8634.22	7396.98	15208.3	14011.1	13978.6	14721.4	13222.3	6817.43	8788.61	15170.2	5324.39	15684.6	19464.3	5446.03	6473.69	17687.4	18168.3	16151.7	13717.8	10597.2	11490.5	10218.5	9726.4	6134.91
	6497.83	6652.06	7223.36	6593.47	8969.85	10924	7114.11	5124.44	13234.8	7266.55	4662.49	8116.88	9196.65	13044.4	11134.6	11617.7	6291.83	10680.8	14081.5	9503.15	8750.39	6685.68	14329.1	6781.87	17563.3	8605.04	7382.31	15149.5	13955.4	13920.8	14664	13176.1	6795.34	8754.49	15112.4	5311.94	15617.3	19388	5433.49	6460.15	17617.6	18101.6	16091	13662.8	10561.4	11459.8	10182	9695.34	6117.48
	6481.05	6631.33	7206.51	6574.25	8939.56	10885.6	7091.33	5110.39	13189	7241.34	4652.13	8093.78	9165.07	12993.8	11088.2	11575.4	6274.56	10644.7	14029.4	9467.88	8723.41	6675.22	14273	6763.14	17488.9	8576.02	7367.7	15090.9	13900	13863.4	14606.9	13130.2	6773.37	8720.57	15054.9	5299.57	15550.4	19312.1	5421.03	6446.66	17548.3	18035.4	16030.6	13608.1	10525.8	11429.3	10145.7	9664.45	6100.17
	6464.35	6610.73	7189.75	6555.13	8909.42	10847.3	7068.7	5096.42	13143.4	7216.27	4641.83	8070.8	9133.67	12943.6	11042.1	11533.4	6257.37	10608.7	13977.6	9432.83	8696.57	6664.83	14217.1	6744.51	17415	8547.17	7353.15	15032.6	13845.1	13806.3	14550.2	13084.5	6751.51	8686.85	14997.8	5287.27	15483.8	19236.7	5408.64	6433.24	17479.4	17969.6	15970.7	13553.8	10490.5	11398.9	10109.7	9633.72	6082.97
	6447.74	6590.26	7173.08	6536.12	8879.43	10809.4	7046.2	5082.53	13098.1	7191.34	4631.58	8047.96	9102.46	12893.7	10996.4	11491.7	6240.27	10573	13926.1	9398	8669.86	6654.5	14161.7	6725.99	17341.5	8518.49	7338.65	14974.7	13790.4	13749.6	14493.8	13039	6729.76	8653.33	14941.1	5275.05	15417.6	19161.8	5396.32	6419.87	17411	17904.2	15911.1	13499.9	10455.4	11368.7	10073.8	9603.16	6065.88
	6431.21	6569.91	7156.5	6517.22	8849.59	10771.6	7023.84	5068.72	13053	7166.54	4621.37	8025.24	9071.43	12844.2	10951	11450.2	6223.26	10537.5	13874.9	9363.39	8643.3	6644.25	14106.5	6707.58	17268.6	8489.97	7324.21	14917	13736.2	13693.3	14437.8	12993.8	6708.12	8620.02	14884.7	5262.9	15351.8	19087.3	5384.08	6406.56	17343	17839.2	15851.8	13446.3	10420.5	11338.6	10038.2	9572.76	6048.9
	6414.76	6549.69	7140	6498.42	8819.9	10734	7001.63	5055	13008.2	7141.88	4611.23	8002.65	9040.58	12794.9	10905.8	11408.9	6206.32	10502.2	13824.1	9328.99	8616.88	6634.06	14051.7	6689.28	17196	8461.62	7309.83	14859.6	13682.3	13637.4	14382.1	12948.8	6686.6	8586.9	14828.7	5250.83	15286.3	19013.2	5371.91	6393.31	17275.5	17774.6	15792.9	13393.2	10385.8	11308.7	10002.8	9542.52	6032.03
	6398.4	6529.59	7123.59	6479.73	8790.36	10696.7	6979.55	5041.36	12963.6	7117.35	4601.13	7980.19	9009.92	12745.9	10861	11367.9	6189.47	10467	13773.6	9294.82	8590.61	6623.93	13997.3	6671.08	17123.9	8433.44	7295.51	14802.6	13628.8	13581.9	14326.8	12904.1	6665.19	8553.99	14773	5238.83	15221.2	18939.6	5359.81	6380.11	17208.4	17710.4	15734.4	13340.4	10351.4	11279	9967.58	9512.44	6015.27
	6382.13	6509.61	7107.27	6461.14	8760.98	10659.5	6957.61	5027.81	12919.3	7092.95	4591.08	7957.86	8979.45	12697.2	10816.5	11327.2	6172.71	10432	13723.4	9260.86	8564.47	6613.88	13943.2	6652.99	17052.3	8405.43	7281.24	14745.8	13575.6	13526.7	14271.8	12859.6	6643.89	8521.27	14717.7	5226.91	15156.5	18866.5	5347.79	6366.97	17141.8	17646.6	15676.3	13288	10317.1	11249.4	9932.6	9482.53	5998.63
	6365.93	6489.76	7091.03	6442.65	8731.74	10622.6	6935.81	5014.33	12875.2	7068.69	4581.08	7935.65	8949.15	12648.9	10772.3	11286.7	6156.03	10397.2	13673.6	9227.12	8538.47	6603.89	13889.4	6635.01	16981.1	8377.58	7267.03	14689.3	13522.8	13471.8	14217.1	12815.4	6622.7	8488.75	14662.7	5215.05	15092.1	18793.7	5335.84	6353.89	17075.6	17583.2	15618.5	13236	10283.1	11220	9897.83	9452.78	5982.09
	6349.82	6470.03	7074.88	6424.27	8702.65	10585.9	6914.14	5000.94	12831.3	7044.56	4571.14	7913.57	8919.04	12600.8	10728.4	11246.5	6139.43	10362.7	13624.1	9193.59	8512.62	6593.97	13836	6617.13	16910.4	8349.89	7252.88	14633.1	13470.3	13417.4	14162.8	12771.3	6601.62	8456.43	14608.1	5203.28	15028.1	18721.5	5323.96	6340.87	17009.9	17520.2	15561.1	13184.4	10249.3	11190.7	9863.27	9423.2	5965.67
	6333.79	6450.43	7058.82	6405.99	8673.72	10549.4	6892.62	4987.62	12787.7	7020.57	4561.25	7891.62	8889.11	12553	10684.9	11206.5	6122.91	10328.2	13574.8	9160.28	8486.9	6584.11	13783	6599.35	16840.1	8322.37	7238.78	14577.2	13418.2	13363.3	14108.8	12727.6	6580.65	8424.31	14553.8	5191.57	14964.5	18649.6	5312.15	6327.91	16944.6	17457.6	15504	13133.1	10215.7	11161.5	9828.93	9393.77	5949.36
	6317.85	6430.95	7042.85	6387.82	8644.93	10513.1	6871.23	4974.39	12744.4	6996.71	4551.4	7869.8	8859.35	12505.5	10641.6	11166.7	6106.48	10294	13526	9127.19	8461.33	6574.32	13730.2	6581.69	16770.3	8295.01	7224.75	14521.6	13366.4	13309.6	14055.2	12684	6559.79	8392.38	14499.8	5179.94	14901.2	18578.3	5300.42	6315	16879.7	17395.4	15447.4	13082.2	10182.3	11132.6	9794.8	9364.51	5933.15
	6301.99	6411.59	7026.96	6369.75	8616.29	10477	6849.98	4961.24	12701.3	6972.98	4541.61	7848.1	8829.78	12458.4	10598.6	11127.2	6090.13	10260	13477.4	9094.3	8435.89	6564.6	13677.8	6564.12	16700.9	8267.82	7210.77	14466.3	13315	13256.2	14001.8	12640.7	6539.04	8360.65	14446.2	5168.39	14838.3	18507.3	5288.76	6302.15	16815.3	17333.5	15391	13031.7	10149.1	11103.8	9760.89	9335.41	5917.06
	6286.21	6392.35	7011.16	6351.78	8587.8	10441.1	6828.86	4948.17	12658.4	6949.38	4531.87	7826.52	8800.39	12411.5	10556	11088	6073.86	10226.1	13429.2	9061.63	8410.6	6554.94	13625.8	6546.67	16632	8240.79	7196.85	14411.3	13263.9	13203.2	13948.8	12597.7	6518.41	8329.11	14392.9	5156.9	14775.7	18436.8	5277.17	6289.36	16751.3	17272.1	15335	12981.6	10116.2	11075.1	9727.18	9306.47	5901.08
	6270.51	6373.23	6995.44	6333.91	8559.45	10405.4	6807.88	4935.18	12615.8	6925.92	4522.18	7805.08	8771.18	12364.9	10513.6	11049	6057.68	10192.5	13381.2	9029.17	8385.44	6545.35	13574.1	6529.31	16563.5	8213.92	7182.99	14356.5	13213.1	13150.6	13896.2	12554.9	6497.88	8297.76	14340	5145.49	14713.5	18366.7	5265.66	6276.63	16687.7	17211.1	15279.4	12931.8	10083.5	11046.6	9693.69	9277.7	5885.2
	6254.9	6354.24	6979.81	6316.15	8531.26	10369.9	6787.03	4922.27	12573.4	6902.59	4512.55	7783.75	8742.14	12318.6	10471.5	11010.3	6041.58	10159	13333.6	8996.92	8360.43	6535.82	13522.7	6512.07	16495.4	8187.21	7169.18	14302.1	13162.7	13098.3	13843.8	12512.3	6477.46	8266.6	14287.4	5134.15	14651.7	18297	5254.21	6263.96	16624.6	17150.4	15224.2	12882.3	10050.9	11018.2	9660.4	9249.08	5869.44
	6239.37	6335.36	6964.26	6298.48	8503.21	10334.7	6766.32	4909.44	12531.3	6879.39	4502.96	7762.55	8713.28	12272.6	10429.8	10971.8	6025.56	10125.7	13286.3	8964.88	8335.55	6526.36	13471.6	6494.92	16427.8	8160.66	7155.44	14247.9	13112.7	13046.3	13791.8	12469.9	6457.15	8235.64	14235.2	5122.89	14590.2	18227.8	5242.84	6251.34	16561.8	17090.1	15169.3	12833.3	10018.6	10990	9627.33	9220.63	5853.78
	6223.92	6316.61	6948.8	6280.92	8475.31	10299.6	6745.74	4896.69	12489.4	6856.32	4493.42	7741.48	8684.6	12226.9	10388.3	10933.5	6009.62	10092.5	13239.3	8933.05	8310.81	6516.96	13420.9	6477.88	16360.6	8134.27	7141.76	14194.1	13063	12994.8	13740.2	12427.8	6436.94	8204.87	14183.2	5111.69	14529	18159	5231.54	6238.79	16499.6	17030.3	15114.7	12784.6	9986.5	10962	9594.46	9192.33	5838.23
	6208.55	6297.98	6933.43	6263.46	8447.55	10264.7	6725.3	4884.02	12447.8	6833.39	4483.94	7720.53	8656.1	12181.5	10347.1	10895.5	5993.76	10059.6	13192.7	8901.43	8286.21	6507.63	13370.5	6460.95	16293.9	8108.04	7128.13	14140.5	13013.6	12943.5	13688.8	12386	6416.85	8174.28	14131.7	5100.57	14468.3	18090.7	5220.32	6226.29	16437.7	16970.8	15060.5	12736.2	9954.6	10934.1	9561.81	9164.2	5822.79
	6193.26	6279.46	6918.14	6246.11	8419.94	10230.1	6704.98	4871.42	12406.3	6810.59	4474.5	7699.7	8627.77	12136.4	10306.2	10857.7	5977.98	10026.9	13146.3	8870.02	8261.75	6498.36	13320.5	6444.12	16227.6	8081.97	7114.56	14087.2	12964.6	12892.7	13637.8	12344.3	6396.86	8143.89	14080.4	5089.52	14407.8	18022.7	5209.17	6213.85	16376.3	16911.7	15006.6	12688.2	9922.91	10906.4	9529.36	9136.23	5807.46
	6178.06	6261.07	6902.93	6228.85	8392.48	10195.6	6684.81	4858.91	12365.2	6787.91	4465.12	7679	8599.61	12091.6	10265.6	10820.2	5962.28	9994.29	13100.2	8838.81	8237.43	6489.16	13270.7	6427.39	16161.7	8056.06	7101.05	14034.2	12915.9	12842.1	13587.1	12302.9	6376.98	8113.68	14029.5	5078.54	14347.7	17955.2	5198.08	6201.47	16315.2	16852.9	14953.1	12640.6	9891.43	10878.8	9497.12	9108.41	5792.24
	6162.94	6242.8	6887.81	6211.69	8365.16	10161.4	6664.76	4846.47	12324.2	6765.37	4455.79	7658.41	8571.63	12047	10225.3	10782.9	5946.67	9961.89	13054.5	8807.81	8213.25	6480.02	13221.3	6410.76	16096.2	8030.31	7087.61	13981.4	12867.5	12792	13536.7	12261.7	6357.2	8083.66	13978.9	5067.63	14288	17888.1	5187.07	6189.15	16254.6	16794.6	14900	12593.3	9860.16	10851.3	9465.08	9080.76	5777.12
	6147.89	6224.64	6872.78	6194.63	8337.99	10127.3	6644.85	4834.12	12283.5	6742.97	4446.51	7637.96	8543.83	12002.8	10185.3	10745.9	5931.14	9929.68	13009.1	8777.02	8189.2	6470.95	13172.2	6394.24	16031.2	8004.72	7074.22	13929	12819.5	12742.1	13486.7	12220.8	6337.54	8053.83	13928.6	5056.79	14228.6	17821.5	5176.14	6176.88	16194.5	16736.6	14847.2	12546.4	9829.09	10824	9433.25	9053.27	5762.12
	6132.93	6206.6	6857.83	6177.68	8310.96	10093.5	6625.06	4821.84	12243	6720.69	4437.28	7617.62	8516.2	11958.8	10145.6	10709.1	5915.68	9897.65	12964	8746.43	8165.29	6461.94	13123.5	6377.82	15966.6	7979.28	7060.89	13876.8	12771.8	12692.6	13436.9	12180.1	6317.98	8024.19	13878.6	5046.03	14169.6	17755.2	5165.27	6164.68	16134.7	16679	14794.7	12499.8	9798.23	10796.9	9401.62	9025.93	5747.22
	6118.05	6188.69	6842.96	6160.82	8284.08	10059.8	6605.41	4809.64	12202.8	6698.54	4428.1	7597.4	8488.74	11915.1	10106.2	10672.5	5900.31	9865.8	12919.1	8716.04	8141.52	6453	13075.1	6361.5	15902.4	7954	7047.62	13824.9	12724.4	12643.5	13387.5	12139.6	6298.52	7994.72	13829	5035.33	14110.9	17689.4	5154.48	6152.54	16075.4	16621.7	14742.6	12453.6	9767.58	10769.9	9370.2	8998.76	5732.42
	6103.25	6170.88	6828.18	6144.06	8257.34	10026.4	6585.89	4797.51	12162.8	6676.52	4418.97	7577.31	8461.45	11871.7	10067	10636.2	5885.02	9834.13	12874.6	8685.86	8117.89	6444.12	13026.9	6345.29	15838.7	7928.88	7034.41	13773.3	12677.4	12594.7	13338.4	12099.4	6279.17	7965.45	13779.7	5024.7	14052.5	17624	5143.76	6140.45	16016.4	16564.9	14690.9	12407.7	9737.13	10743.1	9338.98	8971.74	5717.74
	6088.53	6153.2	6813.48	6127.4	8230.75	9993.13	6566.5	4785.47	12123.1	6654.63	4409.89	7557.33	8434.33	11828.6	10028.2	10600.1	5869.8	9802.64	12830.4	8655.88	8094.39	6435.3	12979.2	6329.18	15775.3	7903.91	7021.26	13722	12630.7	12546.2	13289.6	12059.3	6259.93	7936.35	13730.7	5014.15	13994.5	17559	5133.11	6128.42	15957.9	16508.4	14639.4	12362.2	9706.88	10716.4	9307.96	8944.88	5703.16
	6073.89	6135.64	6798.86	6110.84	8204.3	9960.07	6547.24	4773.5	12083.5	6632.88	4400.86	7537.48	8407.39	11785.8	9989.58	10564.3	5854.67	9771.33	12786.5	8626.11	8071.04	6426.54	12931.7	6313.17	15712.4	7879.1	7008.17	13670.9	12584.3	12498.1	13241.2	12019.6	6240.79	7907.44	13682.1	5003.66	13936.8	17494.4	5122.53	6116.46	15899.8	16452.3	14588.4	12317	9676.84	10689.9	9277.15	8918.18	5688.68
	6059.33	6118.19	6784.33	6094.37	8177.99	9927.21	6528.11	4761.61	12044.2	6611.25	4391.88	7517.75	8380.61	11743.2	9951.28	10528.7	5839.61	9740.19	12742.9	8596.53	8047.81	6417.85	12884.5	6297.26	15649.9	7854.44	6995.14	13620.2	12538.2	12450.3	13193	11980	6221.76	7878.71	13633.8	4993.25	13879.5	17430.2	5112.03	6104.55	15842	16396.5	14537.6	12272.2	9647	10663.5	9246.54	8891.64	5674.32
	6044.85	6100.85	6769.88	6078.01	8151.82	9894.55	6509.11	4749.79	12005.2	6589.75	4382.96	7498.13	8354.01	11701	9913.26	10493.3	5824.64	9709.24	12699.6	8567.16	8024.73	6409.22	12837.7	6281.45	15587.9	7829.94	6982.17	13569.7	12492.5	12402.9	13145.2	11940.7	6202.83	7850.16	13585.7	4982.9	13822.5	17366.5	5101.59	6092.7	15784.7	16341.1	14487.2	12227.7	9617.36	10637.2	9216.13	8865.26	5660.05
	6030.45	6083.64	6755.51	6061.74	8125.8	9862.08	6490.23	4738.05	11966.3	6568.38	4374.08	7478.63	8327.57	11659	9875.51	10458.2	5809.74	9678.46	12656.6	8537.99	8001.78	6400.65	12791.2	6265.75	15526.2	7805.59	6969.25	13519.5	12447.1	12355.8	13097.7	11901.6	6184	7821.79	13538	4972.62	13765.8	17303.1	5091.23	6080.91	15727.8	16286.1	14437.1	12183.5	9587.92	10611.1	9185.92	8839.03	5645.9
	6016.13	6066.53	6741.23	6045.57	8099.92	9829.81	6471.49	4726.39	11927.7	6547.13	4365.26	7459.25	8301.3	11617.3	9838.05	10423.3	5794.92	9647.85	12613.9	8509.01	7978.97	6392.14	12745	6250.14	15465	7781.4	6956.4	13469.5	12402	12309	13050.4	11862.7	6165.28	7793.6	13490.6	4962.42	13709.5	17240.2	5080.94	6069.18	15671.3	16231.5	14387.4	12139.7	9558.69	10585.2	9155.9	8812.97	5631.85
	6001.89	6049.55	6727.02	6029.5	8074.18	9797.74	6452.87	4714.8	11889.4	6526.02	4356.48	7439.99	8275.2	11575.8	9800.85	10388.6	5780.18	9617.43	12571.5	8480.24	7956.29	6383.7	12699.1	6234.64	15404.1	7757.36	6943.61	13419.9	12357.2	12262.5	13003.5	11824.1	6146.66	7765.59	13443.6	4952.28	13653.5	17177.7	5070.72	6057.51	15615.2	16177.2	14338	12096.2	9529.65	10559.4	9126.09	8787.06	5617.9
	5987.72	6032.68	6712.9	6013.52	8048.58	9765.85	6434.38	4703.29	11851.2	6505.03	4347.76	7420.84	8249.26	11534.7	9763.94	10354.2	5765.52	9587.18	12529.4	8451.66	7933.75	6375.31	12653.5	6219.24	15343.7	7733.47	6930.88	13370.5	12312.8	12216.4	12956.9	11785.7	6128.14	7737.76	13396.8	4942.2	13597.9	17115.6	5060.57	6045.9	15559.5	16123.2	14289	12053.1	9500.82	10533.8	9096.48	8761.31	5604.06
	5973.64	6015.92	6698.85	5997.64	8023.13	9734.17	6416.02	4691.85	11813.3	6484.18	4339.09	7401.81	8223.49	11493.8	9727.29	10319.9	5750.94	9557.1	12487.5	8423.28	7911.35	6366.99	12608.3	6203.93	15283.7	7709.74	6918.21	13321.4	12268.6	12170.6	12910.7	11747.5	6109.73	7710.1	13350.4	4932.2	13542.5	17053.8	5050.49	6034.35	15504.2	16069.7	14240.2	12010.3	9472.18	10508.3	9067.06	8735.71	5590.32
	5959.63	5999.28	6684.89	5981.85	7997.81	9702.67	6397.78	4680.48	11775.6	6463.44	4330.47	7382.89	8197.89	11453.2	9690.92	10286	5736.43	9527.2	12446	8395.09	7889.08	6358.73	12563.3	6188.73	15224.1	7686.16	6905.6	13272.5	12224.8	12125.1	12864.7	11709.6	6091.42	7682.62	13304.2	4922.27	13487.5	16992.5	5040.48	6022.86	15449.2	16016.4	14191.9	11967.8	9443.74	10482.9	9037.85	8710.27	5576.69
	5945.7	5982.75	6671.01	5966.16	7972.63	9671.37	6379.67	4669.2	11738.2	6442.84	4321.9	7364.09	8172.45	11412.8	9654.82	10252.2	5722	9497.48	12404.8	8367.11	7866.95	6350.52	12518.7	6173.63	15164.9	7662.73	6893.05	13223.9	12181.3	12080	12819	11671.8	6073.21	7655.32	13258.4	4912.4	13432.9	16931.6	5030.55	6011.43	15394.7	15963.6	14143.8	11925.6	9415.5	10457.7	9008.82	8684.99	5563.16
	5931.85	5966.34	6657.21	5950.57	7947.6	9640.26	6361.68	4657.98	11700.9	6422.36	4313.38	7345.41	8147.17	11372.8	9618.99	10218.7	5707.65	9467.93	12363.9	8339.31	7844.95	6342.38	12474.3	6158.63	15106.1	7639.45	6880.56	13175.7	12138.1	12035.2	12773.6	11634.3	6055.1	7628.19	13212.9	4902.6	13378.5	16871.1	5020.68	6000.05	15340.6	15911.1	14096.1	11883.8	9387.46	10432.7	8980	8659.87	5549.74
	5918.08	5950.04	6643.48	5935.07	7922.7	9609.35	6343.82	4646.84	11663.9	6402.01	4304.91	7326.83	8122.06	11333	9583.42	10185.4	5693.38	9438.55	12323.2	8311.72	7823.09	6334.3	12430.3	6143.72	15047.7	7616.32	6868.14	13127.6	12095.2	11990.7	12728.6	11597.1	6037.1	7601.23	13167.7	4892.87	13324.5	16811	5010.89	5988.74	15286.8	15858.9	14048.7	11842.3	9359.61	10407.8	8951.37	8634.9	5536.41
	5904.38	5933.85	6629.84	5919.66	7897.94	9578.62	6326.09	4635.78	11627.1	6381.79	4296.49	7308.38	8097.11	11293.4	9548.12	10152.4	5679.18	9409.35	12282.8	8284.31	7801.36	6326.27	12386.6	6128.92	14989.7	7593.34	6855.77	13079.9	12052.7	11946.5	12683.8	11560	6019.19	7574.45	13122.8	4883.21	13270.8	16751.3	5001.16	5977.49	15233.5	15807.1	14001.6	11801.1	9331.96	10383	8922.93	8610.09	5523.2
	5890.76	5917.78	6616.28	5904.36	7873.33	9548.08	6308.48	4624.78	11590.6	6361.69	4288.13	7290.03	8072.33	11254.2	9513.09	10119.5	5665.06	9380.32	12242.8	8257.1	7779.77	6318.31	12343.1	6114.21	14932.2	7570.52	6843.46	13032.4	12010.4	11902.6	12639.3	11523.2	6001.39	7547.83	13078.2	4873.61	13217.5	16692	4991.51	5966.3	15180.5	15755.7	13954.9	11760.3	9304.5	10358.4	8894.69	8585.44	5510.08
	5877.22	5901.81	6602.79	5889.14	7848.85	9517.74	6290.99	4613.86	11554.2	6341.72	4279.81	7271.8	8047.7	11215.2	9478.32	10086.9	5651.01	9351.46	12203	8230.09	7758.31	6310.4	12300	6099.61	14875	7547.84	6831.21	12985.2	11968.4	11859.1	12595.2	11486.6	5983.69	7521.39	13033.9	4864.08	13164.5	16633.1	4981.93	5955.17	15127.9	15704.6	13908.4	11719.8	9277.24	10333.9	8866.65	8560.94	5497.07
	5863.75	5885.96	6589.38	5874.02	7824.51	9487.58	6273.63	4603.02	11518.1	6321.87	4271.54	7253.68	8023.24	11176.5	9443.82	10054.5	5637.04	9322.77	12163.5	8203.26	7736.98	6302.55	12257.2	6085.1	14818.2	7525.32	6819.03	12938.2	11926.8	11815.8	12551.3	11450.2	5966.08	7495.12	12989.9	4854.61	13111.7	16574.5	4972.41	5944.1	15075.7	15653.9	13862.3	11679.6	9250.17	10309.6	8838.79	8536.6	5484.16
	5850.36	5870.22	6576.05	5858.99	7800.3	9457.61	6256.39	4592.24	11482.2	6302.15	4263.33	7235.67	7998.94	11138	9409.57	10022.4	5623.15	9294.26	12124.3	8176.62	7715.79	6294.76	12214.7	6070.69	14761.8	7502.94	6806.9	12891.5	11885.4	11772.9	12507.7	11414.1	5948.58	7469.02	12946.2	4845.22	13059.3	16516.4	4962.97	5933.09	15023.8	15603.5	13816.6	11639.7	9223.3	10285.4	8811.13	8512.41	5471.35
	5837.05	5854.6	6562.8	5844.05	7776.24	9427.84	6239.27	4581.54	11446.6	6282.55	4255.17	7217.77	7974.79	11099.8	9375.59	9990.47	5609.33	9265.92	12085.4	8150.18	7694.74	6287.03	12172.5	6056.38	14705.8	7480.71	6794.84	12845.1	11844.4	11730.3	12464.5	11378.2	5931.17	7443.09	12902.8	4835.89	13007.3	16458.7	4953.6	5922.14	14972.4	15553.4	13771.1	11600.1	9196.62	10261.4	8783.66	8488.38	5458.65
	5823.81	5839.08	6549.63	5829.21	7752.31	9398.25	6222.27	4570.91	11411.1	6263.08	4247.05	7199.98	7950.81	11061.9	9341.86	9958.76	5595.59	9237.74	12046.8	8123.93	7673.81	6279.35	12130.5	6042.17	14650.3	7458.63	6782.83	12799	11803.7	11688	12421.5	11342.5	5913.87	7417.33	12859.7	4826.62	12955.5	16401.3	4944.3	5911.25	14921.3	15503.7	13726	11560.9	9170.13	10237.5	8756.38	8464.5	5446.04
	5810.65	5823.67	6536.53	5814.46	7728.52	9368.84	6205.4	4560.36	11375.9	6243.73	4238.99	7182.3	7926.99	11024.3	9308.4	9927.28	5581.92	9209.74	12008.4	8097.86	7653.02	6271.74	12088.9	6028.05	14595.1	7436.7	6770.89	12753.1	11763.2	11646.1	12378.8	11307	5896.66	7391.74	12816.9	4817.42	12904.1	16344.4	4935.07	5900.42	14870.6	15454.3	13681.2	11522	9143.83	10213.8	8729.29	8440.78	5433.54
	5797.56	5808.38	6523.51	5799.8	7704.87	9339.62	6188.65	4549.87	11340.9	6224.5	4230.98	7164.73	7903.32	10986.9	9275.18	9896.01	5568.33	9181.91	11970.3	8071.99	7632.37	6264.18	12047.6	6014.03	14540.2	7414.92	6759.01	12707.4	11723.1	11604.4	12336.4	11271.7	5879.55	7366.31	12774.4	4808.29	12852.9	16287.8	4925.9	5889.65	14820.3	15405.3	13636.7	11483.4	9117.72	10190.2	8702.39	8417.21	5421.14
	5784.55	5793.2	6510.57	5785.24	7681.35	9310.59	6172.02	4539.46	11306.1	6205.4	4223.02	7147.27	7879.81	10949.7	9242.23	9864.97	5554.82	9154.25	11932.6	8046.3	7611.84	6256.67	12006.6	6000.11	14485.8	7393.28	6747.19	12662.1	11683.2	11563	12294.3	11236.7	5862.55	7341.05	12732.2	4799.22	12802.1	16231.6	4916.81	5878.94	14770.3	15356.6	13592.5	11445.1	9091.81	10166.7	8675.69	8393.79	5408.84
	5771.62	5778.12	6497.7	5770.77	7657.97	9281.75	6155.51	4529.11	11271.6	6186.42	4215.11	7129.92	7856.46	10912.9	9209.53	9834.15	5541.37	9126.76	11895	8020.8	7591.45	6249.23	11965.8	5986.29	14431.8	7371.79	6735.43	12617	11643.7	11522	12252.5	11201.9	5845.63	7315.96	12690.3	4790.22	12751.6	16175.8	4907.79	5868.29	14720.8	15308.3	13548.7	11407.1	9066.08	10143.4	8649.17	8370.54	5396.64
	5758.75	5763.16	6484.91	5756.38	7634.72	9253.09	6139.13	4518.84	11237.2	6167.57	4207.25	7112.67	7833.26	10876.2	9177.08	9803.55	5528.01	9099.43	11857.8	7995.49	7571.2	6241.84	11925.4	5972.56	14378.2	7350.45	6723.73	12572.1	11604.4	11481.2	12211	11167.3	5828.82	7291.03	12648.7	4781.28	12701.4	16120.4	4898.84	5857.71	14671.6	15260.3	13505.1	11369.4	9040.54	10120.2	8622.83	8347.43	5384.54
	5745.97	5748.3	6472.2	5742.09	7611.61	9224.61	6122.86	4508.64	11203.1	6148.83	4199.45	7095.53	7810.22	10839.9	9144.88	9773.17	5514.71	9072.28	11820.9	7970.36	7551.07	6234.5	11885.2	5958.94	14324.9	7329.25	6712.09	12527.6	11565.5	11440.8	12169.8	11132.9	5812.1	7266.26	12607.4	4772.4	12651.6	16065.4	4889.96	5847.18	14622.7	15212.6	13461.9	11332	9015.19	10097.2	8596.69	8324.48	5372.55
	5733.26	5733.55	6459.56	5727.89	7588.63	9196.32	6106.71	4498.51	11169.1	6130.22	4191.69	7078.5	7787.33	10803.8	9112.94	9743.01	5501.49	9045.29	11784.2	7945.42	7531.08	6227.22	11845.3	5945.4	14272	7308.2	6700.51	12483.3	11526.8	11400.6	12128.9	11098.8	5795.48	7241.66	12566.3	4763.6	12602	16010.7	4881.15	5836.72	14574.2	15165.3	13419	11295	8990.03	10074.3	8570.73	8301.68	5360.65
	5720.62	5718.91	6446.99	5713.79	7565.79	9168.22	6090.68	4488.45	11135.4	6111.74	4183.98	7061.58	7764.6	10767.9	9081.24	9713.07	5488.35	9018.47	11747.8	7920.66	7511.21	6220	11805.8	5931.97	14219.5	7287.3	6689	12439.2	11488.5	11360.8	12088.2	11064.8	5778.96	7217.22	12525.6	4754.85	12552.8	15956.4	4872.4	5826.31	14526.1	15118.3	13376.4	11258.2	8965.06	10051.6	8544.96	8279.04	5348.85
	5708.06	5704.38	6434.5	5699.77	7543.08	9140.29	6074.77	4478.46	11102	6093.37	4176.33	7044.76	7742.02	10732.4	9049.79	9683.34	5475.27	8991.81	11711.7	7896.09	7491.49	6212.83	11766.5	5918.62	14167.4	7266.53	6677.54	12395.4	11450.4	11321.2	12047.9	11031.1	5762.53	7192.94	12485.1	4746.17	12503.8	15902.5	4863.73	5815.97	14478.4	15071.6	13334.1	11221.8	8940.28	10029	8519.38	8256.55	5337.16
	5695.57	5689.96	6422.09	5685.84	7520.51	9112.55	6058.98	4468.54	11068.7	6075.13	4168.72	7028.05	7719.6	10697	9018.59	9653.83	5462.27	8965.33	11675.8	7871.7	7471.89	6205.71	11727.5	5905.38	14115.7	7245.92	6666.15	12351.9	11412.6	11282	12007.8	10997.6	5746.2	7168.82	12445	4737.56	12455.2	15849	4855.13	5805.69	14431	15025.2	13292.2	11185.7	8915.68	10006.5	8493.98	8234.21	5325.56
	5683.15	5675.65	6409.75	5672	7498.07	9084.99	6043.31	4458.69	11035.6	6057	4161.17	7011.45	7697.32	10662	8987.64	9624.53	5449.35	8939	11640.3	7847.5	7452.42	6198.66	11688.7	5892.23	14064.4	7225.45	6654.82	12308.6	11375.1	11243	11968	10964.3	5729.96	7144.86	12405.1	4729	12406.8	15795.9	4846.59	5795.46	14384	14979.2	13250.5	11149.8	8891.26	9984.23	8468.77	8212.03	5314.06
	5670.81	5661.44	6397.48	5658.25	7475.76	9057.61	6027.76	4448.91	11002.8	6039	4153.67	6994.94	7675.21	10627.1	8956.93	9595.45	5436.49	8912.85	11605	7823.47	7433.09	6191.65	11650.3	5879.18	14013.4	7205.12	6643.55	12265.5	11337.9	11204.4	11928.5	10931.3	5713.82	7121.07	12365.5	4720.52	12358.8	15743.1	4838.13	5785.3	14337.3	14933.6	13209.1	11114.3	8867.03	9962.06	8443.74	8189.99	5302.66
	5658.54	5647.34	6385.29	5644.59	7453.59	9030.41	6012.32	4439.2	10970.2	6021.12	4146.22	6978.55	7653.24	10592.6	8926.46	9566.59	5423.71	8886.86	11569.9	7799.63	7413.88	6184.7	11612.2	5866.22	13962.8	7184.94	6632.34	12222.8	11301	11166	11889.3	10898.4	5697.78	7097.43	12326.2	4712.09	12311.1	15690.7	4829.73	5775.2	14291	14888.2	13168.1	11079	8842.99	9940.04	8418.9	8168.11	5291.36
	5646.35	5633.35	6373.17	5631.02	7431.54	9003.4	5997.01	4429.56	10937.7	6003.36	4138.82	6962.25	7631.42	10558.3	8896.24	9537.94	5411	8861.03	11535.2	7775.97	7394.81	6177.8	11574.3	5853.36	13912.6	7164.9	6621.19	12180.3	11264.3	11127.9	11850.3	10865.8	5681.83	7073.95	12287.1	4703.73	12263.6	15638.7	4821.41	5765.17	14245	14843.2	13127.4	11044.1	8819.13	9918.15	8394.23	8146.39	5280.16
	5634.22	5619.46	6361.13	5617.54	7409.63	8976.56	5981.8	4419.99	10905.5	5985.72	4131.47	6946.06	7609.75	10524.2	8866.26	9509.5	5398.37	8835.37	11500.7	7752.49	7375.87	6170.96	11536.7	5840.59	13862.8	7145	6610.1	12138	11228	11090.2	11811.7	10833.4	5665.97	7050.63	12248.4	4695.43	12216.5	15587.1	4813.15	5755.19	14199.4	14798.5	13086.9	11009.5	8795.46	9896.41	8369.75	8124.81	5269.06
	5622.17	5605.68	6349.16	5604.14	7387.86	8949.9	5966.72	4410.48	10873.5	5968.2	4124.17	6929.98	7588.24	10490.4	8836.51	9481.27	5385.8	8809.87	11466.5	7729.2	7357.05	6164.17	11499.4	5827.92	13813.3	7125.24	6599.08	12096	11191.9	11052.7	11773.3	10801.2	5650.21	7027.46	12209.9	4687.2	12169.7	15535.8	4804.96	5745.27	14154.2	14754.1	13046.8	10975.1	8771.96	9874.81	8345.46	8103.39	5258.06
	5610.2	5592.01	6337.26	5590.84	7366.21	8923.42	5951.75	4401.05	10841.7	5950.8	4116.92	6913.99	7566.87	10456.8	8807.01	9453.25	5373.31	8784.54	11432.5	7706.08	7338.37	6157.43	11462.4	5815.34	13764.2	7105.63	6588.12	12054.2	11156.1	11015.5	11735.2	10769.2	5634.54	7004.45	12171.7	4679.03	12123.1	15484.9	4796.85	5735.42	14109.3	14710.1	13007	10941.1	8748.65	9853.35	8321.34	8082.12	5247.15
	5598.29	5578.44	6325.43	5577.62	7344.69	8897.12	5936.9	4391.68	10810.1	5933.51	4109.72	6898.11	7545.65	10423.5	8777.75	9425.45	5360.89	8759.37	11398.9	7683.14	7319.82	6150.75	11425.6	5802.85	13715.5	7086.16	6577.22	12012.7	11120.6	10978.6	11697.4	10737.5	5618.97	6981.6	12133.8	4670.92	12076.9	15434.4	4788.8	5725.63	14064.8	14666.3	12967.4	10907.3	8725.53	9832.02	8297.41	8061	5236.35
	5586.46	5564.98	6313.68	5564.49	7323.31	8871	5922.16	4382.38	10778.8	5916.35	4102.58	6882.33	7524.58	10390.4	8748.72	9397.85	5348.54	8734.36	11365.5	7660.37	7301.4	6144.12	11389.1	5790.46	13667.1	7066.83	6566.38	11971.5	11085.4	10941.9	11659.8	10705.9	5603.49	6958.9	12096.2	4662.87	12030.9	15384.2	4780.82	5715.89	14020.6	14622.9	12928.2	10873.9	8702.58	9810.84	8273.65	8040.03	5225.64
	5574.7	5551.62	6301.99	5551.45	7302.06	8845.05	5907.54	4373.14	10747.6	5899.31	4095.48	6866.65	7503.66	10357.6	8719.93	9370.47	5336.26	8709.52	11332.3	7637.79	7283.1	6137.54	11352.9	5778.17	13619.1	7047.64	6555.6	11930.5	11050.4	10905.6	11622.5	10674.6	5588.1	6936.36	12058.9	4654.89	11985.3	15334.4	4772.9	5706.22	13976.7	14579.8	12889.3	10840.7	8679.81	9789.8	8250.08	8019.21	5215.03
	5563.01	5538.37	6290.38	5538.49	7280.93	8819.28	5893.04	4363.98	10716.7	5882.38	4088.44	6851.07	7482.88	10325.1	8691.37	9343.29	5324.06	8684.83	11299.4	7615.38	7264.94	6131.01	11317	5765.97	13571.5	7028.59	6544.88	11889.7	11015.7	10869.5	11585.5	10643.4	5572.81	6913.97	12021.8	4646.97	11939.9	15284.9	4765.06	5696.62	13933.2	14537.1	12850.7	10807.8	8657.23	9768.9	8226.68	7998.54	5204.51
	5551.39	5525.22	6278.84	5525.62	7259.94	8793.69	5878.64	4354.88	10685.9	5865.57	4081.44	6835.59	7462.26	10292.7	8663.05	9316.33	5311.92	8660.31	11266.8	7593.15	7246.91	6124.54	11281.4	5753.86	13524.2	7009.69	6534.23	11849.2	10981.3	10833.8	11548.8	10612.5	5557.6	6891.74	11985	4639.11	11894.9	15235.8	4757.29	5687.07	13890.1	14494.6	12812.3	10775.2	8634.82	9748.14	8203.47	7978.02	5194.1
	5539.85	5512.17	6267.38	5512.84	7239.07	8768.27	5864.37	4345.85	10655.4	5848.89	4074.5	6820.21	7441.77	10260.6	8634.96	9289.56	5299.85	8635.95	11234.5	7571.1	7229	6118.12	11246	5741.84	13477.3	6990.92	6523.63	11809	10947.2	10798.3	11512.3	10581.8	5542.49	6869.65	11948.5	4631.31	11850.1	15187.1	4749.58	5677.58	13847.3	14452.5	12774.3	10742.9	8612.6	9727.51	8180.43	7957.66	5183.78
	5528.37	5499.23	6255.98	5500.15	7218.34	8743.03	5850.2	4336.89	10625	5832.31	4067.61	6804.93	7421.44	10228.8	8607.11	9263.01	5287.86	8611.75	11202.4	7549.22	7211.23	6111.74	11210.9	5729.92	13430.8	6972.29	6513.1	11768.9	10913.4	10763.1	11476.2	10551.3	5527.47	6847.72	11912.2	4623.57	11805.6	15138.8	4741.95	5668.16	13804.8	14410.6	12736.6	10710.9	8590.55	9707.03	8157.57	7937.44	5173.56
	5516.97	5486.4	6244.65	5487.54	7197.73	8717.96	5836.15	4327.99	10594.9	5815.86	4060.77	6789.75	7401.25	10197.2	8579.48	9236.66	5275.93	8587.71	11170.5	7527.52	7193.58	6105.42	11176	5718.09	13384.6	6953.8	6502.64	11729.2	10879.8	10728.1	11440.2	10521.1	5512.55	6825.94	11876.2	4615.9	11761.4	15090.8	4734.38	5658.8	13762.7	14369.1	12699.1	10679.2	8568.68	9686.68	8134.89	7917.37	5163.43
	5505.63	5473.67	6233.4	5475.01	7177.25	8693.07	5822.22	4319.16	10565	5799.52	4053.98	6774.67	7381.2	10165.8	8552.09	9210.52	5264.08	8563.83	11139	7505.99	7176.06	6099.15	11141.5	5706.36	13338.8	6935.45	6492.23	11689.7	10846.5	10693.5	11404.6	10491	5497.71	6804.31	11840.5	4608.28	11717.5	15043.1	4726.88	5649.5	13720.9	14327.9	12662	10647.7	8546.99	9666.48	8112.38	7897.46	5153.4
	5494.37	5461.04	6222.21	5462.58	7156.9	8668.35	5808.4	4310.39	10535.2	5783.3	4047.24	6759.69	7361.3	10134.7	8524.92	9184.59	5252.3	8540.11	11107.7	7484.63	7158.67	6092.94	11107.2	5694.72	13293.3	6917.24	6481.88	11650.4	10813.5	10659.1	11369.2	10461.1	5482.97	6782.83	11805.1	4600.73	11673.9	14995.8	4719.45	5640.26	13679.4	14287	12625.1	10616.6	8525.48	9646.41	8090.06	7877.69	5143.47
	5483.18	5448.51	6211.1	5450.22	7136.68	8643.81	5794.69	4301.7	10505.7	5767.2	4040.55	6744.8	7341.54	10103.8	8497.98	9158.86	5240.58	8516.55	11076.6	7463.45	7141.41	6086.77	11073.2	5683.17	13248.2	6899.17	6471.6	11611.4	10780.7	10625	11334.1	10431.5	5468.31	6761.5	11769.9	4593.24	11630.5	14948.9	4712.09	5631.08	13638.3	14246.5	12588.6	10585.7	8504.15	9626.48	8067.9	7858.07	5133.64
	5472.06	5436.09	6200.05	5437.96	7116.58	8619.43	5781.09	4293.06	10476.4	5751.21	4033.91	6730.01	7321.92	10073.2	8471.27	9133.33	5228.93	8493.14	11045.8	7442.44	7124.28	6080.65	11039.4	5671.71	13203.4	6881.23	6461.38	11572.6	10748.2	10591.2	11299.3	10402.1	5453.75	6740.31	11735	4585.81	11587.5	14902.3	4704.8	5621.97	13597.5	14206.2	12552.3	10555.1	8482.99	9606.69	8045.93	7838.6	5123.9
	5461	5423.77	6189.08	5425.78	7096.61	8595.23	5767.6	4284.5	10447.3	5735.34	4027.33	6715.32	7302.45	10042.8	8444.78	9108	5217.36	8469.9	11015.3	7421.6	7107.27	6074.58	11005.9	5660.34	13159	6863.44	6451.22	11534	10716	10557.6	11264.7	10372.8	5439.28	6719.28	11700.4	4578.44	11544.7	14856.1	4697.57	5612.92	13557.1	14166.2	12516.3	10524.8	8462.01	9587.03	8024.12	7819.29	5114.26
	5450.02	5411.55	6178.17	5413.68	7076.77	8571.2	5754.23	4276	10418.3	5719.59	4020.79	6700.73	7283.12	10012.7	8418.52	9082.88	5205.85	8446.81	10985	7400.94	7090.39	6068.56	10972.7	5649.07	13115	6845.78	6441.13	11495.7	10684	10524.3	11230.4	10343.8	5424.89	6698.39	11666	4571.13	11502.2	14810.2	4690.42	5603.93	13517	14126.6	12480.6	10494.7	8441.2	9567.52	8002.49	7800.11	5104.71
	5439.11	5399.44	6167.33	5401.66	7057.06	8547.35	5740.97	4267.56	10389.6	5703.95	4014.31	6686.23	7263.93	9982.73	8392.48	9057.96	5194.41	8423.88	10955	7380.44	7073.64	6062.6	10939.7	5637.89	13071.3	6828.26	6431.09	11457.7	10652.3	10491.3	11196.4	10315	5410.6	6677.65	11631.9	4563.88	11460	14764.7	4683.33	5595	13477.2	14087.2	12445.2	10464.9	8420.57	9548.14	7981.04	7781.09	5095.26
	5428.27	5387.42	6156.56	5389.74	7037.47	8523.66	5727.82	4259.19	10361.1	5688.42	4007.87	6671.83	7244.88	9953.04	8366.67	9033.24	5183.04	8401.11	10925.2	7360.12	7057.02	6056.68	10907	5626.8	13028	6810.87	6421.12	11419.8	10620.9	10458.6	11162.6	10286.4	5396.4	6657.05	11598	4556.7	11418.1	14719.6	4676.31	5586.13	13437.8	14048.2	12410.1	10435.5	8400.11	9528.9	7959.76	7762.22	5085.9
	5417.49	5375.51	6145.86	5377.89	7018.01	8500.14	5714.78	4250.88	10332.8	5673.01	4001.49	6657.52	7225.97	9923.59	8341.07	9008.72	5171.74	8378.49	10895.7	7339.97	7040.52	6050.81	10874.6	5615.8	12985	6793.62	6411.21	11382.3	10589.7	10426.1	11129.1	10258	5382.28	6636.6	11564.5	4549.57	11376.4	14674.7	4669.36	5577.33	13398.6	14009.5	12375.3	10406.3	8379.83	9509.79	7938.65	7743.49	5076.64
	5406.79	5363.7	6135.23	5366.13	6998.67	8476.8	5701.85	4242.64	10304.7	5657.72	3995.16	6643.31	7207.2	9894.37	8315.7	8984.41	5160.51	8356.03	10866.5	7319.98	7024.15	6044.99	10842.4	5604.9	12942.3	6776.51	6401.36	11344.9	10558.8	10393.9	11095.8	10229.8	5368.25	6616.3	11531.1	4542.5	11335	14630.3	4662.48	5568.58	13359.9	13971	12340.8	10377.3	8359.72	9490.82	7917.71	7724.92	5067.48
	5396.15	5351.99	6124.67	5354.45	6979.46	8453.62	5689.03	4234.47	10276.8	5642.54	3988.88	6629.19	7188.58	9865.38	8290.55	8960.29	5149.34	8333.73	10837.5	7300.17	7007.91	6039.22	10810.5	5594.08	12900	6759.53	6391.58	11307.8	10528.2	10362	11062.8	10201.9	5354.32	6596.14	11498.1	4535.49	11293.9	14586.1	4655.66	5559.9	13321.4	13932.9	12306.5	10348.7	8339.78	9471.99	7896.95	7706.49	5058.41
	5385.59	5340.38	6114.17	5342.86	6960.37	8430.61	5676.33	4226.36	10249	5627.47	3982.65	6615.17	7170.09	9836.63	8265.62	8936.37	5138.25	8311.58	10808.7	7280.52	6991.79	6033.49	10778.8	5583.36	12858.1	6742.69	6381.85	11270.9	10497.8	10330.3	11030.1	10174.1	5340.47	6576.12	11465.3	4528.55	11253.1	14542.4	4648.92	5551.29	13283.2	13895	12272.6	10320.3	8320.02	9453.29	7876.36	7688.2	5049.44
	5375.09	5328.87	6103.75	5331.35	6941.41	8407.77	5663.73	4218.31	10221.5	5612.52	3976.47	6601.24	7151.74	9808.12	8240.91	8912.65	5127.22	8289.59	10780.2	7261.04	6975.8	6027.82	10747.4	5572.73	12816.5	6725.98	6372.19	11234.3	10467.7	10298.9	10997.6	10146.5	5326.7	6556.25	11432.7	4521.66	11212.6	14498.9	4642.24	5542.73	13245.4	13857.5	12238.9	10292.2	8300.43	9434.73	7855.94	7670.07	5040.56
	5364.66	5317.46	6093.39	5319.92	6922.57	8385.1	5651.24	4210.32	10194.2	5597.68	3970.34	6587.41	7133.52	9779.83	8216.41	8889.12	5116.26	8267.75	10752	7241.73	6959.93	6022.19	10716.3	5562.19	12775.2	6709.41	6362.59	11197.9	10437.8	10267.7	10965.4	10119.2	5313.03	6536.51	11400.5	4514.83	11172.3	14455.8	4635.63	5534.24	13207.9	13820.3	12205.5	10264.3	8281.01	9416.31	7835.69	7652.08	5031.77
	5354.3	5306.16	6083.09	5308.57	6903.86	8362.6	5638.86	4202.4	10167	5582.95	3964.26	6573.67	7115.45	9751.77	8192.13	8865.8	5105.36	8246.07	10724	7222.59	6944.2	6016.61	10685.4	5551.74	12734.3	6692.97	6353.06	11161.8	10408.2	10236.8	10933.4	10092	5299.44	6516.92	11368.4	4508.06	11132.3	14413.1	4629.09	5525.81	13170.8	13783.3	12172.4	10236.7	8261.76	9398.02	7815.61	7634.24	5023.08
	5344	5294.95	6072.87	5297.31	6885.26	8340.26	5626.59	4194.55	10140.1	5568.34	3958.24	6560.02	7097.51	9723.95	8168.07	8842.67	5094.54	8224.53	10696.2	7203.61	6928.58	6011.08	10654.7	5541.38	12693.7	6676.67	6343.59	11125.8	10378.8	10206.2	10901.7	10065.1	5285.94	6497.48	11336.7	4501.35	11092.5	14370.7	4622.61	5517.44	13133.9	13746.7	12139.5	10209.4	8242.68	9379.86	7795.69	7616.55	5014.49
	5333.78	5283.84	6062.71	5286.13	6866.8	8318.09	5614.43	4186.75	10113.4	5553.84	3952.26	6546.46	7079.71	9696.35	8144.22	8819.73	5083.78	8203.16	10668.7	7184.8	6913.1	6005.6	10624.4	5531.11	12653.5	6660.5	6334.17	11090.1	10349.8	10175.8	10870.2	10038.3	5272.53	6478.17	11305.2	4494.7	11053.1	14328.6	4616.21	5509.13	13097.4	13710.3	12107	10182.4	8223.78	9361.84	7775.95	7599	5005.99
	5323.62	5272.83	6052.61	5275.03	6848.45	8296.09	5602.38	4179.02	10086.8	5539.45	3946.34	6533	7062.05	9668.98	8120.58	8796.99	5073.08	8181.93	10641.4	7166.15	6897.73	6000.16	10594.2	5520.93	12613.5	6644.46	6324.83	11054.7	10320.9	10145.7	10839	10011.8	5259.21	6459	11273.9	4488.11	11013.8	14286.9	4609.87	5500.89	13061.2	13674.3	12074.7	10155.6	8205.04	9343.96	7756.38	7581.6	4997.58
	5313.53	5261.92	6042.59	5264.01	6830.23	8274.25	5590.43	4171.36	10060.5	5525.18	3940.46	6519.62	7044.52	9641.83	8097.15	8774.45	5062.46	8160.86	10614.4	7147.67	6882.5	5994.77	10564.4	5510.84	12574	6628.55	6315.54	11019.4	10292.3	10115.9	10808.1	9985.43	5245.97	6439.97	11242.9	4481.57	10974.9	14245.5	4603.6	5492.71	13025.3	13638.5	12042.7	10129.1	8186.47	9326.21	7736.97	7564.34	4989.26
	5303.51	5251.11	6032.63	5253.07	6812.13	8252.58	5578.59	4163.75	10034.3	5511.01	3934.64	6506.34	7027.12	9614.92	8073.94	8752.1	5051.9	8139.94	10587.7	7129.35	6867.38	5989.42	10534.7	5500.84	12534.7	6612.78	6306.31	10984.4	10264	10086.3	10777.4	9959.29	5232.81	6421.08	11212.2	4475.1	10936.2	14204.4	4597.39	5484.59	12989.7	13603.1	12010.9	10102.8	8168.07	9308.59	7717.73	7547.23	4981.04
	5293.55	5240.39	6022.73	5242.22	6794.15	8231.07	5566.86	4156.21	10008.3	5496.96	3928.87	6493.15	7009.86	9588.23	8050.94	8729.94	5041.4	8119.17	10561.1	7111.2	6852.39	5984.13	10505.4	5490.93	12495.8	6597.14	6297.15	10949.7	10235.9	10057	10747	9933.36	5219.75	6402.33	11181.7	4468.68	10897.8	14163.7	4591.26	5476.53	12954.4	13567.9	11979.5	10076.9	8149.84	9291.11	7698.66	7530.26	4972.91
	5283.66	5229.78	6012.9	5231.44	6776.29	8209.72	5555.24	4148.73	9982.54	5483.02	3923.15	6480.04	6992.73	9561.76	8028.14	8707.97	5030.98	8098.55	10534.9	7093.21	6837.53	5978.87	10476.3	5481.1	12457.2	6581.63	6288.05	10915.1	10208.1	10027.9	10716.8	9907.62	5206.76	6383.71	11151.4	4462.32	10859.7	14123.3	4585.19	5468.53	12919.4	13533	11948.3	10051.1	8131.78	9273.76	7679.75	7513.44	4964.88
	5273.84	5219.26	6003.13	5220.75	6758.56	8188.54	5543.72	4141.31	9956.95	5469.19	3917.48	6467.03	6975.74	9535.52	8005.56	8686.2	5020.61	8078.08	10508.8	7075.38	6822.79	5973.67	10447.4	5471.37	12419	6566.26	6279.01	10880.8	10180.5	9999.05	10686.8	9882.09	5193.87	6365.24	11121.4	4456.02	10821.8	14083.2	4579.19	5460.59	12884.8	13498.4	11917.4	10025.7	8113.88	9256.54	7661.01	7496.76	4956.94
	5264.08	5208.84	5993.43	5210.13	6740.94	8167.52	5532.31	4133.95	9931.55	5455.47	3911.86	6454.11	6958.88	9509.5	7983.18	8664.61	5010.32	8057.76	10483	7057.71	6808.17	5968.51	10418.8	5461.73	12381.1	6551.01	6270.03	10846.8	10153.2	9970.47	10657.1	9856.75	5181.06	6346.9	11091.7	4449.78	10784.2	14043.5	4573.25	5452.72	12850.5	13464.1	11886.8	10000.5	8096.15	9239.46	7642.44	7480.23	4949.09
	5254.39	5198.52	5983.79	5199.6	6723.45	8146.67	5521.01	4126.66	9906.34	5441.85	3906.29	6441.28	6942.15	9483.7	7961.01	8643.22	5000.09	8037.59	10457.5	7040.2	6793.67	5963.39	10390.4	5452.17	12343.5	6535.89	6261.12	10812.9	10126.1	9942.15	10627.7	9831.62	5168.33	6328.69	11062.1	4443.59	10746.8	14004.1	4567.38	5444.9	12816.4	13430	11856.4	9975.5	8078.58	9222.51	7624.03	7463.84	4941.33
	5244.76	5188.29	5974.22	5189.14	6706.08	8125.98	5509.81	4119.42	9881.32	5428.35	3900.77	6428.53	6925.55	9458.13	7939.04	8622.01	4989.92	8017.57	10432.2	7022.86	6779.3	5958.32	10362.3	5442.7	12306.2	6520.91	6252.26	10779.3	10099.2	9914.07	10598.5	9806.68	5155.69	6310.62	11032.9	4437.47	10709.7	13965	4561.58	5437.15	12782.7	13396.3	11826.3	9950.81	8061.19	9205.69	7605.78	7447.6	4933.66
	5235.21	5178.16	5964.71	5178.77	6688.82	8105.45	5498.72	4112.25	9856.48	5414.96	3895.3	6415.87	6909.08	9432.77	7917.28	8601	4979.82	7997.69	10407.1	7005.67	6765.06	5953.3	10334.4	5433.32	12269.3	6506.05	6243.47	10745.9	10072.6	9886.24	10569.5	9781.95	5143.13	6292.69	11003.9	4431.4	10672.9	13926.3	4555.85	5429.46	12749.3	13362.8	11796.5	9926.37	8043.95	9189	7587.7	7431.49	4926.09
	5225.71	5168.13	5955.26	5168.47	6671.69	8085.08	5487.73	4105.14	9831.84	5401.68	3889.88	6403.3	6892.75	9407.64	7895.72	8580.17	4969.79	7977.97	10382.2	6988.65	6750.93	5948.32	10306.7	5424.03	12232.7	6491.32	6234.74	10712.7	10046.3	9858.66	10540.8	9757.41	5130.66	6274.88	10975.1	4425.38	10636.3	13887.9	4550.18	5421.83	12716.2	13329.7	11766.9	9902.18	8026.88	9172.45	7569.78	7415.53	4918.61
	5216.28	5158.19	5945.88	5158.26	6654.67	8064.87	5476.85	4098.09	9807.38	5388.5	3884.52	6390.82	6876.54	9382.72	7874.37	8559.53	4959.82	7958.39	10357.6	6971.78	6736.93	5943.38	10279.3	5414.82	12196.4	6476.73	6226.07	10679.8	10020.1	9831.33	10512.3	9733.07	5118.27	6257.22	10946.6	4419.43	10600	13849.8	4544.58	5414.26	12683.3	13296.8	11737.6	9878.25	8009.97	9156.03	7552.02	7399.72	4911.22
	5206.92	5148.35	5936.56	5148.12	6637.78	8044.82	5466.07	4091.09	9783.1	5375.43	3879.2	6378.42	6860.47	9358.02	7853.21	8539.08	4949.91	7938.96	10333.3	6955.07	6723.05	5938.49	10252.2	5405.71	12160.4	6462.26	6217.46	10647	9994.27	9804.24	10484.1	9708.93	5105.97	6239.68	10918.3	4413.53	10563.9	13812	4539.04	5406.75	12650.8	13264.2	11708.6	9854.57	7993.23	9139.74	7534.43	7384.04	4903.92
	5197.62	5138.6	5927.3	5138.06	6621	8024.93	5455.39	4084.16	9759.01	5362.47	3873.93	6366.11	6844.52	9333.54	7832.26	8518.81	4940.07	7919.68	10309.1	6938.52	6709.29	5933.64	10225.3	5396.68	12124.7	6447.92	6208.91	10614.5	9968.64	9777.4	10456.1	9684.99	5093.75	6222.28	10890.3	4407.69	10528.1	13774.6	4533.57	5399.3	12618.6	13231.8	11679.9	9831.14	7976.65	9123.57	7517	7368.51	4896.71
	5188.39	5128.95	5918.11	5128.09	6604.34	8005.2	5444.82	4077.29	9735.11	5349.62	3868.72	6353.89	6828.7	9309.28	7811.51	8498.73	4930.29	7900.54	10285.3	6922.13	6695.65	5928.84	10198.6	5387.73	12089.4	6433.7	6200.43	10582.3	9943.25	9750.8	10428.4	9661.24	5081.61	6205.01	10862.5	4401.9	10492.5	13737.5	4528.17	5391.92	12586.7	13199.8	11651.4	9807.96	7960.23	9107.54	7499.73	7353.12	4889.59
	5179.22	5119.4	5908.98	5118.18	6587.8	7985.63	5434.36	4070.48	9711.39	5336.88	3863.56	6341.75	6813.01	9285.24	7790.96	8478.83	4920.58	7881.55	10261.6	6905.9	6682.13	5924.08	10172.1	5378.88	12054.4	6419.62	6192.01	10550.2	9918.1	9724.44	10400.9	9637.69	5069.55	6187.87	10834.9	4396.17	10457.2	13700.7	4522.83	5384.59	12555.1	13168	11623.1	9785.03	7943.98	9091.65	7482.62	7337.87	4882.57
	5170.11	5109.93	5899.91	5108.36	6571.38	7966.22	5424	4063.73	9687.86	5324.24	3858.44	6329.7	6797.45	9261.4	7770.61	8459.12	4910.93	7862.7	10238.2	6889.82	6668.74	5919.36	10146	5370.11	12019.7	6405.66	6183.64	10518.4	9893.18	9698.33	10373.6	9614.33	5057.58	6170.86	10807.6	4390.5	10422.1	13664.2	4517.56	5377.32	12523.8	13136.5	11595.2	9762.35	7927.88	9075.88	7465.67	7322.76	4875.63
	5161.07	5100.57	5890.9	5098.62	6555.07	7946.97	5413.74	4057.03	9664.51	5311.71	3853.38	6317.73	6782.01	9237.79	7750.45	8439.6	4901.35	7844	10215	6873.9	6655.46	5914.68	10120	5361.42	11985.3	6391.83	6175.34	10486.7	9868.51	9672.46	10346.6	9591.17	5045.69	6153.98	10780.5	4384.88	10387.3	13628.1	4512.36	5370.12	12492.8	13105.3	11567.5	9739.92	7911.95	9060.24	7448.88	7307.79	4868.78
	5152.09	5091.3	5881.95	5088.95	6538.88	7927.87	5403.58	4050.4	9641.34	5299.29	3848.37	6305.85	6766.7	9214.39	7730.49	8420.25	4891.82	7825.44	10192	6858.13	6642.31	5910.05	10094.3	5352.83	11951.2	6378.13	6167.1	10455.4	9844.06	9646.83	10319.8	9568.21	5033.89	6137.24	10753.7	4379.33	10352.7	13592.3	4507.22	5362.97	12462.1	13074.3	11540	9717.73	7896.18	9044.73	7432.25	7292.97	4862.03
	5143.18	5082.12	5873.06	5079.36	6522.81	7908.93	5393.53	4043.83	9618.36	5286.97	3843.4	6294.05	6751.52	9191.2	7710.73	8401.09	4882.37	7807.03	10169.3	6842.52	6629.28	5905.46	10068.8	5344.31	11917.4	6364.55	6158.92	10424.2	9819.86	9621.44	10293.3	9545.44	5022.16	6120.62	10727.1	4373.82	10318.4	13556.8	4502.15	5355.89	12431.6	13043.7	11512.8	9695.78	7880.57	9029.35	7415.78	7278.28	4855.36
	5134.33	5073.04	5864.24	5069.85	6506.86	7890.15	5383.58	4037.31	9595.55	5274.76	3838.49	6282.33	6736.46	9168.22	7691.16	8382.11	4872.97	7788.76	10146.8	6827.06	6616.37	5900.91	10043.5	5335.89	11883.9	6351.1	6150.81	10393.2	9795.89	9596.28	10267	9522.86	5010.52	6104.13	10700.7	4368.37	10284.3	13521.6	4497.14	5348.86	12401.5	13013.3	11485.9	9674.08	7865.11	9014.1	7399.47	7263.73	4848.79
	5125.54	5064.05	5855.48	5060.41	6491.02	7871.53	5373.73	4030.85	9572.93	5262.65	3833.63	6270.7	6721.53	9145.46	7671.79	8363.32	4863.64	7770.63	10124.5	6811.76	6603.58	5896.41	10018.5	5327.55	11850.8	6337.77	6142.75	10362.5	9772.15	9571.37	10240.9	9500.48	4998.96	6087.76	10674.6	4362.98	10250.5	13486.7	4492.2	5341.9	12371.6	12983.1	11459.2	9652.63	7849.82	8998.98	7383.31	7249.33	4842.3
	5116.82	5055.15	5846.77	5051.06	6475.29	7853.06	5363.99	4024.45	9550.49	5250.65	3828.82	6259.15	6706.72	9122.9	7652.61	8344.7	4854.37	7752.65	10102.5	6796.61	6590.9	5891.94	9993.75	5319.3	11817.9	6324.58	6134.75	10332	9748.64	9546.69	10215	9478.29	4987.48	6071.53	10648.7	4357.64	10216.9	13452.1	4487.32	5334.99	12342.1	12953.3	11432.8	9631.41	7834.69	8983.99	7367.32	7235.06	4835.91
	5108.16	5046.35	5838.13	5041.78	6459.69	7834.75	5354.34	4018.11	9528.22	5238.76	3824.06	6247.68	6692.04	9100.56	7633.62	8326.27	4845.16	7734.81	10080.7	6781.62	6578.35	5887.52	9969.21	5311.13	11785.4	6311.5	6126.82	10301.6	9725.37	9522.24	10189.4	9456.29	4976.08	6055.42	10623	4352.36	10183.5	13417.9	4482.51	5328.15	12312.8	12923.7	11406.6	9610.44	7819.71	8969.12	7351.48	7220.94	4829.6
	5099.56	5037.63	5829.54	5032.57	6444.19	7816.59	5344.8	4011.83	9506.14	5226.97	3819.35	6236.3	6677.48	9078.43	7614.83	8308.01	4836.02	7717.11	10059.1	6766.78	6565.92	5883.14	9944.89	5303.05	11753.2	6298.55	6118.95	10271.5	9702.32	9498.03	10164.1	9434.49	4964.76	6039.44	10597.6	4347.14	10150.4	13383.9	4477.77	5321.37	12283.9	12894.4	11380.7	9589.71	7804.89	8954.39	7335.8	7206.95	4823.38
	5091.02	5029.02	5821.02	5023.44	6428.82	7798.59	5335.36	4005.6	9484.24	5215.28	3814.69	6225	6663.05	9056.5	7596.23	8289.94	4826.94	7699.55	10037.7	6752.09	6553.61	5878.8	9920.81	5295.05	11721.2	6285.73	6111.13	10241.7	9679.51	9474.06	10138.9	9412.87	4953.52	6023.59	10572.4	4341.97	10117.6	13350.3	4473.09	5314.64	12255.2	12865.4	11355.1	9569.21	7790.23	8939.78	7320.28	7193.1	4817.25
	5082.55	5020.49	5812.56	5014.39	6413.56	7780.74	5326.02	3999.43	9462.51	5203.7	3810.09	6213.77	6648.73	9034.79	7577.81	8272.04	4817.92	7682.13	10016.6	6737.55	6541.42	5874.5	9896.96	5287.14	11689.6	6273.03	6103.38	10212	9656.93	9450.32	10114	9391.45	4942.37	6007.86	10547.4	4336.85	10084.9	13317	4468.48	5307.98	12226.8	12836.6	11329.7	9548.96	7775.73	8925.3	7304.91	7179.39	4811.21
	5074.14	5012.06	5804.15	5005.41	6398.41	7763.05	5316.78	3993.32	9440.97	5192.22	3805.53	6202.63	6634.54	9013.28	7559.59	8254.33	4808.96	7664.85	9995.69	6723.17	6529.34	5870.24	9873.34	5279.31	11658.3	6260.45	6095.69	10182.6	9634.57	9426.81	10089.3	9370.23	4931.29	5992.25	10522.7	4331.79	10052.6	13284	4463.93	5301.37	12198.7	12808.1	11304.5	9528.95	7761.39	8910.95	7289.7	7165.82	4805.26
	5065.79	5003.72	5795.81	4996.51	6383.38	7745.51	5307.64	3987.27	9419.6	5180.85	3801.02	6191.58	6620.48	8991.98	7541.56	8236.79	4800.07	7647.72	9975.02	6708.94	6517.39	5866.02	9849.95	5271.56	11627.3	6248	6088.06	10153.3	9612.44	9403.53	10064.9	9349.19	4920.3	5976.77	10498.2	4326.79	10020.4	13251.3	4459.44	5294.83	12170.8	12779.9	11279.7	9509.17	7747.2	8896.73	7274.64	7152.39	4799.4
	5057.51	4995.47	5787.52	4987.69	6368.46	7728.12	5298.6	3981.27	9398.4	5169.58	3796.56	6180.6	6606.53	8970.89	7523.71	8219.43	4791.23	7630.72	9954.56	6694.85	6505.55	5861.85	9826.79	5263.91	11596.5	6235.67	6080.49	10124.3	9590.54	9380.48	10040.7	9328.34	4909.38	5961.42	10473.9	4321.84	9988.51	13218.9	4455.03	5288.34	12143.3	12751.9	11255	9489.62	7733.17	8882.64	7259.74	7139.1	4793.63
	5049.28	4987.31	5779.29	4978.94	6353.65	7710.89	5289.67	3975.34	9377.39	5158.41	3792.16	6169.7	6592.71	8950.01	7506.06	8202.24	4782.46	7613.87	9934.33	6680.92	6493.83	5857.71	9803.86	5256.33	11566.1	6223.46	6072.99	10095.5	9568.87	9357.67	10016.7	9307.68	4898.55	5946.19	10449.9	4316.94	9956.84	13186.8	4450.67	5281.92	12116	12724.2	11230.6	9470.32	7719.29	8868.67	7245	7125.95	4787.94
	5041.12	4979.25	5771.12	4970.27	6338.96	7693.81	5280.83	3969.45	9356.54	5147.35	3787.8	6158.88	6579	8929.32	7488.59	8185.23	4773.75	7597.15	9914.33	6667.14	6482.23	5853.61	9781.15	5248.84	11536	6211.38	6065.54	10066.9	9547.42	9335.08	9992.91	9287.21	4887.79	5931.08	10426	4312.1	9925.4	13155.1	4446.39	5275.55	12089	12696.7	11206.5	9451.25	7705.57	8854.83	7230.41	7112.93	4782.35
	5033.02	4971.28	5763.01	4961.67	6324.38	7676.88	5272.09	3963.63	9335.88	5136.39	3783.5	6148.14	6565.42	8908.85	7471.3	8168.4	4765.1	7580.57	9894.54	6653.51	6470.75	5849.55	9758.67	5241.43	11506.1	6199.42	6058.15	10038.5	9526.2	9312.72	9969.38	9266.94	4877.11	5916.1	10402.4	4307.31	9894.2	13123.6	4442.16	5269.25	12062.3	12669.6	11182.6	9432.41	7692	8841.11	7215.97	7100.05	4776.84
	5024.98	4963.39	5754.95	4953.14	6309.91	7660.1	5263.46	3957.86	9315.39	5125.53	3779.24	6137.48	6551.96	8888.58	7454.2	8151.75	4756.51	7564.13	9874.98	6640.02	6459.39	5845.53	9736.42	5234.11	11476.6	6187.58	6050.83	10010.3	9505.19	9290.58	9946.07	9246.85	4866.51	5901.23	10379.1	4302.58	9863.24	13092.5	4438.01	5263	12035.9	12642.6	11159	9413.8	7678.59	8827.52	7201.69	7087.31	4771.42
	5017	4955.6	5746.96	4944.7	6295.56	7643.48	5254.92	3952.14	9295.07	5114.77	3775.04	6126.9	6538.62	8868.51	7437.29	8135.27	4747.98	7547.83	9855.64	6626.69	6448.15	5841.55	9714.39	5226.87	11447.4	6175.87	6043.56	9982.33	9484.42	9268.68	9922.99	9226.95	4856	5886.49	10355.9	4297.9	9832.5	13061.6	4433.91	5256.81	12009.8	12616	11135.6	9395.43	7665.33	8814.06	7187.56	7074.7	4766.09
	5009.08	4947.9	5739.02	4936.32	6281.32	7627.01	5246.48	3946.49	9274.93	5104.11	3770.89	6116.4	6525.39	8848.64	7420.56	8118.96	4739.52	7531.67	9836.53	6613.51	6437.02	5837.61	9692.59	5219.72	11418.4	6164.27	6036.36	9954.56	9463.86	9247	9900.13	9207.23	4845.56	5871.87	10333	4293.28	9802	13031.1	4429.89	5250.68	11983.9	12589.6	11112.4	9377.29	7652.23	8800.73	7173.58	7062.24	4760.85
	5001.22	4940.29	5731.14	4928.02	6267.19	7610.68	5238.14	3940.89	9254.96	5093.56	3766.78	6105.98	6512.29	8828.98	7404.02	8102.83	4731.11	7515.64	9817.63	6600.47	6426.01	5833.71	9671.01	5212.65	11389.8	6152.8	6029.21	9927	9443.53	9225.54	9877.5	9187.71	4835.19	5857.37	10310.3	4288.71	9771.73	13000.8	4425.92	5244.61	11958.3	12563.5	11089.5	9359.38	7639.28	8787.52	7159.76	7049.91	4755.69
	4993.42	4932.77	5723.31	4919.79	6253.17	7594.51	5229.9	3935.34	9235.17	5083.11	3762.73	6095.63	6499.3	8809.52	7387.66	8086.87	4722.77	7499.75	9798.95	6587.58	6415.12	5829.85	9649.65	5205.66	11361.4	6141.45	6022.13	9899.65	9423.41	9204.31	9855.09	9168.37	4824.91	5842.99	10287.9	4284.2	9741.69	12970.9	4422.03	5238.61	11933	12537.6	11066.9	9341.7	7626.49	8774.44	7146.09	7037.71	4750.62
	4985.69	4925.34	5715.54	4911.64	6239.27	7578.49	5221.76	3929.85	9215.54	5072.76	3758.73	6085.36	6486.44	8790.26	7371.48	8071.09	4714.48	7484	9780.49	6574.84	6404.35	5826.02	9628.52	5198.76	11333.3	6130.22	6015.11	9872.5	9403.52	9183.31	9832.9	9149.23	4814.71	5828.74	10265.6	4279.73	9711.88	12941.2	4418.19	5232.65	11908	12512	11044.5	9324.25	7613.85	8761.48	7132.57	7025.65	4745.64
	4978.01	4918	5707.83	4903.57	6225.47	7562.62	5213.71	3924.42	9196.09	5062.51	3754.78	6075.17	6473.69	8771.21	7355.48	8055.47	4706.26	7468.38	9762.25	6562.25	6393.69	5822.24	9607.61	5191.94	11305.5	6119.12	6008.14	9845.57	9383.85	9162.52	9810.94	9130.26	4804.58	5814.6	10243.6	4275.33	9682.29	12911.9	4414.43	5226.76	11883.2	12486.6	11022.3	9307.03	7601.36	8748.65	7119.2	7013.73	4740.75
	4970.39	4910.76	5700.18	4895.56	6211.79	7546.9	5205.77	3919.04	9176.81	5052.36	3750.88	6065.06	6461.05	8752.35	7339.66	8040.04	4698.1	7452.9	9744.23	6549.8	6383.15	5818.49	9586.92	5185.2	11278	6108.13	6001.24	9818.83	9364.39	9141.96	9789.2	9111.49	4794.53	5800.58	10221.8	4270.97	9652.93	12882.9	4410.72	5220.93	11858.7	12461.5	11000.4	9290.03	7589.02	8735.94	7105.99	7001.95	4735.95
	4962.84	4903.6	5692.58	4887.63	6198.22	7531.32	5197.92	3913.71	9157.7	5042.32	3747.03	6055.02	6448.54	8733.69	7324.03	8024.77	4689.99	7437.56	9726.43	6537.5	6372.73	5814.78	9566.45	5178.54	11250.8	6097.26	5994.4	9792.3	9345.16	9121.62	9767.68	9092.9	4784.56	5786.68	10200.2	4266.67	9623.8	12854.1	4407.08	5215.16	11834.5	12436.7	10978.7	9273.27	7576.83	8723.36	7092.92	6990.3	4731.23
	4955.34	4896.53	5685.04	4879.77	6184.76	7515.9	5190.17	3908.44	9138.77	5032.37	3743.23	6045.06	6436.14	8715.23	7308.57	8009.67	4681.95	7422.35	9708.85	6525.35	6362.42	5811.11	9546.2	5171.97	11223.9	6086.52	5987.62	9765.98	9326.14	9101.51	9746.38	9074.5	4774.67	5772.89	10178.8	4262.42	9594.9	12825.7	4403.51	5209.45	11810.6	12412.1	10957.2	9256.73	7564.8	8710.91	7080.01	6978.79	4726.6
	4947.9	4889.55	5677.55	4871.99	6171.4	7500.62	5182.52	3903.23	9120	5022.52	3739.48	6035.17	6423.86	8696.97	7293.3	7994.75	4673.96	7407.27	9691.48	6513.34	6352.23	5807.47	9526.17	5165.48	11197.2	6075.89	5980.9	9739.85	9307.34	9081.61	9725.31	9056.28	4764.85	5759.23	10157.7	4258.23	9566.22	12797.5	4400	5203.79	11786.9	12387.8	10936.1	9240.42	7552.92	8698.58	7067.25	6967.42	4722.06
	4940.53	4882.66	5670.12	4864.28	6158.16	7485.5	5174.97	3898.07	9101.4	5012.78	3735.79	6025.37	6411.69	8678.91	7278.2	7980	4666.04	7392.34	9674.33	6501.48	6342.16	5803.87	9506.37	5159.07	11170.9	6065.38	5974.24	9713.94	9288.75	9061.93	9704.45	9038.25	4755.11	5745.68	10136.8	4254.09	9537.76	12769.7	4396.56	5198.2	11763.5	12363.7	10915.1	9224.33	7541.19	8686.37	7054.64	6956.17	4717.6
	4933.21	4875.86	5662.74	4856.64	6145.03	7470.52	5167.52	3892.97	9082.97	5003.13	3732.14	6015.63	6399.64	8661.05	7263.28	7965.41	4658.17	7377.53	9657.39	6489.76	6332.2	5800.31	9486.77	5152.75	11144.8	6055	5967.64	9688.22	9270.38	9042.47	9683.81	9020.4	4745.45	5732.25	10116.1	4250	9509.52	12742.1	4393.18	5192.66	11740.4	12339.9	10894.4	9208.47	7529.61	8674.29	7042.17	6945.07	4713.23
	4925.95	4869.15	5655.42	4849.08	6132.01	7455.69	5160.16	3887.92	9064.71	4993.58	3728.54	6005.97	6387.71	8643.38	7248.54	7951	4650.37	7362.86	9640.67	6478.19	6322.37	5796.79	9467.4	5146.51	11119	6044.73	5961.1	9662.7	9252.23	9023.23	9663.39	9002.74	4735.86	5718.94	10095.6	4245.97	9481.51	12714.9	4389.86	5187.18	11717.5	12316.3	10873.9	9192.83	7518.19	8662.34	7029.86	6934.1	4708.95
	4918.75	4862.53	5648.16	4841.59	6119.1	7441	5152.9	3882.92	9046.62	4984.13	3725	5996.39	6375.89	8625.91	7233.97	7936.76	4642.62	7348.32	9624.17	6466.76	6312.64	5793.3	9448.25	5140.35	11093.5	6034.58	5954.62	9637.39	9234.28	9004.21	9643.19	8985.27	4726.35	5705.74	10075.3	4241.99	9453.72	12687.9	4386.61	5181.76	11694.9	12293	10853.7	9177.42	7506.91	8650.51	7017.7	6923.27	4704.76
	4911.61	4855.99	5640.95	4834.17	6106.29	7426.46	5145.74	3877.98	9028.7	4974.78	3721.51	5986.88	6364.18	8608.64	7219.59	7922.69	4634.93	7333.92	9607.87	6455.48	6303.04	5789.84	9429.31	5134.27	11068.3	6024.55	5948.2	9612.27	9216.56	8985.4	9623.2	8967.97	4716.92	5692.66	10055.3	4238.06	9426.15	12661.2	4383.43	5176.4	11672.6	12270	10833.7	9162.23	7495.78	8638.8	7005.69	6912.57	4700.65
	4904.53	4849.55	5633.79	4826.82	6093.6	7412.07	5138.67	3873.09	9010.95	4965.54	3718.06	5977.44	6352.59	8591.56	7205.37	7908.79	4627.3	7319.65	9591.8	6444.34	6293.55	5786.43	9410.59	5128.28	11043.4	6014.65	5941.84	9587.36	9199.04	8966.81	9603.43	8950.86	4707.56	5679.7	10035.4	4234.18	9398.8	12634.9	4380.31	5171.1	11650.6	12247.2	10813.9	9147.26	7484.81	8627.21	6993.82	6902.01	4696.64
	4897.51	4843.19	5626.69	4819.54	6081.01	7397.83	5131.7	3868.26	8993.36	4956.38	3714.67	5968.08	6341.11	8574.68	7191.34	7895.05	4619.73	7305.51	9575.94	6433.35	6284.17	5783.05	9392.08	5122.37	11018.7	6004.85	5935.55	9562.65	9181.74	8948.44	9583.88	8933.94	4698.28	5666.84	10015.8	4230.36	9371.67	12608.8	4377.25	5165.86	11628.8	12224.6	10794.4	9132.51	7473.98	8615.76	6982.11	6891.58	4692.7
	4890.54	4836.92	5619.64	4812.34	6068.54	7383.73	5124.83	3863.48	8975.94	4947.33	3711.33	5958.79	6329.75	8558	7177.48	7881.48	4612.22	7291.51	9560.29	6422.5	6274.91	5779.71	9373.79	5116.54	10994.3	5995.18	5929.31	9538.13	9164.66	8930.28	9564.54	8917.2	4689.07	5654.11	9996.4	4226.59	9344.75	12583	4374.26	5160.67	11607.3	12202.3	10775.1	9117.99	7463.3	8604.42	6970.54	6881.28	4688.86
	4883.64	4830.75	5612.65	4805.21	6056.17	7369.78	5118.05	3858.75	8958.68	4938.38	3708.04	5949.58	6318.5	8541.51	7163.79	7868.09	4604.77	7277.63	9544.85	6411.79	6265.77	5776.4	9355.72	5110.79	10970.2	5985.63	5923.13	9513.81	9147.78	8912.34	9545.42	8900.64	4679.94	5641.49	9977.21	4222.88	9318.05	12557.5	4371.33	5155.55	11586	12180.3	10756.1	9103.69	7452.77	8593.21	6959.12	6871.13	4685.1
	4876.79	4824.65	5605.71	4798.15	6043.91	7355.98	5111.37	3854.07	8941.6	4929.52	3704.8	5940.44	6307.36	8525.21	7150.28	7854.86	4597.37	7263.89	9529.63	6401.23	6256.74	5773.12	9337.86	5105.12	10946.4	5976.19	5917.01	9489.69	9131.11	8894.61	9526.52	8884.27	4670.89	5628.98	9958.23	4219.21	9291.57	12532.3	4368.47	5150.48	11565	12158.5	10737.3	9089.6	7442.4	8582.12	6947.85	6861.1	4681.43
	4870	4818.65	5598.83	4791.17	6031.75	7342.32	5104.79	3849.46	8924.67	4920.77	3701.61	5931.37	6296.34	8509.11	7136.94	7841.79	4590.04	7250.28	9514.62	6390.8	6247.83	5769.89	9320.21	5099.53	10922.8	5966.88	5910.96	9465.77	9114.66	8877.09	9507.82	8868.08	4661.91	5616.58	9939.47	4215.6	9265.31	12507.4	4365.68	5145.47	11544.3	12136.9	10718.7	9075.74	7432.17	8571.16	6936.73	6851.21	4677.84
	4863.27	4812.74	5591.99	4784.25	6019.71	7328.8	5098.31	3844.89	8907.92	4912.11	3698.48	5922.37	6285.43	8493.2	7123.77	7828.9	4582.76	7236.81	9499.82	6380.53	6239.04	5766.68	9302.77	5094.03	10899.5	5957.68	5904.96	9442.04	9098.41	8859.79	9489.35	8852.07	4653.01	5604.3	9920.92	4212.04	9239.25	12482.8	4362.94	5140.52	11523.8	12115.6	10700.3	9062.1	7422.09	8560.31	6925.75	6841.46	4674.35
	4856.59	4806.91	5585.21	4777.41	6007.77	7315.43	5091.92	3840.37	8891.33	4903.55	3695.39	5913.45	6274.63	8477.48	7110.78	7816.17	4575.54	7223.46	9485.23	6370.39	6230.36	5763.52	9285.55	5088.61	10876.5	5948.59	5899.03	9418.51	9082.37	8842.7	9471.08	8836.24	4644.18	5592.14	9902.58	4208.54	9213.42	12458.4	4360.28	5135.63	11503.6	12094.5	10682.2	9048.67	7412.15	8549.6	6914.93	6831.84	4670.94
	4849.98	4801.17	5578.49	4770.63	5995.94	7302.2	5085.62	3835.91	8874.9	4895.08	3692.36	5904.6	6263.94	8461.95	7097.96	7803.61	4568.38	7210.24	9470.85	6360.4	6221.79	5760.38	9268.54	5083.27	10853.8	5939.63	5893.15	9395.17	9066.55	8825.82	9453.03	8820.59	4635.43	5580.08	9884.46	4205.08	9187.79	12434.4	4357.67	5130.8	11483.7	12073.7	10664.4	9035.47	7402.37	8539	6904.25	6822.35	4667.61
	4843.42	4795.52	5571.82	4763.93	5984.22	7289.12	5079.42	3831.51	8858.63	4886.71	3689.37	5895.82	6253.36	8446.62	7085.31	7791.21	4561.27	7197.16	9456.69	6350.54	6213.34	5757.29	9251.75	5078.01	10831.3	5930.78	5887.33	9372.03	9050.93	8809.15	9435.19	8805.13	4626.75	5568.14	9866.54	4201.68	9162.38	12410.6	4355.13	5126.03	11464	12053.2	10646.7	9022.48	7392.73	8528.53	6893.71	6813	4664.37
	4836.92	4789.96	5565.2	4757.3	5972.6	7276.18	5073.32	3827.15	8842.53	4878.44	3686.44	5887.11	6242.89	8431.47	7072.83	7778.97	4554.23	7184.2	9442.73	6340.83	6205.01	5754.22	9235.16	5072.83	10809.1	5922.05	5881.58	9349.09	9035.51	8792.69	9417.55	8789.85	4618.14	5556.3	9848.84	4198.33	9137.18	12387.2	4352.66	5121.31	11444.5	12032.9	10629.3	9009.71	7383.24	8518.18	6883.32	6803.78	4661.22
	4830.48	4784.48	5558.63	4750.74	5961.09	7263.39	5067.31	3822.85	8826.59	4870.27	3683.56	5878.48	6232.54	8416.52	7060.52	7766.91	4547.24	7171.37	9428.98	6331.26	6196.79	5751.19	9218.78	5067.74	10787.2	5913.44	5875.88	9326.33	9020.31	8776.44	9400.13	8774.74	4609.61	5544.58	9831.34	4195.03	9112.18	12364	4350.25	5116.66	11425.4	12012.8	10612.1	8997.15	7373.9	8507.95	6873.08	6794.69	4658.16
	4824.09	4779.09	5552.11	4744.25	5949.68	7250.73	5061.4	3818.6	8810.82	4862.19	3680.73	5869.91	6222.29	8401.76	7048.37	7755	4540.3	7158.68	9415.44	6321.83	6188.68	5748.2	9202.61	5062.72	10765.6	5904.94	5870.25	9303.77	9005.31	8760.4	9382.92	8759.82	4601.15	5532.97	9814.05	4191.78	9087.4	12341.1	4347.9	5112.06	11406.5	11993	10595.2	8984.81	7364.7	8497.84	6862.98	6785.74	4655.18
	4817.76	4773.78	5545.65	4737.83	5938.38	7238.22	5055.58	3814.4	8795.2	4854.21	3677.94	5861.42	6212.16	8387.18	7036.4	7743.26	4533.43	7146.11	9402.1	6312.54	6180.68	5745.23	9186.65	5057.78	10744.2	5896.56	5864.67	9281.4	8990.51	8744.56	9365.92	8745.08	4592.77	5521.47	9796.98	4188.59	9062.82	12318.5	4345.62	5107.51	11387.8	11973.4	10578.5	8972.69	7355.65	8487.85	6853.02	6776.92	4652.28
	4811.49	4768.56	5539.24	4731.48	5927.19	7225.85	5049.86	3810.25	8779.75	4846.32	3675.21	5852.99	6202.13	8372.79	7024.59	7731.68	4526.61	7133.67	9388.97	6303.38	6172.8	5742.31	9170.9	5052.93	10723.1	5888.29	5859.16	9259.23	8975.92	8728.94	9349.12	8730.51	4584.46	5510.08	9780.11	4185.45	9038.46	12296.1	4343.4	5103.03	11369.4	11954	10562	8960.78	7346.75	8477.99	6843.21	6768.23	4649.48
	4805.27	4763.43	5532.89	4725.21	5916.1	7213.63	5044.22	3806.16	8764.45	4838.52	3672.54	5844.64	6192.22	8358.59	7012.96	7720.26	4519.85	7121.35	9376.05	6294.37	6165.04	5739.41	9155.35	5048.15	10702.2	5880.14	5853.7	9237.24	8961.53	8713.52	9332.53	8716.13	4576.22	5498.8	9763.44	4182.35	9014.29	12274.1	4341.25	5098.6	11351.3	11934.9	10545.7	8949.08	7337.99	8468.24	6833.54	6759.67	4646.75
	4799.11	4758.38	5526.58	4719	5905.11	7201.54	5038.69	3802.11	8749.31	4830.83	3669.91	5836.36	6182.41	8344.57	7001.48	7709	4513.15	7109.17	9363.33	6285.5	6157.38	5736.55	9140.01	5043.46	10681.6	5872.1	5848.3	9215.45	8947.35	8698.3	9316.15	8701.92	4568.05	5487.63	9746.99	4179.31	8990.34	12252.3	4339.16	5094.23	11333.4	11916.1	10529.7	8937.59	7329.37	8458.62	6824.02	6751.24	4644.12
	4793.01	4753.42	5520.33	4712.86	5894.23	7189.59	5033.24	3798.12	8734.33	4823.22	3667.33	5828.15	6172.71	8330.74	6990.17	7697.91	4506.5	7097.11	9350.82	6276.76	6149.84	5733.72	9124.87	5038.84	10661.3	5864.18	5842.97	9193.84	8933.36	8683.29	9299.98	8687.89	4559.96	5476.57	9730.74	4176.33	8966.59	12230.8	4337.13	5089.92	11315.7	11897.5	10513.9	8926.32	7320.9	8449.11	6814.63	6742.94	4641.57
	4786.97	4748.54	5514.13	4706.78	5883.46	7177.79	5027.89	3794.18	8719.51	4815.71	3664.8	5820	6163.12	8317.1	6979.03	7686.97	4499.91	7085.18	9338.51	6268.16	6142.42	5730.92	9109.94	5034.31	10641.2	5856.37	5837.69	9172.42	8919.58	8668.48	9284	8674.04	4551.94	5465.61	9714.69	4173.39	8943.04	12209.6	4335.17	5085.67	11298.4	11879.1	10498.3	8915.25	7312.57	8439.72	6805.39	6734.78	4639.1
	4780.98	4743.75	5507.98	4700.78	5872.79	7166.12	5022.64	3790.29	8704.85	4808.29	3662.32	5811.93	6153.64	8303.64	6968.05	7676.2	4493.37	7073.37	9326.4	6259.7	6135.1	5728.16	9095.22	5029.85	10621.4	5848.68	5832.48	9151.2	8906.01	8653.88	9268.24	8660.37	4544	5454.77	9698.85	4170.5	8919.69	12188.7	4333.27	5081.47	11281.2	11861	10483	8904.4	7304.39	8430.46	6796.29	6726.74	4636.72
	4775.04	4739.04	5501.89	4694.85	5862.22	7154.59	5017.47	3786.46	8690.35	4800.97	3659.9	5803.93	6144.26	8290.36	6957.24	7665.58	4486.9	7061.69	9314.5	6251.37	6127.9	5725.43	9080.69	5025.48	10601.9	5841.1	5827.32	9130.16	8892.63	8639.48	9252.67	8646.87	4536.12	5444.03	9683.22	4167.66	8896.55	12168	4331.43	5077.33	11264.3	11843.1	10467.9	8893.76	7296.35	8421.31	6787.33	6718.84	4634.42
	4769.17	4734.41	5495.84	4688.99	5851.76	7143.2	5012.4	3782.67	8676	4793.74	3657.52	5796	6134.99	8277.27	6946.59	7655.12	4480.47	7050.13	9302.8	6243.18	6120.81	5722.73	9066.38	5021.18	10582.6	5833.64	5822.22	9109.31	8879.45	8625.28	9237.32	8633.55	4528.32	5433.4	9667.78	4164.88	8873.61	12147.6	4329.66	5073.25	11247.7	11825.4	10453	8883.32	7288.45	8412.28	6778.51	6711.06	4632.21
	4763.34	4729.87	5489.85	4683.19	5841.4	7131.95	5007.42	3778.93	8661.81	4786.6	3655.19	5788.13	6125.83	8264.36	6936.1	7644.83	4474.11	7038.7	9291.3	6235.13	6113.83	5720.07	9052.26	5016.97	10563.6	5826.28	5817.18	9088.64	8866.47	8611.29	9222.16	8620.41	4520.58	5422.88	9652.55	4162.15	8850.87	12127.5	4327.95	5069.23	11231.3	11808	10438.3	8873.1	7280.7	8403.37	6769.83	6703.42	4630.08
	4757.58	4725.42	5483.91	4677.46	5831.14	7120.84	5002.53	3775.25	8647.77	4779.55	3652.92	5780.34	6116.78	8251.63	6925.77	7634.68	4467.8	7027.4	9280	6227.21	6106.96	5717.43	9038.34	5012.83	10544.8	5819.05	5812.21	9068.16	8853.69	8597.49	9207.2	8607.44	4512.92	5412.46	9637.53	4159.46	8828.33	12107.7	4326.3	5065.26	11215.2	11790.9	10423.8	8863.08	7273.08	8394.58	6761.29	6695.9	4628.04
	4751.87	4721.04	5478.02	4671.81	5820.98	7109.87	4997.73	3771.61	8633.89	4772.6	3650.69	5772.61	6107.83	8239.09	6915.61	7624.7	4461.54	7016.22	9268.91	6219.43	6100.2	5714.83	9024.63	5008.77	10526.3	5811.92	5807.29	9047.87	8841.11	8583.9	9192.45	8594.65	4505.33	5402.15	9622.7	4156.83	8805.98	12088.2	4324.72	5061.35	11199.3	11773.9	10409.6	8853.28	7265.61	8385.9	6752.89	6688.52	4626.08
	4746.22	4716.75	5472.18	4666.21	5810.93	7099.03	4993.03	3768.03	8620.16	4765.74	3648.52	5764.95	6098.99	8226.72	6905.6	7614.87	4455.35	7005.16	9258.01	6211.78	6093.56	5712.26	9011.11	5004.79	10508.1	5804.91	5802.43	9027.76	8828.72	8570.5	9177.9	8582.03	4497.81	5391.95	9608.08	4154.25	8783.84	12068.9	4323.2	5057.49	11183.7	11757.3	10395.6	8843.68	7258.28	8377.35	6744.63	6681.26	4624.2
	4740.62	4712.55	5466.39	4660.69	5800.98	7088.34	4988.42	3764.5	8606.58	4758.97	3646.39	5757.36	6090.25	8214.54	6895.76	7605.2	4449.2	6994.23	9247.31	6204.27	6087.03	5709.72	8997.8	5000.89	10490.1	5798.01	5797.63	9007.84	8816.54	8557.31	9163.54	8569.59	4490.37	5381.85	9593.66	4151.71	8761.89	12049.9	4321.74	5053.69	11168.3	11740.8	10381.9	8834.28	7251.1	8368.91	6736.51	6674.13	4622.41
	4735.07	4708.43	5460.66	4655.24	5791.13	7077.77	4983.89	3761.01	8593.16	4752.29	3644.32	5749.84	6081.62	8202.54	6886.08	7595.69	4443.12	6983.42	9236.82	6196.9	6080.6	5707.22	8984.69	4997.07	10472.3	5791.22	5792.89	8988.1	8804.55	8544.31	9149.39	8557.32	4482.99	5371.86	9579.44	4149.23	8740.14	12031.2	4320.34	5049.95	11153.1	11724.6	10368.3	8825.1	7244.05	8360.58	6728.52	6667.13	4620.71
	4729.59	4704.38	5454.97	4649.85	5781.39	7067.35	4979.46	3757.58	8579.9	4745.7	3642.29	5742.39	6073.1	8190.71	6876.55	7586.33	4437.08	6972.74	9226.52	6189.65	6074.29	5704.74	8971.77	4993.33	10454.8	5784.55	5788.21	8968.55	8792.76	8531.51	9135.44	8545.23	4475.68	5361.97	9565.42	4146.8	8718.58	12012.7	4319.01	5046.27	11138.2	11708.6	10355	8816.11	7237.14	8352.38	6720.67	6660.26	4619.08
	4724.15	4700.43	5449.34	4644.53	5771.74	7057.06	4975.12	3754.19	8566.78	4739.2	3640.32	5735.01	6064.68	8179.07	6867.19	7577.13	4431.11	6962.17	9216.42	6182.54	6068.09	5702.3	8959.06	4989.66	10437.6	5777.99	5783.59	8949.18	8781.16	8518.91	9121.68	8533.31	4468.44	5352.19	9551.6	4144.42	8697.22	11994.5	4317.74	5042.64	11123.5	11692.9	10341.9	8807.34	7230.38	8344.29	6712.96	6653.52	4617.55
	4718.77	4696.55	5443.75	4639.28	5762.2	7046.91	4970.87	3750.86	8553.82	4732.8	3638.39	5727.69	6056.37	8167.6	6857.98	7568.08	4425.18	6951.73	9206.51	6175.57	6062	5699.88	8946.54	4986.08	10420.6	5771.54	5779.03	8929.99	8769.76	8506.5	9108.13	8521.57	4461.28	5342.51	9537.98	4142.09	8676.06	11976.6	4316.54	5039.07	11109.1	11677.4	10329	8798.77	7223.75	8336.32	6705.39	6646.9	4616.09
	4713.45	4692.76	5438.22	4634.09	5752.76	7036.89	4966.71	3747.58	8541	4726.48	3636.52	5720.44	6048.16	8156.31	6848.93	7559.19	4419.32	6941.42	9196.81	6168.73	6056.02	5697.5	8934.22	4982.57	10403.9	5765.2	5774.53	8910.99	8758.55	8494.29	9094.77	8510	4454.18	5332.94	9524.55	4139.81	8655.08	11959	4315.39	5035.55	11095	11662.1	10316.3	8790.4	7217.27	8328.46	6697.95	6640.42	4614.72
	4708.18	4689.05	5432.74	4628.98	5743.42	7027.01	4962.65	3744.34	8528.34	4720.25	3634.69	5713.26	6040.05	8145.2	6840.04	7550.45	4413.5	6931.22	9187.3	6162.02	6050.15	5695.15	8922.09	4979.14	10387.4	5758.97	5770.09	8892.17	8747.54	8482.28	9081.61	8498.6	4447.15	5323.47	9511.33	4137.58	8634.3	11941.6	4314.31	5032.09	11081	11647.1	10303.9	8782.24	7210.92	8320.72	6690.65	6634.06	4613.43
	4702.97	4685.42	5427.31	4623.93	5734.18	7017.27	4958.67	3741.16	8515.83	4714.12	3632.92	5706.15	6032.05	8134.27	6831.31	7541.86	4407.75	6921.14	9177.99	6155.44	6044.39	5692.83	8910.16	4975.79	10371.2	5752.86	5765.7	8873.52	8736.72	8470.46	9068.64	8487.38	4440.19	5314.1	9498.3	4135.39	8613.71	11924.5	4313.3	5028.69	11067.3	11632.3	10291.6	8774.28	7204.71	8313.1	6683.49	6627.83	4612.23
	4697.81	4681.87	5421.93	4618.94	5725.05	7007.66	4954.78	3738.02	8503.47	4708.07	3631.2	5699.1	6024.15	8123.51	6822.73	7533.43	4402.04	6911.19	9168.87	6149	6038.74	5690.53	8898.43	4972.52	10355.2	5746.85	5761.38	8855.06	8726.09	8458.84	9055.87	8476.32	4433.31	5304.84	9485.48	4133.26	8593.32	11907.7	4312.34	5025.34	11053.9	11617.7	10279.6	8766.52	7198.65	8305.59	6676.46	6621.72	4611.11
	4692.71	4678.4	5416.6	4614.02	5716.01	6998.18	4950.98	3734.93	8491.26	4702.11	3629.52	5692.12	6016.36	8112.93	6814.31	7525.15	4396.4	6901.36	9159.95	6142.69	6033.2	5688.27	8886.9	4969.33	10339.5	5740.96	5757.11	8836.78	8715.66	8447.41	9043.3	8465.45	4426.49	5295.68	9472.85	4131.18	8573.11	11891.1	4311.45	5022.05	11040.7	11603.4	10267.9	8758.97	7192.72	8298.19	6669.56	6615.74	4610.08
	4687.66	4675.02	5411.32	4609.17	5707.07	6988.84	4947.27	3731.9	8479.2	4696.24	3627.9	5685.2	6008.67	8102.53	6806.04	7517.02	4390.8	6891.65	9151.22	6136.51	6027.77	5686.04	8875.55	4966.21	10324	5735.18	5752.91	8818.68	8705.42	8436.18	9030.92	8454.74	4419.74	5286.62	9460.41	4129.15	8553.09	11874.8	4310.62	5018.82	11027.7	11589.3	10256.3	8751.62	7186.93	8290.91	6662.8	6609.89	4609.12
	4682.66	4671.72	5406.09	4604.39	5698.23	6979.63	4943.65	3728.91	8467.29	4690.46	3626.32	5678.36	6001.08	8092.3	6797.93	7509.05	4385.26	6882.06	9142.69	6130.47	6022.45	5683.84	8864.41	4963.17	10308.7	5729.5	5748.76	8800.76	8695.38	8425.14	9018.74	8444.21	4413.05	5277.67	9448.17	4127.16	8533.26	11858.8	4309.85	5015.64	11015	11575.5	10244.9	8744.47	7181.28	8283.75	6656.18	6604.17	4608.25
	4677.72	4668.49	5400.91	4599.67	5689.5	6970.55	4940.13	3725.97	8455.52	4684.77	3624.8	5671.58	5993.6	8082.24	6789.98	7501.22	4379.78	6872.59	9134.36	6124.55	6017.24	5681.67	8853.46	4960.21	10293.7	5723.94	5744.68	8783.02	8685.52	8414.29	9006.75	8433.85	4406.44	5268.82	9436.13	4125.23	8513.62	11843.1	4309.14	5012.51	11002.5	11561.8	10233.8	8737.53	7175.77	8276.7	6649.69	6598.57	4607.47
	4672.84	4665.35	5395.78	4595.02	5680.86	6961.61	4936.68	3723.08	8443.9	4679.17	3623.33	5664.86	5986.21	8072.36	6782.18	7493.55	4374.35	6863.24	9126.22	6118.77	6012.13	5679.53	8842.7	4957.33	10279	5718.49	5740.65	8765.46	8675.86	8403.63	8994.95	8423.66	4399.89	5260.07	9424.29	4123.35	8494.17	11827.6	4308.5	5009.45	10990.2	11548.5	10222.9	8730.79	7170.39	8269.76	6643.33	6593.1	4606.77
	4668	4662.29	5390.7	4590.43	5672.32	6952.81	4933.33	3720.24	8432.43	4673.65	3621.9	5658.21	5978.94	8062.66	6774.53	7486.03	4368.97	6854.01	9118.27	6113.11	6007.14	5677.41	8832.13	4954.52	10264.5	5713.15	5736.69	8748.07	8666.39	8393.17	8983.35	8413.64	4393.42	5251.42	9412.63	4121.51	8474.91	11812.3	4307.92	5006.43	10978.2	11535.3	10212.2	8724.24	7165.16	8262.94	6637.11	6587.75	4606.15
	4663.23	4659.31	5385.67	4585.91	5663.88	6944.13	4930.07	3717.44	8421.11	4668.23	3620.53	5651.63	5971.76	8053.13	6767.04	7478.66	4363.65	6844.9	9110.52	6107.59	6002.26	5675.33	8821.76	4951.8	10250.2	5707.92	5732.78	8730.87	8657.11	8382.9	8971.94	8403.79	4387.01	5242.87	9401.18	4119.73	8455.83	11797.4	4307.4	5003.48	10966.4	11522.4	10201.7	8717.9	7160.06	8256.24	6631.02	6582.53	4605.61
	4658.5	4656.41	5380.69	4581.46	5655.54	6935.59	4926.9	3714.7	8409.94	4662.89	3619.2	5645.12	5964.68	8043.77	6759.7	7471.44	4358.38	6835.91	9102.96	6102.2	5997.48	5673.27	8811.58	4949.15	10236.2	5702.8	5728.93	8713.84	8648.02	8372.82	8960.72	8394.12	4380.67	5234.43	9389.92	4117.99	8436.93	11782.7	4306.95	5000.58	10954.9	11509.7	10191.5	8711.76	7155.1	8249.64	6625.07	6577.44	4605.16
	4653.83	4653.59	5375.76	4577.07	5647.3	6927.18	4923.82	3712	8398.91	4657.64	3617.93	5638.67	5957.71	8034.58	6752.51	7464.38	4353.16	6827.03	9095.59	6096.94	5992.82	5671.25	8801.6	4946.58	10222.4	5697.79	5725.14	8696.99	8639.12	8362.93	8949.7	8384.61	4374.4	5226.09	9378.85	4116.3	8418.23	11768.3	4306.55	4997.73	10943.6	11497.2	10181.4	8705.82	7150.27	8243.16	6619.25	6572.48	4604.79
	4649.21	4650.85	5370.88	4572.75	5639.16	6918.91	4920.82	3709.36	8388.02	4652.47	3616.71	5632.28	5950.84	8025.57	6745.47	7457.46	4348	6818.28	9088.42	6091.81	5988.26	5669.25	8791.8	4944.08	10208.9	5692.9	5721.41	8680.31	8630.41	8353.24	8938.87	8375.28	4368.19	5217.84	9367.98	4114.67	8399.7	11754.1	4306.22	4994.94	10932.5	11485	10171.6	8700.08	7145.59	8236.8	6613.56	6567.64	4604.51
	4644.65	4648.19	5366.05	4568.49	5631.12	6910.76	4917.91	3706.76	8377.29	4647.4	3615.53	5625.96	5944.07	8016.73	6738.59	7450.69	4342.89	6809.64	9081.44	6086.82	5983.81	5667.28	8782.2	4941.67	10195.6	5688.11	5717.74	8663.81	8621.89	8343.73	8928.23	8366.12	4362.05	5209.7	9357.3	4113.08	8381.36	11740.2	4305.96	4992.21	10921.7	11473	10162	8694.54	7141.04	8230.54	6608	6562.92	4604.31
	4640.14	4645.62	5361.27	4564.3	5623.18	6902.75	4915.09	3704.21	8366.69	4642.41	3614.41	5619.71	5937.4	8008.06	6731.86	7444.07	4337.84	6801.13	9074.65	6081.95	5979.47	5665.34	8772.79	4939.33	10182.5	5683.43	5714.13	8647.49	8613.56	8334.41	8917.78	8357.13	4355.98	5201.66	9346.82	4111.54	8363.21	11726.6	4305.75	4989.53	10911.1	11461.3	10152.6	8689.19	7136.62	8224.4	6602.58	6558.33	4604.19
	4635.68	4643.12	5356.53	4560.17	5615.33	6894.87	4912.36	3701.7	8356.24	4637.5	3613.34	5613.52	5930.83	7999.56	6725.28	7437.6	4332.84	6792.73	9068.05	6077.21	5975.24	5663.43	8763.57	4937.07	10169.7	5678.86	5710.58	8631.34	8605.42	8325.29	8907.52	8348.31	4349.98	5193.71	9336.52	4110.05	8345.23	11713.2	4305.61	4986.91	10900.7	11449.8	10143.4	8684.05	7132.35	8218.38	6597.29	6553.87	4604.15
	4631.28	4640.7	5351.85	4556.11	5607.59	6887.12	4909.72	3699.25	8345.94	4632.69	3612.31	5607.39	5924.37	7991.24	6718.86	7431.28	4327.89	6784.45	9061.64	6072.6	5971.12	5661.54	8754.54	4934.88	10157.1	5674.4	5707.08	8615.37	8597.47	8316.35	8897.45	8339.66	4344.04	5185.87	9326.42	4108.61	8327.44	11700.1	4305.53	4984.34	10890.6	11438.5	10134.5	8679.11	7128.21	8212.46	6592.12	6549.53	4604.2
	4626.93	4638.36	5347.22	4552.12	5599.94	6879.5	4907.17	3696.84	8335.78	4627.96	3611.34	5601.33	5918	7983.09	6712.58	7425.11	4323	6776.28	9055.43	6068.12	5967.11	5659.69	8745.7	4932.78	10144.8	5670.05	5703.65	8599.57	8589.7	8307.6	8887.58	8331.18	4338.17	5178.13	9316.52	4107.21	8309.83	11687.3	4305.51	4981.83	10880.7	11427.4	10125.7	8674.37	7124.21	8206.66	6587.1	6545.32	4604.33
	4622.63	4636.1	5342.63	4548.18	5592.39	6872.02	4904.7	3694.48	8325.77	4623.31	3610.42	5595.34	5911.73	7975.1	6706.46	7419.08	4318.16	6768.24	9049.41	6063.77	5963.2	5657.86	8737.05	4930.75	10132.7	5665.8	5700.28	8583.95	8582.13	8299.04	8877.89	8322.87	4332.37	5170.48	9306.8	4105.87	8292.4	11674.7	4305.55	4979.37	10871	11416.6	10117.2	8669.82	7120.34	8200.98	6582.2	6541.23	4604.55
	4618.39	4633.92	5338.1	4544.32	5584.93	6864.66	4902.33	3692.17	8315.89	4618.76	3609.55	5589.41	5905.57	7967.29	6700.48	7413.21	4313.37	6760.31	9043.57	6059.55	5959.4	5656.06	8728.59	4928.8	10120.9	5661.67	5696.96	8568.5	8574.74	8290.67	8868.39	8314.73	4326.63	5162.94	9297.28	4104.57	8275.15	11662.4	4305.66	4976.97	10861.6	11406	10108.9	8665.47	7116.61	8195.4	6577.43	6537.27	4604.85
	4614.2	4631.82	5333.61	4540.52	5577.58	6857.44	4900.04	3689.91	8306.16	4614.28	3608.72	5583.54	5899.5	7959.65	6694.66	7407.48	4308.63	6752.5	9037.93	6055.46	5955.72	5654.28	8720.32	4926.92	10109.3	5657.65	5693.71	8553.22	8567.54	8282.49	8859.08	8306.77	4320.96	5155.49	9287.95	4103.33	8258.07	11650.3	4305.83	4974.62	10852.4	11395.6	10100.8	8661.33	7113.02	8189.94	6572.8	6533.43	4605.23
	4610.07	4629.8	5329.18	4536.78	5570.32	6850.35	4897.84	3687.69	8296.58	4609.9	3607.95	5577.74	5893.54	7952.18	6688.98	7401.9	4303.95	6744.8	9032.48	6051.5	5952.14	5652.54	8712.24	4925.13	10097.9	5653.74	5690.51	8538.12	8560.53	8274.49	8849.96	8298.97	4315.36	5148.15	9278.82	4102.13	8241.18	11638.5	4306.06	4972.33	10843.5	11385.5	10092.9	8657.38	7109.56	8184.58	6568.29	6529.72	4605.7
	4605.98	4627.85	5324.79	4533.11	5563.16	6843.38	4895.72	3685.52	8287.13	4605.6	3607.23	5572	5887.67	7944.88	6683.46	7396.47	4299.32	6737.23	9027.22	6047.67	5948.67	5650.82	8704.35	4923.41	10086.7	5649.93	5687.38	8523.19	8553.71	8266.68	8841.03	8291.34	4309.82	5140.9	9269.87	4100.98	8224.47	11627	4306.35	4970.09	10834.7	11375.6	10085.2	8653.63	7106.24	8179.34	6563.92	6526.14	4606.24
	4601.95	4625.99	5320.45	4529.5	5556.1	6836.55	4893.7	3683.4	8277.83	4601.39	3606.56	5566.33	5881.91	7937.74	6678.08	7391.19	4294.74	6729.77	9022.16	6043.97	5945.3	5649.13	8696.65	4921.77	10075.8	5646.24	5684.3	8508.44	8547.07	8259.07	8832.29	8283.88	4304.35	5133.75	9261.12	4099.88	8207.93	11615.7	4306.71	4967.91	10826.2	11365.9	10077.8	8650.07	7103.06	8174.22	6559.68	6522.68	4606.88
	4597.97	4624.21	5316.16	4525.95	5549.14	6829.85	4891.76	3681.33	8268.67	4597.26	3605.94	5560.72	5876.24	7930.78	6672.86	7386.05	4290.22	6722.42	9017.28	6040.39	5942.05	5647.46	8689.13	4920.2	10065.2	5642.65	5681.28	8493.85	8540.62	8251.63	8823.74	8276.59	4298.95	5126.7	9252.55	4098.83	8191.57	11604.7	4307.12	4965.78	10818	11356.5	10070.5	8646.72	7100.01	8169.2	6555.57	6519.34	4607.59
	4594.05	4622.5	5311.92	4522.48	5542.27	6823.28	4889.91	3679.3	8259.65	4593.21	3605.36	5555.18	5870.68	7923.99	6667.78	7381.06	4285.75	6715.19	9012.59	6036.95	5938.9	5645.83	8681.81	4918.71	10054.7	5639.17	5678.33	8479.44	8534.36	8244.39	8815.37	8269.48	4293.61	5119.74	9244.18	4097.83	8175.39	11594	4307.6	4963.71	10809.9	11347.3	10063.5	8643.56	7097.1	8164.3	6551.58	6516.13	4608.39
	4590.18	4620.87	5307.72	4519.06	5535.5	6816.83	4888.14	3677.32	8250.78	4589.26	3604.84	5549.7	5865.21	7917.36	6662.85	7376.22	4281.33	6708.08	9008.09	6033.63	5935.87	5644.21	8674.67	4917.3	10044.5	5635.81	5675.43	8465.2	8528.28	8237.33	8807.19	8262.53	4288.34	5112.89	9236	4096.87	8159.39	11583.5	4308.15	4961.69	10802.1	11338.3	10056.7	8640.6	7094.32	8159.5	6547.73	6513.05	4609.28
	4586.36	4619.33	5303.58	4515.71	5528.82	6810.52	4886.47	3675.39	8242.04	4585.38	3604.37	5544.28	5859.84	7910.9	6658.07	7371.52	4276.97	6701.08	9003.78	6030.45	5932.94	5642.63	8667.72	4915.97	10034.6	5632.55	5672.59	8451.13	8522.39	8230.46	8799.2	8255.75	4283.13	5106.13	9228.01	4095.97	8143.56	11573.3	4308.75	4959.73	10794.6	11329.6	10050.1	8637.84	7091.68	8154.82	6544.01	6510.09	4610.24
	4582.59	4617.86	5299.48	4512.42	5522.25	6804.34	4884.88	3673.5	8233.44	4581.6	3603.95	5538.92	5854.58	7904.62	6653.44	7366.97	4272.65	6694.2	8999.66	6027.39	5930.12	5641.07	8660.96	4914.72	10024.8	5629.4	5669.81	8437.23	8516.69	8223.77	8791.4	8249.14	4277.99	5099.47	9220.21	4095.11	8127.9	11563.3	4309.42	4957.83	10787.2	11321.1	10043.7	8635.28	7089.17	8150.25	6540.42	6507.25	4611.29
	4578.87	4616.47	5295.44	4509.2	5515.77	6798.29	4883.38	3671.67	8224.99	4577.89	3603.59	5533.63	5849.41	7898.5	6648.95	7362.57	4268.39	6687.44	8995.73	6024.46	5927.4	5639.54	8654.39	4913.54	10015.4	5626.36	5667.09	8423.5	8511.18	8217.27	8783.79	8242.7	4272.91	5092.91	9212.6	4094.3	8112.42	11553.6	4310.15	4955.97	10780.1	11312.8	10037.6	8632.91	7086.8	8145.79	6536.96	6504.54	4612.43
	4575.21	4615.16	5291.44	4506.04	5509.38	6792.36	4881.97	3669.88	8216.67	4574.27	3603.27	5528.4	5844.34	7892.55	6644.62	7358.31	4264.18	6680.78	8991.99	6021.66	5924.8	5638.03	8648	4912.44	10006.1	5623.43	5664.44	8409.94	8505.85	8210.96	8776.36	8236.43	4267.9	5086.44	9205.18	4093.54	8097.12	11544.2	4310.95	4954.18	10773.2	11304.8	10031.6	8630.74	7084.57	8141.44	6533.63	6501.96	4613.65
	4571.6	4613.92	5287.49	4502.95	5503.1	6786.57	4880.64	3668.13	8208.5	4570.74	3603	5523.24	5839.36	7886.76	6640.43	7354.2	4260.03	6674.25	8988.44	6018.99	5922.3	5636.55	8641.8	4911.41	9997.08	5620.61	5661.84	8396.56	8500.7	8204.83	8769.12	8230.34	4262.95	5080.07	9197.95	4092.83	8081.98	11535	4311.8	4952.44	10766.6	11297	10025.9	8628.77	7082.47	8137.21	6530.42	6499.5	4614.95
	4568.05	4612.77	5283.59	4499.92	5496.91	6780.91	4879.4	3666.43	8200.46	4567.29	3602.78	5518.14	5834.49	7881.15	6636.39	7350.24	4255.92	6667.83	8985.08	6016.45	5919.92	5635.1	8635.79	4910.47	9988.29	5617.89	5659.3	8383.34	8495.75	8198.89	8762.06	8224.41	4258.07	5073.8	9190.91	4092.16	8067.03	11526.1	4312.72	4950.75	10760.1	11289.4	10020.4	8627	7080.5	8133.08	6527.35	6497.16	4616.34
	4564.54	4611.69	5279.73	4496.95	5490.81	6775.37	4878.25	3664.78	8192.57	4563.93	3602.62	5513.1	5829.72	7875.7	6632.5	7346.42	4251.87	6661.53	8981.91	6014.03	5917.64	5633.67	8629.97	4909.6	9979.73	5615.29	5656.82	8370.29	8490.98	8193.14	8755.2	8218.65	4253.26	5067.62	9184.06	4091.55	8052.24	11517.4	4313.71	4949.12	10754	11282	10015.1	8625.43	7078.68	8129.06	6524.4	6494.96	4617.81
	4561.09	4610.69	5275.93	4494.05	5484.82	6769.97	4877.19	3663.18	8184.81	4560.64	3602.5	5508.12	5825.04	7870.42	6628.76	7342.75	4247.87	6655.34	8978.93	6011.75	5915.47	5632.26	8624.33	4908.81	9971.41	5612.79	5654.4	8357.42	8486.39	8187.57	8748.52	8213.06	4248.5	5061.54	9177.4	4090.98	8037.63	11509	4314.75	4947.54	10748	11274.9	10010	8624.05	7076.98	8125.16	6521.59	6492.87	4619.36
	4557.69	4609.77	5272.17	4491.21	5478.92	6764.69	4876.21	3661.63	8177.19	4557.45	3602.43	5503.21	5820.46	7865.3	6625.16	7339.22	4243.93	6649.26	8976.14	6009.59	5913.41	5630.88	8618.88	4908.1	9963.32	5610.41	5652.04	8344.71	8481.99	8182.18	8742.02	8207.64	4243.82	5055.56	9170.93	4090.46	8023.18	11500.9	4315.86	4946.02	10742.3	11268	10005.1	8622.87	7075.43	8121.37	6518.9	6490.91	4621
	4554.34	4608.93	5268.46	4488.43	5473.11	6759.54	4875.32	3660.12	8169.71	4554.34	3602.42	5498.36	5815.98	7860.36	6621.71	7335.84	4240.03	6643.3	8973.54	6007.56	5911.45	5629.53	8613.62	4907.46	9955.46	5608.13	5649.73	8332.17	8477.78	8176.98	8735.71	8202.39	4239.2	5049.67	9164.65	4089.99	8008.91	11493	4317.03	4944.55	10736.8	11261.4	10000.4	8621.89	7074.01	8117.68	6516.35	6489.08	4622.73
	4551.05	4608.17	5264.8	4485.72	5467.4	6754.52	4874.52	3658.65	8162.37	4551.31	3602.46	5493.57	5811.6	7855.58	6618.4	7332.6	4236.19	6637.45	8971.12	6005.66	5909.61	5628.2	8608.54	4906.9	9947.83	5605.96	5647.49	8319.8	8473.75	8171.97	8729.59	8197.31	4234.64	5043.88	9158.56	4089.57	7994.81	11485.4	4318.26	4943.14	10731.5	11254.9	9995.96	8621.1	7072.72	8114.11	6513.92	6487.37	4624.54
	4547.8	4607.48	5261.19	4483.07	5461.79	6749.63	4873.8	3657.23	8155.17	4548.36	3602.54	5488.85	5807.32	7850.96	6615.24	7329.51	4232.39	6631.72	8968.89	6003.88	5907.87	5626.9	8603.65	4906.42	9940.44	5603.9	5645.31	8307.59	8469.9	8167.14	8723.65	8192.4	4230.14	5038.19	9152.66	4089.19	7980.88	11478	4319.56	4941.78	10726.4	11248.7	9991.72	8620.51	7071.57	8110.64	6511.62	6485.79	4626.43
	4544.61	4606.88	5257.62	4480.48	5456.27	6744.87	4873.17	3655.86	8148.1	4545.5	3602.68	5484.18	5803.13	7846.51	6612.23	7326.56	4228.65	6626.1	8966.85	6002.24	5906.24	5625.62	8598.94	4906.02	9933.27	5601.95	5643.19	8295.55	8466.24	8162.49	8717.89	8187.66	4225.71	5032.59	9146.94	4088.87	7967.11	11470.9	4320.92	4940.47	10721.6	11242.8	9987.69	8620.11	7070.55	8107.29	6509.44	6484.33	4628.4
	4541.47	4606.34	5254.1	4477.96	5450.84	6740.23	4872.63	3654.54	8141.17	4542.72	3602.87	5479.58	5799.04	7842.23	6609.36	7323.76	4224.96	6620.59	8965	6000.72	5904.72	5624.37	8594.42	4905.69	9926.33	5600.11	5641.13	8283.68	8462.76	8158.02	8712.32	8183.08	4221.35	5027.08	9141.41	4088.59	7953.52	11464.1	4322.34	4939.22	10717	11237	9983.87	8619.91	7069.67	8104.04	6507.4	6482.99	4630.46
	4538.38	4605.89	5250.63	4475.5	5445.51	6735.72	4872.17	3653.26	8134.37	4540.02	3603.11	5475.05	5795.05	7838.11	6606.64	7321.1	4221.33	6615.2	8963.33	5999.32	5903.31	5623.14	8590.07	4905.44	9919.63	5598.37	5639.13	8271.97	8459.47	8153.74	8706.93	8178.68	4217.04	5021.67	9136.07	4088.36	7940.09	11457.5	4323.82	4938.03	10712.7	11231.5	9980.27	8619.91	7068.92	8100.91	6505.48	6481.78	4632.61
	4535.35	4605.51	5247.21	4473.1	5440.28	6731.34	4871.8	3652.03	8127.72	4537.4	3603.4	5470.57	5791.15	7834.15	6604.06	7318.58	4217.74	6609.92	8961.84	5998.06	5902	5621.94	8585.92	4905.26	9913.15	5596.74	5637.18	8260.43	8456.35	8149.63	8701.72	8174.44	4212.8	5016.35	9130.92	4088.17	7926.83	11451.2	4325.36	4936.88	10708.5	11226.2	9976.88	8620.1	7068.3	8097.88	6503.69	6480.69	4634.83
	4532.36	4605.21	5243.83	4470.77	5435.14	6727.08	4871.51	3650.84	8121.19	4534.87	3603.74	5466.16	5787.35	7830.36	6601.63	7316.21	4214.21	6604.75	8960.55	5996.91	5900.8	5620.76	8581.94	4905.17	9906.9	5595.22	5635.3	8249.06	8453.42	8145.71	8696.69	8170.37	4208.62	5011.12	9125.95	4088.04	7913.73	11445.1	4326.97	4935.79	10704.6	11221.2	9973.69	8620.48	7067.82	8094.96	6502.02	6479.72	4637.14
	4529.43	4604.98	5240.51	4468.5	5430.09	6722.95	4871.31	3649.7	8114.81	4532.42	3604.13	5461.81	5783.65	7826.74	6599.34	7313.98	4210.72	6599.69	8959.43	5995.9	5899.71	5619.61	8578.15	4905.14	9900.87	5593.8	5633.48	8237.84	8450.67	8141.97	8691.85	8166.46	4204.51	5005.99	9121.16	4087.95	7900.8	11439.2	4328.64	4934.76	10700.9	11216.4	9970.72	8621.06	7067.48	8092.15	6500.48	6478.88	4639.54
	4526.55	4604.83	5237.23	4466.29	5425.14	6718.94	4871.2	3648.6	8108.55	4530.05	3604.57	5457.52	5780.04	7823.27	6597.19	7311.89	4207.29	6594.75	8958.5	5995.01	5898.73	5618.48	8574.54	4905.2	9895.07	5592.49	5631.71	8226.8	8448.1	8138.41	8687.18	8162.73	4200.45	5000.95	9116.57	4087.91	7888.04	11433.7	4330.37	4933.78	10697.4	11211.8	9967.96	8621.83	7067.26	8089.44	6499.06	6478.16	4642.02
	4523.72	4604.76	5233.99	4464.14	5420.28	6715.06	4871.17	3647.55	8102.44	4527.76	3605.06	5453.3	5776.52	7819.97	6595.19	7309.94	4203.91	6589.91	8957.76	5994.25	5897.85	5617.38	8571.11	4905.33	9889.5	5591.29	5630.01	8215.91	8445.71	8135.03	8682.7	8159.16	4196.46	4996.01	9112.15	4087.92	7875.44	11428.3	4332.16	4932.85	10694.2	11207.4	9965.41	8622.8	7067.18	8086.85	6497.78	6477.56	4644.58
	4520.94	4604.76	5230.81	4462.05	5415.51	6711.31	4871.22	3646.54	8096.45	4525.55	3605.6	5449.14	5773.11	7816.83	6593.33	7308.14	4200.58	6585.19	8957.19	5993.61	5897.08	5616.3	8567.86	4905.54	9884.16	5590.2	5628.36	8205.19	8443.5	8131.83	8678.39	8155.76	4192.53	4991.15	9107.92	4087.97	7863	11423.3	4334.01	4931.97	10691.2	11203.3	9963.07	8623.96	7067.23	8084.36	6496.61	6477.09	4647.22
	4518.21	4604.84	5227.67	4460.03	5410.84	6707.68	4871.36	3645.58	8090.6	4523.43	3606.19	5445.04	5769.79	7813.85	6591.61	7306.48	4197.3	6580.58	8956.82	5993.09	5896.42	5615.25	8564.79	4905.82	9879.04	5589.21	5626.78	8194.63	8441.48	8128.81	8674.27	8152.52	4188.67	4986.39	9103.88	4088.08	7850.72	11418.4	4335.93	4931.15	10688.4	11199.3	9960.94	8625.31	7067.42	8081.98	6495.57	6476.74	4649.95
	4515.54	4604.99	5224.58	4458.07	5406.26	6704.18	4871.59	3644.66	8084.89	4521.38	3606.83	5441	5766.56	7811.03	6590.04	7304.96	4194.07	6576.08	8956.62	5992.71	5895.86	5614.22	8561.9	4906.18	9874.14	5588.33	5625.25	8184.23	8439.63	8125.97	8670.32	8149.45	4184.86	4981.72	9100.02	4088.23	7838.61	11413.9	4337.91	4930.38	10685.8	11195.6	9959.02	8626.85	7067.74	8079.71	6494.66	6476.51	4652.77
	4512.91	4605.22	5221.53	4456.17	5401.77	6700.8	4871.9	3643.79	8079.31	4519.42	3607.53	5437.02	5763.43	7808.38	6588.61	7303.58	4190.89	6571.69	8956.6	5992.44	5895.41	5613.21	8559.19	4906.62	9869.47	5587.55	5623.78	8174	8437.96	8123.31	8666.56	8146.55	4181.11	4977.15	9096.34	4088.42	7826.66	11409.6	4339.95	4929.66	10683.5	11192.2	9957.31	8628.59	7068.19	8077.54	6493.87	6476.4	4655.66
	4510.34	4605.52	5218.53	4454.33	5397.38	6697.54	4872.29	3642.97	8073.86	4517.54	3608.27	5433.11	5760.39	7805.89	6587.32	7302.34	4187.76	6567.41	8956.77	5992.3	5895.07	5612.23	8556.66	4907.13	9865.03	5586.88	5622.38	8163.92	8436.47	8120.83	8662.97	8143.81	4177.43	4972.66	9092.85	4088.67	7814.87	11405.5	4342.05	4928.99	10681.3	11189	9955.81	8630.51	7068.77	8075.49	6493.2	6476.41	4658.64
	4507.82	4605.9	5215.58	4452.55	5393.07	6694.41	4872.77	3642.18	8068.54	4515.73	3609.06	5429.26	5757.45	7803.55	6586.17	7301.25	4184.68	6563.24	8957.12	5992.29	5894.84	5611.28	8554.31	4907.72	9860.81	5586.32	5621.03	8154.01	8435.16	8118.52	8659.56	8141.24	4173.81	4968.26	9089.54	4088.96	7803.24	11401.7	4344.21	4928.38	10679.4	11185.9	9954.52	8632.63	7069.49	8073.54	6492.66	6476.55	4661.71
	4505.35	4606.35	5212.68	4450.84	5388.86	6691.4	4873.34	3641.45	8063.36	4514.01	3609.91	5425.47	5754.61	7801.38	6585.17	7300.29	4181.65	6559.18	8957.65	5992.39	5894.71	5610.35	8552.14	4908.38	9856.81	5585.86	5619.74	8144.26	8434.02	8116.39	8656.33	8138.84	4170.25	4963.96	9086.41	4089.3	7791.77	11398.1	4346.43	4927.82	10677.7	11183.2	9953.43	8634.94	7070.34	8071.69	6492.25	6476.81	4664.85
	4502.93	4606.87	5209.82	4449.18	5384.74	6688.52	4873.98	3640.75	8058.3	4512.37	3610.8	5421.74	5751.85	7799.37	6584.3	7299.48	4178.68	6555.23	8958.36	5992.63	5894.69	5609.44	8550.15	4909.12	9853.03	5585.51	5618.51	8134.66	8433.07	8114.44	8653.27	8136.6	4166.74	4959.75	9083.46	4089.68	7780.46	11394.8	4348.72	4927.31	10676.3	11180.6	9952.56	8637.44	7071.32	8069.95	6491.95	6477.19	4668.08
	4500.56	4607.47	5207.01	4447.59	5380.72	6685.76	4874.71	3640.1	8053.38	4510.8	3611.75	5418.08	5749.2	7797.52	6583.58	7298.8	4175.75	6551.4	8959.25	5992.98	5894.77	5608.55	8548.33	4909.93	9849.48	5585.26	5617.34	8125.23	8432.29	8112.67	8650.39	8134.53	4163.3	4955.62	9080.7	4090.11	7769.31	11391.7	4351.06	4926.86	10675	11178.3	9951.89	8640.14	7072.43	8068.32	6491.78	6477.69	4671.4
	4498.25	4608.15	5204.24	4446.06	5376.78	6683.12	4875.53	3639.5	8048.6	4509.32	3612.74	5414.48	5746.63	7795.83	6583	7298.27	4172.87	6547.67	8960.33	5993.46	5894.97	5607.69	8546.7	4910.82	9846.15	5585.12	5616.23	8115.96	8431.69	8111.07	8647.69	8132.62	4159.92	4951.59	9078.12	4090.59	7758.31	11388.9	4353.47	4926.45	10674	11176.2	9951.44	8643.02	7073.68	8066.79	6491.73	6478.31	4674.79
	4495.98	4608.89	5201.53	4444.59	5372.94	6680.61	4876.43	3638.94	8043.94	4507.91	3613.79	5410.94	5744.16	7794.29	6582.56	7297.88	4170.05	6544.05	8961.58	5994.07	5895.26	5606.86	8545.24	4911.79	9843.04	5585.08	5615.18	8106.84	8431.26	8109.65	8645.17	8130.88	4156.6	4947.65	9075.72	4091.12	7747.48	11386.3	4355.94	4926.1	10673.2	11174.3	9951.19	8646.09	7075.06	8065.37	6491.81	6479.05	4678.28
	4493.77	4609.72	5198.85	4443.18	5369.19	6678.22	4877.41	3638.42	8039.41	4506.59	3614.88	5407.46	5741.79	7792.92	6582.26	7297.62	4167.27	6540.53	8963.01	5994.79	5895.67	5606.05	8543.95	4912.83	9840.16	5585.15	5614.19	8097.89	8431.02	8108.41	8642.82	8129.3	4153.34	4943.79	9073.5	4091.69	7736.8	11384	4358.47	4925.8	10672.6	11172.6	9951.14	8649.36	7076.57	8064.06	6492.01	6479.92	4681.84
	4491.6	4610.61	5196.23	4441.84	5365.52	6675.95	4878.48	3637.95	8035.02	4505.34	3616.03	5404.05	5739.51	7791.71	6582.1	7297.51	4164.55	6537.13	8964.62	5995.64	5896.18	5605.26	8542.85	4913.95	9837.49	5585.33	5613.26	8089.09	8430.95	8107.34	8640.65	8127.89	4150.13	4940.03	9071.46	4092.31	7726.27	11381.9	4361.06	4925.55	10672.3	11171.2	9951.31	8652.81	7078.21	8062.85	6492.33	6480.91	4685.49
	4489.49	4611.58	5193.65	4440.55	5361.95	6673.81	4879.63	3637.53	8030.75	4504.17	3617.23	5400.7	5737.32	7790.65	6582.08	7297.54	4161.87	6533.84	8966.41	5996.61	5896.8	5604.5	8541.92	4915.14	9835.05	5585.61	5612.38	8080.45	8431.06	8106.45	8638.65	8126.65	4146.99	4936.36	9069.61	4092.98	7715.91	11380.1	4363.71	4925.36	10672.1	11170	9951.69	8656.46	7079.98	8061.75	6492.77	6482.01	4689.22
	4487.43	4612.62	5191.12	4439.33	5358.48	6671.78	4880.86	3637.14	8026.62	4503.09	3618.47	5397.41	5735.22	7789.76	6582.21	7297.71	4159.24	6530.65	8968.38	5997.71	5897.53	5603.76	8541.17	4916.41	9832.83	5585.99	5611.57	8071.97	8431.34	8105.73	8636.82	8125.57	4143.91	4932.77	9067.93	4093.69	7705.7	11378.5	4366.43	4925.21	10672.2	11169	9952.27	8660.3	7081.89	8060.75	6493.34	6483.24	4693.04
	4485.42	4613.73	5188.63	4438.16	5355.09	6669.88	4882.18	3636.8	8022.61	4502.08	3619.77	5394.18	5733.22	7789.02	6582.47	7298.01	4156.67	6527.58	8970.53	5998.93	5898.36	5603.04	8540.59	4917.75	9830.83	5586.48	5610.82	8063.64	8431.8	8105.19	8635.18	8124.65	4140.88	4929.27	9066.44	4094.45	7695.64	11377.2	4369.2	4925.12	10672.5	11168.3	9953.06	8664.32	7083.93	8059.86	6494.02	6484.59	4696.94
	4483.46	4614.92	5186.19	4437.06	5351.79	6668.1	4883.58	3636.5	8018.74	4501.15	3621.12	5391.02	5731.31	7788.44	6582.87	7298.46	4154.14	6524.61	8972.86	6000.27	5899.3	5602.35	8540.19	4919.17	9829.05	5587.08	5610.12	8055.47	8432.43	8104.82	8633.7	8123.9	4137.92	4925.87	9065.13	4095.26	7685.74	11376.1	4372.03	4925.08	10673	11167.7	9954.06	8668.54	7086.1	8059.07	6494.83	6486.06	4700.92
	4481.55	4616.18	5183.8	4436.02	5348.58	6666.45	4885.06	3636.25	8015	4500.29	3622.52	5387.91	5729.5	7788.02	6583.42	7299.05	4151.66	6521.75	8975.36	6001.74	5900.34	5601.68	8539.97	4920.66	9827.49	5587.78	5609.49	8047.46	8433.25	8104.63	8632.4	8123.32	4135.01	4922.55	9063.99	4096.11	7675.99	11375.2	4374.93	4925.09	10673.7	11167.4	9955.27	8672.94	7088.4	8058.39	6495.76	6487.65	4704.98
	4479.69	4617.51	5181.45	4435.03	5345.47	6664.91	4886.63	3636.04	8011.38	4499.52	3623.97	5384.87	5727.78	7787.76	6584.1	7299.77	4149.23	6519	8978.05	6003.32	5901.5	5601.04	8539.92	4922.23	9826.15	5588.58	5608.92	8039.6	8434.23	8104.62	8631.28	8122.9	4132.16	4919.31	9063.04	4097.01	7666.4	11374.6	4377.89	4925.15	10674.7	11167.4	9956.68	8677.54	7090.83	8057.81	6496.82	6489.36	4709.14
	4477.89	4618.92	5179.15	4434.11	5342.44	6663.5	4888.28	3635.87	8007.89	4498.82	3625.47	5381.89	5726.15	7787.65	6584.93	7300.64	4146.86	6516.35	8980.91	6005.03	5902.76	5600.42	8540.04	4923.88	9825.03	5589.49	5608.4	8031.9	8435.39	8104.78	8630.33	8122.65	4129.37	4916.17	9062.27	4097.96	7656.96	11374.3	4380.91	4925.26	10675.8	11167.5	9958.3	8682.32	7093.4	8057.33	6497.99	6491.2	4713.37
	4476.13	4620.39	5176.89	4433.25	5339.5	6662.21	4890.01	3635.75	8004.54	4498.2	3627.02	5378.98	5724.61	7787.71	6585.89	7301.64	4144.53	6513.82	8983.95	6006.86	5904.12	5599.82	8540.35	4925.6	9824.13	5590.5	5607.95	8024.36	8436.73	8105.11	8629.55	8122.56	4126.64	4913.12	9061.68	4098.96	7647.68	11374.1	4383.99	4925.42	10677.2	11167.9	9960.13	8687.3	7096.09	8056.97	6499.29	6493.15	4717.69
	4474.43	4621.94	5174.68	4432.45	5336.66	6661.04	4891.83	3635.67	8001.31	4497.66	3628.62	5376.13	5723.17	7787.92	6586.99	7302.78	4142.25	6511.39	8987.17	6008.82	5905.6	5599.24	8540.82	4927.39	9823.45	5591.62	5607.55	8016.97	8438.24	8105.62	8628.95	8122.64	4123.96	4910.15	9061.26	4100	7638.54	11374.3	4387.12	4925.64	10678.8	11168.5	9962.17	8692.46	7098.92	8056.7	6500.7	6495.22	4722.09
	4472.77	4623.57	5172.52	4431.71	5333.9	6659.99	4893.72	3635.64	7998.21	4497.2	3630.27	5373.34	5721.82	7788.28	6588.24	7304.06	4140.02	6509.07	8990.56	6010.89	5907.18	5598.69	8541.47	4929.27	9822.99	5592.84	5607.21	8009.74	8439.93	8106.3	8628.52	8122.88	4121.34	4907.27	9061.03	4101.08	7629.56	11374.7	4390.33	4925.9	10680.7	11169.3	9964.42	8697.82	7101.88	8056.54	6502.24	6497.42	4726.58
	4471.17	4625.26	5170.4	4431.03	5331.23	6659.06	4895.71	3635.64	7995.24	4496.82	3631.97	5370.61	5720.56	7788.81	6589.62	7305.48	4137.84	6506.86	8994.13	6013.09	5908.86	5598.17	8542.3	4931.21	9822.75	5594.17	5606.94	8002.66	8441.79	8107.16	8628.26	8123.29	4118.78	4904.48	9060.98	4102.21	7620.73	11375.3	4393.59	4926.22	10682.7	11170.3	9966.87	8703.36	7104.97	8056.49	6503.9	6499.73	4731.15
	4469.61	4627.03	5168.33	4430.41	5328.66	6658.26	4897.77	3635.69	7992.4	4496.51	3633.73	5367.94	5719.39	7789.49	6591.14	7307.05	4135.71	6504.75	8997.88	6015.42	5910.66	5597.66	8543.3	4933.23	9822.73	5595.6	5606.72	7995.74	8443.83	8108.19	8628.18	8123.86	4116.28	4901.77	9061.1	4103.39	7612.05	11376.2	4396.91	4926.58	10685	11171.6	9969.53	8709.1	7108.2	8056.53	6505.68	6502.17	4735.8
	4468.11	4628.86	5166.3	4429.85	5326.17	6657.57	4899.92	3635.78	7989.68	4496.28	3635.53	5365.34	5718.32	7790.33	6592.8	7308.74	4133.63	6502.75	9001.81	6017.86	5912.56	5597.18	8544.48	4935.33	9822.92	5597.14	5606.56	7988.97	8446.04	8109.39	8628.27	8124.6	4113.84	4899.15	9061.41	4104.62	7603.52	11377.3	4400.29	4927	10687.5	11173.1	9972.4	8715.02	7111.55	8056.69	6507.58	6504.73	4740.54
	4466.66	4630.77	5164.32	4429.35	5323.77	6657.01	4902.15	3635.92	7987.1	4496.13	3637.39	5362.8	5717.34	7791.33	6594.6	7310.58	4131.6	6500.86	9005.91	6020.42	5914.57	5596.72	8545.83	4937.5	9823.34	5598.78	5606.47	7982.36	8448.43	8110.77	8628.53	8125.5	4111.45	4896.62	9061.89	4105.89	7595.14	11378.6	4403.74	4927.46	10690.2	11174.8	9975.48	8721.13	7115.04	8056.94	6509.61	6507.4	4745.36
	4465.26	4632.75	5162.39	4428.91	5321.47	6656.57	4904.46	3636.1	7984.64	4496.05	3639.29	5360.32	5716.45	7792.49	6596.54	7312.56	4129.61	6499.07	9010.19	6023.11	5916.68	5596.29	8547.35	4939.75	9823.98	5600.53	5606.43	7975.9	8450.99	8112.33	8628.96	8126.57	4109.12	4894.18	9062.56	4107.21	7586.91	11380.2	4407.24	4927.98	10693.1	11176.8	9978.77	8727.44	7118.66	8057.3	6511.75	6510.2	4750.27
	4463.91	4634.8	5160.5	4428.54	5319.25	6656.25	4906.86	3636.32	7982.31	4496.05	3641.25	5357.9	5715.66	7793.8	6598.63	7314.68	4127.68	6497.4	9014.64	6025.92	5918.91	5595.88	8549.05	4942.07	9824.83	5602.38	5606.45	7969.59	8453.73	8114.05	8629.57	8127.81	4106.85	4891.82	9063.4	4108.58	7578.84	11382.1	4410.81	4928.55	10696.2	11178.9	9982.27	8733.93	7122.41	8057.77	6514.01	6513.12	4755.26
	4462.61	4636.93	5158.65	4428.22	5317.12	6656.04	4909.33	3636.58	7980.1	4496.13	3643.25	5355.55	5714.95	7795.27	6600.85	7316.93	4125.79	6495.83	9019.27	6028.86	5921.24	5595.49	8550.92	4944.47	9825.91	5604.33	5606.53	7963.44	8456.64	8115.95	8630.35	8129.21	4104.63	4889.55	9064.43	4109.99	7570.91	11384.2	4414.43	4929.17	10699.6	11181.3	9985.97	8740.61	7126.3	8058.33	6516.39	6516.16	4760.34
	4461.36	4639.12	5156.85	4427.96	5315.08	6655.96	4911.89	3636.89	7978.03	4496.29	3645.31	5353.26	5714.34	7796.89	6603.21	7319.32	4123.96	6494.36	9024.08	6031.91	5923.68	5595.13	8552.97	4946.95	9827.2	5606.39	5606.68	7957.44	8459.72	8118.03	8631.3	8130.78	4102.48	4887.36	9065.63	4111.44	7563.13	11386.5	4418.12	4929.83	10703.1	11184	9989.88	8747.48	7130.31	8059.01	6518.9	6519.32	4765.5
	4460.16	4641.39	5155.1	4427.76	5313.13	6656	4914.54	3637.24	7976.08	4496.52	3647.42	5351.03	5713.82	7798.68	6605.7	7321.86	4122.17	6493.01	9029.07	6035.09	5926.22	5594.78	8555.19	4949.5	9828.71	5608.56	5606.88	7951.59	8462.98	8120.28	8632.42	8132.52	4100.37	4885.26	9067.01	4112.95	7555.49	11389.1	4421.87	4930.55	10706.9	11186.8	9994.01	8754.54	7134.46	8059.78	6521.52	6522.6	4770.75
	4459.02	4643.72	5153.39	4427.62	5311.27	6656.17	4917.26	3637.63	7974.26	4496.83	3649.58	5348.87	5713.39	7800.61	6608.34	7324.53	4120.44	6491.75	9034.23	6038.39	5928.88	5594.46	8557.58	4952.12	9830.44	5610.83	5607.14	7945.9	8466.41	8122.7	8633.72	8134.42	4098.33	4883.25	9068.57	4114.5	7548.01	11391.9	4425.68	4931.32	10710.9	11189.9	9998.34	8761.8	7138.74	8060.66	6524.27	6526	4776.08
	4457.92	4646.13	5151.73	4427.55	5309.49	6656.45	4920.07	3638.06	7972.56	4497.22	3651.79	5346.76	5713.06	7802.71	6611.12	7327.34	4118.75	6490.61	9039.57	6041.81	5931.64	5594.17	8560.15	4954.82	9832.4	5613.2	5607.46	7940.36	8470.02	8125.3	8635.18	8136.48	4096.34	4881.32	9070.31	4116.1	7540.68	11395	4429.55	4932.14	10715.1	11193.2	10002.9	8769.24	7143.16	8061.64	6527.13	6529.52	4781.5
	4456.87	4648.61	5150.12	4427.53	5307.81	6656.85	4922.96	3638.54	7970.99	4497.69	3654.06	5344.72	5712.82	7804.96	6614.04	7330.29	4117.11	6489.57	9045.08	6045.35	5934.51	5593.89	8562.89	4957.6	9834.57	5615.68	5607.85	7934.97	8473.8	8128.07	8636.82	8138.72	4094.4	4879.48	9072.23	4117.74	7533.49	11398.3	4433.48	4933.01	10719.6	11196.7	10007.6	8776.87	7147.7	8062.73	6530.12	6533.17	4787
	4455.88	4651.16	5148.54	4427.57	5306.22	6657.37	4925.94	3639.06	7969.55	4498.23	3656.37	5342.75	5712.66	7807.37	6617.1	7333.38	4115.52	6488.64	9050.77	6049.02	5937.49	5593.64	8565.8	4960.45	9836.96	5618.27	5608.29	7929.74	8477.76	8131.01	8638.63	8141.12	4092.53	4877.72	9074.33	4119.43	7526.45	11401.8	4437.47	4933.92	10724.2	11200.5	10012.6	8784.7	7152.38	8063.91	6533.22	6536.93	4792.58
	4454.93	4653.78	5147.02	4427.67	5304.71	6658.02	4928.99	3639.62	7968.24	4498.84	3658.74	5340.83	5712.61	7809.94	6620.29	7336.61	4113.98	6487.82	9056.64	6052.81	5940.57	5593.41	8568.89	4963.37	9839.56	5620.95	5608.79	7924.66	8481.89	8134.13	8640.61	8143.69	4090.7	4876.05	9076.61	4121.16	7519.55	11405.6	4441.52	4934.89	10729.1	11204.5	10017.8	8792.71	7157.2	8065.21	6536.45	6540.82	4798.25
	4454.04	4656.47	5145.54	4427.83	5303.29	6658.78	4932.13	3640.22	7967.05	4499.54	3661.15	5338.98	5712.64	7812.67	6623.63	7339.97	4112.48	6487.1	9062.68	6056.72	5943.77	5593.21	8572.16	4966.38	9842.39	5623.75	5609.36	7919.73	8486.2	8137.42	8642.77	8146.42	4088.94	4874.47	9079.07	4122.95	7512.8	11409.7	4445.64	4935.91	10734.2	11208.7	10023.1	8800.91	7162.14	8066.6	6539.8	6544.82	4804.01
	4453.2	4659.23	5144.1	4428.06	5301.97	6659.66	4935.35	3640.87	7965.99	4500.31	3663.62	5337.2	5712.76	7815.55	6627.11	7343.48	4111.04	6486.49	9068.9	6060.75	5947.07	5593.03	8575.59	4969.46	9845.44	5626.65	5609.98	7914.95	8490.67	8140.88	8645.09	8149.32	4087.23	4872.97	9081.71	4124.77	7506.2	11414	4449.81	4936.97	10739.5	11213.1	10028.7	8809.31	7167.22	8068.1	6543.26	6548.95	4809.85
	4452.4	4662.06	5142.71	4428.34	5300.73	6660.67	4938.65	3641.56	7965.05	4501.16	3666.14	5335.47	5712.98	7818.59	6630.73	7347.13	4109.65	6485.98	9075.29	6064.91	5950.49	5592.87	8579.2	4972.61	9848.71	5629.65	5610.66	7910.33	8495.33	8144.52	8647.59	8152.39	4085.57	4871.56	9084.52	4126.65	7499.75	11418.5	4454.04	4938.09	10745.1	11217.8	10034.5	8817.89	7172.43	8069.7	6546.85	6553.2	4815.78
	4451.66	4664.97	5141.37	4428.68	5299.58	6661.8	4942.04	3642.29	7964.25	4502.08	3668.71	5333.81	5713.29	7821.78	6634.48	7350.91	4108.3	6485.58	9081.86	6069.19	5954.01	5592.73	8582.99	4975.84	9852.19	5632.76	5611.41	7905.85	8500.16	8148.33	8650.26	8155.63	4083.97	4870.23	9087.52	4128.57	7493.44	11423.3	4458.34	4939.26	10750.8	11222.7	10040.5	8826.67	7177.77	8071.4	6550.56	6557.57	4821.8
	4450.97	4667.94	5140.07	4429.08	5298.51	6663.04	4945.51	3643.06	7963.56	4503.08	3671.34	5332.21	5713.69	7825.13	6638.38	7354.84	4107	6485.29	9088.61	6073.59	5957.64	5592.61	8586.94	4979.15	9855.9	5635.97	5612.21	7901.53	8505.16	8152.32	8653.1	8159.04	4082.43	4868.98	9090.7	4130.54	7487.28	11428.3	4462.7	4940.47	10756.8	11227.8	10046.8	8835.64	7183.25	8073.21	6554.38	6562.06	4827.9
	4450.33	4670.98	5138.82	4429.54	5297.54	6664.41	4949.06	3643.87	7963.01	4504.16	3674.01	5330.68	5714.18	7828.64	6642.42	7358.9	4105.76	6485.11	9095.53	6078.11	5961.38	5592.52	8591.08	4982.53	9859.83	5639.29	5613.08	7897.36	8510.34	8156.48	8656.12	8162.61	4080.94	4867.83	9094.05	4132.55	7481.26	11433.6	4467.11	4941.74	10763	11233.1	10053.2	8844.8	7188.86	8075.12	6558.33	6566.68	4834.08
	4449.74	4674.09	5137.61	4430.07	5296.66	6665.9	4952.7	3644.73	7962.58	4505.31	3676.74	5329.2	5714.76	7832.31	6646.6	7363.11	4104.56	6485.03	9102.63	6082.76	5965.23	5592.45	8595.38	4985.99	9863.98	5642.72	5614.01	7893.35	8515.69	8160.82	8659.3	8166.35	4079.51	4866.75	9097.59	4134.61	7475.38	11439.1	4471.59	4943.05	10769.4	11238.7	10059.8	8854.15	7194.61	8077.13	6562.4	6571.41	4840.35
	4449.21	4677.28	5136.44	4430.65	5295.86	6667.5	4956.41	3645.62	7962.27	4506.54	3679.51	5327.8	5715.44	7836.13	6650.91	7367.45	4103.41	6485.05	9109.91	6087.53	5969.19	5592.4	8599.86	4989.52	9868.34	5646.25	5614.99	7889.48	8521.22	8165.33	8662.66	8170.26	4078.13	4865.76	9101.31	4136.71	7469.66	11444.8	4476.13	4944.41	10776	11244.5	10066.7	8863.7	7200.49	8079.25	6566.59	6576.27	4846.71
	4448.72	4680.53	5135.32	4431.29	5295.16	6669.23	4960.21	3646.56	7962.09	4507.84	3682.35	5326.45	5716.21	7840.11	6655.37	7371.93	4102.31	6485.19	9117.36	6092.43	5973.25	5592.38	8604.51	4993.13	9872.93	5649.89	5616.04	7885.77	8526.92	8170.01	8666.18	8174.34	4076.81	4864.86	9105.2	4138.87	7464.07	11450.8	4480.73	4945.83	10782.9	11250.6	10073.8	8873.43	7206.5	8081.47	6570.89	6581.25	4853.16
	4448.28	4683.85	5134.25	4431.99	5294.54	6671.08	4964.1	3647.54	7962.04	4509.23	3685.23	5325.17	5717.07	7844.25	6659.97	7376.56	4101.25	6485.43	9124.98	6097.44	5977.43	5592.37	8609.34	4996.82	9877.74	5653.63	5617.15	7882.2	8532.8	8174.87	8669.88	8178.59	4075.54	4864.04	9109.28	4141.06	7458.63	11457.1	4485.39	4947.29	10790	11256.8	10081	8883.36	7212.65	8083.79	6575.32	6586.35	4859.69
	4447.9	4687.25	5133.22	4432.75	5294.01	6673.05	4968.06	3648.57	7962.12	4510.68	3688.16	5323.95	5718.02	7848.55	6664.71	7381.32	4100.25	6485.77	9132.79	6102.58	5981.72	5592.39	8614.34	5000.58	9882.77	5657.48	5618.32	7878.79	8538.85	8179.91	8673.76	8183.01	4074.33	4863.31	9113.54	4143.31	7453.34	11463.6	4490.12	4948.8	10797.2	11263.3	10088.5	8893.48	7218.93	8086.21	6579.87	6591.58	4866.31
	4447.56	4690.71	5132.24	4433.57	5293.57	6675.15	4972.11	3649.63	7962.32	4512.22	3691.15	5322.8	5719.07	7853	6669.59	7386.23	4099.3	6486.22	9140.77	6107.85	5986.12	5592.43	8619.52	5004.42	9888.03	5661.43	5619.55	7875.53	8545.08	8185.12	8677.8	8187.6	4073.17	4862.66	9117.98	4145.6	7448.18	11470.3	4494.9	4950.36	10804.8	11270.1	10096.3	8903.8	7225.35	8088.74	6584.54	6596.92	4873.01
	4447.28	4694.24	5131.3	4434.45	5293.22	6677.36	4976.24	3650.74	7962.64	4513.83	3694.19	5321.71	5720.2	7857.62	6674.62	7391.27	4098.39	6486.78	9148.93	6113.23	5990.63	5592.49	8624.87	5008.33	9893.5	5665.49	5620.84	7872.42	8551.48	8190.5	8682.01	8192.36	4072.06	4862.09	9122.6	4147.94	7443.17	11477.3	4499.74	4951.97	10812.5	11277	10104.2	8914.3	7231.9	8091.37	6589.33	6602.39	4879.8
	4447.05	4697.85	5130.41	4435.39	5292.95	6679.69	4980.45	3651.89	7963.09	4515.52	3697.28	5320.68	5721.43	7862.38	6679.78	7396.46	4097.53	6487.44	9157.26	6118.74	5995.25	5592.58	8630.39	5012.32	9899.19	5669.65	5622.2	7869.46	8558.06	8196.06	8686.4	8197.28	4071.01	4861.61	9127.39	4150.32	7438.31	11484.5	4504.65	4953.62	10820.4	11284.2	10112.3	8925	7238.58	8094.1	6594.24	6607.98	4886.68
	4446.86	4701.52	5129.56	4436.39	5292.78	6682.14	4984.75	3653.07	7963.67	4517.28	3700.42	5319.71	5722.75	7867.31	6685.08	7401.78	4096.72	6488.21	9165.77	6124.38	5999.98	5592.69	8636.09	5016.39	9905.1	5673.92	5623.61	7866.65	8564.81	8201.79	8690.96	8202.38	4070.02	4861.21	9132.37	4152.75	7433.58	11492	4509.62	4955.33	10828.6	11291.6	10120.7	8935.89	7245.4	8096.93	6599.27	6613.69	4893.65
	4446.73	4705.26	5128.75	4437.45	5292.69	6684.71	4989.13	3654.3	7964.37	4519.12	3703.61	5318.81	5724.16	7872.39	6690.53	7407.25	4095.96	6489.08	9174.45	6130.13	6004.82	5592.82	8641.96	5020.53	9911.24	5678.3	5625.08	7863.99	8571.74	8207.7	8695.68	8207.64	4069.08	4860.9	9137.53	4155.23	7429	11499.7	4514.64	4957.08	10837	11299.3	10129.2	8946.98	7252.35	8099.87	6604.41	6619.53	4900.7
	4446.65	4709.07	5127.99	4438.57	5292.69	6687.41	4993.59	3655.58	7965.19	4521.03	3706.86	5317.98	5725.66	7877.63	6696.11	7412.85	4095.25	6490.06	9183.3	6136.01	6009.77	5592.97	8648	5024.75	9917.59	5682.78	5626.62	7861.48	8578.84	8213.78	8700.58	8213.08	4068.19	4860.67	9142.86	4157.75	7424.56	11507.7	4519.73	4958.89	10845.6	11307.2	10138	8958.25	7259.44	8102.91	6609.68	6625.48	4907.84
	4446.62	4712.95	5127.28	4439.75	5292.77	6690.22	4998.13	3656.89	7966.15	4523.02	3710.16	5317.2	5727.25	7883.03	6701.83	7418.59	4094.59	6491.14	9192.34	6142.01	6014.83	5593.15	8654.22	5029.05	9924.16	5687.36	5628.21	7859.12	8586.12	8220.03	8705.65	8218.68	4067.35	4860.52	9148.37	4160.32	7420.26	11515.9	4524.88	4960.74	10854.4	11315.3	10147	8969.72	7266.66	8106.05	6615.06	6631.56	4915.06
	4446.64	4716.9	5126.61	4440.99	5292.95	6693.15	5002.76	3658.24	7967.22	4525.08	3713.51	5316.49	5728.94	7888.58	6707.69	7424.47	4093.97	6492.33	9201.54	6148.13	6019.99	5593.35	8660.61	5033.41	9930.95	5692.05	5629.87	7856.91	8593.57	8226.46	8710.88	8224.45	4066.57	4860.45	9154.06	4162.93	7416.1	11524.3	4530.09	4962.64	10863.5	11323.6	10156.2	8981.38	7274.01	8109.29	6620.57	6637.76	4922.38
	4446.72	4720.92	5125.98	4442.29	5293.21	6696.2	5007.46	3659.64	7968.42	4527.22	3716.91	5315.84	5730.71	7894.29	6713.69	7430.5	4093.4	6493.62	9210.92	6154.38	6025.27	5593.57	8667.17	5037.86	9937.96	5696.85	5631.59	7854.84	8601.19	8233.06	8716.29	8230.39	4065.84	4860.47	9159.93	4165.59	7412.08	11533	4535.36	4964.59	10872.7	11332.2	10165.6	8993.23	7281.5	8112.63	6626.19	6644.07	4929.78
	4446.84	4725.01	5125.4	4443.64	5293.55	6699.37	5012.25	3661.07	7969.75	4529.43	3720.36	5315.25	5732.58	7900.15	6719.84	7436.66	4092.88	6495.02	9220.48	6160.74	6030.66	5593.81	8673.9	5042.38	9945.2	5701.75	5633.36	7852.92	8608.99	8239.83	8721.86	8236.49	4065.17	4860.57	9165.97	4168.29	7408.2	11542	4540.69	4966.59	10882.2	11341	10175.2	9005.27	7289.12	8116.07	6631.93	6650.51	4937.26
	4447.01	4729.16	5124.86	4445.06	5293.99	6702.66	5017.13	3662.55	7971.2	4531.72	3723.87	5314.73	5734.54	7906.17	6726.12	7442.96	4092.41	6496.51	9230.21	6167.23	6036.16	5594.08	8680.81	5046.97	9952.65	5706.75	5635.2	7851.15	8616.96	8246.78	8727.61	8242.76	4064.54	4860.76	9172.19	4171.04	7404.46	11551.1	4546.08	4968.63	10891.9	11350	10185	9017.51	7296.88	8119.62	6637.79	6657.07	4944.83
	4447.23	4733.39	5124.37	4446.53	5294.51	6706.06	5022.08	3664.07	7972.77	4534.09	3727.42	5314.27	5736.59	7912.35	6732.54	7449.39	4091.98	6498.11	9240.11	6173.84	6041.77	5594.37	8687.88	5051.64	9960.31	5711.86	5637.1	7849.53	8625.1	8253.9	8733.52	8249.21	4063.97	4861.02	9178.59	4173.84	7400.86	11560.6	4551.53	4970.72	10901.8	11359.2	10195.1	9029.93	7304.77	8123.26	6643.76	6663.76	4952.49
	4447.51	4737.68	5123.92	4448.06	5295.11	6709.59	5027.12	3665.63	7974.47	4536.53	3731.03	5313.87	5738.73	7918.68	6739.09	7455.97	4091.61	6499.82	9250.19	6180.57	6047.49	5594.68	8695.13	5056.39	9968.2	5717.07	5639.06	7848.05	8633.42	8261.2	8739.6	8255.81	4063.46	4861.37	9185.17	4176.68	7397.4	11570.2	4557.04	4972.87	10912	11368.7	10205.3	9042.55	7312.79	8127.01	6649.86	6670.56	4960.24
	4447.83	4742.04	5123.52	4449.65	5295.81	6713.23	5032.24	3667.23	7976.29	4539.04	3734.69	5313.54	5740.96	7925.17	6745.79	7462.69	4091.28	6501.63	9260.44	6187.42	6053.32	5595.02	8702.55	5061.21	9976.31	5722.39	5641.08	7846.72	8641.91	8268.66	8745.85	8262.59	4062.99	4861.8	9191.92	4179.57	7394.07	11580.1	4562.61	4975.06	10922.3	11378.4	10215.8	9055.36	7320.94	8130.85	6656.07	6677.48	4968.07
	4448.21	4746.47	5123.15	4451.3	5296.59	6717	5037.44	3668.87	7978.24	4541.63	3738.4	5313.27	5743.28	7931.81	6752.63	7469.54	4091	6503.53	9270.86	6194.4	6059.27	5595.37	8710.15	5066.1	9984.63	5727.81	5643.16	7845.54	8650.57	8276.3	8752.27	8269.53	4062.58	4862.31	9198.84	4182.5	7390.89	11590.3	4568.24	4977.29	10932.9	11388.4	10226.5	9068.37	7329.23	8134.8	6662.39	6684.52	4975.99
	4448.64	4750.97	5122.84	4453.01	5297.45	6720.88	5042.72	3670.55	7980.31	4544.29	3742.16	5313.06	5745.69	7938.61	6759.6	7476.54	4090.76	6505.55	9281.45	6201.49	6065.32	5595.76	8717.91	5071.07	9993.18	5733.33	5645.3	7844.5	8659.4	8284.11	8758.85	8276.64	4062.22	4862.9	9205.94	4185.48	7387.84	11600.6	4573.93	4979.58	10943.7	11398.5	10237.4	9081.56	7337.65	8138.84	6668.84	6691.69	4984
	4449.11	4755.54	5122.56	4454.78	5298.4	6724.88	5048.08	3672.27	7982.5	4547.02	3745.97	5312.91	5748.2	7945.56	6766.72	7483.67	4090.58	6507.66	9292.22	6208.71	6071.48	5596.16	8725.85	5076.12	10001.9	5738.96	5647.5	7843.61	8668.41	8292.1	8765.61	8283.92	4061.91	4863.58	9213.22	4188.51	7384.92	11611.3	4579.69	4981.91	10954.7	11408.9	10248.5	9094.95	7346.2	8142.99	6675.4	6698.97	4992.09
	4449.64	4760.18	5122.33	4456.61	5299.43	6729	5053.53	3674.03	7984.82	4549.83	3749.84	5312.83	5750.79	7952.67	6773.97	7490.94	4090.44	6509.88	9303.16	6216.05	6077.75	5596.59	8733.96	5081.24	10010.9	5744.7	5649.76	7842.86	8677.59	8300.26	8772.53	8291.37	4061.65	4864.33	9220.67	4191.58	7382.15	11622.1	4585.5	4984.29	10965.9	11419.5	10259.8	9108.53	7354.89	8147.23	6682.08	6706.38	5000.27
	4450.22	4764.88	5122.15	4458.49	5300.55	6733.23	5059.06	3675.83	7987.26	4552.72	3753.76	5312.81	5753.48	7959.94	6781.36	7498.35	4090.35	6512.19	9314.27	6223.5	6084.13	5597.04	8742.24	5086.43	10020.1	5750.53	5652.09	7842.25	8686.95	8308.59	8779.62	8298.98	4061.44	4865.17	9228.3	4194.69	7379.51	11633.2	4591.37	4986.72	10977.3	11430.4	10271.3	9122.3	7363.71	8151.58	6688.87	6713.9	5008.54
	4450.85	4769.65	5122	4460.43	5301.76	6737.59	5064.67	3677.67	7989.83	4555.68	3757.72	5312.85	5756.25	7967.36	6788.89	7505.9	4090.31	6514.61	9325.56	6231.08	6090.62	5597.52	8750.69	5091.7	10029.5	5756.47	5654.47	7841.8	8696.48	8317.1	8786.87	8306.76	4061.29	4866.09	9236.1	4197.85	7377	11644.6	4597.3	4989.2	10989	11441.5	10283	9136.26	7372.66	8156.02	6695.78	6721.55	5016.89
	4451.53	4774.49	5121.9	4462.43	5303.05	6742.06	5070.36	3679.55	7992.52	4558.71	3761.74	5312.95	5759.12	7974.93	6796.56	7513.59	4090.31	6517.14	9337.02	6238.78	6097.23	5598.02	8759.31	5097.04	10039.2	5762.52	5656.91	7841.48	8706.18	8325.77	8794.3	8314.7	4061.19	4867.09	9244.07	4201.06	7374.64	11656.1	4603.29	4991.72	11000.9	11452.8	10295	9150.41	7381.75	8160.57	6702.81	6729.31	5025.33
	4452.26	4779.4	5121.85	4464.49	5304.43	6746.65	5076.14	3681.48	7995.33	4561.82	3765.81	5313.12	5762.07	7982.66	6804.37	7521.41	4090.36	6519.76	9348.65	6246.61	6103.94	5598.54	8768.1	5102.46	10049	5768.67	5659.41	7841.31	8716.05	8334.62	8801.88	8322.81	4061.13	4868.17	9252.22	4204.31	7372.41	11668	4609.34	4994.29	11013	11464.3	10307.1	9164.76	7390.97	8165.21	6709.95	6737.2	5033.86
	4453.04	4784.37	5121.84	4466.61	5305.89	6751.36	5082	3683.44	7998.27	4565	3769.93	5313.35	5765.12	7990.55	6812.31	7529.38	4090.46	6522.48	9360.45	6254.55	6110.77	5599.09	8777.06	5107.95	10059.1	5774.92	5661.98	7841.29	8726.1	8343.65	8809.64	8331.09	4061.13	4869.33	9260.54	4207.61	7370.31	11680	4615.45	4996.91	11025.3	11476.1	10319.5	9179.3	7400.32	8169.95	6717.21	6745.2	5042.47
	4453.87	4789.42	5121.87	4468.79	5307.43	6756.18	5087.94	3685.44	8001.33	4568.25	3774.11	5313.64	5768.26	7998.59	6820.4	7537.48	4090.6	6525.3	9372.42	6262.61	6117.7	5599.66	8786.2	5113.52	10069.4	5781.27	5664.6	7841.4	8736.31	8352.84	8817.56	8339.54	4061.18	4870.57	9269.04	4210.95	7368.35	11692.3	4621.63	4999.58	11037.8	11488	10332.1	9194.03	7409.81	8174.79	6724.58	6753.32	5051.17
	4454.75	4794.53	5121.94	4471.02	5309.06	6761.13	5093.96	3687.48	8004.51	4571.58	3778.33	5313.99	5771.49	8006.79	6828.62	7545.73	4090.8	6528.23	9384.57	6270.79	6124.75	5600.25	8795.5	5119.16	10079.9	5787.73	5667.28	7841.66	8746.71	8362.21	8825.65	8348.15	4061.28	4871.89	9277.71	4214.33	7366.52	11704.9	4627.86	5002.29	11050.6	11500.3	10344.9	9208.95	7419.42	8179.73	6732.07	6761.57	5059.96
	4455.68	4799.71	5122.06	4473.31	5310.77	6766.19	5100.06	3689.57	8007.82	4574.98	3782.6	5314.41	5774.8	8015.14	6836.98	7554.11	4091.03	6531.25	9396.88	6279.1	6131.91	5600.87	8804.98	5124.87	10090.7	5794.29	5670.03	7842.07	8757.27	8371.75	8833.91	8356.94	4061.43	4873.29	9286.55	4217.77	7364.83	11717.6	4634.15	5005.05	11063.5	11512.7	10357.9	9224.07	7429.17	8184.77	6739.68	6769.93	5068.83
	4456.67	4804.95	5122.22	4475.66	5312.57	6771.37	5106.25	3691.69	8011.25	4578.46	3786.93	5314.89	5778.21	8023.65	6845.48	7562.63	4091.32	6534.38	9409.37	6287.52	6139.18	5601.51	8814.63	5130.66	10101.6	5800.96	5672.83	7842.62	8768.01	8381.47	8842.33	8365.88	4061.63	4874.77	9295.57	4221.24	7363.27	11730.7	4640.5	5007.86	11076.7	11525.4	10371.1	9239.38	7439.06	8189.91	6747.4	6778.42	5077.8
	4457.7	4810.27	5122.42	4478.07	5314.46	6776.66	5112.51	3693.85	8014.81	4582.01	3791.31	5315.43	5781.71	8032.31	6854.12	7571.28	4091.65	6537.61	9422.03	6296.07	6146.56	5602.17	8824.45	5136.52	10112.8	5807.73	5675.7	7843.31	8778.91	8391.35	8850.92	8375	4061.88	4876.33	9304.76	4224.77	7361.84	11743.9	4646.91	5010.71	11090.1	11538.3	10384.5	9254.88	7449.07	8195.15	6755.23	6787.02	5086.85
	4458.79	4815.65	5122.67	4480.54	5316.42	6782.08	5118.86	3696.05	8018.48	4585.63	3795.73	5316.03	5785.3	8041.13	6862.89	7580.08	4092.03	6540.93	9434.86	6304.73	6154.05	5602.86	8834.44	5142.46	10124.2	5814.6	5678.63	7844.14	8790	8401.42	8859.68	8384.28	4062.19	4877.97	9314.12	4228.33	7360.55	11757.4	4653.38	5013.61	11103.7	11551.4	10398.1	9270.57	7459.22	8200.48	6763.18	6795.75	5095.98
	4459.92	4821.1	5122.96	4483.06	5318.47	6787.61	5125.29	3698.29	8022.29	4589.32	3800.21	5316.7	5788.98	8050.1	6871.8	7589.02	4092.46	6544.36	9447.86	6313.52	6161.65	5603.58	8844.6	5148.47	10135.8	5821.58	5681.61	7845.12	8801.25	8411.65	8868.6	8393.73	4062.54	4879.69	9323.66	4231.95	7359.39	11771.1	4659.91	5016.56	11117.5	11564.7	10412	9286.46	7469.5	8205.92	6771.25	6804.59	5105.21
	4461.11	4826.61	5123.29	4485.64	5320.61	6793.26	5131.81	3700.57	8026.21	4593.09	3804.74	5317.43	5792.76	8059.23	6880.86	7598.09	4092.93	6547.88	9461.04	6322.43	6169.36	5604.31	8854.93	5154.55	10147.6	5828.66	5684.66	7846.23	8812.68	8422.06	8877.69	8403.34	4062.94	4881.49	9333.37	4235.6	7358.37	11785.1	4666.49	5019.56	11131.6	11578.3	10426	9302.54	7479.92	8211.45	6779.43	6813.55	5114.52
	4462.34	4832.2	5123.67	4488.28	5322.82	6799.02	5138.4	3702.89	8030.26	4596.93	3809.33	5318.22	5796.62	8068.51	6890.05	7607.31	4093.46	6551.51	9474.38	6331.46	6177.19	5605.07	8865.43	5160.71	10159.6	5835.84	5687.76	7847.49	8824.28	8432.64	8886.94	8413.12	4063.39	4883.37	9343.25	4239.3	7357.48	11799.3	4673.14	5022.6	11145.8	11592.1	10440.3	9318.81	7490.47	8217.08	6787.72	6822.64	5123.91
	4463.63	4837.85	5124.09	4490.98	5325.13	6804.91	5145.08	3705.25	8034.43	4600.85	3813.96	5319.07	5800.57	8077.95	6899.38	7616.66	4094.02	6555.23	9487.9	6340.6	6185.13	5605.86	8876.11	5166.94	10171.9	5843.12	5690.93	7848.9	8836.05	8443.39	8896.36	8423.07	4063.89	4885.33	9353.3	4243.05	7356.72	11813.8	4679.85	5025.69	11160.3	11606.2	10454.8	9335.27	7501.15	8222.81	6796.13	6831.84	5133.4
	4464.97	4843.56	5124.55	4493.74	5327.51	6810.91	5151.84	3707.65	8038.73	4604.84	3818.64	5319.99	5804.61	8087.54	6908.84	7626.15	4094.64	6559.05	9501.58	6349.87	6193.18	5606.67	8886.95	5173.25	10184.4	5850.51	5694.16	7850.44	8848	8454.32	8905.94	8433.19	4064.44	4887.36	9363.53	4246.84	7356.09	11828.4	4686.62	5028.82	11175	11620.4	10469.5	9351.93	7511.96	8228.63	6804.66	6841.16	5142.97
	4466.36	4849.35	5125.05	4496.55	5329.98	6817.03	5158.68	3710.09	8043.15	4608.9	3823.38	5320.96	5808.75	8097.29	6918.45	7635.78	4095.3	6562.98	9515.44	6359.26	6201.34	5607.51	8897.97	5179.63	10197.1	5858.01	5697.45	7852.12	8860.12	8465.42	8915.69	8443.48	4065.04	4889.48	9373.92	4250.68	7355.59	11843.4	4693.44	5032.01	11189.9	11634.9	10484.4	9368.78	7522.91	8234.55	6813.29	6850.61	5152.63
	4467.8	4855.2	5125.6	4499.42	5332.53	6823.26	5165.6	3712.57	8047.69	4613.04	3828.16	5322	5812.97	8107.2	6928.19	7645.55	4096	6567	9529.47	6368.77	6209.61	5608.37	8909.16	5186.08	10210	5865.6	5700.8	7853.95	8872.41	8476.69	8925.61	8453.93	4065.69	4891.68	9384.49	4254.56	7355.23	11858.5	4700.33	5035.24	11205.1	11649.7	10499.5	9385.83	7533.99	8240.58	6822.05	6860.17	5162.38
	4469.29	4861.12	5126.19	4502.35	5335.17	6829.62	5172.61	3715.09	8052.36	4617.24	3833	5323.11	5817.29	8117.26	6938.08	7655.46	4096.76	6571.12	9543.67	6378.4	6218	5609.25	8920.51	5192.61	10223.2	5873.3	5704.21	7855.92	8884.87	8488.14	8935.69	8464.55	4066.39	4893.95	9395.23	4258.49	7355	11873.9	4707.28	5038.51	11220.4	11664.6	10514.9	9403.07	7545.21	8246.69	6830.91	6869.85	5172.22
	4470.83	4867.11	5126.82	4505.33	5337.89	6836.09	5179.7	3717.64	8057.15	4621.53	3837.89	5324.27	5821.69	8127.48	6948.1	7665.51	4097.56	6575.34	9558.04	6388.15	6226.5	5610.16	8932.04	5199.21	10236.6	5881.1	5707.68	7858.03	8897.51	8499.77	8945.94	8475.33	4067.13	4896.31	9406.15	4262.46	7354.9	11889.6	4714.28	5041.84	11236	11679.8	10530.4	9420.5	7556.55	8252.91	6839.89	6879.65	5182.14
	4472.43	4873.16	5127.49	4508.38	5340.69	6842.68	5186.87	3720.24	8062.06	4625.88	3842.83	5325.5	5826.19	8137.85	6958.26	7675.7	4098.41	6579.66	9572.58	6398.02	6235.11	5611.09	8943.75	5205.88	10250.1	5889.01	5711.21	7860.28	8910.32	8511.56	8956.36	8486.29	4067.93	4898.74	9417.23	4266.48	7354.93	11905.5	4721.34	5045.2	11251.8	11695.2	10546.2	9438.13	7568.03	8259.23	6848.99	6889.57	5192.15
	4474.07	4879.28	5128.21	4511.48	5343.58	6849.38	5194.12	3722.87	8067.1	4630.31	3847.82	5326.79	5830.78	8148.38	6968.56	7686.02	4099.3	6584.07	9587.29	6408.01	6243.84	5612.05	8955.62	5212.63	10264	5897.02	5714.8	7862.67	8923.31	8523.53	8966.94	8497.41	4068.77	4901.25	9428.49	4270.54	7355.1	11921.6	4728.47	5048.62	11267.8	11710.9	10562.2	9455.95	7579.65	8265.64	6858.19	6899.61	5202.25
	4475.77	4885.46	5128.97	4514.64	5346.55	6856.2	5201.46	3725.55	8072.26	4634.81	3852.86	5328.14	5835.45	8159.06	6979	7696.49	4100.24	6588.59	9602.17	6418.12	6252.67	5613.03	8967.66	5219.45	10278	5905.13	5718.45	7865.21	8936.47	8535.68	8977.68	8508.7	4069.67	4903.84	9439.91	4274.65	7355.39	11937.9	4735.65	5052.08	11284	11726.7	10578.3	9473.96	7591.4	8272.15	6867.52	6909.78	5212.43
	4477.51	4891.72	5129.77	4517.86	5349.6	6863.14	5208.88	3728.26	8077.55	4639.38	3857.95	5329.55	5840.22	8169.9	6989.57	7707.1	4101.23	6593.2	9617.22	6428.35	6261.62	5614.04	8979.88	5226.34	10292.2	5913.35	5722.16	7867.88	8949.8	8548	8988.59	8520.15	4070.61	4906.51	9451.51	4278.8	7355.82	11954.5	4742.89	5055.59	11300.5	11742.8	10594.8	9492.17	7603.28	8278.75	6876.95	6920.06	5222.71
	4479.31	4898.04	5130.62	4521.13	5352.73	6870.2	5216.38	3731.01	8082.96	4644.03	3863.09	5331.03	5845.08	8180.9	7000.29	7717.84	4102.26	6597.91	9632.45	6438.7	6270.69	5615.07	8992.27	5233.31	10306.7	5921.67	5725.93	7870.7	8963.31	8560.5	8999.67	8531.78	4071.6	4909.26	9463.28	4282.99	7356.37	11971.4	4750.19	5059.15	11317.2	11759.2	10611.4	9510.58	7615.29	8285.45	6886.5	6930.46	5233.07
	4481.16	4904.42	5131.5	4524.46	5355.95	6877.38	5223.96	3733.81	8088.49	4648.75	3868.29	5332.57	5850.04	8192.05	7011.14	7728.73	4103.34	6602.72	9647.84	6449.17	6279.87	5616.13	9004.83	5240.35	10321.4	5930.09	5729.76	7873.65	8976.99	8573.17	9010.91	8543.57	4072.64	4912.08	9475.22	4287.23	7357.06	11988.4	4757.55	5062.75	11334	11775.7	10628.2	9529.18	7627.44	8292.25	6896.16	6940.98	5243.52
	4483.06	4910.88	5132.43	4527.85	5359.25	6884.67	5231.62	3736.64	8094.15	4653.54	3873.53	5334.17	5855.08	8203.36	7022.14	7739.76	4104.47	6607.63	9663.4	6459.76	6289.16	5617.21	9017.56	5247.47	10336.3	5938.62	5733.66	7876.75	8990.84	8586.01	9022.32	8555.53	4073.73	4914.99	9487.34	4291.52	7357.88	12005.7	4764.97	5066.4	11351.2	11792.5	10645.2	9547.97	7639.72	8299.15	6905.94	6951.62	5254.06
	4485.01	4917.4	5133.4	4531.3	5362.63	6892.08	5239.37	3739.51	8099.93	4658.41	3878.83	5335.84	5860.21	8214.83	7033.27	7750.92	4105.64	6612.64	9679.14	6470.48	6298.56	5618.32	9030.46	5254.65	10351.5	5947.25	5737.61	7879.98	9004.87	8599.03	9033.89	8567.67	4074.86	4917.97	9499.62	4295.85	7358.82	12023.3	4772.45	5070.09	11368.5	11809.6	10662.5	9566.96	7652.14	8306.15	6915.83	6962.38	5264.68
	4487.01	4923.98	5134.42	4534.81	5366.1	6899.61	5247.2	3742.41	8105.84	4663.34	3884.18	5337.57	5865.44	8226.45	7044.54	7762.23	4106.86	6617.74	9695.04	6481.31	6308.08	5619.46	9043.54	5261.92	10366.8	5955.98	5741.63	7883.36	9019.07	8612.23	9045.63	8579.96	4076.04	4921.03	9512.08	4300.23	7359.9	12041.1	4779.99	5073.83	11386	11826.8	10680	9586.15	7664.69	8313.24	6925.83	6973.26	5275.4
	4489.07	4930.64	5135.47	4538.37	5369.65	6907.26	5255.12	3745.36	8111.87	4668.36	3889.57	5339.35	5870.75	8238.24	7055.95	7773.68	4108.12	6622.94	9711.12	6492.27	6317.72	5620.62	9056.79	5269.25	10382.4	5964.82	5745.7	7886.88	9033.45	8625.6	9057.54	8592.43	4077.28	4924.17	9524.7	4304.64	7361.11	12059.1	4787.58	5077.62	11403.8	11844.3	10697.7	9605.53	7677.37	8320.43	6935.94	6984.26	5286.2
	4491.17	4937.36	5136.57	4541.99	5373.28	6915.02	5263.11	3748.35	8118.03	4673.44	3895.02	5341.21	5876.16	8250.17	7067.5	7785.26	4109.43	6628.24	9727.36	6503.34	6327.46	5621.8	9070.21	5276.66	10398.2	5973.76	5749.84	7890.54	9048	8639.15	9069.61	8605.07	4078.56	4927.39	9537.5	4309.11	7362.45	12077.4	4795.24	5081.45	11421.8	11862	10715.6	9625.11	7690.19	8327.71	6946.17	6995.38	5297.09
	4493.33	4944.14	5137.71	4545.67	5377	6922.9	5271.19	3751.37	8124.31	4678.6	3900.52	5343.12	5881.66	8262.27	7079.19	7796.99	4110.79	6633.64	9743.78	6514.54	6337.33	5623.01	9083.8	5284.14	10414.3	5982.8	5754.04	7894.34	9062.72	8652.87	9081.85	8617.88	4079.88	4930.69	9550.47	4313.62	7363.91	12095.9	4802.95	5085.33	11440	11880	10733.7	9644.88	7703.14	8335.09	6956.51	7006.62	5308.07
	4495.54	4951	5138.89	4549.4	5380.79	6930.9	5279.36	3754.44	8130.71	4683.83	3906.08	5345.1	5887.25	8274.52	7091.02	7808.86	4112.2	6639.13	9760.37	6525.85	6347.3	5624.25	9097.57	5291.7	10430.5	5991.95	5758.3	7898.27	9077.63	8666.77	9094.25	8630.85	4081.26	4934.06	9563.61	4318.17	7365.51	12114.6	4810.73	5089.25	11458.4	11898.2	10752	9664.85	7716.23	8342.57	6966.96	7017.98	5319.14
	4497.8	4957.92	5140.12	4553.2	5384.67	6939.02	5287.6	3757.54	8137.24	4689.13	3911.68	5347.14	5892.94	8286.93	7103	7820.87	4113.65	6644.73	9777.13	6537.29	6357.4	5625.51	9111.51	5299.32	10447	6001.2	5762.62	7902.35	9092.7	8680.85	9106.82	8644	4082.68	4937.52	9576.92	4322.77	7367.24	12133.6	4818.56	5093.23	11477	11916.6	10770.6	9685.02	7729.45	8350.14	6977.53	7029.46	5330.29
	4500.11	4964.9	5141.38	4557.05	5388.64	6947.25	5295.93	3760.68	8143.9	4694.51	3917.33	5349.24	5898.71	8299.5	7115.11	7833.02	4115.14	6650.41	9794.05	6548.85	6367.61	5626.79	9125.62	5307.02	10463.7	6010.56	5767	7906.57	9107.95	8695.11	9119.55	8657.31	4084.15	4941.05	9590.4	4327.41	7369.1	12152.8	4826.45	5097.24	11495.9	11935.2	10789.4	9705.38	7742.81	8357.82	6988.21	7041.06	5341.54
	4502.47	4971.95	5142.69	4560.96	5392.68	6955.61	5304.34	3763.86	8150.68	4699.96	3923.04	5351.41	5904.58	8312.22	7127.36	7845.32	4116.69	6656.2	9811.15	6560.53	6377.93	5628.11	9139.91	5314.8	10480.7	6020.02	5771.44	7910.93	9123.38	8709.54	9132.45	8670.8	4085.67	4944.65	9604.05	4332.1	7371.08	12172.3	4834.4	5101.3	11515	11954.1	10808.4	9725.94	7756.3	8365.58	6999	7052.78	5352.87
	4504.89	4979.07	5144.04	4564.92	5396.81	6964.08	5312.83	3767.08	8157.58	4705.48	3928.79	5353.64	5910.54	8325.11	7139.75	7857.75	4118.28	6662.08	9828.42	6572.32	6388.37	5629.45	9154.37	5322.65	10497.8	6029.58	5775.94	7915.43	9138.98	8724.15	9145.52	8684.45	4087.23	4948.34	9617.88	4336.83	7373.2	12192	4842.41	5105.41	11534.3	11973.2	10827.6	9746.7	7769.92	8373.45	7009.91	7064.63	5364.29
	4507.35	4986.26	5145.44	4568.95	5401.02	6972.67	5321.41	3770.33	8164.61	4711.07	3934.6	5355.93	5916.59	8338.15	7152.28	7870.33	4119.91	6668.07	9845.86	6584.25	6398.92	5630.81	9169	5330.57	10515.2	6039.25	5780.51	7920.07	9154.76	8738.93	9158.76	8698.28	4088.84	4952.11	9631.87	4341.61	7375.44	12212	4850.48	5109.57	11553.8	11992.6	10847	9767.65	7783.68	8381.41	7020.93	7076.59	5375.8
	4509.87	4993.51	5146.87	4573.03	5405.31	6981.38	5330.07	3773.63	8171.77	4716.74	3940.46	5358.29	5922.73	8351.35	7164.95	7883.05	4121.6	6674.14	9863.47	6596.29	6409.6	5632.2	9183.81	5338.56	10532.8	6049.02	5785.13	7924.86	9170.71	8753.9	9172.16	8712.27	4090.5	4955.95	9646.04	4346.43	7377.82	12232.1	4858.6	5113.77	11573.6	12012.1	10866.6	9788.81	7797.58	8389.47	7032.06	7088.67	5387.4
	4512.44	5000.82	5148.35	4577.17	5409.69	6990.21	5338.82	3776.96	8179.05	4722.48	3946.37	5360.71	5928.96	8364.71	7177.76	7895.91	4123.33	6680.32	9881.25	6608.45	6420.38	5633.62	9198.79	5346.63	10550.7	6058.89	5789.82	7929.78	9186.84	8769.04	9185.72	8726.44	4092.2	4959.87	9660.37	4351.3	7380.32	12252.6	4866.79	5118.02	11593.6	12032	10886.5	9810.16	7811.61	8397.62	7043.3	7100.88	5399.09
	4515.06	5008.21	5149.86	4581.36	5414.15	6999.15	5347.65	3780.33	8186.46	4728.3	3952.33	5363.19	5935.29	8378.23	7190.71	7908.91	4125.1	6686.59	9899.21	6620.73	6431.29	5635.06	9213.95	5354.77	10568.7	6068.87	5794.57	7934.84	9203.15	8784.36	9199.46	8740.78	4093.96	4963.87	9674.88	4356.21	7382.95	12273.2	4875.03	5122.31	11613.8	12052	10906.6	9831.71	7825.77	8405.87	7054.66	7113.2	5410.87
	4517.74	5015.66	5151.42	4585.62	5418.69	7008.22	5356.56	3783.75	8193.99	4734.18	3958.34	5365.73	5941.71	8391.9	7203.81	7922.06	4126.92	6692.96	9917.33	6633.14	6442.31	5636.53	9229.28	5362.99	10587	6078.96	5799.38	7940.04	9219.63	8799.86	9213.36	8755.29	4095.76	4967.95	9689.56	4361.16	7385.72	12294.1	4883.34	5126.65	11634.2	12072.3	10926.9	9853.46	7840.07	8414.22	7066.12	7125.65	5422.74
	4520.46	5023.17	5153.03	4589.93	5423.31	7017.4	5365.55	3787.19	8201.65	4740.14	3964.4	5368.34	5948.22	8405.74	7217.04	7935.34	4128.79	6699.43	9935.62	6645.67	6453.45	5638.03	9244.78	5371.27	10605.6	6089.15	5804.25	7945.38	9236.29	8815.54	9227.42	8769.97	4097.6	4972.1	9704.41	4366.16	7388.61	12315.3	4891.7	5131.03	11654.8	12092.8	10947.4	9875.41	7854.51	8422.66	7077.7	7138.21	5434.69
	4523.24	5030.75	5154.67	4594.3	5428.02	7026.7	5374.63	3790.68	8209.44	4746.18	3970.52	5371.01	5954.83	8419.74	7230.42	7948.77	4130.7	6705.99	9954.09	6658.31	6464.7	5639.55	9260.46	5379.63	10624.3	6099.44	5809.18	7950.87	9253.13	8831.4	9241.66	8784.82	4099.49	4976.33	9719.43	4371.21	7391.63	12336.7	4900.12	5135.46	11675.7	12113.6	10968.1	9897.56	7869.08	8431.2	7089.4	7150.9	5446.74
	4526.07	5038.4	5156.35	4598.73	5432.8	7036.12	5383.8	3794.21	8217.35	4752.28	3976.68	5373.74	5961.53	8433.89	7243.93	7962.35	4132.66	6712.65	9972.72	6671.08	6476.08	5641.1	9276.31	5388.07	10643.3	6109.83	5814.17	7956.49	9270.14	8847.44	9256.06	8799.84	4101.43	4980.64	9734.62	4376.3	7394.78	12358.3	4908.6	5139.94	11696.8	12134.6	10989.1	9919.9	7883.79	8439.83	7101.2	7163.7	5458.87
	4528.96	5046.12	5158.08	4603.21	5437.67	7045.66	5393.04	3797.77	8225.38	4758.46	3982.9	5376.54	5968.32	8448.2	7257.59	7976.06	4134.67	6719.4	9991.53	6683.97	6487.57	5642.67	9292.34	5396.57	10662.5	6120.33	5819.22	7962.25	9287.33	8863.65	9270.63	8815.04	4103.42	4985.03	9749.98	4381.43	7398.05	12380.2	4917.14	5144.46	11718.1	12155.8	11010.3	9942.45	7898.63	8448.56	7113.12	7176.63	5471.1
	4531.89	5053.9	5159.85	4607.75	5442.63	7055.32	5402.37	3801.37	8233.55	4764.71	3989.17	5379.4	5975.2	8462.68	7271.39	7989.92	4136.72	6726.25	10010.5	6696.99	6499.17	5644.28	9308.54	5405.15	10682	6130.94	5824.34	7968.15	9304.7	8880.05	9285.36	8830.4	4105.45	4989.5	9765.52	4386.61	7401.46	12402.3	4925.73	5149.02	11739.7	12177.3	11031.7	9965.19	7913.6	8457.39	7125.15	7189.68	5483.41
	4534.87	5061.74	5161.66	4612.35	5447.66	7065.1	5411.79	3805.01	8241.83	4771.04	3995.49	5382.32	5982.18	8477.31	7285.33	8003.92	4138.82	6733.2	10029.6	6710.12	6510.9	5645.91	9324.91	5413.81	10701.6	6141.65	5829.51	7974.19	9322.25	8896.62	9300.26	8845.94	4107.53	4994.04	9781.22	4391.83	7404.99	12424.6	4934.39	5153.63	11761.4	12199	11053.3	9988.13	7928.72	8466.31	7137.29	7202.84	5495.81
	4537.91	5069.65	5163.51	4617.01	5452.77	7074.99	5421.28	3808.69	8250.25	4777.44	4001.86	5385.3	5989.25	8492.1	7299.41	8018.06	4140.96	6740.24	10049	6723.37	6522.74	5647.57	9341.46	5422.53	10721.5	6152.46	5834.75	7980.37	9339.97	8913.38	9315.32	8861.65	4109.65	4998.66	9797.09	4397.09	7408.65	12447.2	4943.1	5158.29	11783.4	12220.9	11075.1	10011.3	7943.96	8475.33	7149.54	7216.13	5508.3
	4541	5077.63	5165.4	4621.72	5457.97	7085	5430.86	3812.4	8258.78	4783.91	4008.28	5388.35	5996.41	8507.05	7313.63	8032.35	4143.15	6747.37	10068.5	6736.75	6534.69	5649.25	9358.19	5431.33	10741.6	6163.37	5840.05	7986.69	9357.86	8930.31	9330.56	8877.53	4111.82	5003.36	9813.12	4402.4	7412.44	12470.1	4951.87	5162.99	11805.6	12243.1	11097.2	10034.6	7959.35	8484.45	7161.9	7229.54	5520.88
	4544.14	5085.67	5167.33	4626.49	5463.25	7095.13	5440.53	3816.16	8267.45	4790.45	4014.75	5391.46	6003.66	8522.16	7327.99	8046.78	4145.39	6754.6	10088.1	6750.25	6546.77	5650.96	9375.08	5440.2	10762	6174.39	5845.4	7993.14	9375.94	8947.43	9345.95	8893.58	4114.04	5008.13	9829.33	4407.75	7416.35	12493.1	4960.7	5167.73	11828	12265.5	11119.4	10058.2	7974.86	8493.66	7174.38	7243.06	5533.55
	4547.33	5093.78	5169.31	4631.32	5468.61	7105.38	5450.28	3819.95	8276.23	4797.07	4021.27	5394.63	6011.01	8537.43	7342.49	8061.35	4147.67	6761.93	10107.9	6763.87	6558.96	5652.71	9392.15	5449.14	10782.6	6185.51	5850.82	7999.74	9394.19	8964.72	9361.52	8909.8	4116.3	5012.98	9845.71	4413.15	7420.4	12516.5	4969.59	5172.52	11850.7	12288.1	11141.9	10081.9	7990.51	8502.96	7186.97	7256.71	5546.3
	4550.57	5101.95	5171.32	4636.2	5474.05	7115.75	5460.11	3823.78	8285.15	4803.76	4027.85	5397.86	6018.45	8552.86	7357.13	8076.06	4150	6769.35	10127.9	6777.61	6571.27	5654.47	9409.39	5458.15	10803.4	6196.73	5856.3	8006.47	9412.62	8982.2	9377.25	8926.2	4118.61	5017.91	9862.25	4418.59	7424.56	12540	4978.54	5177.36	11873.6	12311	11164.6	10105.8	8006.3	8512.36	7199.67	7270.47	5559.15
	4553.86	5110.19	5173.38	4641.14	5479.57	7126.23	5470.02	3827.64	8294.19	4810.52	4034.47	5401.15	6025.98	8568.45	7371.91	8090.92	4152.37	6776.86	10148.1	6791.47	6583.69	5656.27	9426.81	5467.24	10824.4	6208.06	5861.84	8013.34	9431.23	8999.86	9393.14	8942.76	4120.96	5022.91	9878.96	4424.07	7428.86	12563.8	4987.54	5182.24	11896.7	12334.1	11187.6	10130	8022.22	8521.86	7212.48	7284.35	5572.08
	4557.21	5118.49	5175.47	4646.14	5485.17	7136.83	5480.02	3831.54	8303.35	4817.35	4041.15	5404.51	6033.61	8584.2	7386.83	8105.92	4154.78	6784.47	10168.4	6805.45	6596.24	5658.1	9444.4	5476.4	10845.7	6219.49	5867.44	8020.35	9450.01	9017.69	9409.21	8959.5	4123.36	5027.99	9895.84	4429.6	7433.28	12587.8	4996.6	5187.16	11920	12357.4	11210.7	10154.3	8038.28	8531.45	7225.4	7298.36	5585.1
	4560.6	5126.86	5177.61	4651.2	5490.85	7147.55	5490.11	3835.48	8312.64	4824.26	4047.88	5407.92	6041.33	8600.11	7401.89	8121.06	4157.25	6792.17	10188.9	6819.56	6608.9	5659.95	9462.16	5485.63	10867.2	6231.02	5873.1	8027.5	9468.97	9035.71	9425.43	8976.41	4125.81	5033.15	9912.89	4435.17	7437.83	12612.1	5005.72	5192.13	11943.5	12381	11234.1	10178.9	8054.47	8541.14	7238.44	7312.48	5598.21
	4564.05	5135.29	5179.79	4656.31	5496.61	7158.39	5500.27	3839.46	8322.05	4831.24	4054.66	5411.4	6049.14	8616.18	7417.1	8136.35	4159.76	6799.96	10209.6	6833.79	6621.67	5661.83	9480.1	5494.93	10888.9	6242.66	5878.82	8034.78	9488.11	9053.91	9441.83	8993.49	4128.29	5038.39	9930.1	4440.78	7442.5	12636.6	5014.9	5197.14	11967.3	12404.8	11257.7	10203.6	8070.8	8550.92	7251.58	7326.72	5611.41
	4567.54	5143.79	5182	4661.48	5502.46	7169.35	5510.52	3843.47	8331.59	4838.3	4061.49	5414.94	6057.05	8632.4	7432.44	8151.78	4162.31	6807.85	10230.5	6848.14	6634.57	5663.75	9498.21	5504.31	10910.9	6254.39	5884.6	8042.2	9507.42	9072.29	9458.39	9010.74	4130.83	5043.7	9947.48	4446.43	7447.3	12661.3	5024.14	5202.19	11991.3	12428.9	11281.5	10228.5	8087.26	8560.8	7264.84	7341.07	5624.7
	4571.09	5152.35	5184.26	4666.7	5508.38	7180.42	5520.86	3847.52	8341.25	4845.42	4068.37	5418.54	6065.05	8648.79	7447.92	8167.35	4164.91	6815.83	10251.5	6862.61	6647.58	5665.69	9516.49	5513.75	10933.1	6266.24	5890.44	8049.76	9526.92	9090.85	9475.11	9028.17	4133.41	5049.08	9965.03	4452.13	7452.23	12686.3	5033.43	5207.29	12015.5	12453.1	11305.5	10253.7	8103.85	8570.77	7278.21	7355.55	5638.08
	4574.69	5160.98	5186.56	4671.98	5514.38	7191.61	5531.28	3851.61	8351.03	4852.62	4075.3	5422.2	6073.14	8665.34	7463.54	8183.07	4167.55	6823.9	10272.7	6877.2	6660.71	5667.66	9534.95	5523.27	10955.5	6278.18	5896.34	8057.46	9546.59	9109.59	9492	9045.76	4136.03	5054.55	9982.75	4457.87	7457.28	12711.5	5042.78	5212.43	12039.9	12477.6	11329.7	10279	8120.58	8580.84	7291.69	7370.14	5651.54
	4578.34	5169.67	5188.9	4677.32	5520.47	7202.92	5541.78	3855.74	8360.95	4859.89	4082.28	5425.93	6081.32	8682.04	7479.31	8198.93	4170.24	6832.06	10294	6891.92	6673.95	5669.66	9553.58	5532.86	10978.2	6290.22	5902.3	8065.29	9566.44	9128.51	9509.06	9063.53	4138.7	5060.09	10000.6	4463.65	7462.46	12737	5052.19	5217.62	12064.5	12502.4	11354.2	10304.5	8137.45	8591.01	7305.28	7384.85	5665.1
	4582.03	5178.43	5191.28	4682.71	5526.63	7214.34	5552.36	3859.9	8370.98	4867.24	4089.32	5429.71	6089.6	8698.91	7495.21	8214.93	4172.97	6840.32	10315.5	6906.75	6687.31	5671.69	9572.38	5542.52	11001	6302.37	5908.31	8073.26	9586.46	9147.62	9526.28	9081.47	4141.42	5065.7	10018.7	4469.48	7467.76	12762.7	5061.66	5222.85	12089.4	12527.4	11378.9	10330.3	8154.44	8601.27	7318.98	7399.68	5678.74
	4585.78	5187.25	5193.7	4688.16	5532.87	7225.89	5563.03	3864.09	8381.14	4874.65	4096.4	5433.56	6097.97	8715.94	7511.25	8231.08	4175.75	6848.67	10337.2	6921.71	6700.79	5673.74	9591.36	5552.25	11024.2	6314.62	5914.39	8081.37	9606.67	9166.91	9543.67	9099.58	4144.18	5071.4	10036.9	4475.34	7473.19	12788.7	5071.18	5228.12	12114.5	12552.6	11403.8	10356.2	8171.58	8611.62	7332.8	7414.63	5692.47
	4589.58	5196.13	5196.16	4693.67	5539.2	7237.55	5573.79	3868.33	8391.43	4882.14	4103.54	5437.47	6106.44	8733.13	7527.44	8247.37	4178.57	6857.11	10359.1	6936.79	6714.39	5675.83	9610.51	5562.06	11047.5	6326.97	5920.53	8089.61	9627.05	9186.38	9561.23	9117.87	4146.98	5077.16	10055.3	4481.25	7478.74	12814.8	5080.77	5233.44	12139.8	12578	11428.9	10382.4	8188.85	8622.07	7346.72	7429.7	5706.28
	4593.43	5205.08	5198.66	4699.23	5545.6	7249.33	5584.62	3872.6	8401.84	4889.71	4110.73	5441.43	6115	8750.47	7543.76	8263.8	4181.44	6865.64	10381.1	6952	6728.11	5677.95	9629.83	5571.93	11071.1	6339.42	5926.73	8097.99	9647.61	9206.03	9578.95	9136.32	4149.83	5083.01	10073.8	4487.2	7484.42	12841.2	5090.4	5238.8	12165.4	12603.7	11454.3	10408.7	8206.25	8632.62	7360.76	7444.88	5720.19
	4597.33	5214.09	5201.2	4704.85	5552.08	7261.23	5595.54	3876.9	8412.37	4897.34	4117.97	5445.46	6123.65	8767.98	7560.22	8280.38	4184.35	6874.26	10403.3	6967.32	6741.94	5680.1	9649.32	5581.88	11094.9	6351.98	5932.99	8106.51	9668.35	9225.87	9596.83	9154.95	4152.72	5088.93	10092.5	4493.2	7490.22	12867.9	5100.1	5244.2	12191.1	12629.6	11479.8	10435.2	8223.79	8643.26	7374.91	7460.18	5734.18
	4601.28	5223.17	5203.78	4710.53	5558.64	7273.24	5606.55	3881.25	8423.03	4905.05	4125.26	5449.55	6132.4	8785.65	7576.83	8297.1	4187.31	6882.98	10425.7	6982.77	6755.89	5682.28	9668.99	5591.9	11118.9	6364.64	5939.3	8115.16	9689.27	9245.88	9614.89	9173.76	4155.66	5094.92	10111.4	4499.23	7496.14	12894.8	5109.85	5249.65	12217.1	12655.8	11505.6	10462	8241.46	8653.99	7389.16	7475.59	5748.27
	4605.28	5232.31	5206.4	4716.26	5565.28	7285.37	5617.64	3885.63	8433.81	4912.83	4132.6	5453.7	6141.24	8803.48	7593.57	8313.97	4190.31	6891.78	10448.2	6998.34	6769.95	5684.49	9688.83	5601.98	11143.2	6377.39	5945.68	8123.95	9710.36	9266.08	9633.1	9192.73	4158.64	5101	10130.4	4505.31	7502.19	12921.9	5119.67	5255.13	12243.3	12682.2	11531.6	10488.9	8259.26	8664.82	7403.53	7491.13	5762.43
	4609.33	5241.52	5209.06	4722.04	5572	7297.62	5628.81	3890.04	8444.71	4920.68	4139.99	5457.91	6150.18	8821.47	7610.45	8330.98	4193.36	6900.68	10471	7014.03	6784.14	5686.73	9708.84	5612.14	11167.7	6390.25	5952.11	8132.88	9731.64	9286.47	9651.49	9211.88	4161.67	5107.14	10149.6	4511.43	7508.37	12949.3	5129.53	5260.66	12269.8	12708.8	11557.8	10516.1	8277.2	8675.74	7418.01	7506.78	5776.69
	4613.43	5250.78	5211.75	4727.89	5578.8	7309.99	5640.07	3894.49	8455.75	4928.61	4147.43	5462.18	6159.21	8839.62	7627.48	8348.13	4196.45	6909.66	10493.8	7029.84	6798.44	5689	9729.03	5622.37	11192.5	6403.22	5958.61	8141.94	9753.09	9307.04	9670.04	9231.2	4164.74	5113.37	10169	4517.59	7514.67	12976.9	5139.46	5266.24	12296.4	12735.6	11584.3	10543.4	8295.28	8686.76	7432.6	7522.54	5791.04
	4617.58	5260.12	5214.49	4733.79	5585.68	7322.47	5651.41	3898.98	8466.9	4936.61	4154.93	5466.51	6168.33	8857.93	7644.64	8365.43	4199.59	6918.74	10516.9	7045.78	6812.86	5691.3	9749.39	5632.67	11217.4	6416.28	5965.16	8151.14	9774.72	9327.79	9688.75	9250.69	4167.85	5119.66	10188.5	4523.79	7521.09	13004.8	5149.44	5271.85	12323.3	12762.7	11611	10571	8313.48	8697.88	7447.3	7538.42	5805.47
	4621.78	5269.51	5217.27	4739.74	5592.64	7335.07	5662.83	3903.5	8478.18	4944.68	4162.47	5470.9	6177.55	8876.4	7661.94	8382.88	4202.77	6927.9	10540.1	7061.84	6827.4	5693.64	9769.92	5643.04	11242.6	6429.44	5971.78	8160.47	9796.53	9348.73	9707.63	9270.35	4171.01	5126.04	10208.2	4530.03	7527.64	13032.8	5159.48	5277.51	12350.4	12790	11637.8	10598.7	8331.83	8709.09	7462.12	7554.42	5819.99
	4626.03	5278.97	5220.09	4745.75	5599.67	7347.79	5674.34	3908.06	8489.58	4952.83	4170.07	5475.35	6186.86	8895.03	7679.38	8400.46	4205.99	6937.16	10563.5	7078.02	6842.05	5696	9790.62	5653.49	11268.1	6442.71	5978.45	8169.94	9818.52	9369.85	9726.68	9290.19	4174.21	5132.49	10228.1	4536.32	7534.31	13061.2	5169.58	5283.21	12377.7	12817.6	11664.9	10626.7	8350.3	8720.39	7477.04	7570.54	5834.6
	4630.33	5288.5	5222.94	4751.82	5606.79	7360.63	5685.93	3912.65	8501.11	4961.04	4177.71	5479.86	6196.27	8913.83	7696.97	8418.2	4209.26	6946.5	10587	7094.33	6856.82	5698.4	9811.5	5664	11293.8	6456.07	5985.18	8179.54	9840.69	9391.15	9745.89	9310.21	4177.46	5139.01	10248.1	4542.64	7541.11	13089.7	5179.73	5288.95	12405.3	12845.4	11692.3	10654.8	8368.91	8731.79	7492.07	7586.77	5849.29
	4634.68	5298.08	5225.84	4757.94	5613.98	7373.58	5697.61	3917.28	8512.76	4969.34	4185.41	5484.43	6205.77	8932.78	7714.69	8436.07	4212.58	6955.93	10610.8	7110.76	6871.72	5700.83	9832.55	5674.58	11319.7	6469.54	5991.97	8189.28	9863.03	9412.64	9765.27	9330.39	4180.75	5145.61	10268.3	4549.01	7548.03	13118.5	5189.94	5294.74	12433	12873.4	11719.8	10683.1	8387.66	8743.28	7507.21	7603.12	5864.08
	4639.08	5307.73	5228.77	4764.12	5621.25	7386.65	5709.37	3921.95	8524.54	4977.7	4193.16	5489.06	6215.37	8951.9	7732.55	8454.1	4215.93	6965.46	10634.6	7127.31	6886.72	5703.29	9853.77	5685.24	11345.8	6483.11	5998.82	8199.16	9885.56	9434.32	9784.81	9350.75	4184.08	5152.29	10288.6	4555.41	7555.08	13147.6	5200.2	5300.56	12461	12901.7	11747.6	10711.7	8406.54	8754.87	7522.47	7619.58	5878.95
	4643.52	5317.45	5231.75	4770.35	5628.6	7399.84	5721.22	3926.65	8536.44	4986.14	4200.96	5493.75	6225.06	8971.18	7750.55	8472.26	4219.34	6975.07	10658.7	7143.98	6901.85	5705.78	9875.17	5695.96	11372.2	6496.78	6005.72	8209.17	9908.27	9456.18	9804.52	9371.28	4187.46	5159.04	10309.1	4561.86	7562.24	13176.8	5210.53	5306.43	12489.2	12930.1	11775.6	10740.4	8425.55	8766.55	7537.83	7636.16	5893.9
	4648.02	5327.22	5234.76	4776.64	5636.03	7413.15	5733.15	3931.38	8548.47	4994.65	4208.81	5498.51	6234.84	8990.62	7768.69	8490.58	4222.78	6984.77	10682.9	7160.77	6917.09	5708.3	9896.73	5706.75	11398.8	6510.55	6012.69	8219.32	9931.15	9478.22	9824.4	9391.99	4190.88	5165.87	10329.8	4568.35	7569.53	13206.4	5220.9	5312.34	12517.7	12958.9	11803.8	10769.4	8444.7	8778.33	7553.31	7652.85	5908.95
	4652.57	5337.06	5237.81	4782.99	5643.54	7426.57	5745.16	3936.15	8560.62	5003.23	4216.72	5503.32	6244.73	9010.22	7786.97	8509.03	4226.27	6994.56	10707.3	7177.69	6932.46	5710.86	9918.47	5717.62	11425.7	6524.42	6019.71	8229.6	9954.22	9500.45	9844.44	9412.86	4194.34	5172.77	10350.6	4574.87	7576.95	13236.1	5231.34	5318.29	12546.3	12987.8	11832.2	10798.6	8463.98	8790.2	7568.89	7669.66	5924.08
	4657.17	5346.96	5240.9	4789.39	5651.13	7440.11	5757.26	3940.96	8572.89	5011.88	4224.67	5508.19	6254.7	9029.98	7805.39	8527.64	4229.81	7004.43	10731.9	7194.74	6947.94	5713.45	9940.38	5728.55	11452.7	6538.39	6026.8	8240.02	9977.46	9522.87	9864.65	9433.92	4197.85	5179.75	10371.6	4581.44	7584.49	13266.1	5241.83	5324.28	12575.2	13017	11860.9	10827.9	8483.39	8802.17	7584.59	7686.58	5939.3
	4661.81	5356.93	5244.03	4795.84	5658.79	7453.77	5769.44	3945.8	8585.29	5020.61	4232.68	5513.12	6264.77	9049.91	7823.96	8546.38	4233.39	7014.4	10756.6	7211.9	6963.53	5716.07	9962.47	5739.55	11480.1	6552.46	6033.94	8250.57	10000.9	9545.47	9885.02	9455.14	4201.4	5186.8	10392.8	4588.05	7592.15	13296.3	5252.38	5330.31	12604.3	13046.5	11889.8	10857.5	8502.94	8814.23	7600.39	7703.62	5954.61
	4666.51	5366.95	5247.2	4802.36	5666.53	7467.54	5781.71	3950.68	8597.81	5029.41	4240.73	5518.11	6274.94	9069.99	7842.66	8565.28	4237.01	7024.45	10781.5	7229.19	6979.25	5718.73	9984.73	5750.63	11507.6	6566.63	6041.14	8261.26	10024.5	9568.26	9905.56	9476.54	4204.99	5193.93	10414.1	4594.7	7599.94	13326.8	5262.98	5336.39	12633.6	13076.1	11918.9	10887.2	8522.63	8826.39	7616.31	7720.77	5970
	4671.25	5377.04	5250.41	4808.92	5674.35	7481.44	5794.06	3955.59	8610.46	5038.29	4248.84	5523.15	6285.2	9090.24	7861.5	8584.32	4240.68	7034.59	10806.6	7246.6	6995.09	5721.42	10007.2	5761.77	11535.4	6580.9	6048.4	8272.09	10048.3	9591.24	9926.27	9498.12	4208.63	5201.13	10435.5	4601.39	7607.85	13357.5	5273.64	5342.5	12663.2	13106	11948.2	10917.2	8542.44	8838.64	7632.33	7738.04	5985.48
	4676.04	5387.2	5253.66	4815.55	5682.25	7495.45	5806.5	3960.53	8623.23	5047.24	4257	5528.26	6295.56	9110.65	7880.47	8603.5	4244.39	7044.82	10831.8	7264.13	7011.04	5724.14	10029.8	5772.98	11563.5	6595.27	6055.72	8283.05	10072.2	9614.4	9947.14	9519.87	4212.31	5208.41	10457.2	4608.12	7615.88	13388.4	5284.36	5348.66	12692.9	13136.1	11977.7	10947.4	8562.39	8850.98	7648.47	7755.42	6001.04
	4680.89	5397.41	5256.94	4822.22	5690.22	7509.58	5819.02	3965.51	8636.13	5056.26	4265.21	5533.43	6306.02	9131.23	7899.59	8622.83	4248.14	7055.13	10857.3	7281.79	7027.11	5726.9	10052.5	5784.26	11591.7	6609.74	6063.09	8294.14	10096.4	9637.76	9968.17	9541.79	4216.03	5215.76	10479	4614.88	7624.03	13419.6	5295.13	5354.86	12722.9	13166.5	12007.5	10977.7	8582.48	8863.42	7664.72	7772.92	6016.7
	4685.78	5407.69	5260.26	4828.96	5698.28	7523.82	5831.62	3970.53	8649.15	5065.35	4273.47	5538.66	6316.57	9151.97	7918.85	8642.31	4251.94	7065.53	10882.8	7299.57	7043.3	5729.69	10075.5	5795.61	11620.2	6624.32	6070.52	8305.37	10120.7	9661.3	9989.38	9563.89	4219.8	5223.19	10500.9	4621.69	7632.31	13451	5305.96	5361.1	12753.1	13197.1	12037.5	11008.3	8602.69	8875.96	7681.07	7790.53	6032.44
	4690.72	5418.03	5263.63	4835.74	5706.41	7538.19	5844.31	3975.58	8662.3	5074.52	4281.78	5543.94	6327.21	9172.86	7938.25	8661.93	4255.78	7076.02	10908.6	7317.48	7059.61	5732.51	10098.6	5807.04	11649	6638.99	6078.02	8316.74	10145.2	9685.02	10010.7	9586.16	4223.6	5230.69	10523	4628.54	7640.72	13482.7	5316.84	5367.37	12783.6	13227.9	12067.7	11039.1	8623.04	8888.59	7697.54	7808.25	6048.26
	4695.71	5428.43	5267.03	4842.59	5714.62	7552.67	5857.08	3980.66	8675.57	5083.76	4290.14	5549.29	6337.96	9193.93	7957.79	8681.7	4259.67	7086.6	10934.5	7335.5	7076.03	5735.37	10121.9	5818.52	11678	6653.76	6085.57	8328.24	10169.9	9708.94	10032.3	9608.61	4227.45	5238.27	10545.3	4635.43	7649.24	13514.5	5327.78	5373.69	12814.2	13259	12098.1	11070	8643.53	8901.31	7714.11	7826.09	6064.17
	4700.75	5438.89	5270.47	4849.49	5722.9	7567.26	5869.94	3985.78	8688.96	5093.07	4298.55	5554.69	6348.8	9215.15	7977.46	8701.62	4263.6	7097.26	10960.6	7353.65	7092.58	5738.26	10145.3	5830.08	11707.2	6668.63	6093.17	8339.87	10194.8	9733.04	10054	9631.23	4231.35	5245.92	10567.7	4642.35	7657.89	13546.7	5338.78	5380.05	12845.1	13290.3	12128.8	11101.2	8664.15	8914.13	7730.8	7844.04	6080.17
	4705.84	5449.42	5273.94	4856.44	5731.27	7581.98	5882.88	3990.93	8702.48	5102.46	4307.02	5560.16	6359.73	9236.54	7997.28	8721.68	4267.57	7108	10986.8	7371.93	7109.24	5741.19	10169	5841.71	11736.6	6683.6	6100.84	8351.64	10219.8	9757.33	10075.9	9654.03	4235.29	5253.65	10590.3	4649.32	7666.66	13579	5349.83	5386.45	12876.2	13321.9	12159.6	11132.6	8684.9	8927.04	7747.59	7862.1	6096.25
	4710.97	5460.01	5277.46	4863.45	5739.71	7596.81	5895.91	3996.12	8716.13	5111.92	4315.53	5565.68	6370.76	9258.09	8017.23	8741.89	4271.59	7118.84	11013.2	7390.33	7126.02	5744.15	10192.8	5853.41	11766.3	6698.66	6108.56	8363.55	10245.1	9781.81	10097.9	9677.01	4239.26	5261.46	10613.1	4656.32	7675.56	13611.6	5360.93	5392.89	12907.5	13353.6	12190.7	11164.1	8705.78	8940.05	7764.5	7880.28	6112.42
	4716.16	5470.65	5281.01	4870.51	5748.22	7611.76	5909.02	4001.34	8729.9	5121.45	4324.1	5571.26	6381.89	9279.8	8037.33	8762.25	4275.65	7129.75	11039.8	7408.85	7142.92	5747.15	10216.8	5865.17	11796.3	6713.83	6116.35	8375.59	10270.5	9806.49	10120.1	9700.15	4243.29	5269.33	10636	4663.36	7684.58	13644.5	5372.09	5399.37	12939.1	13385.6	12222	11195.9	8726.8	8953.15	7781.51	7898.57	6128.68
	4721.39	5481.36	5284.61	4877.63	5756.82	7626.83	5922.22	4006.59	8743.79	5131.06	4332.72	5576.9	6393.12	9301.68	8057.56	8782.75	4279.76	7140.76	11066.5	7427.5	7159.94	5750.18	10240.9	5877.01	11826.5	6729.1	6124.19	8387.77	10296.1	9831.35	10142.5	9723.48	4247.35	5277.29	10659.1	4670.44	7693.72	13677.5	5383.31	5405.89	12970.8	13417.9	12253.6	11227.9	8747.95	8966.35	7798.64	7916.97	6145.02
	4726.68	5492.14	5288.24	4884.81	5765.49	7642.02	5935.5	4011.88	8757.81	5140.74	4341.39	5582.6	6404.44	9323.72	8077.94	8803.4	4283.91	7151.84	11093.5	7446.27	7177.08	5753.25	10265.2	5888.91	11856.9	6744.46	6132.08	8400.08	10321.8	9856.4	10165	9746.98	4251.46	5285.31	10682.3	4677.56	7702.98	13710.8	5394.58	5412.45	13002.8	13450.4	12285.3	11260.1	8769.24	8979.64	7815.87	7935.48	6161.44
	4732.01	5502.97	5291.9	4892.04	5774.24	7657.32	5948.86	4017.2	8771.95	5150.49	4350.11	5588.36	6415.86	9345.93	8098.45	8824.19	4288.1	7163.02	11120.5	7465.16	7194.34	5756.35	10289.7	5900.88	11887.5	6759.93	6140.04	8412.53	10347.8	9881.64	10187.7	9770.65	4255.61	5293.42	10705.7	4684.72	7712.37	13744.4	5405.91	5419.05	13035.1	13483.1	12317.3	11292.5	8790.65	8993.02	7833.21	7954.11	6177.96
	4737.39	5513.87	5295.61	4899.32	5783.07	7672.74	5962.31	4022.56	8786.22	5160.32	4358.88	5594.18	6427.38	9368.3	8119.1	8845.14	4292.33	7174.28	11147.8	7484.18	7211.71	5759.49	10314.4	5912.92	11918.4	6775.49	6148.05	8425.11	10373.9	9907.07	10210.5	9794.5	4259.8	5301.59	10729.2	4691.92	7721.88	13778.2	5417.29	5425.69	13067.5	13516	12349.5	11325.1	8812.2	9006.5	7850.66	7972.85	6194.55
	4742.82	5524.82	5299.36	4906.66	5791.97	7688.28	5975.85	4027.95	8800.61	5170.22	4367.7	5600.05	6439	9390.83	8139.89	8866.23	4296.61	7185.62	11175.2	7503.32	7229.21	5762.66	10339.3	5925.03	11949.6	6791.15	6156.12	8437.83	10400.2	9932.69	10233.6	9818.53	4264.03	5309.85	10752.9	4699.16	7731.52	13812.2	5428.72	5432.36	13100.1	13549.2	12382	11357.9	8833.89	9020.08	7868.23	7991.69	6211.23
	4748.3	5535.84	5303.14	4914.05	5800.95	7703.94	5989.47	4033.37	8815.13	5180.19	4376.57	5605.99	6450.71	9413.53	8160.82	8887.47	4300.94	7197.04	11202.8	7522.58	7246.82	5765.87	10364.3	5937.2	11981	6806.91	6164.25	8450.68	10426.7	9958.5	10256.8	9842.73	4268.31	5318.17	10776.8	4706.43	7741.28	13846.4	5440.21	5439.08	13133	13582.6	12414.6	11390.8	8855.71	9033.74	7885.9	8010.66	6228
	4753.82	5546.92	5306.96	4921.5	5810.01	7719.72	6003.17	4038.83	8829.78	5190.24	4385.5	5611.98	6462.52	9436.39	8181.89	8908.86	4305.3	7208.56	11230.6	7541.97	7264.55	5769.12	10389.4	5949.45	12012.6	6822.77	6172.44	8463.67	10453.4	9984.51	10280.1	9867.11	4272.62	5326.58	10800.8	4713.74	7751.16	13880.9	5451.76	5445.84	13166.1	13616.3	12447.5	11424	8877.65	9047.51	7903.68	8029.73	6244.85
	4759.4	5558.05	5310.82	4929.01	5819.15	7735.61	6016.96	4044.32	8844.55	5200.36	4394.47	5618.03	6474.43	9459.42	8203.1	8930.39	4309.71	7220.15	11258.5	7561.48	7282.41	5772.4	10414.8	5961.76	12044.5	6838.73	6180.68	8476.79	10480.3	10010.7	10303.7	9891.67	4276.98	5335.05	10824.9	4721.09	7761.16	13915.7	5463.36	5452.63	13199.5	13650.1	12480.6	11457.4	8899.74	9061.36	7921.56	8048.91	6261.79
	4765.02	5569.25	5314.71	4936.56	5828.36	7751.62	6030.83	4049.84	8859.44	5210.56	4403.5	5624.14	6486.44	9482.61	8224.45	8952.07	4314.17	7231.83	11286.6	7581.12	7300.38	5775.72	10440.3	5974.14	12076.6	6854.78	6188.98	8490.05	10507.3	10037.1	10327.4	9916.4	4281.39	5343.6	10849.3	4728.47	7771.29	13950.6	5475.01	5459.47	13233	13684.3	12513.9	11491	8921.95	9075.32	7939.56	8068.2	6278.81
	4770.69	5580.51	5318.65	4944.18	5837.64	7767.75	6044.79	4055.4	8874.46	5220.83	4412.58	5630.31	6498.54	9505.96	8245.93	8973.9	4318.67	7243.59	11314.8	7600.88	7318.47	5779.07	10466	5986.59	12108.9	6870.93	6197.34	8503.44	10534.6	10063.7	10351.2	9941.31	4285.83	5352.23	10873.7	4735.9	7781.54	13985.8	5486.72	5466.34	13266.8	13718.6	12547.5	11524.8	8944.3	9089.36	7957.67	8087.61	6295.92
	4776.41	5591.83	5322.62	4951.85	5847.01	7783.99	6058.84	4060.99	8889.61	5231.17	4421.71	5636.54	6510.75	9529.48	8267.55	8995.88	4323.21	7255.43	11343.2	7620.77	7336.68	5782.47	10491.9	5999.1	12141.5	6887.18	6205.76	8516.97	10562	10090.4	10375.3	9966.4	4290.31	5360.93	10898.4	4743.36	7791.92	14021.2	5498.48	5473.25	13300.8	13753.2	12581.2	11558.8	8966.78	9103.5	7975.88	8107.12	6313.11
	4782.18	5603.22	5326.63	4959.57	5856.45	7800.36	6072.96	4066.61	8904.88	5241.59	4430.89	5642.82	6523.05	9553.17	8289.32	9018.01	4327.79	7267.36	11371.8	7640.78	7355	5785.9	10517.9	6011.68	12174.4	6903.53	6214.23	8530.64	10589.6	10117.4	10399.5	9991.66	4294.84	5369.71	10923.2	4750.86	7802.42	14056.9	5510.3	5480.2	13335	13788	12615.2	11593	8989.39	9117.74	7994.21	8126.75	6330.38
	4788	5614.66	5330.67	4967.35	5865.97	7816.84	6087.18	4072.26	8920.27	5252.08	4440.12	5649.17	6535.45	9577.02	8311.22	9040.28	4332.42	7279.37	11400.6	7660.91	7373.45	5789.36	10544.2	6024.33	12207.5	6919.98	6222.76	8544.44	10617.4	10144.6	10423.8	10017.1	4299.41	5378.56	10948.1	4758.4	7813.04	14092.8	5522.17	5487.19	13369.4	13823.1	12649.4	11627.5	9012.14	9132.07	8012.64	8146.48	6347.74
	4793.86	5626.16	5334.76	4975.18	5875.56	7833.44	6101.48	4077.95	8935.79	5262.64	4449.4	5655.57	6547.95	9601.03	8333.26	9062.7	4337.09	7291.46	11429.5	7681.17	7392.02	5792.87	10570.5	6037.05	12240.8	6936.52	6231.34	8558.38	10645.3	10171.9	10448.4	10042.7	4304.02	5387.48	10973.2	4765.97	7823.78	14129	5534.09	5494.21	13404.1	13858.4	12683.9	11662.1	9035.02	9146.49	8031.18	8166.33	6365.18
	4799.77	5637.72	5338.88	4983.06	5885.23	7850.15	6115.86	4083.67	8951.44	5273.28	4458.73	5662.03	6560.55	9625.21	8355.44	9085.28	4341.8	7303.64	11458.6	7701.55	7410.7	5796.41	10597.1	6049.83	12274.4	6953.16	6239.99	8572.45	10673.5	10199.5	10473.1	10068.5	4308.67	5396.48	10998.4	4773.58	7834.65	14165.4	5546.07	5501.28	13439	13893.9	12718.5	11696.9	9058.03	9161.01	8049.83	8186.28	6382.71
	4805.73	5649.35	5343.04	4991	5894.97	7866.99	6130.33	4089.42	8967.21	5283.99	4468.12	5668.55	6573.25	9649.56	8377.76	9108	4346.56	7315.9	11487.8	7722.06	7429.5	5799.98	10623.8	6062.68	12308.2	6969.9	6248.69	8586.65	10701.8	10227.2	10497.9	10094.5	4313.36	5405.56	11023.9	4781.22	7845.64	14202	5558.1	5508.38	13474.1	13929.6	12753.4	11731.9	9081.17	9175.63	8068.59	8206.35	6400.32
	4811.74	5661.03	5347.23	4999	5904.8	7883.94	6144.88	4095.21	8983.11	5294.77	4477.55	5675.12	6586.04	9674.06	8400.21	9130.86	4351.36	7328.24	11517.2	7742.69	7448.42	5803.6	10650.7	6075.6	12342.3	6986.73	6257.45	8600.99	10730.3	10255.1	10522.9	10120.6	4318.1	5414.71	11049.4	4788.91	7856.76	14238.8	5570.19	5515.52	13509.4	13965.6	12788.5	11767.1	9104.44	9190.33	8087.46	8226.52	6418.01
	4817.8	5672.77	5351.46	5007.05	5914.69	7901.01	6159.52	4101.03	8999.13	5305.63	4487.03	5681.75	6598.94	9698.74	8422.81	9153.88	4356.2	7340.66	11546.8	7763.45	7467.46	5807.25	10677.8	6088.59	12376.6	7003.66	6266.26	8615.47	10759	10283.3	10548.1	10147	4322.87	5423.93	11075.1	4796.63	7867.99	14275.9	5582.33	5522.7	13545	14001.9	12823.9	11802.5	9127.85	9205.13	8106.43	8246.8	6435.79
	4823.9	5684.58	5355.73	5015.15	5924.67	7918.2	6174.24	4106.88	9015.27	5316.56	4496.57	5688.44	6611.93	9723.58	8445.54	9177.05	4361.09	7353.16	11576.5	7784.33	7486.62	5810.94	10705.1	6101.64	12411.1	7020.69	6275.13	8630.09	10787.9	10311.6	10573.5	10173.5	4327.68	5433.23	11101	4804.38	7879.36	14313.2	5594.52	5529.91	13580.8	14038.3	12859.4	11838.1	9151.39	9220.03	8125.51	8267.19	6453.65
	4830.05	5696.44	5360.04	5023.31	5934.72	7935.51	6189.05	4112.76	9031.54	5327.56	4506.16	5695.19	6625.02	9748.58	8468.41	9200.36	4366.01	7365.75	11606.5	7805.34	7505.9	5814.66	10732.5	6114.75	12446	7037.82	6284.06	8644.83	10816.9	10340.1	10599	10200.1	4332.54	5442.6	11127	4812.18	7890.84	14350.8	5606.76	5537.17	13616.8	14075	12895.2	11874	9175.06	9235.02	8144.7	8287.69	6471.59
	4836.25	5708.37	5364.39	5031.52	5944.84	7952.93	6203.94	4118.67	9047.94	5338.64	4515.79	5701.99	6638.21	9773.75	8491.42	9223.82	4370.98	7378.41	11636.5	7826.47	7525.29	5818.42	10760.1	6127.94	12481	7055.04	6293.04	8659.72	10846.2	10368.8	10624.7	10227	4337.44	5452.05	11153.2	4820.01	7902.45	14388.6	5619.06	5544.46	13653	14111.9	12931.2	11910	9198.86	9250.1	8163.99	8308.29	6489.62
	4842.49	5720.35	5368.77	5039.78	5955.04	7970.47	6218.92	4124.62	9064.46	5349.79	4525.48	5708.85	6651.5	9799.09	8514.57	9247.43	4376	7391.16	11666.8	7847.72	7544.8	5822.22	10787.8	6141.19	12516.3	7072.36	6302.08	8674.74	10875.6	10397.7	10650.6	10254	4342.37	5461.57	11179.5	4827.87	7914.18	14426.6	5631.41	5551.78	13689.4	14149.1	12967.5	11946.2	9222.8	9265.28	8183.4	8329	6507.73
	4848.79	5732.4	5373.19	5048.1	5965.32	7988.13	6233.98	4130.6	9081.1	5361.01	4535.22	5715.76	6664.89	9824.59	8537.86	9271.19	4381.05	7403.98	11697.2	7869.1	7564.43	5826.06	10815.7	6154.51	12551.8	7089.77	6311.17	8689.89	10905.2	10426.8	10676.6	10281.2	4347.35	5471.16	11206	4835.77	7926.03	14464.9	5643.81	5559.15	13726.1	14186.5	13003.9	11982.6	9246.86	9280.55	8202.91	8349.82	6525.92
	4855.12	5744.5	5377.64	5056.47	5975.67	8005.91	6249.12	4136.6	9097.87	5372.31	4545	5722.74	6678.38	9850.25	8561.28	9295.1	4386.15	7416.89	11727.7	7890.6	7584.18	5829.93	10843.8	6167.89	12587.6	7107.29	6320.32	8705.18	10935	10456.1	10702.8	10308.6	4352.37	5480.83	11232.7	4843.71	7938.01	14503.4	5656.27	5566.55	13763	14224.1	13040.6	12019.3	9271.06	9295.92	8222.53	8370.75	6544.2
	4861.51	5756.66	5382.14	5064.9	5986.09	8023.81	6264.36	4142.65	9114.76	5383.68	4554.84	5729.76	6691.97	9876.08	8584.85	9319.16	4391.29	7429.88	11758.5	7912.23	7604.04	5833.84	10872.1	6181.34	12623.7	7124.9	6329.53	8720.61	10965	10485.6	10729.2	10336.2	4357.42	5490.58	11259.5	4851.68	7950.11	14542.1	5668.78	5573.99	13800.1	14262	13077.5	12056.1	9295.39	9311.38	8242.25	8391.79	6562.56
	4867.94	5768.89	5386.67	5073.37	5996.6	8041.82	6279.67	4148.72	9131.78	5395.13	4564.73	5736.85	6705.65	9902.07	8608.55	9343.37	4396.47	7442.95	11789.4	7933.98	7624.02	5837.79	10900.6	6194.85	12660	7142.6	6338.79	8736.17	10995.2	10515.3	10755.7	10363.9	4362.52	5500.39	11286.4	4859.68	7962.34	14581.1	5681.34	5581.46	13837.4	14300	13114.6	12093.1	9319.86	9326.94	8262.08	8412.93	6581
	4874.42	5781.17	5391.23	5081.91	6007.17	8059.95	6295.07	4154.82	9148.92	5406.64	4574.67	5743.99	6719.44	9928.23	8632.38	9367.72	4401.7	7456.1	11820.4	7955.86	7644.12	5841.77	10929.2	6208.44	12696.5	7160.4	6348.11	8751.87	11025.5	10545.2	10782.4	10391.8	4367.66	5510.29	11313.5	4867.73	7974.68	14620.3	5693.95	5588.97	13875	14338.4	13152	12130.4	9344.45	9342.58	8282.02	8434.17	6599.52
	4880.95	5793.52	5395.84	5090.49	6017.82	8078.2	6310.56	4160.96	9166.19	5418.23	4584.65	5751.18	6733.32	9954.56	8656.36	9392.23	4406.96	7469.32	11851.7	7977.86	7664.34	5845.79	10957.9	6222.08	12733.3	7178.3	6357.48	8767.7	11056.1	10575.3	10809.2	10419.9	4372.83	5520.25	11340.8	4875.8	7987.15	14659.8	5706.61	5596.51	13912.7	14376.9	13189.6	12167.8	9369.17	9358.33	8302.06	8455.53	6618.13
	4887.52	5805.92	5400.48	5099.13	6028.55	8096.56	6326.13	4167.12	9183.58	5429.9	4594.69	5758.44	6747.3	9981.05	8680.47	9416.88	4412.27	7482.63	11883.1	7999.99	7684.67	5849.85	10986.9	6235.79	12770.3	7196.3	6366.91	8783.67	11086.8	10605.5	10836.3	10448.2	4378.05	5530.29	11368.2	4883.91	7999.75	14699.4	5719.33	5604.1	13950.7	14415.7	13227.4	12205.5	9394.03	9374.16	8322.21	8476.98	6636.82
	4894.14	5818.39	5405.15	5107.82	6039.35	8115.05	6341.79	4173.32	9201.1	5441.63	4604.78	5765.74	6761.38	10007.7	8704.73	9441.69	4417.62	7496.02	11914.6	8022.24	7705.12	5853.94	11016	6249.57	12807.6	7214.38	6376.39	8799.78	11117.7	10636	10863.5	10476.7	4383.31	5540.41	11395.7	4892.06	8012.47	14739.4	5732.1	5611.71	13989	14454.7	13265.4	12243.3	9419.02	9390.09	8342.47	8498.55	6655.59
	4900.81	5830.91	5409.87	5116.57	6050.23	8133.65	6357.53	4179.54	9218.73	5453.44	4614.92	5773.11	6775.56	10034.5	8729.11	9466.64	4423.02	7509.48	11946.3	8044.62	7725.68	5858.07	11045.3	6263.41	12845.1	7232.57	6385.93	8816.02	11148.8	10666.7	10890.8	10505.3	4388.6	5550.6	11423.5	4900.24	8025.31	14779.5	5744.91	5619.37	14027.4	14494	13303.7	12281.4	9444.14	9406.12	8362.83	8520.22	6674.44
	4907.52	5843.49	5414.62	5125.37	6061.18	8152.37	6373.35	4185.8	9236.5	5465.33	4625.11	5780.52	6789.84	10061.5	8753.64	9491.74	4428.45	7523.03	11978.2	8067.12	7746.36	5862.24	11074.8	6277.32	12882.9	7250.85	6395.53	8832.4	11180	10697.5	10918.3	10534.1	4393.94	5560.86	11451.3	4908.46	8038.27	14819.9	5757.78	5627.06	14066	14533.4	13342.2	12319.6	9469.39	9422.24	8383.3	8541.99	6693.38
	4914.28	5856.14	5419.41	5134.22	6072.21	8171.21	6389.26	4192.09	9254.38	5477.28	4635.34	5788	6804.22	10088.7	8778.3	9516.99	4433.93	7536.65	12010.3	8089.75	7767.16	5866.45	11104.4	6291.29	12920.9	7269.23	6405.18	8848.91	11211.5	10728.6	10946	10563.1	4399.31	5571.19	11479.3	4916.71	8051.36	14860.5	5770.71	5634.78	14104.9	14573.1	13380.9	12358	9494.77	9438.45	8403.87	8563.87	6712.39
	4921.08	5868.84	5424.23	5143.12	6083.31	8190.16	6405.26	4198.41	9272.4	5489.31	4645.63	5795.53	6818.7	10116	8803.1	9542.39	4439.44	7550.35	12042.5	8112.5	7788.07	5870.69	11134.2	6305.33	12959.2	7287.7	6414.88	8865.56	11243.1	10759.9	10973.9	10592.2	4404.72	5581.61	11507.5	4924.99	8064.57	14901.4	5783.68	5642.54	14144	14613.1	13419.8	12396.7	9520.28	9454.75	8424.55	8585.85	6731.49
	4927.93	5881.6	5429.09	5152.08	6094.48	8209.24	6421.34	4204.76	9290.53	5501.41	4655.97	5803.11	6833.28	10143.5	8828.04	9567.94	4445	7564.13	12074.8	8135.37	7809.1	5874.97	11164.2	6319.43	12997.7	7306.26	6424.64	8882.34	11275	10791.3	11001.9	10621.6	4410.17	5592.09	11535.8	4933.31	8077.91	14942.5	5796.7	5650.34	14183.3	14653.2	13459	12435.5	9545.92	9471.15	8445.33	8607.93	6750.67
	4934.83	5894.42	5433.99	5161.08	6105.73	8228.43	6437.5	4211.14	9308.79	5513.59	4666.35	5810.74	6847.95	10171.1	8853.12	9593.64	4450.6	7577.99	12107.4	8158.37	7830.25	5879.28	11194.4	6333.6	13036.4	7324.93	6434.45	8899.26	11307	10823	11030.1	10651.1	4415.66	5602.65	11564.3	4941.66	8091.37	14983.8	5809.78	5658.17	14222.9	14693.6	13498.4	12474.6	9571.69	9487.65	8466.22	8630.12	6769.93
	4941.77	5907.31	5438.92	5170.15	6117.05	8247.74	6453.75	4217.55	9327.17	5525.83	4676.79	5818.44	6862.73	10198.9	8878.33	9619.48	4456.24	7591.92	12140.1	8181.49	7851.5	5883.64	11224.7	6347.83	13075.5	7343.68	6444.32	8916.32	11339.2	10854.9	11058.4	10680.8	4421.19	5613.28	11592.9	4950.05	8104.95	15025.3	5822.9	5666.03	14262.7	14734.3	13538	12513.8	9597.59	9504.24	8487.21	8652.41	6789.27
	4948.75	5920.25	5443.89	5179.26	6128.45	8267.16	6470.08	4223.99	9345.68	5538.15	4687.28	5826.18	6877.61	10226.9	8903.68	9645.48	4461.93	7605.94	12172.9	8204.74	7872.88	5888.03	11255.2	6362.13	13114.7	7362.53	6454.24	8933.52	11371.6	10886.9	11087	10710.7	4426.76	5623.99	11621.7	4958.47	8118.65	15067.1	5836.07	5673.93	14302.6	14775.1	13577.8	12553.3	9623.63	9520.92	8508.31	8674.81	6808.69
	4955.79	5933.25	5448.89	5188.43	6139.92	8286.71	6486.5	4230.46	9364.31	5550.55	4697.81	5833.98	6892.58	10255	8929.16	9671.63	4467.65	7620.03	12206	8228.12	7894.37	5892.45	11285.8	6376.49	13154.3	7381.48	6464.22	8950.85	11404.1	10919.2	11115.6	10740.7	4432.36	5634.76	11650.6	4966.92	8132.48	15109.2	5849.3	5681.86	14342.8	14816.2	13617.9	12593	9649.79	9537.69	8529.51	8697.3	6828.19
	4962.86	5946.3	5453.93	5197.64	6151.46	8306.37	6503	4236.96	9383.07	5563.01	4708.39	5841.84	6907.66	10283.3	8954.78	9697.92	4473.42	7634.19	12239.1	8251.62	7915.97	5896.92	11316.6	6390.91	13194	7400.52	6474.25	8968.31	11436.9	10951.6	11144.5	10770.9	4438.01	5645.62	11679.7	4975.4	8146.44	15151.4	5862.57	5689.83	14383.3	14857.5	13658.2	12632.8	9676.08	9554.56	8550.82	8719.9	6847.77
	4969.99	5959.42	5459.01	5206.91	6163.08	8326.15	6519.59	4243.49	9401.94	5575.55	4719.03	5849.74	6922.83	10311.8	8980.54	9724.37	4479.22	7648.44	12272.5	8275.24	7937.69	5901.42	11347.6	6405.4	13234.1	7419.65	6484.33	8985.92	11469.8	10984.3	11173.5	10801.3	4443.69	5656.55	11708.9	4983.92	8160.52	15193.9	5875.9	5697.83	14423.9	14899.1	13698.7	12672.9	9702.5	9571.52	8572.23	8742.6	6867.44
	4977.15	5972.6	5464.13	5216.24	6174.78	8346.05	6536.26	4250.04	9420.94	5588.16	4729.71	5857.71	6938.11	10340.5	9006.43	9750.96	4485.07	7662.76	12306	8298.98	7959.53	5905.96	11378.8	6419.95	13274.3	7438.88	6494.47	9003.66	11503	11017.1	11202.7	10831.9	4449.41	5667.55	11738.3	4992.47	8174.72	15236.7	5889.27	5705.87	14464.8	14940.8	13739.4	12713.1	9729.06	9588.58	8593.74	8765.4	6887.18
	4984.37	5985.83	5469.28	5225.61	6186.54	8366.06	6553.02	4256.63	9440.07	5600.84	4740.44	5865.72	6953.48	10369.3	9032.46	9777.7	4490.96	7677.15	12339.6	8322.86	7981.47	5910.53	11410.1	6434.56	13314.9	7458.21	6504.66	9021.53	11536.3	11050.2	11232	10862.7	4455.16	5678.62	11767.8	5001.06	8189.04	15279.6	5902.7	5713.94	14505.8	14982.8	13780.4	12753.6	9755.74	9605.73	8615.36	8788.3	6907
	4991.63	5999.13	5474.46	5235.04	6198.38	8386.19	6569.86	4263.25	9459.32	5613.6	4751.22	5873.79	6968.95	10398.2	9058.63	9804.6	4496.89	7691.62	12373.5	8346.85	8003.54	5915.15	11441.6	6449.24	13355.6	7477.62	6514.9	9039.54	11569.8	11083.4	11261.5	10893.6	4460.96	5689.77	11797.5	5009.68	8203.49	15322.8	5916.17	5722.04	14547.2	15025.1	13821.6	12794.2	9782.55	9622.97	8637.07	8811.3	6926.9
	4998.93	6012.48	5479.69	5244.52	6210.29	8406.44	6586.78	4269.89	9478.69	5626.43	4762.05	5881.91	6984.53	10427.4	9084.93	9831.64	4502.86	7706.17	12407.5	8370.97	8025.71	5919.8	11473.3	6463.98	13396.7	7497.13	6525.2	9057.69	11603.4	11116.9	11291.2	10924.7	4466.79	5700.99	11827.3	5018.33	8218.07	15366.3	5929.69	5730.17	14588.7	15067.5	13863	12835.1	9809.49	9640.31	8658.9	8834.4	6946.88
	5006.28	6025.9	5484.95	5254.05	6222.28	8426.81	6603.79	4276.57	9498.18	5639.33	4772.92	5890.08	7000.2	10456.6	9111.36	9858.83	4508.87	7720.8	12441.6	8395.22	8048	5924.48	11505.1	6478.78	13437.9	7516.73	6535.55	9075.98	11637.3	11150.5	11321.1	10956	4472.66	5712.28	11857.3	5027.01	8232.77	15409.9	5943.26	5738.34	14630.4	15110.2	13904.6	12876.1	9836.56	9657.74	8680.82	8857.6	6966.94
	5013.67	6039.37	5490.24	5263.63	6234.34	8447.3	6620.89	4283.27	9517.8	5652.3	4783.85	5898.31	7015.97	10486.1	9137.93	9886.17	4514.92	7735.5	12475.9	8419.59	8070.4	5929.21	11537.1	6493.65	13479.5	7536.43	6545.96	9094.4	11671.4	11184.4	11351.1	10987.5	4478.57	5723.65	11887.5	5035.72	8247.59	15453.8	5956.88	5746.55	14672.4	15153.1	13946.5	12917.4	9863.76	9675.26	8702.85	8880.9	6987.08
	5021.11	6052.9	5495.57	5273.26	6246.47	8467.9	6638.06	4290	9537.54	5665.35	4794.82	5906.59	7031.84	10515.7	9164.64	9913.66	4521.01	7750.27	12510.4	8444.08	8092.92	5933.97	11569.3	6508.58	13521.3	7556.22	6556.42	9112.96	11705.6	11218.4	11381.2	11019.1	4484.51	5735.1	11917.7	5044.47	8262.54	15498	5970.55	5754.78	14714.5	15196.2	13988.6	12958.8	9891.08	9692.88	8724.98	8904.3	7007.3
	5028.59	6066.48	5500.94	5282.94	6258.68	8488.62	6655.33	4296.77	9557.41	5678.46	4805.85	5914.92	7047.82	10545.5	9191.48	9941.3	4527.14	7765.12	12545	8468.7	8115.54	5938.77	11601.6	6523.57	13563.3	7576.1	6566.93	9131.66	11740	11252.7	11411.6	11050.9	4490.5	5746.61	11948.2	5053.24	8277.61	15542.3	5984.26	5763.05	14756.9	15239.6	14030.9	13000.5	9918.54	9710.59	8747.21	8927.8	7027.59
	5036.11	6080.13	5506.34	5292.68	6270.96	8509.46	6672.67	4303.55	9577.4	5691.65	4816.92	5923.31	7063.89	10575.5	9218.46	9969.09	4533.32	7780.04	12579.8	8493.44	8138.28	5943.6	11634.2	6538.62	13605.6	7596.08	6577.49	9150.49	11774.6	11287.2	11442.1	11082.9	4496.51	5758.2	11978.7	5062.05	8292.8	15586.9	5998.03	5771.35	14799.6	15283.2	14073.5	13042.3	9946.12	9728.39	8769.54	8951.39	7047.97
	5043.68	6093.84	5511.78	5302.47	6283.31	8530.41	6690.1	4310.37	9597.51	5704.92	4828.04	5931.75	7080.06	10605.6	9245.57	9997.03	4539.53	7795.04	12614.7	8518.3	8161.14	5948.48	11666.8	6553.73	13648.1	7616.14	6588.11	9169.46	11809.4	11321.8	11472.7	11115.1	4502.57	5769.86	12009.5	5070.89	8308.12	15631.8	6011.84	5779.68	14842.4	15327	14116.2	13084.4	9973.83	9746.29	8791.98	8975.09	7068.42
	5051.3	6107.6	5517.25	5312.3	6295.73	8551.48	6707.62	4317.22	9617.74	5718.25	4839.2	5940.24	7096.34	10635.9	9272.81	10025.1	4545.78	7810.11	12649.8	8543.29	8184.1	5953.39	11699.7	6568.91	13690.9	7636.3	6598.78	9188.57	11844.4	11356.7	11503.5	11147.4	4508.66	5781.6	12040.3	5079.76	8323.57	15676.8	6025.7	5788.05	14885.4	15371	14159.2	13126.6	10001.7	9764.28	8814.51	8998.88	7088.95
	5058.95	6121.42	5522.76	5322.19	6308.23	8572.67	6725.21	4324.09	9638.1	5731.66	4850.42	5948.78	7112.71	10666.3	9300.19	10053.4	4552.08	7825.26	12685.1	8568.4	8207.18	5958.34	11732.7	6584.15	13734	7656.55	6609.5	9207.82	11879.6	11391.7	11534.5	11180	4514.79	5793.41	12071.3	5088.66	8339.14	15722.1	6039.61	5796.45	14928.7	15415.3	14202.4	13169.1	10029.6	9782.36	8837.15	9022.76	7109.55
	5066.66	6135.3	5528.31	5332.13	6320.8	8593.98	6742.9	4330.99	9658.58	5745.14	4861.68	5957.37	7129.18	10696.9	9327.7	10081.7	4558.41	7840.48	12720.5	8593.64	8230.36	5963.32	11765.9	6599.45	13777.3	7676.9	6620.28	9227.2	11914.9	11427	11565.7	11212.7	4520.96	5805.29	12102.5	5097.6	8354.83	15767.6	6053.56	5804.87	14972.2	15459.8	14245.9	13211.7	10057.7	9800.54	8859.88	9046.74	7130.24
	5074.4	6149.24	5533.89	5342.12	6333.44	8615.4	6760.66	4337.92	9679.18	5758.69	4872.99	5966.02	7145.75	10727.7	9355.35	10110.3	4564.78	7855.77	12756.1	8619	8253.66	5968.34	11799.2	6614.81	13820.8	7697.33	6631.1	9246.72	11950.5	11462.4	11597	11245.5	4527.16	5817.24	12133.8	5106.56	8370.65	15813.4	6067.56	5813.34	15015.9	15504.5	14289.6	13254.6	10086	9818.81	8882.72	9070.82	7151
	5082.19	6163.23	5539.5	5352.16	6346.15	8636.95	6778.51	4344.88	9699.9	5772.31	4884.35	5974.71	7162.43	10758.7	9383.12	10139	4571.2	7871.13	12791.8	8644.49	8277.07	5973.4	11832.7	6630.24	13864.6	7717.86	6641.98	9266.38	11986.2	11498.1	11628.5	11278.6	4533.4	5829.27	12165.3	5115.55	8386.59	15859.4	6081.61	5821.83	15059.8	15549.4	14333.5	13297.6	10114.3	9837.17	8905.66	9094.99	7171.83
	5090.02	6177.29	5545.16	5362.26	6358.94	8658.6	6796.45	4351.86	9720.75	5786	4895.76	5983.46	7179.2	10789.8	9411.04	10167.8	4577.65	7886.57	12827.7	8670.09	8300.59	5978.5	11866.4	6645.72	13908.7	7738.47	6652.91	9286.17	12022.1	11534	11660.1	11311.8	4539.67	5841.37	12196.9	5124.58	8402.66	15905.6	6095.71	5830.35	15103.9	15594.5	14377.6	13340.8	10142.8	9855.62	8928.69	9119.26	7192.75
	5097.9	6191.4	5550.84	5372.4	6371.8	8680.38	6814.46	4358.87	9741.72	5799.77	4907.21	5992.26	7196.07	10821	9439.08	10196.8	4584.14	7902.08	12863.7	8695.83	8324.22	5983.64	11900.2	6661.26	13953	7759.18	6663.9	9306.1	12058.2	11570	11691.9	11345.2	4545.98	5853.55	12228.6	5133.63	8418.86	15952.1	6109.85	5838.91	15148.3	15639.9	14421.9	13384.2	10171.4	9874.17	8951.83	9143.62	7213.74
	5105.82	6205.57	5556.57	5382.59	6384.73	8702.27	6832.56	4365.91	9762.81	5813.61	4918.71	6001.11	7213.05	10852.5	9467.26	10225.9	4590.68	7917.66	12899.9	8721.68	8347.96	5988.81	11934.2	6676.87	13997.5	7779.98	6674.93	9326.17	12094.5	11606.3	11723.9	11378.8	4552.33	5865.8	12260.5	5142.71	8435.18	15998.7	6124.04	5847.49	15192.8	15685.5	14466.5	13427.9	10200.1	9892.82	8975.07	9168.08	7234.8
	5113.78	6219.79	5562.32	5392.83	6397.73	8724.28	6850.75	4372.98	9784.03	5827.51	4930.26	6010.01	7230.12	10884.1	9495.57	10255.2	4597.25	7933.32	12936.3	8747.66	8371.81	5994.02	11968.4	6692.53	14042.4	7800.87	6686.02	9346.38	12131	11642.8	11756.1	11412.6	4558.71	5878.12	12292.6	5151.83	8451.62	16045.6	6138.27	5856.11	15237.6	15731.3	14511.3	13471.7	10229	9911.55	8998.4	9192.62	7255.94
	5121.79	6234.08	5568.12	5403.13	6410.8	8746.41	6869.01	4380.07	9805.37	5841.49	4941.86	6018.96	7247.3	10915.8	9524.01	10284.6	4603.86	7949.04	12972.8	8773.76	8395.76	5999.27	12002.8	6708.26	14087.4	7821.85	6697.15	9366.73	12167.6	11679.4	11788.4	11446.5	4565.12	5890.51	12324.8	5160.97	8468.19	16092.8	6152.55	5864.75	15282.6	15777.3	14556.3	13515.7	10257.9	9930.38	9021.83	9217.26	7277.16
	5129.84	6248.42	5573.95	5413.47	6423.95	8768.65	6887.36	4387.19	9826.82	5855.55	4953.5	6027.96	7264.57	10947.7	9552.58	10314.2	4610.51	7964.84	13009.5	8799.98	8419.83	6004.55	12037.3	6724.04	14132.8	7842.92	6708.34	9387.21	12204.4	11716.3	11820.8	11480.6	4571.58	5902.98	12357.1	5170.14	8484.89	16140.2	6166.87	5873.43	15327.8	15823.6	14601.6	13559.9	10287	9949.3	9045.36	9242	7298.45
	5137.93	6262.82	5579.81	5423.86	6437.16	8791.01	6905.8	4394.33	9848.41	5869.67	4965.19	6037.01	7281.95	10979.8	9581.29	10343.9	4617.21	7980.71	13046.3	8826.33	8444.01	6009.87	12071.9	6739.89	14178.3	7864.08	6719.58	9407.83	12241.5	11753.4	11853.4	11514.9	4578.06	5915.52	12389.6	5179.34	8501.71	16187.8	6181.24	5882.14	15373.2	15870.1	14647	13604.3	10316.3	9968.31	9068.99	9266.82	7319.81
	5146.06	6277.27	5585.71	5434.3	6450.45	8813.49	6924.31	4401.51	9870.11	5883.86	4976.93	6046.11	7299.42	11012.1	9610.12	10373.8	4623.94	7996.64	13083.2	8852.8	8468.29	6015.23	12106.8	6755.79	14224.2	7885.33	6730.87	9428.59	12278.7	11790.7	11886.2	11549.3	4584.59	5928.13	12422.2	5188.57	8518.65	16235.6	6195.66	5890.88	15418.9	15916.8	14692.7	13648.9	10345.6	9987.42	9092.72	9291.74	7341.25
	5154.24	6291.79	5591.65	5444.8	6463.81	8836.08	6942.91	4408.71	9891.93	5898.13	4988.71	6055.27	7317	11044.5	9639.09	10403.8	4630.71	8012.65	13120.4	8879.39	8492.68	6020.63	12141.8	6771.76	14270.3	7906.66	6742.21	9449.49	12316.1	11828.2	11919.2	11584	4591.14	5940.81	12455	5197.83	8535.73	16283.6	6210.12	5899.64	15464.7	15963.7	14738.6	13693.7	10375.1	10006.6	9116.54	9316.74	7362.77
	5162.46	6306.36	5597.62	5455.34	6477.24	8858.79	6961.6	4415.93	9913.88	5912.47	5000.54	6064.47	7334.68	11077.1	9668.18	10434	4637.51	8028.73	13157.6	8906.1	8517.18	6026.07	12176.9	6787.78	14316.6	7928.09	6753.61	9470.53	12353.6	11865.8	11952.3	11618.8	4597.74	5953.57	12487.9	5207.12	8552.92	16331.9	6224.62	5908.44	15510.8	16010.8	14784.8	13738.7	10404.7	10025.9	9140.46	9341.84	7384.35
	5170.72	6320.98	5603.62	5465.93	6490.74	8881.61	6980.36	4423.18	9935.95	5926.87	5012.41	6073.72	7352.45	11109.8	9697.41	10464.3	4644.36	8044.88	13195.1	8932.94	8541.78	6031.54	12212.2	6803.86	14363.2	7949.6	6765.05	9491.7	12391.4	11903.7	11985.6	11653.8	4604.36	5966.4	12521	5216.43	8570.25	16380.4	6239.17	5917.27	15557	16058.1	14831.1	13783.8	10434.4	10045.3	9164.48	9367.02	7406.01
	5179.02	6335.67	5609.66	5476.57	6504.31	8904.56	6999.21	4430.46	9958.14	5941.35	5024.34	6083.02	7370.33	11142.7	9726.77	10494.8	4651.25	8061.1	13232.6	8959.9	8566.5	6037.05	12247.7	6820	14410.1	7971.21	6776.54	9513.01	12429.3	11941.8	12019	11688.9	4611.03	5979.3	12554.2	5225.78	8587.7	16429.2	6253.76	5926.12	15603.5	16105.7	14877.7	13829.2	10464.3	10064.8	9188.59	9392.3	7427.74
	5187.37	6350.41	5615.74	5487.26	6517.95	8927.62	7018.14	4437.76	9980.45	5955.9	5036.3	6092.37	7388.31	11175.7	9756.26	10525.4	4658.17	8077.38	13270.4	8986.98	8591.32	6042.6	12283.4	6836.2	14457.2	7992.9	6788.09	9534.47	12467.5	11980.1	12052.6	11724.2	4617.72	5992.28	12587.5	5235.15	8605.27	16478.1	6268.4	5935.01	15650.2	16153.5	14924.5	13874.8	10494.3	10084.3	9212.8	9417.66	7449.55
	5195.76	6365.2	5621.85	5498	6531.66	8950.79	7037.16	4445.09	10002.9	5970.52	5048.32	6101.77	7406.39	11209	9785.87	10556.1	4665.14	8093.74	13308.3	9014.18	8616.24	6048.18	12319.2	6852.45	14504.5	8014.68	6799.68	9556.06	12505.8	12018.6	12086.3	11759.8	4624.45	6005.33	12621	5244.55	8622.98	16527.3	6283.07	5943.92	15697.1	16201.5	14971.6	13920.5	10524.4	10104	9237.1	9443.11	7471.43
	5204.19	6380.06	5628	5508.79	6545.45	8974.08	7056.25	4452.44	10025.4	5985.22	5060.38	6111.22	7424.57	11242.3	9815.62	10587	4672.14	8110.16	13346.3	9041.5	8641.27	6053.81	12355.1	6868.77	14552.1	8036.54	6811.32	9577.78	12544.3	12057.3	12120.3	11795.4	4631.22	6018.45	12654.6	5253.97	8640.8	16576.7	6297.8	5952.86	15744.2	16249.7	15018.8	13966.4	10554.6	10123.8	9261.5	9468.65	7493.38
	5212.66	6394.97	5634.18	5519.62	6559.3	8997.49	7075.43	4459.82	10048.1	5999.98	5072.49	6120.71	7442.85	11275.9	9845.49	10618.1	4679.18	8126.66	13384.5	9068.94	8666.41	6059.47	12391.3	6885.14	14600	8058.5	6823.02	9599.65	12583	12096.2	12154.3	11831.3	4638.02	6031.64	12688.4	5263.43	8658.76	16626.4	6312.56	5961.83	15791.6	16298.1	15066.3	14012.6	10584.9	10143.6	9285.99	9494.27	7515.4
	5221.17	6409.93	5640.39	5530.51	6573.22	9021.01	7094.69	4467.22	10070.9	6014.81	5084.64	6130.26	7461.23	11309.6	9875.49	10649.3	4686.26	8143.22	13422.8	9096.51	8691.65	6065.17	12427.6	6901.57	14648.1	8080.54	6834.76	9621.66	12621.9	12135.3	12188.6	11867.3	4644.85	6044.91	12722.3	5272.91	8676.84	16676.2	6327.37	5970.83	15839.1	16346.7	15114	14058.9	10615.4	10163.5	9310.58	9519.98	7537.49
	5229.73	6424.95	5646.64	5541.44	6587.21	9044.65	7114.03	4474.65	10093.8	6029.71	5096.83	6139.85	7479.71	11343.5	9905.62	10680.7	4693.38	8159.84	13461.3	9124.2	8716.99	6070.9	12464	6918.05	14696.5	8102.66	6846.55	9643.8	12660.9	12174.6	12223	11903.5	4651.72	6058.24	12756.3	5282.41	8695.05	16726.3	6342.22	5979.86	15886.8	16395.6	15161.9	14105.4	10646	10183.6	9335.26	9545.78	7559.65
	5238.32	6440.03	5652.93	5552.42	6601.28	9068.41	7133.46	4482.1	10116.9	6044.68	5109.08	6149.49	7498.29	11377.5	9935.88	10712.2	4700.54	8176.54	13499.9	9152.01	8742.44	6076.68	12500.7	6934.6	14745.1	8124.88	6858.4	9666.08	12700.1	12214.2	12257.5	11939.9	4658.62	6071.65	12790.5	5291.95	8713.38	16776.6	6357.11	5988.91	15934.8	16444.6	15210.1	14152.1	10676.7	10203.7	9360.04	9571.67	7581.89
	5246.96	6455.17	5659.25	5563.45	6615.41	9092.28	7152.96	4489.58	10140	6059.73	5121.36	6159.19	7516.97	11411.7	9966.26	10743.8	4707.73	8193.3	13538.7	9179.94	8768	6082.49	12537.4	6951.2	14794	8147.18	6870.29	9688.51	12739.6	12253.9	12292.2	11976.4	4665.55	6085.13	12824.9	5301.51	8731.84	16827.2	6372.05	5998	15983	16493.9	15258.4	14199	10707.5	10223.9	9384.91	9597.64	7604.2
	5255.64	6470.36	5665.6	5574.53	6629.61	9116.26	7172.55	4497.08	10163.3	6074.84	5133.7	6168.92	7535.75	11446	9996.77	10775.6	4714.97	8210.13	13577.6	9207.99	8793.66	6088.33	12574.4	6967.85	14843.2	8169.57	6882.23	9711.07	12779.2	12293.8	12327.1	12013.1	4672.52	6098.69	12859.3	5311.1	8750.42	16877.9	6387.03	6007.11	16031.3	16543.4	15307	14246	10738.5	10244.2	9409.88	9623.7	7626.57
	5264.36	6485.6	5671.99	5585.66	6643.88	9140.37	7192.22	4504.61	10186.7	6090.02	5146.08	6178.71	7554.63	11480.6	10027.4	10807.6	4722.24	8227.03	13616.7	9236.16	8819.42	6094.21	12611.5	6984.57	14892.6	8192.04	6894.22	9733.77	12819	12333.9	12362.2	12050	4679.52	6112.31	12893.9	5320.71	8769.14	16928.9	6402.05	6016.25	16079.9	16593.1	15355.8	14293.3	10769.5	10264.6	9434.93	9649.84	7649.02
	5273.12	6500.91	5678.41	5596.83	6658.22	9164.58	7211.97	4512.16	10210.2	6105.28	5158.5	6188.55	7573.62	11515.2	10058.2	10839.6	4729.55	8243.99	13655.9	9264.45	8845.28	6100.13	12648.7	7001.34	14942.2	8214.6	6906.25	9756.61	12858.9	12374.2	12397.4	12087.1	4686.55	6126.01	12928.7	5330.35	8787.98	16980.1	6417.11	6025.41	16128.7	16643	15404.8	14340.8	10800.7	10285.1	9460.08	9676.07	7671.54
	5281.92	6516.27	5684.86	5608.06	6672.63	9188.92	7231.8	4519.73	10233.8	6120.6	5170.97	6198.43	7592.7	11550.1	10089.1	10871.9	4736.89	8261.02	13695.3	9292.86	8871.25	6106.09	12686.2	7018.16	14992.1	8237.25	6918.34	9779.58	12899.1	12414.8	12432.7	12124.3	4693.61	6139.77	12963.6	5340.02	8806.94	17031.6	6432.21	6034.6	16177.7	16693.1	15454.1	14388.4	10832.1	10305.7	9485.33	9702.39	7694.12
	5290.76	6531.68	5691.35	5619.33	6687.11	9213.37	7251.72	4527.33	10257.6	6135.99	5183.48	6208.36	7611.88	11585.1	10120.1	10904.3	4744.27	8278.11	13734.8	9321.39	8897.32	6112.08	12723.7	7035.05	15042.3	8259.98	6930.47	9802.7	12939.4	12455.5	12468.2	12161.7	4700.71	6153.61	12998.6	5349.71	8826.03	17083.2	6447.35	6043.82	16226.9	16743.4	15503.6	14436.2	10863.5	10326.4	9510.66	9728.79	7716.78
	5299.64	6547.15	5697.88	5630.64	6701.65	9237.93	7271.71	4534.95	10281.5	6151.45	5196.03	6218.34	7631.16	11620.2	10151.2	10936.8	4751.69	8295.27	13774.5	9350.04	8923.49	6118.11	12761.5	7051.98	15092.7	8282.8	6942.65	9825.96	12980	12496.5	12503.9	12199.3	4707.84	6167.52	13033.8	5359.43	8845.25	17135.1	6462.54	6053.07	16276.3	16794	15553.3	14484.2	10895.1	10347.1	9536.09	9755.28	7739.51
	5308.56	6562.68	5704.43	5642.01	6716.27	9262.61	7291.79	4542.6	10305.4	6166.99	5208.64	6228.36	7650.54	11655.5	10182.5	10969.5	4759.15	8312.5	13814.3	9378.81	8949.77	6124.17	12799.4	7068.98	15143.4	8305.7	6954.88	9849.35	13020.7	12537.6	12539.7	12237.1	4715	6181.5	13069.1	5369.17	8864.6	17187.2	6477.76	6062.34	16326	16844.7	15603.2	14532.5	10926.7	10368	9561.61	9781.85	7762.3
	5317.53	6578.26	5711.02	5653.42	6730.95	9287.4	7311.94	4550.27	10329.6	6182.59	5221.28	6238.44	7670.02	11691	10213.9	11002.3	4766.65	8329.78	13854.2	9407.69	8976.14	6130.27	12837.4	7086.03	15194.3	8328.69	6967.16	9872.89	13061.6	12578.9	12575.7	12275	4722.2	6195.55	13104.6	5378.94	8884.07	17239.5	6493.03	6071.64	16375.8	16895.7	15653.3	14580.8	10958.5	10388.9	9587.22	9808.51	7785.17
	5326.53	6593.9	5717.65	5664.88	6745.7	9312.31	7332.18	4557.96	10353.8	6198.26	5233.97	6248.56	7689.6	11726.6	10245.4	11035.3	4774.18	8347.14	13894.3	9436.7	9002.62	6136.4	12875.7	7103.13	15245.5	8351.76	6979.48	9896.56	13102.6	12620.5	12611.9	12313.1	4729.43	6209.68	13140.2	5388.73	8903.66	17292.1	6508.33	6080.96	16425.8	16946.8	15703.7	14629.4	10990.4	10409.9	9612.92	9835.26	7808.1
	5335.57	6609.59	5724.3	5676.39	6760.52	9337.34	7352.5	4565.68	10378.1	6213.99	5246.7	6258.72	7709.27	11762.4	10277.1	11068.4	4781.74	8364.56	13934.6	9465.83	9029.19	6142.57	12914	7120.29	15296.9	8374.92	6991.85	9920.38	13143.9	12662.2	12648.2	12351.3	4736.69	6223.87	13175.9	5398.55	8923.39	17344.8	6523.68	6090.32	16476.1	16998.2	15754.2	14678.2	11022.5	10431.1	9638.71	9862.08	7831.1
	5344.65	6625.34	5730.99	5687.94	6775.4	9362.48	7372.89	4573.41	10402.6	6229.8	5259.48	6268.94	7729.05	11798.4	10308.8	11101.6	4789.35	8382.04	13975	9495.07	9055.87	6148.78	12952.6	7137.5	15348.6	8398.16	7004.27	9944.33	13185.3	12704.2	12684.7	12389.8	4743.98	6238.13	13211.8	5408.39	8943.24	17397.8	6539.06	6099.69	16526.5	17049.8	15805	14727.1	11054.6	10452.3	9664.59	9889	7854.17
	5353.77	6641.15	5737.71	5699.54	6790.36	9387.73	7393.37	4581.18	10427.1	6245.68	5272.3	6279.2	7748.93	11834.5	10340.7	11135.1	4796.99	8399.58	14015.5	9524.44	9082.65	6155.02	12991.3	7154.77	15400.6	8421.49	7016.73	9968.43	13227	12746.4	12721.3	12428.4	4751.3	6252.46	13247.8	5418.26	8963.22	17451	6554.49	6109.1	16577.2	17101.6	15856	14776.3	11086.9	10473.6	9690.56	9915.99	7877.31
	5362.93	6657.01	5744.47	5711.18	6805.38	9413.1	7413.93	4588.96	10451.8	6261.62	5285.16	6289.5	7768.9	11870.8	10372.7	11168.6	4804.67	8417.19	14056.2	9553.92	9109.52	6161.29	13030.1	7172.1	15452.8	8444.9	7029.24	9992.66	13268.8	12788.7	12758.1	12467.1	4758.65	6266.87	13283.9	5428.15	8983.32	17504.5	6569.95	6118.52	16628	17153.6	15907.3	14825.6	11119.3	10495	9716.63	9943.07	7900.51
	5372.13	6672.92	5751.26	5722.88	6820.46	9438.58	7434.57	4596.77	10476.6	6277.63	5298.07	6299.85	7788.98	11907.2	10404.9	11202.3	4812.38	8434.86	14097	9583.52	9136.5	6167.6	13069.1	7189.47	15505.2	8468.39	7041.79	10017	13310.8	12831.3	12795	12506.1	4766.04	6281.34	13320.2	5438.07	9003.55	17558.1	6585.46	6127.98	16679.1	17205.8	15958.7	14875.1	11151.8	10516.5	9742.78	9970.24	7923.79
	5381.37	6688.89	5758.08	5734.61	6835.62	9464.18	7455.28	4604.6	10501.6	6293.72	5311.02	6310.25	7809.15	11943.8	10437.1	11236.2	4820.13	8452.6	14137.9	9613.23	9163.57	6173.94	13108.3	7206.9	15557.9	8491.97	7054.4	10041.5	13352.9	12874.1	12832.1	12545.2	4773.45	6295.88	13356.7	5448.01	9023.91	17612	6601	6137.46	16730.3	17258.2	16010.4	14924.8	11184.4	10538	9769.02	9997.49	7947.13
	5390.65	6704.92	5764.93	5746.4	6850.84	9489.89	7476.08	4612.45	10526.6	6309.87	5324.01	6320.7	7829.42	11980.6	10469.5	11270.1	4827.91	8470.39	14179	9643.07	9190.74	6180.32	13147.6	7224.39	15610.9	8515.63	7067.04	10066.2	13395.3	12917	12869.3	12584.5	4780.9	6310.49	13393.2	5457.97	9044.4	17666.1	6616.58	6146.96	16781.8	17310.8	16062.3	14974.7	11217.2	10559.7	9795.35	10024.8	7970.53
	5399.96	6721	5771.82	5758.23	6866.12	9515.72	7496.95	4620.32	10551.7	6326.08	5337.04	6331.19	7849.79	12017.5	10502	11304.3	4835.73	8488.25	14220.3	9673.02	9218.01	6186.73	13187.1	7241.93	15664.1	8539.37	7079.73	10091	13437.8	12960.2	12906.8	12623.9	4788.38	6325.17	13429.9	5467.96	9065.01	17720.4	6632.2	6156.49	16833.5	17363.6	16114.4	15024.7	11250	10581.4	9821.76	10052.2	7994
	5409.32	6737.14	5778.74	5770.1	6881.48	9541.65	7517.91	4628.22	10577	6342.37	5350.12	6341.73	7870.26	12054.5	10534.6	11338.6	4843.59	8506.17	14261.6	9703.09	9245.38	6193.18	13226.7	7259.52	15717.6	8563.19	7092.47	10115.9	13480.5	13003.6	12944.3	12663.5	4795.89	6339.93	13466.8	5477.97	9085.75	17774.9	6647.85	6166.04	16885.4	17416.6	16166.7	15075	11283	10603.3	9848.27	10079.7	8017.54
	5418.71	6753.33	5785.69	5782.02	6896.89	9567.71	7538.94	4636.14	10602.4	6358.72	5363.24	6352.31	7890.82	12091.8	10567.4	11373	4851.48	8524.15	14303.1	9733.27	9272.84	6199.66	13266.5	7277.16	15771.3	8587.1	7105.25	10141	13523.4	13047.2	12982	12703.3	4803.42	6354.75	13503.7	5488	9106.61	17829.6	6663.55	6175.62	16937.4	17469.8	16219.2	15125.4	11316.1	10625.2	9874.86	10107.3	8041.15
	5428.14	6769.57	5792.67	5793.99	6912.38	9593.87	7560.05	4644.07	10627.9	6375.14	5376.4	6362.94	7911.48	12129.2	10600.2	11407.6	4859.4	8542.19	14344.8	9763.57	9300.4	6206.17	13306.5	7294.86	15825.3	8611.09	7118.08	10166.2	13566.5	13090.9	13019.9	12743.3	4810.99	6369.63	13540.8	5498.06	9127.6	17884.6	6679.28	6185.22	16989.7	17523.3	16272	15176	11349.3	10647.2	9901.54	10135	8064.82
	5437.61	6785.87	5799.68	5806	6927.93	9620.16	7581.24	4652.03	10653.5	6391.63	5389.6	6373.61	7932.25	12166.7	10633.2	11442.3	4867.37	8560.29	14386.6	9793.99	9328.05	6212.72	13346.6	7312.61	15879.5	8635.16	7130.95	10191.6	13609.8	13134.9	13057.9	12783.4	4818.59	6384.59	13578.1	5508.14	9148.72	17939.7	6695.05	6194.84	17042.2	17576.9	16324.9	15226.8	11382.6	10669.3	9928.3	10162.7	8088.55
	5447.12	6802.23	5806.73	5818.06	6943.54	9646.55	7602.51	4660.02	10679.2	6408.19	5402.85	6384.33	7953.11	12204.4	10666.3	11477.1	4875.36	8578.45	14428.5	9824.52	9355.8	6219.3	13386.8	7330.41	15934	8659.32	7143.87	10217	13653.2	13179.1	13096.1	12823.7	4826.22	6399.62	13615.5	5518.24	9169.97	17995.1	6710.85	6204.49	17094.9	17630.7	16378.1	15277.8	11416.1	10691.5	9955.16	10190.5	8112.35
	5456.66	6818.64	5813.81	5830.16	6959.22	9673.06	7623.86	4668.02	10705	6424.81	5416.13	6395.09	7974.06	12242.3	10699.5	11512.1	4883.39	8596.68	14470.6	9855.16	9383.65	6225.91	13427.2	7348.27	15988.8	8683.55	7156.83	10242.7	13696.8	13223.5	13134.5	12864.1	4833.88	6414.71	13653	5528.37	9191.34	18050.7	6726.7	6214.16	17147.7	17684.7	16431.5	15328.9	11449.6	10713.8	9982.09	10218.4	8136.22
	5466.24	6835.1	5820.92	5842.31	6974.97	9699.68	7645.28	4676.04	10731	6441.5	5429.46	6405.9	7995.12	12280.3	10732.9	11547.3	4891.46	8614.96	14512.8	9885.93	9411.58	6232.56	13467.8	7366.17	16043.8	8707.87	7169.83	10268.5	13740.6	13268.1	13173	12904.8	4841.57	6429.88	13690.7	5538.52	9212.84	18106.5	6742.57	6223.86	17200.8	17739	16485.1	15380.3	11483.3	10736.1	10009.1	10246.4	8160.14
	5475.86	6851.62	5828.06	5854.5	6990.78	9726.41	7666.78	4684.09	10757	6458.25	5442.83	6416.75	8016.27	12318.4	10766.3	11582.6	4899.56	8633.3	14555.1	9916.8	9439.62	6239.24	13508.5	7384.13	16099	8732.26	7182.88	10294.4	13784.6	13312.9	13211.6	12945.5	4849.28	6445.11	13728.4	5548.68	9234.46	18162.6	6758.49	6233.58	17254.1	17793.4	16539	15431.8	11517.1	10758.6	10036.2	10274.5	8184.14
	5485.52	6868.19	5835.23	5866.73	7006.65	9753.25	7688.36	4692.15	10783.2	6475.07	5456.24	6427.65	8037.52	12356.8	10799.9	11618	4907.69	8651.69	14597.6	9947.79	9467.74	6245.95	13549.4	7402.14	16154.5	8756.74	7195.97	10320.4	13828.7	13357.9	13250.4	12986.5	4857.03	6460.41	13766.4	5558.88	9256.22	18218.8	6774.44	6243.32	17307.6	17848	16593	15483.5	11551	10781.1	10063.4	10302.6	8208.19
	5495.21	6884.82	5842.43	5879.01	7022.59	9780.21	7710.02	4700.24	10809.4	6491.96	5469.69	6438.59	8058.86	12395.2	10833.6	11653.6	4915.86	8670.15	14640.2	9978.89	9495.96	6252.7	13590.4	7420.2	16210.3	8781.3	7209.1	10346.6	13873.1	13403.1	13289.4	13027.6	4864.81	6475.77	13804.4	5569.09	9278.1	18275.3	6790.42	6253.08	17361.2	17902.8	16647.3	15535.3	11585	10803.7	10090.7	10330.9	8232.31
	5504.94	6901.5	5849.67	5891.34	7038.59	9807.28	7731.75	4708.34	10835.8	6508.92	5483.18	6449.58	8080.3	12433.9	10867.4	11689.3	4924.06	8688.67	14682.9	10010.1	9524.27	6259.48	13631.6	7438.31	16266.3	8805.93	7222.28	10372.9	13917.6	13448.5	13328.5	13068.9	4872.61	6491.21	13842.6	5579.32	9300.1	18331.9	6806.44	6262.87	17415.1	17957.8	16701.7	15587.4	11619.1	10826.5	10118.1	10359.2	8256.49
	5514.71	6918.24	5856.93	5903.7	7054.66	9834.46	7753.56	4716.47	10862.3	6525.94	5496.71	6460.61	8101.84	12472.7	10901.3	11725.1	4932.3	8707.24	14725.8	10041.4	9552.67	6266.29	13672.9	7456.47	16322.6	8830.65	7235.5	10399.4	13962.3	13494.1	13367.7	13110.3	4880.44	6506.71	13881	5589.58	9322.24	18388.8	6822.5	6272.68	17469.2	18013	16756.4	15639.6	11653.3	10849.2	10145.5	10387.6	8280.73
	5524.52	6935.03	5864.23	5916.11	7070.78	9861.76	7775.44	4724.61	10888.9	6543.02	5510.28	6471.68	8123.48	12511.6	10935.3	11761.1	4940.56	8725.87	14768.8	10072.9	9581.17	6273.13	13714.4	7474.68	16379.1	8855.44	7248.76	10426	14007.1	13539.9	13407.1	13151.9	4888.3	6522.28	13919.4	5599.85	9344.5	18445.9	6838.59	6282.51	17523.4	18068.4	16811.3	15692	11687.7	10872.1	10173	10416	8305.04
	5534.36	6951.87	5871.56	5928.57	7086.98	9889.16	7797.4	4732.78	10915.6	6560.17	5523.89	6482.8	8145.21	12550.7	10969.5	11797.3	4948.87	8744.55	14811.9	10104.4	9609.75	6280	13756	7492.94	16435.8	8880.31	7262.06	10452.8	14052.2	13585.9	13446.7	13193.7	4896.19	6537.91	13958	5610.15	9366.89	18503.2	6854.71	6292.36	17577.9	18124	16866.4	15744.6	11722.1	10895.1	10200.6	10444.6	8329.4
	5544.23	6968.77	5878.91	5941.06	7103.23	9916.68	7819.44	4740.96	10942.4	6577.39	5537.54	6493.96	8167.03	12590	11003.7	11833.5	4957.2	8763.29	14855.2	10136.1	9638.42	6286.91	13797.8	7511.24	16492.9	8905.27	7275.41	10479.7	14097.4	13632.1	13486.4	13235.6	4904.11	6553.62	13996.7	5620.47	9389.4	18560.7	6870.87	6302.24	17632.5	18179.8	16921.7	15797.4	11756.7	10918.2	10228.3	10473.2	8353.83
	5554.15	6985.72	5886.3	5953.6	7119.55	9944.31	7841.55	4749.16	10969.4	6594.67	5551.23	6505.16	8188.96	12629.4	11038.1	11870	4965.57	8782.09	14898.6	10167.9	9667.18	6293.84	13839.8	7529.6	16550.1	8930.3	7288.79	10506.7	14142.8	13678.5	13526.3	13277.7	4912.06	6569.38	14035.6	5630.8	9412.04	18618.4	6887.06	6312.13	17687.3	18235.7	16977.2	15850.3	11791.4	10941.3	10256.1	10501.9	8378.32
	5564.09	7002.72	5893.72	5966.19	7135.93	9972.05	7863.74	4757.39	10996.4	6612.02	5564.96	6516.41	8210.98	12668.9	11072.6	11906.5	4973.97	8800.95	14942.1	10199.8	9696.04	6300.81	13881.8	7548.01	16607.7	8955.4	7302.22	10533.9	14188.4	13725.1	13566.3	13320	4920.03	6585.22	14074.6	5641.16	9434.81	18676.4	6903.29	6322.05	17742.4	18291.9	17033	15903.4	11826.2	10964.5	10283.9	10530.7	8402.87
	5574.08	7019.78	5901.17	5978.81	7152.37	9999.9	7886	4765.63	11023.6	6629.43	5578.73	6527.7	8233.09	12708.7	11107.2	11943.2	4982.41	8819.85	14985.8	10231.8	9724.97	6307.81	13924.1	7566.47	16665.4	8980.59	7315.69	10561.2	14234.1	13771.9	13606.4	13362.4	4928.03	6601.12	14113.7	5651.54	9457.71	18734.5	6919.55	6331.99	17797.6	18348.3	17088.9	15956.7	11861.1	10987.8	10311.9	10559.6	8427.48
	5584.1	7036.89	5908.65	5991.48	7168.87	10027.9	7908.34	4773.89	11050.8	6646.91	5592.54	6539.03	8255.3	12748.5	11141.9	11980.1	4990.87	8838.82	15029.5	10263.9	9754	6314.84	13966.4	7584.97	16723.4	9005.85	7329.2	10588.7	14280	13818.9	13646.7	13405	4936.06	6617.09	14153	5661.94	9480.73	18792.8	6935.84	6341.95	17853	18404.8	17145.1	16010.1	11896.1	11011.2	10339.9	10588.5	8452.15
	5594.15	7054.05	5916.15	6004.19	7185.43	10055.9	7930.75	4782.17	11078.2	6664.45	5606.38	6550.41	8277.6	12788.5	11176.7	12017.1	4999.37	8857.83	15073.5	10296.1	9783.11	6321.91	14009	7603.52	16781.7	9031.19	7342.75	10616.2	14326.1	13866.1	13687.2	13447.7	4944.11	6633.12	14192.4	5672.35	9503.88	18851.4	6952.16	6351.93	17908.6	18461.5	17201.4	16063.7	11931.2	11034.7	10368	10617.5	8476.87
	5604.24	7071.27	5923.69	6016.94	7202.06	10084.1	7953.24	4790.46	11105.6	6682.05	5620.27	6561.83	8300	12828.7	11211.7	12054.2	5007.9	8876.9	15117.5	10328.4	9812.31	6329	14051.6	7622.12	16840.2	9056.6	7356.34	10644	14372.4	13913.5	13727.8	13490.6	4952.19	6649.22	14231.9	5682.79	9527.15	18910.1	6968.52	6361.93	17964.4	18518.4	17258	16117.5	11966.4	11058.3	10396.2	10646.6	8501.66
	5614.37	7088.54	5931.26	6029.74	7218.75	10112.4	7975.8	4798.78	11133.2	6699.72	5634.19	6573.29	8322.5	12869	11246.7	12091.4	5016.47	8896.03	15161.6	10360.9	9841.6	6336.12	14094.5	7640.77	16899	9082.09	7369.97	10671.9	14418.8	13961	13768.6	13533.7	4960.3	6665.38	14271.5	5693.24	9550.56	18969.1	6984.9	6371.95	18020.4	18575.5	17314.8	16171.5	12001.8	11081.9	10424.4	10675.8	8526.5
	5624.53	7105.86	5938.86	6042.57	7235.49	10140.8	7998.43	4807.11	11160.9	6717.45	5648.15	6584.79	8345.08	12909.5	11281.8	12128.8	5025.06	8915.21	15205.9	10393.4	9870.97	6343.28	14137.4	7659.47	16958	9107.65	7383.64	10699.9	14465.5	14008.8	13809.5	13576.9	4968.44	6681.61	14311.3	5703.72	9574.09	19028.2	7001.32	6381.99	18076.6	18632.8	17371.7	16225.6	12037.2	11105.6	10452.7	10705	8551.41
	5634.72	7123.24	5946.48	6055.45	7252.3	10169.3	8021.14	4815.46	11188.6	6735.25	5662.14	6596.34	8367.77	12950.1	11317.1	12166.4	5033.69	8934.44	15250.3	10426.1	9900.42	6350.46	14180.5	7678.21	17017.3	9133.29	7397.34	10728	14512.2	14056.8	13850.5	13620.3	4976.6	6697.9	14351.2	5714.21	9597.74	19087.6	7017.77	6392.04	18132.9	18690.3	17428.9	16279.9	12072.7	11129.5	10481.1	10734.3	8576.37
	5644.95	7140.66	5954.14	6068.37	7269.17	10197.9	8043.92	4823.83	11216.5	6753.11	5676.18	6607.92	8390.54	12990.9	11352.5	12204.1	5042.35	8953.72	15294.9	10458.8	9929.96	6357.67	14223.8	7697	17076.8	9159.01	7411.09	10756.3	14559.2	14105	13891.7	13663.8	4984.79	6714.26	14391.2	5724.72	9621.53	19147.2	7034.25	6402.12	18189.5	18748	17486.3	16334.4	12108.4	11153.4	10509.6	10763.7	8601.38
	5655.21	7158.14	5961.82	6081.33	7286.1	10226.7	8066.77	4832.22	11244.5	6771.03	5690.25	6619.55	8413.41	13031.8	11387.9	12241.9	5051.04	8973.05	15339.5	10491.7	9959.58	6364.92	14267.2	7715.83	17136.6	9184.8	7424.88	10784.8	14606.3	14153.4	13933	13707.5	4993	6730.68	14431.4	5735.25	9645.44	19206.9	7050.76	6412.22	18246.2	18805.8	17543.9	16389	12144.1	11177.3	10538.2	10793.2	8626.46
	5665.51	7175.67	5969.54	6094.33	7303.08	10255.5	8089.7	4840.62	11272.6	6789.01	5704.36	6631.22	8436.37	13072.9	11423.5	12279.8	5059.76	8992.43	15384.3	10524.7	9989.28	6372.19	14310.7	7734.71	17196.6	9210.66	7438.7	10813.3	14653.6	14202	13974.5	13751.3	5001.24	6747.17	14471.7	5745.79	9669.47	19266.9	7067.3	6422.34	18303.1	18863.8	17601.7	16443.8	12180	11201.4	10566.8	10822.7	8651.58
	5675.84	7193.26	5977.28	6107.37	7320.13	10284.4	8112.7	4849.04	11300.8	6807.06	5718.5	6642.93	8459.43	13114.1	11459.2	12317.9	5068.51	9011.87	15429.2	10557.7	10019.1	6379.49	14354.4	7753.64	17256.8	9236.6	7452.56	10842.1	14701.1	14250.7	14016.2	13795.3	5009.51	6763.72	14512.1	5756.36	9693.64	19327	7083.87	6432.47	18360.2	18922	17659.7	16498.8	12216	11225.5	10595.5	10852.4	8676.77
	5686.2	7210.89	5985.05	6120.45	7337.23	10313.5	8135.76	4857.47	11329.1	6825.16	5732.69	6654.68	8482.58	13155.5	11495	12356.1	5077.29	9031.35	15474.2	10590.9	10048.9	6386.83	14398.2	7772.61	17317.3	9262.61	7466.46	10870.9	14748.8	14299.7	14057.9	13839.4	5017.8	6780.33	14552.6	5766.94	9717.93	19387.4	7100.47	6442.63	18417.5	18980.4	17717.9	16554	12252	11249.8	10624.3	10882	8702.01
	5696.6	7228.58	5992.85	6133.57	7354.4	10342.7	8158.9	4865.93	11357.4	6843.33	5746.9	6666.47	8505.82	13197	11530.9	12394.5	5086.11	9050.89	15519.3	10624.2	10078.9	6394.19	14442.2	7791.62	17378.1	9288.69	7480.4	10899.9	14796.6	14348.9	14099.9	13883.7	5026.11	6797.01	14593.3	5777.53	9742.35	19447.9	7117.1	6452.8	18474.9	19038.9	17776.3	16609.3	12288.2	11274.1	10653.1	10911.8	8727.3
	5707.03	7246.32	6000.68	6146.73	7371.62	10371.9	8182.11	4874.4	11385.9	6861.57	5761.16	6678.31	8529.15	13238.6	11566.9	12433	5094.95	9070.47	15564.5	10657.6	10108.9	6401.58	14486.3	7810.68	17439.1	9314.84	7494.38	10929	14844.6	14398.2	14141.9	13928.2	5034.45	6813.75	14634.1	5788.15	9766.89	19508.7	7133.75	6462.99	18532.6	19097.6	17834.9	16664.7	12324.5	11298.5	10682.1	10941.6	8752.65
	5717.49	7264.11	6008.54	6159.93	7388.9	10401.3	8205.4	4882.88	11414.5	6879.86	5775.44	6690.18	8552.58	13280.5	11602.9	12471.6	5103.82	9090.11	15609.9	10691.1	10139	6409	14530.6	7829.79	17500.3	9341.06	7508.39	10958.3	14892.7	14447.8	14184.1	13972.8	5042.82	6830.55	14675	5798.78	9791.56	19569.6	7150.44	6473.19	18590.4	19156.5	17893.7	16720.3	12360.8	11322.9	10711.1	10971.6	8778.05
	5727.99	7281.95	6016.42	6173.17	7406.23	10430.8	8228.75	4891.38	11443.2	6898.21	5789.77	6702.09	8576.1	13322.4	11639.1	12510.3	5112.73	9109.79	15655.4	10724.7	10169.2	6416.44	14575	7848.93	17561.8	9367.36	7522.44	10987.7	14941	14497.5	14226.5	14017.6	5051.2	6847.42	14716.1	5809.43	9816.36	19630.8	7167.15	6483.42	18648.4	19215.6	17952.6	16776.1	12397.3	11347.5	10740.1	11001.5	8803.51
	5738.51	7299.84	6024.34	6186.45	7423.63	10460.4	8252.17	4899.9	11472	6916.63	5804.13	6714.05	8599.71	13364.5	11675.4	12549.2	5121.66	9129.51	15701	10758.4	10199.4	6423.92	14619.5	7868.12	17623.5	9393.73	7536.52	11017.3	14989.5	14547.5	14268.9	14062.5	5059.62	6864.34	14757.2	5820.09	9841.28	19692.1	7183.89	6493.66	18706.6	19274.8	18011.8	16832.1	12433.9	11372.1	10769.3	11031.6	8829.01
	5749.07	7317.79	6032.28	6199.76	7441.08	10490.1	8275.66	4908.43	11500.9	6935.1	5818.52	6726.04	8623.41	13406.8	11711.8	12588.3	5130.62	9149.29	15746.7	10792.2	10229.8	6431.43	14664.2	7887.36	17685.5	9420.16	7550.64	11047	15038.2	14597.6	14311.6	14107.5	5068.06	6881.33	14798.5	5830.77	9866.33	19753.6	7200.66	6503.92	18764.9	19334.3	18071.2	16888.2	12470.6	11396.8	10798.5	11061.7	8854.57
	5759.67	7335.78	6040.24	6213.12	7458.59	10519.9	8299.22	4916.98	11529.9	6953.63	5832.95	6738.07	8647.2	13449.1	11748.3	12627.4	5139.61	9169.11	15792.5	10826.1	10260.2	6438.96	14709	7906.63	17747.7	9446.67	7564.8	11076.8	15087	14647.9	14354.3	14152.7	5076.52	6898.38	14839.9	5841.46	9891.51	19815.4	7217.45	6514.2	18823.5	19393.8	18130.8	16944.5	12507.3	11421.6	10827.8	11091.9	8880.18
	5770.29	7353.83	6048.24	6226.51	7476.15	10549.8	8322.85	4925.54	11559	6972.23	5847.41	6750.14	8671.08	13491.7	11784.9	12666.7	5148.63	9188.98	15838.4	10860.1	10290.7	6446.52	14753.9	7925.95	17810.1	9473.24	7578.99	11106.8	15136	14698.4	14397.2	14198.1	5085	6915.49	14881.5	5852.17	9916.81	19877.3	7234.27	6524.49	18882.2	19453.6	18190.6	17000.9	12544.2	11446.5	10857.1	11122.2	8905.84
	5780.94	7371.93	6056.26	6239.95	7493.77	10579.8	8346.55	4934.12	11588.1	6990.88	5861.91	6762.25	8695.05	13534.3	11821.6	12706.1	5157.68	9208.9	15884.4	10894.2	10321.2	6454.11	14799	7945.31	17872.8	9499.89	7593.22	11136.9	15185.1	14749.1	14440.3	14243.6	5093.51	6932.67	14923.1	5862.9	9942.24	19939.4	7251.11	6534.8	18941.1	19513.5	18250.6	17057.5	12581.2	11471.4	10886.5	11152.5	8931.56
	5791.63	7390.07	6064.31	6253.42	7511.45	10609.9	8370.31	4942.71	11617.4	7009.6	5876.44	6774.4	8719.12	13577.2	11858.4	12745.7	5166.76	9228.86	15930.6	10928.4	10351.9	6461.72	14844.2	7964.71	17935.7	9526.6	7607.48	11167.2	15234.5	14800	14483.5	14289.2	5102.04	6949.9	14964.9	5873.64	9967.8	20001.6	7267.99	6545.12	19000.1	19573.6	18310.7	17114.2	12618.2	11496.5	10916	11182.9	8957.32
	5802.35	7408.27	6072.39	6266.92	7529.18	10640.1	8394.15	4951.32	11646.8	7028.37	5891	6786.59	8743.27	13620.1	11895.3	12785.4	5175.87	9248.86	15976.8	10962.7	10382.6	6469.36	14889.6	7984.16	17998.9	9553.38	7621.77	11197.6	15283.9	14851.1	14526.8	14335	5110.6	6967.2	15006.8	5884.39	9993.48	20064.1	7284.88	6555.46	19059.3	19633.9	18371.1	17171.1	12655.4	11521.6	10945.6	11213.4	8983.13
	5813.1	7426.52	6080.5	6280.47	7546.96	10670.4	8418.05	4959.94	11676.2	7047.2	5905.59	6798.82	8767.51	13663.2	11932.2	12825.2	5185.01	9268.91	16023.2	10997.1	10413.3	6477.03	14935	8003.64	18062.3	9580.23	7636.1	11228.1	15333.6	14902.4	14570.2	14381	5119.17	6984.55	15048.8	5895.16	10019.3	20126.8	7301.8	6565.82	19118.7	19694.3	18431.6	17228.1	12692.7	11546.8	10975.2	11243.9	9008.99
	5823.88	7444.81	6088.63	6294.05	7564.8	10700.9	8442.02	4968.57	11705.8	7066.09	5920.22	6811.09	8791.84	13706.4	11969.3	12865.1	5194.17	9289.01	16069.7	11031.6	10444.2	6484.73	14980.7	8023.17	18126	9607.15	7650.47	11258.8	15383.4	14953.8	14613.8	14427.1	5127.77	7001.97	15091	5905.94	10045.2	20189.6	7318.75	6576.19	19178.3	19754.9	18492.4	17285.3	12730	11572	11004.9	11274.5	9034.91
	5834.69	7463.16	6096.79	6307.67	7582.7	10731.4	8466.05	4977.22	11735.5	7085.04	5934.89	6823.39	8816.26	13749.8	12006.5	12905.2	5203.37	9309.14	16116.2	11066.2	10475.1	6492.45	15026.4	8042.73	18189.8	9634.13	7664.87	11289.6	15433.3	15005.5	14657.6	14473.3	5136.4	7019.45	15133.2	5916.74	10071.3	20252.6	7335.72	6586.57	19238	19815.6	18553.3	17342.7	12767.5	11597.4	11034.7	11305.2	9060.86
	5845.53	7481.55	6104.97	6321.33	7600.65	10762	8490.15	4985.89	11765.2	7104.05	5949.58	6835.73	8840.77	13793.4	12043.7	12945.4	5212.59	9329.32	16162.9	11100.9	10506.1	6500.2	15072.3	8062.34	18254	9661.18	7679.3	11320.5	15483.5	15057.3	14701.4	14519.7	5145.04	7036.98	15175.6	5927.55	10097.5	20315.9	7352.71	6596.98	19298	19876.5	18614.4	17400.2	12805	11622.8	11064.5	11335.9	9086.87
	5856.4	7500	6113.18	6335.02	7618.66	10792.8	8514.32	4994.57	11795	7123.11	5964.31	6848.11	8865.37	13837	12081.1	12985.7	5221.84	9349.55	16209.7	11135.7	10537.1	6507.98	15118.3	8081.98	18318.3	9688.3	7693.76	11351.6	15533.8	15109.3	14745.4	14566.2	5153.71	7054.58	15218.1	5938.37	10123.8	20379.2	7369.73	6607.39	19358	19937.6	18675.7	17457.8	12842.6	11648.3	11094.4	11366.8	9112.93
	5867.3	7518.49	6121.42	6348.75	7636.72	10823.6	8538.55	5003.26	11825	7142.23	5979.07	6860.53	8890.05	13880.8	12118.5	13026.2	5231.12	9369.81	16256.6	11170.6	10568.3	6515.78	15164.5	8101.67	18382.9	9715.48	7708.26	11382.9	15584.2	15161.5	14789.6	14612.9	5162.4	7072.24	15260.7	5949.21	10150.2	20442.8	7386.77	6617.82	19418.3	19998.8	18737.2	17515.7	12880.4	11673.9	11124.3	11397.6	9139.03
	5878.24	7537.03	6129.68	6362.52	7654.83	10854.5	8562.85	5011.96	11855	7161.41	5993.86	6872.98	8914.82	13924.7	12156	13066.8	5240.42	9390.12	16303.6	11205.6	10599.5	6523.61	15210.7	8121.39	18447.7	9742.73	7722.79	11414.2	15634.8	15213.9	14833.8	14659.7	5171.11	7089.95	15303.5	5960.06	10176.8	20506.6	7403.83	6628.27	19478.7	20060.2	18798.9	17573.6	12918.2	11699.5	11154.3	11428.6	9165.18
	5889.2	7555.62	6137.97	6376.32	7673	10885.6	8587.22	5020.68	11885.1	7180.65	6008.68	6885.48	8939.68	13968.8	12193.7	13107.5	5249.76	9410.46	16350.7	11240.6	10630.7	6531.46	15257.2	8141.16	18512.8	9770.04	7737.36	11445.7	15685.6	15266.5	14878.2	14706.6	5179.84	7107.73	15346.3	5970.93	10203.5	20570.5	7420.91	6638.73	19539.3	20121.7	18860.7	17631.7	12956.1	11725.2	11184.4	11459.6	9191.38
	5900.19	7574.26	6146.29	6390.16	7691.22	10916.7	8611.65	5029.41	11915.3	7199.94	6023.53	6898.01	8964.62	14013	12231.4	13148.3	5259.12	9430.85	16397.9	11275.8	10662.1	6539.33	15303.7	8160.96	18578.1	9797.42	7751.95	11477.4	15736.5	15319.3	14922.8	14753.7	5188.59	7125.56	15389.3	5981.81	10230.3	20634.6	7438.02	6649.2	19600	20183.4	18922.8	17690	12994.1	11751	11214.6	11490.7	9217.62
	5911.21	7592.94	6154.63	6404.03	7709.49	10948	8636.14	5038.15	11945.6	7219.29	6038.42	6910.57	8989.65	14057.4	12269.2	13189.3	5268.51	9451.28	16445.2	11311.1	10693.5	6547.24	15350.4	8180.8	18643.6	9824.87	7766.58	11509.2	15787.6	15372.2	14967.4	14800.9	5197.37	7143.46	15432.4	5992.7	10257.2	20698.9	7455.14	6659.68	19660.9	20245.3	18985	17748.4	13032.3	11776.9	11244.8	11521.8	9243.9
	5922.26	7611.68	6162.99	6417.94	7727.82	10979.3	8660.69	5046.91	11976	7238.69	6053.33	6923.18	9014.77	14101.9	12307.1	13230.4	5277.92	9471.75	16492.6	11346.4	10724.9	6555.16	15397.1	8200.68	18709.4	9852.37	7781.24	11541.1	15838.9	15425.4	15012.2	14848.3	5206.16	7161.41	15475.6	6003.6	10284.3	20763.4	7472.29	6670.18	19722	20307.3	19047.5	17806.9	13070.5	11802.8	11275	11553	9270.24
	5933.33	7630.46	6171.38	6431.89	7746.19	11010.8	8685.31	5055.68	12006.5	7258.15	6068.28	6935.81	9039.97	14146.5	12345.1	13271.6	5287.37	9492.25	16540	11381.9	10756.5	6563.11	15444.1	8220.59	18775.4	9879.94	7795.93	11573.2	15890.3	15478.7	15057.1	14895.8	5214.98	7179.42	15518.9	6014.51	10311.4	20828.1	7489.46	6680.7	19783.2	20369.4	19110.1	17865.6	13108.7	11828.9	11305.4	11584.3	9296.61
	5944.44	7649.29	6179.8	6445.86	7764.63	11042.3	8710	5064.46	12037	7277.67	6083.25	6948.49	9065.25	14191.2	12383.1	13312.9	5296.84	9512.8	16587.6	11417.4	10788.1	6571.09	15491.1	8240.55	18841.6	9907.58	7810.66	11605.4	15941.8	15532.2	15102.2	14943.4	5223.82	7197.49	15562.4	6025.44	10338.7	20892.9	7506.65	6691.22	19844.6	20431.7	19172.8	17924.5	13147.1	11855	11335.7	11615.6	9323.03
	5955.57	7668.16	6188.24	6459.88	7783.11	11073.9	8734.74	5073.25	12067.7	7297.24	6098.26	6961.2	9090.62	14236.1	12421.3	13354.4	5306.33	9533.38	16635.3	11453.1	10819.7	6579.09	15538.3	8260.54	18908.1	9935.28	7825.41	11637.7	15993.5	15585.9	15147.4	14991.2	5232.67	7215.62	15605.9	6036.38	10366.2	20957.9	7523.86	6701.76	19906.2	20494.2	19235.8	17983.4	13185.6	11881.1	11366.2	11647.1	9349.5
	5966.74	7687.08	6196.7	6473.92	7801.64	11105.7	8759.55	5082.06	12098.4	7316.86	6113.29	6973.95	9116.08	14281.2	12459.5	13396	5315.86	9554	16683.1	11488.8	10851.4	6587.11	15585.6	8280.56	18974.8	9963.04	7840.19	11670.2	16045.4	15639.7	15192.7	15039.1	5241.55	7233.81	15649.6	6047.33	10393.7	21023.1	7541.09	6712.31	19967.9	20556.8	19299	18042.6	13224.2	11907.4	11396.7	11678.5	9376.01
	5977.93	7706.05	6205.19	6488.01	7820.23	11137.5	8784.42	5090.88	12129.2	7336.54	6128.36	6986.73	9141.62	14326.3	12497.9	13437.7	5325.41	9574.66	16731	11524.6	10883.2	6595.15	15633	8300.63	19041.7	9990.86	7855.01	11702.8	16097.4	15693.8	15238.2	15087.2	5250.45	7252.05	15693.4	6058.29	10421.4	21088.4	7558.33	6722.87	20029.8	20619.6	19362.3	18101.8	13262.8	11933.7	11427.3	11710.1	9402.56
	5989.15	7725.07	6213.71	6502.12	7838.87	11169.4	8809.35	5099.71	12160.1	7356.27	6143.45	6999.55	9167.24	14371.6	12536.3	13479.5	5334.99	9595.36	16779	11560.5	10915.1	6603.22	15680.6	8320.73	19108.9	10018.7	7869.85	11735.6	16149.6	15748	15283.7	15135.4	5259.37	7270.35	15737.3	6069.27	10449.2	21153.9	7575.6	6733.45	20091.8	20682.5	19425.8	18161.2	13301.5	11960.1	11457.9	11741.7	9429.15
	6000.39	7744.13	6222.25	6516.27	7857.55	11201.5	8834.34	5108.55	12191.1	7376.06	6158.58	7012.4	9192.94	14417	12574.8	13521.5	5344.59	9616.09	16827	11596.5	10947	6611.31	15728.2	8340.86	19176.2	10046.7	7884.72	11768.5	16201.9	15802.4	15329.4	15183.7	5268.3	7288.71	15781.3	6080.25	10477.1	21219.6	7592.88	6744.03	20154	20745.5	19489.5	18220.8	13340.4	11986.5	11488.5	11773.3	9455.78
	6011.66	7763.23	6230.81	6530.45	7876.29	11233.6	8859.39	5117.4	12222.2	7395.9	6173.73	7025.29	9218.73	14462.6	12613.4	13563.5	5354.22	9636.85	16875.2	11632.6	10978.9	6619.43	15776	8361.03	19243.8	10074.7	7899.63	11801.5	16254.4	15857	15375.3	15232.1	5277.26	7307.13	15825.4	6091.25	10505.2	21285.5	7610.18	6754.63	20216.3	20808.7	19553.3	18280.5	13379.3	12013	11519.3	11805	9482.46
	6022.97	7782.38	6239.39	6544.66	7895.08	11265.8	8884.51	5126.27	12253.4	7415.79	6188.91	7038.21	9244.59	14508.3	12652	13605.7	5363.88	9657.65	16923.4	11668.8	11011	6627.56	15823.9	8381.24	19311.7	10102.8	7914.56	11834.7	16307.1	15911.7	15421.2	15280.7	5286.23	7325.6	15869.6	6102.25	10533.3	21351.5	7627.5	6765.24	20278.8	20872	19617.4	18340.3	13418.3	12039.6	11550.1	11836.8	9509.17
	6034.29	7801.58	6248	6558.91	7913.92	11298.2	8909.68	5135.14	12284.6	7435.74	6204.12	7051.17	9270.54	14554.1	12690.8	13648	5373.56	9678.49	16971.8	11705	11043	6635.72	15871.9	8401.47	19379.7	10130.9	7929.52	11868	16359.9	15966.6	15467.3	15329.4	5295.23	7344.13	15913.9	6113.27	10561.6	21417.7	7644.83	6775.86	20341.5	20935.5	19681.6	18400.2	13457.3	12066.3	11580.9	11868.7	9535.93
	6045.65	7820.82	6256.64	6573.19	7932.81	11330.6	8934.91	5144.03	12315.9	7455.74	6219.36	7064.16	9296.57	14600	12729.6	13690.5	5383.27	9699.35	17020.2	11741.4	11075.2	6643.9	15920.1	8421.75	19448	10159.1	7944.51	11901.4	16412.8	16021.8	15513.5	15378.3	5304.24	7362.71	15958.4	6124.29	10590	21484	7662.18	6786.49	20404.3	20999.1	19745.9	18460.3	13496.5	12093	11611.8	11900.6	9562.72
	6057.03	7840.11	6265.29	6587.5	7951.75	11363.1	8960.2	5152.92	12347.3	7475.79	6234.62	7077.19	9322.68	14646.1	12768.5	13733	5393	9720.25	17068.7	11777.8	11107.4	6652.1	15968.4	8442.06	19516.5	10187.3	7959.53	11935	16465.9	16077	15559.9	15427.3	5313.27	7381.36	16003	6135.33	10618.5	21550.5	7679.55	6797.13	20467.2	21062.9	19810.5	18520.6	13535.8	12119.8	11642.8	11932.6	9589.56
	6068.43	7859.44	6273.97	6601.84	7970.74	11395.7	8985.54	5161.83	12378.8	7495.89	6249.91	7090.25	9348.88	14692.3	12807.5	13775.7	5402.76	9741.19	17117.3	11814.3	11139.6	6660.32	16016.7	8462.4	19585.2	10215.6	7974.58	11968.7	16519.1	16132.5	15606.3	15476.4	5322.32	7400.05	16047.6	6146.38	10647.2	21617.2	7696.93	6807.78	20530.3	21126.8	19875.2	18580.9	13575.1	12146.7	11673.8	11964.6	9616.43
	6079.86	7878.81	6282.68	6616.22	7989.77	11428.4	9010.95	5170.75	12410.4	7516.04	6265.23	7103.34	9375.15	14738.6	12846.6	13818.4	5412.55	9762.15	17166	11850.9	11171.9	6668.57	16065.2	8482.77	19654.2	10244	7989.65	12002.6	16572.5	16188.1	15652.9	15525.6	5331.38	7418.81	16092.4	6157.43	10676	21684.1	7714.33	6818.44	20593.6	21190.8	19940.1	18641.4	13614.5	12173.7	11704.8	11996.7	9643.34
	6091.32	7898.23	6291.4	6630.62	8008.86	11461.2	9036.41	5179.68	12442	7536.25	6280.57	7116.47	9401.49	14785.1	12885.7	13861.3	5422.36	9783.15	17214.7	11887.6	11204.3	6676.83	16113.9	8503.18	19723.4	10272.4	8004.75	12036.6	16626	16243.9	15699.6	15574.9	5340.47	7437.62	16137.3	6168.5	10704.9	21751.1	7731.74	6829.11	20657	21254.9	20005.2	18702	13654	12200.7	11735.9	12028.8	9670.29
	6102.81	7917.69	6300.15	6645.06	8027.99	11494	9061.93	5188.61	12473.8	7556.5	6295.95	7129.63	9427.92	14831.6	12924.9	13904.3	5432.19	9804.18	17263.6	11924.4	11236.7	6685.11	16162.6	8523.62	19792.7	10300.9	8019.88	12070.7	16679.7	16299.9	15746.4	15624.4	5349.57	7456.48	16182.3	6179.57	10733.9	21818.2	7749.17	6839.79	20720.5	21319.2	20070.4	18762.8	13693.6	12227.7	11767.1	12061	9697.27
	6114.31	7937.2	6308.92	6659.53	8047.17	11527	9087.51	5197.56	12505.6	7576.8	6311.34	7142.82	9454.43	14878.3	12964.2	13947.5	5442.05	9825.24	17312.5	11961.2	11269.2	6693.42	16211.4	8544.09	19862.3	10329.4	8035.03	12105	16733.5	16356	15793.3	15674	5358.69	7475.4	16227.4	6190.65	10763	21885.5	7766.61	6850.48	20784.2	21383.6	20135.8	18823.7	13733.3	12254.9	11798.3	12093.3	9724.29
	6125.85	7956.75	6317.71	6674.03	8066.4	11560.1	9113.14	5206.52	12537.4	7597.16	6326.77	7156.04	9481.01	14925.2	13003.6	13990.7	5451.93	9846.32	17361.5	11998.1	11301.7	6701.74	16260.4	8564.59	19932.2	10358	8050.22	12139.4	16787.5	16412.3	15840.4	15723.8	5367.83	7494.37	16272.6	6201.74	10792.3	21953	7784.06	6861.18	20848.1	21448.2	20201.4	18884.7	13773	12282.1	11829.6	12125.6	9751.35
	6137.41	7976.34	6326.53	6688.55	8085.67	11593.2	9138.82	5215.49	12569.4	7617.56	6342.21	7169.3	9507.67	14972.1	13043.1	14034.1	5461.84	9867.44	17410.6	12035.2	11334.3	6710.09	16309.5	8585.12	20002.2	10386.6	8065.42	12173.9	16841.6	16468.8	15887.6	15773.6	5376.98	7513.4	16317.9	6212.84	10821.6	22020.6	7801.52	6871.88	20912	21512.9	20267.1	18945.8	13812.8	12309.4	11860.9	12158	9778.44
	6148.99	7995.97	6335.36	6703.11	8105	11626.5	9164.57	5224.46	12601.4	7638.01	6357.69	7182.59	9534.4	15019.2	13082.6	14077.5	5471.78	9888.58	17459.8	12072.2	11366.9	6718.45	16358.6	8605.69	20072.5	10415.3	8080.66	12208.6	16895.9	16525.4	15934.9	15823.6	5386.15	7532.48	16363.3	6223.95	10851.1	22088.4	7819	6882.6	20976.2	21577.7	20333	19007.1	13852.7	12336.7	11892.2	12190.5	9805.57
	6160.59	8015.65	6344.22	6717.7	8124.37	11659.8	9190.36	5233.45	12633.5	7658.51	6373.19	7195.91	9561.21	15066.4	13122.2	14121.1	5481.74	9909.76	17509	12109.4	11399.6	6726.83	16407.9	8626.28	20142.9	10444.1	8095.91	12243.4	16950.3	16582.2	15982.3	15873.7	5395.34	7551.62	16408.8	6235.07	10880.7	22156.4	7836.49	6893.32	21040.4	21642.6	20399	19068.4	13892.7	12364.1	11923.6	12223	9832.73
	6172.23	8035.36	6353.1	6732.32	8143.78	11693.2	9216.21	5242.44	12665.7	7679.06	6388.71	7209.26	9588.1	15113.7	13161.8	14164.8	5491.72	9930.96	17558.4	12146.7	11432.3	6735.23	16457.3	8646.9	20213.6	10472.9	8111.2	12278.3	17004.8	16639.2	16029.8	15923.9	5404.54	7570.8	16454.4	6246.19	10910.5	22224.4	7853.99	6904.05	21104.8	21707.7	20465.2	19129.9	13932.8	12391.6	11955.1	12255.5	9859.92
	6183.88	8055.12	6362	6746.96	8163.24	11726.8	9242.11	5251.44	12698	7699.66	6404.26	7222.65	9615.06	15161.1	13201.6	14208.6	5501.72	9952.18	17607.8	12184	11465.1	6743.65	16506.8	8667.56	20284.5	10501.7	8126.5	12313.4	17059.5	16696.3	16077.5	15974.2	5413.76	7590.05	16500.1	6257.32	10940.3	22292.7	7871.5	6914.79	21169.3	21772.8	20531.6	19191.6	13972.9	12419.1	11986.6	12288.1	9887.15
	6195.56	8074.92	6370.93	6761.63	8182.75	11760.4	9268.07	5260.45	12730.3	7720.3	6419.83	7236.06	9642.09	15208.7	13241.4	14252.5	5511.75	9973.43	17657.2	12221.4	11497.9	6752.09	16556.4	8688.24	20355.6	10530.7	8141.84	12348.6	17114.3	16753.6	16125.2	16024.7	5422.99	7609.34	16546	6268.46	10970.3	22361	7889.02	6925.53	21234	21838.1	20598.1	19253.3	14013.1	12446.7	12018.1	12320.8	9914.41
	6207.26	8094.76	6379.87	6776.34	8202.3	11794	9294.07	5269.47	12762.7	7740.99	6435.42	7249.51	9669.2	15256.3	13281.3	14296.5	5521.81	9994.71	17706.8	12258.9	11530.7	6760.55	16606.2	8708.95	20427	10559.6	8157.19	12384	17169.3	16811.1	16173.1	16075.2	5432.24	7628.69	16591.9	6279.6	11000.4	22429.6	7906.55	6936.28	21298.8	21903.6	20664.8	19315.2	14053.4	12474.3	12049.7	12353.5	9941.7
	6218.98	8114.64	6388.83	6791.07	8221.89	11827.8	9320.13	5278.5	12795.2	7761.73	6451.04	7262.99	9696.38	15304.1	13321.2	14340.6	5531.88	10016	17756.4	12296.4	11563.6	6769.02	16656	8729.69	20498.5	10588.6	8172.57	12419.4	17224.4	16868.7	16221.1	16125.9	5441.51	7648.09	16637.9	6290.75	11030.6	22498.2	7924.09	6947.04	21363.8	21969.1	20731.6	19377.2	14093.8	12502	12081.3	12386.3	9969.02
	6230.73	8134.56	6397.82	6805.82	8241.53	11861.7	9346.24	5287.53	12827.7	7782.51	6466.68	7276.49	9723.64	15352	13361.2	14384.8	5541.98	10037.3	17806.1	12334	11596.6	6777.51	16705.9	8750.46	20570.2	10617.7	8187.98	12455	17279.6	16926.5	16269.2	16176.7	5450.79	7667.54	16684	6301.91	11060.9	22567.1	7941.64	6957.81	21428.8	22034.7	20798.6	19439.3	14134.2	12529.8	12113	12419.1	9996.37
	6242.5	8154.52	6406.82	6820.61	8261.22	11895.6	9372.4	5296.58	12860.3	7803.33	6482.34	7290.03	9750.96	15400	13401.3	14429.1	5552.11	10058.7	17855.9	12371.7	11629.6	6786.02	16755.9	8771.25	20642.2	10646.8	8203.4	12490.8	17335	16984.4	16317.4	16227.6	5460.08	7687.04	16730.3	6313.08	11091.3	22636	7959.2	6968.58	21494.1	22100.5	20865.8	19501.5	14174.7	12557.7	12144.7	12452	10023.8
	6254.29	8174.52	6415.85	6835.42	8280.95	11929.6	9398.61	5305.63	12893	7824.21	6498.02	7303.6	9778.36	15448.1	13441.4	14473.6	5562.25	10080.1	17905.7	12409.5	11662.6	6794.54	16806.1	8792.07	20714.3	10676	8218.85	12526.7	17390.5	17042.5	16365.7	16278.6	5469.39	7706.6	16776.6	6324.25	11121.9	22705.1	7976.76	6979.36	21559.4	22166.4	20933.1	19563.8	14215.3	12585.6	12176.4	12484.9	10051.2
	6266.1	8194.55	6424.89	6850.26	8300.72	11963.8	9424.86	5314.68	12925.8	7845.12	6513.73	7317.19	9805.82	15496.4	13481.6	14518.1	5572.42	10101.4	17955.6	12447.3	11695.7	6803.08	16856.3	8812.92	20786.6	10705.2	8234.33	12562.7	17446.1	17100.8	16414.1	16329.7	5478.71	7726.2	16823	6335.42	11152.6	22774.4	7994.33	6990.14	21624.9	22232.4	21000.5	19626.2	14255.9	12613.5	12208.2	12517.9	10078.6
	6277.93	8214.63	6433.96	6865.12	8320.53	11997.9	9451.17	5323.75	12958.6	7866.08	6529.46	7330.82	9833.36	15544.7	13521.9	14562.7	5582.61	10122.9	18005.5	12485.3	11728.8	6811.64	16906.6	8833.8	20859.2	10734.5	8249.82	12598.8	17501.9	17159.2	16462.7	16381	5488.05	7745.86	16869.5	6346.6	11183.3	22843.7	8011.91	7000.93	21690.4	22298.4	21068.1	19688.8	14296.7	12641.5	12240	12551	10106.1
	6289.79	8234.75	6443.04	6880.01	8340.39	12032.2	9477.52	5332.82	12991.5	7887.09	6545.21	7344.47	9860.96	15593.2	13562.2	14607.5	5592.82	10144.3	18055.5	12523.2	11762	6820.22	16957.1	8854.7	20931.9	10763.8	8265.33	12635.1	17557.8	17217.8	16511.3	16432.3	5497.4	7765.57	16916.1	6357.79	11214.2	22913.2	8029.5	7011.72	21756.2	22364.6	21135.8	19751.4	14337.5	12669.6	12271.9	12584.1	10133.6
	6301.66	8254.9	6452.14	6894.93	8360.28	12066.6	9503.93	5341.9	13024.4	7908.13	6560.98	7358.15	9888.64	15641.8	13602.6	14652.3	5603.06	10165.8	18105.6	12561.3	11795.2	6828.8	17007.6	8875.62	21004.9	10793.2	8280.87	12671.5	17613.8	17276.5	16560	16483.8	5506.76	7785.32	16962.8	6368.98	11245.2	22982.9	8047.09	7022.52	21822	22430.9	21203.7	19814.2	14378.3	12697.7	12303.8	12617.2	10161.1
	6313.56	8275.09	6461.27	6909.87	8380.22	12101	9530.37	5350.98	13057.4	7929.22	6576.77	7371.86	9916.38	15690.5	13643.1	14697.3	5613.32	10187.2	18155.8	12599.4	11828.4	6837.41	17058.2	8896.57	21078	10822.6	8296.43	12708.1	17670	17335.3	16608.9	16535.3	5516.14	7805.13	17009.6	6380.17	11276.4	23052.6	8064.68	7033.32	21888	22497.4	21271.8	19877.1	14419.3	12725.9	12335.7	12650.4	10188.6
	6325.48	8295.32	6470.41	6924.84	8400.21	12135.5	9556.87	5360.07	13090.5	7950.36	6592.58	7385.6	9944.19	15739.3	13683.6	14742.3	5623.6	10208.7	18206	12637.6	11861.7	6846.03	17108.9	8917.54	21151.4	10852	8312.01	12744.7	17726.3	17394.3	16657.9	16587	5525.53	7824.99	17056.5	6391.37	11307.6	23122.5	8082.28	7044.12	21954	22563.9	21339.9	19940	14460.3	12754.2	12367.7	12683.7	10216.2
	6337.42	8315.58	6479.57	6939.83	8420.23	12170.1	9583.41	5369.17	13123.6	7971.53	6608.41	7399.37	9972.06	15788.1	13724.1	14787.4	5633.9	10230.2	18256.2	12675.8	11895	6854.66	17159.7	8938.54	21224.9	10881.5	8327.6	12781.6	17782.7	17453.5	16706.9	16638.8	5534.93	7844.89	17103.5	6402.58	11339	23192.6	8099.88	7054.93	22020.2	22630.5	21408.2	20003.1	14501.3	12782.5	12399.7	12717	10243.8
	6349.37	8335.88	6488.75	6954.84	8440.29	12204.8	9609.99	5378.27	13156.8	7992.74	6624.25	7413.17	10000	15837.2	13764.8	14832.7	5644.22	10251.8	18306.5	12714.2	11928.3	6863.31	17210.6	8959.56	21298.7	10911.1	8343.22	12818.5	17839.3	17512.8	16756.1	16690.6	5544.35	7864.85	17150.6	6413.79	11370.4	23262.7	8117.49	7065.75	22086.6	22697.2	21476.7	20066.3	14542.4	12810.8	12431.7	12750.3	10271.4
	6361.35	8356.22	6497.95	6969.88	8460.39	12239.6	9636.62	5387.38	13190.1	8014	6640.12	7426.99	10028	15886.3	13805.4	14878	5654.56	10273.3	18356.9	12752.5	11961.7	6871.97	17261.6	8980.61	21372.6	10940.7	8358.86	12855.6	17895.9	17572.3	16805.3	16742.6	5553.77	7884.85	17197.7	6425	11402	23333	8135.1	7076.56	22153	22764	21545.3	20129.6	14583.6	12839.2	12463.8	12783.7	10299.1
	6373.34	8376.6	6507.16	6984.94	8480.53	12274.4	9663.29	5396.49	13223.4	8035.29	6656.01	7440.84	10056.1	15935.5	13846.2	14923.4	5664.93	10294.9	18407.3	12791	11995.1	6880.65	17312.7	9001.67	21446.7	10970.3	8374.51	12892.8	17952.7	17631.9	16854.7	16794.6	5563.21	7904.9	17245	6436.21	11433.7	23403.4	8152.72	7087.38	22219.6	22830.9	21614	20192.9	14624.9	12867.7	12495.9	12817.2	10326.7
	6385.36	8397	6516.39	7000.03	8500.72	12309.3	9690.01	5405.61	13256.8	8056.63	6671.91	7454.71	10084.2	15984.8	13887	14969	5675.31	10316.4	18457.8	12829.5	12028.5	6889.34	17363.9	9022.76	21521	11000	8390.19	12930.1	18009.6	17691.6	16904.2	16846.8	5572.66	7925	17292.3	6447.43	11465.5	23474	8170.33	7098.21	22286.2	22897.8	21682.8	20256.4	14666.2	12896.2	12528	12850.7	10354.4
	6397.39	8417.45	6525.64	7015.13	8520.94	12344.3	9716.77	5414.73	13290.2	8078	6687.83	7468.61	10112.4	16034.2	13927.8	15014.6	5685.72	10338	18508.3	12868	12062	6898.04	17415.1	9043.87	21595.5	11029.7	8405.88	12967.5	18066.7	17751.5	16953.7	16899.1	5582.13	7945.14	17339.8	6458.65	11497.4	23544.6	8187.95	7109.03	22353	22964.9	21751.8	20320	14707.6	12924.8	12560.2	12884.2	10382.1
	6409.44	8437.93	6534.91	7030.27	8541.19	12379.3	9743.57	5423.86	13323.7	8099.42	6703.77	7482.54	10140.7	16083.7	13968.7	15060.3	5696.15	10359.6	18558.9	12906.7	12095.4	6906.76	17466.5	9065	21670.2	11059.5	8421.59	13005.1	18123.8	17811.5	17003.4	16951.4	5591.6	7965.33	17387.3	6469.87	11529.5	23615.4	8205.56	7119.86	22419.9	23032.1	21821	20383.6	14749	12953.4	12592.4	12917.8	10409.9
	6421.51	8458.44	6544.2	7045.42	8561.49	12414.5	9770.41	5432.99	13357.2	8120.87	6719.73	7496.49	10169	16133.3	14009.6	15106.1	5706.6	10381.2	18609.5	12945.4	12129	6915.49	17517.9	9086.15	21745	11089.3	8437.32	13042.9	18181.1	17871.7	17053.1	17003.9	5601.08	7985.57	17434.9	6481.1	11561.6	23686.3	8223.18	7130.69	22486.9	23099.3	21890.2	20447.4	14790.5	12982.1	12624.6	12951.4	10437.6
	6433.6	8478.99	6553.5	7060.59	8581.82	12449.7	9797.29	5442.12	13390.8	8142.35	6735.7	7510.47	10197.4	16183	14050.6	15151.9	5717.06	10402.9	18660.2	12984.1	12162.5	6924.23	17569.4	9107.32	21820.1	11119.1	8453.07	13080.7	18238.5	17932	17103	17056.4	5610.58	8005.86	17482.6	6492.33	11593.8	23757.3	8240.8	7141.52	22554	23166.7	21959.6	20511.2	14832.1	13010.8	12656.8	12985.1	10465.4
	6445.71	8499.57	6562.82	7075.79	8602.19	12485	9824.21	5451.26	13424.5	8163.88	6751.69	7524.48	10225.8	16232.9	14091.7	15197.9	5727.55	10424.5	18710.9	13022.9	12196.1	6932.98	17621	9128.51	21895.3	11149	8468.83	13118.7	18296	17992.4	17152.9	17109	5620.08	8026.19	17530.4	6503.55	11626.2	23828.4	8258.41	7152.35	22621.2	23234.1	22029.1	20575.2	14873.7	13039.6	12689.1	13018.8	10493.2
	6457.83	8520.18	6572.16	7091	8622.6	12520.3	9851.17	5460.41	13458.2	8185.44	6767.69	7538.51	10254.3	16282.8	14132.7	15244	5738.06	10446.2	18761.7	13061.7	12229.7	6941.75	17672.6	9149.72	21970.7	11179	8484.61	13156.8	18353.7	18053	17203	17161.7	5629.59	8046.56	17578.2	6514.79	11658.7	23899.6	8276.02	7163.18	22688.5	23301.6	22098.7	20639.2	14915.4	13068.4	12721.4	13052.6	10521
	6469.97	8540.83	6581.51	7106.24	8643.04	12555.7	9878.16	5469.55	13492	8207.04	6783.71	7552.56	10282.9	16332.8	14173.9	15290.1	5748.58	10467.8	18812.5	13100.6	12263.3	6950.52	17724.4	9170.94	22046.3	11208.9	8500.4	13195	18411.4	18113.7	17253.1	17214.5	5639.12	8066.98	17626.2	6526.02	11691.2	23970.9	8293.64	7174.01	22755.9	23369.1	22168.5	20703.3	14957.1	13097.3	12753.7	13086.4	10548.8
	6482.12	8561.5	6590.88	7121.5	8663.52	12591.2	9905.2	5478.7	13525.8	8228.67	6799.75	7566.64	10311.5	16382.9	14215	15336.4	5759.13	10489.5	18863.3	13139.6	12296.9	6959.31	17776.2	9192.19	22122.1	11238.9	8516.21	13233.4	18469.2	18174.5	17303.3	17267.4	5648.65	8087.45	17674.2	6537.25	11723.9	24042.4	8311.25	7184.84	22823.4	23436.8	22238.3	20767.5	14998.9	13126.2	12786.1	13120.2	10576.6
	6494.29	8582.21	6600.26	7136.77	8684.04	12626.8	9932.27	5487.86	13559.6	8250.34	6815.8	7580.74	10340.2	16433	14256.3	15382.7	5769.69	10511.2	18914.2	13178.6	12330.6	6968.11	17828.1	9213.45	22198	11269	8532.04	13271.8	18527.2	18235.5	17353.6	17320.4	5658.19	8107.96	17722.3	6548.48	11756.7	24113.9	8328.85	7195.68	22891	23504.5	22308.3	20831.7	15040.8	13155.2	12818.4	13154.1	10604.5
	6506.48	8602.95	6609.66	7152.07	8704.59	12662.4	9959.38	5497.01	13593.5	8272.04	6831.86	7594.87	10368.9	16483.3	14297.5	15429.1	5780.28	10532.8	18965.2	13217.7	12364.3	6976.92	17880.1	9234.73	22274.1	11299	8547.88	13310.4	18585.3	18296.6	17404	17373.5	5667.75	8128.51	17770.5	6559.72	11789.6	24185.5	8346.45	7206.51	22958.7	23572.3	22378.4	20896.1	15082.7	13184.2	12850.8	13188.1	10632.3
	6518.69	8623.73	6619.08	7167.38	8725.17	12698.1	9986.52	5506.17	13627.5	8293.77	6847.94	7609.02	10397.7	16533.7	14338.8	15475.5	5790.88	10554.5	19016.1	13256.8	12398	6985.74	17932.2	9256.03	22350.4	11329.2	8563.73	13349.2	18643.5	18357.8	17454.5	17426.6	5677.31	8149.11	17818.7	6570.95	11822.6	24257.3	8364.05	7217.34	23026.5	23640.2	22448.7	20960.5	15124.6	13213.2	12883.2	13222	10660.2
	6530.91	8644.53	6628.51	7182.72	8745.79	12733.9	10013.7	5515.34	13661.5	8315.54	6864.03	7623.19	10426.5	16584.1	14380.2	15522.1	5801.5	10576.2	19067.1	13296	12431.7	6994.57	17984.3	9277.34	22426.8	11359.3	8579.6	13388	18701.8	18419.1	17505	17479.8	5686.88	8169.76	17867.1	6582.19	11855.7	24329.1	8381.65	7228.17	23094.4	23708.1	22519	21025	15166.6	13242.4	12915.7	13256	10688.1
	6543.14	8665.36	6637.95	7198.07	8766.44	12769.7	10040.9	5524.5	13695.5	8337.35	6880.13	7637.39	10455.4	16634.7	14421.6	15568.8	5812.15	10597.9	19118.2	13335.2	12465.4	7003.41	18036.5	9298.67	22503.5	11389.5	8595.48	13427	18760.2	18480.6	17555.7	17533.2	5696.45	8190.44	17915.5	6593.42	11888.9	24401.1	8399.24	7239.01	23162.4	23776.1	22589.4	21089.6	15208.7	13271.5	12948.1	13290.1	10716
	6555.39	8686.22	6647.41	7213.44	8787.13	12805.6	10068.2	5533.67	13729.6	8359.18	6896.25	7651.6	10484.4	16685.3	14463	15615.5	5822.81	10619.6	19169.2	13374.5	12499.2	7012.26	18088.8	9320.01	22580.2	11419.7	8611.38	13466.1	18818.7	18542.2	17606.4	17586.5	5706.04	8211.17	17964	6604.65	11922.3	24473.1	8416.82	7249.83	23230.4	23844.2	22660	21154.3	15250.8	13300.7	12980.6	13324.2	10744
	6567.65	8707.11	6656.89	7228.83	8807.84	12841.5	10095.4	5542.84	13763.8	8381.05	6912.38	7665.85	10513.4	16736	14504.4	15662.3	5833.48	10641.4	19220.3	13413.8	12532.9	7021.12	18141.1	9341.37	22657.2	11450	8627.29	13505.4	18877.3	18603.9	17657.3	17640	5715.63	8231.94	18012.6	6615.89	11955.7	24545.3	8434.4	7260.66	23298.6	23912.3	22730.7	21219	15292.9	13329.9	13013.1	13358.3	10771.9
	6579.93	8728.03	6666.37	7244.23	8828.6	12877.6	10122.7	5552.01	13798	8402.95	6928.52	7680.11	10542.4	16786.8	14545.9	15709.2	5844.18	10663.1	19271.5	13453.1	12566.7	7029.99	18193.5	9362.74	22734.3	11480.3	8643.21	13544.7	18936	18665.7	17708.2	17693.6	5725.23	8252.76	18061.2	6627.12	11989.2	24617.5	8451.97	7271.49	23366.8	23980.5	22801.5	21283.8	15335.1	13359.2	13045.6	13392.5	10799.8
	6592.22	8748.98	6675.88	7259.65	8849.38	12913.6	10150.1	5561.18	13832.2	8424.88	6944.67	7694.4	10571.5	16837.7	14587.5	15756.1	5854.9	10684.8	19322.6	13492.5	12600.5	7038.87	18246	9384.13	22811.6	11510.6	8659.15	13584.2	18994.8	18727.7	17759.1	17747.2	5734.84	8273.62	18109.9	6638.35	12022.9	24689.9	8469.54	7282.31	23435.2	24048.8	22872.4	21348.7	15377.4	13388.6	13078.1	13426.7	10827.8
	6604.53	8769.96	6685.39	7275.09	8870.19	12949.8	10177.5	5570.35	13866.5	8446.84	6960.84	7708.7	10600.7	16888.7	14629	15803.2	5865.63	10706.5	19373.8	13532	12634.3	7047.75	18298.6	9405.53	22889	11540.9	8675.09	13623.8	19053.7	18789.8	17810.2	17800.9	5744.45	8294.52	18158.7	6649.58	12056.6	24762.3	8487.09	7293.14	23503.6	24117.1	22943.4	21413.6	15419.7	13417.9	13110.6	13461	10855.8
	6616.85	8790.96	6694.92	7290.55	8891.04	12986	10204.9	5579.53	13900.8	8468.83	6977.01	7723.03	10629.9	16939.8	14670.7	15850.3	5876.38	10728.3	19425	13571.5	12668.2	7056.65	18351.2	9426.95	22966.6	11571.3	8691.05	13663.5	19112.8	18852	17861.3	17854.6	5754.08	8315.46	18207.6	6660.81	12090.5	24834.8	8504.64	7303.96	23572.1	24185.5	23014.5	21478.7	15462	13447.4	13143.2	13495.3	10883.7
	6629.18	8811.99	6704.46	7306.02	8911.91	13022.3	10232.3	5588.7	13935.2	8490.85	6993.19	7737.39	10659.1	16990.9	14712.3	15897.5	5887.15	10750	19476.3	13611	12702	7065.56	18403.9	9448.37	23044.3	11601.8	8707.02	13703.4	19171.9	18914.3	17912.6	17908.5	5763.7	8336.44	18256.5	6672.04	12124.4	24907.4	8522.19	7314.77	23640.7	24253.9	23085.7	21543.7	15504.4	13476.8	13175.7	13529.6	10911.7
	6641.53	8833.04	6714.02	7321.5	8932.82	13058.6	10259.8	5597.88	13969.6	8512.9	7009.39	7751.76	10688.4	17042.1	14754	15944.7	5897.94	10771.7	19527.6	13650.6	12735.8	7074.47	18456.6	9469.81	23122.2	11632.2	8723	13743.4	19231.1	18976.7	17963.9	17962.4	5773.34	8357.47	18305.5	6683.26	12158.5	24980.1	8539.72	7325.59	23709.3	24322.4	23157	21608.9	15546.9	13506.3	13208.3	13564	10939.7
	6653.88	8854.13	6723.58	7337	8953.76	13095	10287.3	5607.06	14004	8534.98	7025.59	7766.15	10717.8	17093.4	14795.7	15992.1	5908.75	10793.5	19578.9	13690.2	12769.7	7083.39	18509.4	9491.26	23200.3	11662.7	8738.99	13783.4	19290.4	19039.3	18015.2	18016.4	5782.98	8378.54	18354.5	6694.48	12192.6	25052.9	8557.24	7336.4	23778.1	24390.9	23228.4	21674.1	15589.3	13535.8	13240.9	13598.3	10967.7
	6666.25	8875.23	6733.16	7352.51	8974.72	13131.4	10314.8	5616.24	14038.5	8557.09	7041.8	7780.57	10747.2	17144.8	14837.4	16039.5	5919.57	10815.2	19630.2	13729.8	12803.6	7092.32	18562.3	9512.73	23278.5	11693.2	8754.99	13823.7	19349.8	19101.9	18066.7	18070.4	5792.63	8399.64	18403.7	6705.7	12226.9	25125.7	8574.75	7347.21	23846.9	24459.5	23299.8	21739.4	15631.8	13565.4	13273.5	13632.8	10995.7
	6678.64	8896.36	6742.75	7368.04	8995.72	13167.9	10342.3	5625.41	14073	8579.22	7058.02	7795	10776.6	17196.2	14879.2	16086.9	5930.41	10836.9	19681.5	13769.5	12837.4	7101.26	18615.2	9534.2	23356.8	11723.7	8771	13864	19409.3	19164.7	18118.2	18124.5	5802.28	8420.79	18452.9	6716.92	12261.3	25198.7	8592.26	7358.01	23915.7	24528.1	23371.4	21804.7	15674.4	13595	13306.1	13667.2	11023.7
	6691.03	8917.52	6752.36	7383.58	9016.74	13204.5	10369.9	5634.59	14107.5	8601.38	7074.25	7809.45	10806.1	17247.7	14921	16134.5	5941.27	10858.7	19732.9	13809.2	12871.3	7110.2	18668.2	9555.68	23435.3	11754.3	8787.02	13904.4	19468.9	19227.5	18169.8	18178.7	5811.93	8441.98	18502.1	6728.13	12295.7	25271.7	8609.75	7368.81	23984.7	24596.8	23443.1	21870.1	15717	13624.7	13338.7	13701.7	11051.7
	6703.44	8938.7	6761.97	7399.14	9037.79	13241.1	10397.5	5643.77	14142.1	8623.57	7090.49	7823.93	10835.7	17299.3	14962.8	16182.1	5952.14	10880.4	19784.3	13849	12905.2	7119.15	18721.3	9577.17	23514	11784.9	8803.05	13945	19528.5	19290.5	18221.4	18233	5821.6	8463.2	18551.5	6739.34	12330.3	25344.8	8627.23	7379.6	24053.7	24665.5	23514.9	21935.5	15759.6	13654.4	13371.3	13736.3	11079.8
	6715.85	8959.9	6771.59	7414.71	9058.87	13277.8	10425.1	5652.95	14176.7	8645.78	7106.73	7838.42	10865.3	17351	15004.6	16229.7	5963.04	10902.1	19835.7	13888.8	12939.1	7128.11	18774.4	9598.68	23592.8	11815.5	8819.09	13985.7	19588.3	19353.6	18273.2	18287.3	5831.26	8484.47	18600.8	6750.55	12365	25418	8644.69	7390.39	24122.8	24734.3	23586.8	22001	15802.3	13684.1	13404	13770.8	11107.8
	6728.28	8981.13	6781.23	7430.29	9079.98	13314.5	10452.8	5662.12	14211.4	8668.02	7122.98	7852.93	10894.9	17402.7	15046.5	16277.5	5973.94	10923.9	19887.1	13928.6	12973	7137.08	18827.5	9620.19	23671.7	11846.2	8835.13	14026.5	19648.2	19416.8	18325	18341.6	5840.93	8505.78	18650.3	6761.75	12399.7	25491.2	8662.15	7401.18	24191.9	24803.1	23658.7	22066.5	15845	13713.8	13436.6	13805.4	11135.8
	6740.72	9002.38	6790.88	7445.88	9101.11	13351.3	10480.5	5671.3	14246.1	8690.29	7139.24	7867.47	10924.6	17454.5	15088.4	16325.3	5984.87	10945.6	19938.6	13968.5	13006.9	7146.05	18880.7	9641.71	23750.8	11876.8	8851.19	14067.4	19708.1	19480.1	18376.8	18396.1	5850.61	8527.12	18699.8	6772.95	12434.6	25564.5	8679.59	7411.96	24261.2	24872	23730.8	22132.1	15887.8	13743.6	13469.3	13840	11163.8
	6753.17	9023.65	6800.53	7461.48	9122.27	13388.1	10508.1	5680.47	14280.8	8712.57	7155.5	7882.02	10954.3	17506.4	15130.3	16373.2	5995.81	10967.3	19990	14008.3	13040.8	7155.03	18934	9663.23	23829.9	11907.5	8867.25	14108.5	19768.1	19543.4	18428.8	18450.5	5860.29	8548.51	18749.4	6784.15	12469.6	25637.9	8697.02	7422.74	24330.4	24940.9	23802.9	22197.8	15930.5	13773.5	13501.9	13874.7	11191.9
	6765.62	9044.94	6810.2	7477.1	9143.46	13425	10535.9	5689.65	14315.5	8734.89	7171.77	7896.58	10984	17558.3	15172.3	16421.1	6006.77	10989	20041.5	14048.3	13074.6	7164.01	18987.3	9684.77	23909.3	11938.3	8883.32	14149.6	19828.2	19606.9	18480.8	18505.1	5869.97	8569.93	18799	6795.34	12504.6	25711.4	8714.43	7433.5	24399.8	25009.8	23875.1	22263.4	15973.4	13803.3	13534.6	13909.4	11219.9
	6778.09	9066.25	6819.87	7492.72	9164.67	13461.9	10563.6	5698.82	14350.3	8757.22	7188.04	7911.17	11013.8	17610.3	15214.3	16469.1	6017.75	11010.7	20092.9	14088.2	13108.5	7173	19040.7	9706.31	23988.7	11969	8899.39	14190.9	19888.4	19670.5	18532.8	18559.7	5879.66	8591.39	18848.7	6806.52	12539.8	25784.9	8731.83	7444.27	24469.2	25078.7	23947.4	22329.2	16016.2	13833.2	13567.2	13944.1	11247.9
	6790.57	9087.58	6829.56	7508.36	9185.9	13498.9	10591.4	5707.99	14385.1	8779.58	7204.32	7925.78	11043.6	17662.4	15256.2	16517.1	6028.74	11032.4	20144.4	14128.2	13142.4	7181.99	19094.1	9727.86	24068.3	11999.8	8915.47	14232.3	19948.7	19734.2	18584.9	18614.3	5889.35	8612.88	18898.4	6817.7	12575.1	25858.5	8749.21	7455.02	24538.6	25147.7	24019.7	22394.9	16059.1	13863.2	13599.9	13978.8	11275.9
	6803.05	9108.93	6839.25	7524	9207.16	13535.9	10619.1	5717.16	14420	8801.96	7220.6	7940.4	11073.5	17714.6	15298.3	16565.2	6039.75	11054.1	20195.9	14168.2	13176.3	7190.99	19147.5	9749.41	24148.1	12030.6	8931.56	14273.8	20009	19798	18637.1	18669	5899.04	8634.42	18948.2	6828.88	12610.4	25932.1	8766.58	7465.78	24608.1	25216.7	24092.2	22460.8	16102	13893.1	13632.6	14013.6	11304
	6815.55	9130.3	6848.96	7539.66	9228.44	13573	10646.9	5726.32	14454.8	8824.36	7236.88	7955.04	11103.4	17766.7	15340.3	16613.4	6050.77	11075.8	20247.4	14208.2	13210.2	7200	19201.1	9770.97	24227.9	12061.4	8947.65	14315.4	20069.4	19861.8	18689.4	18723.8	5908.73	8655.99	18998	6840.05	12645.9	26005.8	8783.93	7476.52	24677.6	25285.8	24164.7	22526.6	16144.9	13923.1	13665.2	14048.4	11332
[truncated: 7,709 more rows]
[truncated: 247 more columns]

## Sheet: Analysis
Cell:	Peak Time 1	Peak Time 2	Peak Time 3	Peak Time 4	Peak Time 5	Peak ZT 1	Peak ZT 2	Peak ZT 3	Peak ZT 4	Peak ZT 5	Peak ExT 1	Peak ExT 2	Peak ExT 3	Peak ExT 4	Peak ExT 5	Peak 1 luminescence value	Peak 2 luminescence value	Peak 3 luminescence value	Peak 4 luminescence value	Peak 5 luminescence value	Trough Time 1	Trough Time 2	Trough Time 3	Trough Time 4	Trough Time 5	Trough Time 6	Trough ZT 1	Trough ZT 2	Trough ZT 3	Trough ZT 4	Trough ZT 5	Trough ZT 6	Trough ExT 1	Trough ExT 2	Trough ExT 3	Trough ExT 4	Trough ExT 5	Trough ExT 6	Trough 1 luminescence value	Trough 2 luminescence value	Trough 3 luminescence value	Trough 4 luminescence value	Trough 5 luminescence value	Trough 6 luminescence value	Rising Edge Halfmax Time 1	Rising Edge Halfmax Time 2	Rising Edge Halfmax Time 3	Rising Edge Halfmax Time 4	Rising Edge Halfmax Time 5
[truncated: 296 more rows]
[truncated: 44 more columns]
