# Supplementary material for: Single cell model for re‐entrainment to a shifted light cycle
Source: FASEB J. 2022 Sep 3;36(10):e22518. doi: 10.1096/fj.202200478R (PMC9543151; doi:10.1096/fj.202200478R)
Supplement: Supplementary file 33 — Dataset S32 [file FSB2-36-0-s030.xlsx]

## Sheet: Information
Cell num	X	Y	Size
1	68	146	9
2	68	151	9
3	69	156	9
4	69	159.5	6
5	71.125	142.875	8
6	72	146.5	6
7	71.6	152.8	5
8	72.5	159.5	4
9	72.5	163	6
10	74.5	142.5	4
11	74.5	152	6
12	74.5	156.5	4
13	76	147	9
14	76	160	9
15	76	164	9
16	77.25	150.75	4
17	78.5	140.5	4
18	80	137	9
19	79.5	153	6
20	80.6667	159.667	3
21	82	132	9
22	82	149	9
23	83	145.5	6
24	83	153	9
25	82.75	161.25	4
26	83.6667	137.333	3
27	85.2	133.8	5
28	85	168	9
29	85.5	130.5	4
30	86.125	161.875	8
31	86.5	126	6
32	87	137	9
33	87	145	9
34	87	150	9
35	89.2	128.6	5
36	88.5	131.5	4
37	89	170	9
38	90	125	9
39	90.2857	134.857	7
40	90.3333	138.667	3
41	91	142	9
42	91	154.5	6
43	92	151	9
44	91.7143	157.857	7
45	93.5	124	6
46	94	135	9
47	93.5	138.5	4
48	93.8	163.4	5
49	95	160	9
50	96	121.5	4
51	98	125	9
52	100.25	122.25	4
53	101	138.5	6
54	101.5	126	6
55	101.5	162	6
56	103.5	174	6
57	106	169	9
58	106	136	3
59	110	131	9
60	109.5	145.5	4
61	109.5	169.5	4
62	110.875	127.125	8
63	111	166	9
64	112	137	9
65	112.5	141	6
66	114	131	9
67	114.6	169.8	5
68	115.75	134.25	4
69	115.5	176	6
70	117.857	136.714	7
71	118.8	145.6	5
72	118.5	174.5	4
73	120	140	9
74	119.857	163.714	7
75	122.143	143.286	7
76	121.667	174.833	6
77	124.125	98.125	8
78	123.5	102	6
79	124	146.5	6
80	124.2	155.6	5
81	124	159	9
82	124.833	105.667	6
83	125	150	9
84	127	114.5	6
85	128	92	9
86	128	108	9
87	129	88.5	6
88	130	122	9
89	130.667	105.333	3
90	130.5	111.5	4
91	130.6	114.8	5
92	132	127	9
93	132.833	91.6667	6
94	132.6	118.8	5
95	134	111	9
96	133.5	123.5	4
97	133.857	130.714	7
98	136	94	9
99	136	99	9
100	135.333	102.333	3
101	136	120	9
102	135.5	127.5	4
103	136	134	9
104	136.875	89.875	8
105	136.333	124.667	3
106	137.714	105.143	7
107	137.5	130.5	4
108	138.333	137.167	6
109	139.5	119.5	4
110	140.5	132.5	4
111	141.857	128.714	7
112	141.5	136	6
113	142	142	9
114	145	93	9
115	145.4	87.2	5
116	145.5	142.5	4
117	146.125	145.875	8
118	148	84.5	6
119	147.667	140.333	3
120	149	121	9
121	148.5	129.5	4
122	149.286	148.143	7
123	155.8	145.4	5
124	156.5	132.5	4
125	159.5	80	6
126	161	84	9
127	162	96	9
128	163.857	91.7143	7
129	163.5	103	6
130	164.143	144.286	7
131	165.5	86.5	4
132	165	140	3
133	166.5	101	6

## Sheet: Raw Data
Cell:	1	2	3	4	5	6	7	8	9	10	11	12	13	14	15	16	17	18	19	20	21	22	23	24	25	26	27	28	29	30	31	32	33	34	35	36	37	38	39	40	41	42	43	44	45	46	47	48	49
	36320.4	41321.6	37088.1	35022	31296.2	36509.5	42548.6	38131.2	30374.2	27080.2	41574.2	43789	31122	37427.6	29658.2	38410	30436	28164.9	41388	37463.3	30677.7	35182.8	32309.5	35969.2	36921	30500.3	38742.4	28055.9	35349	37559.1	31561.6	37025	36583.8	40238	34788	36252.2	24952	33707	41334.6	41203.3	41690.4	41030.6	42715.4	39872.7	32895.8	38784	40629	35269	37790.9
	30595.1	36647.4	32996	33175.2	25521.6	32165.3	40698.8	37645.5	31882.3	24312.8	36211.3	39273.8	29465	37424.9	29094.2	33204	25790.5	24764.8	38645.3	35600.3	29740.1	35200.8	29304.5	34707.7	34002.2	27672.7	36830.4	28797	33234.2	36438.2	29036.3	33954	35083.7	37739.4	32824.6	30898.5	25971.4	30965.3	37286.1	34725	39021.8	43991.2	41074.9	41660.2	30890.5	37154.6	35552.2	40082.2	38454.7
	26318.3	34649.7	29483.4	28468.8	22031.4	26483.5	32767.8	30984.8	29809.6	20010	31197.3	34582.8	25551.1	34721.9	24834.4	30078.5	22460.5	20242.8	33098	31404.3	25803.6	31917.9	25016.7	30641.2	31685.8	22378	30792	27221.6	27391.8	32444.9	24592.5	28800.7	30587.3	34093.1	25089.6	26054	25336.8	24665.1	30714.6	30754.7	34213.1	40528.4	36525.7	38810.3	24166	30529.8	30429	36784.4	36354.6
	23206.1	30953	25756.8	24767.6	18478.8	22725.3	28108.4	25816.8	26200.7	15989.5	26224.3	29118.2	21207.2	31495.5	22478.6	25702.5	18739	16359.8	28035.8	26338.3	21408.9	27161.2	20885.7	26220.1	27914.8	18142.7	25972	24323.7	23395.5	28657.8	22136.5	24087.7	26457.2	29953.9	21095.6	22645.8	22762.1	21202.3	26701.6	25430	29981.9	36644.5	32992.7	36623	20709	25904.5	26665.5	32338.4	33240.4
	21044.8	26554.8	21246.3	20777.4	16141.5	20257.3	23680.8	23047.8	21819.8	13608	22360.5	25081.5	19113.8	26975.2	20470.2	22951.8	16626.2	14694.1	24884.3	23654.7	19094.2	24088.9	18385	23830.6	24406.8	16684	23245.8	21149.6	20949	25454.5	18949.5	22194.3	23600.7	27009.6	19352.8	20355.2	19513.6	18455.7	24502.1	23127.7	27123.2	32461.2	31129.8	34448.3	18654.8	23048.9	22865.2	30482	32905.3
	17413.9	23093.2	17741.9	16899.6	14876.1	18003.8	20951.6	18901.8	17659.2	12024	20055	21276.5	16884.6	22674.1	17077.7	21283.8	14917	13431.2	22273	20721.3	16979.8	21174.1	16222.2	21091	20898	15698.7	21418.2	18715.3	19215	23110.2	16468.3	20523.8	21487	24361	16840	18855	16945	16719.9	23529.4	22170.7	24974.3	28940.5	28051.8	31797.6	16132.7	21694.6	22763.5	27788	30215.4
	14706.6	20365.8	15118.1	14095.4	13049.1	15945.5	17915.4	16017.5	14606.7	11203	16854.2	18285.2	15059.4	19725.3	14529.1	18597.5	12708	11910.4	18923.2	17548	14081.3	18677.8	14972.7	18446.9	18092.2	14143.7	18610	16154	16370.5	20642.4	14062.3	18035.8	20189.9	22245.6	14978.6	16350.5	14591.3	15234.7	20679	20279	22935.1	25508.2	25305.8	28835.6	15101	19047.5	21554.5	25689.8	27928.8
	12521.4	17923	12852.4	12098.6	10956.1	13450.8	15394.4	15245	11983.5	9780.75	14220.3	15466.2	13574.8	17785.9	12484.2	15747.5	10927.8	10777.2	16417.7	15356.7	12623	16034.3	13290	16267	15297.8	12460	15933.6	13554.8	13867.8	17728.4	11724.3	16251.9	18572.6	20169.7	12688.8	13721.5	12425.6	12353.6	18614.9	17886.7	20789.9	22467.7	23635.2	25393.7	12556.3	16963.9	19029.8	23003.8	25195.2
	11489.1	14519.3	10663.1	10256.4	10222.9	11755.8	13622	12558.2	11096	8823.25	12653.2	13218.5	11768.1	14522.6	10882.1	13763.2	10141	10403.2	15032.8	13619.7	11503.4	13758.8	13058	14403.3	12682.2	11839	14499.8	11511.8	11626.8	14883.6	9953	14149.4	15786	17789.9	11070.4	11695	10714.7	10850.7	16996.6	15786.7	18552.7	19334.8	21892.7	22102.7	11861.3	16421.8	16597	20540.6	22958.6
	9957.89	12252.1	9684.22	9504.2	9637	10524.5	11563	11382.8	9598.67	7885.25	11429.7	11818.8	10428.7	11931.3	9116.11	12182.5	9591.75	9705.22	13227.7	11703.7	9902.11	12446.3	11844.2	12938.2	11026.8	11186.3	13164.4	9573.67	9485.5	13191.2	8661.67	12847.3	14954.9	16148.9	9629.4	10186.2	9264.22	9606.22	14862.1	14021.7	16537.1	17875.8	20257	19956.3	10746.3	14689.9	15280.5	18758	20498.3
	9337.33	10675.9	9475.67	8875.8	8450.38	9346.33	10952.2	10470.2	8924.5	7175.25	9866.83	11064.2	9545.89	10964.9	8291.11	10728.2	8582.5	8683.89	11777.3	10251.3	9102	11138.1	11158.5	10935.9	10037.5	10960	12674.6	8329.67	8729.75	12142.6	8369.33	12113.7	13784.6	13427.7	9434.4	9185.5	8002.33	9081.89	14393	13049.3	15813.6	16517.5	17954.7	17781	10616.7	14054.8	14220.2	17045	18202
	9485	10420.4	10050.9	9314.6	7703	9111.17	10928.8	10041.5	8904.17	7137.25	10250.7	10056	9192.89	10476.9	7908.11	10284.8	8771.5	8677.56	11048.5	9682.67	8863.44	10721.8	10594	10332	9586	10899	11858	7854.33	8885	10862.1	8334.67	11753.6	13009.1	12653.6	9563.2	9251.75	7528.11	9383.78	13990.3	12276	15357.1	16240	17128.6	16578.4	10118.5	13651.4	13279.5	17380.2	17174.2
	10122.8	9966.67	10532.8	9669.6	7937.25	9231	11046.4	9800.75	8928.17	7779	10217.7	9276.75	8936.44	10237.2	8321.89	10025	8873.5	8959.44	10312.3	9397.67	8814.44	11183.8	10905.5	10022.2	8771.25	11296.3	11711.2	8136.33	9428.75	10467.8	9421.5	11700.9	12154.1	12125.9	10564.4	9556.5	8072.11	10137.8	13934.4	13012.3	15455.9	15538.2	16304.6	16560.7	10468	13928.6	13418	15078.8	17215.2
	11392.6	9589.67	10736.6	10507.4	8273.12	9724.83	10556	11272.8	9424.83	8318.75	10902.8	10029.2	8995.33	10205.8	8458	10016.8	8878.75	9660.22	10731.2	9602.33	9353.22	11370.4	11607.8	10466.6	9186.25	12293	11680.8	8580.22	9177.25	10390.8	9677	12310	12040.9	11433.1	11032.8	10278	8071.22	10445.9	14858.9	14149.7	15538.6	15035	15926.1	15856.9	11017.8	15303.2	14076.2	14400.8	16917.4
	12319.1	10066.1	11900.8	11949	9015	10927.2	11515.4	13200.8	10491.5	8780.25	11404.8	12375.5	9946	10586.2	8716.67	10788.8	9322.75	10618	11168.3	10726	10809.8	12060.6	12663.7	11185.6	9193.75	11640.3	13545	9073.56	10613.8	10924.9	10422.8	13053.1	12913.2	11927.6	14961.6	11202.2	8452.11	11076.3	15954.7	15150	15640	15410.5	17771.9	15904.3	11129.7	16894.9	15009	15584.4	16899.3
	13463.3	11132.4	13038.8	13290.6	9988.25	12829.5	12824.2	14819.5	11646.8	9814.75	13100.3	13399.8	10739.1	12030.6	10436.6	12000.5	10498.8	11752.7	12999	11841.3	12424.8	13618.2	13810.2	12295.3	10594.2	13337.3	15804	10078.7	11873.8	12355.5	11615	14964.4	13615.9	12945.4	14279	12535.8	9557.11	12880.2	16426	17344.3	17099.3	16268.8	19057.7	16744.4	12144.7	18327.1	15860	16557.6	16897.7
	14608.7	12762.4	14193.1	14891	11653.4	14504.8	14588.6	15813	13787	10946.8	14369.5	14292.8	12034.8	13627.3	12315.1	12819.8	11630.8	12686.7	14759	12973	13303.8	14731.2	15389.7	14291.1	11915.2	15644	17016.8	11342.8	12766.5	14888.8	12979.2	18000.8	14936.7	14325.6	15523.6	13940.8	10603	14687.3	17393.9	18496.7	18941.8	17351.3	19932.3	18344.7	13736.3	19481.8	17335	15756.2	17447.6
	15804	14225.9	15390.2	15774.2	11954.8	15828.3	16439.4	17332.8	15250.3	12790.5	16037	15851.8	13839.6	15143	13439.7	14667.2	12868	14155.6	16396.7	15365.7	15296	15498.6	17585.8	15725.2	13522.2	17137.7	18307	12779.7	13691.8	16676.1	13288.5	20380.9	16302	15236.6	16918.2	15211	11701	16638	18806.6	20490.7	20267.6	19328.7	20998.7	19848.6	14650	20568.1	18343.8	16405.4	18602.7
	17110.2	15111.6	16589.9	15709	12890.5	17714.5	17798.2	17905.5	16462	14409.5	17608.7	17919.8	14702.3	16650.4	14068.8	15874	14410.5	15308.3	18180.7	17038	16614.6	16779.1	19057.8	17419.3	15293.5	18756.3	19310	14173.1	15108.9	18240.1	14628	21677.7	17945	16800.2	18532	16866	12915.2	18870.2	20574	22768.7	21770.1	19950.2	22165.9	21850	16109.2	21620	19613.5	17109.6	20135.6
	18355.8	16164.7	17253.8	16132.6	14068.9	18588.8	18982	18193.2	18679.7	14163	19643.3	19710.8	15738	18297.2	15786.9	17695	15504.5	16791.4	19936.8	19762	17475.3	18242.6	20728.8	19500.2	17023.8	20518.7	20401.4	15242.2	16526	19900.5	15883.8	22364.3	19060.7	18425.6	21658.2	17811.5	14146.7	20621.3	20975	23797.7	22528.7	21069.5	24265.1	24038.7	17234.2	23177.6	21922.5	18627.8	21503.8
	19099.1	16878.6	18394.3	16583.2	14959.9	20050.3	20794.4	18957.8	19868.3	15090	22304	21093.5	17187.4	19970	17049.6	19307.8	16145.2	17962.8	22190.8	22297.7	17399.2	19387.8	21617.2	20577.9	19255.5	21494	21867	16547.6	17215.5	22605.8	16864.2	23079.3	19822.7	19600.1	22021.2	18540	15941.6	20543.4	22733.9	24740	22906.2	22602.7	25881	25440.1	18007.2	23895	22373	19780.6	22873.4
	19733.4	17320.2	18722.4	16771.2	15351.1	20189.2	23460.6	20759.8	20495.3	15434.2	23322.3	21805.8	18229.1	21298.7	19122.4	20249	16281.2	18400.8	23779.3	24093	17477.1	20425.7	23201.5	22267	20249.5	21554.3	22696	17991	18135.5	25571.6	17144.5	24579.3	20756.6	21272.4	22628.4	19007.5	17339.9	20758.8	23277.4	25075.3	23386.2	24549	27840.7	27589.1	18941.7	24208.4	23116	21584.2	24930.1
	19415.7	18591.1	18880.6	17438.8	15111.4	19894.3	24897.8	22324.8	21671.7	15493	23722.8	22861	19046.9	23034.8	20519.1	20920.2	16641.5	18253	25833	26621.7	17536.2	20622.1	23997.2	23144.1	22171	21538.3	23448.8	19104.3	17970.8	27125.2	17262.2	25120.9	22077.1	23125.2	22876	20427.8	18045.7	20030.8	23779.1	24971.7	24297	26096.2	29728.6	28692.6	19712.5	24713.2	24290.2	23565.4	26638.6
	19764.7	19129.4	19216.7	17349.4	15239.5	20483.2	26271.6	22747	22669.5	15225.8	24040	23064.5	19337.9	25043.9	21632.2	22151	16987.2	17921.4	26273	28475	17776.2	21031.8	24019.5	24563	23762.5	21292.7	22771.4	20360.2	17228.2	28335	17001.7	24333.8	22754.8	23627.2	22292.6	20316.2	18647.2	19596	24458.9	25758.7	24831.3	27227.2	30468.1	30204.9	19793.3	25637.8	25157.2	24624.4	28352.9
	19262.1	19066.3	18786.9	15737.4	14738.9	20433.2	25369.8	22073.2	21381.8	14564.2	23636.7	23606.2	18897.3	25611	21471.2	22554	17051	17266.3	26030.8	29031.3	17473.6	20537	23448.5	24975	23864.8	20951.3	21843.4	20883.2	17382.8	29480.5	16843.7	23727.9	22725.1	23894.3	21696.6	20018.5	19259.4	18906.4	24061.9	24897.7	24847.4	28099	30001.7	31178.6	19011	25661.4	24934.8	26133.4	28936.6
	18503.9	17965.4	17865.2	14390.6	15086	21063.5	24300.4	20792	20254.8	14577.2	23472.8	22799.8	19039.4	24821	20677.8	22533.2	16943	16404.3	26061.2	28672.7	16575.8	20446.6	22984.3	25777.9	24136.2	19334	21884.4	20810.6	16816.2	30059.9	16443.3	22780.4	23201.9	23274.2	21020.6	20083.2	19858.9	18034.6	23791.1	25124	25125.6	28071.2	30600.3	31355.6	18450.3	25938.5	24698	26139	29669.7
	17638.3	17386	16975.9	13678.6	14274.6	20494	23441.6	20265	18300.3	13881.5	22920.2	21738.2	19078.1	23897.3	20432.9	21502.2	15550.2	15753.3	25678.8	29448.3	15996.2	20079.4	23168.5	25561.3	24929	18905.3	21616.4	20889.4	15508	30296.6	16039.5	22447.9	23045.1	22863.1	20417.2	19507.5	19742	16882.2	23745.9	25072.3	23668.3	27857.2	31177.9	31674.9	16933.7	25558.6	24144.8	26144.6	30110.7
	17128.1	17010.4	17382.7	13296	13523	19864	22570	19837.8	17736.8	12756	21619.5	19964.2	18016.7	22785.8	19618.8	19882.5	15599	14793.9	23759.5	29458	14802.4	18858.6	22798.2	24324.3	24402.5	18063	19660.2	20262.7	14569	28640.6	15350	21083	22415.6	21870.6	18333.8	18354.8	18642.3	15184.7	22608.7	23077	23137.2	26711.5	29925.7	30269.7	15811	24657.2	22694	26146.6	29746.1
	16283.6	15752.8	15536.4	12047.6	12390.5	19286	22172.8	19700.5	17212.5	11946.5	20311.8	18775.5	16630.7	20588	18850.2	18750.5	14456.8	13470.8	22010	26838	13387	17601.2	20417.7	22886.7	23489.2	17293	17337.2	19521	13379.5	27912.5	13998.3	19969.3	20885.3	20879.3	16604.8	17078.5	16954.4	13689.9	21651.6	22725.3	21514.3	25951.5	27534.8	29034.6	14091.8	22588.1	21843.8	24735	28595.4
	14653.9	14932	15230.6	11096.4	11496.5	17613.7	20795.6	18925.5	16692.8	10848.8	19017.5	18064.8	15010	19590.9	18152.6	17453.2	13327.8	12452.7	20516.8	26617.3	11898.7	16619.8	18475.8	22090.1	22413.2	15159.7	16653.2	18085.2	12621	25418	12998.8	18993.7	19559.1	19982.3	15122.4	16310.8	16015.7	12879.2	20554.4	22021.3	20770.2	24610.5	26551.2	27242.3	12677.2	21064.6	20109	23105.6	26640.1
	13320.9	14159.4	14150.8	10857	10850.9	16676.2	19346.4	17699.5	16093.2	9970.75	19385.2	17504	14123.6	19074.2	17156.7	16391.5	11220.5	12468.6	19275.7	24197	10571.1	15724.6	17078	20755.6	21016.5	14059	14912.8	16533.9	11621.5	24344.8	11911.8	17634	18826.8	19438.9	14071.4	14553.2	14948.7	11745	20374.1	19806	19460.8	24726.2	25800.7	25724.7	11135.7	20853.2	19696	21950.2	25349.6
	13120.4	13877	13843.8	11382.2	9915.12	16473.8	19182.4	16942.8	14919.3	9473	17509.2	17309	13231.4	18240.3	16130.4	14769	10852.2	10008.2	17809.2	23394.7	9994.11	14669.8	16113.5	19356.1	19533.5	12912	13934.4	15725.8	10913.8	22895.4	10703.7	16137.4	17395.7	18156.7	12598.4	13256	14076.1	10382.3	17800.9	18685	18516.4	22775.3	24520.6	24563.4	10130.3	19396.8	18264.5	21136.6	24148.4
	12676	13186.7	13091.4	11169.8	9729.62	15576.2	18066.6	15638.2	13663.7	8982	17050	16554	12672.9	18035.3	14656	14570.2	9463	9408.44	16926.7	21681	9415	13415.1	14480.2	18090.3	18489.2	11927.3	12781.6	14605.7	10488	20089.6	9923.17	14772.9	15912	16805.8	11675.2	11688.2	12919.2	9796.78	15765.4	17551.7	17419.2	21542.7	22559.7	22756	9654.83	17991.6	17549	19346	22042.4
	12381	12403.7	12145.2	10697.4	9407.12	14138.7	17385.6	14479.8	11861.2	8661.75	16469.2	15750.8	11630.8	16802.2	14030.2	13698.5	8983.75	8714	15980	20294.7	8739.67	12639.3	13271.3	16694.3	17638.2	11107	11882.6	13469.8	9147	18485	9118.67	14310.3	14606.1	15794.3	10376.6	10833.5	11907.1	9090.78	14104.3	16425	16965.2	20608.5	21760.2	20916.7	9281.67	17083.1	16469.8	19951.4	20927.3
	12113.2	11701.1	12425.6	10954.4	8673.88	13673	16256.8	14435	11689.3	8405.5	15335.3	15086.5	11376.8	16576.8	14320	12895.2	8815.5	8271.67	15727.3	19874.3	8714.56	12021.4	12515	15834.6	16979.8	11115.7	11539	12862.1	9143.5	16878.9	8648.17	13663.1	13373.7	14422.8	9499.2	10247.2	11337.7	8482.56	12955.3	14961.7	16033.7	19464.3	20338.7	19286.9	8830.67	16671	15604.2	16836.4	19134.9
	12040	11269.4	12341.3	10850.6	8667.62	13398.2	15763.4	14082.5	11760.3	8117.75	14516.5	15068.2	11102.4	16519.1	13700.9	12605.8	8347.25	8443	14275.5	19310.7	8562.44	11214.2	11405.8	14823.1	16683.2	10658.3	11479	12292.8	9614	16883.6	8720.67	13451.2	12696.2	14120.6	9865	10242.8	10764.7	8642.44	12552.7	14270.7	15543.4	18753.7	19634.7	18139.3	8818.17	16509.5	15010.2	14796	17693.4
	13086.8	11050.1	12188.2	11688.8	9031.25	13818.2	15771.2	14994.2	11576.8	8808.75	14593.3	14978.8	11130.4	16223.7	13346.1	12220	8379	8396.44	13848.8	18370.7	8647.89	11109.4	11054.3	15110.3	16576.5	11169.7	11241.6	12321.3	9489.75	16437.6	8838.5	13659.6	12066.3	13790.9	9858.6	10297.2	10678.2	9045.78	12752.9	14459.3	14985	18055.3	18799	17393.9	8708.83	15623.4	14675	14698.2	16737.8
	13929.6	11427.3	12534.9	11713.2	9996.62	14177.7	15201	15601.8	12136	9263.75	14649	15270	11374.3	16178.8	13589.3	12907.2	9050	9024.22	14421.7	17901	9145.56	11577.3	11385.3	14816	16200.5	11161.3	11463	11855.2	9354.75	16619.9	9000.33	14033	12283.7	13948.1	10619.6	10749.2	10855.2	9716.22	12421.6	14017.3	14858.8	17842.8	18586.7	16990.4	8943.67	15029.6	14641	14763.2	16717.3
	13935.3	11349.3	12955.1	12696.6	9848.88	13861.3	15798.2	16393.5	11972.5	10101	15120.3	16277	11595	16900.8	14085.4	13008.5	9296	10335.6	14169.3	17499	9944.11	12127.7	12307.5	15202.2	15779.2	12223.7	12182	11680.3	10083.2	16447.2	9229.83	14868.3	12382.4	14144.4	11324.6	11505.2	10632.6	10208.2	12844.7	14882.3	15648	17147.7	18687.1	16804.6	9776.33	14965.2	14749.2	14215.6	16563.2
	14566.6	11741	14111.1	13907.6	10285.6	14638	15936.8	16880.8	12694.2	10323.2	15582.2	17627.2	12669.4	17569.6	14681.7	13348.2	10101.5	11157.6	14855.8	17483	11418.1	12615.2	12270.7	15656.3	15848	13748	13547.4	12432.9	10770	16375.6	9891	16296.4	13003.8	14349.7	11907	11695.5	11116.9	11285.8	13620.7	15289	16247.6	17034	18538.7	17171.7	10589.7	14756.5	15388	14151.6	16811.2
	15562.9	12415.3	15839.7	14899.8	11315.2	15796	17241	18049.8	13809.2	10978.4	16466.7	18470	13845.4	18920	15624.2	14223.5	10706.8	11820.3	15862.7	17322.7	12539.2	13280.8	13193.3	16321.3	16690.8	14642.3	14843.6	12827.7	11427.8	17236.4	10640.5	17840.3	13413.7	14654.8	13398.8	12971.2	11561.3	12566.7	14388.9	16839.7	16805.4	17743.2	18784.2	17361.6	11970.5	15111.6	15818.8	14842.4	17297
	16606.7	13312.8	16792	15528.8	12488	16026	17771.4	18680.2	14763.7	11612	17088	19488.2	14588.4	19334.9	16534.2	14662	11564	13161.4	17453.5	17808	13387.7	13572.4	13539.5	16858.7	17331.2	16254	15328	13320	12373.2	18398.1	11586.5	19327.9	14614.7	14783.4	15191	13791	12325.1	13249.9	15160.7	17884	17684	18159.5	19294.4	18120.1	13065.5	16332.9	16903.5	15395.2	17924.6
	17283.9	13824	17811.4	16298.2	13780.8	16650.7	19165.4	19160.5	15617.7	12667.8	18061	20584.5	15499.8	20384.8	17132.6	15438.8	12807.2	13983.8	18249	20028.3	14317.8	14600.3	14988.5	18382.2	18475	17832	17179.6	14955.1	13496.8	20041.1	13201.8	20945	15393.7	15984.3	16433.2	14989.5	13409.6	14283.4	16308.4	19015	18027.2	18785	20405.6	19744.4	13953.3	17088	17514.8	17367	19612.4
	18107.2	14899.9	18321.6	16879.2	14611.1	18245.8	19828.8	20031.5	16521.7	12822	19035	21599.8	15603.3	20742.8	18025	17025	13388	14783.7	19660.5	21127.7	15546.2	15874.8	16345.3	19457.1	19719.5	19164	18704	15728.2	14150.8	21570.9	13958.7	21951.4	16581.2	17099.3	16795.8	16321.2	14785.1	15020.3	17971.1	20518	19022.9	20582.3	22041.9	21196.4	15118.3	18924.1	18522.2	18612	22539.2
	18532.1	15269.4	18306.7	16773.2	15201.9	18626.7	21219.4	20561.2	17588.3	13267.8	20622	21532	16574.3	21192.9	18588.4	18233.8	14033.8	15227.6	20613.5	22343.7	16209.6	16480.9	17466.7	20501.7	21597.5	20734	19485	16589.8	14856.2	23389.5	15460.8	22524.9	18597.9	18258.6	17818	16861	16241.7	15988.3	18941.3	22436.3	20340.4	21192.3	22960	23229.9	16431.8	20762.1	20389.8	20135	24998.2
	18137.2	15994.3	18204.4	16618	15983.4	19242.2	22371.8	21148.2	17670.8	13202	21396.2	21645	17923.2	21158	18751.2	18212.5	14912.2	15665.2	21214.7	22809.7	16978.7	18699.8	18587.5	21615.9	22835.2	20798.7	19282.2	17153.3	14963.5	25229.8	14867.5	22773.1	20235	19427.9	17992.8	16950.2	17369.1	16341.8	20295.6	22805.7	21241.6	21914	24011.9	23571.1	17554.8	21233.6	21207.8	21299.2	26556.3
	18191.7	15583.7	17543.9	15488.8	16149.5	19718.5	22826.4	21017	18404.3	13408.2	22334.7	21583.5	18005.6	21435.7	19170.1	19233.5	14755	16292.3	21652.5	24494.3	17338.9	17901.7	18851	22147.6	23529.8	21051	19387.4	17950.1	15363.5	26601.8	15774.7	23329.7	21236.3	20486.8	18274.4	17694	17974.9	16543.7	20138.7	23554	22357.2	22541.3	25400	24901	17576.5	22145.8	22072.8	22113.2	27607.6
	16840.1	15864.1	16474.8	15210.2	16032.9	19585	22181.8	20537.5	18553.7	13281	22681	21409.2	17944.9	21388.2	19073.4	19587.2	15114.5	16080.4	22805	26138.7	17029.2	18576.9	19669	22697.7	24826	20511.3	18941.6	18163.8	15077.2	26903.9	15439.3	23264.8	21653.1	21043.3	18574.6	17862.5	18419.3	16281.8	20799.9	23528.3	23459.3	24105.3	25974	25800	17024.5	22882.4	22643.5	23847.4	29267
	16972.9	16133.9	15815.9	14773.2	15636.5	19012.2	21800	20088.8	18186.7	13341.5	22663.3	21970.8	18224.2	21568.4	19749.7	20487	15216.5	15535.8	22319.3	26197	16828.2	18668.8	19909.5	23617.9	25613	19374.7	18420.6	17961.7	15406.8	26872.5	14736.7	22635.2	22485.7	21029.3	18796.8	17794	19427.1	16272.7	20747.3	24043.7	23720.2	25540.2	26082.8	26891.3	16718.5	23414.5	22891	24831.2	30528.9
	16515.6	15713.7	15512.3	14419.2	15643.8	19065.2	21022.8	20032.8	17097.3	13361	22980	21715.8	18505.4	21534.4	19172.2	20746.5	14380.8	15482.3	22595.5	27960	16422.6	18715.8	19087.7	23809.1	25823	18379.3	18531.2	17922.1	15324.5	26490.9	14564.3	23021.7	22559.3	21508.2	18117.8	17294.8	19398.8	16335.4	20878.7	24147	23641.8	26345.7	25826.9	27488.7	16032.8	23857.5	23857.8	25075.2	30927.2
	16254.4	15461.8	14501.2	13859.8	15455.5	18731	20938.8	19377.8	16472.2	13177.2	22768.5	21282.2	18617.2	20715	18693.1	20942	14011	14379.7	22603	26942	15347.7	18613.6	18314	23538.7	25562.2	17745.3	17356.8	17840.4	14946.5	26193	13707.5	22326.2	21960.9	21905.7	17160	16837	19113.8	15507.3	20877	24155.7	23180.8	27079.8	25969.3	27980.9	15436.5	23720.8	23164.5	25155.6	31454.9
	15454.1	15767	13720.7	13423.2	14571.8	18020.5	20676.8	18677.2	15774	12859	22800.8	20397.2	18207.1	20190.2	18041.4	20579.2	13945	13943.4	22153.3	26167.3	14714.2	18575.1	17906.2	23904.2	25027.8	16892.3	16661.2	17364.9	14318.2	25864.1	13144	21530.3	21992.7	22253	16134.2	15991	18466.4	14618.3	20281.9	22905.7	22877.9	27486	26605.3	27759.4	14484.7	23461.4	23183	25080.8	31294.9
	14421.7	15248.9	13281.2	12459.4	13306.4	17176.7	19672.2	17847	16256	12092.8	22225.8	19472.2	17577.3	20364.6	17162.7	20552.8	12921	13428	22284.2	26693.7	14042.1	17655.8	16646.2	23475.2	24740	16156.7	15944.6	17185.1	14200.2	25283.5	12272.5	20691.2	20894.3	21910.6	15262.2	15968	18316.7	13530.9	19696.4	21830.3	22201.7	26553.2	26186	27576.1	12493.5	23209.5	22377.8	25190.4	30468.9
	13507.8	14489.6	12419.3	11844.8	12616.4	16166.5	18845.6	17677.5	15338.8	10912	22111.3	21761.2	16985.4	19501.4	17052.7	19916.5	11697	12960.2	21221.8	25364	12716.6	17141.9	15846.8	22732.1	25004.8	15210.3	15040.6	16851.1	13328.2	23944.5	11781.5	19420	19918.2	22122.8	14915	14991.2	17028.1	13112.7	18642.1	20566	21524.4	26765.8	25551.9	26102.3	11951.2	22379.4	21825	25001.6	29901.9
	12979	14367.8	12259.8	11406.2	12416.1	15818.2	18206.2	17466.8	14748.2	11031.8	20921.5	18440.8	16426.2	18648.8	16237.6	19008.2	11480.2	12271	20731.7	24525.7	12046.2	16717	14841.7	22028	22601.5	14090.7	14281.2	16251.4	12391	23316.9	11510.8	17844	18824.6	21912.9	14289.4	14148.8	16040.9	12259.6	17623.3	19387.7	21307.2	25432	25528	25751.4	10313.8	21574.1	21770.2	24170.8	29012
	12373.2	13897.1	11520.8	10921.4	11702.8	14833.8	17689.8	16456.8	13660.5	10540.8	20266.5	17583.8	15645.1	18032.2	15616.7	18280	10356.5	11251.2	20148	22874.3	10623	16283.3	14008.8	21631.4	21469.8	12554.7	13165	15197.6	11649.8	22184.2	10731.3	16615	17409.8	20882.2	13665.2	13013	15335.7	11414.1	16683.7	18455.3	20185.2	24466.3	25084.3	25873.9	9587.5	21035.9	20680.5	22654.2	28289.3
	11752.3	13129.1	11497.9	10914.4	11203	14728.7	16843.8	15966.2	13400.3	9979.25	18778.3	16859.5	14882	17466.1	14935.7	17677.2	9715.5	10231.3	19586.2	20909.7	9780.67	15564.2	13531.8	21029.8	20620.2	12100.3	12769	14584.9	10885	22026	10608	16082.2	16716.8	20342.7	13061.6	13111.8	14520.7	10722.4	15538.9	17974	19433.2	22966.7	24038.6	25305.6	9113.33	20262.6	19780.8	21654.2	27241.3
	11720.8	12952.8	11440.6	10854.6	11080.2	13743.3	16125.8	14750.8	12510.8	9880.75	17843	16489	14359	16822.1	13949.9	17075.5	9409.5	9951.11	18731.8	20241.3	9396.33	14917.2	12816.5	20396.8	19610	11367.3	11659.2	14226.3	10437.8	20673.6	10043.8	15352.6	15889.7	19416.3	12592.8	12182.5	13604.3	10318.2	15049.6	16843.7	18875.3	22390.2	22657.6	23830.4	9212.67	19445.9	19796.2	21293	25971.1
	11794.1	12552.2	11669	10302.2	10770.1	13975.2	15541.6	14380.8	12027	9665.5	17323.8	16393	14862.7	16844.3	13807.1	16586.2	8959.5	9771.33	17829.5	20009.3	8617.56	14044.7	12285.5	19529.8	19630.8	10444.7	11202.8	14113.4	9766.75	19515.8	9829.83	14318.8	14552	18880	11867.8	11790.8	13403.3	9949.89	14317.4	16381.3	17837.3	22157.5	21306.7	23486.1	8831.67	18059.8	18933.5	20628.4	25376.8
	11717.6	12194.9	12052.8	10404	11196.4	13373.2	14890.2	14147.5	12544.3	9638.75	16840.8	16405.2	14492.1	16987.4	13160.4	16136.5	8616	9666	16965.8	19409.3	8679	13430.3	11472.5	18552.6	19287.2	10410.3	11382.6	13844.3	9647.75	19510.6	9756	14307.9	13906.2	18453.1	11272.8	11290.2	13289.8	9581.67	13533.4	15788	17747.3	21188.2	20564.1	22760.7	8809.5	17097.4	18565	19614.2	24477.6
	11336.2	11873.3	11911.6	10580.6	11762.2	13477.8	15421.6	13993.8	12603.3	10142.5	16707.2	15833	14477.7	17303.3	13382.7	15854.2	8541.75	9505.78	16490.2	18910.7	8733.33	13033.1	11294	18253.8	18922.2	10157.3	11615.6	13724.3	9646.75	18854.8	10011.3	14284	13088.6	18054.6	11489	11627.5	12901.2	9331.11	13342.7	15180	16880.4	20893.3	20178.7	21768.3	8956.33	17078.2	18758	18593.6	23640.2
	11976	12074.8	12985.9	11256	11802.2	13615.7	15312	14974.5	12660.8	10220	16153	16204.2	15109.9	17623	13515	15030.2	8925.5	10233.3	16531.8	19222.7	9301.44	13245.2	11333.3	17583.7	18547.8	11126.7	12416.8	13576.3	10070.8	19000.9	10084.2	14279.6	13121.6	17536.1	12106	11826	12731.1	9568.11	13345	15414.3	17299.6	20422.3	20745.1	21536.3	10007.8	17249.8	19657.5	18398.6	22951.4
	12365.9	12160.6	13637.9	11509.6	12675.8	14394.5	15484.4	14672.2	12638.2	10674	16499	16686.2	15728	17806.1	13689.9	16042.2	9554.25	11074.7	16559.7	19381.7	9694.44	13300.8	11862.2	17834.9	19470	11280.7	12446.4	13401.4	10352.8	19267.8	11140.3	14661.9	13404	17765.9	13020	12543.8	12572.1	10406.6	13368.4	15471	17315.9	20338.7	20816.8	21613.7	10916.7	17364	19755.2	18391	22709.2
	12868.7	11860	14427.8	12126.2	13602.2	15111.2	15959.6	15404.8	13171.5	11435.8	16618.8	17370	16128.9	18489.3	14343.3	16641.2	10320.5	11769	17117.3	20299	10144.3	14054.3	12640.3	18709.4	19412	12249.7	13455.2	13979.9	10999	19896.2	12139.8	14704.8	14152.7	18313.2	14004.8	12858.2	12976.7	11142.6	14077.9	15905	18081.4	20160.3	21198.9	21405.3	12143.3	17827.4	19826.5	18866.8	22927.2
	13296.9	12228.4	14949.3	12416.8	14219	15243.5	15990.6	15718.2	13449.2	12080.2	16765.8	18281.5	17057.9	19424.2	14856.7	16895.8	10733.2	12815.3	17480.5	21244.3	11156.2	14436.2	13620	19348.8	20247	13061.7	14112.6	14180.9	11247	19803.5	12924.7	15445.1	14655.2	18940.1	14205.6	13156.8	13247.4	12070.2	14712.4	16386.3	18647.9	20200.2	20991.8	21583.7	13179	17996.6	20342.8	19115.4	23970.3
	13546	12073.3	15514.8	12653.6	14784.6	16430.5	17068.8	15835.2	13656.5	12606.8	17023	18452.8	17588.7	19835.7	15249.1	17328.5	11550.8	13589.1	17481.3	22101.3	11708.1	15382.7	14302.5	19507.9	21992.2	13672	14275.8	14778.4	11933	20031	14067.5	16788.8	15720.3	19662.6	14641.8	13450	14242.4	13078	14904.7	17571.7	19394.3	20133.7	21780.3	21716	14378.5	18017.9	21016.8	19533.4	24976.7
	13818.4	12482.3	15539.6	12642.8	15366.5	16675.5	18103.8	15510.5	13852.5	13305.2	17701.3	19292	18096.7	20279.9	15416.8	17618.5	12219	13809.3	18774.2	23183.3	12256.6	15745.1	15235.7	20009.1	22132.8	14575.7	14565.2	15220.2	12191.5	20874	14304.5	17576.7	16615.3	20935.8	14634.4	14024	14682.6	13941.3	15741	18560	19946.2	20414.7	22737.6	21986.1	14933	18899.6	21803	20637.4	26647.3
	14506.2	12696.6	15511.8	12990.4	16041.8	17790.3	18233.8	16417.2	14375	14072.5	18393.8	19594.5	18495.7	21015.8	15476	18017	12965.2	14658.9	19293.3	23541.7	13115.6	16480.7	16180.8	20820.4	22986.2	15281.7	15389.6	15637.1	13642.5	21868.1	14986.5	18706.3	18062.3	22242	15844	14840.8	15088.9	14579.4	16606.4	18542	20514.2	20894.8	23171	22893.7	16049.7	19827.8	23154	22195.6	27960.9
	15085	13370	15649	13987	16802.2	18115.7	18676.2	16909.5	14832.7	14445.8	18448.5	20140.5	19386.1	21819.8	16203.6	18459.5	13440	15136.9	19320	24260	13715	17147.3	16772	21518.6	23977.5	16556	16894.4	16562.9	13649.2	23074.9	15753.3	19640	19630.9	23015.1	16861.4	15520	16004.4	15360.9	17620	19944.3	21045.8	21597.8	23963.1	23932.9	17020.8	20947	23238.8	22520	29119.4
	15192.4	13774.1	15508.4	14016.4	16840.4	18058.7	19385.6	17621	15310.8	15677.8	19280.7	20095	19486	22106.2	17411.2	19282	13951	15892.2	20511.7	24765.3	14339.9	17805.6	17602.5	22490.8	24771.5	17882.7	17774.8	16810.7	14367.8	23502	16048.3	20631.3	20678.7	23255.7	17198.8	15941.5	16771.4	15903	18239.1	21179.7	22095.9	21889.5	24568.1	24567.6	17835.8	21605.1	24217.2	23244	29276
	15090.2	13714.2	14248.8	13858.8	17042.2	17343.5	18611.4	16769	14996.3	15874.8	19700.2	20020	19504.7	22418	18335.9	19219.8	14428	16021.3	21004.2	25902	15105.3	18171.4	17534.8	23291.9	25537.8	17748.7	17659.8	17393.1	14969.2	24112.6	15937.8	21271.4	21676.1	23900.1	17314.4	16168.2	17078	16383.8	19058.9	21545	23008.9	22921.3	25048.4	24730.6	17822.7	22959.5	24842.5	23739.2	30743.1
	14904.2	13705.7	14325.6	13193.2	16349.5	17219.7	18458.8	16820.5	15514	15960.5	19806.2	20443.5	19771.7	22389.1	18945.6	19878.8	14739.5	16512	20560	25736	15458.1	18610.4	17902.2	23120.8	26511	17498.7	18674.6	17298	15360.5	24744.2	16409.8	21826	22767.3	25079.2	18006.2	16537.5	16537.1	18304.3	20144.6	22650.3	23074	24164	25948.4	26061.4	18447.8	23518.8	24879	25114.6	33974.1
	13997.7	13835.3	14048.7	12716.6	15735.1	17342.3	17187.8	16912	15310.8	15446	20655.7	20234.2	19506.6	21871.4	18310.7	19902.2	14325.5	16230.8	20214.8	25934.7	15873.4	18628.8	17391.3	23909.6	27314.5	17184.7	18594.4	17393.9	15376	24744.4	15424.7	21609.4	24002.1	25780.2	18487	16612	16973.6	17500.7	20809.1	23192.3	23379.7	24248	26109.9	26209.3	18685.7	23188.6	25563	25791.2	33664.1
	14161.9	14076.6	13629.2	12514.2	15431.5	17154	17871.6	16028	14778.8	15509	20597.2	19193.5	20027	22338.1	17571.4	20219.5	14015.5	15839.8	21370.5	26593	16056.9	18998.9	17451.3	23673.6	27560.5	17176.3	18716.2	17460.2	15816.8	24866.6	14687.5	21748.8	24632.9	26269.8	18761	16536.2	17243.8	17788.4	20515.3	23248.7	23463.4	24555.5	26075.3	27065.9	17751.3	23706.9	25462	26362.4	33724.7
	14902.3	14618.4	12864	11894.4	15410.9	17426.7	17133.2	15566.8	13958.8	15481	20305	19322	20160.4	21507.3	17314.9	20540.2	13828.2	15590.9	21396	27221.7	15827.3	18867.3	17307.3	23546	26534.8	17317.3	18272.2	17000.7	15835.5	24412.2	14335.8	21806.6	24610.1	26443.4	18617.8	19009.5	16889.6	17579.1	20933.9	23344	23485.2	25103	26494.6	27167.3	16821.8	23636	25022.8	26581.2	33877.7
	14802.3	14562.6	12223.1	12342.8	15511.8	17124.2	17266.2	14513.5	13333	15177	20181.2	18751	20041.1	21394.1	17401.6	20586.8	13551.2	15609.7	20989.2	27045.7	15242	19330.4	17649.7	23926.7	27255	16394	17287.8	17158.2	15770	24784.6	13952	21375.8	24650.4	26468.1	18620.2	16445.2	16911.1	17637.8	21331.6	22769.3	23269	25630.2	26590.6	28217.1	16382.7	23855.6	25421.8	26623.6	34118.4
	14223.1	13816.6	11710.9	11946.2	14875.4	16138.7	16765	13441.5	13002.8	14864.5	19893.7	17950.2	19161.6	21225.8	16824.4	20089.5	12905.5	15110.9	20528.8	26571	14451.2	19252.9	17496.5	23440.6	26606.5	15715	17197.4	16864.4	15073.5	24883.1	13765.2	21299.8	24205.3	26546.1	18975.2	16533.2	16728.3	17206.3	20678	22084	22532.1	25333.2	26381.2	28265.9	16275	23768	25148.5	26702.8	33966.2
	13267.4	12925.8	11204.8	11223.4	14545.2	15371.3	15958.2	13807.5	12374.7	14241	18615.2	17271.2	18721.2	21312.4	15848.2	19583.8	12729	14918.2	19705.7	24901.7	13796.1	19148.6	16944.7	24423.6	26237	15414	16650.6	16717.2	14082.2	24560.9	13092.7	20628.4	23963.8	26537.7	18520.6	15800.5	16133.2	17348.8	20030.1	21411.7	21721.7	25928.7	26196.8	28685.3	15920.2	23480.9	23760.8	25861.6	33452.1
	13448.1	12362.7	10721.3	10926.6	14094.2	15329.8	15484.6	13204.5	11757	13877.5	18593.2	16102.8	18090.3	20180.9	14668.1	19136	12403	14511.6	19521	24408	13153.1	18955.1	16440.5	23272.9	25014.2	14829.7	16017.4	16318.9	13802.2	23894.1	12353.5	19583.2	22493.4	25488.7	18550.2	15638.8	15691	16044.4	19554.6	20142	20937.8	25203.7	25676.7	28545.4	15013.8	22843.2	22379.5	25981	33634.1
	12940.1	11874.1	10430.1	10519.8	13570.9	13765.2	15814	13918	11476.2	12968.2	18312.3	16549	16853.1	22377.3	14288.4	18914.8	11835.5	13446.7	18776.3	23300.3	12740.9	18485.8	16114.7	22663.6	24682.5	14953.7	15038.8	16241.6	13622.8	23269	12059.5	18779.2	22368.8	24367.9	18136.4	14972.8	15523.9	15360.6	18634	19032.3	20629.3	24884	25185.6	27938.9	13889.3	22177	21802.8	25687	32435.4
	12508.3	11560.3	10144.4	10158.8	13847.4	13592.3	15128.2	13676.2	10936.2	12638.5	17831	16118.5	16410.2	18489	13090.4	18351.5	11709.2	13189.8	18623	21846.7	12442.9	17734.2	15778.7	21738.2	23479.5	13741	14490	16134.7	13476.2	22401.1	11635	18644	21662.1	23595.6	17259.2	14270	15449.1	14627.9	18214.7	17947	19373.4	24227.7	24117.7	26839.9	13256.5	21381.9	20591	25097.8	31608
	12641.4	10907.2	10152.6	9771	13658.1	13248.8	14619.2	13826	10717.2	12396.5	16643	15157	16084	17764.9	12357.2	17861.2	10925.8	12257.7	17292.5	21922.7	11907	17461.8	15009.8	21425.4	22382	12993.7	13940.6	15908	13019	21590.2	11351.8	18040	20786.4	23006.6	16882	13876.8	15164.9	13905	17397.7	17567.7	18788	24183.3	23928.3	26157.1	13101.3	20772.5	20847.8	24477	30346.4
	12356.6	10643.3	10493.8	9841.8	13334.5	12914.7	14370.4	14101	10727.8	12793.2	16262.8	14857.8	15357	17551.7	12362.8	16969	10616.8	11882.7	17212.8	21369.3	11529.1	16993	14733.3	20738	21939	12898.3	13814.6	15188.8	12693	20896.8	11835	17143.3	20219.9	22339.9	16285.2	13900.2	14261.9	13358.2	16340.7	16432	18760.8	23695.8	24033.8	25730.3	12620	20486.1	20297	23306.6	28868
	11889.1	10412.7	10601.2	9767.8	13359.6	12772	14470.6	14064.8	10544.8	12615.5	15997.3	14628	14568.8	17654.3	11899.4	16351.5	10460.8	11608.8	16421	19888	11170.7	16542	14702.8	20358.3	20960.8	12909	13546.8	14830.3	12426.2	20143.2	11664.3	16398	19346.8	21246.9	16194.8	13433.2	14069.2	12944.2	16004.1	16040	18144	23660.3	22904.2	24931.3	12192.2	19987.1	19443.2	22454.4	27696.6
	11245.3	10006.9	10655	9380	13104.4	13057.7	13968	14262.2	10624.2	12608.2	15768.2	14427.2	13947.7	17839.7	11693.6	16217	10497	11137	15931.8	19477	10425.6	16020	13698	19449.8	20233	12371	13448	14462.3	11762	19491	12491.5	15931.2	18660.3	20598.4	15823.4	13714.5	14083.3	12717.2	15527.9	15177	17366	22303	22704.2	24239.6	12176.7	19330	18764.5	21859.8	26722.3
	11219.1	10180.7	10851.9	9515.8	13812.8	13369.8	13791.6	13532	10175.5	12384.5	15200.7	15117.8	13753.2	17921.6	11770.9	15677.8	10396.8	11069.9	15865.2	18966.7	10520.3	15662.1	13639.8	18646.7	19759.5	11973.3	13840	14160.7	12051	19010.2	12526	16618.3	17715.2	19554	16282.6	13895.8	14076	12451.1	15273.4	15545	16709.2	21592.8	21842.8	23353.9	12152.8	19433.1	18691.2	20791.2	25376.4
	11015.9	10185.1	11170.8	9641.8	14525.4	13302.8	13547.2	13436	10131.5	12493.5	14896.7	14353.5	13327.1	16961.2	11619.8	15861	10689.2	10887.8	15721.3	18275.7	10927.1	15029.7	13609.7	17822.4	19525.5	11875.3	13891.8	13844.7	12258	18649.6	13186.5	16715.9	17223.3	19127.2	15680	14183.5	13766.1	12356	15240.6	15536.7	16060.8	20742.7	21408.3	22242	12902.3	19009.9	18604.8	20392.4	24831.4
	11179.8	10380.4	11467.1	9849.4	14688.5	13968.7	13465.6	13147	10534.8	12969.5	15280.7	14323.8	13222.7	16107.4	11790.1	15682.8	10762.5	11036.4	15562	18092.3	10999.3	14969.3	13716.2	17761.2	19120.2	12655.7	14283.6	13430.3	12615	18120.1	13550.8	16873.7	16881.9	18753.7	14842.8	14179.2	13557.7	12213	15584	16080	15955.2	20023.7	20621.8	21294.7	13305.3	18532	18378	19901.6	24286.6
	11511.4	10813.3	12016.2	10215.2	14676	14945	13610.2	14181.5	11144.8	12968.8	15900.7	15183.2	13522.1	16641.2	12115.1	15776.5	10997	11372.9	15929.2	18378.3	10899.9	14648.2	13800.7	17704.1	19358.5	13193.3	14897	13525	12368.8	17701.8	13999.3	16925.9	16684	18263.1	14525.8	14247.5	13701.8	12142.8	15588.1	16173.7	16124.2	20229.8	20616.2	20383.3	13996	18851.2	19232.2	19706.8	24066.3
	11988.4	11479.1	12502.3	10605.6	14858	15501.8	13506.8	15217.8	11517.5	14068.2	16911.2	15514.8	13775.7	16941.8	12614.1	16034.8	11081.8	11496.2	16215.7	18316.3	11361.4	14480.7	14237	17715.2	19240.5	13203.3	15268	13432.9	12663.5	18168.8	14748.5	17160.1	16684.8	18126.4	13950.6	13468.5	14022.7	12136.3	15772.9	17230.3	16297.9	19827.5	20816.3	20256.3	13831.7	18345.4	19421.2	19910.8	24151.4
	12829.8	11590.2	13598.5	11266.6	14902.2	15692.8	13656.6	16299.8	12171.3	14407.2	18370.8	16771.8	14364.1	17555.1	13447.3	16806.2	11470.5	11739.2	16466	18396	11348	14889.4	14338	18218.3	19420.5	13134	15930.6	13859.3	12929.8	18025.1	15015.3	17641.7	17293.3	18494	14635	14165.2	14488.6	12427.7	15753.9	17609.7	16683.6	19985.3	20650.3	20585.4	14451.7	18655.5	19959.8	20084.2	23791.9
	13095.2	11859.6	14204.4	11739.6	15486	16302.2	14042.6	16688	12403.3	14154	18345.5	17041.5	14836.1	18189.3	14007.8	17272.5	12255.8	12196.2	16883.7	19051.7	12050.9	15275.2	14853.5	18664.8	18946.8	14193	16207.8	14209.4	13427.5	18051.4	15656.2	18094.9	18233.8	18891.9	15052.6	14975.8	14547.6	12907.6	16246.7	18004	16968.3	20687.2	20978	20500.9	14794.3	18874.6	20824.8	20109.8	23664.7
	13611.1	12445.7	14457.3	13067.6	15980.2	15452.2	14521.6	16701.2	12710.7	14217.8	19296.5	18583.2	15476.3	18463.1	14310.3	17108.2	12656.5	13461.6	17738.5	18324.3	12869.3	15993.8	15612.2	19196.7	19680.2	14727.3	16838.4	15190.9	12991	17911.6	15809.3	18201.2	19111.8	19254.4	15588.6	14879.8	15174.7	13433.6	16224.6	18161.7	17866.9	21284.8	21505.1	20993.6	15492	18821.2	21172.8	20711.6	24140.4
	13777.8	12849.7	14208.1	13592	16722.2	15336.3	15318.2	17342.5	13588.5	14086.2	18875.7	19035.8	15878	18614.8	14839.9	17704.2	12897.8	13591.8	18259.7	19064	13654	16176.2	16062.7	18810.1	19677	15022.7	16962.4	15242.3	13871.2	18568.8	15604.7	18772.3	19580.6	19523.6	16307	15215.5	15403.3	14131.8	16901.3	18673.3	18108.6	20903.3	21302	20850.6	15501.8	19204.1	21490.5	20533.6	24190.4
	14049.3	12778.1	14033.2	13025.8	17138.1	15074.2	15167	16239.8	13426	14789.5	18652	18362.2	15934.4	18115.6	15161.6	17953.2	13113	13900.8	18197	19587	13652.2	16279.1	16124.7	19045.8	19504	15447.7	17242.8	15263	14186.2	18867.9	15488.8	18941.4	19470.2	19490	16296.8	15298	15473	14890.7	17621.9	19209.3	18509.1	20915.5	21400.1	20996.7	15833.8	19350.4	22570	20966.4	24033.7
	14284.1	12947.4	13859.9	12922.2	16631	14832.5	15479.8	15983	13412.5	15220.5	19249.5	18110.8	16087.1	17941.7	15361.6	18086.5	13040	13588.7	18153.5	20380.3	13968.6	16167.7	16113.5	18910.4	20200.8	15434.3	17142	15502	14105.8	19161.8	14530.3	19192.2	19719.8	19834	16545.8	15761	15960	15112.4	17974.1	20277.3	18806.7	21273	21912.8	21301	16133.8	19920.1	22371.5	20861.8	24388.3
	14140.6	12918.8	13279.3	12587.8	16076	14654.5	15073.2	16126.2	13443	14976.8	19327.8	17627.5	16496.8	18001.4	16001.1	18155.8	12646.5	14074	18514.2	20568	14509.2	16462.8	15846	18893.9	21006.2	15050	17491.4	15394.4	14058.8	19160.8	14888.3	19039.2	19517.6	20023.7	16519.8	15479.2	15561.9	15076.3	18212.1	19999.7	19046.4	21706.8	22287.9	21838.4	15395.7	20204	22892.8	21298.4	25323.8
	14621.8	12824.8	12709.8	12074.6	15910.8	14784.3	14812.4	15989	12651.8	15298	19891	16917.2	16669.7	17786.7	15912.4	18551.2	13126.8	13906.2	18162.7	20878	14302.9	16981.8	15707.5	18603.1	20962.2	15108.7	17128.6	14823.9	14459	19431.6	14509.5	18799.4	19722.2	20451.6	16376.6	16141	15214.6	14785.7	18490.7	19427.3	19485.8	21878	22456.9	22244.1	15522.5	21340	23219.2	21869.6	25749.9
	14697.3	13102.6	12425.1	11886.8	15474.8	14737.3	14846.6	15488.8	12157.7	15376	19683.5	16621	16897	17370.2	15728.4	19060	12992	13730.8	17811.7	20725.7	14162.9	16682.2	15885.7	18126.3	21011.2	15015.3	16741	15119	14118.2	19199.1	13829.8	18309.4	19366.9	20184.6	16687.6	15500.5	15379.4	14744.4	18718.9	19300.7	19876.2	22106.3	22933.8	22384	16794.8	21132.4	23104.2	22286.2	26222.6
	14249.8	12834.1	12291.4	11660.4	14713.6	14229.7	14565.8	14418.5	11514.2	15412	19246.3	15895.5	16493.7	16763.8	15988.9	19464.5	12934	13493.4	18115.3	20878	13433.3	16522.8	15170.3	17892.7	21108.5	13807	16056.2	14449.8	14347	18991.9	13218.7	17337.3	19355.1	20148.8	16226.2	14885.8	14699.4	14512.7	17888	19150.7	19917.3	21757.3	22663.3	22560.7	14798.3	20929.9	22892.8	22894	25651.7
	13696	12558.6	11705.8	11737.2	14474.5	13674.3	14113	14182.2	11230	15180.8	18813.8	15451.8	16347.1	16569.2	16149.7	18848.2	13001.2	13044.7	17520.2	21447.3	13274.8	16517.7	15350.8	17925.3	20423.5	13412.7	15714	14022.6	13501.8	18569.9	12843.8	16810	19332.6	20200.9	15982.2	14498.2	13893.1	14142.9	17708.1	18760	19490.8	21767.3	22492.9	22154.1	14454.2	20761.5	22951.5	22392.8	25812.2
	13256.4	12205.6	12075.9	12432.8	14140.4	12896.3	14347.2	14078.8	10819.3	14524	18551.2	14847.2	15893.6	16472.6	16176.6	18366.2	12615.5	13148.4	17170.8	20919.7	12855.8	16629.3	15070.8	17675.2	19969.5	13633	14956	13929.9	13284.5	18415.9	12465.3	16590.8	19469.4	19720.9	16068.6	14941.2	13864.2	13777.9	17459	18318.7	19167	21740	22340.9	22635.7	13795.2	20092.2	21963.8	22254.8	25525.1
	12889.2	12132.1	11504.3	12106	13687.1	12966	14252.6	14259	10859.3	14040.2	17609.5	14099	15528.3	16179.4	16008.2	17492.5	12082.8	12473.4	16771.7	20525.3	12544.1	16357.1	15097.3	17345.9	19933.8	13055.7	14719.6	13624.2	13087.2	18251.1	12496.2	16400.7	19487.1	19742.9	16755	13875.2	13606.9	13719.4	16956	18307.3	19473.1	21935.2	22273.6	22742	13311.5	20237.2	21607.5	22490.2	25434.1
	12233.8	11554.7	11438.8	11690.8	13197	12537.2	13018	13378.8	10505.3	13270.2	16851.5	13719.8	14557.7	15666.4	15860.8	16985.5	11506.2	12223.2	15921.3	19751.7	11977.7	16041.3	14773	16791.2	18704.2	12656.3	14002.8	13438.8	12653.5	17193.4	11618.7	15694	18188	19630.4	15840.6	13724.2	13439.8	13348.1	16520.6	16987.3	18778.4	20922.5	21195.9	22430.9	12712.8	20077.2	19996.8	22040.4	24794.6
	11510.8	10985.7	10749.6	10867.6	12922.5	11789.7	12614.2	13506.5	9992.17	12800.2	17950.3	13423	13587.6	15068.4	16058.7	15952	11246.5	11378.9	15255	19059	11669.7	15566.2	14762	16105.9	18010	12037.3	13703.2	13407.9	11614	16147	11382	14973.6	18183.8	18934.1	15128	13237	12827.9	12568.4	16067.4	16223.7	17929.2	20450.2	20473.1	21576	11763.3	19392	19502	21201.8	24129.9
	10994.8	10343.8	10142.3	9974.2	12472.4	11358	12314.8	13529.8	9495.17	12198.5	15447.5	13028.5	12718	14764.3	15770.2	14891.8	10844.5	10757.8	14673.2	17610.3	10858.8	14848.3	13946.5	15534.4	17374	11396.3	13240.6	13042.8	10885.8	15754.4	10767	14599.1	17549.2	17949.9	14651.8	12737.5	12582.4	12068.8	15524.4	15689	17483.9	19608.3	20240.6	21302.6	11216.5	18870.2	18818.2	20488.6	23351
	10535.9	9920	10166.9	9637	12020.1	10724.7	12334.6	12646	8980	12018.8	15063.5	12251.2	11836	13966.2	15446.6	13968	10150.5	10198.6	14085	16986	10602	14381.4	13338.8	14830.9	16177.8	10898	12054.2	12929.4	10754.2	14821.2	10958.2	13958.4	16210	17594.6	14930.8	12021.5	11894.1	11723.8	14903.6	15324	16651	19662.3	19429.3	20454.1	11600.7	17975.4	18101.2	19829.8	22119.9
	10611.6	9641.89	10010.9	9285.8	12050.4	10505.8	11718.8	12485.8	8942.5	11609.8	13879	11884.8	11228.3	13454	14458.3	13598	9779	9986.33	12891.5	15432.3	10297.2	13870.4	12775.3	14317.2	15450.2	9892	12035.6	12750.8	10320.5	13970.5	10574.2	13577.4	15620.1	16970.6	15305.2	11427.5	11346.8	11516.7	14422.7	14143.3	16182.4	18545.3	18676.9	19709.1	11367.8	17597.2	17120.8	18684.2	20859.4
	10445.7	9535.11	9883.22	9022.4	11526.4	10315.2	12235	11986	8940.5	10857.8	14451.3	11434.2	11075.6	13205.3	14022.6	12572	9840.75	9619.33	12830.7	14776.3	10225.1	13535.3	12279.7	13844.2	15641.8	10275.3	12263.2	12243.2	10093.8	13540.6	10592.7	13063.8	15184.9	15993.9	14563.6	11412.5	10964.3	10774.2	13496.6	13719.7	14947.8	17921	17506	18975.4	11150.7	19348.5	16631.5	17545	19281.2
	10162.9	9751.89	9999.44	8933.4	11354.1	10248.2	12175.4	12507.2	9030.33	10510.2	13955.8	11458.5	10816.4	13171.1	13684.4	11899.2	9462.25	9571.67	12164.3	14866.7	10085.9	13066	12092.3	13233.6	14596.8	9805.33	12215	12326.8	9685.5	13229	10768.5	12526.4	14510.1	15452	14245.8	11132.2	10790.4	10422.8	13157.4	12860.3	13743	16735.2	16594.9	17602	11789.7	15926.6	15837	17298.4	18327.7
	10357	9664.33	10725.7	9033.8	11470	10150	11784.4	12418.8	9385.5	10348.8	13794.7	11599.5	10652.3	12642.7	14062	11702.5	9242.5	9171.89	12010	14195.3	10028.8	12758.6	11663.7	13013.8	14853	9455	11595.2	12195	9755	12881.8	10638.8	13498.4	13852.1	14640.1	14082.6	11317.2	10904.2	10263.1	12769.4	12561.3	12897.3	15951	15827.9	17075.7	12347.2	15723.5	15253	16430	17132.3
	10251.8	9626.22	10842.9	9864.2	11779.1	10697.7	12338.2	13461.8	9607.17	10219.8	14093.7	12271.5	10711.2	12351.7	14480.3	11629.8	9124.25	9381.67	11580.7	13469	9771.33	12216.6	11517.2	12772.8	14086	9644	11216.2	11961.4	9225	12480.4	10740.5	12657.6	13612.3	14256	13465.4	10980.2	10486.3	10077.6	12451.3	12865.7	12771.9	15194.8	16541.8	16271.9	11950.7	15050.4	14917.8	15304.6	16238
	10197.7	9611.44	10858.6	9678	11972.8	11455.7	12283	13437.2	9771.17	9982	14230.2	11940	10661.4	12267.7	14533.2	11649	8878.25	9270.56	11847.7	13284.3	9381.33	11804.2	11269.2	12427	13970.5	9729	10762.8	11873.9	9355.5	12262.4	10547.7	12675.1	13333.8	13688.9	13411	11092	10746.4	9829.67	12185.1	12248.7	12289.9	14780.7	15324.6	15651	11736.2	14720	14338	14330.2	16064.8
	10277	9663.22	11345.2	10826.2	11967.9	11969.2	12041.4	13756	10093.7	9831.25	14233.8	12390.8	10533.3	11977	14325.4	11052.8	8721.75	9343.11	11687.2	12707.3	9683.22	11636	11020.5	12363.1	13439	10054.3	11262.8	11806.1	9105	12169.8	10670.5	12742.6	13231.2	13293.8	12759.4	10899.2	10698.3	9773.67	12382.6	12348	11875.9	13928.5	14612	14927.4	10906.7	14491.9	13807.5	14343.4	15907.2
	10447.1	10033.3	11381.1	10041.4	11902.4	12090.5	12231.8	13908	10535	9903.25	14648.7	12113	10925.1	12515.7	14118.6	11385.8	9040.75	9362.56	11764.2	12964.3	9882.33	11622.3	11154.7	12413.6	13889	10476.7	11661.8	12037.3	9177.25	12380.4	10736.3	12901.2	12932.6	12963.1	12556.8	10976.2	10748.7	9600.89	12164.4	12303.7	11405	13951.7	13735.9	14441.4	10801.7	14207.9	14001.2	14202.6	15881.9
	10376.4	10376.2	12303.6	10169.2	11723	12455.8	12667.2	14035.5	10629.5	10101	14238.2	12353	11294.6	12791.2	14531	11081	9223	9480.56	12247.2	13374.7	9998.67	11581.3	11368.3	12840.1	14369.5	10878.3	11626	11919.8	9714	12543.6	10963.8	13242.8	13036.4	13172.7	12204	11093.8	11198.8	10039.8	12177.7	12742.3	11773.7	13897	14137.4	14185	10848.2	14071	14127.5	14127.4	15619.1
	10546.8	10195.9	12821.4	10199.4	12336.5	13051.3	12477.2	13697.8	10470.3	10242.8	14846.2	12650	11739.4	12801.2	14747.2	12012.2	9053.5	9773.44	12168.5	13198.7	9984.78	11733.6	11510.2	12602.4	14071.2	10451	11759.8	11563.6	9794.25	12958.5	11098.5	13499	13286.1	13285.4	12303.8	11220.5	11446.7	10014.6	12323.3	12826.7	12079.1	13983.7	13952.8	14046.1	10335.7	14276.8	14732.8	14413.2	15944.9
	10364.1	10558.7	12527.6	10269.4	12543.5	13030.3	12631.2	13589.8	10543.8	10239.8	15152.7	12814.8	11721.9	12670.9	15381.6	12106.2	9550.5	9830.22	12414.2	13696	10303.4	11857	11537	12686.3	14259.8	10509.3	12149	11778.7	9680.75	13062.1	10957.3	13496.2	13264.8	13651.8	12697.6	11134	11410.9	10238.2	12835.4	13043.3	12253.7	14178.2	13983.2	14230.1	10581.8	13932.5	14342	14962.8	16293.2
	10508	10540.9	12275.7	10038	12240.2	12686.5	12163.2	13081.2	10791.5	10831.2	15819.8	12605.8	12039.4	12570.7	15263.6	12458.2	9561	9576.56	12796	14097	10155.3	11750.4	11718.5	12573.2	14470.5	10601	12050	11537.4	9702.75	13106.6	11022.7	13559.1	13673.9	13651.7	12110.8	10939.5	11353.3	10640.4	13000.9	13160	12418.6	14296.7	14177.9	14241.6	10391.7	13881	14271	15240.2	16441.4
	11089.3	10719.4	12066	9893	12309	12503.3	11779	12758	10900.8	11077.5	15220.3	12580.2	12359.4	12839.1	15229.2	12518.5	9621	9919.33	12862.8	14219.7	10052.4	11582.8	11714.5	12604.1	15258	10670.3	12040.6	11942.7	9962.25	13716.9	10645	13382.2	13774.1	13773.2	12064.6	11263	11301.4	10614.7	13088	13348.7	12584.2	14695	14499.7	14416.1	10771	13946.4	14358	14904.4	16279.9
	11564.6	10575.4	10921.6	9777.8	12046.6	12156	11579.2	12891.2	10602.8	11136.5	14717.7	12622	12441.9	12905.1	14667.1	12972.5	9449.5	10026.3	13175	14432.7	10228.8	11891.8	11350.7	12743.2	16080.2	10808	11796.8	12263	9782.75	14543.9	10682	13581.8	13496.1	14228.1	11991.6	11049	11603.6	10676.1	13088.3	13712.7	13297.8	14709.8	14808.2	14980.7	11026.5	13725.2	13967.2	15747.8	16881
	11394.1	11253.2	10489.6	9546.2	12259.2	12095.2	11134.6	12783.2	10956	11078.5	14546	12897.2	12206.6	13053.6	14120.3	13333	9619	9843.78	13526.7	14585.7	10109.7	11849.6	11425.7	12799.6	16230.2	10815.7	11834	12153.8	10012.5	14720	10643	13504.8	13576.3	14426.7	11621.2	11216.5	11683.6	11135.3	12972.4	13360.3	13490.4	15671.7	15127.1	15292.7	10750.5	13938	14022.8	16052.4	17647.7
	11365.6	10328.8	10266.6	9467	11532.7	12161.5	10816.6	11970.8	10714.5	11332	13966.3	12379.5	12579.4	12750	13536.1	13045	9738.25	10028.2	13375.7	15292.3	10159.7	11872.1	11409.3	12840.6	16563	10834.3	11794.8	12326.9	9964.75	14994.9	10590.3	14104.3	13726.2	14897.1	12017	11182.8	11762.2	10904.9	13254	14033	13766.8	15619.8	15151.6	18975.4	10633.3	13813.5	14287.8	16621.4	18194.8
	10911	10159.7	9281.22	9078	11148.4	11918.3	10862.2	11632	10227.7	11221.5	14511.5	12215	12614	12833.6	13315.2	13344	9851.75	9616.67	13144.5	15139	9884.56	11970.2	11727.8	12992.9	16327.2	10981	11730.8	12002.8	10112.2	15121.6	10197.7	13567.7	13771.8	15447.4	12305.2	11372.2	11733.4	11246.2	13278.7	13772	14110.6	16448.7	14811.1	16458.9	10576.3	13895.6	14642.2	16453.8	18853.3
	10658.6	9840.44	8992.11	9011.2	10773.1	11044	10312.8	11995	9754.83	10831	13585	11687.5	12172.3	12498.9	13155.8	13474.8	9568.75	9674.33	12972.8	15527.3	9756.22	11773.6	11431.3	13273.7	15836.8	10652	11181.8	11692	11916.5	15056.4	10087.5	13220.4	13823.6	15010.9	12658	11248.2	11586.7	11216.3	12975.7	13672	14105	16626	14964.9	17103	10425.7	13777.9	14864	16544.4	18979.3
	10730.6	9508.89	8734.89	8567.6	10685.1	10990	10188	11627.5	9406.83	10833.8	13763.7	11519.8	12366.1	12264.4	12845	13491.5	9582	9617.33	13117.3	15561.3	9340.56	12074.7	11236	13046.2	16184.8	10230	11015	11948.9	10274	14629.4	10143.5	13558.6	13579.2	15130.1	11692.4	10695	11314.4	12323.1	13038.1	13836	13973.1	17136.1	15118.6	17346.9	10550.5	13982.5	14349.5	16453.4	18745.8
	10215.6	9627	8800	8438.2	10634.9	10252.8	10431.6	11546.8	9121.17	10802.5	13925.5	11387.8	11762	12044.4	12207.8	12873.5	9242.25	9625.56	13296	15330.3	9328.44	12057.3	11037.5	13456.8	15895.2	10441.7	10546.6	11525.3	10084	14426.8	9823.33	13564.3	13092.4	15049.7	11483.2	10513.5	11212.9	10751.1	12450.3	13399	14110.4	16836.3	14960.6	17470.7	10272.8	13809.8	14845.8	16651.8	18617.7
	9961.89	9581.11	8525	8480.4	10073.9	10150	10102.2	11692.8	8883	10753.2	13214.7	11248.2	11756.3	11788.9	12033.1	12809	9066.25	9429.67	12897.2	15696.3	9010.33	12132	10902.7	13150.1	15374.5	9631	10517	11207.9	9651.25	14368.2	9630.33	13160.6	13319.2	15250.7	11287	10228.2	10734.4	10339.1	12172.3	13359.3	13747.6	16900	15111	17547.3	9416.33	13423.6	14829.2	16726.2	18623.1
	9548.89	9433.67	8548.89	8095.4	10025	9992.67	10296.6	11396	8693.33	10653.5	12891	11174	11322.4	11623.4	11680.8	12700.2	9112.5	9200.11	12824.3	15407.3	8969.44	12254.2	11128.8	13105.3	14720.2	9266	10252.4	11290.4	9595.75	14001.1	9410.17	12678.2	13067.9	15204	11791.6	10047	10584.3	10205.4	12100.6	12836.3	13380	17036.3	14859.6	17180.7	9255.33	13053.8	14387.5	16336.2	18550.3
	9806.44	9186.44	8654.56	8136.4	10087.1	12857.7	10593	11309.2	8386.83	10269.8	12530.2	10883.5	10780.9	11378.8	11233	11883.5	8513.5	9109.67	12389.3	14541.7	8601.22	11984.1	10460	13161.1	14348.8	9216	9662.2	10811	9150	13337.6	9194.33	12715.1	12541.4	14539	11533.8	9701.75	10283.6	10005.1	11523.3	11895	12954.3	16560.7	14786.7	17466.4	9297.5	12812.8	13887.8	16655	18291.7
	9200.11	9389.22	8372.56	7811.2	10021.2	9897.17	10060.6	10593.8	8274.67	9870.5	11994.3	10521.2	10448.8	11595	11383.9	11962	8304.25	8758	12111.7	14082	8507.56	11943.7	10321.3	12580.7	13582.5	8895.33	9657.8	10645	8812.25	12767.5	8965	12303.4	11996.2	14325.7	11772	9520.5	9944.33	9725.22	11389.4	11545.7	12660	15589.5	14370.2	16879.1	8932.5	12338.9	14606	16392.4	17758.6
	8764.56	8995.44	8634.33	7916.8	10091.4	9958	9726.6	10544.2	8317.83	9559.25	11670	10481	10129.7	11606.1	11064	11346	8537.5	8642.22	11835	13769.7	8167.78	11634.4	10103	12663.7	13618	8964.33	9434.2	10575.9	8565.75	12299.9	9449.33	12346	11921.8	14194	11555.4	9454.5	9636.11	9537.67	10911.7	11358.7	12418	15321.8	14094.7	16745.4	9255.33	12176.9	14158.5	16390.2	17151.2
	8559.22	8788	8522.33	7777.6	9933.75	9917	9689	10582	8141.17	9487.5	11313.2	10847.2	9879.67	11825.6	11177.7	10972.5	8032.25	8487.11	11624.8	13361.7	8195.78	11742.6	9850.67	12301.2	12715	8275.67	9244.2	10687.8	8460	12192.9	9360.83	11730	12113	13831.8	10712.4	8986.75	9410.22	9196	10749.9	11034	11664.7	15289.3	13956.8	16476.4	8537.5	11662.1	13550.8	15852.4	17051.7
	8084.67	8583.78	8605.56	7755.6	10082.9	10043.3	9847.4	10845	8520.33	9001.25	11310.8	10916.8	9975.78	11596.8	11195.7	10990.2	7955	8059.22	11352	13083.3	7989.78	11634.7	10032.5	12466.4	12857.2	8451.67	9025.8	10470	8025	12059.5	9042.5	11439	12010.1	13723.1	10499	9028.75	9471.11	8856.67	10700.1	10538.3	11453.3	14843.7	13988.7	15729.6	8401.67	11328.4	13359.8	15529.2	15972.2
	7814.44	8470.78	9057.22	7826.8	9767.12	10511.5	10175	10948	8616.17	8772.5	11291.8	10819	9318.67	11700.8	10598.1	10491.8	7458.5	7972.22	10634.7	12385.3	7725.67	11377	9694.5	11954.3	11934	8073.67	8530.8	10675.4	7911.5	11568.8	9391.17	11039.3	12042	13196.3	9689.4	8926.5	9502.44	8423.89	10364.4	12008.3	10759.4	14734	13628.4	15433.1	8539.83	11177.2	12539.2	15216.6	15299.6
	8826.78	8220.78	8722.89	7833.2	9839.5	10712.5	10285	11476.2	9197	8395.75	11084.5	11073	9348.78	11497	10564.4	10154.5	7625.5	7794.89	10512.2	11425	7386	10925.4	9718.67	11603.1	11790	7767.67	8500.4	11176.1	7657.25	11232.4	9455.33	10857	11747.1	12335.7	8794.6	8460.75	9300	8211.56	10031.9	10579.7	10585.1	13860.3	13050.4	14463.9	8267.17	10733.5	12126.2	14476.2	16621.6
	7609.89	8435.56	8976.89	8053.4	9459.62	11336.7	10635.2	12064.8	8961.33	8798.25	11204	10914.5	9318.78	12076	10424.2	10244	7306.25	7776	10569.3	11061	7368.67	10494.9	9601.33	11175.7	11322	8099.67	8681.4	11486.7	7612	11757.5	9385	10615.4	11219.3	11865	8798.2	8426.25	9884	7903.11	10010.6	10613	10393.4	13064	12497.6	13723.6	8421	10961.9	12487.5	14478.8	14552.3
	7483.11	8119.78	9485.33	8282.8	9349.25	11515.3	10444.2	12588	9085.67	8361	11100.5	11142.2	9587.44	12101.3	10617.3	9996.75	7115.25	7434.22	10359.2	11209.7	7320.56	10347.2	9629.17	11077.4	11160	8119.67	8192.8	11573.2	7449.25	11452	9506.5	10331	10995.2	11363.8	8857	8584	10356.6	7953.67	10105.4	10716.7	9863.33	12464.8	12361.2	13491.6	8247.5	10836.2	12273.2	13794.6	14162.9
	7775.22	8264.33	9692.56	8359.6	9602.62	11936.3	10669.4	12782.2	9254.83	8417	11928.5	11648	9632.67	12070.3	10212.3	10011.8	7410.25	7426.56	10654.8	11322	7236.56	9950	10108.8	10852	11608.2	8319.33	8052.2	11708.7	7365.75	11547.4	9418	9926.11	10824	11393.8	8970.6	8538	10262	7887.78	9985.14	10885.7	9936	11926.2	11893.9	12698.6	7964.33	10594.8	12010.8	13849.4	13911.3
	7885.56	8546.22	9677.44	8399.4	9686.88	12471.5	10901.6	12788.8	9359.33	8692.5	11891.8	11726.5	9749	12129.7	10323.1	10312.8	7039	7618.78	10982.8	11085	7616.67	10267.1	10326.3	10863.8	11473	8132	8566.2	11878.6	7458.25	11575.1	9762.67	9777.78	10626.8	11168.4	9027.8	8445.25	10385.6	8272.56	10133.4	10802.3	9833.22	11766.7	11713.7	12848.7	8685.17	10646.2	12091.8	13480.6	13703.1
	8001.11	9119.44	9590.67	8697.4	10131.9	12742	11256.6	12169.5	9430.33	8882.75	11792.8	11547.8	10332.7	11763.8	10291.3	10727	7443.5	7446.56	11408.3	11625.3	7593.22	10311	10621.3	10878.7	11206	8410	8815.8	11934.3	7855.75	11627	9509.5	9822.33	10589.9	11286.1	9220.2	8737	10286.6	8323	10185.4	10596.3	9923.44	11483	11658.7	12486	8574.5	10531.2	11495.5	13310.2	13316.9
	8540.22	9067	9493.22	8200.4	10209.4	13046.5	11202.6	11892.8	9272	9700	12211.2	11811	10329.8	11543.1	10083.2	11450.2	7516.75	7605	11117.7	11696.3	7851.67	10338	10518	10888.8	11458.2	8112.33	9194.8	11676.9	8109.25	11997.2	9401.17	9879.11	10766.2	11315.4	9279.4	9040.75	10183.7	8315.67	10334.1	11176.3	10247	11681.7	11796.1	12418.3	8412.83	10999	11434.8	13464	13278
	8539.33	9012.67	9672.67	8282.4	10379.6	12730.2	10954.6	11903.8	9086.33	10025	12157.7	11942	10483.6	11367	10274.3	11355	7743.75	7763.33	11094.3	11790	7819.67	10397.9	10399	10855	11804	8775	9526.4	11480.9	8306.5	12316.2	9494	10070.3	10692.7	11213.2	9265.8	9122.75	9964	8565.11	10584.4	11617.3	10345.3	11493.7	11417.4	12216.6	8235.67	10834.4	11673.5	13414.4	12988
	8853.44	9156.11	9793.89	8589.6	10275.2	12133.5	10787.4	11794.5	9051.5	10524.5	11766.3	11762.5	10564.2	11344.9	10346.2	11223.5	8005	7943	11585.7	13051.3	7826.11	10189.1	10162.2	10908.1	11714	8716.33	9673.4	11552	8320	12502.2	9330	10520.6	10675.7	11189.2	9505.8	9245.25	10323	8604.33	10853.3	11881.7	10590.2	12145	11656.7	12258.7	8525.83	11129.1	11112.2	13444.2	13620.9
	8980.56	9727.67	9588	8498.6	10078.6	12034.7	10480.6	11694	9003.33	10485.2	11551.3	13047.2	10775.3	10989.3	10620	11021	8074.75	8000.44	11864.3	14317	8317	10246	10081.2	11183.7	12537	9153.33	10315.6	11620.6	8636.5	12836.8	9088.67	10674.6	12541.6	11416.6	10030.8	9495	10627.4	8817.78	11244.4	12167.3	11011.6	12229	11737.6	12505.6	8340.83	11243.8	11736.2	13304.8	13802.6
	9160.33	10079.2	9420.22	8330	9832.25	11625.7	9966.2	11058.5	8759.67	11176.2	11550.3	11646.2	10878.2	10764.4	10390.6	11585.8	8387.25	8126.22	12039.8	14783.7	8690.44	10480.9	10030.8	11152.8	12934	9208	10870.6	11732	9026.75	13239.6	8763.83	10941.7	11228.6	11511.7	9978.2	9597	10518.7	8927.44	10780.3	12444.7	11097.3	12567.2	12228.7	12315	8292.83	11389.4	11911.5	14252.2	14318.8
	9222	10472.7	9406	8392	9613.88	11688.5	9760.6	11111	8489.5	11091.2	11523.8	11666.8	10763.2	10583.2	10229.1	11904.8	8253	8396.89	12629.8	15742.3	8492.56	10316.8	10085	11357	13267.2	9121.33	10889.6	11570.1	9204.75	13635.2	8617.33	10964.8	11262	11737	9978.6	9647.5	10500	8703.33	11086.1	12343.3	11538.4	13108	12513.7	12938.1	8205	11284.4	11768.2	14304.8	15118.4
	9551.11	10142.2	9073.44	8323	9344.62	11302	9747.8	10753.2	8271.83	11721.5	11357.2	11233.8	10740.1	10379.1	10059.4	11848.2	8137.5	8330.33	12273.7	16740.7	8825	10273.6	10024.2	11185.7	13538.5	9312	10610.4	11526	9126.25	13863.4	8430.83	11282.8	11509.1	11866.1	10036.8	9427.25	10433	8769.33	10663.7	12077.3	11846.2	13692	12571.6	13576	8090	11460.8	12150	14487.4	15598.1
	9617.33	10369.4	8831.44	7900.8	9546.75	10680.3	9290.2	10920	8357.5	11214.5	11087.8	11489.8	10502.6	10521.9	10093.1	11976.5	8211	8424.22	12255.2	17172.7	8956.89	10563.4	9864.33	11235.7	13288	9318.33	10714	11412.4	9333.5	13876.1	8566.17	11272.7	11329.2	11737.3	9892.2	9405.5	10150	8918.67	10761.3	12327.3	11909.6	14236.2	12607.7	13693.9	8076.17	11479.2	12331.8	14166	15964.2
	9286.44	9992.22	8538.67	8044.8	9354	10389.3	9461	10351	8199	10952	10940	10926.2	10313.3	10633	9734.33	11885.8	8217.25	8443.67	11992	18171.3	8816	10235.2	9960.83	11273.4	13727	9519.33	10695.2	11493.7	9492	13937	8564.33	11236.7	11662.3	12235.7	10054.6	10719	9778.11	8820.78	10515.3	12089	11925.2	14780.5	12699.2	14427.6	7849.5	11315.2	12283.2	13985.4	16016.2
	9276.22	10012.4	8267	7662.8	9101.75	9829.17	8875.8	10403.8	8094.67	11106.8	10599.2	10687	10432.3	11336.2	9502.56	11834.8	8130.5	8312.44	11848	18463.7	8759.22	10108.2	10319.7	11232.4	13277.5	9681.67	10585.8	11494.2	9796.75	13215.9	8576.67	11632.4	11755.6	12019.7	10115	9474.25	9747.44	8748.56	10587.9	11969	11810.7	14798.7	12812.1	14192	7842.5	13541.4	12828.5	13587.6	16039.7
[truncated: 84 more columns]

## Sheet: Raw Time
Time	ZT	ExT
16.3333	14.3333	20.3333
17.3333	15.3333	21.3333
18.3333	16.3333	22.3333
19.3333	17.3333	23.3333
20.3333	18.3333	0.333333
21.3333	19.3333	1.33333
22.3333	20.3333	2.33333
23.3333	21.3333	3.33333
24.3333	22.3333	4.33333
25.3333	23.3333	5.33333
26.3333	0.333333	6.33333
27.3333	1.33333	7.33333
28.3333	2.33333	8.33333
29.3333	3.33333	9.33333
30.3333	4.33333	10.3333
31.3333	5.33333	11.3333
32.3333	6.33333	12.3333
33.3333	7.33333	13.3333
34.3333	8.33333	14.3333
35.3333	9.33333	15.3333
36.3333	10.3333	16.3333
37.3333	11.3333	17.3333
38.3333	12.3333	18.3333
39.3333	13.3333	19.3333
40.3333	14.3333	20.3333
41.3333	15.3333	21.3333
42.3333	16.3333	22.3333
43.3333	17.3333	23.3333
44.3333	18.3333	0.333333
45.3333	19.3333	1.33333
46.3333	20.3333	2.33333
47.3333	21.3333	3.33333
48.3333	22.3333	4.33333
49.3333	23.3333	5.33333
50.3333	0.333333	6.33333
51.3333	1.33333	7.33333
52.3333	2.33333	8.33333
53.3333	3.33333	9.33333
54.3333	4.33333	10.3333
55.3333	5.33333	11.3333
56.3333	6.33333	12.3333
57.3333	7.33333	13.3333
58.3333	8.33333	14.3333
59.3333	9.33333	15.3333
60.3333	10.3333	16.3333
61.3333	11.3333	17.3333
62.3333	12.3333	18.3333
63.3333	13.3333	19.3333
64.3333	14.3333	20.3333
65.3333	15.3333	21.3333
66.3333	16.3333	22.3333
67.3333	17.3333	23.3333
68.3333	18.3333	0.333333
69.3333	19.3333	1.33333
70.3333	20.3333	2.33333
71.3333	21.3333	3.33333
72.3333	22.3333	4.33333
73.3333	23.3333	5.33333
74.3333	0.333333	6.33333
75.3333	1.33333	7.33333
76.3333	2.33333	8.33333
77.3333	3.33333	9.33333
78.3333	4.33333	10.3333
79.3333	5.33333	11.3333
80.3333	6.33333	12.3333
81.3333	7.33333	13.3333
82.3333	8.33333	14.3333
83.3333	9.33333	15.3333
84.3333	10.3333	16.3333
85.3333	11.3333	17.3333
86.3333	12.3333	18.3333
87.3333	13.3333	19.3333
88.3333	14.3333	20.3333
89.3333	15.3333	21.3333
90.3333	16.3333	22.3333
91.3333	17.3333	23.3333
92.3333	18.3333	0.333333
93.3333	19.3333	1.33333
94.3333	20.3333	2.33333
95.3333	21.3333	3.33333
96.3333	22.3333	4.33333
97.3333	23.3333	5.33333
98.3333	0.333333	6.33333
99.3333	1.33333	7.33333
100.333	2.33333	8.33333
101.333	3.33333	9.33333
102.333	4.33333	10.3333
103.333	5.33333	11.3333
104.333	6.33333	12.3333
105.333	7.33333	13.3333
106.333	8.33333	14.3333
107.333	9.33333	15.3333
108.333	10.3333	16.3333
109.333	11.3333	17.3333
110.333	12.3333	18.3333
111.333	13.3333	19.3333
112.333	14.3333	20.3333
113.333	15.3333	21.3333
114.333	16.3333	22.3333
115.333	17.3333	23.3333
116.333	18.3333	0.333333
117.333	19.3333	1.33333
118.333	20.3333	2.33333
119.333	21.3333	3.33333
120.333	22.3333	4.33333
121.333	23.3333	5.33333
122.333	0.333333	6.33333
123.333	1.33333	7.33333
124.333	2.33333	8.33333
125.333	3.33333	9.33333
126.333	4.33333	10.3333
127.333	5.33333	11.3333
128.333	6.33333	12.3333
129.333	7.33333	13.3333
130.333	8.33333	14.3333
131.333	9.33333	15.3333
132.333	10.3333	16.3333
133.333	11.3333	17.3333
134.333	12.3333	18.3333
135.333	13.3333	19.3333
136.333	14.3333	20.3333
137.333	15.3333	21.3333
138.333	16.3333	22.3333
139.333	17.3333	23.3333
140.333	18.3333	0.333333
141.333	19.3333	1.33333
142.333	20.3333	2.33333
143.333	21.3333	3.33333
144.333	22.3333	4.33333
145.333	23.3333	5.33333
146.333	0.333333	6.33333
147.333	1.33333	7.33333
148.333	2.33333	8.33333
149.333	3.33333	9.33333
150.333	4.33333	10.3333
151.333	5.33333	11.3333
152.333	6.33333	12.3333
153.333	7.33333	13.3333
154.333	8.33333	14.3333
155.333	9.33333	15.3333
156.333	10.3333	16.3333
157.333	11.3333	17.3333
158.333	12.3333	18.3333
159.333	13.3333	19.3333
160.333	14.3333	20.3333
161.333	15.3333	21.3333
162.333	16.3333	22.3333
163.333	17.3333	23.3333
164.333	18.3333	0.333333
165.333	19.3333	1.33333
166.333	20.3333	2.33333

## Sheet: Smoothed Data
Cell:	1	2	3	4	5	6	7	8	9	10	11	12	13	14	15	16	17	18	19	20	21	22	23	24	25	26	27	28	29	30	31	32	33	34	35	36	37	38	39	40	41	42	43	44	45	46	47	48	49
	35848	42875.4	38408.8	37293.1	29870.5	36282.9	44337.1	40500.6	34912.4	26916.1	41799	45252.4	32141.5	41349.2	31819.9	38331	29725.3	27204.7	42707.9	39480	32359.9	38080.7	32079.2	37822.2	39099.5	29624.5	39710.6	31481.3	36583.7	39769.5	32702.3	37081.6	37454.2	41358.8	35179.3	35525.2	28350.7	33920.7	40409.7	39545.7	42131.2	45770.4	43675.9	43370.1	32943.2	39191.3	39264.4	39653.9	40059.7
	35755.7	42787.9	38308.7	37195	29792.8	36190.6	44221.4	40398.8	34839.9	26841.3	41688	45136.3	32071	41273.4	31753.7	38247.9	29650	27134.2	42610.1	39392.7	32286.7	38007.1	32004.5	37747.3	39018.5	29553.2	39621.2	31428.9	36496.3	39696	32623	37000.2	37384.9	41286.3	35085	35438.6	28306.4	33833.2	40324.5	39457.9	42054	45705.6	43610.3	43326.8	32861.6	39105.9	39183.6	39612.8	40022.9
	35663.6	42700.7	38208.8	37097.1	29715.3	36098.5	44106.1	40297.3	34767.6	26766.7	41577.2	45020.5	32000.7	41197.8	31687.7	38165	29574.9	27064	42512.5	39305.7	32213.6	37933.6	31929.9	37672.5	38937.8	29482.1	39532.1	31376.5	36409	39622.7	32544	36919	37315.6	41213.8	34991	35352.2	28262.3	33745.9	40239.4	39370.3	41977	45640.9	43544.8	43283.5	32780.2	39020.8	39102.9	39571.7	39986.2
	35571.8	42613.6	38109.1	36999.5	29638	36006.7	43991.1	40196.1	34695.4	26692.2	41466.7	44905.1	31930.6	41122.3	31621.8	38082.3	29500	26993.9	42415.1	39218.8	32140.7	37860.3	31855.5	37597.8	38857.2	29411.1	39443.2	31324.2	36321.9	39549.5	32465.1	36838	37246.5	41141.5	34897.2	35265.9	28218.2	33658.9	40154.6	39282.9	41900.1	45576.3	43479.4	43240.3	32699	38935.8	39022.3	39530.6	39949.5
	35480.3	42526.7	38009.8	36902.2	29560.9	35915.1	43876.4	40095.1	34623.4	26618	41356.5	44789.9	31860.6	41046.9	31556	37999.8	29425.3	26924	42317.9	39132.1	32068	37787	31781.3	37523.3	38776.7	29340.4	39354.4	31272.1	36235	39476.4	32386.4	36757.1	37177.6	41069.4	34803.6	35179.9	28174.2	33572.1	40069.9	39195.7	41823.3	45511.8	43414.1	43197.1	32617.9	38851	38941.9	39489.6	39912.9
	35388.9	42439.9	37910.7	36805.1	29483.9	35823.7	43762	39994.3	34551.5	26544	41246.6	44675	31790.7	40971.7	31490.4	37917.4	29350.8	26854.2	42221	39045.6	31995.5	37714	31707.2	37448.9	38696.4	29269.8	39265.9	31219.9	36148.4	39403.5	32307.9	36676.5	37108.7	40997.3	34710.4	35094.1	28130.3	33485.5	39985.4	39108.7	41746.7	45447.4	43348.9	43153.9	32537.1	38766.4	38861.7	39448.6	39876.3
	35297.8	42353.4	37811.8	36708.2	29407.2	35732.6	43647.9	39893.8	34479.7	26470.2	41137	44560.4	31721	40896.6	31424.9	37835.2	29276.5	26784.7	42124.3	38959.3	31923.1	37641	31633.3	37374.7	38616.3	29199.3	39177.6	31167.9	36061.9	39330.7	32229.6	36596	37040	40925.4	34617.3	35008.5	28086.4	33399.1	39901.1	39021.9	41670.2	45383	43283.7	43110.8	32456.5	38681.9	38781.7	39407.7	39839.7
	35207	42267	37713.2	36611.6	29330.7	35641.7	43534.1	39793.6	34408.1	26396.6	41027.7	44446.1	31651.5	40821.6	31359.5	37753.2	29202.3	26715.3	42027.8	38873.2	31850.9	37568.2	31559.6	37300.6	38536.4	29129.1	39089.4	31116	35975.7	39258	32151.4	36515.7	36971.4	40853.6	34524.5	34923.2	28042.6	33313	39816.9	38935.3	41593.9	45318.8	43218.7	43067.7	32376.1	38597.7	38701.8	39366.8	39803.1
	35116.3	42180.8	37614.9	36515.3	29254.4	35551	43420.5	39693.6	34336.6	26323.2	40918.7	44332.1	31582.1	40746.8	31294.3	37671.4	29128.4	26646.1	41931.5	38787.3	31778.8	37495.6	31486.1	37226.7	38456.6	29059	39001.5	31064.1	35889.7	39185.5	32073.5	36435.5	36902.9	40781.9	34432	34838	27998.8	33227.1	39732.9	38848.9	41517.7	45254.6	43153.8	43024.7	32295.9	38513.6	38622.1	39325.9	39766.6
	35025.9	42094.8	37516.8	36419.2	29178.3	35460.5	43307.3	39593.8	34265.3	26250	40810	44218.4	31512.9	40672.1	31229.2	37589.8	29054.6	26577.1	41835.4	38701.6	31706.9	37423.1	31412.7	37152.9	38377	28989	38913.8	31012.3	35803.8	39113	31995.7	36355.6	36834.6	40710.4	34339.7	34753	27955.1	33141.4	39649.1	38762.7	41441.6	45190.5	43089	42981.7	32215.9	38429.7	38542.5	39285.1	39730.1
	34935.8	42008.9	37419	36323.4	29102.4	35370.3	43194.4	39494.3	34194.1	26177.1	40701.6	44105	31443.8	40597.5	31164.2	37508.3	28981	26508.3	41739.6	38616	31635.2	37350.7	31339.5	37079.2	38297.5	28919.3	38826.2	30960.6	35718.2	39040.8	31918.2	36275.8	36766.4	40639	34247.7	34668.3	27911.5	33055.9	39565.5	38676.7	41365.7	45126.5	43024.2	42938.7	32136.1	38346	38463.1	39244.3	39693.6
	34845.8	41923.2	37321.4	36227.8	29026.7	35280.3	43081.7	39395	34123	26104.3	40593.4	43991.9	31374.8	40523.1	31099.4	37427	28907.6	26439.7	41643.9	38530.6	31563.6	37278.4	31266.5	37005.7	38218.2	28849.7	38738.9	30909	35632.7	38968.6	31840.8	36196.2	36698.3	40567.7	34155.9	34583.7	27868	32970.6	39482.1	38590.8	41289.9	45062.6	42959.6	42895.8	32056.4	38262.5	38383.9	39203.5	39657.2
	34756.1	41837.7	37224	36132.4	28951.2	35190.6	42969.4	39296	34052.1	26031.7	40485.5	43879	31306	40448.7	31034.7	37345.9	28834.4	26371.2	41548.5	38445.5	31492.2	37206.3	31193.7	36932.4	38139.1	28780.3	38651.7	30857.5	35547.5	38896.6	31763.6	36116.7	36630.3	40496.5	34064.3	34499.4	27824.4	32885.6	39398.8	38505.2	41214.3	44998.7	42895.1	42852.9	31977	38179.2	38304.9	39162.8	39620.7
	34666.7	41752.3	37127	36037.3	28875.9	35101.1	42857.3	39197.2	33981.3	25959.3	40378	43766.5	31237.4	40374.6	30970.1	37265	28761.4	26302.9	41453.3	38360.5	31420.9	37134.3	31121	36859.1	38060.1	28711	38564.8	30806	35462.5	38824.7	31686.6	36037.5	36562.5	40425.4	33973	34415.2	27781	32800.8	39315.8	38419.7	41138.7	44935	42830.6	42810	31897.8	38096	38226	39122.1	39584.3
	34577.4	41667.2	37030.1	35942.5	28800.8	35011.8	42745.5	39098.7	33910.7	25887.2	40270.7	43654.2	31168.9	40300.5	30905.6	37184.2	28688.6	26234.8	41358.4	38275.6	31349.8	37062.5	31048.5	36786	37981.3	28642	38478	30754.6	35377.7	38752.9	31609.8	35958.4	36494.8	40354.5	33882	34331.3	27737.6	32716.2	39232.9	38334.5	41063.4	44871.3	42766.3	42767.2	31818.7	38013	38147.3	39081.4	39548
	34488.4	41582.2	36933.6	35847.9	28725.9	34922.7	42634	39000.4	33840.2	25815.2	40163.7	43542.2	31100.6	40226.5	30841.3	37103.6	28615.9	26166.9	41263.6	38191	31278.8	36990.7	30976.1	36713.1	37902.6	28573.1	38391.4	30703.3	35293	38681.3	31533.1	35879.5	36427.2	40283.7	33791.1	34247.6	27694.3	32631.8	39150.1	38249.4	40988.1	44807.7	42702	42724.4	31739.9	37930.2	38068.7	39040.8	39511.7
	34399.6	41497.3	36837.2	35753.5	28651.2	34833.9	42522.8	38902.4	33769.8	25743.4	40057	43430.5	31032.4	40152.7	30777.1	37023.2	28543.5	26099.1	41169	38106.5	31208	36919.1	30903.9	36640.3	37824.1	28504.3	38305	30652.1	35208.6	38609.8	31456.7	35800.7	36359.7	40213	33700.6	34164.1	27651	32547.6	39067.6	38164.6	40913	44744.1	42637.8	42681.6	31661.3	37847.6	37990.3	39000.2	39475.3
	34311.1	41412.6	36741.1	35659.4	28576.7	34745.2	42411.9	38804.5	33699.5	25671.9	39950.5	43319.1	30964.3	40079	30713	36943	28471.2	26031.6	41074.7	38022.3	31137.4	36847.7	30831.9	36567.6	37745.7	28435.7	38218.8	30600.9	35124.4	38538.4	31380.4	35722.1	36292.3	40142.4	33610.2	34080.8	27607.8	32463.7	38985.2	38079.9	40838.1	44680.7	42573.8	42638.9	31582.8	37765.2	37912.1	38959.6	39439.1
	34222.8	41328.1	36645.3	35565.5	28502.3	34656.9	42301.2	38707	33629.4	25600.5	39844.4	43207.9	30896.4	40005.5	30649.1	36862.9	28399.1	25964.2	40980.6	37938.2	31066.9	36776.3	30760.1	36495.1	37667.5	28367.3	38132.8	30549.8	35040.3	38467.1	31304.3	35643.7	36225.1	40072	33520.1	33997.7	27564.6	32379.9	38903	37995.4	40763.2	44617.3	42509.8	42596.2	31504.6	37682.9	37834.1	38919	39402.8
	34134.7	41243.8	36549.7	35471.8	28428.2	34568.7	42190.9	38609.6	33559.4	25529.3	39738.5	43097	30828.6	39932	30585.3	36783.1	28327.2	25897	40886.6	37854.3	30996.6	36705.1	30688.4	36422.7	37589.5	28299.1	38047	30498.8	34956.5	38395.9	31228.4	35565.5	36158	40001.6	33430.3	33914.8	27521.5	32296.4	38821	37911.2	40688.5	44554	42445.9	42553.5	31426.5	37600.8	37756.2	38878.5	39366.6
	34046.8	41159.6	36454.4	35378.4	28354.3	34480.8	42080.8	38512.5	33489.6	25458.3	39632.9	42986.5	30761	39858.7	30521.6	36703.3	28255.5	25829.9	40792.9	37770.5	30926.4	36634	30616.9	36350.4	37511.6	28231	37961.4	30447.9	34872.8	38324.9	31152.6	35487.5	36091	39931.4	33340.7	33832.1	27478.5	32213.1	38739.2	37827.1	40614	44490.7	42382.1	42510.9	31348.7	37518.9	37678.5	38838	39330.4
	33959.2	41075.6	36359.2	35285.2	28280.6	34393	41971	38415.7	33419.8	25387.6	39527.6	42876.1	30693.5	39785.4	30458	36623.8	28184	25763.1	40699.4	37687	30856.3	36563.1	30545.6	36278.3	37433.9	28163.1	37876	30397	34789.4	38254	31077.1	35409.6	36024.1	39861.3	33251.3	33749.6	27435.5	32130	38657.5	37743.2	40539.6	44427.5	42318.4	42468.3	31271	37437.2	37600.9	38797.5	39294.2
	33871.8	40991.8	36264.4	35192.3	28207.1	34305.5	41861.5	38319	33350.2	25317	39422.5	42766.1	30626.2	39712.3	30394.6	36544.4	28112.6	25696.4	40606.1	37603.6	30786.5	36492.2	30474.4	36206.3	37356.3	28095.4	37790.7	30346.2	34706.1	38183.2	31001.7	35331.9	35957.4	39791.3	33162.1	33667.3	27392.5	32047.2	38576	37659.5	40465.3	44364.4	42254.8	42425.7	31193.5	37355.6	37523.5	38757	39258
	33784.6	40908.1	36169.8	35099.6	28133.8	34218.3	41752.2	38222.6	33280.7	25246.6	39317.8	42656.4	30559	39639.4	30331.2	36465.2	28041.4	25629.9	40513	37520.4	30716.7	36421.5	30403.4	36134.5	37278.8	28027.8	37705.6	30295.4	34623.1	38112.6	30926.5	35254.3	35890.8	39721.5	33073.2	33585.3	27349.6	31964.5	38494.7	37576	40391.1	44301.4	42191.3	42383.1	31116.2	37274.3	37446.3	38716.5	39221.9
	33697.7	40824.6	36075.4	35007.1	28060.6	34131.2	41643.3	38126.4	33211.4	25176.4	39213.3	42546.9	30492	39566.5	30268	36386.2	27970.5	25563.5	40420.2	37437.3	30647.1	36350.9	30332.6	36062.8	37201.5	27960.4	37620.8	30244.8	34540.2	38042.1	30851.5	35177	35824.2	39651.7	32984.6	33503.4	27306.8	31882	38413.6	37492.6	40317.1	44238.4	42127.9	42340.6	31039.1	37193.1	37369.2	38676.1	39185.8
	33611	40741.2	35981.2	34914.9	27987.7	34044.4	41534.6	38030.5	33142.1	25106.4	39109.1	42437.7	30425.1	39493.7	30204.9	36307.4	27899.7	25497.4	40327.5	37354.5	30577.7	36280.5	30261.9	35991.2	37124.4	27893.2	37536.1	30194.2	34457.5	37971.6	30776.6	35099.7	35757.9	39582.1	32896.1	33421.7	27264	31799.8	38332.6	37409.5	40243.2	44175.5	42064.5	42298.1	30962.2	37112	37292.3	38635.7	39149.7
	33524.5	40658.1	35887.3	34822.9	27915	33957.8	41426.1	37934.8	33073	25036.6	39005.1	42328.7	30358.3	39421.1	30142	36228.7	27829	25431.4	40235	37271.8	30508.4	36210.1	30191.4	35919.7	37047.4	27826.1	37451.6	30143.6	34375.1	37901.3	30701.9	35022.7	35691.6	39512.6	32807.9	33340.2	27221.2	31717.8	38251.8	37326.6	40169.5	44112.6	42001.3	42255.6	30885.5	37031.2	37215.6	38595.3	39113.6
	33438.2	40575	35793.7	34731.1	27842.4	33871.4	41318	37839.3	33004	24967	38901.5	42220.1	30291.7	39348.6	30079.1	36150.2	27758.6	25365.6	40142.8	37189.3	30439.3	36139.9	30121.1	35848.4	36970.6	27759.2	37367.3	30093.2	34292.8	37831.2	30627.5	34945.8	35625.4	39443.2	32720	33259	27178.5	31636	38171.2	37243.8	40095.8	44049.8	41938.1	42213.1	30809	36950.5	37139	38555	39077.6
	33352.1	40492.2	35700.2	34639.5	27770.1	33785.3	41210.1	37744	32935.1	24897.6	38798.1	42111.7	30225.2	39276.2	30016.4	36071.8	27688.4	25300	40050.7	37106.9	30370.3	36069.8	30050.9	35777.2	36893.9	27692.5	37283.1	30042.8	34210.7	37761.1	30553.1	34869.2	35559.4	39373.9	32632.3	33177.9	27135.9	31554.3	38090.8	37161.3	40022.4	43987.1	41875	42170.7	30732.6	36870	37062.6	38514.6	39041.5
	33266.3	40409.5	35607.1	34548.2	27698	33699.4	41102.5	37649	32866.3	24828.4	38695	42003.5	30158.9	39203.8	29953.8	35993.7	27618.3	25234.5	39958.9	37024.7	30301.5	35999.8	29980.9	35706.2	36817.3	27625.9	37199.2	29992.4	34128.8	37691.2	30479	34792.6	35493.5	39304.8	32544.8	33097	27093.2	31472.9	38010.5	37078.9	39949	43924.5	41812.1	42128.2	30656.5	36789.7	36986.4	38474.3	39005.5
	33180.7	40326.9	35514.1	34457.1	27626	33613.6	40995.2	37554.2	32797.7	24759.4	38592.2	41895.7	30092.7	39131.6	29891.3	35915.7	27548.4	25169.2	39867.2	36942.7	30232.8	35929.9	29911.1	35635.2	36740.9	27559.5	37115.4	29942.1	34047	37621.3	30405	34716.3	35427.7	39235.7	32457.5	33016.4	27050.7	31391.8	37930.4	36996.8	39875.8	43861.9	41749.2	42085.8	30580.5	36709.5	36910.3	38433.9	38969.5
	33095.3	40244.5	35421.4	34366.3	27554.2	33528.1	40888.2	37459.6	32729.1	24690.6	38489.6	41788.1	30026.6	39059.6	29828.9	35837.8	27478.7	25104.1	39775.8	36860.9	30164.2	35860.2	29841.4	35564.4	36664.7	27493.2	37031.9	29891.9	33965.5	37551.6	30331.2	34640.1	35362	39166.8	32370.5	32935.9	27008.2	31310.8	37850.5	36914.8	39802.7	43799.3	41686.4	42043.5	30504.8	36629.5	36834.4	38393.6	38933.6
	33010.2	40162.3	35328.9	34275.6	27482.7	33442.9	40781.4	37365.3	32660.7	24622	38387.3	41680.8	29960.7	38987.6	29766.7	35760.2	27409.2	25039.2	39684.5	36779.2	30095.8	35790.6	29771.9	35493.8	36588.6	27427.2	36948.5	29841.8	33884.2	37482	30257.6	34564	35296.4	39098	32283.7	32855.7	26965.7	31230	37770.8	36833	39729.7	43736.8	41623.7	42001.1	30429.2	36549.7	36758.6	38353.3	38897.6
	32925.2	40080.2	35236.6	34185.2	27411.3	33357.8	40674.8	37271.1	32592.4	24553.5	38285.3	41573.7	29894.9	38915.7	29704.6	35682.7	27339.8	24974.5	39593.5	36697.7	30027.6	35721.1	29702.5	35423.2	36512.6	27361.3	36865.2	29791.7	33803	37412.5	30184.1	34488.2	35231	39029.3	32197.1	32775.6	26923.3	31149.4	37691.2	36751.4	39656.9	43674.4	41561	41958.8	30353.8	36470	36683.1	38313.1	38861.7
	32840.5	39998.3	35144.6	34095	27340.1	33273	40568.6	37177.2	32524.2	24485.3	38183.5	41467	29829.3	38843.9	29642.5	35605.4	27270.6	24909.9	39502.6	36616.4	29959.5	35651.7	29633.3	35352.8	36436.8	27295.5	36782.2	29741.6	33722	37343.2	30110.8	34412.5	35165.6	38960.7	32110.8	32695.7	26880.9	31069.1	37611.8	36670	39584.2	43612.1	41498.5	41916.4	30278.6	36390.6	36607.6	38272.8	38825.8
	32756	39916.6	35052.8	34005.1	27269.2	33188.3	40462.6	37083.5	32456.1	24417.2	38082.1	41360.4	29763.8	38772.3	29580.6	35528.2	27201.7	24845.5	39412	36535.3	29891.5	35582.4	29564.3	35282.5	36361.1	27229.9	36699.4	29691.7	33641.2	37273.9	30037.7	34337	35100.4	38892.2	32024.7	32616.1	26838.5	30988.9	37532.6	36588.8	39511.6	43549.7	41436.1	41874.1	30203.5	36311.3	36532.4	38232.5	38789.9
	32671.8	39835	34961.3	33915.3	27198.4	33103.9	40356.9	36990.1	32388.1	24349.3	37980.8	41254.2	29698.4	38700.7	29518.8	35451.2	27132.8	24781.2	39321.6	36454.3	29823.7	35513.2	29495.4	35212.4	36285.5	27164.5	36616.7	29641.8	33560.6	37204.8	29964.8	34261.6	35035.3	38823.9	31938.8	32536.6	26796.2	30909	37453.5	36507.8	39439.2	43487.5	41373.7	41831.8	30128.7	36232.1	36457.3	38192.3	38754
	32587.7	39753.5	34870	33825.8	27127.8	33019.7	40251.4	36896.8	32320.2	24281.7	37879.9	41148.2	29633.2	38629.3	29457.2	35374.4	27064.2	24717.2	39231.3	36373.4	29756	35444.1	29426.7	35142.3	36210.2	27099.2	36534.2	29591.9	33480.2	37135.7	29892	34186.4	34970.3	38755.6	31853.1	32457.3	26754	30829.2	37374.7	36426.9	39366.9	43425.3	41311.4	41789.6	30054.1	36153.2	36382.4	38152	38718.1
	32503.9	39672.3	34778.9	33736.5	27057.4	32935.8	40146.2	36803.8	32252.5	24214.2	37779.2	41042.5	29568.1	38557.9	29395.6	35297.7	26995.8	24653.3	39141.3	36292.8	29688.4	35375.2	29358.2	35072.4	36134.9	27034.1	36451.9	29542.1	33400	37066.8	29819.4	34111.4	34905.5	38687.5	31767.7	32378.3	26711.8	30749.7	37296	36346.3	39294.7	43363.1	41249.2	41747.3	29979.6	36074.4	36307.6	38111.8	38682.3
	32420.3	39591.1	34688	33647.4	26987.2	32852	40041.3	36711	32184.8	24146.9	37678.8	40937	29503.1	38486.7	29334.1	35221.3	26927.5	24589.6	39051.4	36212.3	29621	35306.4	29289.8	35002.7	36059.8	26969.2	36369.7	29492.4	33319.9	36998	29746.9	34036.5	34840.7	38619.4	31682.5	32299.4	26669.6	30670.3	37217.4	36265.9	39222.6	43301	41187.1	41705.1	29905.3	35995.7	36233	38071.6	38646.4
	32336.9	39510.1	34597.3	33558.5	26917.2	32768.5	39936.6	36618.4	32117.3	24079.8	37578.7	40831.8	29438.3	38415.5	29272.8	35144.9	26859.4	24526	38961.8	36131.9	29553.8	35237.7	29221.6	34933	35984.8	26904.4	36287.8	29442.7	33240.1	36929.3	29674.7	33961.8	34776	38551.5	31597.5	32220.7	26627.4	30591.2	37139.1	36185.6	39150.7	43239	41125.1	41662.9	29831.2	35917.3	36158.6	38031.4	38610.6
	32253.7	39429.3	34506.9	33469.9	26847.4	32685.1	39832.2	36526	32049.8	24012.8	37478.8	40726.8	29373.6	38344.5	29211.6	35068.8	26791.5	24462.6	38872.3	36051.7	29486.6	35169	29153.5	34863.5	35910	26839.8	36206	29393.1	33160.4	36860.7	29602.6	33887.2	34711.5	38483.7	31512.8	32142.3	26585.3	30512.3	37060.9	36105.5	39078.9	43177	41063.2	41620.6	29757.3	35839	36084.3	37991.2	38574.8
	32170.8	39348.6	34416.7	33381.4	26777.7	32602	39728	36433.8	31982.5	23946.1	37379.2	40622.1	29309	38273.5	29150.4	34992.8	26723.7	24399.4	38783	35971.7	29419.6	35100.5	29085.6	34794.1	35835.3	26775.3	36124.4	29343.5	33080.9	36792.3	29530.6	33812.9	34647.1	38416	31428.3	32064	26543.3	30433.6	36982.9	36025.7	39007.3	43115	41001.4	41578.5	29683.5	35760.9	36010.2	37950.9	38539
	32088	39268.1	34326.8	33293.2	26708.3	32519.1	39624.1	36341.8	31915.2	23879.5	37279.8	40517.7	29244.6	38202.7	29089.4	34917	26656.2	24336.4	38694	35891.9	29352.8	35032.2	29017.9	34724.8	35760.7	26711.1	36043	29294	33001.5	36723.9	29458.8	33738.6	34582.8	38348.4	31344	31985.9	26501.3	30355	36905	35946	38935.7	43053.1	40939.6	41536.3	29610	35682.9	35936.2	37910.7	38503.2
	32005.5	39187.8	34237	33205.2	26639	32436.4	39520.5	36250.1	31848.1	23813.2	37180.7	40413.5	29180.3	38131.9	29028.5	34841.3	26588.8	24273.5	38605.1	35812.2	29286.1	34963.9	28950.3	34655.6	35686.3	26646.9	35961.7	29244.5	32922.4	36655.6	29387.2	33664.6	34518.6	38281	31259.9	31908	26459.3	30276.7	36827.4	35866.5	38864.3	42991.3	40877.9	41494.1	29536.6	35605.1	35862.5	37870.5	38467.5
	31923.2	39107.5	34147.5	33117.4	26570	32353.9	39417.1	36158.6	31781	23747	37081.9	40309.6	29116.1	38061.2	28967.7	34765.8	26521.6	24210.8	38516.4	35732.6	29219.5	34895.7	28882.9	34586.6	35612	26583	35880.6	29195.1	32843.4	36587.5	29315.8	33590.7	34454.5	38213.6	31176	31830.3	26417.3	30198.6	36749.9	35787.2	38793	42929.4	40816.3	41451.9	29463.4	35527.5	35788.8	37830.3	38431.7
	31841.1	39027.5	34058.2	33029.9	26501.1	32271.7	39314	36067.2	31714.1	23681	36983.3	40205.9	29052.1	37990.7	28907.1	34690.5	26454.5	24148.3	38427.9	35653.3	29153.1	34827.6	28815.7	34517.7	35537.8	26519.2	35799.7	29145.7	32764.7	36519.4	29244.5	33517	34390.5	38146.3	31092.4	31752.8	26375.4	30120.6	36672.5	35708	38721.9	42867.7	40754.8	41409.8	29390.4	35450.1	35715.4	37790.1	38396
	31759.2	38947.6	33969.2	32942.5	26432.4	32189.6	39211.1	35976.1	31647.3	23615.2	36885	40102.5	28988.2	37920.2	28846.5	34615.3	26387.7	24086	38339.6	35574.1	29086.8	34759.7	28748.6	34448.9	35463.8	26455.5	35719	29096.4	32686	36451.5	29173.4	33443.4	34326.7	38079.2	31009	31675.5	26333.5	30042.9	36595.4	35629.1	38650.8	42806	40693.4	41367.6	29317.6	35372.8	35642.1	37749.9	38360.2
	31677.5	38867.8	33880.3	32855.3	26363.9	32107.8	39108.5	35885.2	31580.5	23549.6	36786.9	39999.4	28924.5	37849.8	28786	34540.3	26321	24023.8	38251.5	35495	29020.6	34691.8	28681.6	34380.2	35389.9	26392	35638.4	29047.2	32607.6	36383.7	29102.4	33370	34262.9	38012.1	30925.8	31598.4	26291.7	29965.4	36518.4	35550.4	38579.9	42744.3	40632.1	41325.5	29245	35295.6	35568.9	37709.7	38324.5
	31596.1	38788.2	33791.7	32768.4	26295.7	32026.1	39006.1	35794.5	31513.9	23484.1	36689.1	39896.4	28860.8	37779.5	28725.7	34465.5	26254.5	23961.8	38163.6	35416.1	28954.6	34624.1	28614.8	34311.6	35316.2	26328.7	35558	28998	32529.4	36315.9	29031.6	33296.7	34199.3	37945.2	30842.8	31521.5	26249.8	29888.1	36441.6	35471.8	38509.2	42682.6	40570.8	41283.4	29172.5	35218.7	35496	37669.5	38288.8
	31514.9	38708.7	33703.3	32681.7	26227.5	31944.7	38904	35704	31447.3	23418.9	36591.6	39793.8	28797.3	37709.4	28665.4	34390.8	26188.1	23899.9	38075.9	35337.4	28888.7	34556.4	28548.2	34243.2	35242.6	26265.5	35477.8	28948.8	32451.3	36248.3	28961	33223.7	34135.7	37878.4	30760.1	31444.8	26208.1	29810.9	36364.9	35393.4	38438.5	42621.1	40509.7	41241.3	29100.2	35141.9	35423.2	37629.3	38253.1
	31433.8	38629.4	33615.1	32595.1	26159.6	31863.5	38802.1	35613.8	31380.9	23353.8	36494.3	39691.4	28733.9	37639.3	28605.2	34316.3	26122	23838.2	37988.3	35258.8	28822.9	34488.9	28481.7	34174.9	35169.1	26202.5	35397.8	28899.7	32373.4	36180.8	28890.5	33150.7	34072.3	37811.7	30677.5	31368.3	26166.3	29734	36288.4	35315.3	38368	42559.5	40448.6	41199.1	29028.1	35065.3	35350.5	37589.1	38217.4
	31353	38550.2	33527.1	32508.8	26091.9	31782.5	38700.5	35523.7	31314.5	23288.9	36397.3	39589.2	28670.7	37569.2	28545.2	34241.9	26056	23776.7	37901	35180.3	28757.3	34421.5	28415.4	34106.7	35095.7	26139.7	35317.9	28850.6	32295.7	36113.4	28820.2	33078	34009	37745	30595.2	31291.9	26124.6	29657.3	36212.1	35237.3	38297.6	42498	40387.6	41157	28956.2	34988.8	35278	37548.9	38181.8
	31272.4	38471.2	33439.4	32422.7	26024.4	31701.7	38599.2	35433.8	31248.2	23224.2	36300.5	39487.3	28607.6	37499.3	28485.3	34167.8	25990.2	23715.4	37813.8	35102.1	28691.8	34354.1	28349.3	34038.6	35022.5	26077	35238.2	28801.6	32218.1	36046.1	28750.1	33005.4	33945.8	37678.5	30513.1	31215.8	26082.9	29580.7	36136	35159.5	38227.3	42436.5	40326.6	41114.9	28884.4	34912.5	35205.7	37508.7	38146.1
	31192.1	38392.3	33351.8	32336.8	25957	31621.1	38498	35344.2	31182.1	23159.7	36204	39385.7	28544.6	37429.5	28425.4	34093.7	25924.5	23654.2	37726.8	35023.9	28626.5	34286.9	28283.3	33970.6	34949.4	26014.5	35158.7	28752.7	32140.7	35978.9	28680.1	32932.9	33882.7	37612.1	30431.2	31139.8	26041.2	29504.4	36060	35081.9	38157.2	42375.1	40265.8	41072.8	28812.8	34836.3	35133.5	37468.5	38110.4
	31111.9	38313.6	33264.5	32251.1	25889.8	31540.7	38397.2	35254.7	31116	23095.3	36107.8	39284.2	28481.7	37359.8	28365.7	34019.9	25859.1	23593.2	37640.1	34946	28561.2	34219.8	28217.4	33902.8	34876.4	25952.1	35079.4	28703.7	32063.5	35911.8	28610.3	32860.6	33819.7	37545.8	30349.6	31064.1	25999.6	29428.2	35984.2	35004.4	38087.1	42313.7	40205	41030.8	28741.4	34760.3	35061.5	37428.3	38074.8
	31031.9	38235	33177.4	32165.6	25822.9	31460.5	38296.6	35165.4	31050	23031.2	36011.8	39183.1	28419	37290.1	28306.1	33946.2	25793.8	23532.3	37553.5	34868.1	28496.1	34152.7	28151.7	33835	34803.6	25889.9	35000.2	28654.9	31986.5	35844.8	28540.6	32788.5	33756.8	37479.6	30268.1	30988.5	25958	29352.3	35908.6	34927.2	38017.2	42252.3	40144.4	40988.7	28670.2	34684.5	34989.7	37388	38039.1
	30952.2	38156.6	33090.5	32080.3	25756.1	31380.5	38196.2	35076.4	30984.1	22967.2	35916	39082.2	28356.4	37220.5	28246.5	33872.6	25728.6	23471.7	37467	34790.5	28431.2	34085.8	28086.2	33767.4	34730.9	25827.8	34921.1	28606	31909.7	35777.9	28471.1	32716.5	33694.1	37413.6	30186.9	30913.2	25916.4	29276.5	35833.1	34850.1	37947.5	42191	40083.8	40946.6	28599.2	34608.9	34918	37347.8	38003.5
	30872.6	38078.3	33003.8	31995.2	25689.5	31300.8	38096	34987.5	30918.3	22903.4	35820.5	38981.5	28293.9	37151.1	28187.1	33799.2	25663.7	23411.1	37380.8	34713	28366.3	34019	28020.8	33699.9	34658.3	25765.9	34842.3	28557.3	31833	35711.1	28401.7	32644.7	33631.4	37347.6	30105.8	30838	25874.9	29200.9	35757.8	34773.3	37877.8	42129.7	40023.3	40904.5	28528.3	34533.4	34846.5	37307.6	37967.9
	30793.3	38000.1	32917.4	31910.3	25623.1	31221.2	37996.1	34898.8	30852.6	22839.7	35725.3	38881	28231.6	37081.7	28127.8	33726	25598.9	23350.8	37294.8	34635.6	28301.6	33952.2	27955.6	33632.5	34585.9	25704.2	34763.6	28508.5	31756.5	35644.4	28332.5	32573	33568.8	37281.7	30025	30763	25833.3	29125.5	35682.7	34696.6	37808.3	42068.4	39962.8	40862.4	28457.6	34458	34775.1	37267.3	37932.3
	30714.2	37922.1	32831.1	31825.6	25556.8	31141.8	37896.5	34810.4	30786.9	22776.3	35630.3	38780.9	28169.4	37012.3	28068.6	33652.9	25534.3	23290.6	37208.9	34558.4	28237.1	33885.6	27890.5	33565.2	34513.6	25642.6	34685.1	28459.8	31680.1	35577.8	28263.5	32501.5	33506.4	37215.9	29944.4	30688.2	25791.8	29050.4	35607.7	34620.1	37738.9	42007.2	39902.5	40820.3	28387.1	34382.8	34703.9	37227	37896.6
	30635.2	37844.2	32745.1	31741.1	25490.8	31062.7	37797.1	34722.1	30721.4	22713	35535.5	38680.9	28107.3	36943.1	28009.4	33580	25469.8	23230.6	37123.2	34481.3	28172.6	33819.1	27825.6	33498.1	34441.4	25581.2	34606.7	28411.2	31603.9	35511.3	28194.6	32430.2	33444	37150.2	29864	30613.6	25750.4	28975.4	35532.9	34543.8	37669.6	41946	39842.2	40778.3	28316.7	34307.8	34632.9	37186.8	37861
	30556.5	37766.5	32659.2	31656.8	25424.9	30983.7	37697.9	34634.1	30655.9	22649.9	35441	38581.2	28045.3	36874	27950.4	33507.3	25405.6	23170.7	37037.7	34404.4	28108.3	33752.6	27760.9	33431	34369.3	25519.9	34528.6	28362.5	31527.9	35444.9	28125.8	32359	33381.8	37084.7	29783.9	30539.1	25708.9	28900.6	35458.3	34467.7	37600.4	41884.8	39782	40736.2	28246.5	34233	34562	37146.5	37825.4
	30478	37688.9	32573.6	31572.7	25359.2	30905	37599	34546.2	30590.5	22587	35346.8	38481.7	27983.5	36804.9	27891.5	33434.7	25341.5	23111.1	36952.4	34327.6	28044.1	33686.3	27696.2	33364.1	34297.4	25458.8	34450.5	28314	31452.1	35378.6	28057.3	32288	33319.7	37019.2	29703.9	30464.9	25667.5	28826	35383.9	34391.7	37531.4	41823.7	39721.9	40694.1	28176.5	34158.3	34491.3	37106.2	37789.8
	30399.7	37611.5	32488.2	31488.9	25293.8	30826.4	37500.3	34458.5	30525.2	22524.3	35252.8	38382.5	27921.8	36735.9	27832.6	33362.3	25277.5	23051.5	36867.3	34251	27980	33620	27631.8	33297.3	34225.5	25397.8	34372.7	28265.4	31376.4	35312.4	27988.8	32217.1	33257.6	36953.9	29624.2	30390.9	25626.1	28751.5	35309.6	34316	37462.4	41762.6	39661.9	40652	28106.7	34083.7	34420.7	37065.9	37754.3
	30321.6	37534.2	32403	31405.2	25228.5	30748.1	37401.9	34371	30460	22461.7	35159	38283.5	27860.2	36667	27773.9	33290	25213.8	22992.2	36782.3	34174.6	27916.1	33553.9	27567.5	33230.6	34153.9	25337.1	34295	28217	31300.9	35246.3	27920.6	32146.4	33195.7	36888.6	29544.6	30317	25584.7	28677.3	35235.4	34240.4	37393.6	41701.5	39601.9	40610	28037.1	34009.3	34350.3	37025.5	37718.7
	30243.8	37457	32318	31321.7	25163.3	30670	37303.7	34283.8	30394.9	22399.3	35065.5	38184.8	27798.7	36598.2	27715.3	33217.9	25150.2	22933	36697.6	34098.2	27852.3	33487.8	27503.3	33164	34082.3	25276.4	34217.5	28168.5	31225.6	35180.2	27852.5	32075.8	33133.9	36823.4	29465.3	30243.3	25543.4	28603.3	35161.5	34165	37325	41640.5	39542	40567.9	27967.6	33935.1	34280.1	36985.2	37683.1
	30166.1	37380	32233.2	31238.4	25098.4	30592	37205.7	34196.7	30329.8	22337.1	34972.3	38086.3	27737.4	36529.5	27656.8	33145.9	25086.8	22874	36613	34022.1	27788.6	33421.9	27439.4	33097.5	34010.8	25215.9	34140.1	28120.1	31150.4	35114.3	27784.5	32005.4	33072.2	36758.4	29386.2	30169.9	25502.1	28529.4	35087.7	34089.8	37256.4	41579.5	39482.2	40525.8	27898.3	33861.1	34210	36944.9	37647.5
	30088.6	37303.1	32148.7	31155.3	25033.6	30514.3	37108	34109.8	30264.9	22275.1	34879.3	37988	27676.1	36460.8	27598.3	33074.1	25023.5	22815.1	36528.6	33946	27725	33356	27375.5	33031.1	33939.5	25155.6	34063	28071.7	31075.5	35048.5	27716.7	31935.1	33010.6	36693.4	29307.3	30096.6	25460.8	28455.8	35014.1	34014.8	37188	41518.5	39422.5	40483.7	27829.2	33787.2	34140.1	36904.5	37611.9
	30011.3	37226.3	32064.3	31072.3	24969.1	30436.7	37010.5	34023.1	30200	22213.2	34786.5	37890	27615	36392.2	27540	33002.4	24960.4	22756.4	36444.3	33870.1	27661.6	33290.2	27311.8	32964.8	33868.3	25095.4	33985.9	28023.4	31000.6	34982.8	27649	31865	32949.1	36628.6	29228.6	30023.4	25419.5	28382.3	34940.6	33940	37119.7	41457.5	39362.9	40441.6	27760.2	33713.4	34070.4	36864.1	37576.4
	29934.3	37149.7	31980.1	30989.6	24904.7	30359.4	36913.3	33936.6	30135.2	22151.5	34694	37792.2	27554.1	36323.7	27481.8	32931	24897.5	22697.9	36360.3	33794.4	27598.3	33224.5	27248.3	32898.7	33797.2	25035.4	33909.1	27975.1	30926	34917.2	27581.5	31795.1	32887.7	36563.8	29150.1	29950.5	25378.2	28309	34867.4	33865.4	37051.5	41396.6	39303.3	40399.5	27691.4	33639.8	34000.8	36823.7	37540.8
	29857.4	37073.2	31896.2	30907.1	24840.5	30282.3	36816.3	33850.3	30070.5	22090	34601.7	37694.6	27493.2	36255.3	27423.6	32859.6	24834.7	22639.5	36276.4	33718.8	27535.1	33159	27184.9	32832.7	33726.3	24975.6	33832.4	27926.8	30851.5	34851.6	27514.2	31725.3	32826.4	36499.2	29071.8	29877.8	25337	28235.9	34794.2	33790.9	36983.4	41335.7	39243.9	40357.4	27622.8	33566.4	33931.4	36783.4	37505.2
	29780.8	36996.9	31812.4	30824.8	24776.5	30205.4	36719.5	33764.2	30005.8	22028.7	34509.7	37597.3	27432.5	36187	27365.6	32788.4	24772.2	22581.3	36192.8	33643.4	27472.1	33093.5	27121.7	32766.7	33655.4	24915.9	33755.9	27878.6	30777.2	34786.2	27447	31655.7	32765.3	36434.6	28993.8	29805.2	25295.7	28163.1	34721.3	33716.7	36915.5	41274.8	39184.5	40315.3	27554.4	33493.2	33862.1	36742.9	37469.7
	29704.3	36920.7	31728.9	30742.6	24712.6	30128.6	36623	33678.3	29941.3	21967.6	34417.9	37500.2	27371.9	36118.7	27307.6	32717.4	24709.7	22523.3	36109.2	33568.1	27409.2	33028.1	27058.6	32700.9	33584.7	24856.3	33679.5	27830.4	30703	34720.9	27379.9	31586.2	32704.2	36370.2	28915.9	29732.9	25254.5	28090.3	34648.5	33642.6	36847.7	41214	39125.2	40273.2	27486.2	33420.1	33793	36702.5	37434.1
	29628	36844.6	31645.5	30660.7	24649	30052.1	36526.7	33592.6	29876.8	21906.6	34326.3	37403.3	27311.4	36050.5	27249.8	32646.5	24647.5	22465.4	36025.9	33492.9	27346.4	32962.8	26995.7	32635.2	33514.1	24797	33603.3	27782.2	30629	34655.6	27313	31516.9	32643.2	36305.8	28838.3	29660.7	25213.4	28017.8	34575.9	33568.7	36780	41153.2	39065.9	40231.1	27418.1	33347.1	33724	36662.1	37398.6
	29552	36768.6	31562.4	30579	24585.5	29975.8	36430.6	33507.1	29812.4	21845.8	34235	37306.7	27251.1	35982.4	27192	32575.8	24585.4	22407.7	35942.8	33417.9	27283.7	32897.6	26932.9	32569.6	33443.6	24737.8	33527.3	27734.1	30555.2	34590.5	27246.3	31447.7	32582.4	36241.6	28760.9	29588.7	25172.2	27945.5	34503.5	33495	36712.4	41092.4	39006.8	40189	27350.2	33274.4	33655.2	36621.6	37363
	29476.1	36692.8	31479.4	30497.4	24522.2	29899.6	36334.8	33421.8	29748.1	21785.2	34144	37210.3	27190.9	35914.3	27134.4	32505.2	24523.5	22350.2	35859.8	33343	27221.2	32832.5	26870.3	32504.1	33373.2	24678.7	33451.5	27686	30481.6	34525.4	27179.7	31378.7	32521.6	36177.4	28683.7	29516.9	25131	27873.4	34431.2	33421.4	36644.9	41031.6	38947.7	40146.9	27282.4	33201.8	33586.6	36581.2	37327.5
	29400.5	36617.1	31396.7	30416	24459.1	29823.7	36239.2	33336.7	29683.8	21724.7	34053.2	37114.2	27130.8	35846.3	27076.8	32434.8	24461.7	22292.8	35777	33268.3	27158.7	32767.4	26807.9	32438.7	33303	24619.8	33375.8	27638	30408.1	34460.5	27113.3	31309.8	32461	36113.4	28606.7	29445.3	25089.9	27801.4	34359.1	33348.1	36577.6	40970.9	38888.7	40104.8	27214.9	33129.3	33518.1	36540.7	37291.9
	29325	36541.6	31314.1	30334.9	24396.2	29748	36143.9	33251.7	29619.6	21664.4	33962.6	37018.2	27070.8	35778.4	27019.3	32364.6	24400.2	22235.6	35694.4	33193.7	27096.4	32702.5	26745.6	32373.5	33232.8	24561.1	33300.2	27590	30334.7	34395.6	27047	31241.1	32400.5	36049.4	28529.9	29373.8	25048.8	27729.7	34287.2	33274.9	36510.4	40910.2	38829.8	40062.6	27147.5	33057	33449.8	36500.2	37256.3
	29249.8	36466.1	31231.8	30253.9	24333.4	29672.5	36048.8	33167	29555.5	21604.3	33872.2	36922.5	27010.9	35710.6	26962	32294.4	24338.7	22178.5	35612	33119.3	27034.3	32637.7	26683.4	32308.3	33162.8	24502.5	33224.9	27542	30261.6	34330.8	26980.8	31172.6	32340	35985.6	28453.3	29302.6	25007.7	27658.1	34215.4	33201.9	36443.3	40849.5	38770.9	40020.5	27080.3	32984.9	33381.7	36459.7	37220.8
	29174.7	36390.8	31149.7	30173.1	24270.8	29597.1	35953.9	33082.4	29491.5	21544.4	33782.1	36827	26951.2	35642.8	26904.7	32224.5	24277.5	22121.6	35529.7	33045	26972.2	32572.9	26621.4	32243.3	33092.9	24444	33149.7	27494.1	30188.6	34266.2	26914.8	31104.2	32279.7	35921.8	28376.9	29231.5	24966.6	27586.7	34143.8	33129.1	36376.3	40788.8	38712.2	39978.3	27013.3	32912.9	33313.7	36419.2	37185.2
	29099.9	36315.7	31067.7	30092.5	24208.5	29522	35859.3	32998.1	29427.6	21484.7	33692.3	36731.8	26891.6	35575.2	26847.5	32154.7	24216.4	22064.9	35447.6	32970.9	26910.3	32508.2	26559.6	32178.3	33023.1	24385.8	33074.6	27446.1	30115.8	34201.6	26849	31036	32219.5	35858.1	28300.8	29160.6	24925.5	27515.5	34072.4	33056.5	36309.5	40728.2	38653.5	39936.2	26946.4	32841.1	33245.9	36378.7	37149.7
	29025.2	36240.6	30986	30012.1	24146.2	29447.1	35764.9	32913.9	29363.7	21425.1	33602.7	36636.8	26832.1	35507.5	26790.4	32085	24155.5	22008.4	35365.7	32896.8	26848.5	32443.7	26497.9	32113.5	32953.4	24327.7	32999.8	27398.3	30043.1	34137.1	26783.3	30967.9	32159.4	35794.6	28224.8	29089.9	24884.5	27444.5	34001.2	32984.1	36242.8	40667.5	38594.9	39894	26879.7	32769.5	33178.2	36338.1	37114.2
	28950.8	36165.7	30904.4	29931.9	24084.2	29372.3	35670.7	32830	29299.9	21365.7	33513.3	36542	26772.7	35440	26733.4	32015.5	24094.7	21952	35284	32823	26786.8	32379.2	26436.3	32048.8	32883.8	24269.7	32925.1	27350.4	29970.6	34072.7	26717.7	30900	32099.4	35731.1	28149.1	29019.4	24843.5	27373.7	33930.1	32911.8	36176.2	40606.9	38536.4	39851.8	26813.2	32698	33110.7	36297.5	37078.6
	28876.5	36090.9	30823.1	29851.8	24022.4	29297.8	35576.8	32746.2	29236.2	21306.4	33424.1	36447.4	26713.5	35372.5	26676.5	31946.1	24034.1	21895.7	35202.5	32749.2	26725.3	32314.8	26374.9	31984.1	32814.4	24211.9	32850.5	27302.6	29898.3	34008.4	26652.3	30832.2	32039.5	35667.8	28073.6	28949.1	24802.4	27303.1	33859.1	32839.7	36109.7	40546.4	38478	39809.7	26746.9	32626.7	33043.4	36257	37043.1
	28802.4	36016.3	30741.9	29772	23960.7	29223.4	35483.1	32662.6	29172.5	21247.4	33335.2	36353.1	26654.4	35305.1	26619.7	31876.9	23973.7	21839.7	35121.1	32675.7	26663.9	32250.5	26313.7	31919.6	32745	24154.3	32776.2	27254.8	29826.1	33944.1	26587.1	30764.6	31979.7	35604.5	27998.3	28878.9	24761.4	27232.7	33788.4	32767.8	36043.3	40485.8	38419.6	39767.5	26680.7	32555.5	32976.2	36216.4	37007.5
	28728.5	35941.7	30660.9	29692.3	23899.2	29149.3	35389.7	32579.2	29108.9	21188.5	33246.5	36259	26595.4	35237.8	26563	31807.9	23913.4	21783.8	35039.9	32602.2	26602.6	32186.3	26252.6	31855.2	32675.8	24096.8	32701.9	27207	29754.1	33880	26521.9	30697.1	31920	35541.3	27923.2	28808.9	24720.4	27162.4	33717.8	32696.1	35977.1	40425.3	38361.3	39725.3	26614.8	32484.6	32909.2	36175.8	36971.9
	28654.9	35867.3	30580.2	29612.8	23837.9	29075.3	35296.4	32496	29045.4	21129.8	33158.1	36165.1	26536.5	35170.5	26506.4	31738.9	23853.3	21728	34958.9	32528.9	26541.4	32122.2	26191.7	31790.9	32606.7	24039.5	32627.9	27159.3	29682.3	33816	26457	30629.8	31860.4	35478.3	27848.3	28739.1	24679.4	27092.4	33647.4	32624.6	35911	40364.8	38303.1	39683.1	26549	32413.7	32842.3	36135.1	36936.4
	28581.4	35793	30499.6	29533.5	23776.7	29001.6	35203.4	32413	28982	21071.3	33069.9	36071.4	26477.7	35103.3	26449.8	31670.2	23793.3	21672.5	34878	32455.7	26480.3	32058.1	26130.9	31726.7	32537.7	23982.4	32554	27111.6	29610.6	33752	26392.2	30562.6	31800.9	35415.3	27773.6	28669.5	24638.5	27022.5	33577.2	32553.3	35845	40304.3	38245	39640.8	26483.3	32343.1	32775.6	36094.5	36900.8
	28508.1	35718.8	30419.2	29454.4	23715.7	28928	35110.7	32330.2	28918.6	21012.9	32981.9	35978	26419.1	35036.2	26393.4	31601.6	23733.5	21617.1	34797.3	32382.7	26419.4	31994.2	26070.3	31662.6	32468.7	23925.4	32480.3	27063.9	29539.1	33688.2	26327.5	30495.6	31741.5	35352.4	27699.1	28600.1	24597.5	26952.8	33507.1	32482.1	35779.1	40243.8	38186.9	39598.6	26417.9	32272.6	32709.1	36053.8	36865.3
	28435	35644.8	30339	29375.5	23654.9	28854.7	35018.2	32247.6	28855.3	20954.7	32894.2	35884.8	26360.6	34969.1	26337	31533.1	23673.9	21561.8	34716.8	32309.8	26358.6	31930.4	26009.8	31598.7	32399.9	23868.5	32406.7	27016.3	29467.7	33624.4	26263	30428.8	31682.3	35289.7	27624.8	28530.8	24556.6	26883.3	33437.2	32411.1	35713.3	40183.4	38129	39556.4	26352.6	32202.2	32642.7	36013.2	36829.7
	28362.1	35570.9	30259.1	29296.8	23594.3	28781.5	34925.9	32165.1	28792.1	20896.7	32806.7	35791.8	26302.2	34902.1	26280.8	31464.8	23614.5	21506.7	34636.5	32237.1	26297.9	31866.6	25949.4	31534.8	32331.3	23811.9	32333.3	26968.6	29396.5	33560.7	26198.6	30362.1	31623.1	35227	27550.8	28461.7	24515.6	26814	33367.5	32340.3	35647.7	40123	38071.1	39514.1	26287.5	32132	32576.5	35972.5	36794.2
	28289.4	35497.1	30179.3	29218.2	23533.9	28708.5	34833.8	32082.9	28728.9	20838.8	32719.4	35699	26243.9	34835.1	26224.6	31396.6	23555.2	21451.8	34556.4	32164.4	26237.3	31802.9	25889.3	31471	32262.7	23755.4	32260.1	26921.1	29325.5	33497.1	26134.3	30295.6	31564.1	35164.4	27476.9	28392.8	24474.7	26744.8	33297.9	32269.7	35582.2	40062.6	38013.3	39471.8	26222.5	32062	32510.4	35931.8	36758.6
	28216.9	35423.4	30099.6	29139.9	23473.6	28635.7	34742	32000.8	28665.8	20781.1	32632.4	35606.5	26185.8	34768.3	26168.5	31328.5	23496	21397.1	34476.4	32092	26176.9	31739.3	25829.2	31407.4	32194.2	23699	32187.1	26873.5	29254.6	33433.7	26070.3	30229.2	31505.1	35101.9	27403.3	28324.1	24433.8	26675.9	33228.5	32199.2	35516.8	40002.2	37955.6	39429.5	26157.8	31992.2	32444.5	35891	36723
	28144.6	35349.8	30020.2	29061.7	23413.5	28563.2	34650.4	31919	28602.8	20723.6	32545.6	35514.1	26127.7	34701.5	26112.6	31260.7	23437	21342.5	34396.6	32019.6	26116.5	31675.8	25769.4	31343.8	32125.8	23642.8	32114.2	26825.9	29183.9	33370.2	26006.3	30163	31446.3	35039.5	27329.8	28255.6	24392.9	26607.1	33159.3	32129	35451.5	39941.8	37897.9	39387.2	26093.2	31922.5	32378.8	35850.3	36687.5
	28072.5	35276.4	29941	28983.7	23353.6	28490.8	34559	31837.3	28539.9	20666.3	32459	35422	26069.8	34634.7	26056.7	31192.9	23378.2	21288	34316.9	31947.4	26056.3	31612.4	25709.7	31280.4	32057.6	23586.8	32041.4	26778.4	29113.4	33306.9	25942.5	30096.9	31387.5	34977.2	27256.6	28187.2	24352	26538.6	33090.3	32058.9	35386.4	39881.5	37840.3	39344.9	26028.8	31852.9	32313.2	35809.5	36651.9
	28000.5	35203	29862	28905.9	23293.9	28418.6	34467.9	31755.8	28477	20609.1	32372.7	35330.1	26012	34568	26000.9	31125.3	23319.6	21233.8	34237.5	31875.4	25996.3	31549.1	25650.1	31217	31989.4	23530.9	31968.8	26731	29043	33243.7	25878.8	30031	31328.9	34915	27183.6	28119	24311.1	26470.2	33021.4	31989	35321.4	39821.2	37782.8	39302.6	25964.5	31783.6	32247.8	35768.8	36616.3
	27928.8	35129.8	29783.1	28828.2	23234.3	28346.6	34377	31674.5	28414.2	20552.1	32286.5	35238.5	25954.4	34501.4	25945.1	31057.9	23261.1	21179.7	34158.2	31803.4	25936.3	31485.8	25590.7	31153.8	31921.4	23475.2	31896.4	26683.5	28972.7	33180.6	25815.3	29965.2	31270.4	34852.9	27110.8	28051	24270.2	26402	32952.7	31919.3	35256.5	39760.8	37725.4	39260.3	25900.5	31714.4	32182.5	35728	36580.7
	27857.2	35056.7	29704.5	28750.8	23174.9	28274.8	34286.3	31593.4	28351.4	20495.3	32200.7	35147	25896.8	34434.9	25889.5	30990.6	23202.7	21125.7	34079.1	31731.6	25876.5	31422.6	25531.4	31090.7	31853.4	23419.6	31824.2	26636.1	28902.7	33117.5	25752	29899.6	31212	34790.9	27038.2	27983.2	24229.3	26334	32884.1	31849.7	35191.7	39700.6	37668.1	39217.9	25836.6	31645.3	32117.4	35687.2	36545.1
	27785.9	34983.7	29626	28673.5	23115.7	28203.1	34195.9	31512.5	28288.7	20438.7	32115	35055.8	25839.4	34368.4	25834	30923.4	23144.6	21071.9	34000.1	31660	25816.7	31359.6	25472.3	31027.6	31785.6	23364.2	31752.1	26588.6	28832.8	33054.5	25688.7	29834.1	31153.7	34729	26965.8	27915.5	24188.4	26266.2	32815.7	31780.4	35127	39640.3	37610.8	39175.5	25772.9	31576.5	32052.5	35646.3	36509.6
	27714.7	34910.9	29547.7	28596.4	23056.7	28131.7	34105.6	31431.8	28226.1	20382.2	32029.6	34964.8	25782.1	34301.9	25778.5	30856.4	23086.5	21018.3	33921.4	31588.5	25757.1	31296.6	25413.3	30964.7	31717.8	23309	31680.2	26541.3	28763	32991.7	25625.6	29768.8	31095.4	34667.2	26893.6	27848.1	24147.6	26198.5	32747.5	31711.2	35062.5	39580	37553.7	39133.2	25709.3	31507.7	31987.7	35605.5	36474
	27643.7	34838.1	29469.6	28519.5	22997.8	28060.5	34015.7	31351.2	28163.6	20325.9	31944.4	34874	25724.9	34235.5	25723.2	30789.5	23028.7	20964.9	33842.8	31517.1	25697.7	31233.7	25354.5	30901.9	31650.2	23253.9	31608.4	26493.9	28693.4	32928.9	25562.7	29703.6	31037.3	34605.4	26821.6	27780.8	24106.7	26131.1	32679.5	31642.2	34998.1	39519.8	37496.6	39090.8	25646	31439.2	31923.1	35564.6	36438.4
	27572.9	34765.5	29391.7	28442.8	22939.1	27989.5	33925.9	31270.9	28101.1	20269.7	31859.4	34783.4	25667.8	34169.2	25667.9	30722.8	22971	20911.6	33764.3	31445.8	25638.3	31170.9	25295.8	30839.2	31582.6	23199	31536.8	26446.6	28624	32866.2	25499.9	29638.6	30979.3	34543.8	26749.9	27713.6	24065.9	26063.8	32611.6	31573.3	34933.8	39459.6	37439.5	39048.3	25582.8	31370.8	31858.6	35523.8	36402.8
	27502.3	34693	29314	28366.2	22880.6	27918.6	33836.4	31190.7	28038.7	20213.8	31774.7	34693	25610.9	34103	25612.8	30656.2	22913.4	20858.4	33686.1	31374.7	25579.1	31108.1	25237.3	30776.6	31515.2	23144.2	31465.4	26399.2	28554.8	32803.5	25437.2	29573.8	30921.4	34482.3	26678.3	27646.7	24025	25996.7	32543.9	31504.7	34869.6	39399.4	37382.6	39005.9	25519.7	31302.6	31794.3	35482.9	36367.1
	27431.9	34620.6	29236.4	28289.8	22822.2	27847.9	33747.1	31110.7	27976.3	20157.9	31690.1	34602.8	25554	34036.8	25557.7	30589.7	22856	20805.5	33608	31303.7	25519.9	31045.5	25179	30714.1	31447.9	23089.6	31394.1	26351.9	28485.6	32741	25374.7	29509.1	30863.7	34420.8	26607	27579.9	23984.2	25929.8	32476.4	31436.2	34805.5	39339.2	37325.7	38963.5	25456.9	31234.5	31730.2	35441.9	36331.5
	27361.6	34548.3	29159.1	28213.6	22764	27777.5	33658	31030.9	27914	20102.3	31605.9	34512.9	25497.3	33970.6	25502.7	30523.4	22798.8	20752.7	33530.1	31232.9	25460.9	30982.9	25120.7	30651.7	31380.6	23035.1	31323	26304.7	28416.7	32678.6	25312.3	29444.5	30806	34359.5	26535.8	27513.3	23943.4	25863.1	32409.1	31367.9	34741.6	39279	37269	38921	25394.2	31166.6	31666.2	35401	36295.9
	27291.6	34476.1	29081.9	28137.6	22706	27707.2	33569.2	30951.3	27851.8	20046.8	31521.8	34423.2	25440.7	33904.6	25447.7	30457.3	22741.7	20700	33452.3	31162.2	25402.1	30920.4	25062.7	30589.3	31313.5	22980.9	31252.1	26257.4	28347.9	32616.2	25250.1	29380.1	30748.4	34298.2	26464.9	27446.9	23902.5	25796.5	32341.9	31299.8	34677.8	39218.8	37212.3	38878.5	25331.7	31098.9	31602.4	35360.1	36260.3
	27221.7	34404	29004.9	28061.8	22648.2	27637.1	33480.5	30871.9	27789.6	19991.5	31437.9	34333.6	25384.3	33838.5	25392.9	30391.2	22684.8	20647.5	33374.7	31091.6	25343.3	30858	25004.8	30527.1	31246.5	22926.7	31181.3	26210.2	28279.3	32553.9	25187.9	29315.9	30690.9	34237	26394.1	27380.7	23861.7	25730.2	32274.9	31231.8	34614.1	39158.7	37155.6	38836	25269.4	31031.3	31538.7	35319.1	36224.6
	27152	34332.1	28928.1	27986.1	22590.5	27567.2	33392.1	30792.7	27727.5	19936.4	31354.3	34244.3	25327.9	33772.6	25338.2	30325.4	22628.1	20595.2	33297.3	31021.1	25284.6	30795.7	24947	30465	31179.5	22872.8	31110.6	26163	28210.8	32491.7	25126	29251.8	30633.6	34176	26323.6	27314.6	23820.9	25664	32208	31164.1	34550.5	39098.6	37099.1	38793.5	25207.2	30963.9	31475.2	35278.1	36189
	27082.5	34260.2	28851.4	27910.6	22533	27497.5	33304	30713.6	27665.4	19881.4	31270.9	34155.2	25271.7	33706.7	25283.5	30259.6	22571.5	20543	33220.1	30950.8	25226.1	30733.5	24889.4	30403.1	31112.7	22819	31040.2	26115.8	28142.5	32429.6	25064.2	29187.9	30576.3	34115	26253.3	27248.7	23780.1	25598	32141.3	31096.5	34487	39038.5	37042.6	38751	25145.3	30896.6	31411.9	35237.1	36153.3
	27013.2	34188.5	28775	27835.3	22475.7	27428	33216	30634.8	27603.5	19826.6	31187.8	34066.4	25215.5	33640.8	25229	30194	22515	20491	33143	30880.6	25167.7	30671.3	24831.9	30341.2	31046	22765.3	30969.9	26068.6	28074.3	32367.6	25002.5	29124.1	30519.1	34054.1	26183.1	27182.9	23739.2	25532.2	32074.8	31029	34423.7	38978.4	36986.2	38708.4	25083.5	30829.6	31348.7	35196.1	36117.7
	26944.1	34116.9	28698.7	27760.1	22418.5	27358.7	33128.3	30556.1	27541.5	19772	31104.8	33977.7	25159.5	33575	25174.5	30128.5	22458.7	20439.2	33066.1	30810.6	25109.4	30609.3	24774.6	30279.4	30979.3	22711.8	30899.7	26021.5	28006.3	32305.7	24940.9	29060.4	30462.1	33993.3	26113.2	27117.4	23698.4	25466.6	32008.5	30961.8	34360.5	38918.3	36929.9	38665.8	25021.8	30762.6	31285.7	35155	36082
	26875.2	34045.3	28622.7	27685.2	22361.5	27289.5	33040.8	30477.6	27479.7	19717.5	31022.1	33889.2	25103.6	33509.3	25120.1	30063.2	22402.6	20387.5	32989.4	30740.6	25051.3	30547.3	24717.4	30217.7	30912.8	22658.5	30829.7	25974.3	27938.5	32243.8	24879.5	28996.9	30405.2	33932.6	26043.5	27052	23657.6	25401.1	31942.3	30894.7	34297.4	38858.2	36873.7	38623.2	24960.4	30695.9	31222.8	35113.9	36046.4
	26806.4	33973.9	28546.8	27610.4	22304.7	27220.6	32953.6	30399.3	27417.9	19663.3	30939.6	33801	25047.9	33443.6	25065.8	29998	22346.6	20336	32912.8	30670.8	24993.2	30485.4	24660.4	30156.1	30846.4	22605.3	30759.9	25927.2	27870.8	32182	24818.2	28933.6	30348.3	33872	25974	26986.8	23616.8	25335.9	31876.3	30827.9	34234.4	38798.2	36817.5	38580.6	24899.1	30629.3	31160.1	35072.9	36010.7
	26737.8	33902.6	28471	27535.8	22248	27151.8	32866.5	30321.2	27356.1	19609.1	30857.3	33712.9	24992.2	33378	25011.6	29933	22290.8	20284.6	32836.4	30601.2	24935.3	30423.5	24603.6	30094.6	30780	22552.3	30690.3	25880.1	27803.3	32120.4	24757.1	28870.4	30291.6	33811.5	25904.7	26921.8	23576	25270.8	31810.5	30761.1	34171.5	38738.1	36761.4	38538	24838	30562.9	31097.6	35031.7	35975
	26669.5	33831.4	28395.5	27461.3	22191.5	27083.2	32779.7	30243.2	27294.5	19555.2	30775.2	33625.1	24936.7	33312.4	24957.5	29868.1	22235.1	20233.4	32760.2	30531.7	24877.4	30361.8	24546.8	30033.2	30713.8	22499.5	30620.8	25833.1	27735.9	32058.8	24696.1	28807.4	30234.9	33751	25835.6	26856.9	23535.2	25205.9	31744.8	30694.6	34108.8	38678.1	36705.4	38495.3	24777	30496.6	31035.2	34990.6	35939.3
	26601.2	33760.3	28320.1	27387.1	22135.2	27014.8	32693.1	30165.5	27232.8	19501.4	30693.4	33537.5	24881.3	33246.9	24903.4	29803.3	22179.6	20182.4	32684.1	30462.3	24819.7	30300.1	24490.3	29971.9	30647.6	22446.8	30551.4	25786	27668.7	31997.2	24635.3	28744.5	30178.4	33690.7	25766.7	26792.2	23494.4	25141.2	31679.3	30628.3	34046.2	38618.1	36649.5	38452.6	24716.3	30430.5	30973	34949.5	35903.6
	26533.2	33689.3	28244.9	27313	22079.1	26946.6	32606.7	30087.9	27171.3	19447.7	30611.8	33450	24826	33181.4	24849.4	29738.7	22124.2	20131.5	32608.2	30393	24762.2	30238.6	24433.9	29910.7	30581.5	22394.2	30482.2	25739	27601.6	31935.8	24574.5	28681.8	30122	33630.5	25698.1	26727.7	23453.6	25076.7	31614	30562.1	33983.7	38558.1	36593.7	38409.9	24655.7	30364.5	30910.9	34908.3	35867.9
	26465.4	33618.5	28169.9	27239	22023.1	26878.6	32520.6	30010.5	27109.8	19394.3	30530.4	33362.8	24770.8	33116	24795.6	29674.2	22069	20080.8	32532.4	30323.8	24704.7	30177.1	24377.6	29849.6	30515.6	22341.9	30413.2	25692	27534.7	31874.5	24513.9	28619.2	30065.7	33570.3	25629.6	26663.3	23412.8	25012.3	31548.8	30496.1	33921.3	38498.1	36537.9	38367.2	24595.2	30298.8	30849	34867.1	35832.2
	26397.7	33547.7	28095.1	27165.3	21967.3	26810.8	32434.7	29933.3	27048.3	19341	30449.2	33275.8	24715.7	33050.7	24741.8	29609.8	22013.9	20030.3	32456.9	30254.8	24647.3	30115.6	24321.5	29788.7	30449.7	22289.6	30344.4	25645	27467.9	31813.2	24453.5	28556.8	30009.5	33510.2	25561.3	26599.2	23372	24948.1	31483.9	30430.2	33859	38438.1	36482.2	38324.5	24535	30233.1	30787.3	34825.9	35796.4
	26330.2	33477	28020.4	27091.7	21911.6	26743.1	32349	29856.3	26986.9	19287.8	30368.2	33189	24660.8	32985.4	24688.1	29545.6	21959	19979.9	32381.5	30185.9	24590.1	30054.3	24265.5	29727.8	30383.9	22237.6	30275.7	25598	27401.3	31752	24393.2	28494.5	29953.4	33450.3	25493.2	26535.1	23331.2	24884.1	31419	30364.6	33796.9	38378.1	36426.6	38281.7	24474.9	30167.7	30725.7	34784.7	35760.7
	26262.9	33406.5	27945.9	27018.3	21856.1	26675.7	32263.5	29779.4	26925.6	19234.8	30287.5	33102.4	24605.9	32920.1	24634.4	29481.5	21904.3	19929.6	32306.2	30117.2	24533	29993.1	24209.7	29667	30318.2	22185.7	30207.1	25551	27334.9	31690.9	24333	28432.4	29897.4	33390.4	25425.4	26471.3	23290.4	24820.3	31354.4	30299.1	33734.9	38318.1	36371.1	38238.9	24415	30102.4	30664.2	34743.4	35724.9
	26195.8	33336	27871.6	26945	21800.8	26608.4	32178.2	29702.8	26864.3	19182	30206.9	33016	24551.2	32854.9	24580.9	29417.5	21849.7	19879.5	32231.1	30048.6	24476	29931.9	24154	29606.3	30252.6	22134	30138.7	25504.1	27268.6	31629.9	24273	28370.4	29841.5	33330.6	25357.7	26407.6	23249.6	24756.7	31289.9	30233.7	33673	38258.2	36315.6	38196.1	24355.2	30037.3	30603	34702.2	35689.2
	26128.8	33265.6	27797.5	26872	21745.6	26541.3	32093.2	29626.3	26803.1	19129.4	30126.6	32929.8	24496.6	32789.7	24527.5	29353.7	21795.2	19829.6	32156.2	29980.1	24419.1	29870.8	24098.4	29545.7	30187.1	22082.4	30070.5	25457.1	27202.4	31568.9	24213	28308.6	29785.7	33270.9	25290.2	26344.1	23208.8	24693.2	31225.6	30168.6	33611.2	38198.3	36260.2	38153.3	24295.7	29972.3	30541.8	34660.9	35653.4
	26062.1	33195.4	27723.6	26799.1	21690.6	26474.4	32008.4	29550	26742	19076.9	30046.5	32843.8	24442.1	32724.6	24474.1	29290	21740.9	19779.8	32081.5	29911.7	24362.3	29809.8	24043.1	29485.2	30121.7	22030.9	30002.4	25410.2	27136.5	31508.1	24153.3	28246.9	29730	33211.3	25223	26280.8	23168	24630	31161.5	30103.6	33549.5	38138.3	36204.9	38110.4	24236.3	29907.5	30480.9	34619.6	35617.6
	25995.5	33125.2	27649.8	26726.3	21635.8	26407.7	31923.8	29473.9	26680.9	19024.6	29966.6	32758	24387.8	32659.6	24420.8	29226.5	21686.8	19730.2	32006.9	29843.5	24305.7	29748.8	23987.8	29424.8	30056.4	21979.7	29934.5	25363.3	27070.6	31447.3	24093.6	28185.4	29674.4	33151.7	25155.9	26217.6	23127.1	24566.9	31097.5	30038.8	33488	38078.4	36149.7	38067.5	24177.1	29842.9	30420.1	34578.2	35581.8
	25929.1	33055.2	27576.2	26653.8	21581.2	26341.1	31839.4	29398	26619.8	18972.4	29887	32672.4	24333.5	32594.6	24367.6	29163	21632.8	19680.8	31932.5	29775.3	24249.1	29688	23932.7	29364.6	29991.2	21928.6	29866.8	25316.4	27005	31386.6	24034.1	28124	29618.9	33092.3	25089	26154.6	23086.3	24503.9	31033.7	29974.2	33426.6	38018.5	36094.5	38024.6	24118	29778.4	30359.5	34536.9	35546
	25862.8	32985.2	27502.7	26581.4	21526.7	26274.8	31755.3	29322.2	26558.8	18920.5	29807.5	32587	24279.4	32529.7	24314.5	29099.8	21579	19631.5	31858.2	29707.4	24192.7	29627.2	23877.8	29304.4	29926	21877.6	29799.2	25269.5	26939.4	31326	23974.7	28062.8	29563.5	33033	25022.4	26091.8	23045.5	24441.2	30970.1	29909.8	33365.3	37958.6	36039.5	37981.7	24059.1	29714.1	30299	34495.5	35510.2
	25796.8	32915.4	27429.5	26509.2	21472.3	26208.6	31671.3	29246.7	26497.9	18868.6	29728.3	32501.9	24225.3	32464.8	24261.4	29036.6	21525.3	19582.4	31784.1	29639.5	24136.4	29566.5	23823	29244.3	29861	21826.8	29731.8	25222.7	26874.1	31265.4	23915.5	28001.7	29508.3	32973.7	24955.9	26029.1	23004.7	24378.6	30906.6	29845.5	33304.1	37898.7	35984.5	37938.7	24000.4	29649.9	30238.6	34454.1	35474.4
	25730.9	32845.6	27356.4	26437.1	21418.2	26142.6	31587.6	29171.3	26437.1	18817	29649.2	32416.9	24171.4	32399.9	24208.5	28973.6	21471.7	19533.4	31710.2	29571.8	24080.2	29505.9	23768.4	29184.3	29796.1	21776.2	29664.5	25175.9	26808.8	31205	23856.4	27940.7	29453.1	32914.5	24889.7	25966.6	22963.9	24316.2	30843.3	29781.4	33243	37838.9	35929.6	37895.8	23941.9	29585.9	30178.5	34412.7	35438.6
	25665.2	32776	27283.5	26365.3	21364.2	26076.8	31504.1	29096.1	26376.3	18765.5	29570.4	32332.1	24117.7	32335.1	24155.6	28910.7	21418.3	19484.6	31636.4	29504.2	24024.2	29445.4	23713.9	29124.4	29731.2	21725.7	29597.4	25129	26743.8	31144.6	23797.4	27880	29398	32855.5	24823.6	25904.3	22923.1	24254	30780.2	29717.4	33182	37779	35874.7	37852.8	23883.5	29522.1	30118.5	34371.3	35402.7
	25599.7	32706.5	27210.7	26293.5	21310.3	26011.2	31420.9	29021.1	26315.5	18714.1	29491.8	32247.5	24064	32270.4	24102.8	28848	21365.1	19435.9	31562.9	29436.7	23968.2	29384.9	23659.5	29064.6	29666.4	21675.4	29530.5	25082.2	26678.8	31084.3	23738.6	27819.3	29343.1	32796.5	24757.8	25842.1	22882.3	24192	30717.2	29653.7	33121.2	37719.2	35820	37809.7	23825.3	29458.5	30058.6	34329.9	35366.9
	25534.3	32637	27138.2	26222	21256.6	25945.7	31337.8	28946.2	26254.8	18663	29413.4	32163.2	24010.4	32205.7	24050.1	28785.4	21312	19387.4	31489.4	29369.4	23912.4	29324.5	23605.3	29004.9	29601.8	21625.3	29463.7	25035.4	26614.1	31024.1	23679.9	27758.9	29288.2	32737.6	24692.1	25780.1	22841.5	24130.2	30654.4	29590.1	33060.5	37659.4	35765.3	37766.7	23767.3	29395	29998.9	34288.4	35331
	25469.1	32567.7	27065.8	26150.6	21203.1	25880.5	31255	28871.6	26194.2	18612	29335.3	32079	23957	32141.1	23997.5	28722.9	21259.1	19339.1	31416.1	29302.1	23856.6	29264.3	23551.3	28945.3	29537.2	21575.3	29397	24988.7	26549.5	30964	23621.3	27698.5	29233.5	32678.8	24626.7	25718.3	22800.7	24068.5	30591.8	29526.7	32999.9	37599.6	35710.7	37723.6	23709.4	29331.6	29939.4	34246.9	35295.1
	25404.1	32498.4	26993.6	26079.4	21149.7	25815.4	31172.4	28797.1	26133.6	18561.1	29257.3	31995	23903.7	32076.5	23944.9	28660.6	21206.3	19290.9	31343	29235.1	23801	29204	23497.4	28885.8	29472.7	21525.4	29330.6	24941.9	26485	30903.9	23562.9	27638.3	29178.9	32620.1	24561.4	25656.6	22759.9	24007	30529.3	29463.4	32939.4	37539.8	35656.2	37680.5	23651.7	29268.5	29880	34205.4	35259.3
	25339.3	32429.3	26921.5	26008.4	21096.5	25750.5	31090	28722.8	26073.1	18510.4	29179.6	31911.3	23850.5	32011.9	23892.5	28598.3	21153.7	19242.9	31270.1	29168.1	23745.5	29143.9	23443.6	28826.4	29408.3	21475.8	29264.3	24895.2	26420.7	30844	23504.5	27578.3	29124.3	32561.4	24496.3	25595.1	22719.1	23945.7	30467	29400.4	32879.1	37480	35601.7	37637.4	23594.2	29205.5	29820.8	34163.9	35223.4
	25274.6	32360.3	26849.7	25937.5	21043.5	25685.8	31007.8	28648.7	26012.7	18459.9	29102	31827.7	23797.4	31947.5	23840.1	28536.3	21101.2	19195	31197.3	29101.3	23690.2	29083.9	23390	28767.1	29344	21426.2	29198.1	24848.5	26356.5	30784.1	23446.4	27518.4	29069.9	32502.9	24431.5	25533.7	22678.2	23884.5	30404.9	29337.5	32818.9	37420.2	35547.3	37594.2	23536.9	29142.6	29761.7	34122.4	35187.5
	25210.1	32291.3	26778	25866.8	20990.6	25621.2	30925.8	28574.8	25952.3	18409.5	29024.7	31744.3	23744.4	31883	23787.8	28474.3	21048.8	19147.3	31124.7	29034.6	23634.9	29023.9	23336.5	28707.9	29279.8	21376.9	29132.1	24801.8	26292.5	30724.3	23388.3	27458.7	29015.6	32444.5	24366.8	25472.5	22637.4	23823.5	30342.9	29274.7	32758.7	37360.4	35493.1	37551	23479.7	29079.9	29702.8	34080.9	35151.5
	25145.8	32222.5	26706.4	25796.3	20937.9	25556.9	30844.1	28501	25892	18359.3	28947.6	31661.1	23691.5	31818.6	23735.6	28412.5	20996.6	19099.8	31052.2	28968	23579.8	28964	23283.2	28648.9	29215.6	21327.7	29066.3	24755.1	26228.7	30664.5	23330.4	27399.1	28961.4	32386.1	24302.4	25411.5	22596.6	23762.7	30281.1	29212.2	32698.8	37300.7	35438.8	37507.8	23422.7	29017.4	29644	34039.3	35115.6
	25081.7	32153.7	26635.1	25725.9	20885.4	25492.7	30762.5	28427.5	25831.7	18309.3	28870.7	31578.2	23638.8	31754.3	23683.5	28350.8	20944.6	19052.4	30979.9	28901.5	23524.8	28904.3	23230.1	28589.9	29151.6	21278.6	29000.6	24708.4	26164.9	30604.9	23272.6	27339.7	28907.2	32327.8	24238.1	25350.7	22555.8	23702.1	30219.5	29149.8	32638.9	37241	35384.7	37464.6	23365.8	28955.1	29585.4	33997.7	35079.7
	25017.7	32085.1	26563.9	25655.8	20833	25428.7	30681.2	28354.1	25771.6	18259.4	28794	31495.4	23586.2	31690	23631.4	28289.3	20892.7	19005.1	30907.8	28835.2	23469.8	28844.5	23177	28531	29087.6	21229.7	28935.1	24661.8	26101.4	30545.3	23215	27280.4	28853.2	32269.7	24174	25290	22515	23641.7	30158	29087.6	32579.1	37181.3	35330.6	37421.3	23309.1	28892.9	29526.9	33956.1	35043.7
	24953.9	32016.5	26492.9	25585.7	20780.7	25364.8	30600.1	28280.9	25711.4	18209.7	28717.5	31412.8	23533.7	31625.8	23579.4	28227.8	20841	18958.1	30835.8	28769	23415.1	28784.9	23124.2	28472.2	29023.8	21181	28869.7	24615.1	26038	30485.8	23157.4	27221.2	28799.3	32211.6	24110.1	25229.4	22474.2	23581.4	30096.7	29025.5	32519.5	37121.6	35276.6	37378	23252.6	28830.9	29468.7	33914.5	35007.7
	24890.3	31948.1	26422	25515.9	20728.7	25301.2	30519.2	28207.8	25651.3	18160.2	28641.3	31330.5	23481.3	31561.6	23527.5	28166.5	20789.4	18911.1	30764	28702.9	23360.4	28725.4	23071.5	28413.5	28960	21132.4	28804.5	24568.5	25974.7	30426.4	23100	27162.2	28745.5	32153.6	24046.5	25169	22433.4	23521.3	30035.5	28963.6	32460	37061.9	35222.7	37334.7	23196.3	28769	29410.5	33872.9	34971.8
	24826.8	31879.7	26351.3	25446.2	20676.8	25237.7	30438.6	28135	25591.3	18110.8	28565.2	31248.3	23429	31497.5	23475.7	28105.4	20737.9	18864.4	30692.4	28637	23305.8	28665.9	23018.9	28354.9	28896.3	21084	28739.5	24521.9	25911.6	30367.1	23042.8	27103.4	28691.9	32095.6	23983	25108.8	22392.6	23461.3	29974.6	28901.9	32400.6	37002.2	35168.9	37291.4	23140.1	28707.3	29352.5	33831.3	34935.8
	24763.5	31811.5	26280.8	25376.7	20625	25174.4	30358.1	28062.3	25531.4	18061.6	28489.3	31166.3	23376.8	31433.4	23424	28044.3	20686.6	18817.7	30620.9	28571.2	23251.4	28606.5	22966.5	28296.4	28832.7	21035.7	28674.6	24475.3	25848.6	30307.9	22985.6	27044.7	28638.3	32037.8	23919.7	25048.8	22351.8	23401.6	29913.7	28840.4	32341.3	36942.5	35115.2	37248	23084.1	28645.8	29294.7	33789.6	34899.8
	24700.4	31743.3	26210.5	25307.3	20573.4	25111.3	30277.9	27989.9	25471.5	18012.5	28413.7	31084.5	23324.8	31369.4	23372.3	27983.4	20635.5	18771.3	30549.6	28505.5	23197.1	28547.2	22914.2	28238	28769.2	20987.6	28609.8	24428.7	25785.8	30248.7	22928.6	26986.1	28584.8	31980.1	23856.6	24988.9	22311	23342	29853.1	28779	32282.1	36882.9	35061.5	37204.6	23028.3	28584.4	29237	33748	34863.8
	24637.4	31675.3	26140.3	25238.1	20522	25048.4	30197.9	27917.6	25411.7	17963.6	28338.3	31003	23272.8	31305.4	23320.8	27922.7	20584.4	18725	30478.4	28439.9	23142.9	28488	22862	28179.7	28705.8	20939.7	28545.3	24382.2	25723.1	30189.6	22871.7	26927.7	28531.4	31922.4	23793.7	24929.1	22270.2	23282.6	29792.6	28717.8	32223.1	36823.3	35007.9	37161.2	22972.6	28523.2	29179.5	33706.3	34827.7
	24574.7	31607.3	26070.4	25169.1	20470.7	24985.6	30118	27845.4	25351.9	17914.8	28263	30921.6	23221	31241.5	23269.3	27862	20533.6	18678.8	30407.4	28374.5	23088.8	28428.9	22810.1	28121.5	28642.5	20891.9	28480.8	24335.7	25660.6	30130.6	22815	26869.5	28478.2	31864.9	23731	24869.5	22229.4	23223.4	29732.3	28656.8	32164.2	36763.7	34954.4	37117.8	22917.1	28462.1	29122.1	33664.6	34791.7
	24512	31539.5	26000.5	25100.2	20419.5	24923	30038.5	27773.5	25292.2	17866.2	28188	30840.4	23169.3	31177.6	23217.9	27801.5	20482.9	18632.9	30336.6	28309.2	23034.8	28369.8	22758.2	28063.3	28579.3	20844.3	28416.6	24289.1	25598.2	30071.7	22758.4	26811.4	28425	31807.4	23668.5	24810.1	22188.6	23164.3	29672.1	28595.9	32105.4	36704.1	34900.9	37074.3	22861.7	28401.2	29064.9	33622.9	34755.7
	24449.6	31471.7	25930.9	25031.5	20368.6	24860.6	29959.1	27701.7	25232.6	17817.8	28113.2	30759.4	23117.8	31113.8	23166.5	27741.1	20432.3	18587	30265.9	28244	22980.9	28310.9	22706.5	28005.3	28516.1	20796.8	28352.5	24242.6	25536	30012.8	22701.9	26753.4	28372	31750	23606.2	24750.9	22147.8	23105.4	29612.1	28535.2	32046.7	36644.5	34847.5	37030.8	22806.6	28340.5	29007.9	33581.2	34719.6
	24387.3	31404	25861.4	24963	20317.8	24798.3	29879.9	27630.2	25173	17769.6	28038.6	30678.6	23066.3	31050	23115.3	27680.9	20381.9	18541.3	30195.4	28179	22927.2	28252	22655	27947.4	28453.1	20749.5	28288.5	24196.2	25473.9	29954.1	22645.5	26695.6	28319	31692.7	23544.1	24691.8	22107	23046.7	29552.3	28474.7	31988.1	36584.9	34794.2	36987.3	22751.5	28280	28951	33539.5	34683.5
	24325.2	31336.5	25792.1	24894.7	20267.1	24736.2	29801	27558.8	25113.5	17721.5	27964.2	30598	23014.9	30986.3	23064.1	27620.8	20331.6	18495.8	30125	28114	22873.6	28193.2	22603.6	27889.6	28390.1	20702.3	28224.7	24149.7	25412	29895.4	22589.2	26637.9	28266.2	31635.5	23482.2	24632.8	22066.2	22988.1	29492.6	28414.4	31929.7	36525.4	34741	36943.7	22696.7	28219.6	28894.2	33497.7	34647.4
	24263.2	31269	25722.9	24826.5	20216.6	24674.4	29722.2	27487.5	25054.1	17673.5	27890	30517.6	22963.7	30922.7	23013	27560.8	20281.5	18450.4	30054.8	28049.2	22820.1	28134.5	22552.4	27831.9	28327.2	20655.3	28161.1	24103.2	25350.2	29836.7	22533.1	26580.4	28213.4	31578.4	23420.4	24574	22025.4	22929.7	29433.1	28354.2	31871.3	36465.9	34687.9	36900.1	22642	28159.3	28837.6	33456	34611.3
	24201.5	31201.6	25653.9	24758.4	20166.3	24612.6	29643.7	27416.5	24994.7	17625.7	27816	30437.4	22912.6	30859	22962	27500.9	20231.5	18405.2	29984.8	27984.6	22766.7	28075.8	22501.3	27774.3	28264.4	20608.4	28097.6	24056.8	25288.5	29778.2	22477.1	26523	28160.8	31521.4	23358.9	24515.4	21984.6	22871.5	29373.8	28294.2	31813.1	36406.4	34634.8	36856.5	22587.5	28099.3	28781.2	33414.2	34575.2
	24139.8	31134.3	25585.1	24690.6	20116.1	24551.1	29565.4	27345.6	24935.4	17578.1	27742.2	30357.4	22861.6	30795.5	22911.1	27441.2	20181.7	18360.2	29914.9	27920	22713.4	28017.3	22450.3	27716.8	28201.7	20561.8	28034.3	24010.4	25227	29719.8	22421.3	26465.8	28108.3	31464.4	23297.5	24456.9	21943.8	22813.5	29314.6	28234.3	31755	36346.9	34581.8	36812.8	22533.2	28039.4	28724.9	33372.4	34539.1
	24078.4	31067.1	25516.5	24622.9	20066	24489.7	29487.3	27275	24876.1	17530.6	27668.7	30277.6	22810.7	30732	22860.2	27381.5	20132	18315.3	29845.2	27855.6	22660.3	27958.8	22399.5	27659.4	28139.1	20515.2	27971.2	23964	25165.7	29661.4	22365.6	26408.7	28055.9	31407.6	23236.4	24398.6	21903	22755.6	29255.6	28174.6	31697.1	36287.4	34528.9	36769.2	22479	27979.6	28668.8	33330.6	34503
	24017.1	31000	25448	24555.4	20016.2	24428.5	29409.4	27204.5	24817	17483.3	27595.3	30197.9	22759.9	30668.5	22809.4	27322.1	20082.4	18270.5	29775.6	27791.3	22607.2	27900.4	22348.8	27602.1	28076.6	20468.8	27908.2	23917.6	25104.5	29603.1	22309.9	26351.8	28003.6	31350.8	23175.4	24340.4	21862.2	22697.9	29196.7	28115.1	31639.2	36227.9	34476.1	36725.5	22425	27920.1	28612.8	33288.8	34466.8
	23956	30933	25379.7	24488	19966.4	24367.5	29331.7	27134.1	24757.8	17436.2	27522.1	30118.5	22709.3	30605.1	22758.7	27262.7	20033	18225.9	29706.2	27727.1	22554.3	27842.1	22298.3	27544.9	28014.1	20422.6	27845.3	23871.2	25043.4	29544.9	22254.5	26295	27951.4	31294.1	23114.7	24282.4	21821.5	22640.4	29138	28055.8	31581.5	36168.5	34423.3	36681.7	22371.1	27860.6	28556.9	33247	34430.7
	23895	30866.1	25311.6	24420.8	19916.9	24306.6	29254.2	27064	24698.8	17389.2	27449.2	30039.3	22658.7	30541.7	22708.1	27203.5	19983.8	18181.5	29636.9	27663.1	22501.5	27783.9	22248	27487.7	27951.8	20376.5	27782.6	23824.9	24982.5	29486.7	22199.1	26238.4	27899.3	31237.6	23054.1	24224.5	21780.7	22583	29079.5	27996.6	31523.9	36109.1	34370.7	36638	22317.4	27801.4	28501.3	33205.2	34394.5
	23834.2	30799.3	25243.6	24353.7	19867.4	24245.9	29177	26994	24639.8	17342.3	27376.4	29960.2	22608.3	30478.4	22657.6	27144.4	19934.6	18137.2	29567.9	27599.2	22448.8	27725.8	22197.7	27430.7	27889.5	20330.6	27720.1	23778.6	24921.7	29428.7	22143.9	26181.9	27847.3	31181.1	22993.7	24166.8	21739.9	22525.8	29021.1	27937.6	31466.4	36049.7	34318.1	36594.2	22263.9	27742.3	28445.7	33163.4	34358.3
	23773.6	30732.6	25175.8	24286.9	19818.2	24185.4	29099.9	26924.2	24580.9	17295.7	27303.8	29881.4	22558	30415.2	22607.1	27085.4	19885.7	18093	29498.9	27535.4	22396.2	27667.8	22147.7	27373.8	27827.3	20284.9	27657.7	23732.3	24861.1	29370.7	22088.8	26125.5	27795.4	31124.6	22933.5	24109.2	21699.1	22468.8	28962.9	27878.7	31409	35990.3	34265.5	36550.3	22210.5	27683.4	28390.4	33121.5	34322.1
	23713.1	30666	25108.1	24220.2	19769.1	24125	29023.1	26854.6	24522	17249.1	27231.5	29802.7	22507.8	30351.9	22556.7	27026.5	19836.8	18049	29430.2	27471.7	22343.8	27609.8	22097.7	27317	27765.2	20239.3	27595.5	23686	24800.6	29312.8	22033.8	26069.3	27743.6	31068.3	22873.5	24051.8	21658.3	22411.9	28904.9	27820.1	31351.7	35930.9	34213.1	36506.5	22157.3	27624.6	28335.1	33079.7	34285.9
	23652.8	30599.5	25040.6	24153.6	19720.1	24064.8	28946.4	26785.2	24463.2	17202.8	27159.3	29724.3	22457.7	30288.8	22506.4	26967.8	19788.2	18005.2	29361.6	27408.2	22291.4	27551.9	22048	27260.2	27703.2	20193.8	27533.4	23639.7	24740.2	29255	21978.9	26013.3	27691.9	31012.1	22813.6	23994.6	21617.6	22355.2	28847	27761.5	31294.6	35871.5	34160.7	36462.6	22104.3	27566	28280.1	33037.8	34249.7
	23592.7	30533	24973.3	24087.2	19671.3	24004.8	28870	26715.9	24404.5	17156.6	27087.4	29646	22407.8	30225.7	22456.1	26909.2	19739.6	17961.5	29293.1	27344.7	22239.2	27494.1	21998.3	27203.6	27641.3	20148.5	27471.5	23593.4	24680	29197.2	21924.2	25957.4	27640.4	30955.9	22754	23937.5	21576.8	22298.7	28789.2	27703.2	31237.6	35812.2	34108.4	36418.7	22051.4	27507.6	28225.1	32995.9	34213.4
	23532.7	30466.7	24906.2	24021	19622.7	23945	28793.8	26646.9	24345.8	17110.5	27015.6	29567.9	22357.9	30162.6	22406	26850.8	19691.2	17918	29224.8	27281.5	22187.1	27436.4	21948.8	27147.1	27579.4	20103.4	27409.8	23547.2	24620	29139.6	21869.6	25901.6	27588.9	30899.9	22694.6	23880.5	21536	22242.3	28731.7	27645	31180.7	35752.9	34056.2	36374.7	21998.7	27449.3	28170.4	32954.1	34177.2
	23472.9	30400.4	24839.2	23955	19574.2	23885.3	28717.8	26578	24287.2	17064.6	26944.1	29490	22308.2	30099.6	22355.9	26792.4	19643	17874.6	29156.7	27218.3	22135.1	27378.8	21899.5	27090.7	27517.7	20058.4	27348.2	23501	24560.1	29082	21815.1	25846	27537.6	30843.9	22635.3	23823.8	21495.3	22186.1	28674.3	27587	31123.9	35693.6	34004.1	36330.8	21946.2	27391.2	28115.8	32912.2	34140.9
	23413.2	30334.3	24772.4	23889.1	19525.8	23825.8	28642	26509.3	24228.7	17018.9	26872.7	29412.3	22258.6	30036.6	22305.9	26734.2	19594.9	17831.4	29088.7	27155.2	22083.2	27321.3	21850.3	27034.3	27456	20013.6	27286.7	23454.8	24500.3	29024.4	21760.8	25790.5	27486.3	30788	22576.2	23767.1	21454.5	22130.1	28617	27529.2	31067.2	35634.3	33952	36286.8	21893.8	27333.2	28061.3	32870.3	34104.6
	23353.7	30268.2	24705.7	23823.3	19477.6	23766.5	28566.4	26440.7	24170.2	16973.3	26801.6	29334.8	22209.1	29973.7	22256	26676.1	19546.9	17788.3	29020.9	27092.3	22031.5	27263.8	21801.3	26978.1	27394.4	19968.9	27225.4	23408.6	24440.7	28967	21706.5	25735.2	27435.2	30732.2	22517.4	23710.6	21413.8	22074.2	28559.9	27471.5	31010.7	35575.1	33900	36242.7	21841.5	27275.5	28007	32828.4	34068.3
	23294.3	30202.2	24639.2	23757.8	19429.6	23707.3	28491	26372.4	24111.8	16927.9	26730.6	29257.5	22159.7	29910.9	22206.1	26618.1	19499.1	17745.4	28953.2	27029.5	21979.8	27206.5	21752.4	26922	27333	19924.4	27164.3	23362.4	24381.2	28909.7	21652.4	25680	27384.1	30676.5	22458.7	23654.3	21373	22018.5	28503	27414	30954.2	35515.8	33848.1	36198.7	21789.5	27217.8	27952.8	32786.5	34032
	23235.2	30136.4	24572.9	23692.4	19381.7	23648.3	28415.9	26304.2	24053.5	16882.6	26659.9	29180.4	22110.4	29848.1	22156.3	26560.3	19451.4	17702.7	28885.7	26966.9	21928.3	27149.2	21703.6	26865.9	27271.5	19880.1	27103.3	23316.2	24321.8	28852.4	21598.4	25625	27333.2	30620.9	22400.2	23598.1	21332.3	21963	28446.2	27356.6	30897.9	35456.6	33796.2	36154.6	21737.6	27160.4	27898.8	32744.5	33995.7
	23176.1	30070.6	24506.8	23627.1	19333.9	23589.5	28340.9	26236.2	23995.3	16837.5	26589.3	29103.5	22061.3	29785.3	22106.6	26502.5	19403.8	17660	28818.4	26904.3	21876.9	27092	21655	26810	27210.2	19835.8	27042.5	23270.1	24262.6	28795.2	21544.6	25570.1	27282.4	30565.3	22341.8	23542	21291.5	21907.6	28389.6	27299.4	30841.7	35397.4	33744.5	36110.4	21685.8	27103.1	27844.9	32702.6	33959.4
	23117.3	30004.9	24440.8	23562	19286.3	23530.8	28266.1	26168.3	23937.1	16792.6	26519	29026.7	22012.2	29722.6	22057	26445	19356.4	17617.6	28751.2	26841.9	21825.6	27034.9	21606.5	26754.1	27149	19791.8	26981.8	23224	24203.6	28738.1	21490.8	25515.3	27231.7	30509.9	22283.7	23486.1	21250.8	21852.4	28333.1	27242.4	30785.7	35338.2	33692.8	36066.3	21634.3	27045.9	27791.2	32660.7	33923
	23058.6	29939.3	24374.9	23497.1	19238.9	23472.3	28191.6	26100.7	23878.9	16747.8	26448.8	28950.2	21963.3	29660	22007.5	26387.5	19309.2	17575.3	28684.1	26779.6	21774.4	26977.9	21558.2	26698.4	27087.8	19747.9	26921.3	23177.9	24144.6	28681	21437.2	25460.7	27181.1	30454.5	22225.7	23430.4	21210	21797.4	28276.8	27185.5	30729.7	35279.1	33641.2	36022.1	21582.8	26988.9	27737.7	32618.7	33886.7
	23000	29873.8	24309.3	23432.4	19191.6	23414	28117.2	26033.2	23820.9	16703.1	26378.9	28873.8	21914.5	29597.4	21958	26330.1	19262	17533.1	28617.3	26717.5	21723.4	26920.9	21510	26642.8	27026.8	19704.2	26860.9	23131.8	24085.9	28624	21383.7	25406.3	27130.6	30399.2	22168	23374.8	21169.3	21742.5	28220.7	27128.8	30673.9	35219.9	33589.6	35977.9	21531.6	26932.1	27684.2	32576.8	33850.3
	22941.6	29808.3	24243.7	23367.8	19144.4	23355.8	28043.1	25965.9	23762.9	16658.6	26309.1	28797.6	21865.8	29534.8	21908.6	26272.9	19215.1	17491.1	28550.5	26655.4	21672.4	26864.1	21462	26587.2	26965.8	19660.6	26800.7	23085.7	24027.2	28567.1	21330.3	25352	27080.2	30344	22110.4	23319.4	21128.6	21687.8	28164.7	27072.3	30618.1	35160.8	33538.2	35933.6	21480.5	26875.5	27631	32534.8	33813.9
	22883.4	29743	24178.4	23303.3	19097.4	23297.8	27969.2	25898.8	23705	16614.3	26239.6	28721.6	21817.2	29472.3	21859.3	26215.8	19168.2	17449.2	28484	26593.5	21621.6	26807.3	21414.1	26531.8	26904.9	19617.1	26740.7	23039.7	23968.7	28510.3	21277.1	25297.8	27029.9	30288.9	22053	23264.1	21087.8	21633.3	28108.9	27015.9	30562.5	35101.7	33486.8	35889.3	21429.6	26819	27577.9	32492.9	33777.5
	22825.3	29677.8	24113.2	23239.1	19050.6	23239.9	27895.4	25831.8	23647.1	16570.1	26170.2	28645.8	21768.7	29409.9	21810	26158.8	19121.5	17407.5	28417.5	26531.7	21570.9	26750.6	21366.4	26476.4	26844.1	19573.9	26680.8	22993.7	23910.3	28453.6	21223.9	25243.8	26979.7	30233.9	21995.8	23208.9	21047.1	21578.9	28053.2	26959.7	30507.1	35042.6	33435.5	35845	21378.8	26762.7	27524.9	32450.9	33741.1
	22767.4	29612.6	24048.2	23174.9	19003.9	23182.3	27821.9	25765.1	23589.3	16526.1	26101	28570.2	21720.4	29347.5	21760.9	26102	19075	17366	28351.3	26470	21520.3	26694	21318.8	26421.2	26783.4	19530.7	26621	22947.7	23852.1	28396.9	21170.9	25189.9	26929.6	30179	21938.8	23153.9	21006.4	21524.7	27997.7	26903.7	30451.7	34983.6	33384.3	35800.6	21328.2	26706.5	27472.1	32408.9	33704.6
	22709.6	29547.6	23983.3	23111	18957.3	23124.7	27748.6	25698.5	23531.6	16482.2	26032.1	28494.8	21672.1	29285.1	21711.8	26045.2	19028.5	17324.6	28285.2	26408.5	21469.8	26637.5	21271.3	26366	26722.7	19487.7	26561.4	22901.7	23794	28340.3	21118	25136.1	26879.7	30124.1	21881.9	23099	20965.7	21470.6	27942.4	26847.8	30396.4	34924.5	33333.1	35756.3	21277.7	26650.5	27419.4	32366.9	33668.2
	22652	29482.6	23918.6	23047.2	18910.9	23067.4	27675.5	25632	23474	16438.5	25963.3	28419.6	21624	29222.8	21662.8	25988.6	18982.2	17283.3	28219.2	26347	21419.4	26581.1	21224	26310.9	26662.2	19444.9	26502	22855.7	23736.1	28283.8	21065.2	25082.5	26829.8	30069.3	21825.3	23044.3	20925	21416.7	27887.2	26792.1	30341.3	34865.5	33282	35711.9	21227.4	26594.6	27366.9	32324.9	33631.7
	22594.5	29417.7	23854.1	22983.6	18864.6	23010.2	27602.5	25565.8	23416.4	16395	25894.7	28344.5	21576	29160.6	21613.8	25932.1	18936.1	17242.2	28153.4	26285.7	21369.2	26524.8	21176.9	26256	26601.7	19402.3	26442.7	22809.7	23678.3	28227.4	21012.6	25029.1	26780	30014.7	21768.8	22989.7	20884.3	21363	27832.1	26736.5	30286.3	34806.5	33231	35667.4	21177.3	26539	27314.5	32282.9	33595.2
	22537.2	29352.9	23789.7	22920.1	18818.5	22953.2	27529.8	25499.7	23358.9	16351.5	25826.3	28269.7	21528.1	29098.4	21564.9	25875.8	18890.1	17201.2	28087.8	26224.6	21319	26468.5	21129.8	26201.1	26541.3	19359.7	26383.6	22763.8	23620.6	28171.1	20960.1	24975.8	26730.4	29960.1	21712.5	22935.3	20843.6	21309.4	27777.2	26681.1	30231.4	34747.5	33180.1	35622.9	21127.3	26483.4	27262.3	32241	33558.8
	22480.1	29288.2	23725.5	22856.8	18772.5	22896.3	27457.3	25433.8	23301.4	16308.3	25758.2	28195	21480.3	29036.2	21516.2	25819.5	18844.2	17160.4	28022.3	26163.5	21269	26412.4	21083	26146.3	26481	19317.4	26324.6	22717.9	23563.1	28114.8	20907.6	24922.6	26680.8	29905.6	21656.4	22881	20802.9	21256	27722.5	26625.9	30176.6	34688.6	33129.2	35578.4	21077.4	26428.1	27210.2	32199	33522.3
	22423.1	29223.6	23661.5	22793.6	18726.7	22839.6	27385	25368.1	23244	16265.2	25690.2	28120.5	21432.7	28974.2	21467.4	25763.4	18798.5	17119.7	27957	26102.6	21219.1	26356.3	21036.2	26091.7	26420.8	19275.2	26265.8	22672	23505.7	28058.6	20855.4	24869.6	26631.4	29851.2	21600.5	22826.9	20762.2	21202.7	27667.9	26570.9	30122	34629.6	33078.5	35533.9	21027.8	26372.9	27158.3	32156.9	33485.7
	22366.2	29159.1	23597.6	22730.6	18681	22783.1	27312.9	25302.6	23186.7	16222.2	25622.4	28046.2	21385.1	28912.1	21418.8	25707.4	18752.9	17079.2	27891.8	26041.8	21169.3	26300.3	20989.7	26037.1	26360.7	19233.1	26207.1	22626.1	23448.4	28002.5	20803.2	24816.7	26582.1	29796.8	21544.7	22772.9	20721.5	21149.6	27613.5	26515.9	30067.4	34570.7	33027.8	35489.3	20978.3	26317.8	27106.5	32114.9	33449.2
	22309.5	29094.7	23533.9	22667.8	18635.5	22726.7	27241	25237.2	23129.5	16179.4	25554.8	27972.1	21337.7	28850.1	21370.2	25651.5	18707.5	17038.8	27826.8	25981.1	21119.7	26244.4	20943.2	25982.6	26300.6	19191.2	26148.6	22580.3	23391.3	27946.4	20751.1	24763.9	26532.9	29742.6	21489.1	22719.1	20680.8	21096.7	27559.3	26461.2	30013	34511.9	32977.1	35444.7	20928.9	26263	27054.9	32072.9	33412.6
	22253	29030.3	23470.3	22605.1	18590.1	22670.5	27169.3	25172	23072.4	16136.8	25487.3	27898.2	21290.3	28788.2	21321.7	25595.7	18662.2	16998.6	27761.9	25920.5	21070.1	26188.6	20896.9	25928.2	26240.6	19149.4	26090.2	22534.4	23334.4	27890.4	20699.2	24711.3	26483.7	29688.4	21433.8	22665.4	20640.1	21043.9	27505.1	26406.6	29958.7	34453	32926.6	35400	20879.7	26208.2	27003.4	32030.9	33376.1
	22196.6	28966.1	23406.9	22542.6	18544.9	22614.4	27097.8	25107	23015.3	16094.3	25420.1	27824.4	21243.1	28726.3	21273.3	25540.1	18617	16958.5	27697.2	25860.1	21020.7	26132.8	20850.8	25874	26180.8	19107.8	26032	22488.6	23277.5	27834.5	20647.4	24658.9	26434.7	29634.4	21378.5	22611.8	20599.5	20991.3	27451.2	26352.2	29904.5	34394.2	32876.1	35355.4	20830.7	26153.7	26952	31988.9	33339.5
	22140.4	28901.9	23343.6	22480.2	18499.8	22558.5	27026.5	25042.1	22958.3	16051.9	25353.1	27750.9	21196	28664.5	21225	25484.6	18571.9	16918.6	27632.7	25799.8	20971.3	26077.2	20804.8	25819.8	26121	19066.4	25974	22442.8	23220.8	27778.7	20595.7	24606.6	26385.8	29580.4	21323.5	22558.4	20558.8	20938.9	27397.4	26297.9	29850.4	34335.3	32825.7	35310.7	20781.8	26099.3	26900.8	31946.9	33302.9
	22084.3	28837.9	23280.6	22418	18454.8	22502.8	26955.4	24977.5	22901.3	16009.7	25286.3	27677.5	21149	28602.7	21176.7	25429.2	18527	16878.8	27568.2	25739.6	20922.1	26021.6	20758.9	25765.7	26061.3	19025.1	25916	22397	23164.2	27723	20544.1	24554.4	26337	29526.5	21268.7	22505.1	20518.2	20886.6	27343.7	26243.8	29796.4	34276.6	32775.4	35265.9	20733.1	26045	26849.8	31904.8	33266.3
	22028.4	28773.9	23217.6	22356	18410	22447.2	26884.5	24913	22844.5	15967.7	25219.6	27604.3	21102.2	28541	21128.5	25373.9	18482.3	16839.2	27504	25679.5	20873	25966.2	20713.2	25711.7	26001.6	18983.9	25858.3	22351.3	23107.8	27667.3	20492.7	24502.3	26288.3	29472.7	21214	22452	20477.6	20834.4	27290.2	26189.9	29742.6	34217.8	32725.1	35221.2	20684.5	25991	26798.9	31862.8	33229.7
	21972.6	28710	23154.9	22294.1	18365.3	22391.8	26813.8	24848.6	22787.7	15925.8	25153.2	27531.3	21055.4	28479.3	21080.4	25318.7	18437.6	16799.7	27439.9	25619.6	20824.1	25910.8	20667.6	25657.8	25942.1	18942.9	25800.7	22305.6	23051.5	27611.7	20441.3	24450.4	26239.7	29418.9	21159.5	22399	20436.9	20782.4	27236.9	26136.1	29688.9	34159.1	32674.9	35176.4	20636.1	25937	26748.1	31820.8	33193
	21917	28646.2	23092.3	22232.4	18320.8	22336.5	26743.3	24784.5	22731	15884.1	25086.9	27458.5	21008.8	28417.7	21032.3	25263.7	18393.1	16760.4	27375.9	25559.8	20775.2	25855.5	20622.1	25604	25882.7	18902.1	25743.2	22259.8	22995.3	27556.2	20390.1	24398.7	26191.2	29365.3	21105.2	22346.1	20396.3	20730.6	27183.7	26082.4	29635.3	34100.4	32624.8	35131.5	20587.8	25883.3	26697.5	31778.7	33156.4
	21861.5	28582.5	23029.8	22170.9	18276.4	22281.4	26673	24720.5	22674.4	15842.5	25020.8	27385.8	20962.2	28356.2	20984.4	25208.7	18348.8	16721.2	27312.1	25500	20726.4	25800.3	20576.8	25550.3	25823.3	18861.3	25685.9	22214.2	22939.3	27500.8	20339	24347.1	26142.9	29311.7	21051	22293.4	20355.7	20678.9	27130.6	26028.9	29581.8	34041.7	32574.8	35086.7	20539.7	25829.7	26647	31736.7	33119.7
	21806.2	28518.9	22967.6	22109.5	18232.1	22226.5	26602.9	24656.7	22617.8	15801	24955	27313.4	20915.8	28294.7	20936.5	25153.9	18304.6	16682.1	27248.5	25440.5	20677.8	25745.2	20531.7	25496.7	25764	18820.8	25628.7	22168.5	22883.4	27445.4	20288	24295.6	26094.6	29258.2	20997.1	22240.8	20315.1	20627.4	27077.7	25975.6	29528.4	33983	32524.9	35041.8	20491.7	25776.2	26596.7	31694.7	33083
	21751	28455.4	22905.5	22048.3	18188	22171.7	26533	24593.1	22561.3	15759.7	24889.3	27241.1	20869.5	28233.3	20888.6	25099.2	18260.5	16643.2	27185	25381	20629.3	25690.2	20486.7	25443.2	25704.8	18780.4	25571.7	22122.9	22827.7	27390.2	20237.2	24244.2	26046.4	29204.8	20943.3	22188.4	20274.5	20576.1	27025	25922.5	29475.1	33924.4	32475	34996.9	20443.9	25723	26546.5	31652.6	33046.3
	21696	28392	22843.5	21987.2	18144.1	22117.1	26463.3	24529.6	22504.9	15718.6	24823.8	27169.1	20823.3	28171.9	20840.9	25044.7	18216.5	16604.4	27121.6	25321.7	20580.9	25635.2	20441.8	25389.8	25645.7	18740.1	25514.9	22077.2	22772	27335	20186.4	24193	25998.4	29151.5	20889.6	22136.1	20233.9	20524.9	26972.4	25869.4	29422	33865.8	32425.2	34951.9	20396.3	25669.8	26496.5	31610.6	33009.6
	21641.1	28328.6	22781.7	21926.3	18100.2	22062.6	26393.8	24466.3	22448.6	15677.6	24758.5	27097.2	20777.2	28110.6	20793.2	24990.2	18172.7	16565.8	27058.4	25262.5	20532.6	25580.4	20397.1	25336.4	25586.7	18700	25458.2	22031.7	22716.5	27279.8	20135.8	24141.9	25950.4	29098.3	20836.2	22083.9	20193.4	20473.8	26919.9	25816.6	29369	33807.3	32375.4	34906.9	20348.8	25616.9	26446.6	31568.6	32972.8
	21586.4	28265.4	22720.1	21865.6	18056.6	22008.3	26324.5	24403.2	22392.4	15636.7	24693.4	27025.5	20731.2	28049.3	20745.6	24935.9	18129	16527.3	26995.4	25203.4	20484.4	25525.6	20352.5	25283.2	25527.8	18660	25401.6	21986.1	22661.2	27224.8	20085.3	24091	25902.5	29045.2	20782.9	22031.9	20152.8	20423	26867.6	25763.9	29316	33748.7	32325.8	34861.9	20301.5	25564	26396.8	31526.5	32936.1
	21531.8	28202.2	22658.7	21805	18013	21954.1	26255.4	24340.3	22336.2	15596	24628.4	26953.9	20685.4	27988.1	20698.1	24881.6	18085.4	16488.9	26932.5	25144.4	20436.4	25470.9	20308	25230.1	25468.9	18620.2	25345.2	21940.5	22605.9	27169.8	20035	24040.2	25854.8	28992.1	20729.8	21980	20112.3	20372.2	26815.5	25711.3	29263.2	33690.2	32276.2	34816.8	20254.3	25511.4	26347.2	31484.5	32899.3
	21477.4	28139.2	22597.4	21744.6	17969.6	21900.1	26186.5	24277.5	22280.1	15555.4	24563.7	26882.6	20639.6	27927	20650.7	24827.5	18042	16450.7	26869.8	25085.6	20388.4	25416.4	20263.7	25177.1	25410.2	18580.5	25288.9	21895	22550.8	27114.9	19984.7	23989.5	25807.2	28939.2	20676.9	21928.3	20071.8	20321.7	26763.5	25658.9	29210.6	33631.8	32226.7	34771.8	20207.2	25458.9	26297.7	31442.4	32862.5
	21423.1	28076.2	22536.2	21684.3	17926.3	21846.2	26117.8	24214.9	22224.2	15515	24499.1	26811.4	20594	27865.9	20603.3	24773.6	17998.7	16412.7	26807.2	25026.8	20340.6	25361.9	20219.6	25124.1	25351.5	18540.9	25232.8	21849.5	22495.9	27060.1	19934.6	23939	25759.6	28886.3	20624.2	21876.7	20031.3	20271.2	26711.6	25606.7	29158	33573.3	32177.3	34726.7	20160.3	25406.5	26248.4	31400.4	32825.7
	21369	28013.3	22475.3	21624.2	17883.2	21792.5	26049.3	24152.5	22168.2	15474.7	24434.8	26740.5	20548.4	27804.9	20556	24719.7	17955.6	16374.8	26744.7	24968.2	20292.9	25307.5	20175.6	25071.3	25292.9	18501.5	25176.8	21804.1	22441.1	27005.4	19884.5	23888.6	25712.2	28833.5	20571.6	21825.2	19990.8	20221	26659.9	25554.6	29105.5	33514.9	32127.9	34681.5	20113.6	25354.4	26199.2	31358.4	32788.9
	21315	27950.5	22414.4	21564.3	17840.2	21739	25981	24090.2	22112.4	15434.6	24370.6	26669.7	20503	27743.9	20508.8	24665.9	17912.6	16337	26682.4	24909.7	20245.3	25253.2	20131.7	25018.6	25234.4	18462.3	25121	21758.6	22386.4	26950.7	19834.6	23838.4	25664.8	28780.8	20519.2	21773.8	19950.3	20170.8	26608.3	25502.7	29053.2	33456.6	32078.6	34636.3	20067	25302.3	26150.2	31316.3	32752
	21261.2	27887.8	22353.8	21504.5	17797.4	21685.6	25912.9	24028.2	22056.7	15394.6	24306.6	26599	20457.7	27683	20461.7	24612.3	17869.7	16299.3	26620.3	24851.4	20197.8	25198.9	20087.9	24965.9	25176	18423.2	25065.3	21713.2	22331.8	26896.1	19784.9	23788.3	25617.6	28728.1	20466.9	21722.6	19909.8	20120.9	26556.9	25450.9	29001	33398.2	32029.4	34591.1	20020.6	25250.5	26101.3	31274.3	32715.2
	21207.5	27825.2	22293.3	21444.9	17754.6	21632.3	25845	23966.3	22001	15354.8	24242.8	26528.6	20412.5	27622.2	20414.6	24558.8	17826.9	16261.8	26558.3	24793.1	20150.4	25144.8	20044.3	24913.4	25117.7	18384.2	25009.8	21667.8	22277.4	26841.6	19735.2	23738.3	25570.5	28675.6	20414.9	21671.6	19869.4	20071.1	26505.7	25399.2	28948.9	33339.9	31980.3	34545.9	19974.3	25198.7	26052.5	31232.2	32678.3
	21154	27762.7	22233	21385.4	17712.1	21579.2	25777.2	23904.5	21945.4	15315.1	24179.2	26458.4	20367.4	27561.4	20367.6	24505.4	17784.3	16224.5	26496.4	24735	20103.1	25090.8	20000.9	24860.9	25059.4	18345.4	24954.4	21622.5	22223	26787.2	19685.7	23688.4	25523.5	28623.1	20363	21620.6	19829	20021.4	26454.5	25347.7	28896.9	33281.6	31931.2	34500.7	19928.2	25147.2	26003.9	31190.2	32641.4
	21100.6	27700.3	22172.8	21326.2	17669.6	21526.3	25709.7	23843	21890	15275.6	24115.8	26388.3	20322.4	27500.7	20320.7	24452.1	17741.8	16187.3	26434.7	24677	20056	25036.8	19957.5	24808.6	25001.3	18306.7	24899.2	21577.2	22168.9	26732.8	19636.2	23638.7	25476.6	28570.7	20311.2	21569.8	19788.6	19971.9	26403.5	25296.4	28845	33223.4	31882.2	34455.4	19882.2	25095.8	25955.4	31148.2	32604.5
	21047.4	27638	22112.8	21267	17627.3	21473.5	25642.4	23781.6	21834.6	15236.2	24052.5	26318.4	20277.6	27440	20273.9	24398.9	17699.4	16150.2	26373.2	24619.1	20008.9	24982.9	19914.4	24756.3	24943.2	18268.2	24844.1	21531.9	22114.8	26678.5	19586.9	23589.1	25429.8	28518.5	20259.7	21519.2	19748.2	19922.6	26352.7	25245.2	28793.2	33165.2	31833.3	34410	19836.3	25044.5	25907.1	31106.1	32567.6
	20994.3	27575.8	22053	21208.1	17585.1	21420.9	25575.3	23720.3	21779.2	15196.9	23989.5	26248.7	20232.8	27379.4	20227.1	24345.8	17657.2	16113.2	26311.8	24561.4	19962	24929.2	19871.3	24704.1	24885.3	18229.8	24789.2	21486.6	22060.9	26624.3	19537.7	23539.7	25383.1	28466.2	20208.3	21468.6	19707.8	19873.4	26302	25194.2	28741.6	33107	31784.4	34364.7	19790.6	24993.4	25858.8	31064.1	32530.6
	20941.3	27513.6	21993.3	21149.3	17543.1	21368.4	25508.3	23659.3	21724	15157.8	23926.6	26179.2	20188.2	27318.9	20180.4	24292.9	17615.1	16076.4	26250.5	24503.7	19915.2	24875.5	19828.4	24652	24827.4	18191.5	24734.4	21441.3	22007.1	26570.2	19488.7	23490.4	25336.5	28414.1	20157.1	21418.2	19667.4	19824.3	26251.4	25143.3	28690	33048.9	31735.7	34319.3	19745.1	24942.5	25810.8	31022.1	32493.7
	20888.5	27451.6	21933.8	21090.6	17501.2	21316.1	25441.6	23598.4	21668.9	15118.9	23863.9	26109.9	20143.6	27258.5	20133.8	24240	17573.1	16039.8	26189.4	24446.2	19868.5	24821.9	19785.6	24600.1	24769.6	18153.4	24679.7	21396.1	21953.5	26516.2	19439.7	23441.2	25290	28362.1	20106	21368	19627.1	19775.4	26201	25092.5	28638.6	32990.8	31686.9	34273.9	19699.7	24891.7	25762.8	30980.1	32456.7
	20835.9	27389.7	21874.5	21032.2	17459.4	21263.9	25375	23537.7	21613.8	15080	23801.4	26040.7	20099.2	27198.1	20087.3	24187.3	17531.3	16003.2	26128.5	24388.8	19822	24768.4	19743	24548.2	24711.9	18115.4	24625.2	21350.9	21899.9	26462.2	19390.9	23392.1	25243.6	28310.1	20055.1	21317.8	19586.8	19726.7	26150.8	25041.9	28587.3	32932.8	31638.3	34228.5	19654.5	24841.1	25715.1	30938	32419.7
	20783.4	27327.8	21815.3	20973.8	17417.8	21211.8	25308.7	23477.1	21558.8	15041.4	23739.1	25971.8	20054.9	27137.7	20040.8	24134.7	17489.6	15966.8	26067.6	24331.5	19775.5	24715	19700.5	24496.4	24654.2	18077.6	24570.9	21305.8	21846.5	26408.3	19342.2	23343.2	25197.3	28258.2	20004.4	21267.8	19546.4	19678.1	26100.6	24991.5	28536.1	32874.7	31589.8	34183	19609.4	24790.6	25667.4	30896	32382.7
	20731	27266	21756.3	20915.7	17376.3	21160	25242.5	23416.8	21504	15002.8	23677	25903	20010.7	27077.5	19994.4	24082.2	17448	15930.6	26007	24274.4	19729.1	24661.7	19658.2	24444.7	24596.7	18039.9	24516.6	21260.6	21793.3	26354.5	19293.6	23294.4	25151.1	28206.4	19953.9	21217.9	19506.2	19629.6	26050.7	24941.2	28485	32816.7	31541.3	34137.5	19564.4	24740.2	25619.9	30854	32345.6
	20678.8	27204.4	21697.4	20857.7	17334.9	21108.2	25176.6	23356.6	21449.2	14964.4	23615	25834.3	19966.6	27017.3	19948.1	24029.8	17406.5	15894.5	25946.5	24217.3	19682.9	24608.5	19616	24393.1	24539.3	18002.3	24462.6	21215.5	21740.1	26300.7	19245.1	23245.8	25105	28154.7	19903.5	21168.2	19465.9	19581.3	26000.8	24891	28434	32758.8	31492.9	34092	19519.6	24690.1	25572.5	30812	32308.6
	20626.7	27142.8	21638.7	20799.9	17293.7	21056.6	25110.8	23296.5	21394.5	14926.2	23553.3	25765.9	19922.6	26957.1	19901.9	23977.5	17365.2	15858.5	25886.1	24160.4	19636.8	24555.3	19573.9	24341.6	24481.9	17964.9	24408.7	21170.5	21687.1	26247.1	19196.8	23197.3	25059	28103.1	19853.2	21118.6	19425.7	19533.2	25951.1	24841	28383.2	32700.9	31444.5	34046.4	19475	24640.1	25525.3	30770	32271.5
	20574.8	27081.3	21580.2	20742.2	17252.6	21005.2	25045.2	23236.7	21339.9	14888.1	23491.7	25697.7	19878.7	26897.1	19855.7	23925.4	17324	15822.6	25825.9	24103.6	19590.8	24502.3	19531.9	24290.2	24424.7	17927.6	24354.9	21125.4	21634.2	26193.5	19148.5	23148.9	25013.2	28051.6	19803.2	21069.1	19385.4	19485.2	25901.5	24791.2	28332.4	32643	31396.3	34000.8	19430.4	24590.2	25478.2	30728	32234.4
	20523	27019.9	21521.8	20684.7	17211.6	20953.9	24979.8	23177	21285.4	14850.1	23430.3	25629.6	19834.9	26837.1	19809.6	23873.3	17282.9	15786.9	25765.8	24047	19544.9	24449.3	19490.1	24238.9	24367.5	17890.5	24301.2	21080.4	21581.5	26140	19100.4	23100.6	24967.4	28000.1	19753.3	21019.8	19345.2	19437.3	25852.1	24741.5	28281.8	32585.2	31348.1	33955.2	19386.1	24540.5	25431.2	30686	32197.3
	20471.4	26958.6	21463.6	20627.3	17170.8	20902.7	24914.6	23117.5	21230.9	14812.3	23369.1	25561.7	19791.3	26777.1	19763.6	23821.4	17242	15751.3	25705.9	23990.4	19499.1	24396.5	19448.5	24187.7	24310.4	17853.5	24247.7	21035.5	21528.8	26086.5	19052.4	23052.5	24921.7	27948.7	19703.6	20970.5	19305	19389.6	25802.8	24691.9	28231.3	32527.4	31299.9	33909.6	19341.9	24490.9	25384.4	30644	32160.2
	20419.9	26897.4	21405.6	20570.2	17130.1	20851.7	24849.6	23058.1	21176.6	14774.6	23308	25494	19747.7	26717.3	19717.7	23769.6	17201.2	15715.9	25646.1	23934	19453.4	24343.7	19406.9	24136.6	24253.4	17816.6	24194.4	20990.5	21476.3	26033.2	19004.5	23004.5	24876.2	27897.4	19654	20921.4	19264.9	19342	25753.7	24642.5	28180.9	32469.7	31251.9	33863.9	19297.8	24441.5	25337.7	30602	32123.1
	20368.5	26836.3	21347.7	20513.1	17089.5	20800.9	24784.8	22998.9	21122.4	14737	23247.2	25426.5	19704.2	26657.5	19671.9	23717.9	17160.5	15680.6	25586.4	23877.6	19407.8	24291	19365.6	24085.5	24196.5	17779.9	24141.2	20945.6	21423.9	25979.9	18956.7	22956.6	24830.7	27846.2	19604.6	20872.5	19224.8	19294.6	25704.7	24593.2	28130.6	32412	31203.9	33818.2	19253.8	24392.2	25291.1	30560	32085.9
	20317.3	26775.3	21290	20456.3	17049.1	20750.2	24720.2	22939.9	21068.2	14699.6	23186.5	25359.1	19660.9	26597.7	19626.1	23666.3	17119.9	15645.4	25526.9	23821.4	19362.4	24238.5	19324.3	24034.6	24139.7	17743.3	24088.1	20900.7	21371.7	25926.7	18909.1	22908.9	24785.3	27795.1	19555.4	20823.6	19184.6	19247.4	25655.8	24544	28080.4	32354.3	31156	33772.5	19210.1	24343.1	25244.7	30518	32048.7
	20266.2	26714.4	21232.4	20399.6	17008.7	20699.6	24655.8	22881	21014.2	14662.4	23126	25291.9	19617.7	26538.1	19580.4	23614.8	17079.5	15610.4	25467.6	23765.3	19317.1	24186	19283.2	23983.7	24082.9	17706.9	24035.2	20855.9	21319.6	25873.6	18861.6	22861.2	24740.1	27744	19506.3	20774.9	19144.6	19200.2	25607.1	24495	28030.3	32296.7	31108.2	33726.7	19166.4	24294.2	25198.4	30476	32011.5
	20215.3	26653.5	21175	20343	16968.6	20649.2	24591.5	22822.4	20960.2	14625.2	23065.7	25224.9	19574.5	26478.5	19534.7	23563.4	17039.2	15575.4	25408.4	23709.4	19271.8	24133.6	19242.2	23933	24026.3	17670.6	23982.4	20811.1	21267.6	25820.5	18814.2	22813.8	24694.9	27693.1	19457.4	20726.3	19104.5	19153.3	25558.5	24446.2	27980.4	32239.1	31060.4	33680.9	19122.9	24245.4	25152.2	30434.1	31974.3
	20164.5	26592.8	21117.8	20286.7	16928.5	20598.9	24527.5	22763.8	20906.4	14588.2	23005.6	25158.1	19531.5	26418.9	19489.2	23512.1	16999	15540.7	25349.3	23653.5	19226.7	24081.3	19201.4	23882.3	23969.7	17634.4	23929.8	20766.3	21215.7	25767.5	18766.9	22766.4	24649.9	27642.2	19408.6	20677.9	19064.4	19106.4	25510	24397.5	27930.5	32181.6	31012.7	33635.1	19079.6	24196.7	25106.2	30392.1	31937
	20113.9	26532.2	21060.7	20230.5	16888.6	20548.8	24463.7	22705.5	20852.6	14551.4	22945.6	25091.5	19488.6	26359.5	19443.7	23461	16959	15506	25290.4	23597.8	19181.7	24029.1	19160.7	23831.8	23913.3	17598.3	23877.3	20721.5	21163.9	25714.6	18719.7	22719.2	24604.9	27591.4	19360	20629.5	19024.4	19059.8	25461.7	24348.9	27880.8	32124.1	30965.1	33589.3	19036.3	24148.2	25060.3	30350.2	31899.8
	20063.4	26471.6	21003.8	20174.4	16848.8	20498.8	24400	22647.3	20798.9	14514.7	22885.9	25025	19445.8	26300.1	19398.3	23409.9	16919	15471.5	25231.6	23542.2	19136.9	23977	19120.1	23781.3	23856.9	17562.4	23825	20676.8	21112.3	25661.8	18672.6	22672.1	24560.1	27540.7	19311.6	20581.3	18984.4	19013.2	25413.5	24300.5	27831.2	32066.6	30917.6	33543.4	18993.3	24099.9	25014.6	30308.2	31862.5
	20013	26411.2	20947.1	20118.5	16809.1	20449	24336.5	22589.3	20745.3	14478.1	22826.3	24958.7	19403.1	26240.8	19353	23359	16879.2	15437.1	25173	23486.7	19092.1	23924.9	19079.6	23731	23800.6	17526.6	23772.7	20632.1	21060.8	25609.1	18625.7	22625.1	24515.3	27490	19263.3	20533.3	18944.5	18966.8	25365.5	24252.2	27781.7	32009.2	30870.1	33497.5	18950.3	24051.7	24968.9	30266.3	31825.2
	19962.8	26350.8	20890.5	20062.8	16769.6	20399.3	24273.2	22531.4	20691.9	14441.6	22766.9	24892.6	19360.5	26181.5	19307.7	23308.2	16839.6	15402.9	25114.5	23431.3	19047.4	23873	19039.3	23680.7	23744.4	17491	23720.7	20587.5	21009.4	25556.4	18578.9	22578.2	24470.7	27439.5	19215.2	20485.3	18904.5	18920.6	25317.6	24204	27732.3	31951.9	30822.7	33451.6	18907.6	24003.6	24923.5	30224.3	31787.9
	19912.8	26290.6	20834.1	20007.2	16730.2	20349.7	24210.1	22473.8	20638.5	14405.3	22707.6	24826.7	19318	26122.4	19262.6	23257.4	16800	15368.7	25056.1	23376.1	19002.9	23821.2	18999.2	23630.5	23688.3	17455.5	23668.7	20542.9	20958.1	25503.8	18532.1	22531.5	24426.1	27389	19167.2	20437.5	18864.6	18874.5	25269.8	24156	27683	31894.5	30775.3	33405.6	18864.9	23955.7	24878.1	30182.4	31750.5
	19862.8	26230.4	20777.8	19951.8	16690.9	20300.3	24147.2	22416.3	20585.2	14369.2	22648.6	24760.9	19275.6	26063.3	19217.5	23206.8	16760.6	15334.8	24997.9	23320.9	18958.4	23769.4	18959.1	23580.4	23632.3	17420.1	23617	20498.3	20907	25451.3	18485.6	22484.9	24381.7	27338.6	19119.4	20389.8	18824.7	18828.5	25222.1	24108.1	27633.8	31837.3	30728.1	33359.7	18822.4	23908	24832.9	30140.5	31713.2
	19813	26170.3	20721.7	19896.6	16651.7	20251	24084.5	22358.9	20532	14333.1	22589.7	24695.3	19233.4	26004.2	19172.5	23156.3	16721.3	15300.9	24939.9	23265.9	18914.1	23717.8	18919.2	23530.4	23576.4	17384.9	23565.3	20453.8	20856	25398.9	18439.1	22438.5	24337.4	27288.3	19071.8	20342.2	18784.9	18782.7	25174.6	24060.4	27584.7	31780	30680.9	33313.7	18780	23860.4	24787.8	30098.5	31675.8
	19763.4	26110.3	20665.8	19841.5	16612.7	20201.9	24022	22301.7	20478.9	14297.3	22531	24629.9	19191.2	25945.3	19127.5	23105.9	16682.1	15267.2	24882	23211	18869.9	23666.2	18879.5	23480.5	23520.5	17349.8	23513.8	20409.3	20805.1	25346.5	18392.7	22392.1	24293.1	27238.1	19024.3	20294.7	18745	18737	25127.2	24012.8	27535.8	31722.9	30633.8	33267.6	18737.8	23812.9	24742.8	30056.6	31638.4
	19713.9	26050.5	20610	19786.6	16573.8	20152.9	23959.7	22244.7	20425.9	14261.5	22472.5	24564.7	19149.1	25886.4	19082.7	23055.7	16643	15233.6	24824.2	23156.2	18825.8	23614.7	18839.8	23430.7	23464.8	17314.8	23462.4	20364.8	20754.3	25294.2	18346.5	22345.9	24249	27187.9	18977	20247.4	18705.2	18691.5	25080	23965.4	27486.9	31665.7	30586.7	33221.6	18695.7	23765.6	24698	30014.7	31601
	19664.5	25990.7	20554.4	19731.8	16535	20104.1	23897.5	22187.8	20373	14225.9	22414.1	24499.7	19107.2	25827.6	19037.9	23005.5	16604.1	15200.1	24766.5	23101.6	18781.8	23563.4	18800.4	23381	23409.1	17280	23411.2	20320.4	20703.7	25242	18300.4	22299.8	24204.9	27137.9	18929.8	20200.2	18665.4	18646.1	25032.9	23918.1	27438.2	31608.6	30539.7	33175.5	18653.8	23718.5	24653.3	29972.8	31563.6
	19615.3	25931	20499	19677.2	16496.3	20055.4	23835.5	22131.2	20320.2	14190.4	22355.9	24434.8	19065.3	25768.8	18993.1	22955.4	16565.3	15166.7	24709	23047	18737.9	23512.1	18761	23331.4	23353.6	17245.2	23360.1	20276	20653.2	25189.9	18254.4	22253.8	24161	27087.9	18882.8	20153.1	18625.7	18600.9	24985.9	23870.9	27389.6	31551.6	30492.8	33129.4	18612	23671.5	24608.7	29930.9	31526.1
	19566.2	25871.4	20443.7	19622.8	16457.8	20006.8	23773.8	22074.6	20267.5	14155	22297.9	24370.1	19023.6	25710.2	18948.5	22905.4	16526.6	15133.5	24651.7	22992.6	18694.1	23460.9	18721.8	23281.8	23298.1	17210.7	23309.2	20231.6	20602.8	25137.8	18208.5	22208	24117.2	27038	18835.9	20106.2	18586	18555.8	24939.1	23823.8	27341.1	31494.6	30446	33083.2	18570.3	23624.6	24564.3	29889.1	31488.6
	19517.2	25811.9	20388.6	19568.5	16419.4	19958.4	23712.2	22018.3	20214.9	14119.8	22240.1	24305.6	18981.9	25651.6	18903.9	22855.6	16488.1	15100.4	24594.5	22938.3	18650.5	23409.8	18682.7	23232.4	23242.7	17176.2	23258.4	20187.3	20552.5	25085.9	18162.7	22162.3	24073.5	26988.1	18789.2	20059.3	18546.3	18510.8	24892.4	23776.9	27292.7	31437.6	30399.2	33037.1	18528.8	23577.9	24520	29847.2	31451.1
	19468.4	25752.5	20333.6	19514.4	16381.1	19910.1	23650.8	21962.1	20162.4	14084.7	22182.5	24241.2	18940.4	25593.1	18859.4	22805.8	16449.6	15067.5	24537.4	22884.1	18606.9	23358.8	18643.7	23183	23187.4	17141.9	23207.7	20143	20502.3	25034	18117	22116.7	24029.8	26938.4	18742.6	20012.6	18506.6	18466	24845.8	23730.2	27244.4	31380.7	30352.5	32990.9	18487.4	23531.3	24475.8	29805.3	31413.6
	19419.7	25693.1	20278.8	19460.4	16343	19861.9	23589.6	21906.1	20110	14049.8	22125	24177.1	18899	25534.6	18815	22756.2	16411.3	15034.6	24480.5	22830	18563.5	23307.9	18604.9	23133.8	23132.2	17107.7	23157.2	20098.7	20452.3	24982.1	18071.5	22071.2	23986.3	26888.7	18696.3	19966	18467	18421.3	24799.3	23683.5	27196.2	31323.9	30305.9	32944.7	18446.2	23484.9	24431.8	29763.5	31376.1
	19371.2	25633.9	20224.1	19406.6	16305	19813.9	23528.5	21850.2	20057.7	14015	22067.7	24113.1	18857.6	25476.3	18770.7	22706.7	16373.1	15001.9	24423.7	22776	18520.2	23257.1	18566.2	23084.6	23077.1	17073.6	23106.8	20054.5	20402.4	24930.4	18026.1	22025.8	23942.9	26839.2	18650	19919.5	18427.4	18376.8	24753	23637	27148.1	31267.1	30259.3	32898.4	18405.1	23438.7	24387.9	29721.6	31338.5
	19322.8	25574.8	20169.7	19353	16267.1	19766	23467.7	21794.5	20005.5	13980.3	22010.6	24049.2	18816.4	25418	18726.4	22657.2	16335	14969.4	24367.1	22722.2	18477	23206.4	18527.6	23035.6	23022.1	17039.7	23056.5	20010.4	20352.6	24878.7	17980.8	21980.6	23899.5	26789.7	18603.9	19873.2	18387.8	18332.4	24706.8	23590.7	27100.2	31210.4	30212.8	32852.1	18364.1	23392.5	24344.1	29679.8	31300.9
	19274.5	25515.8	20115.4	19299.5	16229.3	19718.3	23407	21739	19953.4	13945.7	21953.7	23985.6	18775.3	25359.7	18682.3	22607.9	16297.1	14936.9	24310.5	22668.5	18433.9	23155.8	18489.2	22986.6	22967.1	17005.9	23006.4	19966.2	20302.9	24827.1	17935.6	21935.5	23856.3	26740.2	18558	19826.9	18348.2	18288.1	24660.7	23544.4	27052.3	31153.7	30166.4	32805.9	18323.3	23346.6	24300.4	29638	31263.3
	19226.4	25456.8	20061.2	19246.2	16191.6	19670.7	23346.5	21683.6	19901.5	13911.3	21896.9	23922.1	18734.3	25301.6	18638.1	22558.7	16259.2	14904.6	24254.2	22614.9	18390.9	23105.2	18450.9	22937.7	22912.3	16972.2	22956.4	19922.1	20253.4	24775.6	17890.5	21890.5	23813.2	26690.9	18512.2	19780.8	18308.7	18244	24614.8	23498.4	27004.6	31097	30120.1	32759.5	18282.6	23300.7	24256.9	29596.2	31225.7
	19178.4	25398	20007.2	19193.1	16154.1	19623.3	23286.2	21628.4	19849.6	13877	21840.3	23858.8	18693.4	25243.5	18594.1	22509.6	16221.5	14872.4	24198	22561.4	18348	23054.8	18412.7	22888.9	22857.6	16938.7	22906.5	19878.1	20203.9	24724.2	17845.5	21845.7	23770.2	26641.7	18466.6	19734.8	18269.2	18200	24569	23452.4	26956.9	31040.4	30073.8	32713.2	18242	23255	24213.5	29554.4	31188.1
	19130.5	25339.3	19953.4	19140.1	16116.7	19575.9	23226.1	21573.3	19797.8	13842.9	21783.9	23795.7	18652.6	25185.5	18550.2	22460.6	16183.9	14840.3	24141.9	22508	18305.2	23004.5	18374.7	22840.2	22802.9	16905.3	22856.8	19834	20154.6	24672.8	17800.7	21800.9	23727.2	26592.5	18421.1	19688.9	18229.8	18156.2	24523.3	23406.6	26909.4	30983.9	30027.6	32666.8	18201.6	23209.5	24170.2	29512.6	31150.4
	19082.8	25280.6	19899.7	19087.2	16079.4	19528.8	23166.2	21518.5	19746.1	13808.9	21727.6	23732.7	18611.9	25127.6	18506.3	22411.7	16146.5	14808.3	24085.9	22454.7	18262.6	22954.2	18336.8	22791.6	22748.3	16872	22807.3	19790.1	20105.4	24621.5	17756	21756.3	23684.4	26543.4	18375.8	19643.2	18190.4	18112.5	24477.8	23360.9	26862	30927.4	29981.5	32620.4	18161.3	23164.1	24127.1	29470.8	31112.8
	19035.2	25222.1	19846.2	19034.6	16042.2	19481.7	23106.5	21463.7	19694.5	13775	21671.5	23670	18571.3	25069.8	18462.5	22362.9	16109.1	14776.5	24030.1	22401.6	18220	22904.1	18299	22743.1	22693.9	16838.8	22757.8	19746.1	20056.3	24570.3	17711.4	21711.8	23641.7	26494.4	18330.6	19597.5	18151	18068.9	24432.4	23315.3	26814.7	30870.9	29935.4	32574	18121.1	23118.9	24084.1	29429	31075.1
	18987.8	25163.6	19792.8	18982.1	16005.1	19434.8	23046.9	21409.2	19643.1	13741.2	21615.6	23607.4	18530.8	25012	18418.8	22314.2	16071.9	14744.8	23974.4	22348.5	18177.6	22854	18261.4	22694.7	22639.5	16805.8	22708.5	19702.2	20007.4	24519.2	17666.9	21667.4	23599.1	26445.4	18285.6	19552	18111.7	18025.5	24387.1	23269.9	26767.5	30814.5	29889.4	32527.6	18081.1	23073.8	24041.2	29387.3	31037.4
	18940.5	25105.3	19739.6	18929.7	15968.2	19388	22987.5	21354.8	19591.7	13707.6	21559.9	23544.9	18490.4	24954.4	18375.1	22265.6	16034.8	14713.2	23918.9	22295.6	18135.2	22804.1	18223.8	22646.4	22585.2	16772.9	22659.4	19658.4	19958.5	24468.1	17622.5	21623.2	23556.5	26396.6	18240.7	19506.6	18072.4	17982.2	24341.9	23224.6	26720.4	30758.2	29843.5	32481.1	18041.2	23028.8	23998.4	29345.5	30999.6
	18893.3	25047	19686.6	18877.5	15931.4	19341.4	22928.3	21300.6	19540.5	13674.1	21504.3	23482.7	18450.1	24896.8	18331.6	22217.2	15997.8	14681.8	23863.5	22242.8	18093	22754.2	18186.5	22598.2	22531	16740.1	22610.3	19614.6	19909.8	24417.2	17578.2	21579.1	23514.1	26347.8	18196	19461.3	18033.1	17939	24296.9	23179.4	26673.4	30701.9	29797.6	32434.6	18001.5	22984	23955.7	29303.8	30961.9
	18846.3	24988.8	19633.8	18825.5	15894.7	19294.9	22869.3	21246.5	19489.3	13640.7	21448.9	23420.6	18409.9	24839.3	18288.1	22168.8	15960.9	14650.4	23808.3	22190.1	18050.9	22704.5	18149.2	22550	22476.9	16707.5	22561.4	19570.8	19861.2	24366.3	17534.1	21535	23471.8	26299.1	18151.4	19416.2	17993.8	17896	24252	23134.4	26626.5	30645.7	29751.8	32388.1	17961.9	22939.3	23913.2	29262.1	30924.1
	18799.4	24930.8	19581.1	18773.7	15858.1	19248.5	22810.5	21192.6	19438.3	13607.5	21393.7	23358.7	18369.8	24781.8	18244.7	22120.5	15924.1	14619.2	23753.2	22137.6	18008.9	22654.8	18112.1	22502	22422.9	16674.9	22512.7	19527.1	19812.7	24315.4	17490.1	21491.1	23429.5	26250.5	18107	19371.1	17954.6	17853.2	24207.2	23089.5	26579.8	30589.6	29706.1	32341.6	17922.4	22894.8	23870.8	29220.4	30886.3
	18752.7	24872.8	19528.5	18722	15821.7	19202.3	22751.9	21138.9	19387.4	13574.3	21338.6	23297	18329.9	24724.5	18201.4	22072.3	15887.5	14588.1	23698.2	22085.1	17967	22605.2	18075.1	22454	22369	16642.5	22464.1	19483.4	19764.3	24264.7	17446.1	21447.4	23387.4	26202	18062.7	19326.2	17915.5	17810.4	24162.5	23044.7	26533.1	30533.4	29660.5	32295.1	17883	22850.4	23828.5	29178.7	30848.5
	18706	24814.9	19476.1	18670.4	15785.3	19156.2	22693.4	21085.3	19336.6	13541.4	21283.8	23235.4	18290	24667.2	18158.1	22024.3	15851	14557.1	23643.3	22032.8	17925.2	22555.8	18038.2	22406.2	22315.2	16610.2	22415.6	19439.8	19716.1	24214	17402.4	21403.7	23345.4	26153.5	18018.6	19281.4	17876.3	17767.8	24118	23000	26486.6	30477.4	29614.9	32248.5	17843.8	22806.2	23786.4	29137	30810.7
	18659.6	24757.2	19423.9	18619.1	15749.1	19110.2	22635.1	21031.9	19285.9	13508.5	21229	23174	18250.2	24610	18115	21976.3	15814.6	14526.3	23588.6	21980.6	17883.6	22506.4	18001.5	22358.4	22261.5	16578.1	22367.2	19396.2	19668	24163.4	17358.7	21360.2	23303.4	26105.1	17974.6	19236.7	17837.3	17725.3	24073.6	22955.5	26440.1	30421.4	29569.4	32201.9	17804.8	22762.1	23744.3	29095.4	30772.9
	18613.2	24699.5	19371.9	18567.9	15713	19064.4	22577	20978.7	19235.3	13475.8	21174.5	23112.8	18210.5	24552.9	18071.9	21928.5	15778.3	14495.6	23534.1	21928.5	17842	22457.1	17964.9	22310.8	22207.9	16546	22319	19352.6	19620	24112.9	17315.1	21316.8	23261.6	26056.8	17930.8	19192.1	17798.2	17683	24029.3	22911.1	26393.8	30365.5	29524	32155.3	17765.8	22718.1	23702.4	29053.7	30735
	18567	24641.9	19320	18516.8	15677	19018.7	22519.1	20925.6	19184.8	13443.2	21120.1	23051.7	18171	24495.9	18028.9	21880.7	15742.1	14465	23479.7	21876.5	17800.6	22407.9	17928.4	22263.2	22154.3	16514.1	22270.9	19309.1	19572.1	24062.5	17271.7	21273.5	23219.9	26008.6	17887.1	19147.6	17759.2	17640.8	23985.1	22866.8	26347.5	30309.6	29478.7	32108.7	17727	22674.3	23660.6	29012.1	30697.2
	18521	24584.4	19268.3	18465.9	15641.2	18973.1	22461.4	20872.7	19134.4	13410.7	21065.9	22990.9	18131.5	24439	17986	21833.1	15706.1	14434.5	23425.4	21824.7	17759.2	22358.9	17892	22215.7	22100.9	16482.3	22222.9	19265.7	19524.3	24012.1	17228.3	21230.3	23178.2	25960.5	17843.6	19103.3	17720.2	17598.7	23941.1	22822.7	26301.4	30253.8	29433.4	32062.1	17688.3	22630.6	23618.9	28970.5	30659.3
	18475.1	24527.1	19216.7	18415.2	15605.4	18927.7	22403.8	20819.9	19084.2	13378.3	21011.9	22930.2	18092.1	24382.1	17943.1	21785.5	15670.2	14404.1	23371.2	21772.9	17718	22309.9	17855.8	22168.3	22047.6	16450.7	22175.1	19222.3	19476.6	23961.9	17185.1	21187.2	23136.7	25912.4	17800.2	19059	17681.3	17556.8	23897.1	22778.7	26255.4	30198	29388.2	32015.4	17649.8	22587.1	23577.3	28928.9	30621.4
	18429.3	24469.8	19165.3	18364.7	15569.8	18882.4	22346.4	20767.3	19034	13346.1	20958	22869.7	18052.9	24325.4	17900.4	21738.1	15634.3	14373.8	23317.2	21721.3	17676.9	22261	17819.7	22121	21994.3	16419.1	22127.4	19178.9	19429.1	23911.7	17142	21144.3	23095.2	25864.5	17757	19014.9	17642.4	17515	23853.3	22734.8	26209.5	30142.3	29343	31968.8	17611.4	22543.7	23535.9	28887.3	30583.5
	18383.6	24412.6	19114	18314.3	15534.3	18837.2	22289.2	20714.9	18984	13314	20904.3	22809.3	18013.7	24268.7	17857.7	21690.7	15598.6	14343.7	23263.3	21669.8	17635.9	22212.2	17783.8	22073.8	21941.2	16387.7	22079.9	19135.6	19381.6	23861.6	17099.1	21101.4	23053.9	25816.6	17713.9	18970.9	17603.5	17473.3	23809.6	22691	26163.7	30086.7	29298	31922.1	17573.1	22500.4	23494.6	28845.7	30545.5
	18338.1	24355.5	19063	18264	15498.9	18792.2	22232.2	20662.7	18934.1	13282	20850.8	22749.1	17974.7	24212.1	17815.1	21643.5	15563.1	14313.7	23209.6	21618.4	17595	22163.5	17747.9	22026.7	21888.1	16356.4	22032.5	19092.3	19334.3	23811.5	17056.2	21058.7	23012.6	25768.7	17670.9	18927	17564.7	17431.8	23766.1	22647.3	26118	30031.1	29253	31875.4	17534.9	22457.3	23453.3	28804.2	30507.6
	18292.8	24298.5	19012	18214	15463.6	18747.3	22175.3	20610.6	18884.3	13250.2	20797.4	22689.1	17935.7	24155.6	17772.6	21596.4	15527.6	14283.8	23156	21567.1	17554.2	22114.9	17712.2	21979.7	21835.2	16325.2	21985.2	19049.1	19287.1	23761.5	17013.5	21016.1	22971.4	25721	17628.1	18883.2	17526	17390.4	23722.7	22603.8	26072.4	29975.6	29208	31828.6	17496.9	22414.3	23412.2	28762.6	30469.6
	18247.5	24241.7	18961.3	18164.1	15428.4	18702.5	22118.7	20558.6	18834.6	13218.4	20744.2	22629.3	17896.9	24099.2	17730.2	21549.3	15492.3	14254	23102.5	21515.9	17513.5	22066.5	17676.6	21932.8	21782.3	16294.1	21938	19006	19240.1	23711.7	16970.9	20973.7	22930.4	25673.4	17585.5	18839.6	17487.2	17349.1	23679.3	22560.4	26026.9	29920.2	29163.2	31781.9	17459	22371.5	23371.3	28721.1	30431.6
	18202.4	24184.9	18910.7	18114.3	15393.4	18657.9	22062.2	20506.9	18785.1	13186.8	20691.2	22569.6	17858.1	24042.9	17687.8	21502.4	15457	14224.4	23049.2	21464.9	17473	22018.1	17641.2	21885.9	21729.6	16263.2	21891	18962.8	19193.1	23661.9	16928.3	20931.3	22889.4	25625.8	17543	18796	17448.6	17308	23636.1	22517.2	25981.5	29864.8	29118.4	31735.1	17421.3	22328.8	23330.4	28679.6	30393.7
	18157.5	24128.2	18860.3	18064.8	15358.4	18613.4	22005.9	20455.2	18735.6	13155.3	20638.3	22510.1	17819.5	23986.6	17645.6	21455.6	15421.9	14194.8	22996	21414	17432.5	21969.8	17605.8	21839.2	21676.9	16232.4	21844.1	18919.8	19146.2	23612.1	16886	20889	22848.5	25578.3	17500.6	18752.6	17409.9	17267	23593.1	22474	25936.3	29809.5	29073.7	31688.4	17383.6	22286.3	23289.6	28638.2	30355.7
	18112.7	24071.6	18810	18015.3	15323.6	18569	21949.7	20403.8	18686.3	13124	20585.6	22450.8	17780.9	23930.5	17603.4	21408.8	15386.9	14165.4	22942.9	21363.2	17392.2	21921.6	17570.6	21792.6	21624.4	16201.6	21797.3	18876.7	19099.5	23562.5	16843.7	20846.9	22807.8	25530.9	17458.4	18709.3	17371.3	17226.1	23550.1	22431	25891.1	29754.2	29029.1	31641.6	17346.2	22243.8	23249	28596.7	30317.6
	18068	24015.1	18759.9	17966.1	15288.9	18524.7	21893.8	20352.5	18637.1	13092.7	20533.1	22391.7	17742.5	23874.4	17561.3	21362.2	15352	14136.1	22890	21312.5	17351.9	21873.5	17535.5	21746	21571.9	16171.1	21750.7	18833.8	19052.9	23512.9	16801.5	20804.9	22767.1	25483.5	17416.4	18666.1	17332.8	17185.4	23507.3	22388.1	25846	29699	28984.5	31594.8	17308.8	22201.6	23208.5	28555.3	30279.6
	18023.4	23958.8	18710	17917	15254.3	18480.6	21838	20301.4	18588	13061.6	20480.7	22332.7	17704.1	23818.4	17519.3	21315.7	15317.2	14106.9	22837.2	21261.9	17311.8	21825.5	17500.6	21699.6	21519.6	16140.6	21704.2	18790.8	19006.4	23463.4	16759.5	20763	22726.5	25436.2	17374.4	18623	17294.3	17144.7	23464.5	22345.3	25801.1	29643.9	28940	31548	17271.6	22159.4	23168	28513.8	30241.6
	17979	23902.5	18660.2	17868.1	15219.8	18436.6	21782.4	20250.4	18539	13030.6	20428.5	22273.9	17665.9	23762.6	17477.4	21269.2	15282.6	14077.8	22784.6	21211.4	17271.8	21777.6	17465.7	21653.2	21467.3	16110.2	21657.8	18748	18960	23414	16717.6	20721.2	22686	25389.1	17332.7	18580	17255.8	17104.3	23421.9	22302.6	25756.2	29588.8	28895.6	31501.2	17234.4	22117.4	23127.7	28472.4	30203.5
	17934.8	23846.3	18610.6	17819.3	15185.4	18392.8	21727	20199.6	18490.2	12999.8	20376.5	22215.3	17627.7	23706.8	17435.5	21222.9	15248.1	14048.8	22732.1	21161.1	17231.9	21729.8	17431	21607	21415.1	16080	21611.6	18705.2	18913.7	23364.7	16675.8	20679.5	22645.6	25342	17291	18537.1	17217.4	17063.9	23379.5	22260.1	25711.5	29533.8	28851.2	31454.3	17197.5	22075.5	23087.5	28431.1	30165.4
	17890.6	23790.2	18561.1	17770.7	15151.2	18349.1	21671.7	20149	18441.4	12969	20324.6	22156.8	17589.7	23651.1	17393.8	21176.7	15213.6	14020	22679.7	21110.9	17192.1	21682.1	17396.4	21560.8	21363.1	16049.9	21565.5	18662.4	18867.6	23315.4	16634.1	20638	22605.3	25294.9	17249.5	18494.3	17179	17023.7	23337.1	22217.6	25666.8	29478.9	28807	31407.5	17160.6	22033.8	23047.5	28389.7	30127.4
	17846.6	23734.2	18511.8	17722.3	15117	18305.5	21616.6	20098.5	18392.8	12938.4	20272.9	22098.5	17551.7	23595.5	17352.1	21130.6	15179.3	13991.2	22627.4	21060.8	17152.4	21634.5	17362	21514.7	21311.1	16019.9	21519.5	18619.7	18821.5	23266.2	16592.5	20596.5	22565.1	25248	17208.2	18451.7	17140.7	16983.6	23294.8	22175.3	25622.3	29424.1	28762.8	31360.6	17123.9	21992.2	23007.5	28348.4	30089.3
	17802.8	23678.4	18462.7	17674	15083	18262	21561.7	20048.2	18344.3	12907.9	20221.4	22040.4	17513.9	23540	17310.5	21084.5	15145.1	13962.6	22575.3	21010.8	17112.8	21587	17327.6	21468.7	21259.2	15990	21473.7	18577	18775.6	23217.1	16551.1	20555.2	22525	25201.1	17167	18409.2	17102.4	16943.6	23252.7	22133.1	25577.9	29369.3	28718.6	31313.7	17087.3	21950.8	22967.6	28307	30051.2
	17759.1	23622.6	18413.7	17625.9	15049	18218.6	21507	19998.1	18295.9	12877.5	20170	21982.4	17476.1	23484.5	17269	21038.6	15111	13934.1	22523.3	20960.9	17073.3	21539.6	17293.4	21422.8	21207.5	15960.2	21428	18534.4	18729.8	23168.1	16509.7	20514	22485	25154.3	17125.9	18366.7	17064.2	16903.8	23210.7	22091.1	25533.5	29314.5	28674.6	31266.9	17050.8	21909.4	22927.9	28265.7	30013
	17715.5	23566.9	18364.9	17578	15015.2	18175.4	21452.4	19948.1	18247.7	12847.2	20118.8	21924.7	17438.5	23429.2	17227.6	20992.8	15077.1	13905.7	22471.5	20911.1	17034	21492.3	17259.3	21377	21155.8	15930.6	21382.4	18491.8	18684.1	23119.2	16468.5	20472.9	22445.1	25107.6	17085	18324.4	17026	16864.1	23168.8	22049.1	25489.3	29259.9	28630.6	31220	17014.5	21868.3	22888.2	28224.5	29974.9
	17672.1	23511.3	18316.2	17530.2	14981.5	18132.3	21398.1	19898.3	18199.6	12817	20067.7	21867.1	17400.9	23374	17186.3	20947.1	15043.2	13877.4	22419.8	20861.5	16994.7	21445.2	17225.4	21331.3	21104.2	15901	21336.9	18449.3	18638.5	23070.3	16427.4	20431.9	22405.3	25061	17044.3	18282.2	16987.9	16824.5	23127	22007.3	25445.2	29205.3	28586.7	31173	16978.3	21827.2	22848.7	28183.2	29936.8
	17628.7	23455.9	18267.8	17482.6	14947.9	18089.4	21343.8	19848.6	18151.5	12787	20016.8	21809.6	17363.5	23318.8	17145	20901.4	15009.4	13849.2	22368.2	20812	16955.6	21398.1	17191.5	21285.7	21052.8	15871.6	21291.6	18406.9	18593	23021.5	16386.4	20391	22365.5	25014.4	17003.6	18240.1	16949.8	16785.1	23085.3	21965.6	25401.2	29150.8	28542.8	31126.1	16942.2	21786.3	22809.3	28142	29898.6
	17585.6	23400.5	18219.4	17435.1	14914.4	18046.6	21289.8	19799.1	18103.7	12757.1	19966.1	21752.3	17326.1	23263.8	17103.9	20855.9	14975.8	13821.2	22316.8	20762.5	16916.6	21351.1	17157.8	21240.2	21001.4	15842.3	21246.4	18364.5	18547.7	22972.8	16345.5	20350.3	22325.9	24967.9	16963.1	18198.2	16911.8	16745.8	23043.8	21924	25357.3	29096.3	28499.1	31079.2	16906.3	21745.5	22770	28100.8	29860.4
	17542.5	23345.2	18171.3	17387.8	14881	18003.9	21236	19749.8	18055.9	12727.3	19915.5	21695.3	17288.9	23208.8	17062.8	20810.5	14942.3	13793.2	22265.5	20713.3	16877.6	21304.2	17124.2	21194.8	20950.1	15813.1	21201.3	18322.1	18502.4	22924.2	16304.8	20309.6	22286.3	24921.5	16922.8	18156.3	16873.8	16706.6	23002.3	21882.5	25313.5	29042	28455.4	31032.3	16870.4	21704.9	22730.8	28059.6	29822.3
	17499.7	23290.1	18123.3	17340.7	14847.8	17961.3	21182.3	19700.6	18008.3	12697.6	19865.1	21638.3	17251.7	23154	17021.8	20765.1	14908.9	13765.4	22214.3	20664.1	16838.8	21257.4	17090.8	21149.5	20899	15784	21156.3	18279.8	18457.3	22875.6	16264.1	20269.1	22246.9	24875.2	16882.6	18114.5	16835.9	16667.5	22961	21841.1	25269.8	28987.7	28411.7	30985.3	16834.7	21664.3	22691.6	28018.4	29784.1
	17456.9	23235	18075.4	17293.7	14814.6	17918.8	21128.7	19651.6	17960.7	12668.1	19814.8	21581.6	17214.7	23099.2	16980.9	20719.9	14875.6	13737.7	22163.2	20615	16800.1	21210.7	17057.4	21104.2	20847.9	15755	21111.5	18237.6	18412.3	22827.2	16223.6	20228.7	22207.5	24829	16842.5	18072.9	16798	16628.6	22919.8	21799.9	25226.2	28933.4	28368.2	30938.4	16799.2	21624	22652.6	27977.3	29745.9
	17414.3	23180.1	18027.8	17246.9	14781.5	17876.5	21075.4	19602.7	17913.3	12638.6	19764.8	21525	17177.7	23044.5	16940.1	20674.8	14842.4	13710	22112.3	20566.1	16761.5	21164.1	17024.2	21059.1	20797	15726.2	21066.8	18195.4	18367.3	22778.8	16183.2	20188.3	22168.3	24782.8	16802.6	18031.3	16760.1	16589.8	22878.7	21758.7	25182.7	28879.3	28324.7	30891.4	16763.7	21583.7	22613.8	27936.1	29707.7
	17371.8	23125.2	17980.2	17200.3	14748.6	17834.3	21022.2	19554	17866.1	12609.3	19714.8	21468.6	17140.9	22990	16899.4	20629.7	14809.3	13682.5	22061.6	20517.2	16723	21117.6	16991.1	21014	20746.1	15697.4	21022.3	18153.3	18322.5	22730.5	16142.9	20148.1	22129.1	24736.7	16762.8	17989.9	16722.4	16551.1	22837.7	21717.7	25139.3	28825.2	28281.3	30844.4	16728.4	21543.6	22575	27895	29669.4
	17329.4	23070.4	17932.9	17153.8	14715.8	17792.2	20969.2	19505.5	17818.9	12580.1	19665.1	21412.3	17104.1	22935.5	16858.7	20584.8	14776.3	13655.1	22010.9	20468.5	16684.7	21071.3	16958.1	20969.1	20695.3	15668.8	20977.8	18111.2	18277.9	22682.2	16102.8	20108	22090	24690.7	16723.1	17948.6	16684.6	16512.5	22796.8	21676.8	25096	28771.2	28238	30797.5	16693.2	21503.6	22536.3	27854	29631.2
	17287.2	23015.8	17885.7	17107.5	14683	17750.3	20916.4	19457.1	17771.9	12551	19615.5	21356.2	17067.5	22881.1	16818.2	20540	14743.5	13627.8	21960.4	20419.9	16646.4	21025	16925.2	20924.2	20644.7	15640.3	20933.5	18069.2	18233.3	22634.1	16062.7	20068.1	22051	24644.8	16683.6	17907.3	16647	16474.1	22756	21636	25052.8	28717.2	28194.7	30750.5	16658.1	21463.8	22497.7	27812.9	29593
	17245.2	22961.2	17838.7	17061.4	14650.4	17708.5	20863.7	19408.9	17725	12522	19566	21300.3	17030.9	22826.8	16777.7	20495.2	14710.8	13600.7	21910	20371.5	16608.2	20978.8	16892.5	20879.5	20594.1	15611.9	20889.3	18027.3	18188.8	22586	16022.8	20028.2	22012.1	24598.9	16644.3	17866.2	16609.3	16435.8	22715.4	21595.3	25009.7	28663.4	28151.5	30703.5	16623.2	21424.1	22459.2	27771.9	29554.7
	17203.2	22906.8	17791.8	17015.4	14617.9	17666.8	20811.2	19360.9	17678.3	12493.1	19516.7	21244.6	16994.5	22772.6	16737.3	20450.6	14678.1	13573.6	21859.8	20323.1	16570.2	20932.7	16859.9	20834.8	20543.7	15583.6	20845.3	17985.4	18144.5	22538	15983	19988.4	21973.3	24553.1	16605	17825.2	16571.8	16397.6	22674.8	21554.8	24966.7	28609.6	28108.4	30656.5	16588.4	21384.5	22420.8	27730.9	29516.5
	17161.4	22852.4	17745.1	16969.6	14585.5	17625.2	20758.9	19313	17631.6	12464.4	19467.6	21189	16958.1	22718.6	16697.1	20406	14645.6	13546.6	21809.7	20274.8	16532.2	20886.8	16827.3	20790.2	20493.3	15555.4	20801.4	17943.6	18100.2	22490.1	15943.3	19948.8	21934.6	24507.4	16565.9	17784.3	16534.2	16359.5	22634.4	21514.3	24923.8	28555.8	28065.4	30609.5	16553.7	21345	22382.6	27689.9	29478.2
	17119.8	22798.2	17698.5	16923.9	14553.2	17583.7	20706.8	19265.3	17585.1	12435.7	19418.6	21133.6	16921.8	22664.6	16656.9	20361.6	14613.2	13519.8	21759.7	20226.7	16494.4	20840.9	16795	20745.7	20443.1	15527.3	20757.6	17901.8	18056.1	22442.3	15903.7	19909.2	21896	24461.8	16527	17743.5	16496.8	16321.6	22594	21474	24881	28502.2	28022.4	30562.5	16519.1	21305.7	22344.4	27649	29439.9
	17078.2	22744.1	17652.2	16878.4	14521	17542.4	20654.8	19217.7	17538.7	12407.2	19369.8	21078.3	16885.7	22610.7	16616.7	20317.2	14580.9	13493	21709.8	20178.7	16456.7	20795.1	16762.7	20701.3	20392.9	15499.3	20713.9	17860.1	18012.1	22394.5	15864.2	19869.8	21857.5	24416.3	16488.2	17702.9	16459.4	16283.8	22553.8	21433.7	24838.3	28448.6	27979.5	30515.5	16484.6	21266.5	22306.3	27608	29401.7
	17036.8	22690	17605.9	16833.1	14488.9	17501.2	20603	19170.3	17492.5	12378.8	19321.2	21023.3	16849.6	22556.9	16576.7	20273	14548.7	13466.4	21660.1	20130.8	16419	20749.5	16730.6	20657.1	20342.9	15471.5	20670.3	17818.4	17968.2	22346.8	15824.9	19830.5	21819	24370.8	16449.5	17662.3	16422	16246.1	22513.7	21393.6	24795.8	28395.1	27936.7	30468.4	16450.3	21227.4	22268.4	27567.2	29363.4
	16995.6	22636.1	17559.9	16787.9	14456.9	17460.1	20551.3	19123	17446.3	12350.5	19272.7	20968.3	16813.6	22503.2	16536.8	20228.8	14516.6	13439.9	21610.5	20083	16381.5	20703.9	16698.5	20612.9	20293	15443.7	20626.9	17776.8	17924.4	22299.2	15785.6	19791.3	21780.7	24325.4	16410.9	17621.8	16384.7	16208.5	22473.7	21353.6	24753.3	28341.7	27894	30421.4	16416.1	21188.5	22230.5	27526.3	29325.1
	16954.5	22582.3	17514	16742.9	14425	17419.2	20499.9	19075.9	17400.3	12322.3	19224.3	20913.6	16777.7	22449.6	16496.9	20184.7	14484.6	13413.5	21561.1	20035.3	16344.1	20658.4	16666.6	20568.7	20243.1	15416.1	20583.6	17735.2	17880.7	22251.7	15746.5	19752.1	21742.4	24280.1	16372.5	17581.5	16347.4	16171.1	22433.8	21313.7	24710.9	28288.4	27851.3	30374.4	16382	21149.7	22192.7	27485.4	29286.8
	16913.5	22528.5	17468.2	16698.1	14393.2	17378.3	20448.6	19029	17354.5	12294.2	19176.2	20859	16742	22396.1	16457.2	20140.8	14452.8	13387.1	21511.7	19987.8	16306.8	20613.1	16634.8	20524.7	20193.4	15388.5	20540.4	17693.8	17837.1	22204.3	15707.5	19713.1	21704.3	24234.8	16334.3	17541.2	16310.3	16133.8	22394.1	21273.9	24668.6	28235.1	27808.7	30327.4	16348	21111	22155	27444.6	29248.5
	16872.6	22474.9	17422.6	16653.4	14361.5	17337.6	20397.4	18982.2	17308.7	12266.3	19128.1	20804.6	16706.3	22342.7	16417.5	20096.9	14421	13360.9	21462.5	19940.4	16269.6	20567.8	16603.2	20480.8	20143.8	15361.1	20497.4	17652.3	17793.7	22156.9	15668.6	19674.3	21666.2	24189.7	16296.1	17501.1	16273.1	16096.6	22354.4	21234.2	24626.5	28181.9	27766.1	30280.3	16314.2	21072.5	22117.5	27403.8	29210.1
	16831.9	22421.4	17377.2	16608.9	14329.9	17297	20346.4	18935.6	17263.1	12238.4	19080.3	20750.4	16670.7	22289.4	16377.9	20053.1	14389.4	13334.8	21413.5	19893	16232.6	20522.7	16571.6	20437	20094.2	15333.8	20454.4	17611	17750.3	22109.7	15629.8	19635.5	21628.2	24144.6	16258.1	17461	16236	16059.5	22314.8	21194.6	24584.4	28128.8	27723.7	30233.3	16280.5	21034.1	22080	27363.1	29171.8
	16791.3	22368	17331.9	16564.5	14298.5	17256.6	20295.6	18889.2	17217.6	12210.7	19032.5	20696.3	16635.2	22236.2	16338.4	20009.4	14357.8	13308.8	21364.5	19845.8	16195.6	20477.6	16540.2	20393.2	20044.8	15306.6	20411.6	17569.7	17707.1	22062.5	15591.2	19596.8	21590.3	24099.6	16220.3	17421.1	16199	16022.6	22275.4	21155.2	24542.4	28075.8	27681.3	30186.2	16246.9	20995.8	22042.6	27322.3	29133.5
	16750.9	22314.7	17286.8	16520.3	14267.1	17216.2	20245	18842.9	17172.2	12183.1	18985	20642.4	16599.8	22183.2	16299	19965.9	14326.4	13282.9	21315.7	19798.7	16158.7	20432.7	16508.9	20349.6	19995.5	15279.5	20368.9	17528.4	17663.9	22015.3	15552.6	19558.2	21552.5	24054.7	16182.6	17381.2	16162	15985.7	22236	21115.8	24500.5	28022.8	27639	30139.2	16213.4	20957.7	22005.4	27281.6	29095.1
	16710.6	22261.5	17241.9	16476.3	14235.8	17176	20194.5	18796.8	17127	12155.6	18937.6	20588.7	16564.5	22130.2	16259.7	19922.4	14295.1	13257.1	21267	19751.8	16122	20387.8	16477.7	20306.1	19946.3	15252.5	20326.4	17487.2	17620.9	21968.3	15514.2	19519.8	21514.8	24009.8	16145	17341.5	16125.1	15949	22196.8	21076.6	24458.8	27970	27596.8	30092.2	16180.1	20919.6	21968.2	27241	29056.8
	16670.4	22208.4	17197.1	16432.4	14204.7	17135.9	20144.2	18750.8	17081.9	12128.2	18890.3	20535.1	16529.3	22077.3	16220.5	19879	14263.8	13231.5	21218.5	19704.9	16085.3	20343.1	16446.6	20262.6	19897.2	15225.6	20284	17446.1	17578	21921.4	15475.9	19481.4	21477.2	23965	16107.5	17301.9	16088.3	15912.4	22157.6	21037.4	24417.1	27917.2	27554.6	30045.1	16146.8	20881.7	21931.1	27200.3	29018.4
	16630.4	22155.4	17152.5	16388.7	14173.6	17095.9	20094.1	18705	17037	12100.9	18843.2	20481.7	16494.2	22024.5	16181.4	19835.7	14232.7	13205.9	21170.1	19658.2	16048.8	20298.4	16415.7	20219.2	19848.2	15198.8	20241.6	17405	17535.2	21874.5	15437.7	19443.2	21439.6	23920.3	16070.2	17262.4	16051.5	15876	22118.6	20998.4	24375.5	27864.5	27512.5	29998.1	16113.7	20844	21894.1	27159.7	28980.1
	16590.5	22102.5	17108	16345.2	14142.6	17056	20044.1	18659.3	16992.1	12073.7	18796.3	20428.5	16459.2	21971.8	16142.3	19792.5	14201.7	13180.4	21121.8	19611.5	16012.3	20253.9	16384.8	20176	19799.3	15172.2	20199.5	17364	17492.5	21827.7	15399.6	19405	21402.2	23875.7	16033	17222.9	16014.7	15839.6	22079.7	20959.5	24334	27811.8	27470.5	29951	16080.7	20806.3	21857.2	27119.1	28941.7
	16550.7	22049.7	17063.7	16301.8	14111.8	17016.3	19994.3	18613.8	16947.4	12046.6	18749.5	20375.4	16424.3	21919.3	16103.4	19749.4	14170.8	13155	21073.6	19565	15976	20209.5	16354.1	20132.8	19750.5	15145.6	20157.4	17323.1	17449.9	21781	15361.7	19367	21364.8	23831.2	15996	17183.6	15978.1	15803.4	22040.9	20920.6	24292.7	27759.3	27428.6	29904	16047.9	20768.8	21820.4	27078.5	28903.3
	16511.1	21997	17019.6	16258.5	14081	16976.7	19944.6	18568.5	16902.8	12019.7	18702.9	20322.5	16389.5	21866.8	16064.5	19706.3	14140	13129.8	21025.6	19518.6	15939.8	20165.2	16323.5	20089.7	19701.8	15119.1	20115.4	17282.2	17407.4	21734.3	15323.8	19329.1	21327.6	23786.7	15959	17144.4	15941.4	15767.3	22002.2	20881.9	24251.4	27706.8	27386.7	29856.9	16015.1	20731.4	21783.7	27038	28865
	16471.6	21944.4	16975.6	16215.5	14050.4	16937.2	19895.2	18523.3	16858.4	11992.8	18656.4	20269.7	16354.8	21814.4	16025.7	19663.4	14109.4	13104.6	20977.7	19472.3	15903.7	20120.9	16293	20046.7	19653.2	15092.8	20073.6	17241.4	17365	21687.8	15286.1	19291.3	21290.4	23742.3	15922.3	17105.3	15904.9	15731.3	21963.5	20843.3	24210.2	27654.4	27344.9	29809.9	15982.5	20694.2	21747.1	26997.5	28826.6
	16432.3	21892	16931.7	16172.6	14019.8	16897.8	19845.8	18478.2	16814.1	11966	18610.1	20217.1	16320.2	21762.2	15987.1	19620.6	14078.8	13079.5	20929.9	19426.2	15867.7	20076.8	16262.6	20003.8	19604.7	15066.5	20031.9	17200.7	17322.8	21641.3	15248.5	19253.5	21253.3	23698	15885.6	17066.3	15868.4	15695.4	21925	20804.8	24169.2	27602.1	27303.2	29762.9	15950	20657.1	21710.6	26957	28788.2
	16393	21839.6	16888.1	16129.9	13989.4	16858.5	19796.7	18433.4	16769.9	11939.4	18563.9	20164.7	16285.6	21710	15948.5	19577.9	14048.3	13054.6	20882.3	19380.1	15831.8	20032.8	16232.4	19961.1	19556.3	15040.4	19990.4	17160	17280.6	21594.9	15211	19215.9	21216.3	23653.7	15849.1	17027.4	15831.9	15659.7	21886.7	20766.4	24128.2	27549.9	27261.5	29715.8	15917.6	20620	21674.2	26916.6	28749.8
	16353.9	21787.3	16844.6	16087.3	13959	16819.4	19747.7	18388.7	16725.9	11912.9	18517.9	20112.5	16251.2	21657.9	15910	19535.2	14017.9	13029.7	20834.7	19334.2	15796	19988.9	16202.2	19918.4	19508.1	15014.3	19948.9	17119.4	17238.6	21548.6	15173.6	19178.4	21179.4	23609.6	15812.7	16988.7	15795.6	15624.1	21848.4	20728.1	24087.3	27497.8	27220	29668.8	15885.3	20583.2	21637.9	26876.2	28711.4
	16315	21735.2	16801.2	16044.9	13928.8	16780.4	19698.9	18344.1	16682	11886.5	18472.1	20060.4	16216.9	21606	15871.6	19492.7	13987.7	13005	20787.4	19288.4	15760.3	19945.1	16172.2	19875.7	19459.9	14988.4	19907.6	17078.8	17196.7	21502.4	15136.4	19141	21142.6	23565.5	15776.5	16950	15759.3	15588.6	21810.2	20690	24046.5	27445.7	27178.5	29621.8	15853.2	20546.4	21601.6	26835.8	28673
	16276.2	21683.1	16758	16002.6	13898.6	16741.5	19650.2	18299.7	16638.2	11860.1	18426.4	20008.5	16182.6	21554.2	15833.3	19450.3	13957.5	12980.3	20740.1	19242.7	15724.7	19901.4	16142.3	19833.2	19411.8	14962.5	19866.4	17038.4	17154.8	21456.2	15099.2	19103.8	21105.8	23521.5	15740.3	16911.4	15723	15553.2	21772.1	20651.9	24005.9	27393.7	27137	29574.8	15821.1	20509.8	21565.5	26795.5	28634.6
	16237.5	21631.2	16715	15960.5	13868.6	16702.7	19601.7	18255.5	16594.5	11833.9	18380.8	19956.7	16148.5	21502.4	15795	19407.9	13927.5	12955.8	20693	19197.1	15689.3	19857.8	16112.5	19790.8	19363.9	14936.8	19825.3	16997.9	17113.1	21410.1	15062.2	19066.6	21069.2	23477.5	15704.4	16872.9	15686.8	15517.9	21734.1	20613.9	23965.3	27341.9	27095.7	29527.7	15789.2	20473.3	21529.5	26755.2	28596.3
	16199	21579.4	16672.1	15918.6	13838.6	16664	19553.4	18211.4	16551	11807.8	18335.4	19905.1	16114.4	21450.8	15756.9	19365.7	13897.6	12931.3	20646	19151.6	15653.9	19814.3	16082.8	19748.5	19316.1	14911.2	19784.4	16957.6	17071.5	21364.2	15025.3	19029.5	21032.6	23433.7	15668.5	16834.6	15650.7	15482.8	21696.3	20576.1	23924.8	27290.1	27054.4	29480.7	15757.4	20436.9	21493.5	26714.9	28557.9
	16160.5	21527.6	16629.4	15876.8	13808.7	16625.5	19505.2	18167.5	16507.6	11781.8	18290.2	19853.7	16080.5	21399.3	15718.9	19323.5	13867.7	12907	20599.1	19106.3	15618.6	19770.9	16053.2	19706.3	19268.3	14885.7	19743.5	16917.3	17030	21318.3	14988.5	18992.5	20996.2	23389.9	15632.8	16796.3	15614.6	15447.7	21658.5	20538.3	23884.5	27238.4	27013.2	29433.7	15725.7	20400.7	21457.6	26674.6	28519.5
	16122.3	21476	16586.9	15835.2	13779	16587.1	19457.2	18123.7	16464.4	11755.9	18245.1	19802.4	16046.6	21347.9	15680.9	19281.5	13838	12882.7	20552.4	19061.1	15583.5	19727.7	16023.8	19664.1	19220.7	14860.2	19702.8	16877.1	16988.7	21272.5	14951.8	18955.7	20959.8	23346.2	15597.2	16758.1	15578.6	15412.8	21620.9	20500.6	23844.2	27186.7	26972.1	29386.8	15694.2	20364.6	21421.9	26634.4	28481.1
	16084.1	21424.5	16544.5	15793.8	13749.3	16548.8	19409.4	18080.1	16421.3	11730.1	18200.2	19751.4	16012.8	21296.5	15643.1	19239.5	13808.4	12858.6	20505.8	19015.9	15548.5	19684.5	15994.4	19622.1	19173.2	14834.9	19662.2	16837	16947.4	21226.7	14915.3	18918.9	20923.5	23302.5	15561.8	16720.1	15542.7	15378	21583.3	20463.1	23804	27135.2	26931.1	29339.8	15662.7	20328.6	21386.2	26594.3	28442.7
	16046.1	21373.1	16502.2	15752.5	13719.8	16510.6	19361.7	18036.6	16378.3	11704.5	18155.4	19700.4	15979.2	21245.3	15605.3	19197.6	13778.9	12834.5	20459.3	18970.9	15513.6	19641.4	15965.2	19580.2	19125.8	14809.7	19621.8	16796.9	16906.2	21181.1	14878.8	18882.3	20887.3	23259	15526.4	16682.1	15506.8	15343.4	21545.9	20425.7	23763.9	27083.8	26890.1	29292.8	15631.4	20292.7	21350.6	26554.1	28404.3
	16008.3	21321.8	16460.2	15711.4	13690.3	16472.5	19314.2	17993.3	16335.5	11678.9	18110.8	19649.7	15945.6	21194.3	15567.7	19155.9	13749.5	12810.6	20412.9	18926.1	15478.7	19598.5	15936	19538.3	19078.5	14784.6	19581.4	16756.9	16865.2	21135.5	14842.5	18845.7	20851.1	23215.5	15491.2	16644.3	15471	15308.8	21508.5	20388.3	23723.9	27032.4	26849.2	29245.8	15600.2	20257	21315.1	26514	28365.9
	15970.5	21270.6	16418.3	15670.4	13661	16434.6	19266.8	17950.2	16292.8	11653.4	18066.3	19599.1	15912.1	21143.3	15530.1	19114.2	13720.2	12786.7	20366.7	18881.3	15444	19555.6	15907	19496.6	19031.3	14759.6	19541.2	16717	16824.3	21090	14806.3	18809.3	20815.1	23172.1	15456.2	16606.6	15435.3	15274.4	21471.3	20351.1	23684.1	26981.1	26808.4	29198.9	15569.1	20221.4	21279.7	26473.9	28327.5
	15932.9	21219.5	16376.5	15629.6	13631.7	16396.8	19219.6	17907.2	16250.2	11628	18022	19548.6	15878.7	21092.4	15492.7	19072.6	13691	12763	20320.6	18836.7	15409.4	19512.9	15878.1	19454.9	18984.2	14734.7	19501.1	16677.1	16783.4	21044.6	14770.2	18772.9	20779.2	23128.8	15421.3	16568.9	15399.6	15240	21434.2	20313.9	23644.3	26929.9	26767.6	29152	15538.1	20185.9	21244.4	26433.9	28289.1
	15895.5	21168.5	16334.9	15589	13602.6	16359.1	19172.6	17864.3	16207.8	11602.8	17977.8	19498.3	15845.4	21041.6	15455.3	19031.2	13661.9	12739.3	20274.7	18792.1	15374.9	19470.3	15849.4	19413.4	18937.2	14709.9	19461.1	16637.3	16742.7	20999.3	14734.2	18736.7	20743.3	23085.5	15386.5	16531.4	15364	15205.8	21397.1	20276.9	23604.6	26878.9	26727	29105	15507.2	20150.5	21209.2	26393.9	28250.7
	15858.1	21117.7	16293.5	15548.5	13573.5	16321.5	19125.7	17821.6	16165.5	11577.6	17933.8	19448.2	15812.2	20991	15418	18989.8	13632.9	12715.8	20228.8	18747.7	15340.6	19427.8	15820.7	19371.9	18890.4	14685.2	19421.3	16597.6	16702.1	20954.1	14698.4	18700.6	20707.5	23042.4	15351.8	16494	15328.5	15171.8	21360.2	20240	23565	26827.9	26686.4	29058.1	15476.4	20115.3	21174.1	26353.9	28212.4
	15821	21066.9	16252.2	15508.2	13544.5	16284	19079	17779.1	16123.4	11552.5	17889.9	19398.3	15779.1	20940.4	15380.8	18948.5	13604	12692.3	20183.1	18703.4	15306.3	19385.3	15792.1	19330.5	18843.6	14660.6	19381.5	16557.9	16661.6	20908.9	14662.6	18664.6	20671.8	22999.3	15317.3	16456.7	15293	15137.8	21323.4	20203.2	23525.6	26777	26645.8	29011.2	15445.8	20080.2	21139.1	26314	28174
	15783.9	21016.3	16211.1	15468.1	13515.7	16246.6	19032.5	17736.7	16081.3	11527.6	17846.2	19348.5	15746.1	20890	15343.7	18907.3	13575.2	12668.9	20137.5	18659.2	15272.1	19343	15763.7	19289.2	18797	14636.1	19341.9	16518.4	16621.3	20863.9	14627	18628.7	20636.2	22956.2	15282.9	16419.5	15257.6	15103.9	21286.7	20166.4	23486.2	26726.1	26605.4	28964.3	15415.3	20045.2	21104.1	26274.1	28135.6
	15747	20965.7	16170.1	15428.1	13486.9	16209.4	18986.1	17694.5	16039.5	11502.7	17802.6	19298.9	15713.2	20839.7	15306.7	18866.2	13546.5	12645.7	20092.1	18615.2	15238.1	19300.8	15735.3	19248.1	18750.5	14611.7	19302.5	16478.9	16581	20818.9	14591.5	18592.9	20600.7	22913.3	15248.6	16382.4	15222.2	15070.2	21250.1	20129.8	23446.9	26675.4	26565	28917.5	15384.9	20010.3	21069.3	26234.3	28097.2
	15710.2	20915.3	16129.3	15388.2	13458.2	16172.3	18939.9	17652.5	15997.7	11478	17759.2	19249.4	15680.4	20789.5	15269.8	18825.2	13518	12622.5	20046.8	18571.2	15204.1	19258.7	15707.1	19207	18704	14587.4	19263.1	16439.4	16540.8	20774	14556.1	18557.2	20565.2	22870.4	15214.5	16345.4	15187	15036.6	21213.6	20093.3	23407.7	26624.8	26524.7	28870.6	15354.6	19975.6	21034.5	26194.4	28058.9
	15673.5	20865	16088.6	15348.6	13429.7	16135.3	18893.8	17610.5	15956.1	11453.3	17715.9	19200.1	15647.6	20739.4	15233	18784.3	13489.5	12599.5	20001.6	18527.4	15170.3	19216.7	15679	19166	18657.7	14563.2	19223.9	16400.1	16500.8	20729.2	14520.9	18521.6	20529.9	22827.6	15180.4	16308.5	15151.8	15003.1	21177.2	20056.9	23368.6	26574.2	26484.5	28823.8	15324.4	19941	20999.8	26154.7	28020.5
	15637	20814.8	16048.1	15309	13401.2	16098.4	18847.9	17568.8	15914.7	11428.8	17672.8	19151	15615	20689.4	15196.3	18743.5	13461.1	12576.5	19956.5	18483.7	15136.5	19174.9	15651	19125.1	18611.5	14539.1	19184.7	16360.8	16460.8	20684.5	14485.7	18486.1	20494.6	22784.9	15146.6	16271.7	15116.6	14969.7	21140.9	20020.6	23329.6	26523.8	26444.4	28777	15294.3	19906.5	20965.2	26114.9	27982.2
	15600.6	20764.7	16007.8	15269.7	13372.8	16061.7	18802.1	17527.2	15873.3	11404.3	17629.9	19102	15582.5	20639.5	15159.7	18702.8	13432.9	12553.6	19911.6	18440.1	15102.9	19133.1	15623.1	19084.3	18565.4	14515.1	19145.7	16321.6	16421	20639.9	14450.7	18450.7	20459.4	22742.3	15112.8	16235	15081.6	14936.5	21104.7	19984.4	23290.7	26473.4	26404.3	28730.2	15264.4	19872.1	20930.7	26075.2	27943.8
	15564.4	20714.7	15967.6	15230.5	13344.5	16025	18756.6	17485.7	15832.1	11379.9	17587.1	19053.2	15550	20589.7	15123.2	18662.2	13404.7	12530.9	19866.8	18396.7	15069.4	19091.4	15595.3	19043.6	18519.5	14491.2	19106.9	16282.4	16381.3	20595.3	14415.8	18415.4	20424.3	22699.7	15079.2	16198.4	15046.6	14903.3	21068.6	19948.3	23251.9	26423.2	26364.3	28683.4	15234.5	19837.9	20896.3	26035.6	27905.5
	15528.3	20664.8	15927.6	15191.5	13316.3	15988.5	18711.1	17444.4	15791.1	11355.7	17544.4	19004.6	15517.6	20540.1	15086.8	18621.7	13376.7	12508.2	19822.1	18353.3	15036	19049.9	15567.6	19003	18473.6	14467.4	19068.1	16243.4	16341.7	20550.8	14381	18380.2	20389.3	22657.2	15045.7	16161.9	15011.7	14870.3	21032.6	19912.3	23213.2	26373	26324.4	28636.6	15204.8	19803.8	20862	25995.9	27867.1
	15492.3	20615	15887.8	15152.6	13288.2	15952.1	18665.9	17403.3	15750.2	11331.5	17501.9	18956.1	15485.4	20490.5	15050.5	18581.3	13348.7	12485.6	19777.6	18310.1	15002.7	19008.4	15540	18962.5	18427.8	14443.7	19029.5	16204.4	16302.2	20506.5	14346.3	18345.2	20354.4	22614.8	15012.3	16125.5	14976.8	14837.4	20996.7	19876.4	23174.7	26323	26284.6	28589.9	15175.2	19769.8	20827.8	25956.3	27828.8
	15456.5	20565.4	15848	15113.9	13260.3	15915.8	18620.7	17362.3	15709.4	11307.5	17459.6	18907.8	15453.2	20441.1	15014.2	18541	13320.9	12463.1	19733.1	18266.9	14969.5	18967.1	15512.6	18922.1	18382.2	14420.1	18991	16165.5	16262.8	20462.2	14311.8	18310.2	20319.6	22572.5	14979.1	16089.3	14942	14804.6	20960.9	19840.6	23136.2	26273	26244.8	28543.1	15145.7	19735.9	20793.6	25916.8	27790.5
	15420.8	20515.8	15808.5	15075.3	13232.4	15879.6	18575.8	17321.5	15668.8	11283.5	17417.4	18859.6	15421.1	20391.8	14978.1	18500.8	13293.2	12440.7	19688.8	18223.9	14936.4	18925.9	15485.2	18881.8	18336.7	14396.6	18952.6	16126.6	16223.6	20418	14277.3	18275.3	20284.8	22530.2	14946	16053.1	14907.3	14771.9	20925.3	19804.9	23097.8	26223.1	26205.1	28496.4	15116.3	19702.2	20759.5	25877.3	27752.2
	15385.2	20466.4	15769.1	15037	13204.6	15843.5	18531	17280.8	15628.3	11259.7	17375.3	18811.6	15389.1	20342.6	14942.1	18460.6	13265.5	12418.4	19644.7	18181.1	14903.5	18884.7	15458	18841.6	18291.3	14373.2	18914.3	16087.9	16184.4	20373.9	14243	18240.6	20250.1	22488	14913	16017.1	14872.7	14739.3	20889.7	19769.3	23059.5	26173.3	26165.5	28449.7	15087	19668.5	20725.6	25837.8	27713.9
	15349.8	20417	15729.9	14998.7	13176.8	15807.6	18486.4	17240.3	15587.9	11235.9	17333.4	18763.8	15357.3	20293.5	14906.1	18420.6	13238	12396.2	19600.7	18138.3	14870.6	18843.7	15430.8	18801.5	18246	14349.8	18876.2	16049.2	16145.4	20329.8	14208.8	18205.9	20215.5	22445.9	14880.2	15981.1	14838.1	14706.8	20854.2	19733.8	23021.3	26123.6	26126	28403.1	15057.8	19635	20691.7	25798.4	27675.6
	15314.5	20367.8	15690.8	14960.6	13149.2	15771.7	18441.9	17199.9	15547.7	11212.3	17291.6	18716.1	15325.5	20244.5	14870.3	18380.7	13210.6	12374.1	19556.7	18095.6	14837.8	18802.8	15403.8	18761.5	18200.8	14326.6	18838.2	16010.6	16106.4	20285.9	14174.7	18171.4	20181	22403.9	14847.4	15945.3	14803.6	14674.5	20818.9	19698.4	22983.1	26074	26086.5	28356.4	15028.8	19601.7	20657.9	25759	27637.3
	15279.3	20318.7	15651.9	14922.7	13121.7	15736	18397.6	17159.6	15507.6	11188.7	17250	18668.6	15293.7	20195.6	14834.6	18340.8	13183.2	12352.1	19513	18053.1	14805.2	18762	15376.9	18721.6	18155.7	14303.5	18800.3	15972.1	16067.6	20242	14140.7	18136.9	20146.6	22361.9	14814.8	15909.5	14769.2	14642.3	20783.6	19663.1	22945.1	26024.6	26047.2	28309.8	14999.8	19568.4	20624.1	25719.7	27599
	15244.3	20269.7	15613.1	14885	13094.3	15700.4	18353.4	17119.6	15467.7	11165.2	17208.6	18621.3	15262.1	20146.9	14798.9	18301.1	13156	12330.2	19469.3	18010.7	14772.6	18721.4	15350.1	18681.7	18110.7	14280.5	18762.5	15933.6	16028.9	20198.3	14106.9	18102.6	20112.2	22320	14782.4	15873.9	14734.9	14610.2	20748.4	19627.9	22907.2	25975.2	26007.9	28263.2	14971	19535.3	20590.5	25680.4	27560.7
	15209.4	20220.8	15574.5	14847.4	13067	15664.9	18309.4	17079.6	15427.9	11141.9	17167.3	18574.1	15230.6	20098.2	14763.4	18261.5	13128.9	12308.4	19425.8	17968.4	14740.2	18680.8	15323.4	18642	18065.9	14257.6	18724.8	15895.3	15990.3	20154.6	14073.2	18068.4	20078	22278.2	14750	15838.3	14700.6	14578.2	20713.4	19592.9	22869.4	25925.9	25968.6	28216.6	14942.2	19502.3	20557	25641.1	27522.5
	15174.6	20172	15536.1	14810	13039.7	15629.6	18265.6	17039.9	15388.2	11118.6	17126.1	18527.1	15199.2	20049.7	14727.9	18221.9	13101.9	12286.7	19382.4	17926.2	14707.9	18640.3	15296.8	18602.4	18021.1	14234.8	18687.3	15857	15951.8	20111	14039.5	18034.2	20043.8	22236.5	14717.8	15802.9	14666.4	14546.3	20678.4	19557.9	22831.7	25876.7	25929.5	28170.1	14913.6	19469.4	20523.5	25601.9	27484.2
	15140	20123.4	15497.8	14772.7	13012.6	15594.3	18221.9	17000.3	15348.7	11095.4	17085.1	18480.2	15167.8	20001.3	14692.6	18182.5	13075	12265	19339.1	17884.2	14675.7	18600	15270.3	18562.8	17976.5	14212.1	18649.9	15818.8	15913.5	20067.5	14006	18000.2	20009.7	22194.8	14685.7	15767.6	14632.3	14514.5	20643.6	19523	22794.1	25827.6	25890.4	28123.6	14885.1	19436.6	20490.1	25562.7	27446
	15105.5	20074.8	15459.6	14735.6	12985.6	15559.2	18178.3	16960.8	15309.3	11072.3	17044.2	18433.5	15136.6	19953	14657.3	18143.1	13048.2	12243.5	19296	17842.2	14643.6	18559.7	15243.9	18523.4	17932	14189.4	18612.6	15780.6	15875.2	20024	13972.7	17966.3	19975.7	22153.3	14653.8	15732.4	14598.2	14482.9	20608.8	19488.2	22756.6	25778.6	25851.4	28077.1	14856.7	19404	20456.8	25523.6	27407.7
	15071.1	20026.4	15421.6	14698.6	12958.6	15524.2	18135	16921.5	15270.1	11049.4	17003.5	18386.9	15105.4	19904.9	14622.2	18103.9	13021.4	12222	19253	17800.4	14611.6	18519.6	15217.6	18484.1	17887.6	14166.9	18575.4	15742.6	15837	19980.7	13939.4	17932.5	19941.7	22111.8	14622	15697.3	14564.2	14451.3	20574.2	19453.5	22719.1	25729.7	25812.5	28030.6	14828.4	19371.5	20423.6	25484.5	27369.5
	15036.9	19978	15383.8	14661.8	12931.8	15489.2	18091.7	16882.3	15231	11026.5	16963	18340.5	15074.4	19856.8	14587.1	18064.7	12994.8	12200.7	19210.1	17758.7	14579.7	18479.6	15191.4	18444.8	17843.3	14144.5	18538.3	15704.6	15799	19937.5	13906.3	17898.8	19907.9	22070.3	14590.2	15662.2	14530.3	14419.9	20539.6	19418.9	22681.8	25680.9	25773.7	27984.1	14800.3	19339.1	20390.5	25445.4	27331.3
	15002.8	19929.8	15346.2	14625.1	12905	15454.5	18048.7	16843.3	15192.1	11003.7	16922.5	18294.3	15043.4	19808.8	14552.2	18025.7	12968.3	12179.4	19167.3	17717.1	14547.9	18439.7	15165.3	18405.7	17799.1	14122.2	18501.4	15666.7	15761.1	19894.3	13873.2	17865.1	19874.1	22029	14558.7	15627.3	14496.5	14388.6	20505.2	19384.4	22644.6	25632.2	25734.9	27937.7	14772.2	19306.8	20357.5	25406.4	27293.1
	14968.8	19881.7	15308.6	14588.7	12878.3	15419.8	18005.8	16804.4	15153.2	10981	16882.3	18248.3	15012.5	19761	14517.3	17986.7	12941.9	12158.3	19124.7	17675.6	14516.2	18399.9	15139.4	18366.6	17755	14099.9	18464.6	15628.9	15723.3	19851.2	13840.3	17831.6	19840.4	21987.7	14527.2	15592.5	14462.8	14357.4	20470.8	19350	22607.5	25583.6	25696.2	27891.3	14744.2	19274.6	20324.5	25367.5	27254.9
	14935	19833.7	15271.3	14552.3	12851.7	15385.2	17963	16765.7	15114.6	10958.4	16842.2	18202.3	14981.7	19713.3	14482.6	17947.9	12915.6	12137.2	19082.2	17634.3	14484.7	18360.2	15113.5	18327.7	17711.1	14077.8	18427.9	15591.2	15685.6	19808.3	13807.6	17798.2	19806.8	21946.5	14495.9	15557.8	14429.1	14326.3	20436.6	19315.7	22570.4	25535.1	25657.6	27845	14716.4	19242.6	20291.6	25328.5	27216.8
	14901.3	19785.8	15234.1	14516.2	12825.3	15350.8	17920.4	16727.1	15076	10935.9	16802.2	18156.6	14951	19665.7	14447.9	17909.1	12889.4	12116.2	19039.8	17593.1	14453.2	18320.6	15087.7	18288.8	17667.3	14055.7	18391.3	15553.5	15648	19765.4	13774.9	17764.9	19773.3	21905.4	14464.7	15523.2	14395.5	14295.3	20402.5	19281.5	22533.5	25486.7	25619.1	27798.6	14688.6	19210.7	20258.8	25289.7	27178.6
	14867.8	19738	15197	14480.2	12798.9	15316.4	17878	16688.7	15037.6	10913.5	16762.4	18111	14920.4	19618.2	14413.4	17870.4	12863.3	12095.3	18997.6	17551.9	14421.9	18281.1	15062.1	18250.1	17623.5	14033.8	18354.9	15516	15610.5	19722.6	13742.3	17731.7	19739.9	21864.3	14433.6	15488.8	14362	14264.5	20368.4	19247.4	22496.6	25438.4	25580.7	27752.3	14661	19178.9	20226.1	25250.8	27140.5
	14834.3	19690.4	15160.1	14444.3	12772.6	15282.2	17835.7	16650.4	14999.4	10891.1	16722.7	18065.6	14889.9	19570.9	14378.9	17831.9	12837.3	12074.5	18955.4	17511	14390.6	18241.8	15036.5	18211.4	17579.9	14011.9	18318.6	15478.5	15573.1	19679.9	13709.9	17698.6	19706.5	21823.3	14402.7	15454.4	14328.5	14233.7	20334.5	19213.4	22459.9	25390.2	25542.3	27706.1	14633.5	19147.2	20193.5	25212	27102.4
	14801	19642.8	15123.4	14408.6	12746.4	15248.1	17793.5	16612.3	14961.3	10868.9	16683.1	18020.3	14859.5	19523.6	14344.6	17793.4	12811.4	12053.8	18913.4	17470.1	14359.5	18202.5	15011.1	18172.8	17536.4	13990.2	18282.3	15441.1	15535.9	19637.2	13677.6	17665.6	19673.2	21782.4	14371.9	15420.1	14295.1	14203.1	20300.6	19179.5	22423.2	25342.1	25504	27659.8	14606	19115.7	20160.9	25173.3	27064.2
	14767.9	19595.4	15086.8	14373.1	12720.3	15214.1	17751.5	16574.3	14923.3	10846.8	16643.8	17975.2	14829.1	19476.5	14310.3	17755	12785.6	12033.2	18871.6	17429.3	14328.5	18163.4	14985.7	18134.4	17493.1	13968.5	18246.3	15403.7	15498.7	19594.7	13645.4	17632.8	19640	21741.6	14341.2	15385.9	14261.9	14172.6	20266.9	19145.7	22386.7	25294.2	25465.8	27613.6	14578.7	19084.3	20128.5	25134.6	27026.1
	14734.9	19548	15050.4	14337.7	12694.2	15180.2	17709.7	16536.5	14885.5	10824.7	16604.5	17930.2	14798.9	19429.5	14276.1	17716.7	12759.9	12012.6	18829.8	17388.7	14297.6	18124.3	14960.5	18096	17449.8	13946.9	18210.3	15366.5	15461.7	19552.2	13613.3	17600	19606.9	21700.8	14310.6	15351.8	14228.6	14142.2	20233.3	19112	22350.2	25246.3	25427.6	27567.4	14551.5	19053	20096.1	25096	26988.1
	14702	19500.8	15014.1	14302.4	12668.3	15146.4	17668	16498.8	14847.8	10802.8	16565.4	17885.4	14768.7	19382.6	14242.1	17678.5	12734.3	11992.2	18788.2	17348.1	14266.8	18085.4	14935.4	18057.7	17406.7	13925.5	18174.4	15329.3	15424.7	19509.9	13581.3	17567.3	19573.8	21660.2	14280.1	15317.9	14195.5	14111.9	20199.7	19078.4	22313.9	25198.5	25389.6	27521.3	14524.4	19021.8	20063.8	25057.4	26950
	14669.2	19453.7	14978	14267.4	12642.5	15112.8	17626.5	16461.3	14810.3	10780.9	16526.5	17840.8	14738.7	19335.8	14208.1	17640.4	12708.8	11971.9	18746.7	17307.7	14236.1	18046.6	14910.3	18019.5	17363.6	13904.1	18138.7	15292.3	15387.9	19467.6	13549.5	17534.7	19540.9	21619.6	14249.8	15284	14162.4	14081.7	20166.3	19044.9	22277.6	25150.8	25351.6	27475.1	14497.4	18990.7	20031.6	25018.8	26911.9
	14636.6	19406.7	14942	14232.5	12616.7	15079.2	17585.1	16423.9	14772.9	10759.2	16487.7	17796.3	14708.7	19289.1	14174.3	17602.5	12683.4	11951.6	18705.4	17267.4	14205.5	18007.9	14885.4	17981.5	17320.7	13882.8	18103.1	15255.3	15351.2	19425.4	13517.8	17502.2	19508	21579	14219.6	15250.2	14129.5	14051.6	20133	19011.5	22241.5	25103.3	25313.7	27429.1	14470.5	18959.8	19999.4	24980.3	26873.9
	14604.1	19359.9	14906.2	14197.7	12591.1	15045.8	17543.9	16386.7	14735.6	10737.5	16449	17752	14678.8	19242.6	14140.5	17564.6	12658.1	11931.4	18664.1	17227.3	14175	17969.3	14860.6	17943.5	17277.9	13861.6	18067.6	15218.4	15314.6	19383.4	13486.1	17469.9	19475.2	21538.6	14189.5	15216.6	14096.6	14021.6	20099.7	18978.2	22205.4	25055.8	25275.9	27383	14443.7	18928.9	19967.4	24941.8	26835.9
	14571.7	19313.1	14870.5	14163.1	12565.5	15012.5	17502.9	16349.6	14698.5	10715.9	16410.5	17707.8	14649	19196.2	14106.8	17526.8	12632.9	11911.4	18623	17187.2	14144.6	17930.9	14835.8	17905.6	17235.2	13840.5	18032.2	15181.6	15278.2	19341.3	13454.6	17437.6	19442.5	21498.2	14159.6	15183	14063.7	13991.8	20066.6	18944.9	22169.4	25008.4	25238.1	27337	14417.1	18898.2	19935.4	24903.4	26797.9
	14539.5	19266.4	14835	14128.7	12540	14979.3	17462	16312.7	14661.5	10694.4	16372.1	17663.8	14619.3	19149.9	14073.3	17489.1	12607.9	11891.4	18582	17147.3	14114.4	17892.5	14811.2	17867.8	17192.6	13819.5	17997	15144.8	15241.8	19299.4	13423.3	17405.4	19409.8	21457.9	14129.7	15149.6	14031	13962	20033.6	18911.8	22133.5	24961.2	25200.4	27291	14390.5	18867.6	19903.5	24865	26759.9
	14507.4	19219.9	14799.7	14094.4	12514.7	14946.2	17421.2	16275.9	14624.7	10673	16333.9	17620	14589.7	19103.7	14039.8	17451.5	12582.9	11871.5	18541.2	17107.5	14084.2	17854.2	14786.7	17830.1	17150.2	13798.6	17961.8	15108.2	15205.5	19257.6	13392	17373.3	19377.3	21417.7	14100	15116.2	13998.3	13932.4	20000.7	18878.8	22097.8	24914	25162.8	27245.1	14364	18837.2	19871.7	24826.7	26721.9
	14475.4	19173.5	14764.4	14060.2	12489.4	14913.2	17380.6	16239.2	14588	10651.7	16295.9	17576.3	14560.2	19057.6	14006.5	17414	12558	11851.7	18500.4	17067.7	14054.1	17816.1	14762.3	17792.5	17107.8	13777.8	17926.8	15071.6	15169.4	19215.9	13360.9	17341.4	19344.8	21377.5	14070.5	15083	13965.7	13902.9	19967.8	18845.9	22062.1	24867	25125.3	27199.2	14337.7	18806.8	19839.9	24788.4	26684
	14443.6	19127.2	14729.4	14026.3	12464.2	14880.3	17340.1	16202.8	14551.4	10630.5	16257.9	17532.8	14530.7	19011.7	13973.2	17376.5	12533.2	11831.9	18459.8	17028.2	14024.2	17778.1	14737.9	17755	17065.6	13757	17891.9	15035.1	15133.3	19174.2	13329.8	17309.5	19312.4	21337.4	14041	15049.9	13933.2	13873.5	19935.1	18813	22026.5	24820.1	25087.9	27153.3	14311.4	18776.6	19808.3	24750.2	26646.1
	14411.9	19081	14694.5	13992.4	12439.1	14847.6	17299.8	16166.4	14515	10609.4	16220.1	17489.4	14501.4	18965.8	13940.1	17339.2	12508.5	11812.3	18419.3	16988.7	13994.4	17740.2	14713.7	17717.7	17023.5	13736.4	17857.2	14998.7	15097.4	19132.7	13298.9	17277.7	19280	21297.4	14011.7	15016.8	13900.8	13844.2	19902.5	18780.3	21991	24773.2	25050.5	27107.4	14285.3	18746.5	19776.7	24712	26608.2
	14380.4	19034.9	14659.8	13958.8	12414	14814.9	17259.7	16130.2	14478.8	10588.3	16182.5	17446.1	14472.1	18920.1	13907	17302	12483.9	11792.7	18379	16949.3	13964.6	17702.3	14689.6	17680.4	16981.5	13715.9	17822.5	14962.4	15061.6	19091.2	13268.2	17246.1	19247.8	21257.5	13982.5	14983.9	13868.5	13815	19869.9	18747.7	21955.6	24726.5	25013.3	27061.6	14259.2	18716.5	19745.2	24673.9	26570.3
	14348.9	18988.9	14625.2	13925.2	12389.1	14782.4	17219.7	16094.1	14442.7	10567.4	16145	17403.1	14443	18874.5	13874	17264.9	12459.4	11773.3	18338.7	16910.1	13935	17664.7	14665.6	17643.2	16939.6	13695.4	17788	14926.2	15025.9	19049.9	13237.5	17214.5	19215.6	21217.7	13953.4	14951.1	13836.2	13785.9	19837.5	18715.1	21920.3	24679.9	24976.1	27015.9	14233.3	18686.6	19713.8	24635.8	26532.4
	14317.6	18943	14590.7	13891.9	12364.3	14750	17179.8	16058.2	14406.7	10546.5	16107.7	17360.2	14413.9	18829	13841.2	17227.9	12435	11753.9	18298.6	16871	13905.5	17627.1	14641.7	17606.1	16897.9	13675.1	17753.5	14890	14990.3	19008.6	13206.9	17183.1	19183.5	21177.9	13924.4	14918.3	13804	13756.9	19805.2	18682.7	21885.1	24633.4	24938.9	26970.2	14207.4	18656.9	19682.4	24597.8	26494.6
	14286.5	18897.3	14556.4	13858.7	12339.5	14717.7	17140.1	16022.5	14370.8	10525.8	16070.4	17317.4	14384.9	18783.7	13808.4	17191	12410.7	11734.6	18258.6	16832	13876.1	17589.6	14617.8	17569.1	16856.2	13654.8	17719.2	14854	14954.9	18967.4	13176.5	17151.7	19151.5	21138.2	13895.6	14885.7	13771.9	13728.1	19773	18650.3	21850	24587	24901.9	26924.5	14181.7	18627.2	19651.2	24559.8	26456.7
	14255.4	18851.7	14522.3	13825.6	12314.9	14685.5	17100.6	15986.8	14335.1	10505.1	16033.4	17274.8	14356	18738.5	13775.8	17154.2	12386.5	11715.4	18218.8	16793.1	13846.8	17552.3	14594.1	17532.2	16814.7	13634.6	17685.1	14818	14919.5	18926.3	13146.2	17120.5	19119.6	21098.5	13866.8	14853.2	13739.9	13699.3	19740.8	18618.1	21815	24540.7	24864.9	26878.9	14156.1	18597.7	19620	24521.9	26418.9
	14224.5	18806.2	14488.3	13792.7	12290.3	14653.4	17061.2	15951.4	14299.6	10484.5	15996.5	17232.4	14327.2	18693.3	13743.2	17117.4	12362.4	11696.3	18179.1	16754.4	13817.6	17515	14570.5	17495.3	16773.3	13614.5	17651	14782.2	14884.3	18885.3	13116	17089.3	19087.8	21059	13838.2	14820.8	13707.9	13670.7	19708.8	18585.9	21780	24494.5	24828	26833.3	14130.6	18568.3	19588.9	24484	26381.1
	14193.8	18760.8	14454.5	13760	12265.8	14621.4	17021.9	15916	14264.2	10464	15959.7	17190.1	14298.5	18648.4	13710.8	17080.8	12338.4	11677.3	18139.5	16715.7	13788.5	17477.9	14547	17458.6	16732	13594.6	17617.1	14746.4	14849.1	18844.4	13085.9	17058.3	19056	21019.5	13809.8	14788.5	13676.1	13642.2	19676.9	18553.9	21745.2	24448.5	24791.2	26787.7	14105.1	18539	19557.9	24446.2	26343.4
	14163.1	18715.5	14420.8	13727.4	12241.4	14589.6	16982.8	15880.8	14228.9	10443.6	15923.1	17148	14269.9	18603.5	13678.4	17044.3	12314.5	11658.4	18100	16677.2	13759.5	17440.9	14523.6	17422	16690.8	13574.7	17583.3	14710.7	14814.1	18803.6	13055.9	17027.3	19024.3	20980.1	13781.4	14756.3	13644.3	13613.8	19645.1	18521.9	21710.5	24402.5	24754.5	26742.2	14079.8	18509.9	19527	24408.4	26305.7
	14132.6	18670.3	14387.3	13695	12217.1	14557.8	16943.9	15845.8	14193.8	10423.3	15886.6	17106	14241.3	18558.7	13646.2	17007.9	12290.7	11639.5	18060.6	16638.8	13730.7	17404	14500.3	17385.5	16649.8	13554.9	17549.6	14675.1	14779.2	18762.9	13026.1	16996.5	18992.7	20940.8	13753.2	14724.2	13612.6	13585.5	19613.3	18490.1	21675.9	24356.7	24717.8	26696.8	14054.6	18480.8	19496.1	24370.7	26267.9
	14102.2	18625.3	14353.9	13662.7	12192.9	14526.2	16905	15810.9	14158.8	10403	15850.2	17064.2	14212.9	18514.1	13614	16971.5	12266.9	11620.8	18021.4	16600.5	13701.9	17367.2	14477	17349.1	16608.9	13535.1	17516	14639.5	14744.4	18722.3	12996.4	16965.7	18961.1	20901.6	13725.1	14692.3	13581	13557.3	19581.7	18458.3	21641.3	24310.9	24681.3	26651.3	14029.5	18451.9	19465.3	24333	26230.3
	14072	18580.3	14320.7	13630.6	12168.8	14494.7	16866.4	15776.1	14124	10382.9	15814	17022.5	14184.5	18469.6	13582	16935.3	12243.3	11602.1	17982.3	16562.3	13673.3	17330.5	14453.9	17312.8	16568	13515.5	17482.5	14604.1	14709.7	18681.7	12966.8	16935.1	18929.7	20862.4	13697.1	14660.4	13549.5	13529.2	19550.2	18426.6	21606.9	24265.3	24644.8	26606	14004.5	18423.1	19434.7	24295.4	26192.6
	14041.9	18535.5	14287.6	13598.6	12144.8	14463.3	16827.9	15741.5	14089.3	10362.8	15778	16981	14156.2	18425.2	13550.1	16899.2	12219.8	11583.5	17943.3	16524.3	13644.7	17293.9	14430.9	17276.6	16527.3	13496	17449.2	14568.8	14675.2	18641.3	12937.3	16904.6	18898.3	20823.3	13669.3	14628.6	13518.1	13501.2	19518.8	18395.1	21572.6	24219.8	24608.4	26560.6	13979.6	18394.4	19404	24257.9	26155
	14011.9	18490.8	14254.7	13566.8	12120.8	14432	16789.5	15707	14054.7	10342.8	15742.1	16939.7	14128.1	18380.9	13518.2	16863.2	12196.4	11565	17904.4	16486.4	13616.3	17257.5	14408	17240.5	16486.8	13476.6	17415.9	14533.5	14640.7	18601	12907.9	16874.1	18867	20784.3	13641.5	14596.9	13486.7	13473.4	19487.4	18363.6	21538.3	24174.4	24572	26515.4	13954.8	18365.9	19373.5	24220.4	26117.4
	13982	18446.2	14221.9	13535.1	12097	14400.8	16751.3	15672.7	14020.3	10323	15706.3	16898.5	14100	18336.8	13486.5	16827.2	12173.1	11546.6	17865.7	16448.5	13587.9	17221.2	14385.1	17204.5	16446.3	13457.2	17382.8	14498.4	14606.4	18560.7	12878.7	16843.8	18835.8	20745.3	13613.9	14565.4	13455.4	13445.6	19456.2	18332.2	21504.2	24129.1	24535.8	26470.1	13930.1	18337.4	19343.1	24182.9	26079.8
	13952.3	18401.7	14189.3	13503.6	12073.2	14369.7	16713.3	15638.5	13986	10303.2	15670.7	16857.4	14072	18292.8	13454.9	16791.4	12149.9	11528.2	17827.1	16410.8	13559.7	17184.9	14362.4	17168.5	16406	13438	17349.9	14463.3	14572.1	18520.6	12849.5	16813.6	18804.7	20706.5	13586.4	14533.9	13424.2	13418	19425.1	18301	21470.2	24083.9	24499.6	26425	13905.5	18309.1	19312.7	24145.5	26042.2
	13922.7	18357.4	14156.8	13472.2	12049.5	14338.8	16675.4	15604.5	13951.9	10283.5	15635.2	16816.5	14044	18248.9	13423.3	16755.7	12126.7	11510	17788.6	16373.3	13531.6	17148.8	14339.8	17132.7	16365.7	13418.8	17317	14428.4	14538	18480.5	12820.5	16783.5	18773.6	20667.7	13559	14502.6	13393.1	13390.5	19394.1	18269.8	21436.2	24038.8	24463.5	26379.8	13881.1	18280.8	19282.4	24108.2	26004.7
	13893.3	18313.1	14124.5	13441	12025.9	14307.9	16637.6	15570.6	13917.9	10263.8	15599.8	16775.8	14016.2	18205.1	13391.9	16720	12103.7	11491.8	17750.3	16335.8	13503.6	17112.9	14317.2	17097	16325.6	13399.7	17284.3	14393.5	14504	18440.6	12791.6	16753.4	18742.6	20629	13531.8	14471.3	13362.1	13363.1	19363.2	18238.7	21402.4	23993.9	24427.5	26334.8	13856.7	18252.7	19252.2	24070.9	25967.2
	13863.9	18269	14092.3	13409.9	12002.5	14277.2	16600	15536.8	13884	10244.3	15564.6	16735.2	13988.5	18161.5	13360.6	16684.5	12080.8	11473.8	17712	16298.5	13475.6	17077	14294.8	17061.4	16285.6	13380.7	17251.6	14358.7	14470.1	18400.7	12762.8	16723.5	18711.7	20590.3	13504.7	14440.2	13331.2	13335.8	19332.3	18207.7	21368.6	23949.1	24391.5	26289.7	13832.4	18224.8	19222.1	24033.6	25929.8
	13834.7	18225	14060.3	13379	11979	14246.6	16562.5	15503.2	13850.3	10224.9	15529.6	16694.8	13960.8	18117.9	13329.4	16649.1	12058	11455.8	17673.9	16261.2	13447.8	17041.2	14272.5	17025.9	16245.8	13361.8	17219.1	14324	14436.4	18361	12734.2	16693.7	18680.9	20551.8	13477.7	14409.2	13300.4	13308.6	19301.6	18176.8	21334.9	23904.3	24355.7	26244.8	13808.2	18196.9	19192	23996.5	25892.3
	13805.7	18181.1	14028.5	13348.2	11955.7	14216.1	16525.2	15469.7	13816.8	10205.5	15494.7	16654.5	13933.3	18074.5	13298.3	16613.8	12035.2	11437.8	17635.9	16224.1	13420.1	17005.6	14250.2	16990.4	16206	13343	17186.7	14289.4	14402.7	18321.3	12705.7	16664	18650.1	20513.3	13450.8	14378.3	13269.6	13281.6	19271	18146.1	21301.4	23859.7	24319.9	26199.8	13784.2	18169.1	19162.1	23959.3	25854.9
	13776.7	18137.4	13996.7	13317.6	11932.5	14185.7	16488.1	15436.3	13783.3	10186.2	15459.9	16614.4	13905.8	18031.2	13267.3	16578.5	12012.6	11420	17598.1	16187.1	13392.5	16970	14228.1	16955.1	16166.4	13324.3	17154.5	14254.9	14369.2	18281.7	12677.2	16634.4	18619.5	20474.9	13424.1	14347.5	13238.9	13254.6	19240.5	18115.4	21267.9	23815.2	24284.2	26155	13760.2	18141.5	19132.2	23922.3	25817.5
	13747.9	18093.7	13965.2	13287.2	11909.4	14155.4	16451	15403.1	13750.1	10167	15425.3	16574.5	13878.4	17988.1	13236.3	16543.4	11990.1	11402.3	17560.4	16150.3	13365.1	16934.6	14206	16919.9	16126.9	13305.7	17122.3	14220.5	14335.8	18242.3	12648.9	16604.9	18588.9	20436.6	13397.4	14316.8	13208.3	13227.8	19210.1	18084.8	21234.6	23770.8	24248.6	26110.2	13736.3	18114	19102.4	23885.3	25780.2
	13719.3	18050.2	13933.8	13256.9	11886.3	14125.2	16414.2	15370.1	13716.9	10147.9	15390.8	16534.7	13851.1	17945	13205.5	16508.4	11967.6	11384.6	17522.7	16113.5	13337.7	16899.3	14184.1	16884.8	16087.5	13287.2	17090.3	14186.2	14302.5	18202.9	12620.7	16575.5	18558.4	20398.3	13370.9	14286.2	13177.8	13201	19179.7	18054.3	21201.3	23726.6	24213	26065.4	13712.6	18086.6	19072.7	23848.3	25742.9
	13690.7	18006.8	13902.5	13226.7	11863.3	14095.2	16377.4	15337.1	13683.9	10128.9	15356.4	16495	13823.9	17902.1	13174.8	16473.5	11945.3	11367	17485.3	16076.9	13310.4	16864.2	14162.2	16849.8	16048.3	13268.7	17058.4	14152	14269.3	18163.6	12592.7	16546.2	18528	20360.2	13344.5	14255.7	13147.4	13174.4	19149.5	18023.9	21168.1	23682.4	24177.6	26020.7	13688.9	18059.3	19043.1	23811.4	25705.6
	13662.3	17963.5	13871.4	13196.7	11840.5	14065.2	16340.9	15304.3	13651.1	10110	15322.2	16455.5	13796.8	17859.3	13144.2	16438.7	11923	11349.5	17447.9	16040.3	13283.2	16829.1	14140.5	16814.8	16009.1	13250.4	17026.6	14117.8	14236.2	18124.4	12564.7	16517	18497.6	20322.1	13318.3	14225.3	13117.1	13147.9	19119.4	17993.6	21135.1	23638.4	24142.2	25976.1	13665.4	18032.2	19013.5	23774.6	25668.4
	13634	17920.3	13840.4	13166.9	11817.7	14035.4	16304.4	15271.7	13618.4	10091.1	15288.1	16416.2	13769.7	17816.7	13113.7	16403.9	11900.9	11332.1	17410.7	16003.9	13256.2	16794.1	14118.8	16780	15970.1	13232.1	16994.9	14083.8	14203.2	18085.4	12536.9	16487.9	18467.3	20284	13292.1	14195	13086.9	13121.5	19089.4	17963.5	21102.1	23594.5	24106.9	25931.5	13641.9	18005.1	18984	23737.8	25631.1
	13605.9	17877.3	13809.6	13137.1	11795	14005.7	16268.1	15239.2	13585.8	10072.4	15254.2	16377	13742.8	17774.1	13083.4	16369.3	11878.8	11314.8	17373.5	15967.7	13229.2	16759.3	14097.3	16745.3	15931.2	13214	16963.4	14049.9	14170.4	18046.4	12509.2	16458.9	18437.1	20246.1	13266.1	14164.8	13056.7	13095.2	19059.5	17933.4	21069.2	23550.7	24071.6	25886.9	13618.5	17978.2	18954.6	23701.1	25594
	13577.9	17834.3	13778.9	13107.6	11772.4	13976.1	16232	15206.8	13553.4	10053.7	15220.4	16337.9	13715.9	17731.7	13053.1	16334.8	11856.8	11297.6	17336.6	15931.5	13202.4	16724.6	14075.8	16710.7	15892.4	13195.9	16931.9	14016	14137.6	18007.5	12481.6	16430	18407	20208.2	13240.2	14134.8	13026.7	13069	19029.7	17903.4	21036.4	23507	24036.5	25842.5	13595.3	17951.4	18925.3	23664.5	25556.8
	13550	17791.5	13748.4	13078.2	11749.8	13946.6	16196	15174.6	13521.1	10035.1	15186.8	16299	13689.2	17689.4	13022.9	16300.4	11835	11280.4	17299.7	15895.5	13175.6	16690	14054.4	16676.2	15853.8	13177.9	16900.6	13982.3	14105	17968.7	12454.1	16401.2	18377	20170.5	13214.4	14104.8	12996.7	13043	18999.9	17873.5	21003.7	23463.4	24001.4	25798	13572.1	17924.7	18896.1	23627.9	25519.7
	13522.2	17748.8	13718	13048.9	11727.4	13917.2	16160.1	15142.5	13488.9	10016.6	15153.3	16260.3	13662.5	17647.3	12992.8	16266.1	11813.2	11263.3	17262.9	15859.5	13149	16655.5	14033.1	16641.7	15815.2	13160	16869.4	13948.7	14072.5	17930	12426.8	16372.5	18347	20132.8	13188.8	14075	12966.8	13017	18970.3	17843.7	20971.2	23420	23966.4	25753.7	13549.1	17898.1	18867	23591.3	25482.6
	13494.6	17706.3	13687.8	13019.8	11705	13887.9	16124.4	15110.5	13456.9	9998.18	15119.9	16221.7	13635.9	17605.2	12962.8	16231.9	11791.5	11246.3	17226.3	15823.7	13122.4	16621.1	14011.9	16607.4	15776.8	13142.2	16838.4	13915.1	14040.1	17891.5	12399.6	16343.9	18317.1	20095.1	13163.2	14045.2	12937	12991.2	18940.8	17814	20938.7	23376.6	23931.5	25709.4	13526.2	17871.6	18837.9	23554.8	25445.6
	13467.1	17663.8	13657.7	12990.9	11682.8	13858.7	16088.9	15078.7	13425.1	9979.84	15086.7	16183.3	13609.4	17563.3	12933	16197.8	11769.9	11229.4	17189.8	15788	13096	16586.9	13990.9	16573.2	15738.5	13124.4	16807.4	13881.7	14007.9	17853	12372.4	16315.4	18287.3	20057.6	13137.8	14015.6	12907.3	12965.5	18911.4	17784.4	20906.3	23333.4	23896.7	25665.1	13503.3	17845.2	18808.9	23518.4	25408.6
	13439.7	17621.5	13627.8	12962	11660.6	13829.7	16053.5	15047	13393.4	9961.59	15053.6	16145	13583	17521.5	12903.2	16163.7	11748.5	11212.6	17153.4	15752.4	13069.7	16552.7	13969.9	16539.1	15700.3	13106.8	16776.6	13848.3	13975.7	17814.6	12345.4	16287	18257.6	20020.1	13112.5	13986.1	12877.7	12939.8	18882.1	17754.9	20874	23290.3	23862	25621	13480.6	17819	18780	23482.1	25371.6
	13412.4	17579.2	13598	12933.4	11638.5	13800.7	16018.2	15015.5	13361.8	9943.43	15020.7	16106.9	13556.7	17479.8	12873.5	16129.8	11727.1	11195.8	17117.2	15717	13043.5	16518.7	13949	16505.1	15662.3	13089.3	16745.9	13815.1	13943.7	17776.3	12318.6	16258.7	18228	19982.7	13087.3	13956.7	12848.2	12914.3	18852.9	17725.5	20841.8	23247.3	23827.3	25576.9	13457.9	17792.9	18751.2	23445.8	25334.7
	13385.3	17537.1	13568.4	12904.9	11616.5	13771.9	15983.1	14984.1	13330.3	9925.34	14987.9	16068.9	13530.4	17438.3	12844	16096	11705.8	11179.2	17081.1	15681.6	13017.3	16484.8	13928.2	16471.1	15624.4	13071.8	16715.3	13781.9	13911.7	17738.1	12291.8	16230.6	18198.4	19945.4	13062.3	13927.4	12818.7	12888.9	18823.8	17696.2	20809.7	23204.5	23792.7	25532.8	13435.4	17766.9	18722.5	23409.5	25297.8
	13358.3	17495.2	13538.9	12876.5	11594.6	13743.2	15948.1	14952.8	13299	9907.34	14955.2	16031.1	13504.3	17396.9	12814.5	16062.3	11684.6	11162.6	17045.1	15646.4	12991.3	16451	13907.4	16437.3	15586.6	13054.4	16684.8	13748.8	13879.9	17700	12265.2	16202.5	18168.9	19908.1	13037.4	13898.2	12789.4	12863.7	18794.7	17667	20777.7	23161.7	23758.2	25488.8	13413	17741	18693.8	23373.4	25260.9
	13331.5	17453.3	13509.5	12848.3	11572.8	13714.6	15913.3	14921.7	13267.9	9889.43	14922.7	15993.5	13478.2	17355.6	12785.2	16028.7	11663.5	11146.1	17009.2	15611.3	12965.4	16417.3	13886.8	16403.6	15548.9	13037.2	16654.4	13715.9	13848.2	17662.1	12238.6	16174.5	18139.5	19871	13012.6	13869.1	12760.1	12838.5	18765.8	17637.9	20745.8	23119.1	23723.8	25444.9	13390.6	17715.2	18665.2	23337.3	25224.1
	13304.7	17411.6	13480.3	12820.2	11551	13686.1	15878.6	14890.6	13236.9	9871.59	14890.3	15956	13452.2	17314.4	12755.9	15995.2	11642.5	11129.6	16973.4	15576.3	12939.6	16383.8	13866.3	16370	15511.3	13020	16624.2	13683	13816.7	17624.2	12212.2	16146.6	18110.2	19833.9	12987.9	13840.1	12731	12813.4	18737	17608.9	20714	23076.6	23689.4	25401	13368.4	17689.5	18636.8	23301.2	25187.3
	13278.1	17369.9	13451.3	12792.3	11529.4	13657.7	15844	14859.8	13206	9853.85	14858.1	15918.6	13426.3	17273.4	12726.8	15961.9	11621.6	11113.3	16937.8	15541.4	12913.9	16350.4	13845.9	16336.5	15473.9	13002.9	16594.1	13650.2	13785.2	17586.4	12186	16118.9	18080.9	19796.9	12963.3	13811.2	12701.9	12788.5	18708.3	17580	20682.3	23034.2	23655.2	25357.2	13346.3	17664	18608.4	23265.2	25150.6
	13251.7	17328.4	13422.4	12764.5	11507.8	13629.5	15809.6	14829	13175.3	9836.18	14826	15881.4	13400.5	17232.4	12697.7	15928.6	11600.7	11097	16902.3	15506.7	12888.3	16317	13825.5	16303.1	15436.5	12985.8	16564.1	13617.6	13753.9	17548.7	12159.8	16091.2	18051.8	19760	12938.9	13782.5	12672.9	12763.7	18679.7	17551.2	20650.7	22991.9	23621	25313.5	13324.2	17638.6	18580	23229.3	25113.9
	13225.3	17287.1	13393.6	12736.9	11486.3	13601.3	15775.3	14798.4	13144.7	9818.6	14794	15844.3	13374.8	17191.6	12668.8	15895.4	11580	11080.8	16866.9	15472.1	12862.8	16283.8	13805.3	16269.7	15399.4	12968.9	16534.2	13585	13722.6	17511.2	12133.8	16063.6	18022.7	19723.1	12914.6	13753.8	12644	12739	18651.2	17522.5	20619.2	22949.8	23586.9	25269.8	13302.3	17613.3	18551.8	23193.4	25077.2
	13199.1	17245.8	13365	12709.4	11464.9	13573.2	15741.2	14768	13114.2	9801.1	14762.2	15807.4	13349.2	17151	12640	15862.3	11559.4	11064.7	16831.6	15437.5	12837.5	16250.7	13785.1	16236.5	15362.3	12952.1	16504.4	13552.5	13691.5	17473.7	12107.8	16036.2	17993.6	19686.3	12890.4	13725.3	12615.2	12714.3	18622.8	17493.9	20587.8	22907.8	23552.8	25226.2	13280.5	17588	18523.6	23157.7	25040.6
	13173	17204.7	13336.6	12682.1	11443.6	13545.3	15707.3	14737.7	13083.9	9783.68	14730.5	15770.7	13323.7	17110.4	12611.3	15829.3	11538.8	11048.7	16796.5	15403.1	12812.2	16217.8	13765.1	16203.4	15325.3	12935.3	16474.8	13520.2	13660.5	17436.3	12082	16008.8	17964.7	19649.7	12866.3	13696.8	12586.5	12689.9	18594.4	17465.4	20556.5	22865.9	23518.9	25182.7	13258.7	17563	18495.5	23121.9	25004
	13147.1	17163.7	13308.3	12654.9	11422.4	13517.5	15673.4	14707.5	13053.7	9766.34	14698.9	15734	13298.2	17070	12582.6	15796.4	11518.4	11032.7	16761.4	15368.8	12787	16184.9	13745.1	16170.4	15288.5	12918.7	16445.2	13487.9	13629.6	17399.1	12056.3	15981.5	17935.8	19613	12842.3	13668.5	12557.8	12665.5	18566.2	17437	20525.2	22824.1	23485	25139.3	13237.1	17538	18467.5	23086.3	24967.5
	13121.2	17122.8	13280.1	12627.8	11401.3	13489.8	15639.7	14677.4	13023.7	9749.09	14667.5	15697.6	13272.8	17029.7	12554.1	15763.7	11498	11016.9	16726.5	15334.7	12761.9	16152.2	13725.3	16137.5	15251.8	12902.1	16415.8	13455.7	13598.9	17361.9	12030.8	15954.4	17907	19576.5	12818.5	13640.3	12529.3	12641.2	18538.1	17408.7	20494.1	22782.4	23451.2	25095.9	13215.6	17513.1	18439.6	23050.7	24931
	13095.5	17082	13252.1	12600.9	11380.2	13462.2	15606.2	14647.5	12993.8	9731.92	14636.2	15661.3	13247.6	16989.6	12525.7	15731	11477.8	11001.1	16691.7	15300.6	12737	16119.6	13705.5	16104.7	15215.2	12885.6	16386.5	13423.7	13568.2	17324.8	12005.3	15927.3	17878.3	19540	12794.8	13612.2	12500.9	12617	18510.1	17380.4	20463.1	22740.9	23417.5	25052.5	13194.1	17488.4	18411.8	23015.1	24894.5
	13070	17041.3	13224.2	12574.2	11359.2	13434.7	15572.8	14617.7	12964.1	9714.83	14605.1	15625.1	13222.4	16949.5	12497.4	15698.4	11457.6	10985.4	16657.1	15266.7	12712.1	16087.1	13685.8	16071.9	15178.7	12869.2	16357.4	13391.7	13537.7	17287.9	11980	15900.4	17849.7	19503.7	12771.2	13584.2	12472.5	12593	18482.2	17352.3	20432.2	22699.5	23383.9	25009.3	13172.8	17463.8	18384.1	22979.6	24858.1
	13044.5	17000.8	13196.5	12547.6	11338.4	13407.3	15539.5	14588	12934.5	9697.83	14574.1	15589.1	13197.3	16909.6	12469.2	15665.9	11437.6	10969.7	16622.5	15232.9	12687.3	16054.7	13666.2	16039.3	15142.4	12852.9	16328.3	13359.8	13507.3	17251	11954.7	15873.5	17821.2	19467.4	12747.7	13556.3	12444.2	12569.1	18454.4	17324.3	20401.4	22658.2	23350.3	24966.1	13151.6	17439.2	18356.4	22944.2	24821.8
	13019.2	16960.4	13168.9	12521.1	11317.6	13380	15506.4	14558.5	12905	9680.9	14543.2	15553.3	13172.3	16869.8	12441.1	15633.6	11417.6	10954.2	16588.1	15199.2	12662.7	16022.4	13646.7	16006.8	15106.2	12836.7	16299.4	13328.1	13477	17214.2	11929.6	15846.8	17792.7	19431.1	12724.3	13528.5	12416.1	12545.2	18426.7	17296.4	20370.6	22617	23316.9	24923	13130.5	17414.8	18328.8	22908.9	24785.4
	12994	16920.1	13141.5	12494.8	11296.9	13352.9	15473.4	14529.1	12875.7	9664.06	14512.5	15517.6	13147.3	16830.2	12413.1	15601.3	11397.7	10938.7	16553.8	15165.6	12638.1	15990.3	13627.3	15974.4	15070.1	12820.5	16270.5	13296.4	13446.8	17177.6	11904.7	15820.1	17764.3	19395	12701.1	13500.8	12388	12521.5	18399.1	17268.6	20340	22575.9	23283.5	24879.9	13109.4	17390.5	18301.3	22873.6	24749.2
	12968.9	16879.9	13114.2	12468.6	11276.2	13325.8	15440.6	14499.8	12846.5	9647.3	14481.9	15482	13122.5	16790.6	12385.2	15569.2	11377.9	10923.3	16519.7	15132.1	12613.7	15958.3	13608	15942.1	15034.1	12804.5	16241.8	13264.9	13416.7	17141	11879.8	15793.6	17736	19358.9	12678	13473.3	12360	12497.9	18371.5	17240.9	20309.5	22535	23250.2	24837	13088.5	17366.4	18273.9	22838.4	24712.9
	12944	16839.9	13087	12442.6	11255.7	13298.9	15407.9	14470.7	12817.4	9630.61	14451.5	15446.6	13097.7	16751.2	12357.5	15537.1	11358.2	10908	16485.6	15098.8	12589.3	15926.4	13588.7	15909.9	14998.3	12788.5	16213.3	13233.4	13386.8	17104.6	11855.1	15767.1	17707.7	19322.9	12655	13445.8	12332.1	12474.4	18344.1	17213.3	20279.1	22494.2	23217	24794.1	13067.7	17342.3	18246.5	22803.3	24676.7
	12919.2	16800	13060	12416.7	11235.3	13272.1	15375.3	14441.7	12788.5	9614.01	14421.2	15411.3	13073	16711.9	12329.8	15505.2	11338.6	10892.8	16451.7	15065.5	12565.1	15894.6	13569.6	15877.8	14962.6	12772.6	16184.8	13202	13357	17068.3	11830.4	15740.8	17679.6	19287	12632.1	13418.5	12304.3	12451.1	18316.8	17185.8	20248.7	22453.5	23183.8	24751.2	13046.9	17318.4	18219.3	22768.2	24640.6
	12894.5	16760.2	13033.2	12391	11214.9	13245.4	15342.9	14412.8	12759.8	9597.5	14391	15376.2	13048.5	16672.8	12302.2	15473.3	11319.1	10877.6	16417.9	15032.4	12540.9	15862.9	13550.5	15845.8	14927	12756.8	16156.5	13170.8	13327.2	17032	11805.9	15714.5	17651.5	19251.2	12609.4	13391.2	12276.6	12427.8	18289.6	17158.4	20218.5	22412.9	23150.7	24708.5	13026.3	17294.5	18192.1	22733.2	24604.5
	12870	16720.5	13006.5	12365.4	11194.6	13218.8	15310.6	14384.1	12731.1	9581.06	14360.9	15341.3	13024	16633.7	12274.7	15441.6	11299.7	10862.5	16384.2	14999.4	12516.9	15831.3	13531.6	15813.9	14891.5	12741.1	16128.2	13139.6	13297.6	16995.9	11781.5	15688.4	17623.5	19215.5	12586.7	13364.1	12249	12404.6	18262.5	17131	20188.3	22372.5	23117.8	24665.8	13005.8	17270.8	18165	22698.2	24568.4
	12845.5	16680.9	12979.9	12339.9	11174.4	13192.3	15278.5	14355.4	12702.6	9564.7	14331	15306.4	12999.5	16594.8	12247.4	15409.9	11280.4	10847.5	16350.6	14966.5	12493	15799.9	13512.7	15782.1	14856.1	12725.5	16100.1	13108.6	13268.1	16959.9	11757.3	15662.4	17595.5	19179.8	12564.2	13337.1	12221.5	12381.6	18235.5	17103.8	20158.3	22332.2	23084.9	24623.2	12985.3	17247.2	18138	22663.4	24532.4
	12821.2	16641.5	12953.5	12314.6	11154.3	13165.9	15246.5	14327	12674.3	9548.42	14301.3	15271.8	12975.2	16556.1	12220.1	15378.4	11261.1	10832.6	16317.1	14933.8	12469.1	15768.6	13494	15750.3	14820.9	12710	16072.1	13077.6	13238.8	16923.9	11733.1	15636.4	17567.7	19144.2	12541.8	13310.2	12194.1	12358.7	18208.6	17076.7	20128.4	22292	23052	24580.7	12965	17223.7	18111.1	22628.6	24496.5
	12797.1	16602.2	12927.2	12289.5	11134.3	13139.6	15214.6	14298.6	12646.1	9532.23	14271.6	15237.3	12951	16517.4	12193	15347	11242	10817.7	16283.8	14901.1	12445.4	15737.4	13475.3	15718.7	14785.8	12694.5	16044.3	13046.8	13209.5	16888.1	11709.1	15610.6	17539.9	19108.7	12519.5	13283.3	12166.7	12335.9	18181.8	17049.7	20098.5	22251.9	23019.3	24538.2	12944.8	17200.3	18084.2	22593.8	24460.5
	12773	16563	12901.1	12264.5	11114.3	13113.5	15182.9	14270.4	12618	9516.11	14242.1	15202.9	12926.8	16478.9	12165.9	15315.6	11223	10803	16250.6	14868.6	12421.8	15706.3	13456.7	15687.2	14750.8	12679.2	16016.5	13016	13180.4	16852.4	11685.2	15584.9	17512.2	19073.2	12497.4	13256.7	12139.5	12313.2	18155	17022.8	20068.8	22212	22986.6	24495.8	12924.7	17177	18057.5	22559.1	24424.7
	12749.1	16523.9	12875.1	12239.6	11094.5	13087.4	15151.4	14242.3	12590.1	9500.07	14212.8	15168.7	12902.7	16440.5	12139	15284.4	11204	10788.3	16217.5	14836.2	12398.3	15675.3	13438.2	15655.8	14715.9	12663.9	15988.9	12985.4	13151.4	16816.8	11661.4	15559.2	17484.6	19037.9	12475.3	13230.1	12112.3	12290.6	18128.4	16996	20039.1	22172.1	22954	24453.5	12904.6	17153.9	18030.8	22524.5	24388.9
	12725.3	16484.9	12849.2	12214.9	11074.7	13061.5	15119.9	14214.4	12562.3	9484.12	14183.6	15134.6	12878.8	16402.2	12112.1	15253.3	11185.1	10773.7	16184.5	14803.8	12374.8	15644.5	13419.8	15624.5	14681.2	12648.7	15961.4	12954.8	13122.5	16781.3	11637.7	15533.7	17457.1	19002.6	12453.4	13203.6	12085.3	12268.1	18101.9	16969.3	20009.6	22132.4	22921.5	24411.3	12884.7	17130.8	18004.2	22490	24353.1
	12701.6	16446.1	12823.5	12190.3	11055	13035.6	15088.6	14186.5	12534.6	9468.24	14154.5	15100.7	12854.9	16364.1	12085.4	15222.3	11166.4	10759.1	16151.7	14771.7	12351.5	15613.8	13401.5	15593.3	14646.6	12633.6	15934	12924.4	13093.7	16745.9	11614.1	15508.3	17429.6	18967.4	12431.6	13177.2	12058.3	12245.7	18075.5	16942.7	19980.1	22092.9	22889.1	24369.2	12864.8	17107.9	17977.7	22455.5	24317.4
	12678.1	16407.4	12798	12165.8	11035.4	13009.9	15057.5	14158.8	12507.1	9452.45	14125.5	15066.9	12831.1	16326.1	12058.8	15191.4	11147.7	10744.6	16119	14739.6	12328.3	15583.2	13383.2	15562.2	14612.1	12618.6	15906.7	12894.1	13065	16710.6	11590.7	15483	17402.2	18932.3	12410	13151	12031.4	12223.4	18049.2	16916.1	19950.8	22053.4	22856.8	24327.1	12845.1	17085.1	17951.3	22421.1	24281.7
	12654.7	16368.8	12772.5	12141.5	11015.9	12984.3	15026.4	14131.3	12479.7	9436.73	14096.7	15033.3	12807.3	16288.2	12032.3	15160.6	11129.1	10730.3	16086.4	14707.6	12305.2	15552.7	13365.1	15531.2	14577.7	12603.7	15879.5	12863.9	13036.5	16675.4	11567.4	15457.7	17374.9	18897.3	12388.4	13124.8	12004.7	12201.3	18023	16889.7	19921.6	22014.1	22824.5	24285.1	12825.5	17062.4	17924.9	22386.8	24246.1
	12631.4	16330.4	12747.3	12117.4	10996.4	12958.8	14995.6	14103.8	12452.5	9421.09	14068	14999.8	12783.7	16250.4	12005.8	15129.9	11110.6	10715.9	16053.9	14675.8	12282.2	15522.3	13347	15500.3	14543.5	12588.8	15852.5	12833.7	13008	16640.3	11544.2	15432.6	17347.7	18862.3	12367	13098.8	11978	12179.3	17996.9	16863.4	19892.4	21974.9	22792.3	24243.2	12805.9	17039.8	17898.7	22352.6	24210.5
	12608.2	16292.1	12722.1	12093.3	10977.1	12933.4	14964.8	14076.5	12425.4	9405.54	14039.5	14966.4	12760.1	16212.8	11979.5	15099.3	11092.2	10701.7	16021.5	14644.1	12259.3	15492	13329.1	15469.5	14509.4	12574.1	15825.5	12803.7	12979.7	16605.4	11521.1	15407.6	17320.5	18827.4	12345.6	13072.9	11951.4	12157.3	17970.8	16837.2	19863.4	21935.8	22760.2	24201.4	12786.5	17017.3	17872.5	22318.4	24175
	12585.1	16253.8	12697.1	12069.5	10957.8	12908.1	14934.2	14049.3	12398.4	9390.06	14011	14933.3	12736.7	16175.3	11953.3	15068.8	11073.9	10687.5	15989.3	14612.5	12236.4	15461.9	13311.2	15438.8	14475.4	12559.4	15798.7	12773.8	12951.5	16570.5	11498.1	15382.7	17293.5	18792.6	12324.4	13047.1	11924.9	12135.5	17944.9	16811.1	19834.4	21896.9	22728.2	24159.6	12767.1	16994.9	17846.4	22284.3	24139.5
	12562.2	16215.8	12672.3	12045.7	10938.6	12883	14903.7	14022.3	12371.6	9374.66	13982.8	14900.2	12713.3	16137.9	11927.2	15038.4	11055.6	10673.4	15957.1	14581	12213.7	15431.9	13293.4	15408.3	14441.5	12544.8	15772	12744	12923.5	16535.7	11475.2	15357.9	17266.5	18757.9	12303.4	13021.3	11898.5	12113.8	17919.1	16785.1	19805.6	21858.1	22696.3	24118	12747.9	16972.7	17820.4	22250.2	24104.1
	12539.4	16177.8	12647.6	12022.1	10919.5	12857.9	14873.4	13995.4	12344.9	9359.34	13954.6	14867.3	12690	16100.7	11901.2	15008.1	11037.5	10659.4	15925.1	14549.6	12191.1	15402	13275.7	15377.8	14407.7	12530.3	15745.5	12714.3	12895.5	16501.1	11452.5	15333.2	17239.6	18723.3	12282.4	12995.8	11872.2	12092.2	17893.4	16759.2	19776.8	21819.4	22664.4	24076.4	12728.7	16950.5	17794.5	22216.3	24068.8
	12516.8	16140	12623	11998.7	10900.5	12833	14843.2	13968.6	12318.3	9344.1	13926.6	14834.6	12666.8	16063.6	11875.3	14977.9	11019.5	10645.5	15893.2	14518.3	12168.6	15372.2	13258.1	15347.4	14374.1	12515.9	15719	12684.7	12867.7	16466.5	11429.9	15308.6	17212.7	18688.7	12261.6	12970.3	11846	12070.8	17867.8	16733.4	19748.2	21780.8	22632.7	24034.9	12709.6	16928.5	17768.7	22182.4	24033.5
	12494.2	16102.3	12598.6	11975.4	10881.6	12808.1	14813.2	13941.9	12291.9	9328.94	13898.7	14802	12643.7	16026.6	11849.6	14947.8	11001.5	10631.6	15861.4	14487.2	12146.2	15342.6	13240.6	15317.1	14340.6	12501.5	15692.6	12655.2	12839.9	16432.1	11407.4	15284.1	17186	18654.3	12240.8	12944.9	11819.9	12049.4	17842.3	16707.7	19719.6	21742.4	22601	23993.5	12690.7	16906.6	17742.9	22148.5	23998.2
	12471.8	16064.7	12574.3	11952.2	10862.7	12783.4	14783.3	13915.4	12265.6	9313.85	13871	14769.5	12620.7	15989.8	11823.9	14917.9	10983.6	10617.8	15829.8	14456.2	12123.9	15313	13223.1	15286.9	14307.3	12487.3	15666.4	12625.8	12812.3	16397.8	11385	15259.7	17159.3	18619.9	12220.2	12919.6	11793.9	12028.1	17816.9	16682.1	19691.1	21704	22569.4	23952.2	12671.8	16884.7	17717.2	22114.8	23963
	12449.5	16027.2	12550.2	11929.1	10843.9	12758.8	14753.5	13889	12239.4	9298.85	13843.3	14737.2	12597.7	15953.1	11798.3	14888	10965.8	10604.1	15798.3	14425.3	12101.7	15283.6	13205.8	15256.8	14274	12473.1	15640.3	12596.5	12784.8	16363.6	11362.7	15235.4	17132.7	18585.6	12199.8	12894.5	11767.9	12007	17791.6	16656.6	19662.8	21665.9	22537.8	23910.9	12653	16863	17691.7	22081.1	23927.9
	12427.3	15989.9	12526.2	11906.2	10825.2	12734.3	14723.8	13862.7	12213.4	9283.92	13815.9	14705	12574.9	15916.5	11772.8	14858.3	10948.2	10590.5	15766.8	14394.5	12079.6	15254.3	13188.5	15226.8	14240.9	12459	15614.3	12567.4	12757.5	16329.5	11340.6	15211.2	17106.2	18551.4	12179.4	12869.4	11742.1	11985.9	17766.4	16631.2	19634.5	21627.8	22506.4	23869.8	12634.4	16841.4	17666.2	22047.5	23892.8
	12405.3	15952.7	12502.3	11883.5	10806.6	12709.9	14694.3	13836.6	12187.5	9269.08	13788.5	14673	12552.1	15880	11747.5	14828.6	10930.6	10576.9	15735.5	14363.8	12057.6	15225.1	13171.3	15197	14207.9	12445	15588.4	12538.3	12730.2	16295.4	11318.6	15187.1	17079.8	18517.2	12159.1	12844.5	11716.4	11965	17741.3	16605.9	19606.4	21589.9	22475	23828.7	12615.8	16819.9	17640.8	22014	23857.8
	12383.3	15915.6	12478.6	11860.9	10788.1	12685.6	14665	13810.6	12161.8	9254.31	13761.3	14641.1	12529.4	15843.7	11722.2	14799.1	10913	10563.4	15704.4	14333.2	12035.7	15196.1	13154.2	15167.2	14175	12431.1	15562.7	12509.3	12703.1	16261.6	11296.6	15163.1	17053.4	18483.2	12139	12819.7	11690.7	11944.2	17716.2	16580.7	19578.3	21552	22443.8	23787.7	12597.3	16798.6	17615.4	21980.5	23822.8
	12361.5	15878.7	12455	11838.4	10769.7	12661.4	14635.7	13784.7	12136.2	9239.62	13734.2	14609.4	12506.8	15807.5	11697.1	14769.6	10895.6	10550	15673.3	14302.8	12014	15167.1	13137.2	15137.5	14142.3	12417.3	15537	12480.5	12676.1	16227.8	11274.8	15139.2	17027.1	18449.2	12119	12795	11665.2	11923.5	17691.3	16555.6	19550.4	21514.4	22412.6	23746.8	12578.9	16777.3	17590.2	21947.1	23787.9
	12339.9	15841.8	12431.6	11816.1	10751.3	12637.4	14606.6	13758.9	12110.7	9225.01	13707.3	14577.8	12484.3	15771.4	11672	14740.3	10878.3	10536.7	15642.4	14272.5	11992.3	15138.3	13120.3	15107.9	14109.6	12403.5	15511.5	12451.7	12649.2	16194.1	11253.2	15115.4	17000.9	18415.3	12099.1	12770.4	11639.8	11902.9	17666.5	16530.7	19522.6	21476.8	22381.5	23706	12560.6	16756.1	17565.1	21913.8	23753
	12318.3	15805.2	12408.3	11793.9	10733	12613.4	14577.7	13733.3	12085.4	9210.47	13680.4	14546.3	12461.9	15735.5	11647.1	14711	10861	10523.4	15611.5	14242.2	11970.7	15109.6	13103.5	15078.5	14077.1	12389.9	15486.1	12423.1	12622.4	16160.5	11231.6	15091.7	16974.8	18381.5	12079.4	12745.9	11614.4	11882.4	17641.8	16505.8	19494.8	21439.4	22350.4	23665.3	12542.4	16735.1	17540	21880.6	23718.2
	12296.9	15768.6	12385.1	11771.8	10714.8	12589.6	14548.8	13707.8	12060.1	9196.02	13653.8	14515	12439.5	15699.7	11622.2	14681.9	10843.9	10510.2	15580.8	14212.1	11949.2	15081	13086.8	15049.1	14044.8	12376.3	15460.8	12394.6	12595.7	16127.1	11210.1	15068.2	16948.8	18347.8	12059.7	12721.5	11589.2	11862.1	17617.2	16481	19467.2	21402.1	22319.5	23624.7	12524.3	16714.2	17515	21847.4	23683.5
	12275.5	15732.1	12362.1	11749.9	10696.7	12565.8	14520.1	13682.4	12035.1	9181.64	13627.2	14483.9	12417.3	15664	11597.5	14652.9	10826.8	10497.1	15550.2	14182.2	11927.8	15052.6	13070.1	15019.8	14012.5	12362.8	15435.6	12366.1	12569.2	16093.7	11188.8	15044.7	16922.8	18314.1	12040.2	12697.2	11564	11841.8	17592.7	16456.3	19439.6	21364.9	22288.6	23584.1	12506.3	16693.3	17490.1	21814.3	23648.8
	12254.4	15695.8	12339.3	11728.1	10678.6	12542.2	14491.6	13657.2	12010.1	9167.34	13600.8	14452.9	12395.1	15628.5	11572.9	14624	10809.8	10484.1	15519.8	14152.3	11906.5	15024.2	13053.5	14990.7	13980.4	12349.4	15410.5	12337.8	12542.8	16060.5	11167.6	15021.3	16897	18280.6	12020.8	12673.1	11538.9	11821.7	17568.3	16431.8	19412.2	21327.9	22257.8	23543.7	12488.4	16672.6	17465.3	21781.3	23614.2
	12233.3	15659.6	12316.5	11706.4	10660.7	12518.7	14463.2	13632.1	11985.3	9153.12	13574.5	14422	12373	15593.1	11548.4	14595.2	10792.9	10471.1	15489.4	14122.6	11885.3	14996	13037	14961.6	13948.4	12336	15385.6	12309.6	12516.5	16027.4	11146.5	14998.1	16871.2	18247.1	12001.5	12649	11514	11801.6	17544	16407.3	19384.8	21291	22227.1	23503.3	12470.6	16652	17440.6	21748.4	23579.6
	12212.3	15623.6	12293.9	11684.9	10642.8	12495.3	14434.9	13607.1	11960.6	9138.97	13548.3	14391.3	12351	15557.8	11523.9	14566.5	10776.1	10458.2	15459.2	14092.9	11864.2	14967.9	13020.6	14932.7	13916.5	12322.8	15360.8	12281.5	12490.3	15994.4	11125.5	14974.9	16845.5	18213.7	11982.3	12625.1	11489.1	11781.7	17519.8	16382.9	19357.6	21254.2	22196.5	23463.1	12452.9	16631.5	17416	21715.5	23545.1
	12191.5	15587.6	12271.5	11663.6	10625	12472	14406.7	13582.2	11936.1	9124.91	13522.3	14360.7	12329.1	15522.6	11499.6	14537.9	10759.4	10445.4	15429	14063.4	11843.2	14939.9	13004.3	14903.8	13884.8	12309.6	15336	12253.5	12464.2	15961.5	11104.7	14951.9	16819.8	18180.4	11963.2	12601.3	11464.3	11761.9	17495.7	16358.7	19330.5	21217.5	22166	23422.9	12435.2	16611.1	17391.5	21682.7	23510.7
	12170.8	15551.8	12249.1	11642.3	10607.3	12448.8	14378.7	13557.5	11911.6	9110.92	13496.4	14330.3	12307.3	15487.6	11475.4	14509.4	10742.8	10432.6	15399	14034	11822.4	14912.1	12988.1	14875.1	13853.1	12296.5	15311.4	12225.6	12438.3	15928.7	11083.9	14928.9	16794.3	18147.2	11944.3	12577.6	11439.7	11742.2	17471.7	16334.5	19303.4	21181	22135.5	23382.8	12417.7	16590.9	17367	21650	23476.3
	12150.2	15516.2	12227	11621.2	10589.7	12425.7	14350.8	13532.9	11887.4	9097.01	13470.6	14300	12285.6	15452.8	11451.3	14481	10726.2	10419.9	15369.1	14004.7	11801.6	14884.3	12972	14846.4	13821.6	12283.5	15287	12197.9	12412.4	15896	11063.3	14906.1	16768.8	18114	11925.5	12554	11415.1	11722.6	17447.8	16310.5	19276.5	21144.6	22105.2	23342.8	12400.3	16570.7	17342.6	21617.4	23442
	12129.8	15480.6	12204.9	11600.3	10572.1	12402.8	14323.1	13508.4	11863.2	9083.17	13445	14269.8	12263.9	15418	11427.3	14452.7	10709.8	10407.3	15339.4	13975.5	11780.9	14856.7	12955.9	14817.9	13790.2	12270.6	15262.6	12170.2	12386.7	15863.4	11042.8	14883.3	16743.4	18081	11906.8	12530.5	11390.6	11703.1	17424	16286.5	19249.6	21108.3	22074.9	23302.9	12382.9	16550.6	17318.4	21584.8	23407.7
	12109.4	15445.2	12183	11579.4	10554.6	12379.9	14295.5	13484.1	11839.2	9069.41	13419.4	14239.8	12242.4	15383.4	11403.5	14424.5	10693.4	10394.8	15309.7	13946.5	11760.3	14829.2	12939.9	14789.4	13759	12257.8	15238.3	12142.6	12361.1	15831	11022.4	14860.7	16718.1	18048	11888.2	12507.1	11366.2	11683.7	17400.3	16262.7	19222.9	21072.2	22044.7	23263.1	12365.7	16530.7	17294.2	21552.4	23373.5
	12089.2	15409.9	12161.3	11558.7	10537.2	12357.2	14268	13459.8	11815.3	9055.73	13394.1	14210	12220.9	15348.9	11379.7	14396.5	10677.1	10382.3	15280.2	13917.5	11739.8	14801.8	12924	14761.1	13727.9	12245	15214.2	12115.2	12335.7	15798.6	11002.1	14838.1	16692.9	18015.1	11869.7	12483.8	11341.9	11664.5	17376.7	16238.9	19196.3	21036.2	22014.6	23223.4	12348.5	16510.8	17270.1	21520	23339.4
	12069.1	15374.8	12139.6	11538.2	10519.9	12334.5	14240.6	13435.7	11791.5	9042.13	13368.8	14180.2	12199.5	15314.6	11356	14368.5	10660.9	10369.9	15250.8	13888.7	11719.4	14774.5	12908.2	14732.8	13696.9	12232.4	15190.2	12087.8	12310.3	15766.4	10981.9	14815.7	16667.8	17982.3	11851.4	12460.7	11317.7	11645.3	17353.2	16215.3	19169.8	21000.3	21984.6	23183.8	12331.4	16491.1	17246.1	21487.6	23305.3
	12049.1	15339.7	12118.1	11517.8	10502.7	12312	14213.4	13411.8	11767.9	9028.6	13343.7	14150.7	12178.2	15280.4	11332.4	14340.6	10644.8	10357.6	15221.5	13860	11699.1	14747.4	12892.5	14704.7	13666	12219.8	15166.3	12060.6	12285.1	15734.3	10961.9	14793.4	16642.7	17949.6	11833.1	12437.6	11293.6	11626.3	17329.8	16191.8	19143.3	20964.6	21954.6	23144.3	12314.5	16471.4	17222.1	21455.4	23271.3
	12029.3	15304.8	12096.8	11497.5	10485.5	12289.6	14186.3	13387.9	11744.4	9015.15	13318.7	14121.2	12157	15246.3	11309	14312.9	10628.8	10345.3	15192.3	13831.4	11679	14720.4	12876.9	14676.7	13635.2	12207.3	15142.5	12033.5	12260	15702.3	10941.9	14771.1	16617.8	17917	11815	12414.7	11269.6	11607.4	17306.5	16168.4	19117	20928.9	21924.7	23104.8	12297.6	16451.9	17198.3	21423.2	23237.4
	12009.6	15270	12075.6	11477.3	10468.4	12267.3	14159.4	13364.2	11721	9001.78	13293.8	14091.9	12135.9	15212.3	11285.6	14285.3	10612.9	10333.2	15163.2	13802.9	11658.9	14693.5	12861.3	14648.7	13604.6	12194.8	15118.8	12006.4	12235	15670.4	10922.1	14749	16592.9	17884.5	11797	12391.9	11245.7	11588.5	17283.3	16145.1	19090.8	20893.5	21895	23065.5	12280.8	16432.5	17174.5	21391.1	23203.5
	11989.9	15235.4	12054.5	11457.3	10451.5	12245.1	14132.6	13340.6	11697.8	8988.49	13269.1	14062.8	12114.9	15178.5	11262.3	14257.7	10597	10321	15134.2	13774.6	11638.9	14666.7	12845.8	14620.9	13574.1	12182.5	15095.2	11979.5	12210.1	15638.6	10902.4	14727	16568.1	17852	11779.2	12369.2	11221.9	11569.8	17260.3	16121.8	19064.7	20858.1	21865.3	23026.3	12264.1	16413.2	17150.9	21359.1	23169.7
	11970.5	15200.9	12033.6	11437.4	10434.5	12223	14105.9	13317.2	11674.7	8975.27	13244.5	14033.8	12093.9	15144.8	11239.2	14230.3	10581.2	10309	15105.4	13746.3	11619	14640	12830.5	14593.2	13543.7	12170.2	15071.8	11952.7	12185.4	15606.9	10882.8	14705.1	16543.3	17819.6	11761.4	12346.6	11198.2	11551.2	17237.3	16098.7	19038.6	20822.9	21835.7	22987.2	12247.5	16394	17127.3	21327.2	23135.9
	11951.1	15166.5	12012.8	11417.7	10417.7	12201	14079.3	13293.9	11651.7	8962.12	13220	14004.9	12073.1	15111.3	11216.2	14203	10565.6	10297	15076.7	13718.2	11599.2	14613.5	12815.2	14565.6	13513.5	12158.1	15048.4	11926.1	12160.7	15575.4	10863.4	14683.3	16518.7	17787.4	11743.8	12324.1	11174.6	11532.8	17214.4	16075.7	19012.7	20787.8	21806.1	22948.1	12231	16374.9	17103.8	21295.3	23102.2
	11931.8	15132.2	11992.1	11398.1	10400.9	12179.1	14052.9	13270.7	11628.9	8949.05	13195.6	13976.2	12052.3	15077.9	11193.2	14175.7	10550	10285.1	15048.1	13690.1	11579.5	14587.1	12799.9	14538.1	13483.4	12146	15025.2	11899.5	12136.2	15543.9	10844	14661.6	16494.1	17755.2	11726.2	12301.7	11151.1	11514.4	17191.6	16052.8	18986.9	20752.8	21776.7	22909.2	12214.6	16355.9	17080.4	21263.6	23068.6
	11912.7	15098.1	11971.6	11378.6	10384.3	12157.3	14026.6	13247.6	11606.2	8936.06	13171.4	13947.6	12031.6	15044.6	11170.4	14148.6	10534.4	10273.3	15019.6	13662.2	11559.9	14560.7	12784.8	14510.6	13453.4	12133.9	15002.1	11873	12111.8	15512.6	10824.8	14640	16469.6	17723	11708.8	12279.5	11127.7	11496.1	17168.9	16030	18961.2	20718	21747.3	22870.4	12198.3	16337.1	17057.1	21231.9	23035.1
	11893.7	15064.1	11951.2	11359.3	10367.7	12135.7	14000.5	13224.6	11583.6	8923.15	13147.3	13919.1	12011	15011.5	11147.7	14121.6	10519	10261.6	14991.2	13634.4	11540.4	14534.6	12769.7	14483.3	13423.5	12122	14979.1	11846.6	12087.5	15481.4	10805.7	14618.5	16445.2	17691	11691.6	12257.3	11104.4	11478	17146.3	16007.4	18935.6	20683.2	21718.1	22831.6	12182	16318.3	17033.9	21200.3	23001.6
	11874.8	15030.3	11930.9	11340.1	10351.1	12114.1	13974.5	13201.8	11561.1	8910.31	13123.4	13890.8	11990.5	14978.4	11125	14094.7	10503.7	10249.9	14962.9	13606.8	11521.1	14508.5	12754.8	14456.1	13393.8	12110.1	14956.2	11820.4	12063.4	15450.3	10786.7	14597.1	16420.9	17659.1	11674.4	12235.3	11081.1	11459.9	17123.8	15984.8	18910.1	20648.7	21688.9	22793	12165.9	16299.6	17010.8	21168.7	22968.2
	11856	14996.5	11910.8	11321	10334.7	12092.7	13948.6	13179.1	11538.8	8897.55	13099.5	13862.6	11970	14945.6	11102.5	14067.9	10488.4	10238.3	14934.8	13579.2	11501.8	14482.6	12739.9	14429	13364.1	12098.4	14933.5	11794.3	12039.3	15419.3	10767.8	14575.8	16396.7	17627.2	11657.3	12213.3	11058	11442	17101.5	15962.3	18884.7	20614.2	21659.8	22754.4	12149.8	16281.1	16987.8	21137.3	22934.8
	11837.4	14962.9	11890.8	11302.1	10318.3	12071.4	13922.8	13156.5	11516.6	8884.86	13075.8	13834.6	11949.7	14912.8	11080.1	14041.2	10473.2	10226.7	14906.7	13551.8	11482.6	14456.7	12725.1	14402	13334.6	12086.7	14910.8	11768.2	12015.4	15388.4	10749	14554.6	16372.5	17595.4	11640.4	12191.5	11035	11424.1	17079.2	15939.9	18859.4	20579.9	21630.8	22716	12133.9	16262.6	16964.8	21105.9	22901.5
	11818.8	14929.4	11871	11283.3	10302	12050.1	13897.2	13134.1	11494.5	8872.25	13052.2	13806.7	11929.4	14880.2	11057.8	14014.7	10458.2	10215.3	14878.8	13524.4	11463.5	14431	12710.4	14375.1	13305.3	12075	14888.3	11742.3	11991.6	15357.7	10730.3	14533.6	16348.5	17563.8	11623.6	12169.8	11012.1	11406.4	17057	15917.7	18834.2	20545.7	21601.8	22677.7	12118	16244.3	16942	21074.6	22868.3
	11800.4	14896.1	11851.3	11264.6	10285.8	12029	13871.7	13111.8	11472.5	8859.72	13028.8	13779	11909.3	14847.7	11035.6	13988.2	10443.2	10203.9	14851	13497.2	11444.5	14405.5	12695.7	14348.3	13276	12063.5	14865.8	11716.5	11967.9	15327	10711.8	14512.6	16324.5	17532.2	11606.9	12148.2	10989.2	11388.8	17034.9	15895.5	18809.1	20511.7	21573	22639.4	12102.2	16226	16919.2	21043.4	22835.2
	11782.1	14862.9	11831.7	11246.1	10269.7	12008	13846.3	13089.6	11450.7	8847.26	13005.4	13751.4	11889.2	14815.4	11013.5	13961.8	10428.2	10192.5	14823.3	13470.1	11425.6	14380	12681.1	14321.6	13246.9	12052.1	14843.5	11690.8	11944.4	15296.5	10693.4	14491.7	16300.6	17500.7	11590.3	12126.8	10966.5	11371.3	17013	15873.5	18784.1	20477.7	21544.2	22601.3	12086.5	16207.9	16896.5	21012.3	22802.1
	11763.9	14829.8	11812.3	11227.7	10253.6	11987.1	13821.1	13067.5	11429	8834.87	12982.2	13723.9	11869.2	14783.2	10991.5	13935.6	10413.4	10181.3	14795.8	13443.1	11406.8	14354.7	12666.7	14295	13217.9	12040.7	14821.3	11665.2	11920.9	15266.1	10675.1	14471	16276.8	17469.2	11573.9	12105.4	10943.9	11353.9	16991.1	15851.5	18759.3	20444	21515.5	22563.3	12071	16189.9	16874	20981.2	22769.1
	11745.9	14796.8	11793	11209.4	10237.7	11966.4	13796	13045.6	11407.5	8822.57	12959.2	13696.6	11849.3	14751.1	10969.6	13909.4	10398.6	10170.1	14768.3	13416.2	11388.1	14329.4	12652.3	14268.6	13189	12029.4	14799.3	11639.7	11897.6	15235.8	10656.9	14450.3	16253	17437.9	11557.5	12084.1	10921.3	11336.7	16969.3	15829.7	18734.5	20410.3	21486.9	22525.3	12055.5	16172	16851.5	20950.2	22736.1
	11727.9	14764	11773.8	11191.2	10221.8	11945.7	13771	13023.8	11386	8810.33	12936.2	13669.4	11829.4	14719.2	10947.8	13883.4	10384	10158.9	14740.9	13389.5	11369.5	14304.3	12638	14242.2	13160.3	12018.2	14777.3	11614.4	11874.4	15205.6	10638.8	14429.8	16229.4	17406.7	11541.3	12063	10898.9	11319.5	16947.6	15808	18709.8	20376.8	21458.4	22487.5	12040	16154.2	16829.1	20919.3	22703.3
	11710.1	14731.3	11754.8	11173.2	10205.9	11925.1	13746.2	13002.1	11364.7	8798.18	12913.4	13642.4	11809.7	14687.4	10926.2	13857.4	10369.4	10147.9	14713.7	13362.8	11351	14279.4	12623.7	14215.9	13131.6	12007	14755.4	11589.1	11851.3	15175.5	10620.8	14409.3	16205.8	17375.5	11525.2	12042	10876.6	11302.5	16926.1	15786.4	18685.2	20343.4	21430	22449.8	12024.7	16136.5	16806.8	20888.5	22670.5
	11692.4	14698.8	11735.9	11155.4	10190.2	11904.7	13721.5	12980.5	11343.5	8786.09	12890.7	13615.5	11790.1	14655.7	10904.6	13831.6	10354.9	10136.9	14686.6	13336.3	11332.6	14254.5	12609.6	14189.7	13103.2	11996	14733.7	11564	11828.4	15145.5	10603	14389	16182.3	17344.4	11509.2	12021.1	10854.3	11285.5	16904.6	15764.9	18660.8	20310.1	21401.7	22412.2	12009.5	16118.9	16784.5	20857.8	22637.8
	11674.8	14666.3	11717.1	11137.6	10174.5	11884.3	13696.9	12959.1	11322.5	8774.09	12868.1	13588.7	11770.5	14624.2	10883.1	13805.8	10340.5	10126	14659.6	13309.9	11314.3	14229.8	12595.5	14163.6	13074.8	11985	14712.1	11538.9	11805.5	15115.7	10585.2	14368.7	16158.9	17313.4	11493.3	12000.2	10832.2	11268.7	16883.2	15743.4	18636.4	20277	21373.4	22374.7	11994.3	16101.4	16762.4	20827.2	22605.1
	11657.3	14634	11698.5	11120	10158.9	11864.1	13672.4	12937.8	11301.5	8762.16	12845.7	13562.1	11751	14592.8	10861.8	13780.2	10326.1	10115.2	14632.7	13283.6	11296.1	14205.1	12581.5	14137.7	13046.5	11974.1	14690.6	11514	11782.8	15086	10567.6	14348.6	16135.6	17282.5	11477.6	11979.6	10810.1	11251.9	16862	15722.1	18612.2	20244	21345.3	22337.3	11979.3	16084	16740.4	20796.6	22572.5
	11640	14601.9	11680	11102.5	10143.4	11843.9	13648.1	12916.6	11280.7	8750.3	12823.3	13535.6	11731.6	14561.5	10840.5	13754.7	10311.9	10104.4	14605.9	13257.4	11278	14180.6	12567.6	14111.8	13018.4	11963.3	14669.2	11489.2	11760.2	15056.3	10550.1	14328.6	16112.4	17251.7	11461.9	11959	10788.2	11235.3	16840.8	15701	18588	20211.1	21317.2	22300	11964.3	16066.7	16718.4	20766.1	22540
	11622.8	14569.8	11661.7	11085.2	10128	11823.9	13623.9	12895.5	11260	8738.52	12801.1	13509.2	11712.3	14530.4	10819.4	13729.3	10297.7	10093.7	14579.3	13231.3	11260	14156.3	12553.8	14086	12990.4	11952.6	14647.9	11464.5	11737.7	15026.8	10532.7	14308.7	16089.2	17221	11446.4	11938.5	10766.3	11218.8	16819.8	15679.9	18563.9	20178.4	21289.2	22262.8	11949.5	16049.5	16696.6	20735.8	22507.6
	11605.6	14537.9	11643.5	11068	10112.6	11804	13599.8	12874.6	11239.5	8726.81	12779.1	13483	11693.1	14499.4	10798.3	13704	10283.6	10083	14552.7	13205.4	11242.1	14132	12540	14060.4	12962.5	11941.9	14626.7	11439.9	11715.4	14997.5	10515.5	14288.8	16066.1	17190.4	11431	11918.2	10744.6	11202.4	16798.8	15658.9	18540	20145.8	21261.3	22225.7	11934.7	16032.5	16674.8	20705.4	22475.2
	11588.6	14506.2	11625.4	11050.9	10097.3	11784.2	13575.9	12853.8	11219.1	8715.18	12757.1	13456.9	11674	14468.6	10777.4	13678.8	10269.6	10072.5	14526.3	13179.5	11224.3	14107.9	12526.3	14034.8	12934.8	11931.4	14605.6	11415.4	11693.1	14968.2	10498.3	14269.1	16043.2	17159.8	11415.7	11897.9	10722.9	11186.2	16777.9	15638	18516.2	20113.3	21233.4	22188.7	11920	16015.5	16653.1	20675.2	22442.9
	11571.8	14474.5	11607.4	11034	10082.1	11764.5	13552.1	12833.1	11198.8	8703.62	12735.3	13431	11654.9	14437.9	10756.5	13653.7	10255.7	10062	14499.9	13153.8	11206.6	14083.9	12512.7	14009.4	12907.2	11920.9	14584.7	11391	11671	14939	10481.2	14249.5	16020.3	17129.4	11400.6	11877.8	10701.4	11170	16757.2	15617.3	18492.4	20081	21205.7	22151.8	11905.4	15998.7	16631.6	20645.1	22410.7
	11555	14443	11589.6	11017.1	10067	11744.9	13528.4	12812.5	11178.6	8692.14	12713.6	13405.2	11636	14407.3	10735.8	13628.7	10241.9	10051.5	14473.7	13128.1	11188.9	14060	12499.2	13984	12879.7	11910.4	14563.9	11366.8	11649	14910	10464.3	14230	15997.4	17099	11385.5	11857.8	10679.9	11153.9	16736.5	15596.6	18468.8	20048.8	21178.1	22115.1	11890.9	15981.9	16610.1	20615	22378.6
	11538.3	14411.6	11571.9	11000.4	10051.9	11725.4	13504.8	12792.1	11158.5	8680.73	12692	13379.5	11617.1	14376.8	10715.2	13603.9	10228.1	10041.2	14447.6	13102.6	11171.4	14036.2	12485.8	13958.8	12852.3	11900.1	14543.1	11342.6	11627.1	14881.1	10447.5	14210.6	15974.7	17068.7	11370.6	11837.9	10658.5	11138	16716	15576.1	18445.3	20016.7	21150.5	22078.4	11876.5	15965.3	16588.7	20585	22346.5
	11521.8	14380.4	11554.4	10983.9	10037	11706	13481.4	12771.8	11138.6	8669.4	12670.6	13354	11598.3	14346.5	10694.7	13579.1	10214.4	10030.9	14421.6	13077.2	11154	14012.5	12472.5	13933.6	12825	11889.8	14522.5	11318.6	11605.4	14852.3	10430.8	14191.4	15952.1	17038.5	11355.8	11818.1	10637.3	11122.1	16695.5	15555.6	18421.8	19984.7	21123	22041.8	11862.1	15948.7	16567.4	20555.2	22314.5
	11505.4	14349.3	11537	10967.5	10022.1	11686.7	13458.1	12751.6	11118.8	8658.14	12649.3	13328.6	11579.6	14316.3	10674.3	13554.4	10200.8	10020.6	14395.8	13052	11136.7	13989	12459.2	13908.6	12797.9	11879.7	14502	11294.7	11583.7	14823.6	10414.2	14172.2	15929.5	17008.4	11341.1	11798.4	10616.1	11106.4	16675.2	15535.3	18398.5	19952.9	21095.6	22005.4	11847.9	15932.3	16546.2	20525.3	22282.6
	11489.1	14318.3	11519.7	10951.1	10007.2	11667.6	13434.9	12731.5	11099.1	8646.96	12628.1	13303.3	11561	14286.3	10653.9	13529.9	10187.3	10010.5	14370	13026.8	11119.5	13965.6	12446	13883.7	12770.9	11869.6	14481.6	11270.9	11562.2	14795	10397.7	14153.1	15907	16978.4	11326.5	11778.8	10595.1	11090.7	16655	15515.1	18375.3	19921.2	21068.3	21969.1	11833.7	15915.9	16525	20495.6	22250.7
	11472.9	14287.4	11502.5	10935	9992.49	11648.5	13411.9	12711.6	11079.6	8635.85	12607	13278.2	11542.5	14256.4	10633.7	13505.4	10173.9	10000.4	14344.4	13001.7	11102.3	13942.3	12432.9	13858.8	12744	11859.6	14461.4	11247.2	11540.8	14766.5	10381.4	14134.1	15884.6	16948.5	11312	11759.3	10574.1	11075.2	16634.8	15495	18352.2	19889.7	21041.1	21932.8	11819.7	15899.7	16504	20466	22219
	11456.9	14256.7	11485.5	10918.9	9977.82	11629.6	13389	12691.8	11060.1	8624.82	12586	13253.2	11524.1	14226.6	10613.6	13481.1	10160.5	9990.35	14318.8	12976.8	11085.3	13919.1	12419.9	13834.1	12717.3	11849.6	14441.2	11223.6	11519.5	14738.2	10365.1	14115.3	15862.3	16918.7	11297.7	11740	10553.2	11059.8	16614.8	15475	18329.2	19858.3	21014	21896.7	11805.7	15883.6	16483.1	20436.4	22187.3
	11440.9	14226.1	11468.6	10903	9963.22	11610.8	13366.2	12672.1	11040.8	8613.86	12565.2	13228.4	11505.7	14197	10593.6	13456.8	10147.3	9980.39	14293.4	12952	11068.4	13896	12406.9	13809.5	12690.7	11839.7	14421.2	11200.1	11498.4	14710	10349	14096.5	15840.1	16888.9	11283.5	11720.8	10532.4	11044.5	16594.8	15455.1	18306.3	19827	20986.9	21860.7	11791.8	15867.6	16462.2	20407	22155.7
	11425.1	14195.7	11451.8	10887.2	9948.69	11592	13343.5	12652.5	11021.6	8602.97	12544.5	13203.7	11487.4	14167.5	10573.7	13432.7	10134.1	9970.51	14268.1	12927.3	11051.5	13873.1	12394.1	13785	12664.1	11830	14401.2	11176.7	11477.3	14681.9	10333	14077.8	15817.9	16859.3	11269.4	11701.6	10511.8	11029.3	16575	15435.3	18283.5	19795.8	20960	21824.8	11778	15851.7	16441.5	20377.6	22124.1
	11409.4	14165.3	11435.2	10871.6	9934.25	11573.4	13321	12633.1	11002.6	8592.16	12523.9	13179.1	11469.3	14138.1	10554	13408.7	10121	9960.69	14242.9	12902.7	11034.8	13850.3	12381.3	13760.5	12637.8	11820.3	14381.4	11153.5	11456.4	14653.9	10317.1	14059.3	15795.9	16829.7	11255.4	11682.6	10491.2	11014.2	16555.3	15415.6	18260.8	19764.8	20933.1	21789	11764.3	15835.9	16420.8	20348.3	22092.7
	11393.8	14135.1	11418.7	10856	9919.88	11554.9	13298.6	12613.8	10983.6	8581.42	12503.5	13154.6	11451.2	14108.9	10534.3	13384.8	10107.9	9950.94	14217.8	12878.2	11018.2	13827.6	12368.6	13736.2	12611.5	11810.6	14361.7	11130.3	11435.6	14626	10301.3	14040.8	15773.9	16800.2	11241.5	11663.7	10470.7	10999.3	16535.7	15396	18238.2	19733.9	20906.3	21753.3	11750.6	15820.2	16400.3	20319.1	22061.3
	11378.3	14105.1	11402.4	10840.6	9905.58	11536.5	13276.3	12594.6	10964.8	8570.76	12483.1	13130.3	11433.2	14079.8	10514.7	13361	10095	9941.25	14192.8	12853.8	11001.6	13805	12355.9	13712	12585.4	11801.1	14342.1	11107.3	11414.9	14598.2	10285.6	14022.5	15752	16770.8	11227.7	11645	10450.3	10984.4	16516.1	15376.6	18215.7	19703.2	20879.6	21717.8	11737.1	15804.6	16379.8	20289.9	22030
	11362.9	14075.2	11386.1	10825.4	9891.36	11518.2	13254.2	12575.5	10946.1	8560.17	12462.9	13106.2	11415.2	14050.8	10495.2	13337.3	10082.1	9931.64	14168	12829.6	10985.2	13782.5	12343.4	13687.9	12559.4	11791.6	14322.6	11084.4	11394.4	14570.6	10270	14004.3	15730.2	16741.5	11214.1	11626.3	10430.1	10969.6	16496.7	15357.2	18193.4	19672.5	20853	21682.3	11723.7	15789.1	16359.4	20260.9	21998.8
	11347.7	14045.4	11370	10810.2	9877.21	11500	13232.1	12556.5	10927.5	8549.65	12442.8	13082.1	11397.4	14022	10475.8	13313.7	10069.4	9922.09	14143.2	12805.4	10968.8	13760.2	12330.9	13663.9	12533.5	11782.2	14303.2	11061.6	11373.9	14543	10254.6	13986.1	15708.5	16712.3	11200.5	11607.7	10409.9	10955	16477.4	15338	18171.1	19642	20826.5	21647	11710.3	15773.7	16339.1	20231.9	21967.6
	11332.5	14015.7	11354	10795.2	9863.14	11481.9	13210.2	12537.7	10909.1	8539.21	12422.8	13058.2	11379.7	13993.3	10456.6	13290.2	10056.6	9912.61	14118.6	12781.4	10952.6	13738	12318.5	13640	12507.7	11772.9	14283.9	11038.9	11353.6	14515.6	10239.2	13968.1	15686.8	16683.2	11187.1	11589.3	10389.8	10940.4	16458.2	15318.9	18148.9	19611.7	20800.1	21611.8	11697	15758.4	16318.9	20203.1	21936.6
	11317.5	13986.2	11338.2	10780.3	9849.15	11463.9	13188.5	12519	10890.7	8528.85	12403	13034.5	11362	13964.8	10437.4	13266.8	10044	9903.2	14094.1	12757.5	10936.4	13715.9	12306.2	13616.2	12482.1	11763.7	14264.8	11016.3	11333.4	14488.3	10224	13950.2	15665.3	16654.2	11173.8	11570.9	10369.8	10926	16439.1	15299.9	18126.9	19581.4	20773.7	21576.6	11683.8	15743.3	16298.8	20174.3	21905.6
	11302.6	13956.7	11322.5	10765.5	9835.23	11446.1	13166.8	12500.4	10872.5	8518.55	12383.3	13010.8	11344.4	13936.4	10418.4	13243.5	10031.5	9893.86	14069.6	12733.7	10920.4	13693.9	12294	13592.6	12456.5	11754.5	14245.7	10993.9	11313.3	14461.1	10208.9	13932.4	15643.8	16625.3	11160.7	11552.7	10349.9	10911.7	16420	15281	18104.9	19551.3	20747.5	21541.6	11670.7	15728.2	16278.8	20145.6	21874.7
	11287.8	13927.5	11306.9	10750.9	9821.38	11428.3	13145.3	12482	10854.4	8508.34	12363.7	12987.3	11326.9	13908.1	10399.4	13220.4	10019	9884.58	14045.3	12710	10904.4	13672	12281.8	13569	12431.1	11745.4	14226.8	10971.5	11293.3	14434.1	10193.9	13914.7	15622.4	16596.4	11147.6	11534.6	10330.2	10897.5	16401.1	15262.2	18083.1	19521.4	20721.3	21506.7	11657.7	15713.2	16258.9	20116.9	21843.9
	11273.1	13898.3	11291.4	10736.4	9807.61	11410.6	13123.9	12463.6	10836.5	8498.19	12344.2	12964	11309.6	13879.9	10380.6	13197.3	10006.6	9875.37	14021.2	12686.4	10888.6	13650.3	12269.8	13545.5	12405.9	11736.4	14208	10949.3	11273.5	14407.1	10179	13897.1	15601.1	16567.7	11134.6	11516.6	10310.5	10883.4	16382.3	15243.5	18061.4	19491.5	20695.2	21472	11644.8	15698.4	16239.1	20088.4	21813.1
	11258.6	13869.3	11276.1	10722	9793.91	11393.1	13102.6	12445.4	10818.6	8488.12	12324.8	12940.7	11292.2	13851.9	10361.8	13174.3	9994.32	9866.23	13997.1	12662.9	10872.8	13628.7	12257.8	13522.1	12380.7	11727.5	14189.3	10927.1	11253.8	14380.3	10164.2	13879.6	15579.9	16539	11121.8	11498.7	10290.9	10869.4	16363.6	15224.9	18039.7	19461.8	20669.3	21437.3	11631.9	15683.6	16219.4	20060	21782.5
	11244.1	13840.4	11260.9	10707.7	9780.29	11375.6	13081.5	12427.3	10800.9	8478.12	12305.6	12917.6	11275	13824.1	10343.2	13151.5	9982.09	9857.16	13973.1	12639.6	10857.2	13607.2	12245.9	13498.9	12355.7	11718.6	14170.7	10905.1	11234.1	14353.6	10149.5	13862.2	15558.8	16510.5	11109.1	11480.9	10271.4	10855.5	16345	15206.4	18018.2	19432.2	20643.4	21402.7	11619.2	15669	16199.8	20031.6	21751.9
	11229.8	13811.7	11245.8	10693.5	9766.74	11358.3	13060.5	12409.4	10783.3	8468.2	12286.5	12894.6	11257.9	13796.3	10324.6	13128.7	9969.94	9848.15	13949.3	12616.4	10841.6	13585.8	12234	13475.7	12330.8	11709.9	14152.2	10883.2	11214.7	14327	10134.9	13844.9	15537.7	16482	11096.5	11463.3	10252	10841.7	16326.5	15188.1	17996.8	19402.8	20617.6	21368.3	11606.5	15654.4	16180.2	20003.3	21721.4
	11215.6	13783.1	11230.8	10679.5	9753.27	11341.1	13039.6	12391.5	10765.8	8458.35	12267.4	12871.8	11240.8	13768.7	10306.2	13106.1	9957.87	9839.22	13925.5	12593.2	10826.1	13564.5	12222.3	13452.6	12306	11701.2	14133.8	10861.4	11195.3	14300.5	10120.5	13827.7	15516.8	16453.6	11084	11445.7	10232.7	10828	16308.1	15169.8	17975.5	19373.4	20591.8	21334	11593.9	15640	16160.8	19975.2	21691
	11201.5	13754.6	11216	10665.6	9739.87	11324	13018.8	12373.8	10748.4	8448.58	12248.6	12849.1	11223.9	13741.3	10287.9	13083.6	9945.88	9830.35	13901.9	12570.2	10810.8	13543.3	12210.6	13429.7	12281.3	11692.6	14115.5	10839.7	11176	14274.1	10106.2	13810.7	15495.9	16425.4	11071.7	11428.3	10213.5	10814.5	16289.9	15151.7	17954.2	19344.3	20566.2	21299.8	11581.5	15625.7	16141.4	19947.1	21660.7
	11187.5	13726.3	11201.3	10651.8	9726.55	11306.9	12998.1	12356.2	10731.2	8438.87	12229.8	12826.5	11207	13713.9	10269.7	13061.2	9933.97	9821.54	13878.4	12547.3	10795.5	13522.3	12199	13406.8	12256.8	11684	14097.4	10818.1	11156.9	14247.9	10091.9	13793.7	15475.1	16397.2	11059.4	11410.9	10194.4	10801	16271.7	15133.7	17933.1	19315.2	20540.7	21265.7	11569	15611.4	16122.2	19919.1	21630.4
	11173.6	13698	11186.7	10638.2	9713.3	11290	12977.6	12338.7	10714.1	8429.25	12211.2	12804.1	11190.2	13686.7	10251.6	13038.8	9922.13	9812.81	13855	12524.6	10780.3	13501.4	12187.5	13384.1	12232.4	11675.6	14079.3	10796.7	11137.9	14221.8	10077.8	13776.8	15454.4	16369.1	11047.3	11393.7	10175.4	10787.6	16253.6	15115.7	17912.1	19286.3	20515.3	21231.7	11556.7	15597.3	16103	19891.1	21600.3
	11159.9	13670	11172.3	10624.7	9700.12	11273.2	12957.2	12321.3	10697.1	8419.69	12192.7	12781.8	11173.5	13659.7	10233.5	13016.6	9910.38	9804.14	13831.7	12501.9	10765.3	13480.6	12176.1	13361.4	12208.1	11667.2	14061.4	10775.3	11119	14195.7	10063.8	13760.1	15433.7	16341.1	11035.2	11376.6	10156.5	10774.4	16235.6	15097.9	17891.3	19257.5	20489.9	21197.8	11544.5	15583.3	16083.9	19863.3	21570.2
	11146.2	13642	11158	10611.3	9687.02	11256.5	12937	12304.1	10680.2	8410.21	12174.3	12759.6	11156.9	13632.8	10215.6	12994.5	9898.7	9795.54	13808.5	12479.3	10750.3	13459.9	12164.7	13338.9	12183.9	11658.9	14043.6	10754.1	11100.2	14169.8	10049.9	13743.4	15413.2	16313.1	11023.3	11359.6	10137.7	10761.3	16217.7	15080.3	17870.5	19228.8	20464.6	21164.1	11532.3	15569.4	16065	19835.6	21540.2
	11132.7	13614.2	11143.8	10598	9673.99	11240	12916.8	12287	10663.4	8400.81	12156	12737.6	11140.3	13606	10197.8	12972.5	9887.1	9787.01	13785.5	12456.9	10735.4	13439.4	12153.5	13316.5	12159.9	11650.6	14025.9	10733	11081.6	14144.1	10036.1	13726.9	15392.7	16285.3	11011.5	11342.7	10119	10748.2	16200	15062.7	17849.8	19200.2	20439.5	21130.4	11520.3	15555.6	16046.1	19807.9	21510.3
	11119.3	13586.5	11129.7	10584.8	9661.04	11223.5	12896.8	12270	10646.8	8391.47	12137.8	12715.7	11123.9	13579.3	10180.1	12950.6	9875.58	9778.54	13762.5	12434.6	10720.6	13418.9	12142.3	13294.1	12135.9	11642.5	14008.2	10712	11063.1	14118.4	10022.5	13710.4	15372.3	16257.6	10999.9	11325.9	10100.4	10735.3	16182.3	15045.2	17829.2	19171.8	20414.4	21096.9	11508.3	15541.9	16027.3	19780.3	21480.5
	11106	13558.9	11115.8	10571.8	9648.16	11207.1	12876.9	12253.1	10630.2	8382.21	12119.8	12693.9	11107.5	13552.8	10162.5	12928.9	9864.14	9770.15	13739.7	12412.4	10705.9	13398.6	12131.1	13271.9	12112.1	11634.4	13990.7	10691.1	11044.7	14092.8	10008.9	13694.1	15352	16230	10988.3	11309.3	10081.9	10722.5	16164.7	15027.9	17808.8	19143.5	20389.4	21063.5	11496.4	15528.3	16008.6	19752.8	21450.8
	11092.8	13531.5	11101.9	10558.9	9635.35	11190.8	12857.1	12236.3	10613.8	8373.03	12101.9	12672.2	11091.2	13526.4	10145	12907.2	9852.77	9761.82	13716.9	12390.3	10691.4	13378.4	12120.1	13249.8	12088.4	11626.4	13973.4	10670.3	11026.4	14067.4	9995.43	13677.9	15331.8	16202.4	10976.9	11292.7	10063.5	10709.8	16147.3	15010.6	17788.4	19115.4	20364.5	21030.2	11484.6	15514.8	15990	19725.4	21421.1
	11079.7	13504.2	11088.3	10546.1	9622.62	11174.7	12837.4	12219.7	10597.5	8363.91	12084.1	12650.7	11075	13500.2	10127.7	12885.6	9841.49	9753.55	13694.3	12368.3	10676.9	13358.3	12109.2	13227.8	12064.9	11618.5	13956.1	10649.6	11008.2	14042.1	9982.09	13661.8	15311.7	16175	10965.6	11276.3	10045.2	10697.2	16129.9	14993.5	17768.2	19087.4	20339.7	20997.1	11472.9	15501.4	15971.5	19698.1	21391.5
	11066.7	13477.1	11074.7	10533.4	9609.96	11158.6	12817.9	12203.2	10581.3	8354.87	12066.4	12629.3	11058.9	13474.1	10110.4	12864.2	9830.27	9745.36	13671.8	12346.4	10662.5	13338.3	12098.3	13205.9	12041.4	11610.6	13938.9	10629.1	10990.1	14016.9	9968.86	13645.7	15291.7	16147.6	10954.3	11260	10027	10684.7	16112.7	14976.5	17748	19059.5	20315	20964	11461.3	15488.2	15953.1	19670.9	21362.1
	11053.9	13450	11061.2	10520.9	9597.37	11142.7	12798.5	12186.8	10565.3	8345.91	12048.8	12608	11042.9	13448.1	10093.2	12842.8	9819.14	9737.23	13649.4	12324.6	10648.2	13318.5	12087.5	13184.1	12018.1	11602.8	13921.9	10608.6	10972.2	13991.8	9955.73	13629.8	15271.7	16120.4	10943.2	11243.8	10008.8	10672.3	16095.5	14959.5	17728	19031.7	20290.4	20931.1	11449.7	15475	15934.8	19643.8	21332.7
	11041.1	13423.1	11047.9	10508.4	9584.86	11126.8	12779.2	12170.5	10549.4	8337.02	12031.4	12586.9	11027	13422.3	10076.1	12821.6	9808.09	9729.17	13627.1	12303	10634	13298.7	12076.8	13162.4	11994.9	11595.1	13904.9	10588.3	10954.4	13966.9	9942.72	13614	15251.8	16093.2	10932.3	11227.7	9990.82	10660	16078.5	14942.8	17708	19004	20265.8	20898.3	11438.2	15461.9	15916.6	19616.7	21303.4
	11028.5	13396.4	11034.7	10496.1	9572.42	11111.1	12760.1	12154.3	10533.5	8328.2	12014	12565.9	11011.2	13396.6	10059.1	12800.4	9797.11	9721.17	13604.9	12281.5	10619.9	13279.1	12066.1	13140.8	11971.8	11587.5	13888.1	10568.1	10936.7	13942	9929.81	13598.3	15232	16066.2	10921.4	11211.7	9972.91	10647.9	16061.5	14926.1	17688.2	18976.5	20241.4	20865.6	11426.9	15449	15898.5	19589.8	21274.2
	11016	13369.7	11021.7	10484	9560.05	11095.5	12741	12138.3	10517.8	8319.45	11996.8	12545	10995.4	13371	10042.3	12779.4	9786.21	9713.25	13582.9	12260	10605.9	13259.6	12055.6	13119.3	11948.8	11580	13871.4	10548	10919.1	13917.3	9917.02	13582.7	15212.3	16039.2	10910.7	11195.8	9955.09	10635.8	16044.7	14909.5	17668.5	18949.2	20217	20833	11415.6	15436.1	15880.4	19562.9	21245.1
	11003.6	13343.2	11008.7	10471.9	9547.76	11079.9	12722.1	12122.4	10502.2	8310.78	11979.7	12524.3	10979.7	13345.6	10025.5	12758.4	9775.38	9705.39	13560.9	12238.7	10592	13240.2	12045.1	13097.9	11926	11572.5	13854.7	10528	10901.7	13892.7	9904.33	13567.3	15192.7	16012.3	10900	11180	9937.37	10623.8	16028	14893	17648.9	18921.9	20192.8	20800.6	11404.4	15423.3	15862.5	19536.1	21216
	10991.3	13316.8	10995.9	10459.9	9535.54	11064.5	12703.3	12106.6	10486.8	8302.18	11962.8	12503.7	10964.2	13320.3	10008.8	12737.6	9764.64	9697.59	13539.1	12217.5	10578.2	13221	12034.7	13076.6	11903.3	11565.1	13838.2	10508.1	10884.3	13868.2	9891.76	13551.9	15173.2	15985.5	10889.5	11164.4	9919.74	10612	16011.4	14876.7	17629.4	18894.8	20168.6	20768.2	11393.2	15410.7	15844.7	19509.4	21187.1
	10979.2	13290.6	10983.2	10448.1	9523.39	11049.2	12684.7	12090.9	10471.4	8293.66	11945.9	12483.2	10948.7	13295.2	9992.29	12716.9	9753.96	9689.87	13517.4	12196.5	10564.5	13201.8	12024.4	13055.5	11880.7	11557.8	13821.8	10488.3	10867.1	13843.8	9879.29	13536.6	15153.7	15958.8	10879.1	11148.8	9902.22	10600.3	15994.8	14860.5	17610	18867.8	20144.6	20736	11382.2	15398.2	15826.9	19482.8	21158.2
	10967.1	13264.5	10970.6	10436.4	9511.31	11034	12666.1	12075.4	10456.2	8285.2	11929.2	12462.9	10933.2	13270.1	9975.84	12696.3	9743.37	9682.21	13495.7	12175.5	10550.9	13182.8	12014.1	13034.4	11858.2	11550.6	13805.5	10468.7	10850	13819.5	9866.94	13521.4	15134.3	15932.2	10868.8	11133.4	9884.79	10588.6	15978.4	14844.3	17590.7	18840.9	20120.6	20703.9	11371.2	15385.7	15809.3	19456.3	21129.5
	10955.2	13238.5	10958.1	10424.8	9499.31	11018.9	12647.7	12059.9	10441.1	8276.83	11912.6	12442.6	10917.9	13245.3	9959.49	12675.8	9732.85	9674.62	13474.2	12154.6	10537.3	13163.9	12004	13013.5	11835.8	11543.4	13789.4	10449.1	10833	13795.4	9854.69	13506.4	15115.1	15905.7	10858.7	11118.1	9867.47	10577.1	15962.1	14828.3	17571.6	18814.2	20096.7	20671.9	11360.4	15373.4	15791.8	19429.9	21100.8
	10943.3	13212.7	10945.8	10413.4	9487.38	11003.9	12629.4	12044.6	10426.1	8268.52	11896.1	12422.5	10902.7	13220.5	9943.24	12655.4	9722.41	9667.09	13452.8	12133.9	10523.9	13145.1	11993.9	12992.6	11813.6	11536.3	13773.3	10429.7	10816.2	13771.4	9842.55	13491.4	15095.9	15879.3	10848.6	11102.8	9850.24	10565.7	15945.9	14812.5	17552.5	18787.6	20072.9	20640.1	11349.6	15361.2	15774.3	19403.6	21072.2
	10931.6	13187	10933.6	10402	9475.53	10989	12611.2	12029.4	10411.2	8260.29	11879.7	12402.6	10887.5	13195.9	9927.1	12635.1	9712.05	9659.64	13431.5	12113.3	10510.6	13126.4	11983.9	12971.8	11791.5	11529.3	13757.3	10410.4	10799.4	13747.4	9830.52	13476.6	15076.7	15853	10838.7	11087.7	9833.11	10554.4	15929.8	14796.7	17533.5	18761.1	20049.2	20608.3	11338.9	15349.1	15756.9	19377.3	21043.7
	10920	13161.4	10921.5	10390.8	9463.74	10974.3	12593.1	12014.3	10396.4	8252.13	11863.4	12382.7	10872.5	13171.4	9911.07	12614.9	9701.76	9652.25	13410.4	12092.8	10497.4	13107.8	11974	12951.2	11769.5	11522.4	13741.5	10391.2	10782.8	13723.7	9818.6	13461.8	15057.7	15826.8	10828.8	11072.8	9816.07	10543.2	15913.8	14781	17514.7	18734.7	20025.6	20576.7	11328.3	15337.1	15739.7	19351.2	21015.3
	10908.5	13135.9	10909.5	10379.7	9452.03	10959.6	12575.2	11999.4	10381.8	8244.04	11847.3	12363	10857.5	13147.1	9895.13	12594.8	9691.54	9644.93	13389.3	12072.4	10484.3	13089.4	11964.1	12930.7	11747.6	11515.5	13725.7	10372.1	10766.3	13700	9806.79	13447.2	15038.8	15800.7	10819.1	11057.9	9799.14	10532.1	15897.9	14765.5	17495.9	18708.5	20002.1	20545.2	11317.7	15325.1	15722.5	19325.1	20987
	10897.1	13110.6	10897.7	10368.7	9440.39	10945	12557.4	11984.6	10367.2	8236.03	11831.2	12343.4	10842.6	13122.9	9879.3	12574.9	9681.41	9637.67	13368.4	12052.1	10471.2	13071.1	11954.4	12910.2	11725.8	11508.8	13710.1	10353.1	10749.9	13676.4	9795.08	13432.7	15019.9	15774.7	10809.5	11043.1	9782.3	10521.1	15882.1	14750	17477.3	18682.4	19978.7	20513.8	11307.3	15313.3	15705.5	19299.1	20958.8
	10885.9	13085.4	10886	10357.9	9428.83	10930.6	12539.7	11969.8	10352.8	8228.09	11815.3	12324	10827.8	13098.8	9863.58	12555	9671.35	9630.48	13347.5	12031.9	10458.3	13052.9	11944.7	12889.9	11704.2	11502	13694.6	10334.2	10733.7	13653	9783.49	13418.3	15001.1	15748.8	10800.1	11028.5	9765.57	10510.2	15866.5	14734.7	17458.7	18656.5	19955.3	20482.6	11296.9	15301.7	15688.5	19273.2	20930.7
	10874.7	13060.4	10874.4	10347.1	9417.33	10916.2	12522.1	11955.2	10338.5	8220.23	11799.5	12304.7	10813.1	13074.9	9847.95	12535.3	9661.36	9623.36	13326.8	12011.8	10445.5	13034.8	11935.1	12869.7	11682.6	11495.4	13679.2	10315.5	10717.5	13629.7	9772	13403.9	14982.4	15722.9	10790.7	11013.9	9748.93	10499.4	15850.9	14719.5	17440.3	18630.6	19932.1	20451.4	11286.6	15290.1	15671.6	19247.4	20902.6
	10863.7	13035.4	10862.9	10336.5	9405.91	10902	12504.7	11940.8	10324.3	8212.44	11783.9	12285.5	10798.5	13051.1	9832.44	12515.6	9651.45	9616.31	13306.2	11991.9	10432.7	13016.8	11925.6	12849.6	11661.2	11488.9	13663.8	10296.9	10701.5	13606.4	9760.62	13389.7	14963.8	15697.2	10781.5	10999.5	9732.38	10488.7	15835.4	14704.4	17422	18604.9	19909	20420.4	11276.5	15278.6	15654.8	19221.7	20874.7
	10852.7	13010.6	10851.5	10326	9394.56	10887.8	12487.3	11926.4	10310.3	8204.72	11768.3	12266.4	10783.9	13027.4	9817.02	12496.1	9641.62	9609.32	13285.7	11972	10420.1	12998.9	11916.1	12829.5	11640	11482.4	13648.6	10278.3	10685.6	13583.4	9749.35	13375.6	14945.3	15671.6	10772.3	10985.2	9715.94	10478.2	15820.1	14689.4	17403.8	18579.3	19885.9	20389.5	11266.3	15267.2	15638.1	19196.1	20846.8
	10841.9	12986	10840.3	10315.6	9383.29	10873.8	12470.1	11912.2	10296.3	8197.07	11752.8	12247.4	10769.5	13003.9	9801.71	12476.6	9631.86	9602.4	13265.3	11952.3	10407.6	12981.2	11906.8	12809.6	11618.8	11476	13633.6	10259.9	10669.8	13560.4	9738.19	13361.6	14926.8	15646	10763.3	10971	9699.6	10467.7	15804.8	14674.6	17385.7	18553.9	19863	20358.8	11256.3	15255.9	15621.6	19170.6	20819.1
	10831.2	12961.4	10829.2	10305.3	9372.08	10859.8	12453.1	11898	10282.5	8189.5	11737.5	12228.6	10755.1	12980.5	9786.5	12457.3	9622.18	9595.54	13245	11932.7	10395.1	12963.6	11897.5	12789.8	11597.7	11469.7	13618.6	10241.6	10654.1	13537.5	9727.14	13347.8	14908.5	15620.6	10754.4	10956.9	9683.35	10457.4	15789.6	14659.8	17367.7	18528.5	19840.1	20328.1	11246.4	15244.8	15605.1	19145.1	20791.4
	10820.6	12937	10818.2	10295.1	9360.95	10846	12436.1	11884	10268.7	8182	11722.3	12209.9	10740.8	12957.2	9771.4	12438.1	9612.57	9588.76	13224.8	11913.2	10382.8	12946.1	11888.3	12770.1	11576.8	11463.4	13603.7	10223.4	10638.6	13514.8	9716.2	13334	14890.2	15595.2	10745.6	10942.9	9667.2	10447.1	15774.6	14645.2	17349.8	18503.3	19817.4	20297.6	11236.5	15233.7	15588.7	19119.8	20763.8
	10810.2	12912.8	10807.3	10285.1	9349.89	10832.3	12419.2	11870.1	10255.1	8174.57	11707.2	12191.4	10726.6	12934.1	9756.4	12418.9	9603.03	9582.04	13204.7	11893.8	10370.5	12928.7	11879.1	12750.5	11556	11457.2	13588.9	10205.4	10623.2	13492.2	9705.36	13320.3	14872	15570	10737	10929	9651.15	10437	15759.7	14630.6	17332.1	18478.2	19794.7	20267.2	11226.7	15222.8	15572.4	19094.5	20736.4
	10799.8	12888.6	10796.5	10275.2	9338.9	10818.7	12402.5	11856.4	10241.6	8167.22	11692.2	12172.9	10712.5	12911.1	9741.5	12399.9	9593.58	9575.39	13184.8	11874.6	10358.4	12911.4	11870.1	12731.1	11535.3	11451.1	13574.3	10187.4	10607.9	13469.7	9694.64	13306.7	14853.9	15544.8	10728.4	10915.3	9635.2	10426.9	15744.8	14616.2	17314.4	18453.3	19772.1	20236.9	11217	15211.9	15556.2	19069.3	20709
	10789.5	12864.6	10785.9	10265.4	9327.98	10805.2	12385.9	11842.7	10228.3	8159.94	11677.4	12154.6	10698.5	12888.3	9726.71	12381	9584.19	9568.8	13164.9	11855.4	10346.3	12894.2	11861.1	12711.7	11514.7	11445.1	13559.7	10169.5	10592.7	13447.3	9684.02	13293.3	14835.9	15519.8	10720	10901.6	9619.34	10417	15730.1	14602	17296.8	18428.5	19749.7	20206.8	11207.4	15201.2	15540.1	19044.3	20681.7
	10779.4	12840.8	10775.4	10255.7	9317.14	10791.8	12369.4	11829.2	10215	8152.74	11662.6	12136.4	10684.5	12865.6	9712.02	12362.2	9574.89	9562.28	13145.2	11836.4	10334.4	12877.2	11852.2	12692.4	11494.3	11439.1	13545.3	10151.8	10577.6	13425	9673.5	13279.9	14817.9	15494.8	10711.7	10888.1	9603.59	10407.2	15715.5	14587.8	17279.4	18403.8	19727.3	20176.7	11197.9	15190.5	15524.1	19019.3	20654.5
	10769.4	12817	10765	10246.1	9306.36	10778.5	12353.1	11815.8	10201.8	8145.6	11648	12118.4	10670.7	12843	9697.43	12343.5	9565.65	9555.83	13125.5	11817.4	10322.5	12860.3	11843.4	12673.2	11473.9	11433.3	13531	10134.2	10562.6	13402.9	9663.1	13266.7	14800.1	15469.9	10703.5	10874.7	9587.93	10397.5	15701	14573.7	17262.1	18379.2	19705	20146.8	11188.5	15180	15508.2	18994.4	20627.4
	10759.4	12793.4	10754.7	10236.7	9295.66	10765.3	12336.8	11802.5	10188.8	8138.55	11633.5	12100.4	10656.9	12820.6	9682.95	12324.9	9556.49	9549.45	13106	11798.6	10310.8	12843.5	11834.7	12654.2	11453.7	11427.5	13516.7	10116.7	10547.8	13380.8	9652.8	13253.5	14782.3	15445.2	10695.4	10861.3	9572.37	10387.9	15686.5	14559.8	17244.8	18354.8	19682.8	20117	11179.1	15169.6	15492.4	18969.6	20600.4
	10749.6	12769.9	10744.6	10227.3	9285.03	10752.2	12320.7	11789.3	10175.9	8131.56	11619.1	12082.6	10643.2	12798.2	9668.57	12306.5	9547.41	9543.13	13086.6	11779.9	10299.1	12826.8	11826.1	12635.2	11433.6	11421.8	13502.6	10099.3	10533.1	13358.9	9642.61	13240.5	14764.6	15420.5	10687.4	10848.1	9556.91	10378.4	15672.2	14546	17227.7	18330.5	19660.7	20087.4	11169.8	15159.3	15476.6	18944.9	20573.5
	10739.9	12746.6	10734.5	10218.1	9274.48	10739.2	12304.7	11776.3	10163.1	8124.65	11604.8	12064.9	10629.6	12776.1	9654.29	12288.1	9538.4	9536.88	13067.3	11761.3	10287.5	12810.2	11817.5	12616.4	11413.6	11416.1	13488.6	10082	10518.5	13337.1	9632.53	13227.6	14747	15395.9	10679.5	10835	9541.54	10369	15658	14532.2	17210.7	18306.3	19638.7	20057.8	11160.6	15149.1	15461	18920.2	20546.7
	10730.4	12723.3	10724.6	10209	9263.99	10726.3	12288.8	11763.3	10150.4	8117.81	11590.6	12047.4	10616.1	12754	9640.11	12269.8	9529.47	9530.7	13048.1	11742.8	10276.1	12793.7	11809	12597.6	11393.8	11410.5	13474.7	10064.8	10504	13315.4	9622.56	13214.7	14729.5	15371.5	10671.8	10822.1	9526.28	10359.7	15643.9	14518.6	17193.8	18282.2	19616.8	20028.4	11151.5	15139	15445.5	18895.7	20520
	10720.9	12700.3	10714.8	10200	9253.58	10713.6	12273.1	11750.5	10137.8	8111.04	11576.6	12029.9	10602.7	12732.1	9626.04	12251.6	9520.6	9524.58	13029.1	11724.4	10264.7	12777.4	11800.6	12579	11374	11405	13460.9	10047.8	10489.7	13293.9	9612.69	13202	14712.1	15347.1	10664.2	10809.2	9511.11	10350.5	15629.9	14505.2	17177	18258.3	19595	19999.1	11142.5	15129	15430.1	18871.3	20493.4
	10711.5	12677.3	10705.1	10191.2	9243.24	10700.9	12257.4	11737.8	10125.3	8104.34	11562.6	12012.6	10589.4	12710.4	9612.07	12233.6	9511.82	9518.54	13010.1	11706.2	10253.4	12761.1	11792.3	12560.5	11354.4	11399.6	13447.2	10030.8	10475.4	13272.4	9602.92	13189.4	14694.7	15322.8	10656.7	10796.4	9496.03	10341.5	15616.1	14491.8	17160.3	18234.5	19573.3	19970	11133.5	15119.1	15414.8	18846.9	20466.9
	10702.3	12654.5	10695.5	10182.4	9232.97	10688.3	12241.9	11725.2	10113	8097.72	11548.8	11995.4	10576.1	12688.7	9598.2	12215.6	9503.11	9512.56	12991.2	11688	10242.2	12745	11784	12542	11334.9	11394.3	13433.7	10014	10461.3	13251.1	9593.26	13176.9	14677.4	15298.6	10649.3	10783.8	9481.06	10332.5	15602.3	14478.5	17143.7	18210.8	19551.7	19940.9	11124.7	15109.3	15399.5	18822.6	20440.4
	10693.1	12631.8	10686.1	10173.8	9222.77	10675.9	12226.5	11712.8	10100.7	8091.17	11535.1	11978.4	10562.9	12667.2	9584.44	12197.8	9494.47	9506.64	12972.5	11670	10231.2	12729	11775.8	12523.7	11315.5	11389	13420.2	9997.26	10447.3	13229.9	9583.71	13164.5	14660.3	15274.6	10642	10771.2	9466.18	10323.6	15588.6	14465.4	17127.3	18187.2	19530.2	19912	11115.9	15099.6	15384.4	18798.5	20414.1
	10684.1	12609.2	10676.7	10165.2	9212.64	10663.5	12211.2	11700.4	10088.6	8084.7	11521.5	11961.4	10549.9	12645.8	9570.78	12180	9485.9	9500.8	12953.9	11652.1	10220.2	12713.1	11767.7	12505.5	11296.2	11383.8	13406.8	9980.65	10433.4	13208.8	9574.26	13152.2	14643.2	15250.6	10634.8	10758.8	9451.4	10314.9	15575	14452.4	17110.9	18163.8	19508.8	19883.2	11107.2	15090	15369.4	18774.4	20387.9
	10675.2	12586.7	10667.5	10156.8	9202.59	10651.3	12196	11688.2	10076.6	8078.29	11508	11944.6	10536.9	12624.6	9557.21	12162.4	9477.42	9495.02	12935.3	11634.3	10209.3	12697.4	11759.7	12487.4	11277	11378.7	13393.6	9964.15	10419.6	13187.8	9564.92	13140.1	14626.2	15226.7	10627.7	10746.5	9436.72	10306.2	15561.6	14439.5	17094.6	18140.5	19487.4	19854.5	11098.5	15080.6	15354.4	18750.4	20361.7
	10666.4	12564.4	10658.4	10148.5	9192.61	10639.2	12180.9	11676.1	10064.7	8071.96	11494.6	11927.9	10524	12603.5	9543.75	12144.9	9469	9489.31	12916.9	11616.6	10198.5	12681.7	11751.8	12469.4	11258	11373.6	13380.4	9947.77	10406	13166.9	9555.68	13128	14609.2	15202.9	10620.8	10734.3	9422.14	10297.7	15548.2	14426.7	17078.5	18117.3	19466.2	19826	11090	15071.2	15339.6	18726.5	20335.7
	10657.7	12542.2	10649.4	10140.3	9182.7	10627.1	12166	11664.1	10052.9	8065.7	11481.4	11911.4	10511.1	12582.5	9530.4	12127.5	9460.66	9483.66	12898.6	11599	10187.8	12666.2	11743.9	12451.5	11239	11368.6	13367.4	9931.49	10392.4	13146.2	9546.55	13116	14592.4	15179.3	10614	10722.2	9407.65	10289.2	15535	14414	17062.4	18094.3	19445.1	19797.6	11081.5	15061.9	15324.9	18702.7	20309.8
	10649.1	12520.2	10640.5	10132.3	9172.86	10615.2	12151.2	11652.2	10041.2	8059.52	11468.2	11894.9	10498.4	12561.7	9517.14	12110.1	9452.39	9478.09	12880.4	11581.5	10177.2	12650.8	11736.2	12433.7	11220.2	11363.7	13354.4	9915.32	10379	13125.6	9537.52	13104.1	14575.6	15155.7	10607.3	10710.2	9393.26	10280.9	15521.8	14401.5	17046.5	18071.3	19424.1	19769.3	11073.2	15052.8	15310.2	18679	20283.9
	10640.6	12498.2	10631.8	10124.3	9163.09	10603.4	12136.5	11640.4	10029.6	8053.41	11455.2	11878.6	10485.8	12541	9503.99	12092.9	9444.19	9472.58	12862.3	11564.2	10166.7	12635.5	11728.5	12416	11201.5	11358.9	13341.6	9899.27	10365.7	13105	9528.6	13092.4	14559	15132.2	10600.7	10698.3	9378.96	10272.6	15508.8	14389	17030.7	18048.5	19403.1	19741.1	11064.9	15043.7	15295.7	18655.3	20258.2
	10632.2	12476.4	10623.1	10116.5	9153.4	10591.7	12121.9	11628.8	10018.1	8047.37	11442.3	11862.4	10473.2	12520.4	9490.93	12075.8	9436.07	9467.14	12844.3	11546.9	10156.3	12620.3	11720.9	12398.5	11182.9	11354.1	13328.9	9883.33	10352.5	13084.6	9519.78	13080.7	14542.4	15108.8	10594.2	10686.6	9364.77	10264.5	15495.8	14376.7	17015	18025.8	19382.3	19713.1	11056.7	15034.8	15281.2	18631.8	20232.6
	10624	12454.8	10614.6	10108.7	9143.78	10580	12107.4	11617.2	10006.8	8041.4	11429.5	11846.3	10460.7	12500	9477.98	12058.8	9428.03	9461.77	12826.5	11529.8	10146	12605.2	11713.3	12381	11164.4	11349.5	13316.3	9867.49	10339.4	13064.4	9511.06	13069.2	14525.9	15085.5	10587.8	10674.9	9350.67	10256.5	15483	14364.5	16999.4	18003.3	19361.6	19685.2	11048.5	15026	15266.9	18608.4	20207
	10615.8	12433.2	10606.2	10101.1	9134.23	10568.5	12093	11605.8	9995.55	8035.51	11416.8	11830.4	10448.3	12479.6	9465.13	12041.9	9420.05	9456.46	12808.7	11512.8	10135.8	12590.2	11705.9	12363.6	11146.1	11344.9	13303.8	9851.77	10326.5	13044.2	9502.45	13057.8	14509.4	15062.4	10581.5	10663.4	9336.66	10248.6	15470.2	14352.4	16983.9	17980.9	19341	19657.4	11040.5	15017.2	15252.6	18585	20181.6
	10607.8	12411.8	10597.9	10093.6	9124.75	10557.1	12078.8	11594.5	9984.42	8029.68	11404.2	11814.5	10436	12459.5	9452.38	12025.1	9412.15	9451.22	12791.1	11495.8	10125.7	12575.4	11698.5	12346.4	11127.8	11340.3	13291.4	9836.16	10313.6	13024.1	9493.94	13046.4	14493.1	15039.3	10575.4	10651.9	9322.75	10240.7	15457.6	14340.4	16968.5	17958.5	19320.4	19629.7	11032.5	15008.6	15238.5	18561.7	20156.2
	10599.8	12390.5	10589.7	10086.2	9115.34	10545.8	12064.7	11583.3	9973.4	8023.93	11391.8	11798.8	10423.8	12439.4	9439.73	12008.5	9404.32	9446.05	12773.5	11479	10115.7	12560.6	11691.2	12329.2	11109.7	11335.9	13279.1	9820.67	10300.9	13004.2	9485.53	13035.2	14476.9	15016.3	10569.3	10640.6	9308.94	10233	15445.1	14328.6	16953.2	17936.4	19300	19602.2	11024.6	15000.1	15224.4	18538.6	20131
	10592	12369.4	10581.6	10078.9	9106.01	10534.6	12050.7	11572.3	9962.49	8018.26	11379.4	11783.2	10411.7	12419.5	9427.18	11991.9	9396.57	9440.95	12756.1	11462.4	10105.7	12546	11684	12312.2	11091.7	11331.5	13266.9	9805.28	10288.3	12984.4	9477.23	13024.1	14460.7	14993.4	10563.4	10629.4	9295.23	10225.4	15432.7	14316.8	16938	17914.3	19279.7	19574.8	11016.8	14991.7	15210.4	18515.5	20105.9
	10584.3	12348.3	10573.6	10071.8	9096.75	10523.5	12036.8	11561.3	9951.69	8012.65	11367.2	11767.8	10399.6	12399.7	9414.73	11975.4	9388.89	9435.92	12738.8	11445.8	10095.9	12531.5	11676.9	12295.3	11073.8	11327.2	13254.8	9790	10275.8	12964.7	9469.02	13013.1	14444.6	14970.7	10557.6	10618.3	9281.61	10217.9	15420.3	14305.2	16922.9	17892.3	19259.4	19547.5	11009.1	14983.3	15196.6	18492.5	20080.8
	10576.7	12327.4	10565.8	10064.7	9087.56	10512.6	12023	11550.5	9940.99	8007.12	11355.1	11752.4	10387.6	12380	9402.38	11959	9381.28	9430.95	12721.6	11429.3	10086.2	12517.1	11669.8	12278.4	11056	11322.9	13242.8	9774.83	10263.4	12945.1	9460.93	13002.2	14428.6	14948	10551.9	10607.3	9268.09	10210.5	15408.1	14293.7	16907.9	17870.5	19239.3	19520.3	11001.4	14975.1	15182.8	18469.6	20055.9
	10569.2	12306.7	10558	10057.7	9078.44	10501.7	12009.3	11539.8	9930.41	8001.66	11343.1	11737.2	10375.8	12360.5	9390.14	11942.8	9373.75	9426.05	12704.5	11413	10076.6	12502.8	11662.8	12261.7	11038.3	11318.8	13231	9759.78	10251.1	12925.6	9452.93	12991.4	14412.7	14925.4	10546.3	10596.4	9254.67	10203.2	15396	14282.3	16893.1	17848.8	19219.3	19493.3	10993.8	14967	15169.2	18446.8	20031
	10561.8	12286	10550.4	10050.9	9069.4	10490.9	11995.8	11529.2	9919.94	7996.27	11331.2	11722.1	10364	12341.1	9377.99	11926.6	9366.29	9421.23	12687.5	11396.7	10067	12488.6	11656	12245.1	11020.7	11314.7	13219.2	9744.83	10239	12906.3	9445.03	12980.7	14396.9	14903	10540.8	10585.6	9241.34	10196	15384	14271	16878.3	17827.3	19199.3	19466.4	10986.3	14959	15155.6	18424.1	20006.3
	10554.5	12265.5	10542.9	10044.2	9060.43	10480.2	11982.3	11518.7	9909.57	7990.96	11319.4	11707.1	10352.2	12321.9	9365.94	11910.6	9358.9	9416.46	12670.6	11380.6	10057.6	12474.6	11649.1	12228.6	11003.3	11310.7	13207.5	9730	10226.9	12887.1	9437.24	12970.1	14381.1	14880.6	10535.5	10574.9	9228.11	10188.9	15372.1	14259.8	16863.7	17805.8	19179.5	19439.6	10978.9	14951.1	15142.1	18401.4	19981.6
	10547.3	12245.1	10535.4	10037.6	9051.53	10469.7	11969	11508.3	9899.32	7985.71	11307.7	11692.3	10340.6	12302.7	9354	11894.6	9351.58	9411.77	12653.8	11364.6	10048.2	12460.6	11642.4	12212.2	10985.9	11306.7	13196	9715.27	10215	12867.9	9429.55	12959.6	14365.5	14858.3	10530.2	10564.3	9214.97	10181.9	15360.3	14248.8	16849.1	17784.5	19159.8	19413	10971.6	14943.4	15128.7	18378.9	19957.1
	10540.2	12224.8	10528.1	10031.1	9042.7	10459.2	11955.8	11498	9889.17	7980.54	11296.2	11677.5	10329.1	12283.7	9342.15	11878.8	9344.34	9407.15	12637.2	11348.7	10039	12446.8	11635.8	12195.9	10968.7	11302.9	13184.5	9700.66	10203.2	12848.9	9421.96	12949.2	14349.9	14836.2	10525.1	10553.9	9201.93	10175	15348.6	14237.8	16834.7	17763.3	19140.2	19386.4	10964.3	14935.7	15115.5	18356.5	19932.7
	10533.3	12204.7	10520.9	10024.7	9033.94	10448.8	11942.7	11487.9	9879.13	7975.44	11284.7	11662.9	10317.6	12264.8	9330.4	11863	9337.17	9402.59	12620.6	11332.9	10029.8	12433.1	11629.2	12179.7	10951.6	11299.1	13173.2	9686.15	10191.5	12830	9414.47	12939	14334.4	14814.1	10520	10543.5	9188.98	10168.3	15337	14227	16820.4	17742.2	19120.6	19360	10957.1	14928.1	15102.3	18334.1	19908.3
	10526.4	12184.7	10513.9	10018.4	9025.26	10438.6	11929.7	11477.9	9869.21	7970.42	11273.4	11648.4	10306.3	12246.1	9318.76	11847.4	9330.07	9398.1	12604.2	11317.2	10020.8	12419.5	11622.7	12163.7	10934.6	11295.4	13161.9	9671.76	10179.9	12811.3	9407.08	12928.8	14319	14792.1	10515.1	10533.3	9176.14	10161.6	15325.5	14216.3	16806.2	17721.2	19101.2	19333.8	10950.1	14920.6	15089.2	18311.8	19884.1
	10519.7	12164.8	10506.9	10012.2	9016.65	10428.4	11916.8	11468	9859.38	7965.47	11262.2	11634	10295	12227.5	9307.21	11831.9	9323.05	9393.68	12587.8	11301.6	10011.8	12406	11616.3	12147.7	10917.7	11291.7	13150.8	9657.47	10168.4	12792.6	9399.79	12918.7	14303.7	14770.3	10510.3	10523.1	9163.38	10155	15314.1	14205.8	16792	17700.4	19081.9	19307.6	10943	14913.3	15076.2	18289.7	19860
	10513	12145	10500	10006.1	9008.11	10418.4	11904.1	11458.2	9849.67	7960.58	11251.1	11619.8	10283.8	12209	9295.76	11816.4	9316.1	9389.33	12571.6	11286.1	10003	12392.6	11609.9	12131.8	10900.9	11288.1	13139.8	9643.29	10157.1	12774.1	9392.61	12908.8	14288.5	14748.5	10505.6	10513.1	9150.73	10148.5	15302.8	14195.3	16778	17679.7	19062.7	19281.6	10936.1	14906	15063.4	18267.6	19835.9
	10506.5	12125.4	10493.3	10000.2	8999.64	10408.4	11891.4	11448.5	9840.07	7955.78	11240.1	11605.6	10272.7	12190.6	9284.42	11801.1	9309.22	9385.05	12555.5	11270.8	9994.19	12379.4	11603.7	12116.1	10884.3	11284.6	13128.9	9629.23	10145.8	12755.7	9385.52	12898.9	14273.3	14726.9	10501	10503.2	9138.17	10142.1	15291.7	14184.9	16764.1	17659.1	19043.5	19255.7	10929.2	14898.9	15050.6	18245.6	19812
	10500.1	12105.8	10486.6	9994.33	8991.25	10398.6	11878.9	11438.9	9830.57	7951.04	11229.2	11591.6	10261.6	12172.4	9273.17	11785.9	9302.41	9380.83	12539.5	11255.6	9985.51	12366.2	11597.5	12100.5	10867.7	11281.2	13118	9615.27	10134.7	12737.3	9378.54	12889.2	14258.2	14705.4	10496.5	10493.4	9125.7	10135.9	15280.6	14174.7	16750.3	17638.6	19024.5	19230	10922.5	14891.8	15037.9	18223.7	19788.2
	10493.7	12086.5	10480.1	9988.59	8982.93	10388.9	11866.5	11429.4	9821.18	7946.38	11218.4	11577.7	10250.7	12154.3	9262.02	11770.8	9295.68	9376.69	12523.6	11240.4	9976.94	12353.2	11591.4	12084.9	10851.3	11277.9	13107.3	9601.43	10123.7	12719.2	9371.65	12879.6	14243.3	14683.9	10492.2	10483.7	9113.34	10129.7	15269.6	14164.6	16736.6	17618.3	19005.6	19204.3	10915.7	14884.9	15025.3	18201.9	19764.5
	10487.5	12067.2	10473.7	9982.96	8974.68	10379.2	11854.2	11420.1	9811.89	7941.78	11207.8	11564	10239.8	12136.3	9250.97	11755.8	9289.02	9372.61	12507.8	11225.4	9968.46	12340.3	11585.4	12069.5	10835	11274.6	13096.7	9587.69	10112.7	12701.1	9364.87	12870.1	14228.4	14662.6	10487.9	10474.1	9101.06	10123.6	15258.7	14154.6	16723.1	17598	18986.8	19178.8	10909.1	14878	15012.8	18180.2	19740.8
	10481.4	12048.1	10467.4	9977.44	8966.5	10369.7	11842	11410.9	9802.72	7937.27	11197.2	11550.3	10229.1	12118.5	9240.02	11740.9	9282.43	9368.6	12492.1	11210.5	9960.07	12327.4	11579.5	12054.2	10818.7	11271.4	13086.2	9574.06	10101.9	12683.1	9358.18	12860.6	14213.6	14641.4	10483.8	10464.6	9088.88	10117.7	15248	14144.7	16709.6	17577.9	18968.1	19153.4	10902.6	14871.3	15000.4	18158.6	19717.3
	10475.4	12029.1	10461.1	9972.03	8958.4	10360.3	11829.9	11401.8	9793.65	7932.82	11186.8	11536.8	10218.4	12100.7	9229.17	11726.1	9275.91	9364.66	12476.6	11195.7	9951.78	12314.7	11573.6	12039	10802.6	11268.2	13075.8	9560.54	10091.3	12665.3	9351.6	12851.3	14198.8	14620.2	10479.8	10455.2	9076.8	10111.8	15237.3	14135	16696.2	17557.9	18949.5	19128.2	10896.1	14864.7	14988.2	18137	19693.9
	10469.5	12010.2	10455	9966.73	8950.36	10351	11817.9	11392.8	9784.69	7928.44	11176.5	11523.3	10207.8	12083.1	9218.42	11711.4	9269.47	9360.79	12461.1	11181	9943.59	12302.2	11567.9	12023.9	10786.6	11265.2	13065.5	9547.14	10080.7	12647.5	9345.11	12842.1	14184.2	14599.2	10475.8	10446	9064.82	10106.1	15226.8	14125.3	16683	17538	18931	19103.1	10889.7	14858.1	14976	18115.6	19670.6
	10463.7	11991.4	10449.1	9961.53	8942.4	10341.8	11806	11383.9	9775.84	7924.14	11166.2	11510	10197.3	12065.7	9207.76	11696.8	9263.1	9356.99	12445.8	11166.5	9935.49	12289.7	11562.2	12008.9	10770.8	11262.2	13055.3	9533.84	10070.2	12629.9	9338.73	12833	14169.7	14578.3	10472	10436.8	9052.93	10100.4	15216.3	14115.8	16669.8	17518.3	18912.6	19078.1	10883.4	14851.7	14963.9	18094.2	19647.4
	10458.1	11972.8	10443.2	9956.45	8934.52	10332.7	11794.3	11375.1	9767.09	7919.91	11156.1	11496.8	10186.8	12048.3	9197.21	11682.3	9256.8	9353.26	12430.5	11152	9927.49	12277.3	11556.6	11994	10755	11259.3	13045.3	9520.65	10059.9	12612.4	9332.44	12824	14155.2	14557.5	10468.3	10427.7	9041.13	10094.8	15205.9	14106.4	16656.7	17498.7	18894.3	19053.2	10877.2	14845.4	14951.9	18073	19624.3
	10452.5	11954.3	10437.4	9951.47	8926.7	10323.6	11782.7	11366.5	9758.45	7915.76	11146.2	11483.8	10176.5	12031.1	9186.76	11668	9250.57	9349.59	12415.4	11137.6	9919.58	12265.1	11551.1	11979.2	10739.3	11256.4	13035.3	9507.57	10049.6	12595	9326.25	12815.1	14140.8	14536.8	10464.7	10418.8	9029.43	10089.4	15195.7	14097.1	16643.8	17479.2	18876.1	19028.5	10871	14839.2	14940	18051.8	19601.3
	10447	11935.9	10431.7	9946.6	8918.96	10314.7	11771.1	11357.9	9749.91	7911.67	11136.3	11470.8	10166.2	12014.1	9176.4	11653.7	9244.42	9346	12400.4	11123.4	9911.77	12252.9	11545.6	11964.6	10723.8	11253.7	13025.4	9494.59	10039.5	12577.8	9320.16	12806.4	14126.5	14516.2	10461.3	10410	9017.83	10084	15185.5	14087.9	16631	17459.8	18858	19003.9	10864.9	14833.1	14928.2	18030.7	19578.4
	10441.6	11917.6	10426.1	9941.84	8911.29	10306	11759.7	11349.5	9741.49	7907.66	11126.5	11458	10156	11997.1	9166.14	11639.5	9238.33	9342.48	12385.5	11109.3	9904.05	12240.9	11540.3	11950	10708.3	11251	13015.6	9481.73	10029.5	12560.6	9314.17	12797.7	14112.3	14495.7	10457.9	10401.2	9006.32	10078.8	15175.5	14078.8	16618.2	17440.5	18840.1	18979.4	10858.9	14827.1	14916.5	18009.8	19555.6
	10436.4	11899.5	10420.7	9937.18	8903.7	10297.3	11748.4	11341.2	9733.17	7903.72	11116.9	11445.3	10145.9	11980.3	9155.98	11625.5	9232.32	9339.02	12370.7	11095.3	9896.44	12229	11535	11935.5	10693	11248.4	13006	9468.98	10019.6	12543.6	9308.28	12789.1	14098.2	14475.3	10454.6	10392.6	8994.9	10073.6	15165.5	14069.9	16605.6	17421.4	18822.2	18955.1	10853	14821.2	14904.9	17988.9	19532.9
	10431.2	11881.5	10415.3	9932.63	8896.18	10288.7	11737.2	11333	9724.95	7899.85	11107.3	11432.7	10135.9	11963.6	9145.92	11611.5	9226.38	9335.64	12356	11081.4	9888.91	12217.2	11529.8	11921.2	10677.8	11245.8	12996.4	9456.33	10009.8	12526.7	9302.49	12780.7	14084.1	14455	10451.5	10384.1	8983.59	10068.6	15155.7	14061.1	16593.1	17402.3	18804.4	18930.9	10847.2	14815.4	14893.4	17968.1	19510.4
	10426.2	11863.6	10410.1	9928.2	8888.73	10280.2	11726.1	11324.9	9716.84	7896.06	11097.9	11420.2	10126	11947	9135.96	11597.7	9220.52	9332.32	12341.4	11067.6	9881.48	12205.5	11524.7	11907	10662.7	11243.3	12987	9443.8	10000.1	12509.9	9296.79	12772.3	14070.2	14434.8	10448.5	10375.7	8972.36	10063.7	15146	14052.4	16580.7	17383.4	18786.7	18906.8	10841.4	14809.7	14882	17947.4	19487.9
	10421.3	11845.8	10404.9	9923.86	8881.35	10271.8	11715.1	11317	9708.84	7892.34	11088.6	11407.9	10116.2	11930.5	9126.1	11583.9	9214.72	9329.07	12326.9	11053.9	9874.15	12193.9	11519.6	11892.9	10647.7	11240.9	12977.6	9431.37	9990.57	12493.2	9291.2	12764	14056.3	14414.7	10445.5	10367.4	8961.24	10058.8	15136.3	14043.8	16568.4	17364.6	18769.2	18882.8	10835.7	14804.1	14870.7	17926.7	19465.5
	10416.4	11828.2	10399.9	9919.64	8874.05	10263.5	11704.3	11309.1	9700.94	7888.69	11079.3	11395.7	10106.4	11914.2	9116.34	11570.3	9209	9325.9	12312.5	11040.3	9866.92	12182.5	11514.7	11878.8	10632.8	11238.6	12968.4	9419.05	9981.11	12476.6	9285.7	12755.9	14042.5	14394.8	10442.7	10359.2	8950.2	10054.1	15126.8	14035.3	16556.2	17345.9	18751.7	18859	10830.1	14798.7	14859.5	17906.2	19443.3
	10411.7	11810.7	10395	9915.52	8866.81	10255.4	11693.5	11301.4	9693.15	7885.11	11070.2	11383.5	10096.7	11898	9106.67	11556.7	9203.35	9322.79	12298.3	11026.9	9859.78	12171.1	11509.8	11864.9	10618	11236.4	12959.2	9406.84	9971.76	12460.1	9280.3	12747.9	14028.8	14374.9	10440	10351.1	8939.27	10049.4	15117.4	14027	16544.1	17327.4	18734.4	18835.3	10824.6	14793.3	14848.4	17885.8	19421.1
	10407.1	11793.3	10390.1	9911.51	8859.66	10247.3	11682.9	11293.8	9685.46	7881.61	11061.3	11371.5	10087.2	11882	9097.1	11543.3	9197.78	9319.76	12284.1	11013.5	9852.73	12159.9	11505	11851.1	10603.3	11234.2	12950.2	9394.74	9962.53	12443.8	9275	12739.9	14015.2	14355.2	10437.4	10343.1	8928.42	10044.9	15108	14018.7	16532.1	17309	18717.1	18811.7	10819.1	14788	14837.4	17865.4	19399.1
	10402.6	11776	10385.4	9907.61	8852.57	10239.4	11672.3	11286.3	9677.88	7878.17	11052.4	11359.7	10077.7	11866	9087.63	11530	9192.27	9316.79	12270.1	11000.3	9845.79	12148.7	11500.3	11837.5	10588.8	11232.1	12941.2	9382.75	9953.41	12427.6	9269.8	12732.1	14001.7	14335.5	10434.9	10335.3	8917.68	10040.5	15098.8	14010.6	16520.2	17290.6	18700	18788.3	10813.7	14782.9	14826.5	17845.2	19377.1
	10398.2	11758.9	10380.8	9903.81	8845.56	10231.5	11661.9	11278.9	9670.41	7874.82	11043.6	11347.9	10068.2	11850.2	9078.26	11516.7	9186.84	9313.89	12256.2	10987.1	9838.93	12137.7	11495.7	11823.9	10574.3	11230	12932.4	9370.87	9944.39	12411.5	9264.69	12724.4	13988.3	14316	10432.6	10327.5	8907.02	10036.1	15089.7	14002.6	16508.4	17272.5	18683	18765	10808.4	14777.8	14815.7	17825	19355.3
	10393.9	11741.9	10376.3	9900.12	8838.62	10223.7	11651.6	11271.6	9663.04	7871.53	11035	11336.2	10058.9	11834.5	9068.99	11503.6	9181.48	9311.07	12242.4	10974.1	9832.18	12126.8	11491.1	11810.4	10560	11228.1	12923.7	9359.09	9935.49	12395.5	9259.68	12716.8	13974.9	14296.5	10430.3	10319.9	8896.47	10031.9	15080.6	13994.8	16496.7	17254.4	18666.1	18741.8	10803.2	14772.9	14805	17804.9	19333.5
	10389.7	11725	10371.9	9896.54	8831.76	10216.1	11641.4	11264.4	9655.77	7868.32	11026.4	11324.7	10049.7	11819	9059.82	11490.6	9176.19	9308.31	12228.7	10961.2	9825.52	12116	11486.6	11797.1	10545.8	11226.2	12915.1	9347.43	9926.7	12379.6	9254.77	12709.3	13961.6	14277.2	10428.2	10312.3	8886.01	10027.8	15071.7	13987	16485.2	17236.4	18649.2	18718.8	10798	14768.1	14794.4	17785	19311.9
	10385.6	11708.2	10367.6	9893.06	8824.96	10208.6	11631.3	11257.4	9648.61	7865.17	11018	11313.3	10040.5	11803.5	9050.74	11477.7	9170.97	9305.62	12215.1	10948.4	9818.95	12105.4	11482.3	11783.8	10531.6	11224.3	12906.6	9335.87	9918.02	12363.8	9249.96	12701.9	13948.5	14258	10426.1	10304.9	8875.64	10023.7	15062.9	13979.4	16473.7	17218.6	18632.5	18695.8	10792.9	14763.3	14783.9	17765.1	19290.4
	10381.6	11691.6	10363.4	9889.69	8818.25	10201.1	11621.3	11250.4	9641.56	7862.11	11009.6	11302	10031.4	11788.2	9041.76	11464.9	9165.82	9303.01	12201.6	10935.7	9812.48	12094.8	11477.9	11770.7	10517.6	11222.6	12898.1	9324.42	9909.45	12348.2	9245.24	12694.6	13935.4	14238.9	10424.2	10297.5	8865.37	10019.8	15054.2	13971.8	16462.4	17200.9	18615.9	18673	10788	14758.7	14773.6	17745.3	19269
	10377.7	11675	10359.3	9886.42	8811.6	10193.8	11611.4	11243.6	9634.61	7859.11	11001.4	11290.8	10022.4	11773	9032.88	11452.2	9160.75	9300.46	12188.2	10923.2	9806.11	12084.3	11473.7	11757.6	10503.7	11220.9	12889.8	9313.08	9900.99	12332.6	9240.63	12687.4	13922.3	14219.9	10422.4	10290.3	8855.19	10016	15045.6	13964.4	16451.1	17183.3	18599.4	18650.4	10783	14754.2	14763.3	17725.6	19247.7
	10373.9	11658.6	10355.3	9883.26	8805.03	10186.6	11601.7	11236.9	9627.77	7856.19	10993.3	11279.8	10013.5	11758	9024.1	11439.6	9155.75	9297.99	12174.9	10910.7	9799.84	12074	11469.6	11744.7	10489.9	11219.3	12881.6	9301.85	9892.64	12317.2	9236.1	12680.4	13909.4	14201	10420.7	10283.2	8845.11	10012.3	15037.1	13957.2	16440	17165.8	18583.1	18627.9	10778.2	14749.8	14753.1	17706	19226.5
	10370.3	11642.3	10351.4	9880.21	8798.53	10179.4	11592	11230.3	9621.03	7853.34	10985.3	11268.8	10004.7	11743	9015.41	11427.1	9150.82	9295.59	12161.8	10898.4	9793.66	12063.7	11465.5	11731.9	10476.2	11217.8	12873.5	9290.72	9884.4	12301.9	9231.68	12673.4	13896.6	14182.2	10419.1	10276.2	8835.12	10008.6	15028.7	13950	16428.9	17148.4	18566.8	18605.5	10773.4	14745.5	14743	17686.5	19205.4
	10366.7	11626.2	10347.6	9877.26	8792.1	10172.4	11582.4	11223.8	9614.39	7850.56	10977.5	11258	9995.97	11728.2	9006.83	11414.7	9145.96	9293.25	12148.7	10886.1	9787.57	12053.6	11461.6	11719.2	10462.6	11216.3	12865.5	9279.71	9876.27	12286.7	9227.35	12666.6	13883.8	14163.5	10417.6	10269.3	8825.23	10005.1	15020.4	13943	16418	17131.2	18550.6	18583.2	10768.7	14741.2	14733	17667	19184.4
	10363.3	11610.2	10344	9874.42	8785.75	10165.5	11573	11217.4	9607.86	7847.86	10969.7	11247.3	9987.32	11713.5	8998.34	11402.4	9141.17	9290.99	12135.8	10874	9781.58	12043.6	11457.7	11706.6	10449.2	11215	12857.6	9268.8	9868.25	12271.6	9223.12	12659.8	13871.2	14144.9	10416.2	10262.5	8815.44	10001.7	15012.2	13936	16407.2	17114	18534.5	18561.1	10764.1	14737.2	14723.1	17647.7	19163.6
	10359.9	11594.2	10340.4	9871.69	8779.47	10158.7	11563.6	11211.2	9601.43	7845.23	10962	11236.7	9978.75	11698.9	8989.95	11390.2	9136.46	9288.8	12122.9	10862	9775.69	12033.7	11453.9	11694.2	10435.8	11213.7	12849.9	9258	9860.34	12256.7	9218.99	12653.2	13858.6	14126.4	10414.9	10255.8	8805.73	9998.39	15004.1	13929.2	16396.4	17097	18518.6	18539.1	10759.6	14733.2	14713.3	17628.4	19142.8
	10356.6	11578.5	10336.9	9869.05	8773.27	10152	11554.4	11205.1	9595.11	7842.67	10954.5	11226.2	9970.27	11684.5	8981.65	11378.2	9131.81	9286.68	12110.2	10850.1	9769.89	12023.9	11450.1	11681.8	10422.5	11212.4	12842.2	9247.31	9852.53	12241.8	9214.95	12646.6	13846.1	14108.1	10413.8	10249.2	8796.12	9995.17	14996.1	13922.6	16385.8	17080.1	18502.7	18517.2	10755.1	14729.3	14703.6	17609.3	19122.1
	10353.5	11562.8	10333.5	9866.53	8767.14	10145.4	11545.3	11199	9588.89	7840.18	10947	11215.8	9961.87	11670.2	8973.45	11366.2	9127.24	9284.63	12097.6	10838.3	9764.19	12014.2	11446.5	11669.5	10409.4	11211.3	12834.6	9236.72	9844.84	12227.1	9211	12640.2	13833.7	14089.8	10412.7	10242.8	8786.61	9992.05	14988.2	13916	16375.3	17063.3	18487	18495.5	10750.7	14725.5	14694	17590.2	19101.6
	10350.5	11547.2	10330.2	9864.1	8761.08	10138.9	11536.3	11193.1	9582.78	7837.77	10939.7	11205.6	9953.55	11656	8965.35	11354.3	9122.74	9282.65	12085.1	10826.6	9758.59	12004.7	11442.9	11657.4	10396.3	11210.2	12827.1	9226.24	9837.25	12212.5	9207.15	12633.9	13821.4	14071.7	10411.8	10236.4	8777.19	9989.03	14980.4	13909.5	16364.9	17046.7	18471.4	18473.9	10746.4	14721.8	14684.5	17571.3	19081.1
	10347.5	11531.8	10327.1	9861.78	8755.09	10132.5	11527.4	11187.3	9576.76	7835.43	10932.5	11195.5	9945.32	11641.9	8957.35	11342.5	9118.31	9280.74	12072.7	10815	9753.08	11995.2	11439.4	11645.3	10383.4	11209.1	12819.7	9215.87	9829.78	12198	9203.4	12627.7	13809.1	14053.6	10410.9	10230.1	8767.86	9986.12	14972.7	13903.2	16354.6	17030.1	18455.8	18452.4	10742.2	14718.2	14675.1	17552.4	19060.8
	10344.7	11516.5	10324	9859.57	8749.18	10126.2	11518.6	11181.6	9570.85	7833.16	10925.4	11185.4	9937.18	11628	8949.44	11330.9	9113.95	9278.9	12060.4	10803.6	9747.66	11985.8	11436	11633.4	10370.6	11208.2	12812.5	9205.6	9822.41	12183.6	9199.74	12621.5	13797	14035.7	10410.2	10224	8758.63	9983.3	14965.1	13897	16344.4	17013.7	18440.4	18431	10738	14714.8	14665.8	17533.6	19040.6
	10342	11501.3	10321	9857.46	8743.34	10120	11509.9	11176	9565.05	7830.96	10918.4	11175.5	9929.11	11614.1	8941.63	11319.3	9109.66	9277.13	12048.2	10792.2	9742.34	11976.6	11432.7	11621.6	10357.8	11207.3	12805.3	9195.44	9815.14	12169.3	9196.18	12615.5	13784.9	14017.9	10409.6	10217.9	8749.48	9980.58	14957.6	13890.9	16334.3	16997.4	18425.1	18409.8	10733.9	14711.4	14656.6	17514.9	19020.5
	10339.3	11486.3	10318.2	9855.45	8737.58	10114	11501.3	11170.6	9559.34	7828.83	10911.5	11165.8	9921.14	11600.4	8933.91	11307.9	9105.44	9275.43	12036.2	10780.9	9737.11	11967.5	11429.5	11609.9	10345.2	11206.5	12798.2	9185.39	9807.99	12155.2	9192.71	12609.6	13772.9	14000.1	10409.1	10212	8740.44	9977.96	14950.2	13885	16324.3	16981.2	18409.9	18388.7	10729.9	14708.1	14647.5	17496.3	19000.4
	10336.8	11471.3	10315.4	9853.54	8731.89	10108	11492.8	11165.2	9553.74	7826.78	10904.7	11156.1	9913.24	11586.9	8926.29	11296.5	9101.29	9273.81	12024.2	10769.8	9731.98	11958.5	11426.3	11598.3	10332.7	11205.8	12791.3	9175.44	9800.94	12141.1	9189.33	12603.9	13761	13982.5	10408.7	10206.1	8731.48	9975.44	14942.9	13879.1	16314.5	16965.1	18394.8	18367.7	10726	14705	14638.5	17477.8	18980.5
	10334.4	11456.5	10312.7	9851.74	8726.27	10102.1	11484.4	11160	9548.24	7824.8	10898	11146.5	9905.43	11573.4	8918.77	11285.3	9097.21	9272.25	12012.3	10758.8	9726.95	11949.5	11423.3	11586.8	10320.3	11205.1	12784.4	9165.6	9794	12127.2	9186.05	12598.2	13749.2	13965	10408.4	10200.4	8722.62	9973.02	14935.7	13873.4	16304.7	16949.1	18379.9	18346.9	10722.1	14701.9	14629.6	17459.3	18960.7
	10332.1	11441.8	10310.1	9850.03	8720.72	10096.3	11476.1	11154.9	9542.84	7822.89	10891.4	11137.1	9897.7	11560.1	8911.34	11274.1	9093.2	9270.76	12000.6	10747.9	9722	11940.7	11420.3	11575.4	10308	11204.5	12777.7	9155.86	9787.16	12113.4	9182.86	12592.6	13737.5	13947.6	10408.2	10194.7	8713.85	9970.7	14928.6	13867.8	16295	16933.3	18365	18326.2	10718.3	14699	14620.8	17441	18941
	10329.8	11427.2	10307.7	9848.43	8715.25	10090.7	11468	11149.8	9537.55	7821.05	10884.9	11127.8	9890.06	11546.8	8904.01	11263.1	9089.27	9269.34	11989	10737.1	9717.16	11932	11417.4	11564.1	10295.8	11204	12771	9146.23	9780.43	12099.7	9179.77	12587.1	13725.9	13930.4	10408.1	10189.2	8705.17	9968.48	14921.6	13862.3	16285.4	16917.5	18350.2	18305.6	10714.6	14696.2	14612.1	17422.7	18921.5
	10327.7	11412.7	10305.3	9846.94	8709.85	10085.1	11459.9	11144.9	9532.35	7819.28	10878.6	11118.6	9882.5	11533.8	8896.77	11252.1	9085.4	9268	11977.4	10726.4	9712.41	11923.4	11414.6	11552.9	10283.7	11203.6	12764.5	9136.7	9773.8	12086.1	9176.76	12581.8	13714.3	13913.2	10408.1	10183.8	8696.59	9966.36	14914.7	13856.9	16276	16901.9	18335.6	18285.2	10711	14693.4	14603.5	17404.6	18902
	10325.7	11398.4	10303	9845.54	8704.53	10079.6	11451.9	11140.2	9527.26	7817.58	10872.3	11109.5	9875.03	11520.8	8889.63	11241.3	9081.6	9266.72	11966	10715.8	9707.75	11915	11411.8	11541.9	10271.7	11203.2	12758	9127.28	9767.28	12072.6	9173.85	12576.5	13702.9	13896.1	10408.3	10178.5	8688.09	9964.33	14907.9	13851.6	16266.6	16886.4	18321	18264.9	10707.4	14690.8	14595	17386.5	18882.6
	10323.8	11384.1	10300.8	9844.24	8699.28	10074.3	11444.1	11135.5	9522.27	7815.96	10866.2	11100.5	9867.63	11507.9	8882.58	11230.5	9077.87	9265.51	11954.7	10705.3	9703.19	11906.6	11409.2	11530.9	10259.9	11202.9	12751.7	9117.96	9760.87	12059.3	9171.04	12571.4	13691.5	13879.1	10408.5	10173.3	8679.69	9962.41	14901.2	13846.5	16257.3	16871	18306.6	18244.7	10703.9	14688.3	14586.6	17368.5	18863.4
	10322	11370	10298.7	9843.05	8694.1	10069	11436.3	11130.9	9517.38	7814.41	10860.1	11091.7	9860.32	11495.2	8875.63	11219.9	9074.21	9264.38	11943.5	10694.9	9698.72	11898.3	11406.6	11520.1	10248.1	11202.7	12745.5	9108.75	9754.56	12046	9168.31	12566.3	13680.2	13862.3	10408.9	10168.1	8671.38	9960.58	14894.6	13841.5	16248.2	16855.7	18292.3	18224.7	10700.5	14685.9	14578.3	17350.6	18844.2
	10320.3	11356	10296.7	9841.96	8688.99	10063.9	11428.7	11126.5	9512.59	7812.92	10854.2	11082.9	9853.1	11482.6	8868.77	11209.4	9070.63	9263.31	11932.4	10684.7	9694.34	11890.2	11404.1	11509.3	10236.4	11202.6	12739.3	9099.64	9748.35	12032.9	9165.68	12561.4	13669	13845.5	10409.3	10163.1	8663.16	9958.85	14888.2	13836.6	16239.1	16840.5	18278.1	18204.7	10697.2	14683.5	14570.1	17332.8	18825.1
	10318.7	11342.1	10294.9	9840.96	8683.96	10058.8	11421.1	11122.1	9507.9	7811.51	10848.4	11074.3	9845.95	11470.1	8862.01	11198.9	9067.11	9262.32	11921.4	10674.5	9690.06	11882.1	11401.7	11498.7	10224.8	11202.5	12733.3	9090.63	9742.25	12019.9	9163.14	12556.5	13657.9	13828.9	10409.9	10158.2	8655.04	9957.21	14881.8	13831.8	16230.2	16825.5	18263.9	18185	10693.9	14681.3	14562	17315.1	18806.2
	10317.2	11328.4	10293.1	9840.07	8679	10053.8	11413.7	11117.9	9503.31	7810.17	10842.6	11065.8	9838.9	11457.7	8855.34	11188.6	9063.66	9261.39	11910.6	10664.5	9685.88	11874.2	11399.4	11488.2	10213.4	11202.5	12727.4	9081.73	9736.26	12007	9160.69	12551.8	13646.9	13812.3	10410.6	10153.4	8647	9955.68	14875.5	13827.1	16221.3	16810.5	18249.9	18165.3	10690.7	14679.2	14554.1	17297.5	18787.4
	10315.8	11314.7	10291.4	9839.28	8674.11	10049	11406.3	11113.8	9498.83	7808.91	10837	11057.4	9831.92	11445.5	8848.77	11178.4	9060.28	9260.54	11899.8	10654.5	9681.79	11866.3	11397.1	11477.8	10202	11202.5	12721.6	9072.94	9730.36	11994.2	9158.34	12547.2	13635.9	13795.9	10411.4	10148.7	8639.06	9954.24	14869.3	13822.6	16212.6	16795.7	18236.1	18145.8	10687.6	14677.2	14546.2	17280	18768.6
	10314.5	11301.2	10289.8	9838.58	8669.3	10044.3	11399.1	11109.8	9494.44	7807.71	10831.5	11049.1	9825.03	11433.3	8842.29	11168.2	9056.96	9259.75	11889.1	10644.7	9677.79	11858.6	11395	11467.5	10190.8	11202.7	12715.9	9064.24	9724.58	11981.6	9156.07	12542.7	13625.1	13779.6	10412.2	10144.1	8631.2	9952.91	14863.2	13818.2	16203.9	16781	18222.3	18126.4	10684.6	14675.3	14538.4	17262.5	18750
	10313.2	11287.8	10288.3	9837.99	8664.56	10039.6	11392	11105.9	9490.15	7806.58	10826.1	11040.9	9818.22	11421.3	8835.9	11158.2	9053.72	9259.04	11878.6	10635	9673.88	11851	11392.9	11457.3	10179.6	11202.9	12710.2	9055.65	9718.89	11969	9153.9	12538.3	13614.3	13763.4	10413.2	10139.6	8623.44	9951.66	14857.2	13813.8	16195.4	16766.4	18208.6	18107.1	10681.6	14673.5	14530.7	17245.2	18731.5
	10312.1	11274.5	10286.9	9837.5	8659.9	10035.1	11385	11102.1	9485.97	7805.53	10820.8	11032.9	9811.49	11409.4	8829.61	11148.3	9050.55	9258.4	11868.1	10625.4	9670.07	11843.5	11390.9	11447.2	10168.6	11203.2	12704.7	9047.17	9713.31	11956.6	9151.81	12534	13603.6	13747.3	10414.3	10135.2	8615.77	9950.52	14851.3	13809.7	16187	16751.9	18195	18087.9	10678.7	14671.8	14523.1	17227.9	18713.1
	10311.1	11261.3	10285.5	9837.1	8655.31	10030.6	11378	11098.4	9481.88	7804.54	10815.6	11024.9	9804.85	11397.6	8823.41	11138.4	9047.45	9257.82	11857.8	10615.9	9666.36	11836.1	11389	11437.3	10157.6	11203.5	12699.3	9038.78	9707.83	11944.3	9149.82	12529.8	13593	13731.3	10415.5	10131	8608.19	9949.47	14845.5	13805.6	16178.6	16737.5	18181.6	18068.9	10675.9	14670.2	14515.6	17210.7	18694.8
	10310.2	11248.2	10284.3	9836.81	8650.79	10026.3	11371.2	11094.8	9477.89	7803.63	10810.5	11017.1	9798.28	11386	8817.31	11128.7	9044.41	9257.32	11847.6	10606.5	9662.74	11828.8	11387.2	11427.4	10146.8	11203.9	12694	9030.5	9702.45	11932.1	9147.92	12525.7	13582.5	13715.4	10416.8	10126.8	8600.7	9948.52	14839.8	13801.6	16170.4	16723.2	18168.3	18050	10673.2	14668.8	14508.2	17193.6	18676.6
	10309.4	11235.3	10283.2	9836.61	8646.34	10022.1	11364.5	11091.4	9474.01	7802.78	10805.5	11009.4	9791.81	11374.4	8811.3	11119.1	9041.44	9256.89	11837.5	10597.2	9659.21	11821.6	11385.4	11417.6	10136.1	11204.4	12688.8	9022.33	9697.18	11920	9146.11	12521.7	13572.1	13699.6	10418.3	10122.7	8593.3	9947.67	14834.2	13797.8	16162.3	16709	18155	18031.3	10670.5	14667.4	14500.9	17176.6	18658.5
	10308.7	11222.4	10282.2	9836.51	8641.97	10017.9	11357.9	11088	9470.22	7802.01	10800.6	11001.8	9785.41	11363	8805.38	11109.6	9038.55	9256.52	11827.5	10588	9655.78	11814.5	11383.8	11408	10125.4	11205	12683.7	9014.25	9692.01	11908	9144.38	12517.9	13561.7	13683.9	10419.8	10118.7	8585.99	9946.91	14828.7	13794.1	16154.3	16695	18141.9	18012.7	10667.9	14666.1	14493.7	17159.7	18640.5
	10308.1	11209.7	10281.2	9836.51	8637.67	10013.9	11351.4	11084.8	9466.53	7801.31	10795.9	10994.3	9779.1	11351.7	8799.56	11100.1	9035.72	9256.23	11817.6	10578.9	9652.43	11807.5	11382.2	11398.4	10114.9	11205.6	12678.7	9006.28	9686.94	11896.1	9142.75	12514.1	13551.5	13668.3	10421.4	10114.8	8578.77	9946.25	14823.3	13790.5	16146.3	16681.1	18128.9	17994.2	10665.4	14664.9	14486.6	17142.9	18622.7
	10307.6	11197.1	10280.4	9836.61	8633.45	10010	11344.9	11081.7	9462.94	7800.68	10791.2	10986.9	9772.87	11340.5	8793.83	11090.8	9032.96	9256.01	11807.8	10570	9649.19	11800.6	11380.7	11389	10104.5	11206.3	12673.8	8998.41	9681.97	11884.4	9141.21	12510.5	13541.3	13652.9	10423.1	10111	8571.64	9945.69	14818	13787	16138.5	16667.2	18116	17975.8	10663	14663.9	14479.6	17126.1	18604.9
	10307.2	11184.6	10279.6	9836.81	8629.3	10006.1	11338.6	11078.7	9459.45	7800.12	10786.6	10979.7	9766.72	11329.4	8788.19	11081.6	9030.26	9255.86	11798.1	10561.1	9646.04	11793.9	11379.3	11379.7	10094.1	11207.1	12669	8990.64	9677.1	11872.7	9139.76	12506.9	13531.3	13637.5	10425	10107.4	8564.6	9945.22	14812.8	13783.7	16130.8	16653.5	18103.2	17957.5	10660.6	14662.9	14472.7	17109.5	18587.2
	10306.9	11172.2	10279	9837.1	8625.22	10002.4	11332.4	11075.8	9456.06	7799.63	10782.2	10972.5	9760.66	11318.5	8782.65	11072.5	9027.64	9255.78	11788.5	10552.4	9642.98	11787.2	11378	11370.5	10083.9	11208	12664.4	8982.97	9672.34	11861.2	9138.4	12503.5	13521.3	13622.2	10426.9	10103.8	8557.66	9944.85	14807.7	13780.4	16123.2	16639.9	18090.5	17939.4	10658.3	14662	14465.9	17092.9	18569.7
	10306.7	11160	10278.4	9837.49	8621.22	9998.8	11326.3	11073	9452.77	7799.21	10777.8	10965.5	9754.68	11307.6	8777.19	11063.5	9025.08	9255.77	11779	10543.7	9640.01	11780.6	11376.7	11361.4	10073.8	11208.9	12659.8	8975.41	9667.67	11849.8	9137.12	12500.1	13511.4	13607.1	10429	10100.3	8550.8	9944.58	14802.7	13777.3	16115.7	16626.4	18078	17921.5	10656.1	14661.3	14459.2	17076.5	18552.2
	10306.6	11147.8	10277.9	9837.98	8617.29	9995.28	11320.3	11070.3	9449.58	7798.86	10773.5	10958.6	9748.78	11296.9	8771.84	11054.5	9022.6	9255.83	11769.7	10535.2	9637.14	11774.2	11375.6	11352.4	10063.8	11209.9	12655.3	8967.95	9663.11	11838.5	9135.94	12496.9	13501.6	13592.1	10431.1	10096.9	8544.03	9944.4	14797.8	13774.3	16108.2	16613	18065.5	17903.6	10653.9	14660.6	14452.6	17060.1	18534.9
	10306.5	11135.8	10277.6	9838.57	8613.43	9991.86	11314.4	11067.7	9446.48	7798.58	10769.4	10951.8	9742.96	11286.3	8766.57	11045.7	9020.18	9255.96	11760.4	10526.8	9634.36	11767.8	11374.5	11343.5	10053.9	11211	12650.9	8960.59	9658.65	11827.4	9134.84	12493.8	13491.8	13577.1	10433.4	10093.7	8537.34	9944.32	14793	13771.4	16100.9	16599.8	18053.2	17885.9	10651.8	14660.1	14446.1	17043.8	18517.7
	10306.6	11123.8	10277.3	9839.25	8609.65	9988.54	11308.6	11065.3	9443.49	7798.37	10765.3	10945.1	9737.23	11275.8	8761.4	11037	9017.83	9256.16	11751.3	10518.5	9631.68	11761.6	11373.5	11334.7	10044.1	11212.1	12646.7	8953.33	9654.29	11816.3	9133.83	12490.7	13482.2	13562.3	10435.7	10090.5	8530.75	9944.33	14788.3	13768.6	16093.7	16586.6	18040.9	17868.3	10649.8	14659.6	14439.8	17027.6	18500.5
	10306.8	11112	10277.1	9840.03	8605.94	9985.33	11302.9	11062.9	9440.59	7798.24	10761.4	10938.5	9731.58	11265.5	8756.32	11028.4	9015.54	9256.43	11742.3	10510.3	9629.09	11755.4	11372.6	11326	10034.4	11213.3	12642.5	8946.17	9650.03	11805.3	9132.92	12487.8	13472.6	13547.6	10438.2	10087.4	8524.25	9944.44	14783.7	13766	16086.6	16573.6	18028.8	17850.8	10647.9	14659.3	14433.5	17011.4	18483.5
	10307.1	11100.3	10277	9840.91	8602.3	9982.21	11297.3	11060.7	9437.79	7798.17	10757.5	10932.1	9726.01	11255.2	8751.33	11019.9	9013.33	9256.78	11733.3	10502.2	9626.59	11749.4	11371.8	11317.4	10024.8	11214.6	12638.4	8939.11	9645.87	11794.5	9132.09	12485	13463.2	13533	10440.8	10084.5	8517.84	9944.65	14779.1	13763.5	16079.6	16560.6	18016.8	17833.5	10646.1	14659.1	14427.3	16995.4	18466.6
	10307.5	11088.8	10277	9841.88	8598.74	9979.2	11291.8	11058.6	9435.09	7798.17	10753.8	10925.7	9720.52	11245.1	8746.44	11011.4	9011.18	9257.19	11724.5	10494.2	9624.19	11743.5	11371	11309	10015.2	11216	12634.5	8932.16	9641.81	11783.8	9131.34	12482.3	13453.8	13518.5	10443.5	10081.6	8511.52	9944.95	14774.7	13761.1	16072.7	16547.8	18004.9	17816.3	10644.3	14658.9	14421.2	16979.5	18449.8
	10308	11077.3	10277	9842.95	8595.25	9976.29	11286.4	11056.5	9432.49	7798.25	10750.1	10919.5	9715.12	11235.1	8741.64	11003.1	9009.1	9257.67	11715.8	10486.3	9621.88	11737.7	11370.4	11300.6	10005.8	11217.4	12630.6	8925.31	9637.85	11773.2	9130.69	12479.7	13444.5	13504.1	10446.2	10078.8	8505.28	9945.35	14770.4	13758.8	16065.9	16535.1	17993.1	17799.2	10642.6	14658.9	14415.2	16963.6	18433.1
	10308.5	11065.9	10277.2	9844.12	8591.84	9973.48	11281.1	11054.6	9429.98	7798.39	10746.6	10913.4	9709.8	11225.1	8736.93	10994.9	9007.09	9258.23	11707.2	10478.5	9619.66	11731.9	11369.8	11292.4	9996.54	11218.9	12626.9	8918.55	9633.99	11762.7	9130.12	12477.3	13435.3	13489.8	10449.1	10076.1	8499.14	9945.84	14766.2	13756.6	16059.2	16522.4	17981.4	17782.3	10640.9	14659	14409.3	16947.8	18416.5
	10309.2	11054.7	10277.5	9845.38	8588.5	9970.78	11275.8	11052.8	9427.58	7798.6	10743.2	10907.4	9704.56	11215.4	8732.31	10986.8	9005.15	9258.85	11698.7	10470.9	9617.54	11726.3	11369.3	11284.3	9987.34	11220.5	12623.2	8911.9	9630.23	11752.3	9129.65	12474.9	13426.2	13475.6	10452.1	10073.6	8493.08	9946.43	14762.1	13754.6	16052.6	16509.9	17969.8	17765.4	10639.4	14659.2	14403.5	16932.1	18400
	10310	11043.5	10277.8	9846.74	8585.23	9968.17	11270.7	11051.2	9425.27	7798.89	10739.8	10901.5	9699.4	11205.7	8727.79	10978.8	9003.27	9259.55	11690.3	10463.3	9615.51	11720.8	11368.9	11276.2	9978.24	11222.1	12619.7	8905.35	9626.57	11742.1	9129.26	12472.6	13417.1	13461.6	10455.2	10071.1	8487.11	9947.11	14758	13752.6	16046.1	16497.5	17958.4	17748.7	10637.9	14659.4	14397.8	16916.5	18383.6
	10310.8	11032.5	10278.3	9848.19	8582.04	9965.67	11265.7	11049.6	9423.06	7799.24	10736.6	10895.7	9694.33	11196.1	8723.35	10970.9	9001.46	9260.32	11682	10455.9	9613.57	11715.4	11368.6	11268.3	9969.24	11223.8	12616.2	8898.9	9623.01	11731.9	9128.95	12470.4	13408.2	13447.6	10458.4	10068.7	8481.23	9947.89	14754.1	13750.8	16039.7	16485.3	17947	17732.2	10636.5	14659.8	14392.2	16901	18367.4
	10311.8	11021.6	10278.8	9849.74	8578.92	9963.27	11260.8	11048.1	9420.95	7799.67	10733.5	10890.1	9689.33	11186.7	8719.01	10963	8999.72	9261.15	11673.9	10448.5	9611.73	11710.1	11368.4	11260.5	9960.34	11225.6	12612.9	8892.55	9619.54	11721.9	9128.74	12468.4	13399.3	13433.8	10461.7	10066.5	8475.44	9948.76	14750.3	13749.1	16033.4	16473.1	17935.8	17715.7	10635.2	14660.3	14386.8	16885.6	18351.2
	10312.9	11010.8	10279.4	9851.38	8575.88	9960.97	11256	11046.8	9418.93	7800.16	10730.4	10884.5	9684.43	11177.4	8714.77	10955.3	8998.05	9262.06	11665.8	10441.3	9609.98	11704.9	11368.2	11252.8	9951.54	11227.5	12609.7	8886.3	9616.18	11712	9128.61	12466.4	13390.6	13420	10465.1	10064.3	8469.74	9949.73	14746.6	13747.5	16027.2	16461	17924.7	17699.4	10633.9	14660.9	14381.4	16870.3	18335.1
	10314	11000.1	10280.1	9853.12	8572.91	9958.77	11251.3	11045.5	9417.01	7800.73	10727.5	10879.1	9679.6	11168.1	8710.61	10947.7	8996.44	9263.04	11657.9	10434.1	9608.33	11699.8	11368.2	11245.2	9942.85	11229.4	12606.5	8880.15	9612.91	11702.2	9128.57	12464.6	13381.9	13406.4	10468.6	10062.2	8464.13	9950.8	14742.9	13746.1	16021.1	16449	17913.7	17683.3	10632.7	14661.6	14376.1	16855	18319.2
	10315.3	10989.6	10280.9	9854.95	8570.01	9956.67	11246.7	11044.4	9415.19	7801.37	10724.7	10873.8	9674.85	11159	8706.54	10940.2	8994.9	9264.09	11650	10427.1	9606.76	11694.8	11368.2	11237.7	9934.25	11231.4	12603.5	8874.1	9609.75	11692.5	9128.61	12462.9	13373.3	13392.8	10472.3	10060.3	8458.6	9951.96	14739.4	13744.8	16015.1	16437.2	17902.8	17667.2	10631.6	14662.4	14370.9	16839.8	18303.3
	10316.6	10979.1	10281.8	9856.88	8567.19	9954.68	11242.2	11043.4	9413.47	7802.07	10722	10868.6	9670.19	11150.1	8702.57	10932.8	8993.43	9265.21	11642.3	10420.2	9605.3	11689.9	11368.3	11230.4	9925.76	11233.5	12600.6	8868.15	9606.68	11683	9128.74	12461.2	13364.8	13379.4	10476	10058.4	8453.16	9953.21	14735.9	13743.5	16009.3	16425.4	17892	17651.3	10630.5	14663.3	14365.8	16824.7	18287.6
	10318.1	10968.7	10282.8	9858.91	8564.45	9952.78	11237.8	11042.5	9411.85	7802.85	10719.4	10863.5	9665.61	11141.2	8698.69	10925.4	8992.02	9266.4	11634.7	10413.4	9603.92	11685.1	11368.5	11223.1	9917.37	11235.6	12597.8	8862.31	9603.71	11673.5	9128.96	12459.7	13356.4	13366.1	10479.8	10056.6	8447.81	9954.56	14732.6	13742.5	16003.5	16413.8	17881.3	17635.5	10629.6	14664.3	14360.8	16809.8	18272
	10319.6	10958.5	10283.9	9861.03	8561.78	9950.99	11233.5	11041.7	9410.32	7803.69	10716.8	10858.5	9661.12	11132.4	8694.9	10918.2	8990.69	9267.67	11627.2	10406.7	9602.64	11680.5	11368.8	11215.9	9909.07	11237.8	12595.1	8856.56	9600.84	11664.2	9129.27	12458.3	13348.1	13352.9	10483.7	10055	8442.55	9956.01	14729.4	13741.5	15997.8	16402.3	17870.8	17619.9	10628.7	14665.4	14356	16794.8	18256.5
	10321.3	10948.4	10285	9863.24	8559.18	9949.3	11229.3	11041	9408.89	7804.61	10714.4	10853.7	9656.7	11123.8	8691.2	10911.1	8989.42	9269	11619.7	10400.1	9601.46	11675.9	11369.2	11208.9	9900.88	11240.1	12592.5	8850.91	9598.06	11654.9	9129.66	12457	13339.8	13339.8	10487.8	10053.4	8437.38	9957.55	14726.2	13740.6	15992.2	16390.9	17860.3	17604.3	10627.8	14666.7	14351.2	16780	18241
	10323	10938.3	10286.3	9865.55	8556.66	9947.72	11225.2	11040.4	9407.56	7805.6	10712.1	10848.9	9652.37	11115.3	8687.6	10904.1	8988.21	9270.41	11612.4	10393.6	9600.36	11671.4	11369.6	11202	9892.79	11242.5	12590	8845.36	9595.39	11645.8	9130.14	12455.8	13331.7	13326.8	10491.9	10051.9	8432.3	9959.18	14723.2	13739.9	15986.7	16379.5	17850	17588.9	10627.1	14668	14346.5	16765.3	18225.7
	10324.9	10928.4	10287.6	9867.95	8554.21	9946.23	11221.1	11039.9	9406.32	7806.66	10709.9	10844.3	9648.12	11106.9	8684.09	10897.1	8987.08	9271.89	11605.3	10387.3	9599.37	11667	11370.1	11195.1	9884.8	11244.9	12587.6	8839.91	9592.81	11636.9	9130.7	12454.7	13323.6	13313.9	10496.2	10050.5	8427.3	9960.91	14720.2	13739.3	15981.3	16368.3	17839.8	17573.6	10626.4	14669.4	14341.9	16750.6	18210.5
	10326.8	10918.6	10289	9870.44	8551.83	9944.85	11217.2	11039.5	9405.18	7807.78	10707.8	10839.8	9643.95	11098.6	8680.66	10890.3	8986.01	9273.43	11598.2	10381	9598.46	11662.8	11370.8	11188.4	9876.91	11247.4	12585.3	8834.56	9590.33	11628	9131.35	12453.8	13315.6	13301.1	10500.5	10049.3	8422.39	9962.73	14717.3	13738.8	15976	16357.2	17829.7	17558.5	10625.8	14670.9	14337.5	16736.1	18195.4
	10328.8	10908.9	10290.6	9873.03	8549.54	9943.56	11213.4	11039.3	9404.14	7808.98	10705.8	10835.4	9639.87	11090.4	8677.33	10883.6	8985.01	9275.05	11591.2	10374.8	9597.65	11658.6	11371.5	11181.8	9869.12	11250	12583.1	8829.32	9587.95	11619.2	9132.09	12452.9	13307.7	13288.5	10505	10048.1	8417.57	9964.65	14714.6	13738.4	15970.8	16346.2	17819.7	17543.5	10625.3	14672.6	14333.1	16721.6	18180.4
	10330.9	10899.4	10292.2	9875.71	8547.31	9942.39	11209.7	11039.2	9403.19	7810.25	10703.8	10831.1	9635.86	11082.3	8674.09	10877	8984.07	9276.74	11584.3	10368.8	9596.93	11654.5	11372.3	11175.3	9861.42	11252.6	12581	8824.17	9585.66	11610.6	9132.91	12452.1	13299.9	13275.9	10509.5	10047	8412.84	9966.66	14711.9	13738.2	15965.8	16335.3	17809.8	17528.6	10624.8	14674.3	14328.8	16707.2	18165.5
	10333.2	10889.9	10293.8	9878.49	8545.16	9941.31	11206.1	11039.1	9402.35	7811.59	10702	10826.9	9631.94	11074.3	8670.95	10870.4	8983.2	9278.51	11577.6	10362.8	9596.31	11650.6	11373.2	11168.9	9853.83	11255.4	12579	8819.12	9583.47	11602	9133.81	12451.5	13292.2	13263.4	10514.2	10046.1	8408.19	9968.77	14709.4	13738	15960.8	16324.6	17800	17513.8	10624.4	14676.1	14324.6	16692.9	18150.8
	10335.5	10880.5	10295.6	9881.36	8543.09	9940.33	11202.5	11039.2	9401.6	7813	10700.3	10822.9	9628.1	11066.5	8667.89	10864	8982.4	9280.34	11570.9	10357	9595.78	11646.7	11374.1	11162.6	9846.34	11258.2	12577.1	8814.17	9581.38	11593.6	9134.81	12450.9	13284.6	13251.1	10518.9	10045.2	8403.63	9970.97	14706.9	13738	15955.9	16313.9	17790.4	17499.2	10624.1	14678.1	14320.6	16678.7	18136.1
	10337.9	10871.3	10297.5	9884.32	8541.09	9939.46	11199.1	11039.4	9400.94	7814.47	10698.7	10819	9624.35	11058.8	8664.92	10857.7	8981.67	9282.25	11564.4	10351.3	9595.34	11643	11375.2	11156.4	9838.95	11261	12575.3	8809.32	9579.39	11585.3	9135.88	12450.5	13277.1	13238.9	10523.8	10044.4	8399.16	9973.27	14704.5	13738.1	15951.1	16303.3	17780.8	17484.7	10623.9	14680.1	14316.6	16664.5	18121.5
	10340.4	10862.1	10299.4	9887.38	8539.16	9938.68	11195.8	11039.7	9400.38	7816.02	10697.2	10815.1	9620.68	11051.2	8662.05	10851.5	8981	9284.22	11558	10345.6	9595	11639.3	11376.3	11150.3	9831.66	11264	12573.7	8804.56	9577.49	11577.2	9137.05	12450.2	13269.6	13226.7	10528.8	10043.7	8394.78	9975.66	14702.2	13738.4	15946.4	16292.9	17771.4	17470.4	10623.7	14682.3	14312.7	16650.5	18107.1
	10343	10853.1	10301.4	9890.53	8537.31	9938.01	11192.5	11040.1	9399.92	7817.64	10695.8	10811.4	9617.08	11043.6	8659.27	10845.3	8980.4	9286.27	11551.7	10340.1	9594.75	11635.8	11377.5	11144.4	9824.47	11267	12572.1	8799.91	9575.69	11569.1	9138.29	12449.9	13262.3	13214.7	10533.8	10043.2	8390.48	9978.14	14700.1	13738.7	15941.8	16282.5	17762.1	17456.1	10623.6	14684.6	14309	16636.5	18092.7
	10345.7	10844.2	10303.6	9893.77	8535.54	9937.44	11189.4	11040.6	9399.56	7819.33	10694.5	10807.8	9613.58	11036.3	8656.57	10839.3	8979.86	9288.39	11545.4	10334.7	9594.6	11632.3	11378.9	11138.5	9817.38	11270	12570.7	8795.36	9573.98	11561.1	9139.62	12449.8	13255	13202.8	10539	10042.7	8386.27	9980.72	14698	13739.2	15937.4	16272.2	17752.9	17442	10623.6	14686.9	14305.3	16622.6	18078.5
	10348.5	10835.4	10305.8	9897.1	8533.84	9936.98	11186.4	11041.3	9399.29	7821.09	10693.3	10804.3	9610.15	11029	8653.97	10833.4	8979.39	9290.58	11539.3	10329.4	9594.53	11629	11380.3	11132.8	9810.38	11273.2	12569.3	8790.9	9572.37	11553.3	9141.04	12449.8	13247.8	13191	10544.3	10042.3	8382.15	9983.39	14696	13739.8	15933	16262.1	17743.8	17428	10623.6	14689.4	14301.7	16608.9	18064.3
	10351.4	10826.7	10308.1	9900.52	8532.21	9936.61	11183.4	11042	9399.12	7822.91	10692.2	10801	9606.8	11021.8	8651.46	10827.5	8978.99	9292.84	11533.3	10324.2	9594.57	11625.7	11381.7	11127.1	9803.49	11276.4	12568.1	8786.54	9570.86	11545.6	9142.54	12449.9	13240.7	13179.3	10549.7	10042	8378.11	9986.16	14694.1	13740.5	15928.7	16252.1	17734.9	17414.1	10623.7	14691.9	14298.3	16595.2	18050.3
	10354.4	10818.1	10310.4	9904.04	8530.66	9936.34	11180.6	11042.9	9399.04	7824.81	10691.2	10797.7	9603.54	11014.8	8649.04	10821.8	8978.66	9295.18	11527.5	10319.1	9594.69	11622.6	11383.3	11121.6	9796.69	11279.7	12566.9	8782.28	9569.44	11538	9144.12	12450.1	13233.7	13167.7	10555.1	10041.8	8374.16	9989.02	14692.3	13741.3	15924.5	16242.1	17726	17400.4	10623.9	14694.6	14294.9	16581.5	18036.4
	10357.4	10809.6	10312.9	9907.65	8529.18	9936.18	11177.8	11043.8	9399.06	7826.77	10690.2	10794.6	9600.36	11007.8	8646.71	10816.1	8978.39	9297.58	11521.7	10314.1	9594.91	11619.5	11385	11116.2	9790	11283.1	12565.9	8778.11	9568.11	11530.5	9145.78	12450.5	13226.8	13156.2	10560.7	10041.7	8370.3	9991.97	14690.6	13742.2	15920.4	16232.3	17717.3	17386.8	10624.2	14697.4	14291.6	16568	18022.5
	10360.6	10801.2	10315.4	9911.35	8527.77	9936.11	11175.2	11044.9	9399.17	7828.81	10689.4	10791.5	9597.26	11001	8644.47	10810.6	8978.18	9300.05	11516	10309.3	9595.22	11616.6	11386.7	11110.9	9783.4	11286.5	12564.9	8774.04	9566.89	11523.1	9147.53	12450.9	13220	13144.8	10566.4	10041.7	8366.52	9995.01	14689	13743.3	15916.4	16222.6	17708.6	17373.3	10624.5	14700.2	14288.5	16554.6	18008.8
	10363.9	10792.9	10318.1	9915.14	8526.44	9936.15	11172.6	11046.1	9399.38	7830.91	10688.7	10788.6	9594.24	10994.3	8642.31	10805.2	8978.04	9302.6	11510.5	10304.5	9595.62	11613.8	11388.5	11105.7	9776.9	11290	12564.1	8770.07	9565.75	11515.9	9149.36	12451.4	13213.2	13133.5	10572.2	10041.8	8362.82	9998.15	14687.5	13744.5	15912.5	16213	17700.1	17360	10625	14703.2	14285.4	16541.2	17995.2
	10367.2	10784.7	10320.8	9919.02	8525.18	9936.28	11170.2	11047.3	9399.69	7833.08	10688.1	10785.8	9591.3	10987.6	8640.25	10799.8	8977.97	9305.21	11505	10299.8	9596.12	11611	11390.5	11100.6	9770.5	11293.6	12563.4	8766.2	9564.71	11508.7	9151.27	12452.1	13206.6	13122.4	10578.1	10042	8359.21	10001.4	14686.1	13745.8	15908.8	16203.5	17691.7	17346.8	10625.4	14706.3	14282.5	16527.9	17981.7
	10370.7	10776.7	10323.6	9922.99	8524	9936.52	11167.8	11048.7	9400.09	7835.32	10687.6	10783.1	9588.45	10981.1	8638.28	10794.6	8977.97	9307.9	11499.7	10295.3	9596.7	11608.4	11392.5	11095.6	9764.2	11297.3	12562.7	8762.42	9563.76	11501.7	9153.27	12452.8	13200	13111.3	10584.1	10042.3	8355.69	10004.7	14684.7	13747.2	15905.1	16194	17683.4	17333.7	10626	14709.5	14279.6	16514.7	17968.3
	10374.2	10768.7	10326.5	9927.06	8522.89	9936.86	11165.6	11050.2	9400.59	7837.63	10687.2	10780.6	9585.68	10974.8	8636.39	10789.4	8978.03	9310.66	11494.4	10290.8	9597.39	11605.8	11394.5	11090.7	9758	11301	12562.2	8758.74	9562.91	11494.8	9155.35	12453.7	13193.6	13100.4	10590.2	10042.7	8352.25	10008.1	14683.5	13748.7	15901.5	16184.7	17675.2	17320.7	10626.6	14712.8	14276.8	16501.6	17955
	10377.9	10760.9	10329.4	9931.21	8521.85	9937.3	11163.4	11051.8	9401.18	7840.01	10686.9	10778.1	9582.98	10968.5	8634.6	10784.4	8978.15	9313.49	11489.3	10286.5	9598.16	11603.4	11396.7	11085.9	9751.9	11304.8	12561.8	8755.16	9562.15	11488	9157.5	12454.6	13187.2	13089.5	10596.4	10043.2	8348.89	10011.6	14682.4	13750.4	15898	16175.5	17667.2	17307.9	10627.3	14716.1	14274.2	16488.6	17941.8
	10381.6	10753.1	10332.5	9935.45	8520.89	9937.84	11161.3	11053.6	9401.86	7842.46	10686.6	10775.7	9580.37	10962.3	8632.89	10779.4	8978.35	9316.39	11484.3	10282.2	9599.03	11601.1	11399	11081.2	9745.89	11308.6	12561.5	8751.67	9561.48	11481.3	9159.74	12455.7	13180.9	13078.8	10602.7	10043.8	8345.62	10015.2	14681.4	13752.2	15894.6	16166.5	17659.2	17295.1	10628.1	14719.6	14271.6	16475.7	17928.7
	10385.4	10745.5	10335.6	9939.78	8520	9938.47	11159.3	11055.4	9402.65	7844.97	10686.5	10773.5	9577.84	10956.3	8631.27	10774.5	8978.6	9319.36	11479.4	10278.1	9599.98	11598.8	11401.3	11076.7	9739.99	11312.6	12561.3	8748.27	9560.91	11474.7	9162.07	12456.9	13174.7	13068.1	10609.1	10044.5	8342.43	10018.9	14680.4	13754.1	15891.3	16157.5	17651.4	17282.5	10628.9	14723.2	14269.1	16462.9	17915.7
	10389.3	10737.9	10338.8	9944.2	8519.18	9939.21	11157.5	11057.3	9403.52	7847.55	10686.5	10771.4	9575.4	10950.3	8629.74	10769.8	8978.93	9322.4	11474.6	10274.1	9601.04	11596.7	11403.7	11072.2	9734.18	11316.6	12561.2	8744.97	9560.43	11468.2	9164.47	12458.2	13168.5	13057.6	10615.5	10045.3	8339.33	10022.7	14679.6	13756.1	15888.1	16148.6	17643.7	17270.1	10629.8	14726.9	14266.8	16450.1	17902.8
	10393.3	10730.5	10342.1	9948.72	8518.44	9940.05	11155.7	11059.4	9404.49	7850.2	10686.6	10769.4	9573.03	10944.5	8628.3	10765.1	8979.32	9325.51	11469.9	10270.2	9602.18	11594.6	11406.3	11067.8	9728.47	11320.7	12561.2	8741.77	9560.04	11461.9	9166.95	12459.6	13162.5	13047.2	10622.1	10046.1	8336.31	10026.6	14678.8	13758.2	15885	16139.8	17636.1	17257.7	10630.8	14730.7	14264.5	16437.4	17890
	10397.4	10723.2	10345.5	9953.32	8517.77	9940.99	11154	11061.5	9405.56	7852.92	10686.7	10767.5	9570.74	10938.8	8626.95	10760.5	8979.77	9328.69	11465.3	10266.4	9603.41	11592.7	11408.9	11063.6	9722.85	11324.8	12561.3	8738.66	9559.74	11455.7	9169.51	12461.1	13156.6	13036.9	10628.8	10047.1	8333.38	10030.6	14678.1	13760.4	15882	16131.1	17628.6	17245.5	10631.9	14734.6	14262.3	16424.9	17877.4
	10401.6	10716	10349	9958.01	8517.17	9942.03	11152.4	11063.8	9406.72	7855.71	10687	10765.7	9568.54	10933.1	8625.69	10756.1	8980.29	9331.94	11460.8	10262.6	9604.74	11590.8	11411.5	11059.5	9717.34	11329.1	12561.5	8735.65	9559.54	11449.6	9172.15	12462.7	13150.7	13026.7	10635.6	10048.2	8330.52	10034.6	14677.6	13762.8	15879.1	16122.5	17621.2	17233.4	10633	14738.6	14260.3	16412.4	17864.8
	10405.9	10708.9	10352.5	9962.78	8516.65	9943.17	11150.9	11066.1	9407.98	7858.56	10687.4	10764	9566.42	10927.6	8624.51	10751.7	8980.88	9335.26	11456.5	10259	9606.16	11589.1	11414.3	11055.4	9711.92	11333.3	12561.8	8732.73	9559.43	11443.6	9174.88	12464.4	13145	13016.6	10642.5	10049.3	8327.75	10038.8	14677.1	13765.3	15876.3	16114.1	17613.9	17221.5	10634.2	14742.7	14258.3	16400	17852.3
	10410.3	10701.9	10356.1	9967.65	8516.19	9944.4	11149.5	11068.6	9409.32	7861.48	10687.9	10762.5	9564.38	10922.2	8623.42	10747.4	8981.53	9338.65	11452.2	10255.5	9607.67	11587.4	11417.2	11051.5	9706.61	11337.7	12562.2	8729.91	9559.41	11437.7	9177.68	12466.2	13139.3	13006.6	10649.5	10050.6	8325.07	10043	14676.7	13767.9	15873.6	16105.7	17606.8	17209.6	10635.5	14746.8	14256.4	16387.6	17839.9
	10414.7	10695	10359.9	9972.61	8515.82	9945.74	11148.2	11071.2	9410.77	7864.47	10688.4	10761	9562.42	10916.9	8622.42	10743.2	8982.24	9342.12	11448.1	10252.2	9609.28	11585.9	11420.1	11047.7	9701.38	11342.2	12562.7	8727.17	9559.48	11431.9	9180.56	12468.2	13133.7	12996.7	10656.6	10051.9	8322.46	10047.4	14676.4	13770.6	15871	16097.5	17599.7	17197.9	10636.8	14751.1	14254.7	16375.4	17827.7
	10419.3	10688.2	10363.6	9977.65	8515.51	9947.18	11147	11073.9	9412.31	7867.53	10689.1	10759.7	9560.54	10911.8	8621.51	10739.1	8983.02	9345.65	11444	10248.9	9610.97	11584.4	11423.1	11044	9696.26	11346.7	12563.3	8724.54	9559.64	11426.2	9183.52	12470.2	13128.2	12986.9	10663.8	10053.4	8319.94	10051.8	14676.2	13773.4	15868.4	16089.3	17592.8	17186.4	10638.2	14755.5	14253	16363.3	17815.5
	10423.9	10681.5	10367.5	9982.78	8515.28	9948.72	11145.8	11076.7	9413.94	7870.65	10689.8	10758.5	9558.74	10906.7	8620.68	10735.2	8983.87	9349.25	11440.1	10245.7	9612.76	11583	11426.3	11040.4	9691.24	11351.2	12564	8722	9559.9	11420.7	9186.56	12472.4	13122.8	12977.2	10671.1	10054.9	8317.51	10056.3	14676.1	13776.3	15866	16081.2	17586	17174.9	10639.7	14760	14251.4	16351.2	17803.4
	10428.6	10674.9	10371.5	9988	8515.12	9950.35	11144.8	11079.6	9415.67	7873.85	10690.7	10757.4	9557.02	10901.7	8619.95	10731.3	8984.78	9352.93	11436.3	10242.6	9614.64	11581.8	11429.5	11036.9	9686.31	11355.9	12564.9	8719.55	9560.24	11415.3	9189.68	12474.6	13117.5	12967.7	10678.5	10056.5	8315.15	10060.9	14676.1	13779.4	15863.7	16073.3	17579.3	17163.6	10641.2	14764.6	14249.9	16339.2	17791.5
	10433.5	10668.4	10375.5	9993.3	8515.03	9952.09	11143.9	11082.6	9417.49	7877.11	10691.7	10756.4	9555.39	10896.9	8619.3	10727.5	8985.76	9356.67	11432.5	10239.6	9616.61	11580.6	11432.7	11033.5	9681.48	11360.6	12565.8	8717.19	9560.68	11410	9192.87	12477	13112.3	12958.2	10686	10058.3	8312.88	10065.6	14676.2	13782.6	15861.5	16065.4	17572.7	17152.3	10642.8	14769.3	14248.6	16327.4	17779.6
	10438.4	10662	10379.6	9998.7	8515.01	9953.92	11143	11085.7	9419.4	7880.43	10692.7	10755.5	9553.83	10892.1	8618.73	10723.8	8986.8	9360.49	11428.9	10236.8	9618.67	11579.5	11436.1	11030.2	9676.75	11365.4	12566.8	8714.93	9561.21	11404.8	9196.15	12479.5	13107.1	12948.8	10693.6	10060.1	8310.68	10070.4	14676.4	13785.8	15859.4	16057.7	17566.3	17141.3	10644.5	14774.1	14247.3	16315.6	17767.9
	10443.4	10655.8	10383.8	10004.2	8515.07	9955.86	11142.3	11088.9	9421.41	7883.82	10693.9	10754.7	9552.36	10887.5	8618.26	10720.2	8987.91	9364.37	11425.4	10234	9620.83	11578.6	11439.6	11027	9672.11	11370.3	12568	8712.76	9561.82	11399.7	9199.5	12482	13102.1	12939.6	10701.2	10062	8308.57	10075.3	14676.7	13789.2	15857.3	16050	17559.9	17130.3	10646.3	14779	14246.1	16303.9	17756.2
	10448.5	10649.6	10388.1	10009.7	8515.2	9957.89	11141.7	11092.2	9423.51	7887.28	10695.1	10754.1	9550.96	10883	8617.87	10716.7	8989.08	9368.33	11422	10231.4	9623.07	11577.7	11443.1	11023.9	9667.58	11375.2	12569.2	8710.68	9562.53	11394.7	9202.93	12484.7	13097.1	12930.4	10709	10064	8306.55	10080.3	14677	13792.8	15855.4	16042.5	17553.7	17119.5	10648.1	14784	14245	16292.2	17744.6
	10453.6	10643.5	10392.5	10015.4	8515.4	9960.02	11141.1	11095.7	9425.71	7890.81	10696.4	10753.6	9549.65	10878.5	8617.57	10713.2	8990.32	9372.35	11418.8	10228.8	9625.41	11576.9	11446.7	11021	9663.14	11380.2	12570.5	8708.7	9563.33	11389.8	9206.44	12487.5	13092.2	12921.4	10716.9	10066.1	8304.6	10085.3	14677.5	13796.4	15853.6	16035.1	17547.5	17108.7	10650	14789	14244	16280.7	17733.2
	10458.9	10637.6	10396.9	10021.1	8515.68	9962.25	11140.7	11099.2	9428	7894.4	10697.9	10753.1	9548.42	10874.2	8617.35	10709.9	8991.62	9376.45	11415.6	10226.4	9627.84	11576.2	11450.5	11018.1	9658.79	11385.3	12572	8706.81	9564.22	11385.1	9210.02	12490.4	13087.5	12912.5	10724.9	10068.3	8302.73	10090.5	14678	13800.1	15851.8	16027.7	17541.5	17098.1	10652	14794.2	14243.1	16269.3	17721.8
	10464.3	10631.7	10401.4	10027	8516.02	9964.59	11140.3	11102.8	9430.38	7898.07	10699.4	10752.8	9547.27	10870	8617.22	10706.7	8992.99	9380.61	11412.5	10224	9630.36	11575.6	11454.3	11015.4	9654.55	11390.4	12573.5	8705.01	9565.19	11380.5	9213.68	12493.5	13082.8	12903.6	10732.9	10070.6	8300.95	10095.7	14678.7	13804	15850.2	16020.5	17535.6	17087.7	10654	14799.5	14242.3	16257.9	17710.6
	10469.7	10626	10406	10032.9	8516.44	9967.02	11140	11106.6	9432.86	7901.79	10701	10752.6	9546.2	10865.9	8617.18	10703.6	8994.42	9384.85	11409.6	10221.8	9632.97	11575.1	11458.1	11012.7	9650.4	11395.7	12575.2	8703.3	9566.26	11376	9217.42	12496.6	13078.2	12894.9	10741.1	10073	8299.25	10101.1	14679.4	13808	15848.6	16013.4	17529.8	17077.3	10656.1	14804.9	14241.7	16246.7	17699.4
	10475.2	10620.3	10410.7	10038.9	8516.94	9969.54	11139.8	11110.5	9435.43	7905.59	10702.8	10752.5	9545.21	10861.9	8617.22	10700.5	8995.92	9389.15	11406.7	10219.7	9635.68	11574.7	11462.1	11010.2	9646.35	11400.9	12577	8701.69	9567.42	11371.6	9221.24	12499.8	13073.7	12886.3	10749.4	10075.4	8297.62	10106.5	14680.2	13812.1	15847.2	16006.4	17524.2	17067.1	10658.3	14810.4	14241.1	16235.5	17688.4
	10480.8	10614.8	10415.4	10045	8517.5	9972.17	11139.8	11114.4	9438.09	7909.45	10704.6	10752.5	9544.3	10858.1	8617.36	10697.6	8997.48	9393.53	11404	10217.6	9638.47	11574.4	11466.2	11007.7	9642.4	11406.3	12578.8	8700.17	9568.66	11367.3	9225.13	12503.1	13069.2	12877.8	10757.8	10078	8296.08	10112	14681.1	13816.3	15845.8	15999.4	17518.6	17057	10660.6	14816	14240.6	16224.4	17677.4
	10486.6	10609.3	10420.3	10051.1	8518.14	9974.9	11139.8	11118.5	9440.85	7913.37	10706.5	10752.7	9543.48	10854.3	8617.57	10694.8	8999.11	9397.97	11401.4	10215.7	9641.36	11574.2	11470.3	11005.4	9638.54	11411.7	12580.8	8698.74	9570	11363.1	9229.09	12506.6	13064.9	12869.4	10766.2	10080.7	8294.62	10117.6	14682.1	13820.6	15844.6	15992.6	17513.2	17047.1	10662.9	14821.7	14240.2	16213.4	17666.6
	10492.4	10604	10425.2	10057.4	8518.84	9977.73	11139.9	11122.7	9443.7	7917.36	10708.5	10752.9	9542.73	10850.6	8617.88	10692	9000.8	9402.49	11398.8	10213.9	9644.34	11574.1	11474.6	11003.2	9634.79	11417.2	12582.8	8697.4	9571.42	11359	9233.14	12510.1	13060.7	12861.1	10774.8	10083.4	8293.24	10123.3	14683.2	13825.1	15843.4	15985.9	17507.9	17037.2	10665.3	14827.4	14239.9	16202.5	17655.8
	10498.2	10598.7	10430.2	10063.7	8519.62	9980.65	11140.1	11126.9	9446.65	7921.42	10710.6	10753.3	9542.07	10847.1	8618.27	10689.4	9002.56	9407.07	11396.4	10212.2	9647.41	11574.1	11478.9	11001	9631.12	11422.8	12585	8696.15	9572.93	11355.1	9237.26	12513.8	13056.5	12852.9	10783.4	10086.3	8291.94	10129.1	14684.4	13829.6	15842.3	15979.3	17502.6	17027.5	10667.7	14833.3	14239.7	16191.7	17645.2
	10504.2	10593.6	10435.3	10070.2	8520.48	9983.68	11140.4	11131.3	9449.69	7925.55	10712.9	10753.8	9541.48	10843.6	8618.74	10686.8	9004.38	9411.73	11394.1	10210.6	9650.57	11574.2	11483.3	10999	9627.56	11428.5	12587.3	8695	9574.53	11351.3	9241.45	12517.6	13052.5	12844.8	10792.2	10089.2	8290.72	10135	14685.7	13834.3	15841.3	15972.8	17497.6	17017.9	10670.3	14839.3	14239.5	16180.9	17634.6
	10510.3	10588.6	10440.4	10076.7	8521.4	9986.8	11140.8	11135.8	9452.82	7929.74	10715.2	10754.4	9540.98	10840.3	8619.3	10684.4	9006.27	9416.46	11391.9	10209.1	9653.83	11574.3	11487.8	10997.1	9624.09	11434.2	12589.7	8693.93	9576.22	11347.6	9245.72	12521.5	13048.5	12836.8	10801	10092.2	8289.58	10140.9	14687	13839.1	15840.5	15966.3	17492.6	17008.4	10672.9	14845.4	14239.5	16170.3	17624.2
	10516.4	10583.6	10445.6	10083.3	8522.4	9990.02	11141.2	11140.4	9456.04	7934	10717.6	10755.1	9540.56	10837	8619.95	10682	9008.22	9421.25	11389.9	10207.7	9657.17	11574.6	11492.3	10995.3	9620.72	11440	12592.2	8692.96	9577.99	11344	9250.07	12525.5	13044.6	12828.9	10810	10095.3	8288.52	10147	14688.5	13844	15839.7	15960	17487.7	16999.1	10675.5	14851.5	14239.6	16159.7	17613.9
	10522.6	10578.8	10451	10090	8523.46	9993.35	11141.8	11145.1	9459.36	7938.32	10720.1	10755.9	9540.22	10833.9	8620.69	10679.7	9010.23	9426.12	11387.9	10206.4	9660.61	11575	11497	10993.6	9617.45	11445.8	12594.8	8692.08	9579.86	11340.5	9254.49	12529.6	13040.8	12821.2	10819	10098.6	8287.54	10153.1	14690	13849	15839	15953.8	17483	16989.8	10678.3	14857.8	14239.8	16149.3	17603.6
	10529	10574.1	10456.3	10096.7	8524.6	9996.77	11142.5	11149.9	9462.77	7942.71	10722.7	10756.8	9539.96	10830.9	8621.51	10677.6	9012.31	9431.05	11386	10205.2	9664.13	11575.4	11501.7	10992	9614.28	11451.8	12597.4	8691.29	9581.81	11337.1	9258.98	12533.8	13037.1	12813.5	10828.2	10101.9	8286.64	10159.4	14691.7	13854.1	15838.4	15947.7	17478.3	16980.7	10681.1	14864.2	14240.1	16138.9	17593.5
	10535.4	10569.5	10461.8	10103.6	8525.82	10000.3	11143.3	11154.9	9466.28	7947.17	10725.3	10757.8	9539.78	10827.9	8622.41	10675.5	9014.46	9436.06	11384.3	10204.2	9667.75	11575.9	11506.6	10990.6	9611.2	11457.8	12600.2	8690.59	9583.85	11333.9	9263.55	12538.1	13033.5	12805.9	10837.4	10105.3	8285.82	10165.7	14693.4	13859.3	15837.9	15941.7	17473.8	16971.7	10684	14870.6	14240.5	16128.6	17583.4
	10541.9	10564.9	10467.3	10110.5	8527.1	10003.9	11144.1	11159.9	9469.88	7951.69	10728.1	10759	9539.68	10825.1	8623.4	10673.5	9016.67	9441.14	11382.6	10203.2	9671.46	11576.6	11511.5	10989.2	9608.22	11463.8	12603.1	8689.98	9585.98	11330.7	9268.19	12542.5	13030	12798.5	10846.7	10108.8	8285.08	10172.1	14695.2	13864.7	15837.5	15935.8	17469.4	16962.9	10686.9	14877.2	14240.9	16118.4	17573.5
	10548.4	10560.5	10473	10117.5	8528.46	10007.6	11145.1	11165	9473.57	7956.27	10731	10760.3	9539.66	10822.4	8624.48	10671.6	9018.94	9446.28	11381.1	10202.3	9675.27	11577.3	11516.5	10987.9	9605.34	11470	12606.1	8689.46	9588.19	11327.7	9272.91	12547	13026.5	12791.1	10856.2	10112.3	8284.42	10178.6	14697.1	13870.1	15837.2	15930	17465.1	16954.1	10689.9	14883.9	14241.5	16108.3	17563.6
	10555.1	10556.2	10478.7	10124.6	8529.88	10011.4	11146.1	11170.2	9477.36	7960.93	10734	10761.7	9539.73	10819.8	8625.64	10669.8	9021.28	9451.5	11379.6	10201.6	9679.16	11578.1	11521.6	10986.7	9602.55	11476.2	12609.3	8689.03	9590.5	11324.8	9277.7	12551.7	13023.2	12783.9	10865.7	10116	8283.84	10185.2	14699.1	13875.7	15837	15924.3	17460.9	16945.5	10693	14890.6	14242.2	16098.2	17553.9
	10561.9	10552	10484.4	10131.8	8531.38	10015.4	11147.2	11175.6	9481.24	7965.64	10737.1	10763.1	9539.87	10817.3	8626.89	10668.1	9023.68	9456.78	11378.3	10200.9	9683.15	11579.1	11526.8	10985.7	9599.86	11482.5	12612.5	8688.69	9592.89	11322	9282.57	12556.4	13020	12776.7	10875.3	10119.8	8283.34	10191.9	14701.2	13881.4	15836.9	15918.7	17456.9	16937	10696.1	14897.5	14242.9	16088.3	17544.2
	10568.7	10547.9	10490.3	10139.1	8532.96	10019.4	11148.5	11181	9485.21	7970.43	10740.2	10764.8	9540.1	10815	8628.22	10666.5	9026.15	9462.14	11377.1	10200.4	9687.22	11580.1	11532	10984.7	9597.27	11488.8	12615.8	8688.44	9595.36	11319.3	9287.5	12561.3	13016.8	12769.7	10885	10123.6	8282.91	10198.7	14703.4	13887.2	15836.9	15913.2	17452.9	16928.6	10699.4	14904.4	14243.8	16078.5	17534.6
	10575.6	10543.9	10496.2	10146.5	8534.6	10023.5	11149.8	11186.6	9489.27	7975.28	10743.5	10766.5	9540.4	10812.7	8629.64	10665	9028.68	9467.57	11376	10199.9	9691.39	11581.2	11537.4	10983.9	9594.78	11495.3	12619.2	8688.28	9597.92	11316.8	9292.52	12566.3	13013.7	12762.8	10894.8	10127.6	8282.57	10205.6	14705.7	13893.1	15836.9	15907.8	17449.1	16920.4	10702.7	14911.5	14244.7	16068.7	17525.2
	10582.6	10539.9	10502.2	10153.9	8536.31	10027.7	11151.2	11192.2	9493.43	7980.19	10746.8	10768.3	9540.79	10810.5	8631.14	10663.6	9031.28	9473.06	11375	10199.6	9695.65	11582.4	11542.8	10983.1	9592.38	11501.8	12622.7	8688.22	9600.57	11314.3	9297.6	12571.3	13010.8	12756	10904.7	10131.6	8282.3	10212.5	14708	13899.2	15837.1	15902.5	17445.4	16912.3	10706	14918.6	14245.8	16059.1	17515.8
	10589.7	10536.1	10508.3	10161.4	8538.1	10032	11152.7	11198	9497.68	7985.17	10750.3	10770.3	9541.26	10808.4	8632.73	10662.3	9033.94	9478.63	11374.2	10199.4	9700	11583.7	11548.4	10982.5	9590.08	11508.3	12626.4	8688.24	9603.31	11312	9302.76	12576.5	13007.9	12749.2	10914.7	10135.7	8282.11	10219.5	14710.5	13905.3	15837.4	15897.3	17441.8	16904.3	10709.4	14925.9	14247	16049.5	17506.6
	10596.9	10532.4	10514.4	10169	8539.96	10036.4	11154.3	11203.8	9502.03	7990.22	10753.9	10772.3	9541.81	10806.5	8634.41	10661.1	9036.67	9484.27	11373.4	10199.2	9704.45	11585.1	11554	10982	9587.88	11515	12630.1	8688.35	9606.13	11309.8	9307.99	12581.8	13005.1	12742.6	10924.8	10140	8282.01	10226.7	14713	13911.6	15837.7	15892.2	17438.3	16896.4	10712.9	14933.2	14248.2	16040	17497.4
	10604.2	10528.8	10520.7	10176.7	8541.89	10040.9	11156	11209.8	9506.47	7995.33	10757.5	10774.5	9542.44	10804.6	8636.17	10660	9039.46	9489.97	11372.7	10199.2	9708.98	11586.5	11559.7	10981.5	9585.77	11521.7	12633.9	8688.55	9609.04	11307.7	9313.29	12587.2	13002.4	12736.1	10935	10144.3	8281.98	10233.9	14715.7	13918	15838.2	15887.2	17434.9	16888.6	10716.5	14940.7	14249.5	16030.6	17488.4
	10611.5	10525.3	10527	10184.5	8543.89	10045.5	11157.8	11215.9	9511	8000.5	10761.2	10776.8	9543.16	10802.9	8638.01	10658.9	9042.31	9495.75	11372.2	10199.3	9713.61	11588.1	11565.4	10981.2	9583.77	11528.5	12637.9	8688.84	9612.04	11305.7	9318.66	12592.8	12999.8	12729.7	10945.3	10148.7	8282.02	10241.2	14718.4	13924.5	15838.7	15882.3	17431.7	16881	10720.1	14948.2	14251	16021.3	17479.4
	10618.9	10521.9	10533.3	10192.3	8545.97	10050.2	11159.7	11222.1	9515.62	8005.74	10765.1	10779.2	9543.95	10801.2	8639.94	10658	9045.23	9501.6	11371.8	10199.5	9718.33	11589.8	11571.3	10981	9581.86	11535.3	12641.9	8689.22	9615.12	11303.8	9324.11	12598.4	12997.3	12723.4	10955.7	10153.2	8282.15	10248.6	14721.2	13931.1	15839.4	15877.5	17428.6	16873.5	10723.8	14955.8	14252.5	16012.1	17470.5
	10626.4	10518.6	10539.8	10200.3	8548.11	10055	11161.7	11228.4	9520.34	8011.05	10769	10781.7	9544.83	10799.7	8641.96	10657.2	9048.22	9507.51	11371.4	10199.8	9723.14	11591.5	11577.3	10980.9	9580.04	11542.2	12646.1	8689.69	9618.29	11302.1	9329.63	12604.1	12994.8	12717.3	10966.1	10157.8	8282.36	10256.1	14724.1	13937.8	15840.1	15872.8	17425.5	16866.1	10727.6	14963.6	14254.1	16003	17461.8
	10634.1	10515.4	10546.3	10208.3	8550.33	10060	11163.7	11234.7	9525.15	8016.42	10773	10784.4	9545.78	10798.2	8644.06	10656.4	9051.27	9513.5	11371.2	10200.2	9728.04	11593.4	11583.3	10980.9	9578.33	11549.2	12650.3	8690.25	9621.54	11300.4	9335.22	12610	12992.5	12711.2	10976.7	10162.4	8282.64	10263.7	14727.1	13944.6	15840.9	15868.3	17422.6	16858.8	10731.5	14971.4	14255.9	15993.9	17453.1
	10641.7	10512.3	10552.9	10216.4	8552.62	10065	11165.9	11241.2	9530.06	8021.86	10777.2	10787.1	9546.82	10796.9	8646.24	10655.8	9054.38	9519.56	11371.1	10200.7	9733.03	11595.3	11589.5	10981	9576.71	11556.3	12654.7	8690.9	9624.88	11298.9	9340.88	12615.9	12990.2	12705.2	10987.4	10167.2	8283	10271.3	14730.1	13951.5	15841.9	15863.8	17419.9	16851.6	10735.4	14979.3	14257.7	15985	17444.5
	10649.5	10509.3	10559.6	10224.5	8554.98	10070.1	11168.2	11247.8	9535.06	8027.36	10781.4	10790	9547.94	10795.7	8648.51	10655.2	9057.56	9525.69	11371.1	10201.3	9738.12	11597.3	11595.7	10981.2	9575.19	11563.5	12659.2	8691.64	9628.31	11297.5	9346.61	12622	12988.1	12699.3	10998.1	10172.1	8283.44	10279.1	14733.3	13958.6	15842.9	15859.4	17417.2	16844.6	10739.3	14987.3	14259.6	15976.1	17436.1
	10657.4	10506.4	10566.4	10232.8	8557.41	10075.3	11170.5	11254.5	9540.15	8032.92	10785.7	10792.9	9549.14	10794.6	8650.87	10654.7	9060.8	9531.88	11371.2	10202	9743.29	11599.4	11602	10981.6	9573.77	11570.7	12663.7	8692.47	9631.82	11296.2	9352.41	12628.2	12986	12693.6	11009	10177	8283.95	10286.9	14736.6	13965.8	15844	15855.1	17414.6	16837.7	10743.4	14995.4	14261.6	15967.4	17427.7
	10665.3	10503.6	10573.2	10241.1	8559.92	10080.6	11173	11261.4	9545.33	8038.55	10790.1	10796	9550.42	10793.6	8653.31	10654.4	9064.11	9538.15	11371.5	10202.8	9748.56	11601.7	11608.4	10982	9572.44	11577.9	12668.4	8693.38	9635.41	11295	9358.29	12634.5	12984.1	12687.9	11019.9	10182.1	8284.55	10294.9	14739.9	13973	15845.2	15850.9	17412.2	16830.9	10747.5	15003.6	14263.8	15958.7	17419.4
	10673.3	10500.9	10580.1	10249.6	8562.49	10086	11175.5	11268.3	9550.61	8044.25	10794.6	10799.2	9551.79	10792.7	8655.83	10654.1	9067.48	9544.49	11371.8	10203.8	9753.92	11604	11614.9	10982.5	9571.21	11585.3	12673.2	8694.38	9639.09	11294	9364.23	12640.9	12982.2	12682.4	11030.9	10187.2	8285.22	10302.9	14743.3	13980.4	15846.5	15846.8	17409.9	16824.3	10751.7	15011.9	14266	15950.1	17411.2
	10681.4	10498.3	10587.1	10258.1	8565.14	10091.5	11178.1	11275.3	9555.98	8050.01	10799.2	10802.6	9553.23	10791.9	8658.44	10653.9	9070.92	9550.89	11372.2	10204.8	9759.37	11606.3	11621.4	10983.2	9570.08	11592.7	12678.1	8695.48	9642.86	11293	9370.25	12647.4	12980.4	12676.9	11042.1	10192.4	8285.97	10311	14746.8	13987.9	15847.9	15842.8	17407.7	16817.7	10755.9	15020.3	14268.3	15941.6	17403.1
	10689.6	10495.8	10594.1	10266.7	8567.86	10097.1	11180.8	11282.4	9561.44	8055.83	10803.9	10806	9554.75	10791.2	8661.13	10653.9	9074.42	9557.37	11372.8	10205.9	9764.91	11608.8	11628.1	10983.9	9569.04	11600.2	12683.1	8696.66	9646.71	11292.2	9376.33	12654	12978.7	12671.6	11053.3	10197.7	8286.8	10319.2	14750.5	13995.5	15849.4	15839	17405.6	16811.3	10760.2	15028.8	14270.7	15933.2	17395.2
	10697.9	10493.4	10601.3	10275.3	8570.64	10102.8	11183.7	11289.6	9567	8061.72	10808.7	10809.5	9556.36	10790.6	8663.91	10653.9	9077.98	9563.92	11373.5	10207.2	9770.54	11611.4	11634.8	10984.7	9568.1	11607.8	12688.2	8697.92	9650.64	11291.5	9382.49	12660.7	12977.1	12666.3	11064.6	10203.1	8287.7	10327.5	14754.1	14003.3	15851	15835.2	17403.6	16805	10764.6	15037.4	14273.2	15924.9	17387.3
	10706.2	10491.1	10608.5	10284.1	8573.5	10108.6	11186.6	11296.9	9572.64	8067.67	10813.6	10813.2	9558.04	10790.1	8666.77	10654	9081.61	9570.53	11374.3	10208.5	9776.26	11614.1	11641.6	10985.7	9567.26	11615.4	12693.4	8699.28	9654.66	11290.9	9388.72	12667.6	12975.6	12661.2	11076	10208.6	8288.68	10335.9	14757.9	14011.1	15852.6	15831.5	17401.8	16798.8	10769.1	15046.1	14275.7	15916.7	17379.5
	10714.6	10488.9	10615.7	10292.9	8576.43	10114.5	11189.6	11304.4	9578.38	8073.69	10818.5	10816.9	9559.81	10789.7	8669.72	10654.2	9085.3	9577.21	11375.1	10210	9782.07	11616.8	11648.6	10986.8	9566.52	11623.1	12698.7	8700.72	9658.76	11290.4	9395.01	12674.5	12974.2	12656.2	11087.5	10214.2	8289.74	10344.3	14761.8	14019	15854.4	15827.9	17400	16792.8	10773.6	15054.9	14278.4	15908.6	17371.8
	10723.2	10486.8	10623.1	10301.8	8579.43	10120.4	11192.7	11311.9	9584.21	8079.77	10823.6	10820.8	9561.66	10789.4	8672.75	10654.5	9089.06	9583.97	11376.1	10211.5	9787.98	11619.7	11655.6	10987.9	9565.86	11630.9	12704.1	8702.25	9662.95	11290	9401.38	12681.6	12972.8	12651.2	11099.1	10219.8	8290.88	10352.9	14765.7	14027.1	15856.3	15824.4	17398.4	16786.8	10778.2	15063.7	14281.2	15900.5	17364.2
	10731.7	10484.8	10630.5	10310.8	8582.5	10126.5	11195.8	11319.5	9590.14	8085.92	10828.8	10824.8	9563.59	10789.3	8675.86	10654.8	9092.88	9590.79	11377.2	10213.2	9793.97	11622.6	11662.6	10989.2	9565.31	11638.8	12709.6	8703.87	9667.22	11289.8	9407.82	12688.7	12971.6	12646.4	11110.7	10225.6	8292.09	10361.5	14769.8	14035.3	15858.2	15821	17396.9	16781	10782.8	15072.7	14284.1	15892.6	17356.7
	10740.4	10482.8	10638	10319.8	8585.64	10132.7	11199.1	11327.3	9596.15	8092.12	10834	10828.9	9565.59	10789.2	8679.06	10655.3	9096.76	9597.68	11378.5	10215	9800.05	11625.6	11669.8	10990.6	9564.85	11646.7	12715.2	8705.57	9671.58	11289.6	9414.32	12696	12970.4	12641.7	11122.5	10231.4	8293.37	10370.3	14773.9	14043.5	15860.3	15817.8	17395.5	16775.3	10787.6	15081.8	14287	15884.7	17349.3
	10749.2	10481	10645.6	10329	8588.85	10139	11202.5	11335.1	9602.26	8098.4	10839.4	10833.1	9567.68	10789.2	8682.34	10655.9	9100.71	9604.64	11379.8	10216.9	9806.22	11628.7	11677.1	10992	9564.49	11654.7	12720.9	8707.37	9676.02	11289.6	9420.9	12703.4	12969.4	12637.1	11134.4	10237.3	8294.74	10379.1	14778.1	14051.9	15862.4	15814.6	17394.2	16769.8	10792.4	15090.9	14290.1	15876.9	17342
	10758	10479.3	10653.2	10338.2	8592.13	10145.4	11206	11343	9608.46	8104.73	10844.8	10837.4	9569.85	10789.4	8685.71	10656.6	9104.73	9611.67	11381.2	10218.8	9812.48	11631.9	11684.4	10993.6	9564.22	11662.7	12726.7	8709.24	9680.54	11289.7	9427.54	12710.9	12968.4	12632.6	11146.3	10243.4	8296.18	10388	14782.4	14060.4	15864.6	15811.5	17393	16764.3	10797.2	15100.1	14293.2	15869.3	17334.7
	10766.9	10477.7	10660.9	10347.5	8595.48	10151.9	11209.5	11351.1	9614.76	8111.13	10850.3	10841.9	9572.1	10789.6	8689.16	10657.3	9108.81	9618.77	11382.8	10220.9	9818.83	11635.2	11691.8	10995.3	9564.05	11670.9	12732.6	8711.21	9685.15	11289.9	9434.25	12718.5	12967.5	12628.2	11158.4	10249.5	8297.7	10397	14786.8	14069	15866.9	15808.5	17392	16759	10802.1	15109.5	14296.5	15861.7	17327.6
	10775.9	10476.2	10668.7	10356.9	8598.9	10158.4	11213.2	11359.2	9621.14	8117.6	10856	10846.4	9574.43	10790	8692.69	10658.2	9112.95	9625.93	11384.4	10223.1	9825.27	11638.6	11699.3	10997.1	9563.98	11679.1	12738.7	8713.26	9689.84	11290.2	9441.03	12726.2	12966.8	12623.9	11170.5	10255.6	8299.29	10406.1	14791.3	14077.7	15869.4	15805.6	17391.1	16753.8	10807.1	15118.9	14299.8	15854.2	17320.6
	10785	10474.8	10676.6	10366.3	8602.39	10165.1	11216.9	11367.4	9627.62	8124.12	10861.7	10851.1	9576.84	10790.4	8696.31	10659.1	9117.16	9633.17	11386.2	10225.4	9831.8	11642.1	11706.9	10999	9564	11687.4	12744.8	8715.4	9694.61	11290.7	9447.88	12734	12966.1	12619.7	11182.7	10261.9	8300.96	10415.2	14795.8	14086.6	15871.9	15802.8	17390.2	16748.7	10812.2	15128.4	14303.3	15846.7	17313.7
	10794.1	10473.5	10684.5	10375.8	8605.95	10171.9	11220.7	11375.8	9634.18	8130.72	10867.5	10855.8	9579.33	10791	8700.01	10660.2	9121.43	9640.47	11388.1	10227.8	9838.42	11645.6	11714.6	11001	9564.12	11695.7	12751	8717.62	9699.46	11291.2	9454.8	12742	12965.5	12615.6	11195	10268.3	8302.71	10424.5	14800.4	14095.5	15874.5	15800.1	17389.5	16743.7	10817.3	15138	14306.8	15839.4	17306.8
	10803.4	10472.3	10692.5	10385.4	8609.58	10178.7	11224.7	11384.2	9640.84	8137.37	10873.4	10860.7	9581.9	10791.6	8703.8	10661.3	9125.76	9647.84	11390.1	10230.3	9845.13	11649.3	11722.4	11003.1	9564.33	11704.1	12757.3	8719.93	9704.4	11291.9	9461.79	12750	12964.9	12611.7	11207.4	10274.7	8304.53	10433.8	14805.2	14104.5	15877.2	15797.5	17388.9	16738.8	10822.5	15147.7	14310.4	15832.2	17300.1
	10812.7	10471.1	10700.6	10395.1	8613.28	10185.7	11228.7	11392.7	9647.59	8144.09	10879.4	10865.7	9584.55	10792.4	8707.66	10662.5	9130.16	9655.28	11392.1	10232.9	9851.92	11653	11730.3	11005.3	9564.64	11712.6	12763.8	8722.32	9709.43	11292.7	9468.84	12758.1	12964.5	12607.8	11219.9	10281.3	8306.43	10443.3	14810	14113.7	15879.9	15795.1	17388.4	16734.1	10827.8	15157.5	14314.1	15825	17293.4
	10822.1	10470.1	10708.7	10404.9	8617.04	10192.8	11232.8	11401.3	9654.43	8150.87	10885.5	10870.8	9587.28	10793.3	8711.62	10663.9	9134.62	9662.79	11394.3	10235.6	9858.81	11656.8	11738.2	11007.6	9565.04	11721.2	12770.3	8724.8	9714.53	11293.6	9475.96	12766.4	12964.2	12604	11232.5	10287.9	8308.4	10452.8	14814.9	14123	15882.8	15792.7	17388.1	16729.5	10833.1	15167.4	14317.9	15817.9	17286.9
	10831.6	10469.2	10717	10414.7	8620.88	10199.9	11237	11410.1	9661.37	8157.71	10891.7	10876	9590.08	10794.2	8715.65	10665.3	9139.15	9670.37	11396.7	10238.4	9865.78	11660.8	11746.2	11010	9565.54	11729.8	12777	8727.37	9719.72	11294.6	9483.15	12774.8	12963.9	12600.4	11245.2	10294.6	8310.45	10462.4	14819.8	14132.3	15885.8	15790.4	17387.8	16725	10838.5	15177.3	14321.8	15811	17280.4
	10841.1	10468.4	10725.2	10424.6	8624.79	10207.2	11241.3	11418.9	9668.39	8164.62	10898	10881.3	9592.97	10795.3	8719.77	10666.8	9143.74	9678.01	11399.1	10241.3	9872.85	11664.7	11754.4	11012.5	9566.13	11738.5	12783.7	8730.02	9724.99	11295.7	9490.41	12783.2	12963.8	12596.8	11257.9	10301.4	8312.57	10472.1	14824.9	14141.8	15888.8	15788.2	17387.7	16720.7	10844	15187.4	14325.8	15804.1	17274.1
	10850.7	10467.6	10733.6	10434.6	8628.76	10214.5	11245.7	11427.8	9675.51	8171.59	10904.4	10886.7	9595.94	10796.5	8723.97	10668.4	9148.39	9685.73	11401.6	10244.4	9880	11668.8	11762.6	11015.1	9566.82	11747.3	12790.5	8732.76	9730.34	11297	9497.74	12791.8	12963.7	12593.3	11270.8	10308.3	8314.77	10481.9	14830	14151.4	15892	15786.1	17387.7	16716.4	10849.5	15197.5	14329.8	15797.3	17267.8
	10860.4	10467	10742	10444.7	8632.81	10222	11250.2	11436.8	9682.72	8178.62	10910.8	10892.3	9598.99	10797.7	8728.26	10670.1	9153.11	9693.51	11404.2	10247.5	9887.23	11673	11770.8	11017.9	9567.6	11756.1	12797.5	8735.58	9735.77	11298.3	9505.13	12800.5	12963.8	12590	11283.7	10315.3	8317.05	10491.8	14835.2	14161.1	15895.2	15784.1	17387.8	16712.3	10855.1	15207.7	14334	15790.6	17261.7
	10870.2	10466.5	10750.5	10454.8	8636.92	10229.5	11254.8	11446	9690.01	8185.72	10917.4	10897.9	9602.12	10799.1	8732.62	10671.8	9157.9	9701.35	11407	10250.7	9894.56	11677.3	11779.2	11020.7	9568.48	11765	12804.5	8738.48	9741.29	11299.8	9512.59	12809.3	12963.9	12586.7	11296.8	10322.3	8319.4	10501.8	14840.5	14170.9	15898.6	15782.2	17388	16708.3	10860.7	15218.1	14338.3	15784	17255.6
	10880.1	10466	10759.1	10465	8641.1	10237.1	11259.5	11455.2	9697.4	8192.87	10924.1	10903.7	9605.33	10800.6	8737.08	10673.7	9162.74	9709.27	11409.8	10254	9901.98	11681.6	11787.7	11023.6	9569.45	11774	12811.7	8741.47	9746.89	11301.4	9520.12	12818.2	12964.1	12583.6	11309.9	10329.5	8321.83	10511.8	14845.9	14180.8	15902	15780.4	17388.3	16704.4	10866.5	15228.5	14342.6	15777.4	17249.6
	10890	10465.7	10767.8	10475.3	8645.35	10244.9	11264.2	11464.5	9704.89	8200.09	10930.8	10909.5	9608.62	10802.2	8741.61	10675.7	9167.65	9717.25	11412.8	10257.5	9909.48	11686	11796.2	11026.6	9570.52	11783.1	12818.9	8744.55	9752.57	11303.1	9527.71	12827.3	12964.4	12580.5	11323.1	10336.7	8324.33	10521.9	14851.4	14190.8	15905.5	15778.7	17388.7	16700.6	10872.3	15239	14347.1	15771	17243.7
	10900	10465.5	10776.5	10485.6	8649.67	10252.7	11269.1	11473.9	9712.46	8207.38	10937.6	10915.5	9611.98	10803.9	8746.23	10677.7	9172.63	9725.31	11415.9	10261	9917.07	11690.6	11804.8	11029.8	9571.68	11792.2	12826.3	8747.71	9758.33	11304.9	9535.37	12836.4	12964.8	12577.6	11336.4	10344	8326.91	10532.2	14857	14200.9	15909.1	15777.1	17389.2	16697	10878.1	15249.6	14351.6	15764.6	17237.9
	10910.1	10465.3	10785.3	10496.1	8654.06	10260.6	11274	11483.4	9720.12	8214.72	10944.6	10921.6	9615.43	10805.7	8750.93	10679.9	9177.67	9733.42	11419.1	10264.7	9924.75	11695.2	11813.6	11033	9572.94	11801.4	12833.8	8750.95	9764.18	11306.8	9543.1	12845.6	12965.3	12574.8	11349.8	10351.4	8329.56	10542.5	14862.6	14211.1	15912.8	15775.6	17389.9	16693.4	10884.1	15260.2	14356.2	15758.4	17232.2
	10920.3	10465.3	10794.1	10506.6	8658.51	10268.7	11279.1	11493	9727.87	8222.13	10951.6	10927.8	9618.96	10807.6	8755.71	10682.1	9182.77	9741.61	11422.4	10268.4	9932.52	11699.9	11822.4	11036.4	9574.29	11810.7	12841.3	8754.28	9770.1	11308.9	9550.89	12855	12965.8	12572	11363.2	10358.9	8332.28	10552.9	14868.3	14221.4	15916.6	15774.2	17390.7	16690	10890	15271	14360.9	15752.2	17226.6
	10930.5	10465.3	10803.1	10517.2	8663.04	10276.8	11284.2	11502.7	9735.72	8229.6	10958.7	10934.1	9622.56	10809.6	8760.58	10684.5	9187.94	9749.86	11425.8	10272.3	9940.37	11704.7	11831.2	11039.8	9575.74	11820	12849	8757.69	9776.11	11311	9558.75	12864.4	12966.5	12569.4	11376.8	10366.5	8335.09	10563.4	14874.1	14231.9	15920.5	15772.9	17391.6	16686.7	10896.1	15281.8	14365.7	15746.1	17221.1
	10940.8	10465.4	10812.1	10527.8	8667.63	10285	11289.5	11512.5	9743.65	8237.14	10965.9	10940.5	9626.25	10811.7	8765.53	10686.9	9193.17	9758.19	11429.3	10276.2	9948.31	11709.5	11840.2	11043.3	9577.28	11829.4	12856.7	8761.19	9782.2	11313.3	9566.68	12874	12967.3	12566.9	11390.4	10374.1	8337.96	10574	14880	14242.4	15924.4	15771.7	17392.6	16683.6	10902.2	15292.8	14370.6	15740.1	17215.7
	10951.2	10465.7	10821.1	10538.6	8672.29	10293.3	11294.8	11522.4	9751.68	8244.73	10973.2	10947	9630.02	10813.9	8770.56	10689.4	9198.47	9766.57	11432.9	10280.3	9956.34	11714.5	11849.3	11047	9578.92	11838.9	12864.6	8764.77	9788.37	11315.7	9574.67	12883.7	12968.1	12564.5	11404.2	10381.9	8340.91	10584.6	14886	14253	15928.5	15770.6	17393.7	16680.5	10908.4	15303.8	14375.6	15734.2	17210.4
	10961.7	10466	10830.3	10549.4	8677.02	10301.7	11300.2	11532.3	9759.8	8252.39	10980.6	10953.6	9633.86	10816.2	8775.68	10692	9203.83	9775.03	11436.6	10284.5	9964.46	11719.5	11858.4	11050.7	9580.65	11848.4	12872.6	8768.44	9794.62	11318.2	9582.73	12893.4	12969	12562.2	11418	10389.7	8343.94	10595.4	14892	14263.8	15932.7	15769.6	17394.9	16677.6	10914.7	15314.9	14380.7	15728.3	17205.1
	10972.2	10466.5	10839.5	10560.2	8681.82	10310.2	11305.7	11542.4	9768.01	8260.11	10988.1	10960.3	9637.79	10818.6	8780.88	10694.7	9209.25	9783.55	11440.4	10288.7	9972.66	11724.6	11867.6	11054.6	9582.48	11858.1	12880.7	8772.18	9800.96	11320.9	9590.85	12903.3	12970.1	12560	11431.9	10397.6	8347.04	10606.2	14898.1	14274.7	15936.9	15768.6	17396.2	16674.8	10921	15326.1	14385.9	15722.6	17200
	10982.9	10467	10848.7	10571.2	8686.68	10318.8	11311.3	11552.6	9776.3	8267.89	10995.6	10967.2	9641.79	10821.1	8786.16	10697.5	9214.74	9792.14	11444.4	10293.1	9980.95	11729.9	11876.9	11058.6	9584.4	11867.7	12888.8	8776.02	9807.37	11323.6	9599.04	12913.3	12971.2	12557.9	11445.9	10405.6	8350.22	10617.2	14904.3	14285.6	15941.2	15767.8	17397.7	16672.1	10927.4	15337.4	14391.1	15717	17195
	10993.5	10467.6	10858.1	10582.2	8691.61	10327.5	11317	11562.8	9784.69	8275.73	11003.3	10974.1	9645.87	10823.7	8791.53	10700.4	9220.29	9800.8	11448.4	10297.6	9989.33	11735.1	11886.3	11062.6	9586.41	11877.5	12897.1	8779.93	9813.86	11326.5	9607.3	12923.4	12972.4	12555.9	11459.9	10413.7	8353.47	10628.2	14910.6	14296.7	15945.7	15767.1	17399.2	16669.5	10933.8	15348.7	14396.5	15711.4	17190
	11004.3	10468.3	10867.5	10593.3	8696.61	10336.3	11322.8	11573.2	9793.17	8283.64	11011.1	10981.2	9650.04	10826.4	8796.97	10703.4	9225.9	9809.52	11452.6	10302.2	9997.79	11740.5	11895.8	11066.8	9588.52	11887.3	12905.5	8783.93	9820.44	11329.4	9615.62	12933.6	12973.7	12554	11474.1	10421.9	8356.79	10639.3	14917	14307.8	15950.2	15766.5	17400.9	16667.1	10940.4	15360.2	14401.9	15705.9	17185.1
	11015.2	10469.2	10877	10604.4	8701.68	10345.2	11328.7	11583.6	9801.74	8291.61	11018.9	10988.3	9654.28	10829.2	8802.5	10706.5	9231.59	9818.31	11456.9	10306.9	10006.3	11746	11905.4	11071	9590.73	11897.2	12914	8788.01	9827.1	11332.5	9624	12944	12975	12552.2	11488.4	10430.1	8360.19	10650.5	14923.4	14319.1	15954.8	15766	17402.7	16664.8	10946.9	15371.7	14407.4	15700.5	17180.4
	11026.1	10470.1	10886.5	10615.7	8706.82	10354.1	11334.7	11594.2	9810.41	8299.64	11026.9	10995.6	9658.6	10832.1	8808.12	10709.6	9237.33	9827.17	11461.3	10311.7	10015	11751.5	11915	11075.4	9593.02	11907.2	12922.5	8792.18	9833.83	11335.7	9632.45	12954.4	12976.5	12550.5	11502.7	10438.4	8363.66	10661.8	14929.9	14330.5	15959.5	15765.6	17404.6	16662.6	10953.6	15383.3	14413	15695.2	17175.7
	11037.1	10471.1	10896.2	10627	8712.02	10363.2	11340.8	11604.8	9819.16	8307.73	11034.9	11002.9	9663	10835.1	8813.81	10712.9	9243.14	9836.09	11465.7	10316.6	10023.7	11757.2	11924.8	11079.9	9595.42	11917.3	12931.2	8796.42	9840.65	11339	9640.96	12964.9	12978.1	12548.9	11517.1	10446.9	8367.21	10673.1	14936.5	14342	15964.2	15765.2	17406.6	16660.5	10960.3	15395	14418.7	15690	17171.1
	11048.1	10472.2	10905.8	10638.3	8717.29	10372.4	11347	11615.5	9828	8315.88	11043	11010.4	9667.48	10838.2	8819.59	10716.2	9249.01	9845.08	11470.3	10321.6	10032.5	11762.9	11934.6	11084.4	9597.9	11927.4	12940	8800.75	9847.55	11342.5	9649.54	12975.6	12979.7	12547.4	11531.6	10455.4	8370.83	10684.6	14943.2	14353.6	15969.1	15765	17408.8	16658.5	10967.1	15406.8	14424.5	15684.9	17166.7
	11059.3	10473.4	10915.6	10649.8	8722.63	10381.6	11353.2	11626.4	9836.93	8324.09	11051.2	11018	9672.05	10841.5	8825.46	10719.7	9254.95	9854.14	11475.1	10326.7	10041.4	11768.7	11944.5	11089.1	9600.49	11937.6	12948.9	8805.17	9854.53	11346	9658.18	12986.4	12981.5	12546.1	11546.2	10463.9	8374.53	10696.2	14950	14365.3	15974.1	15764.9	17411	16656.6	10973.9	15418.7	14430.4	15679.8	17162.3
	11070.5	10474.7	10925.4	10661.3	8728.03	10391	11359.6	11637.3	9845.95	8332.37	11059.5	11025.7	9676.69	10844.8	8831.4	10723.2	9260.95	9863.27	11479.9	10331.9	10050.4	11774.6	11954.5	11093.9	9603.16	11947.8	12957.9	8809.66	9861.59	11349.7	9666.89	12997.2	12983.3	12544.8	11560.9	10472.6	8378.3	10707.8	14956.8	14377.1	15979.1	15764.8	17413.3	16654.9	10980.8	15430.6	14436.4	15674.9	17158
	11081.7	10476.1	10935.3	10672.9	8733.51	10400.5	11366	11648.3	9855.07	8340.71	11067.9	11033.5	9681.4	10848.2	8837.43	10726.8	9267.01	9872.46	11484.8	10337.2	10059.5	11780.6	11964.5	11098.8	9605.93	11958.2	12966.9	8814.24	9868.72	11353.5	9675.66	13008.2	12985.3	12543.6	11575.6	10481.3	8382.15	10719.5	14963.8	14389	15984.3	15764.9	17415.8	16653.3	10987.8	15442.6	14442.4	15670	17153.8
	11093.1	10477.6	10945.3	10684.5	8739.05	10410	11372.6	11659.4	9864.27	8349.11	11076.4	11041.4	9686.2	10851.7	8843.54	10730.5	9273.14	9881.71	11489.8	10342.6	10068.6	11786.6	11974.7	11103.7	9608.8	11968.6	12976.1	8818.9	9875.94	11357.4	9684.5	13019.3	12987.3	12542.5	11590.5	10490.2	8386.07	10731.3	14970.8	14401	15989.5	15765.1	17418.4	16651.8	10994.9	15454.8	14448.6	15665.3	17149.6
	11104.5	10479.2	10955.3	10696.3	8744.65	10419.6	11379.2	11670.5	9873.57	8357.56	11085	11049.4	9691.08	10855.4	8849.74	10734.3	9279.34	9891.03	11495	10348.1	10077.9	11792.8	11985	11108.8	9611.76	11979	12985.4	8823.65	9883.24	11361.4	9693.4	13030.5	12989.4	12541.6	11605.4	10499.1	8390.06	10743.2	14977.8	14413.1	15994.8	15765.3	17421.1	16650.4	11002	15467	14454.8	15660.6	17145.6
	11116	10480.8	10965.4	10708.1	8750.33	10429.4	11386	11681.8	9882.95	8366.09	11093.7	11057.5	9696.04	10859.1	8856.01	10738.2	9285.59	9900.42	11500.2	10353.8	10087.2	11799	11995.3	11114	9614.81	11989.6	12994.8	8828.47	9890.62	11365.5	9702.36	13041.8	12991.6	12540.7	11620.4	10508.1	8394.13	10755.2	14985	14425.3	16000.2	15765.7	17423.9	16649.2	11009.2	15479.2	14461.1	15656	17141.7
	11127.6	10482.6	10975.6	10719.9	8756.07	10439.2	11392.8	11693.2	9892.43	8374.67	11102.4	11065.7	9701.08	10862.9	8862.37	10742.2	9291.92	9909.88	11505.6	10359.5	10096.6	11805.3	12005.7	11119.3	9617.96	12000.2	13004.3	8833.38	9898.08	11369.8	9711.39	13053.2	12993.9	12540	11635.5	10517.2	8398.27	10767.3	14992.2	14437.6	16005.7	15766.2	17426.8	16648.1	11016.4	15491.6	14467.5	15651.5	17137.9
	11139.2	10484.5	10985.8	10731.8	8761.88	10449.1	11399.7	11704.6	9901.99	8383.31	11111.3	11074.1	9706.19	10866.9	8868.81	10746.3	9298.3	9919.4	11511.1	10365.3	10106.1	11811.7	12016.2	11124.7	9621.21	12010.9	13013.9	8838.37	9905.62	11374.1	9720.48	13064.7	12996.2	12539.3	11650.7	10526.3	8402.48	10779.4	14999.5	14450	16011.3	15766.7	17429.8	16647.1	11023.7	15504	14474	15647	17134.1
	11150.9	10486.5	10996.1	10743.8	8767.75	10459.2	11406.7	11716.2	9911.65	8392.02	11120.2	11082.5	9711.39	10870.9	8875.34	10750.5	9304.75	9928.99	11516.6	10371.3	10115.7	11818.2	12026.8	11130.2	9624.54	12021.6	13023.6	8843.44	9913.24	11378.6	9729.63	13076.4	12998.7	12538.8	11666	10535.6	8406.77	10791.7	15006.9	14462.5	16017	15767.4	17433	16646.2	11031.1	15516.6	14480.6	15642.7	17130.5
	11162.7	10488.5	11006.5	10755.9	8773.7	10469.3	11413.8	11727.8	9921.4	8400.78	11129.3	11091	9716.66	10875	8881.95	10754.8	9311.27	9938.64	11522.3	10377.3	10125.4	11824.8	12037.5	11135.8	9627.98	12032.4	13033.4	8848.6	9920.93	11383.2	9738.85	13088.1	13001.3	12538.4	11681.3	10544.9	8411.13	10804	15014.4	14475.1	16022.8	15768.1	17436.2	16645.4	11038.5	15529.2	14487.3	15638.4	17126.9
	11174.6	10490.7	11016.9	10768	8779.7	10479.5	11421	11739.5	9931.23	8409.61	11138.4	11099.7	9722.02	10879.3	8888.64	10759.1	9317.85	9948.36	11528.1	10383.5	10135.1	11831.4	12048.2	11141.5	9631.5	12043.3	13043.3	8853.84	9928.71	11387.9	9748.13	13100	13003.9	12538	11696.7	10554.3	8415.57	10816.4	15021.9	14487.8	16028.6	15769	17439.6	16644.7	11046	15541.9	14494	15634.3	17123.4
	11186.5	10492.9	11027.4	10780.2	8785.78	10489.8	11428.4	11751.3	9941.16	8418.5	11147.6	11108.4	9727.45	10883.6	8895.41	10763.6	9324.49	9958.15	11534	10389.7	10145	11838.2	12059	11147.3	9635.12	12054.3	13053.3	8859.15	9936.57	11392.7	9757.47	13111.9	13006.7	12537.8	11712.3	10563.8	8420.08	10829	15029.5	14500.6	16034.6	15769.9	17443.1	16644.2	11053.6	15554.6	14500.9	15630.2	17120.1
	11198.5	10495.3	11038	10792.5	8791.92	10500.2	11435.7	11763.2	9951.18	8427.45	11156.9	11117.3	9732.97	10888.1	8902.27	10768.1	9331.2	9968	11540.1	10396.1	10154.9	11845	12070	11153.2	9638.84	12065.3	13063.4	8864.55	9944.51	11397.7	9766.87	13124	13009.5	12537.7	11727.9	10573.4	8424.67	10841.6	15037.2	14513.6	16040.6	15771	17446.7	16643.8	11061.2	15567.5	14507.8	15626.2	17116.8
	11210.5	10497.7	11048.6	10804.8	8798.13	10510.7	11443.2	11775.2	9961.29	8436.45	11166.3	11126.3	9738.56	10892.6	8909.21	10772.7	9337.97	9977.91	11546.2	10402.5	10164.9	11851.9	12081	11159.2	9642.65	12076.5	13073.6	8870.04	9952.52	11402.8	9776.34	13136.2	13012.4	12537.7	11743.5	10583	8429.33	10854.2	15045	14526.6	16046.8	15772.1	17450.4	16643.5	11068.9	15580.4	14514.8	15622.3	17113.6
	11222.7	10500.3	11059.3	10817.3	8804.41	10521.3	11450.8	11787.3	9971.48	8445.52	11175.8	11135.3	9744.24	10897.2	8916.24	10777.4	9344.81	9987.9	11552.4	10409.1	10175	11858.9	12092.1	11165.3	9646.56	12087.6	13083.9	8875.6	9960.62	11407.9	9785.87	13148.5	13015.4	12537.8	11759.3	10592.8	8434.06	10867	15052.9	14539.7	16053	15773.4	17454.2	16643.3	11076.6	15593.4	14521.9	15618.5	17110.5
	11234.8	10502.9	11070.1	10829.7	8810.75	10532	11458.5	11799.5	9981.77	8454.66	11185.4	11144.5	9749.99	10902	8923.34	10782.3	9351.71	9997.95	11558.8	10415.8	10185.2	11865.9	12103.3	11171.5	9650.56	12098.9	13094.3	8881.24	9968.79	11413.2	9795.46	13160.9	13018.5	12537.9	11775.1	10602.6	8438.87	10879.9	15060.8	14552.9	16059.3	15774.7	17458.1	16643.3	11084.5	15606.5	14529.1	15614.8	17107.5
	11247.1	10505.6	11080.9	10842.3	8817.16	10542.8	11466.3	11811.7	9992.15	8463.85	11195	11153.8	9755.82	10906.8	8930.53	10787.2	9358.68	10008.1	11565.2	10422.6	10195.4	11873.1	12114.5	11177.8	9654.65	12110.2	13104.8	8886.97	9977.04	11418.7	9805.11	13173.4	13021.7	12538.2	11791.1	10612.5	8443.75	10892.8	15068.8	14566.3	16065.7	15776.2	17462.2	16643.4	11092.4	15619.7	14536.4	15611.1	17104.5
	11259.5	10508.5	11091.8	10854.9	8823.63	10553.6	11474.2	11824.1	10002.6	8473.1	11204.8	11163.2	9761.73	10911.8	8937.81	10792.2	9365.71	10018.2	11571.8	10429.5	10205.8	11880.3	12125.9	11184.2	9658.84	12121.6	13115.4	8892.78	9985.37	11424.2	9814.83	13186	13025	12538.6	11807.1	10622.5	8448.7	10905.9	15076.9	14579.7	16072.2	15777.7	17466.3	16643.6	11100.3	15632.9	14543.8	15607.6	17101.7
	11271.9	10511.4	11102.8	10867.5	8830.17	10564.6	11482.1	11836.5	10013.2	8482.41	11214.7	11172.6	9767.72	10916.9	8945.16	10797.3	9372.81	10028.5	11578.5	10436.4	10216.2	11887.6	12137.3	11190.7	9663.12	12133.1	13126.1	8898.67	9993.79	11429.9	9824.61	13198.7	13028.4	12539.1	11823.1	10632.5	8453.73	10919	15085	14593.2	16078.7	15779.3	17470.6	16643.9	11108.3	15646.2	14551.2	15604.1	17099
	11284.3	10514.4	11113.8	10880.3	8836.78	10575.7	11490.2	11849	10023.8	8491.78	11224.6	11182.2	9773.79	10922	8952.6	10802.4	9379.97	10038.8	11585.3	10443.5	10226.7	11895	12148.8	11197.3	9667.5	12144.6	13136.9	8904.64	10002.3	11435.6	9834.44	13211.5	13031.8	12539.7	11839.3	10642.7	8458.83	10932.2	15093.3	14606.8	16085.4	15781.1	17475	16644.3	11116.4	15659.6	14558.8	15600.7	17096.3
	11296.9	10517.5	11124.9	10893	8843.45	10586.8	11498.3	11861.6	10034.6	8501.22	11234.6	11191.9	9779.94	10927.3	8960.12	10807.7	9387.19	10049.2	11592.2	10450.7	10237.4	11902.5	12160.4	11204	9671.98	12156.2	13147.8	8910.69	10010.8	11441.5	9844.34	13224.5	13035.4	12540.5	11855.5	10652.9	8464	10945.5	15101.6	14620.6	16092.1	15782.9	17479.5	16644.8	11124.5	15673.1	14566.4	15597.4	17093.8
	11309.5	10520.7	11136.1	10905.9	8850.19	10598.1	11506.6	11874.3	10045.4	8510.71	11244.8	11201.7	9786.17	10932.6	8967.72	10813.1	9394.48	10059.6	11599.2	10458	10248	11910.1	12172.1	11210.8	9676.54	12167.9	13158.8	8916.82	10019.5	11447.5	9854.3	13237.5	13039	12541.3	11871.9	10663.2	8469.25	10958.9	15109.9	14634.4	16099	15784.8	17484.1	16645.5	11132.8	15686.7	14574.1	15594.2	17091.3
	11322.2	10524	11147.3	10918.8	8856.99	10609.4	11514.9	11887.1	10056.3	8520.26	11255	11211.6	9792.48	10938.1	8975.41	10818.5	9401.83	10070.1	11606.3	10465.4	10258.8	11917.7	12183.9	11217.7	9681.2	12179.6	13169.9	8923.03	10028.2	11453.6	9864.33	13250.7	13042.8	12542.2	11888.3	10673.6	8474.57	10972.4	15118.4	14648.3	16105.9	15786.8	17488.8	16646.3	11141	15700.3	14581.9	15591.1	17089
	11334.9	10527.4	11158.6	10931.8	8863.86	10620.8	11523.4	11899.9	10067.3	8529.87	11265.3	11221.6	9798.86	10943.6	8983.18	10824.1	9409.25	10080.7	11613.5	10473	10269.7	11925.4	12195.7	11224.8	9685.96	12191.5	13181.1	8929.32	10037	11459.9	9874.41	13264	13046.6	12543.2	11904.8	10684	8479.96	10986	15126.9	14662.3	16112.9	15788.9	17493.6	16647.2	11149.4	15714	14589.8	15588.1	17086.7
	11347.7	10530.9	11170	10944.9	8870.8	10632.4	11531.9	11912.9	10078.4	8539.55	11275.7	11231.7	9805.33	10949.3	8991.03	10829.7	9416.73	10091.3	11620.8	10480.6	10280.6	11933.2	12207.7	11231.9	9690.81	12203.3	13192.4	8935.7	10045.9	11466.2	9884.55	13277.3	13050.5	12544.3	11921.3	10694.6	8485.43	10999.6	15135.5	14676.4	16120	15791.2	17498.5	16648.2	11157.8	15727.8	14597.8	15585.1	17084.5
	11360.6	10534.5	11181.4	10958	8877.79	10644	11540.6	11925.9	10089.6	8549.28	11286.1	11241.9	9811.87	10955.1	8998.96	10835.4	9424.27	10102	11628.3	10488.3	10291.6	11941.1	12219.7	11239.1	9695.75	12215.3	13203.8	8942.15	10054.8	11472.7	9894.76	13290.8	13054.5	12545.6	11938	10705.2	8490.97	11013.3	15144.2	14690.7	16127.2	15793.5	17503.6	16649.4	11166.2	15741.7	14605.8	15582.3	17082.4
	11373.5	10538.1	11192.9	10971.2	8884.86	10655.7	11549.3	11939	10100.9	8559.07	11296.7	11252.3	9818.49	10960.9	9006.98	10841.2	9431.88	10112.8	11635.8	10496.1	10302.7	11949.1	12231.8	11246.4	9700.79	12227.3	13215.3	8948.68	10063.9	11479.3	9905.02	13304.4	13058.6	12546.9	11954.7	10715.9	8496.58	11027.2	15152.9	14705	16134.5	15795.9	17508.7	16650.7	11174.8	15755.6	14613.9	15579.5	17080.4
	11386.5	10541.9	11204.4	10984.4	8891.99	10667.5	11558.1	11952.2	10112.2	8568.93	11307.4	11262.7	9825.19	10966.9	9015.08	10847.1	9439.55	10123.6	11643.5	10504	10313.9	11957.1	12244	11253.8	9705.92	12239.5	13226.9	8955.3	10073	11486	9915.34	13318.1	13062.8	12548.3	11971.5	10726.7	8502.27	11041.1	15161.8	14719.4	16141.8	15798.4	17514	16652	11183.4	15769.6	14622.2	15576.8	17078.5
	11399.6	10545.8	11216	10997.7	8899.18	10679.4	11567	11965.5	10123.7	8578.84	11318.1	11273.2	9831.96	10972.9	9023.26	10853.1	9447.29	10134.5	11651.2	10512.1	10325.2	11965.2	12256.3	11261.3	9711.15	12251.6	13238.6	8961.99	10082.2	11492.8	9925.73	13331.9	13067	12549.9	11988.3	10737.5	8508.02	11055.1	15170.7	14733.9	16149.3	15801	17519.3	16653.5	11192	15783.7	14630.5	15574.2	17076.6
	11412.8	10549.7	11227.7	11011.1	8906.43	10691.4	11576	11978.8	10135.2	8588.81	11329	11283.8	9838.82	10979.1	9031.52	10859.2	9455.09	10145.4	11659.1	10520.2	10336.5	11973.5	12268.6	11269	9716.47	12263.9	13250.4	8968.76	10091.4	11499.8	9936.17	13345.8	13071.4	12551.5	12005.3	10748.5	8513.85	11069.2	15179.6	14748.5	16156.8	15803.7	17524.8	16655.2	11200.8	15797.9	14638.8	15571.6	17074.9
	11426	10553.8	11239.4	11024.5	8913.75	10703.5	11585.1	11992.3	10146.9	8598.84	11339.9	11294.5	9845.75	10985.4	9039.86	10865.4	9462.95	10156.5	11667.1	10528.5	10348	11981.7	12281	11276.7	9721.89	12276.2	13262.3	8975.62	10100.7	11506.8	9946.68	13359.9	13075.8	12553.3	12022.3	10759.5	8519.76	11083.3	15188.7	14763.2	16164.4	15806.5	17530.4	16656.9	11209.5	15812.1	14647.3	15569.2	17073.3
	11439.2	10557.9	11251.2	11038	8921.14	10715.6	11594.3	12005.8	10158.6	8608.93	11350.9	11305.3	9852.76	10991.7	9048.29	10871.6	9470.88	10167.5	11675.2	10536.8	10359.5	11990.1	12293.6	11284.5	9727.39	12288.6	13274.2	8982.55	10110.2	11514	9957.24	13374	13080.4	12555.1	12039.4	10770.6	8525.73	11097.6	15197.8	14778	16172.1	15809.3	17536.1	16658.8	11218.4	15826.4	14655.9	15566.8	17071.7
	11452.6	10562.1	11263.1	11051.5	8928.59	10727.9	11603.6	12019.4	10170.4	8619.08	11362	11316.2	9859.84	10998.2	9056.8	10878	9478.87	10178.7	11683.4	10545.2	10371.1	11998.6	12306.2	11292.4	9733	12301.1	13286.3	8989.56	10119.6	11521.3	9967.86	13388.2	13085	12557	12056.6	10781.7	8531.78	11111.9	15207	14792.9	16179.9	15812.3	17541.9	16660.7	11227.3	15840.8	14664.5	15564.5	17070.3
	11466	10566.4	11275	11065.1	8936.1	10740.2	11613	12033.1	10182.3	8629.29	11373.2	11327.3	9867.01	11004.8	9065.39	10884.4	9486.92	10189.9	11691.7	10553.8	10382.7	12007.1	12318.9	11300.4	9738.69	12313.6	13298.5	8996.65	10129.2	11528.7	9978.54	13402.6	13089.7	12559.1	12073.8	10793	8537.9	11126.4	15216.2	14807.9	16187.8	15815.4	17547.8	16662.8	11236.3	15855.2	14673.2	15562.3	17068.9
	11479.5	10570.9	11287	11078.8	8943.67	10752.7	11622.4	12046.8	10194.3	8639.56	11384.5	11338.4	9874.25	11011.4	9074.06	10891	9495.04	10201.2	11700.1	10562.5	10394.5	12015.7	12331.6	11308.6	9744.48	12326.2	13310.7	9003.83	10138.8	11536.2	9989.28	13417	13094.5	12561.2	12091.2	10804.3	8544.09	11140.9	15225.6	14823	16195.8	15818.6	17553.8	16665.1	11245.3	15869.8	14682	15560.2	17067.6
	11493	10575.4	11299.1	11092.5	8951.31	10765.2	11632	12060.7	10206.3	8649.88	11395.9	11349.6	9881.57	11018.2	9082.82	10897.6	9503.22	10212.5	11708.6	10571.2	10406.3	12024.4	12344.5	11316.8	9750.37	12338.9	13323.1	9011.08	10148.5	11543.8	10000.1	13431.6	13099.4	12563.5	12108.6	10815.7	8550.36	11155.5	15235	14838.2	16203.8	15821.8	17559.9	16667.4	11254.4	15884.4	14690.9	15558.2	17066.4
	11506.6	10579.9	11311.2	11106.3	8959.01	10777.8	11641.7	12074.6	10218.5	8660.27	11407.4	11360.9	9888.96	11025.1	9091.65	10904.3	9511.46	10223.9	11717.3	10580.1	10418.2	12033.1	12357.4	11325.1	9756.35	12351.7	13335.6	9018.4	10158.3	11551.6	10010.9	13446.3	13104.4	12565.8	12126	10827.2	8556.69	11170.2	15244.4	14853.5	16212	15825.2	17566.2	16669.8	11263.6	15899	14699.9	15556.2	17065.3
	11520.3	10584.6	11323.4	11120.1	8966.78	10790.6	11651.4	12088.6	10230.7	8670.71	11418.9	11372.3	9896.43	11032	9100.57	10911.1	9519.77	10235.4	11726	10589	10430.2	12042	12370.5	11333.5	9762.42	12364.5	13348.1	9025.81	10168.2	11559.5	10021.9	13461	13109.4	12568.3	12143.6	10838.8	8563.1	11185	15254	14868.9	16220.2	15828.7	17572.5	16672.4	11272.9	15913.8	14708.9	15554.3	17064.3
	11534	10589.4	11335.6	11134	8974.61	10803.4	11661.3	12102.7	10243.1	8681.22	11430.6	11383.8	9903.98	11039.1	9109.57	10918	9528.14	10246.9	11734.9	10598.1	10442.3	12050.9	12383.6	11342	9768.58	12377.4	13360.8	9033.3	10178.1	11567.4	10032.8	13475.9	13114.6	12570.9	12161.2	10850.4	8569.58	11199.8	15263.6	14884.4	16228.5	15832.2	17578.9	16675.1	11282.2	15928.6	14718.1	15552.6	17063.4
	11547.8	10594.3	11347.9	11148	8982.5	10816.3	11671.2	12116.8	10255.5	8691.78	11442.3	11395.4	9911.61	11046.2	9118.65	10924.9	9536.57	10258.5	11743.8	10607.3	10454.5	12059.9	12396.7	11350.6	9774.84	12390.4	13373.5	9040.86	10188.1	11575.5	10043.9	13490.9	13119.8	12573.5	12178.9	10862.1	8576.13	11214.8	15273.3	14899.9	16236.9	15835.9	17585.5	16677.9	11291.5	15943.5	14727.3	15550.8	17062.5
	11561.6	10599.2	11360.2	11162	8990.45	10829.2	11681.3	12131.1	10268	8702.4	11454.1	11407.1	9919.31	11053.5	9127.82	10932	9545.07	10270.1	11752.9	10616.6	10466.7	12069	12410	11359.4	9781.2	12403.4	13386.3	9048.51	10198.2	11583.8	10054.9	13506	13125.1	12576.3	12196.6	10873.9	8582.76	11229.8	15283	14915.6	16245.4	15839.6	17592.1	16680.8	11300.9	15958.4	14736.6	15549.2	17061.8
	11575.5	10604.3	11372.7	11176	8998.46	10842.3	11691.4	12145.4	10280.6	8713.08	11466.1	11418.9	9927.09	11060.9	9137.06	10939.1	9553.63	10281.8	11762.1	10625.9	10479	12078.1	12423.4	11368.2	9787.65	12416.5	13399.3	9056.23	10208.3	11592.1	10066.1	13521.2	13130.5	12579.1	12214.5	10885.8	8589.45	11245	15292.9	14931.4	16254	15843.4	17598.9	16683.9	11310.4	15973.5	14746	15547.7	17061.1
	11589.5	10609.4	11385.1	11190.2	9006.54	10855.5	11701.6	12159.8	10293.3	8723.81	11478.1	11430.8	9934.94	11068.3	9146.39	10946.4	9562.25	10293.6	11771.3	10635.4	10491.4	12087.4	12436.8	11377.1	9794.19	12429.7	13412.3	9064.03	10218.6	11600.5	10077.3	13536.5	13136	12582.1	12232.4	10897.7	8596.22	11260.2	15302.8	14947.2	16262.6	15847.4	17605.7	16687	11320	15988.6	14755.4	15546.2	17060.6
	11603.6	10614.7	11397.7	11204.4	9014.68	10868.7	11711.9	12174.3	10306.1	8734.61	11490.2	11442.8	9942.87	11075.9	9155.8	10953.7	9570.94	10305.4	11780.7	10645	10503.8	12096.7	12450.3	11386.1	9800.82	12443	13425.4	9071.91	10228.9	11609.1	10088.6	13551.9	13141.6	12585.1	12250.3	10909.7	8603.06	11275.5	15312.7	14963.2	16271.4	15851.4	17612.7	16690.3	11329.6	16003.7	14765	15544.8	17060.1
	11617.7	10620	11410.3	11218.6	9022.88	10882.1	11722.3	12188.8	10318.9	8745.46	11502.3	11454.9	9950.88	11083.5	9165.29	10961.1	9579.69	10317.3	11790.2	10654.7	10516.4	12106.1	12463.9	11395.2	9807.55	12456.3	13438.6	9079.87	10239.2	11617.8	10099.9	13567.4	13147.2	12588.3	12268.4	10921.8	8609.97	11290.8	15322.8	14979.2	16280.2	15855.5	17619.7	16693.7	11339.3	16019	14774.6	15543.5	17059.7
	11631.8	10625.4	11422.9	11232.9	9031.15	10895.5	11732.8	12203.4	10331.9	8756.38	11514.6	11467.1	9958.96	11091.3	9174.86	10968.6	9588.5	10329.3	11799.8	10664.5	10529	12115.5	12477.6	11404.4	9814.38	12469.7	13451.9	9087.91	10249.7	11626.6	10111.3	13583	13153	12591.6	12286.5	10934	8616.95	11306.3	15332.9	14995.3	16289.1	15859.7	17626.9	16697.2	11349	16034.3	14784.3	15542.3	17059.4
	11646.1	10630.9	11435.7	11247.2	9039.47	10909	11743.4	12218.1	10344.9	8767.35	11527	11479.4	9967.12	11099.2	9184.51	10976.2	9597.37	10341.3	11809.5	10674.4	10541.7	12125.1	12491.3	11413.7	9821.29	12483.2	13465.3	9096.02	10260.2	11635.5	10122.7	13598.8	13158.8	12594.9	12304.7	10946.3	8624	11321.9	15343	15011.6	16298.1	15864	17634.2	16700.9	11358.8	16049.6	14794.1	15541.1	17059.2
	11660.3	10636.5	11448.4	11261.6	9047.86	10922.6	11754.1	12232.9	10358	8778.37	11539.4	11491.7	9975.36	11107.1	9194.24	10983.9	9606.31	10353.4	11819.4	10684.4	10554.5	12134.7	12505.2	11423.1	9828.3	12496.8	13478.7	9104.21	10270.8	11644.5	10134.2	13614.6	13164.8	12598.4	12322.9	10958.6	8631.13	11337.5	15353.3	15027.9	16307.2	15868.4	17641.5	16704.6	11368.7	16065.1	14803.9	15540.1	17059.1
	11674.7	10642.2	11461.3	11276.1	9056.3	10936.3	11764.9	12247.7	10371.2	8789.46	11551.9	11504.2	9983.67	11115.2	9204.06	10991.6	9615.31	10365.5	11829.3	10694.5	10567.3	12144.4	12519.1	11432.6	9835.41	12510.4	13492.3	9112.48	10281.4	11653.7	10145.7	13630.5	13170.8	12601.9	12341.3	10971	8638.32	11353.2	15363.6	15044.3	16316.4	15872.9	17649	16708.5	11378.6	16080.6	14813.9	15539.1	17059.1
	11689.1	10647.9	11474.2	11290.6	9064.81	10950.1	11775.7	12262.7	10384.5	8800.6	11564.6	11516.8	9992.05	11123.3	9213.95	10999.5	9624.37	10377.7	11839.3	10704.7	10580.3	12154.2	12533.1	11442.2	9842.61	12524.1	13506	9120.83	10292.1	11663	10157.3	13646.6	13176.9	12605.6	12359.7	10983.5	8645.59	11369	15374	15060.8	16325.6	15877.5	17656.6	16712.5	11388.6	16096.1	14823.9	15538.2	17059.1
	11703.6	10653.8	11487.1	11305.2	9073.38	10964	11786.7	12277.7	10397.9	8811.81	11577.3	11529.4	10000.5	11131.6	9223.93	11007.4	9633.5	10390	11849.5	10715	10593.3	12164	12547.2	11451.9	9849.9	12537.9	13519.7	9129.26	10302.9	11672.3	10169	13662.7	13183.1	12609.4	12378.1	10996	8652.93	11384.9	15384.4	15077.4	16334.9	15882.2	17664.3	16716.6	11398.7	16111.8	14834	15537.3	17059.3
	11718.1	10659.7	11500.1	11319.8	9082.01	10977.9	11797.8	12292.7	10411.4	8823.06	11590.1	11542.2	10009.1	11139.9	9233.99	11015.5	9642.68	10402.3	11859.7	10725.4	10606.4	12173.9	12561.4	11461.7	9857.29	12551.8	13533.6	9137.76	10313.8	11681.8	10180.7	13679	13189.3	12613.2	12396.6	11008.6	8660.34	11400.9	15394.9	15094.1	16344.3	15887	17672	16720.8	11408.8	16127.5	14844.2	15536.6	17059.5
	11732.7	10665.8	11513.2	11334.5	9090.7	10992	11808.9	12307.9	10424.9	8834.38	11603	11555.1	10017.7	11148.4	9244.13	11023.6	9651.93	10414.7	11870.1	10735.9	10619.5	12183.9	12575.6	11471.6	9864.77	12565.7	13547.5	9146.34	10324.7	11691.4	10192.5	13695.4	13195.7	12617.2	12415.2	11021.3	8667.82	11417	15405.5	15110.9	16353.8	15891.8	17679.9	16725.1	11419	16143.3	14854.5	15535.9	17059.8
	11747.3	10671.9	11526.3	11349.2	9099.45	11006.1	11820.2	12323.1	10438.6	8845.76	11615.9	11568	10026.3	11156.9	9254.35	11031.8	9661.25	10427.1	11880.5	10746.5	10632.7	12194	12590	11481.6	9872.34	12579.7	13561.5	9155	10335.8	11701.2	10204.3	13711.8	13202.1	12621.2	12433.9	11034.1	8675.37	11433.1	15416.2	15127.8	16363.4	15896.8	17687.9	16729.6	11429.3	16159.1	14864.8	15535.3	17060.3
	11762.1	10678.1	11539.5	11364	9108.26	11020.3	11831.5	12338.4	10452.3	8857.19	11629	11581	10035.1	11165.6	9264.66	11040.1	9670.62	10439.6	11891.1	10757.3	10646	12204.2	12604.4	11491.7	9880.01	12593.8	13575.6	9163.73	10346.8	11711	10216.2	13728.4	13208.6	12625.4	12452.6	11046.9	8683	11449.4	15426.9	15144.7	16373.1	15901.8	17696	16734.1	11439.6	16175	14875.2	15534.8	17060.8
	11776.8	10684.4	11552.8	11378.8	9117.14	11034.6	11842.9	12353.7	10466.1	8868.68	11642.2	11594.2	10043.9	11174.3	9275.04	11048.4	9680.06	10452.2	11901.8	10768.1	10659.4	12214.4	12618.9	11501.9	9887.77	12607.9	13589.8	9172.55	10358	11721	10228.1	13745.1	13215.2	12629.7	12471.4	11059.9	8690.69	11465.7	15437.7	15161.8	16382.9	15907	17704.2	16738.8	11449.9	16191	14885.7	15534.3	17061.4
	11791.7	10690.8	11566.1	11393.7	9126.07	11049	11854.4	12369.2	10480	8880.22	11655.4	11607.4	10052.9	11183.1	9285.51	11056.9	9689.56	10464.8	11912.6	10779	10672.9	12224.7	12633.4	11512.2	9895.63	12622.1	13604.1	9181.44	10369.2	11731.1	10240.1	13761.8	13221.9	12634	12490.2	11072.9	8698.46	11482.1	15448.5	15178.9	16392.7	15912.2	17712.5	16743.6	11460.4	16207	14896.3	15534	17062
	11806.6	10697.3	11579.4	11408.6	9135.06	11063.5	11866	12384.7	10494	8891.82	11668.7	11620.7	10061.8	11192.1	9296.05	11065.4	9699.12	10477.5	11923.5	10790	10686.4	12235.1	12648.1	11522.6	9903.58	12636.4	13618.5	9190.4	10380.5	11741.3	10252.1	13778.7	13228.7	12638.5	12509.1	11085.9	8706.29	11498.6	15459.4	15196.2	16402.6	15917.6	17720.9	16748.6	11470.9	16223.1	14907	15533.7	17062.8
	11821.5	10703.9	11592.8	11423.6	9144.11	11078.1	11877.8	12400.2	10508.1	8903.49	11682.1	11634.1	10070.9	11201.1	9306.68	11074.1	9708.74	10490.3	11934.5	10801.2	10700	12245.5	12662.8	11533.1	9911.63	12650.8	13632.9	9199.45	10391.8	11751.6	10264.2	13795.7	13235.6	12643	12528.1	11099.1	8714.2	11515.1	15470.4	15213.5	16412.6	15923	17729.3	16753.6	11481.4	16239.3	14917.7	15533.5	17063.7
	11836.5	10710.5	11606.3	11438.6	9153.22	11092.7	11889.5	12415.9	10522.2	8915.2	11695.7	11647.6	10080	11210.3	9317.39	11082.8	9718.43	10503.1	11945.6	10812.4	10713.7	12256	12677.6	11543.7	9919.77	12665.2	13647.5	9208.57	10403.3	11762	10276.4	13812.8	13242.5	12647.7	12547.2	11112.3	8722.18	11531.8	15481.5	15230.9	16422.7	15928.5	17737.9	16758.8	11492.1	16255.5	14928.5	15533.3	17064.6
	11851.6	10717.3	11619.8	11453.7	9162.39	11107.5	11901.4	12431.6	10536.5	8926.98	11709.2	11661.2	10089.3	11219.5	9328.18	11091.6	9728.18	10516	11956.8	10823.7	10727.5	12266.6	12692.5	11554.3	9928	12679.8	13662.1	9217.77	10414.8	11772.5	10288.6	13830	13249.5	12652.4	12566.3	11125.6	8730.22	11548.5	15492.6	15248.4	16432.9	15934.1	17746.6	16764	11502.8	16271.8	14939.4	15533.3	17065.7
	11866.7	10724.1	11633.4	11468.8	9171.62	11122.3	11913.4	12447.4	10550.8	8938.81	11722.9	11674.9	10098.5	11228.8	9339.05	11100.5	9737.99	10528.9	11968.1	10835.2	10741.3	12277.3	12707.5	11565.1	9936.33	12694.3	13676.8	9227.04	10426.3	11783.2	10300.8	13847.3	13256.7	12657.3	12585.4	11138.9	8738.34	11565.4	15503.8	15266	16443.1	15939.8	17755.4	16769.4	11513.5	16288.1	14950.4	15533.3	17066.8
	11881.9	10731	11647.1	11484	9180.91	11137.2	11925.5	12463.2	10565.2	8950.69	11736.7	11688.6	10107.9	11238.3	9350	11109.5	9747.86	10541.9	11979.5	10846.7	10755.2	12288	12722.6	11576	9944.75	12709	13691.6	9236.39	10437.9	11794	10313.2	13864.7	13263.9	12662.2	12604.7	11152.3	8746.53	11582.3	15515	15283.7	16453.4	15945.6	17764.3	16774.9	11524.3	16304.5	14961.4	15533.4	17068
	11897.1	10738	11660.8	11499.2	9190.26	11152.2	11937.7	12479.1	10579.7	8962.64	11750.5	11702.5	10117.3	11247.8	9361.03	11118.5	9757.8	10554.9	11991.1	10858.4	10769.2	12298.9	12737.7	11587	9953.27	12723.8	13706.5	9245.82	10449.6	11804.9	10325.5	13882.2	13271.1	12667.3	12624	11165.8	8754.79	11599.3	15526.3	15301.5	16463.9	15951.5	17773.3	16780.6	11535.2	16321	14972.5	15533.5	17069.3
	11912.4	10745.1	11674.5	11514.5	9199.67	11167.3	11949.9	12495.1	10594.3	8974.64	11764.5	11716.5	10126.8	11257.4	9372.15	11127.7	9767.8	10568	12002.7	10870.1	10783.2	12309.8	12752.9	11598	9961.88	12738.6	13721.5	9255.32	10461.4	11815.9	10337.9	13899.8	13278.5	12672.4	12643.3	11179.4	8763.12	11616.4	15537.7	15319.3	16474.4	15957.5	17782.3	16786.3	11546.2	16337.5	14983.7	15533.8	17070.7
	11927.8	10752.3	11688.3	11529.8	9209.13	11182.4	11962.3	12511.1	10608.9	8986.7	11778.5	11730.5	10136.4	11267.1	9383.34	11136.9	9777.85	10581.2	12014.5	10882	10797.3	12320.7	12768.2	11609.2	9970.58	12753.5	13736.6	9264.9	10473.2	11827	10350.4	13917.6	13286	12677.7	12662.7	11193.1	8771.52	11633.5	15549.2	15337.3	16484.9	15963.5	17791.5	16792.2	11557.2	16354.1	14995	15534.1	17072.2
	11943.2	10759.6	11702.2	11545.1	9218.65	11197.7	11974.7	12527.3	10623.7	8998.81	11792.6	11744.6	10146.1	11277	9394.62	11146.3	9787.98	10594.4	12026.3	10893.9	10811.5	12331.8	12783.6	11620.5	9979.39	12768.4	13751.7	9274.56	10485.1	11838.3	10362.9	13935.4	13293.5	12683	12682.2	11206.8	8779.99	11650.8	15560.7	15355.3	16495.6	15969.7	17800.8	16798.2	11568.2	16370.8	15006.4	15534.5	17073.8
	11958.6	10766.9	11716.1	11560.5	9228.24	11213	11987.2	12543.4	10638.5	9010.98	11806.8	11758.8	10155.8	11286.9	9405.97	11155.7	9798.16	10607.7	12038.3	10906	10825.8	12342.9	12799.1	11631.8	9988.28	12783.5	13767	9284.29	10497.1	11849.6	10375.5	13953.3	13301.1	12688.5	12701.7	11220.6	8788.54	11668.1	15572.3	15373.4	16506.4	15975.9	17810.2	16804.3	11579.4	16387.5	15017.8	15535	17075.4
	11974.2	10774.4	11730.1	11576	9237.88	11228.4	11999.9	12559.7	10653.5	9023.2	11821.1	11773.2	10165.6	11296.9	9417.41	11165.2	9808.4	10621	12050.4	10918.1	10840.1	12354.1	12814.6	11643.3	9997.27	12798.6	13782.3	9294.1	10509.1	11861.1	10388.2	13971.3	13308.8	12694	12721.3	11234.4	8797.15	11685.5	15583.9	15391.6	16517.2	15982.3	17819.6	16810.5	11590.6	16404.3	15029.3	15535.5	17077.2
	11989.7	10781.9	11744.1	11591.5	9247.57	11243.9	12012.6	12576	10668.5	9035.49	11835.5	11787.6	10175.5	11307	9428.93	11174.7	9818.71	10634.4	12062.6	10930.4	10854.5	12365.3	12830.2	11654.8	10006.4	12813.8	13797.7	9303.99	10521.2	11872.7	10400.8	13989.5	13316.6	12699.7	12741	11248.4	8805.83	11703	15595.6	15409.9	16528.1	15988.7	17829.2	16816.8	11601.8	16421.1	15040.9	15536.1	17079
	12005.4	10789.5	11758.2	11607	9257.33	11259.5	12025.4	12592.4	10683.6	9047.82	11850	11802	10185.4	11317.2	9440.53	11184.4	9829.08	10647.9	12074.9	10942.7	10869	12376.7	12845.9	11666.5	10015.5	12829.1	13813.2	9313.95	10533.4	11884.4	10413.6	14007.7	13324.5	12705.4	12760.7	11262.4	8814.59	11720.6	15607.4	15428.3	16539.1	15995.3	17838.9	16823.3	11613.1	16438	15052.6	15536.8	17080.9
	12021.1	10797.2	11772.3	11622.6	9267.14	11275.1	12038.3	12608.8	10698.7	9060.22	11864.5	11816.6	10195.5	11327.6	9452.21	11194.2	9839.51	10661.4	12087.3	10955.2	10883.5	12388.1	12861.7	11678.2	10024.8	12844.4	13828.8	9323.99	10545.6	11896.2	10426.4	14026	13332.4	12711.3	12780.4	11276.4	8823.41	11738.3	15619.2	15446.8	16550.2	16001.9	17848.6	16829.8	11624.5	16454.9	15064.3	15537.6	17082.9
	12036.8	10805	11786.5	11638.3	9277.01	11290.9	12051.3	12625.3	10714	9072.66	11879.2	11831.3	10205.6	11338	9463.97	11204	9850	10675	12099.8	10967.8	10898.1	12399.5	12877.6	11690.1	10034.2	12859.8	13844.4	9334.1	10557.9	11908.2	10439.2	14044.5	13340.5	12717.2	12800.2	11290.6	8832.3	11756	15631.1	15465.3	16561.3	16008.6	17858.5	16836.5	11636	16471.9	15076.1	15538.5	17085.1
	12052.6	10812.9	11800.7	11653.9	9286.94	11306.7	12064.4	12641.9	10729.3	9085.17	11893.9	11846	10215.7	11348.5	9475.81	11213.9	9860.55	10688.6	12112.4	10980.5	10912.8	12411.1	12893.5	11702	10043.6	12875.3	13860.2	9344.29	10570.3	11920.2	10452.1	14063	13348.6	12723.2	12820.1	11304.8	8841.27	11773.9	15643	15484	16572.6	16015.4	17868.4	16843.3	11647.5	16489	15088	15539.4	17087.2
	12068.4	10820.8	11815	11669.7	9296.93	11322.6	12077.5	12658.5	10744.8	9097.73	11908.7	11860.9	10226	11359.1	9487.73	11223.9	9871.17	10702.3	12125.1	10993.2	10927.6	12422.7	12909.5	11714.1	10053.2	12890.9	13876	9354.55	10582.7	11932.4	10465	14081.7	13356.8	12729.4	12840	11319.1	8850.3	11791.8	15655	15502.7	16583.9	16022.3	17878.5	16850.2	11659	16506.1	15100	15540.4	17089.5
	12084.3	10828.9	11829.4	11685.4	9306.97	11338.6	12090.8	12675.2	10760.3	9110.34	11923.6	11875.8	10236.3	11369.8	9499.73	11234	9881.85	10716	12137.9	11006.1	10942.4	12434.4	12925.6	11726.2	10062.8	12906.5	13891.9	9364.89	10595.2	11944.7	10478	14100.4	13365.1	12735.6	12860	11333.4	8859.4	11809.8	15667.1	15521.5	16595.3	16029.3	17888.6	16857.3	11670.7	16523.3	15112	15541.4	17091.9
	12100.3	10837	11843.8	11701.2	9317.07	11354.7	12104.2	12692	10775.9	9123.02	11938.6	11890.8	10246.7	11380.6	9511.82	11244.2	9892.58	10729.8	12150.9	11019.1	10957.3	12446.2	12941.8	11738.4	10072.6	12922.3	13907.9	9375.31	10607.8	11957.1	10491.1	14119.3	13373.5	12741.9	12880.1	11347.9	8868.58	11827.9	15679.3	15540.4	16606.8	16036.4	17898.9	16864.4	11682.3	16540.5	15124.1	15542.6	17094.3
	12116.3	10845.2	11858.2	11717.1	9327.23	11370.9	12117.6	12708.8	10791.6	9135.74	11953.7	11905.9	10257.1	11391.5	9523.98	11254.5	9903.38	10743.7	12163.9	11032.2	10972.3	12458	12958	11750.7	10082.4	12938.1	13924	9385.8	10620.4	11969.7	10504.2	14138.2	13381.9	12748.3	12900.2	11362.4	8877.82	11846.1	15691.5	15559.4	16618.3	16043.5	17909.2	16871.7	11694.1	16557.8	15136.3	15543.8	17096.9
	12132.4	10853.5	11872.7	11733	9337.44	11387.1	12131.1	12725.7	10807.3	9148.52	11968.9	11921.1	10267.7	11402.5	9536.23	11264.8	9914.24	10757.6	12177	11045.4	10987.3	12469.9	12974.4	11763.2	10092.4	12953.9	13940.1	9396.37	10633.1	11982.3	10517.3	14157.3	13390.4	12754.9	12920.3	11376.9	8887.14	11864.3	15703.7	15578.5	16630	16050.8	17919.6	16879.1	11705.9	16575.2	15148.5	15545	17099.5
	12148.5	10861.9	11887.3	11748.9	9347.71	11403.4	12144.8	12742.6	10823.2	9161.36	11984.1	11936.3	10278.3	11413.6	9548.55	11275.2	9925.16	10771.6	12190.3	11058.7	11002.4	12481.9	12990.8	11775.7	10102.4	12969.9	13956.3	9407.01	10645.8	11995.1	10530.5	14176.4	13399.1	12761.5	12940.5	11391.6	8896.52	11882.7	15716.1	15597.6	16641.7	16058.1	17930.1	16886.6	11717.8	16592.6	15160.9	15546.4	17102.2
	12164.7	10870.4	11901.9	11764.9	9358.03	11419.8	12158.5	12759.6	10839.1	9174.25	11999.5	11951.7	10289	11424.8	9560.96	11285.8	9936.15	10785.6	12203.7	11072	11017.6	12493.9	13007.3	11788.3	10112.5	12985.9	13972.6	9417.73	10658.6	12008	10543.7	14195.7	13407.8	12768.2	12960.8	11406.3	8905.97	11901.1	15728.4	15616.8	16653.5	16065.6	17940.8	16894.2	11729.7	16610.1	15173.3	15547.8	17105.1
	12180.9	10879	11916.5	11780.9	9368.41	11436.3	12172.3	12776.7	10855.1	9187.19	12014.9	11967.1	10299.7	11436.1	9573.44	11296.4	9947.19	10799.7	12217.1	11085.5	11032.8	12506	13023.8	11801	10122.8	13002	13989	9428.52	10671.5	12021	10557	14215	13416.5	12775	12981.1	11421	8915.5	11919.6	15740.9	15636.2	16665.4	16073.1	17951.5	16901.9	11741.7	16627.6	15185.8	15549.3	17108
	12197.2	10887.6	11931.2	11796.9	9378.85	11452.9	12186.2	12793.8	10871.2	9200.19	12030.4	11982.6	10310.5	11447.5	9586.01	11307	9958.29	10813.8	12230.7	11099.1	11048.1	12518.2	13040.5	11813.8	10133.1	13018.2	14005.5	9439.38	10684.4	12034.1	10570.4	14234.5	13425.4	12781.9	13001.4	11435.9	8925.09	11938.2	15753.4	15655.6	16677.3	16080.7	17962.3	16909.8	11753.8	16645.1	15198.3	15550.9	17110.9
	12213.5	10896.3	11946	11813	9389.34	11469.5	12200.2	12811	10887.4	9213.24	12046	11998.2	10321.4	11458.9	9598.65	11317.8	9969.46	10828	12244.4	11112.8	11063.5	12530.5	13057.2	11826.7	10143.5	13034.4	14022.1	9450.33	10697.4	12047.3	10583.8	14254.1	13434.3	12788.9	13021.9	11450.8	8934.75	11956.8	15766	15675	16689.4	16088.5	17973.2	16917.8	11765.9	16662.8	15211	15552.5	17114
	12229.9	10905.2	11960.8	11829.1	9399.89	11486.3	12214.3	12828.2	10903.7	9226.35	12061.7	12013.9	10332.4	11470.5	9611.37	11328.7	9980.68	10842.3	12258.2	11126.6	11078.9	12542.8	13074	11839.7	10154	13050.7	14038.7	9461.34	10710.5	12060.7	10597.2	14273.7	13443.4	12796	13042.3	11465.7	8944.48	11975.6	15778.6	15694.6	16701.5	16096.3	17984.1	16925.8	11778.1	16680.4	15223.7	15554.3	17117.2
	12246.3	10914.1	11975.6	11845.3	9410.49	11503.1	12228.5	12845.5	10920	9239.51	12077.5	12029.7	10343.4	11482.2	9624.17	11339.6	9991.96	10856.6	12272.1	11140.5	11094.4	12555.2	13090.9	11852.8	10164.6	13067.1	14055.4	9472.43	10723.6	12074.1	10610.7	14293.5	13452.5	12803.2	13062.8	11480.8	8954.28	11994.4	15791.3	15714.3	16713.7	16104.2	17995.2	16934	11790.4	16698.2	15236.4	15556	17120.4
	12262.8	10923	11990.5	11861.5	9421.15	11520	12242.8	12862.9	10936.4	9252.73	12093.3	12045.6	10354.6	11494	9637.05	11350.6	10003.3	10871	12286.1	11154.6	11110	12567.6	13107.8	11866	10175.3	13083.6	14072.2	9483.59	10736.8	12087.7	10624.2	14313.3	13461.7	12810.5	13083.4	11495.9	8964.15	12013.3	15804.1	15734	16725.9	16112.1	18006.4	16942.4	11802.7	16715.9	15249.3	15557.9	17123.8
	12279.3	10932.1	12005.5	11877.7	9431.86	11536.9	12257.1	12880.3	10952.9	9265.99	12109.3	12061.5	10365.7	11505.8	9650.01	11361.7	10014.7	10885.4	12300.2	11168.7	11125.6	12580.2	13124.9	11879.3	10186.1	13100.2	14089	9494.83	10750.1	12101.4	10637.8	14333.3	13470.9	12817.9	13104.1	11511.1	8974.08	12032.3	15816.9	15753.8	16738.3	16120.2	18017.7	16950.8	11815	16733.8	15262.2	15559.8	17127.2
	12295.9	10941.2	12020.5	11894	9442.62	11554	12271.6	12897.8	10969.5	9279.31	12125.3	12077.5	10377	11517.8	9663.05	11372.9	10026.2	10899.9	12314.4	11182.9	11141.3	12592.8	13142	11892.7	10196.9	13116.8	14106	9506.14	10763.4	12115.2	10651.5	14353.3	13480.3	12825.4	13124.7	11526.3	8984.09	12051.3	15829.7	15773.7	16750.7	16128.4	18029	16959.3	11827.5	16751.7	15275.2	15561.8	17130.7
	12312.5	10950.5	12035.6	11910.3	9453.44	11571.1	12286.1	12915.3	10986.2	9292.69	12141.4	12093.6	10388.3	11529.8	9676.17	11384.2	10037.7	10914.4	12328.7	11197.2	11157	12605.4	13159.2	11906.1	10207.9	13133.5	14123	9517.53	10776.7	12129.1	10665.2	14373.5	13489.7	12833	13145.5	11541.6	8994.16	12070.5	15842.7	15793.6	16763.2	16136.6	18040.5	16968	11840	16769.6	15288.3	15563.9	17134.3
	12329.2	10959.8	12050.7	11926.7	9464.31	11588.3	12300.7	12932.9	11003	9306.11	12157.6	12109.8	10399.7	11542	9689.36	11395.5	10049.3	10929	12343.1	11211.6	11172.9	12618.2	13176.4	11919.7	10219	13150.2	14140.1	9528.99	10790.2	12143.2	10678.9	14393.7	13499.2	12840.7	13166.3	11557	9004.31	12089.7	15855.7	15813.7	16775.8	16144.9	18052	16976.8	11852.5	16787.6	15301.4	15566	17138
	12345.9	10969.2	12065.8	11943.1	9475.24	11605.6	12315.4	12950.5	11019.8	9319.59	12173.9	12126.1	10411.2	11554.2	9702.63	11407	10060.9	10943.6	12357.6	11226.1	11188.8	12631	13193.8	11933.3	10230.1	13167.1	14157.2	9540.52	10803.7	12157.3	10692.7	14414.1	13508.8	12848.4	13187.1	11572.4	9014.52	12109	15868.7	15833.8	16788.5	16153.4	18063.6	16985.7	11865.1	16805.6	15314.6	15568.3	17141.8
	12362.7	10978.6	12081	11959.5	9486.21	11622.9	12330.2	12968.2	11036.7	9333.13	12190.2	12142.5	10422.7	11566.6	9715.98	11418.5	10072.6	10958.3	12372.2	11240.7	11204.7	12643.8	13211.2	11947.1	10241.4	13184	14174.5	9552.13	10817.2	12171.6	10706.5	14434.5	13518.5	12856.3	13208	11587.9	9024.8	12128.4	15881.8	15854	16801.2	16161.9	18075.4	16994.7	11877.8	16823.7	15327.9	15570.5	17145.6
	12379.5	10988.2	12096.3	11975.9	9497.25	11640.3	12345.1	12986	11053.7	9346.71	12206.7	12158.9	10434.3	11579	9729.41	11430.1	10084.4	10973.1	12387	11255.5	11220.7	12656.8	13228.7	11960.9	10252.7	13201	14191.8	9563.81	10830.8	12186	10720.4	14455.1	13528.2	12864.3	13229	11603.5	9035.14	12147.9	15895	15874.3	16814	16170.5	18087.2	17003.8	11890.5	16841.9	15341.2	15572.9	17149.6
	12396.4	10997.8	12111.6	11992.4	9508.33	11657.9	12360.1	13003.8	11070.8	9360.35	12223.2	12175.4	10446	11591.5	9742.92	11441.8	10096.2	10987.9	12401.8	11270.3	11236.8	12669.8	13246.2	11974.9	10264.2	13218	14209.2	9575.56	10844.5	12200.5	10734.3	14475.7	13538.1	12872.3	13250	11619.1	9045.56	12167.4	15908.2	15894.7	16826.9	16179.2	18099.1	17013	11903.3	16860.1	15354.7	15575.3	17153.6
	12413.3	11007.6	12126.9	12009	9519.47	11675.4	12375.2	13021.7	11087.9	9374.03	12239.8	12192	10457.8	11604.2	9756.5	11453.5	10108.1	11002.7	12416.7	11285.2	11252.9	12682.8	13263.9	11988.9	10275.7	13235.2	14226.6	9587.39	10858.2	12215.1	10748.2	14496.4	13548	12880.5	13271	11634.8	9056.04	12187	15921.5	15915.1	16839.9	16187.9	18111.1	17022.4	11916.2	16878.3	15368.2	15577.8	17157.7
	12430.3	11017.3	12142.3	12025.5	9530.66	11693.1	12390.4	13039.6	11105.2	9387.77	12256.5	12208.7	10469.6	11616.9	9770.16	11465.4	10120	11017.6	12431.8	11300.3	11269.1	12696	13281.6	12003	10287.3	13252.4	14244.2	9599.29	10872	12229.9	10762.3	14517.3	13558	12888.7	13292.1	11650.6	9066.59	12206.7	15934.9	15935.6	16852.9	16196.8	18123.2	17031.9	11929.1	16896.6	15381.7	15580.4	17162
	12447.3	11027.2	12157.7	12042.1	9541.9	11710.8	12405.6	13057.6	11122.5	9401.56	12273.3	12225.5	10481.5	11629.7	9783.89	11477.3	10132	11032.6	12446.9	11315.4	11285.4	12709.2	13299.4	12017.3	10299	13269.6	14261.8	9611.26	10885.9	12244.7	10776.3	14538.2	13568	12897	13313.3	11666.4	9077.21	12226.5	15948.3	15956.2	16866	16205.8	18135.3	17041.4	11942	16914.9	15395.4	15583	17166.3
	12464.4	11037.2	12173.2	12058.7	9553.19	11728.6	12420.9	13075.6	11139.9	9415.41	12290.2	12242.3	10493.4	11642.6	9797.71	11489.3	10144	11047.6	12462.2	11330.6	11301.7	12722.4	13317.3	12031.6	10310.9	13287	14279.5	9623.3	10899.8	12259.7	10790.4	14559.2	13578.2	12905.5	13334.5	11682.3	9087.9	12246.4	15961.8	15976.9	16879.2	16214.8	18147.6	17051.1	11955.1	16933.3	15409.1	15585.7	17170.7
	12481.5	11047.2	12188.7	12075.4	9564.54	11746.5	12436.4	13093.6	11157.4	9429.3	12307.1	12259.3	10505.5	11655.6	9811.59	11501.4	10156.1	11062.7	12477.5	11346	11318.1	12735.7	13335.2	12046	10322.8	13304.4	14297.2	9635.42	10913.8	12274.7	10804.6	14580.3	13588.4	12914	13355.7	11698.3	9098.65	12266.3	15975.3	15997.6	16892.5	16223.9	18159.9	17060.9	11968.2	16951.8	15422.8	15588.5	17175.1
	12498.7	11057.3	12204.3	12092.1	9575.93	11764.5	12451.9	13111.8	11174.9	9443.25	12324.2	12276.3	10517.5	11668.7	9825.56	11513.6	10168.3	11077.8	12493	11361.4	11334.6	12749.1	13353.3	12060.5	10334.8	13321.9	14315.1	9647.61	10927.8	12289.9	10818.8	14601.5	13598.7	12922.6	13377	11714.3	9109.47	12286.3	15988.9	16018.5	16905.8	16233.1	18172.4	17070.9	11981.3	16970.2	15436.7	15591.3	17179.7
	12515.9	11067.5	12219.9	12108.8	9587.38	11782.5	12467.5	13130	11192.6	9457.24	12341.3	12293.4	10529.7	11681.9	9839.6	11525.8	10180.5	11093	12508.5	11376.9	11351.1	12762.6	13371.4	12075.1	10346.8	13339.4	14333	9659.87	10941.9	12305.2	10833	14622.8	13609.1	12931.3	13398.4	11730.4	9120.36	12306.4	16002.5	16039.4	16919.2	16242.4	18184.9	17080.9	11994.5	16988.8	15450.6	15594.2	17184.3
[truncated: 8,192 more rows]
[truncated: 84 more columns]

## Sheet: Analysis
Cell:	Peak Time 1	Peak Time 2	Peak Time 3	Peak Time 4	Peak Time 5	Peak ZT 1	Peak ZT 2	Peak ZT 3	Peak ZT 4	Peak ZT 5	Peak ExT 1	Peak ExT 2	Peak ExT 3	Peak ExT 4	Peak ExT 5	Peak 1 luminescence value	Peak 2 luminescence value	Peak 3 luminescence value	Peak 4 luminescence value	Peak 5 luminescence value	Trough Time 1	Trough Time 2	Trough Time 3	Trough Time 4	Trough Time 5	Trough Time 6	Trough ZT 1	Trough ZT 2	Trough ZT 3	Trough ZT 4	Trough ZT 5	Trough ZT 6	Trough ExT 1	Trough ExT 2	Trough ExT 3	Trough ExT 4	Trough ExT 5	Trough ExT 6	Trough 1 luminescence value	Trough 2 luminescence value	Trough 3 luminescence value	Trough 4 luminescence value	Trough 5 luminescence value	Trough 6 luminescence value	Rising Edge Halfmax Time 1	Rising Edge Halfmax Time 2	Rising Edge Halfmax Time 3	Rising Edge Halfmax Time 4	Rising Edge Halfmax Time 5
[truncated: 133 more rows]
[truncated: 44 more columns]
