# Supplementary material for: Single cell model for re‐entrainment to a shifted light cycle
Source: FASEB J. 2022 Sep 3;36(10):e22518. doi: 10.1096/fj.202200478R (PMC9543151; doi:10.1096/fj.202200478R)
Supplement: Supplementary file 34 — Dataset S33 [file FSB2-36-0-s035.xlsx]

## Sheet: Information
Cell num	X	Y	Size
1	94.75	117.25	4
2	95.6	90.2	5
3	96	114.5	6
4	97.125	93.875	8
5	96.6667	102.333	3
6	97	106.4	5
7	97	120	9
8	98.125	75.875	8
9	97.7143	131.857	7
10	99	124.5	6
11	99	128	9
12	99.6	83.2	5
13	100	101	3
14	100	104	9
15	99	114	3
16	100	117.667	3
17	101	93	9
18	100.857	120.714	7
19	101.125	133.875	8
20	101.5	74	6
21	101.5	107.5	4
22	103	82	9
23	103	86	9
24	103	89.5	6
25	102.714	124.143	7
26	102.5	129	6
27	105	75	9
28	105	98	9
29	105	107	9
30	105	110.5	6
31	105.286	117.857	7
32	106	93	9
33	106	103	9
34	106	135	9
35	106	141	9
36	106.5	85	6
37	107	129	9
38	108	122	9
39	108	125.5	6
40	109	89	9
41	109	96.75	4
42	109	116	9
43	109.25	131.75	4
44	109.286	143.143	7
45	110.125	69.125	8
46	110	82.5	6
47	110	85.5	6
48	109.5	99.5	4
49	110.125	103.125	8
50	110	108	9
51	109.333	112.667	3
52	110	135	9
53	111.167	138.667	6
54	112	94	9
55	113	98	9
56	113	115	9
57	112.714	127.143	7
58	113.286	130.857	7
59	112.714	144.143	7
60	114	69.2857	7
61	114	79	9
62	114	109	9
63	114	135	9
64	115	82.5	6
65	115	89.5	6
66	115	104	9
67	115	122	9
68	116	86	9
69	116	94	9
70	116	112.5	4
71	115.8	125.6	5
72	115.5	138.5	4
73	116	142	9
74	116.5	99	6
75	117	116.5	6
76	118.2	119.4	5
77	118.8	75.6	5
78	118.5	89.5	4
79	119	104	9
80	119	110	9
81	118.5	123	6
82	119	138.5	6
83	120	78	3
84	119.875	81.125	8
85	119.5	86	6
86	120	132	9
87	120	135.5	6
88	121	127	9
89	121.5	98.5	4
90	121.5	123.5	4
91	123	90	9
92	123.125	101.875	8
93	124	110	3
94	124	113	9
95	123.25	120.25	4
96	123.25	132.75	4
97	124.875	85.125	8
98	125	93.5	6
99	125	97	9
100	125	107	9
101	125	125	9
102	125	129	9
103	126	118	9
104	126.5	89	6
105	127	101	9
106	127.25	104.25	4
107	126.8	121.4	5
108	127.667	109.667	3
109	127.5	113	6
110	128.5	93	6
111	128.5	97.5	4
112	140	117	9
113	139.5	121	6
114	140.125	128.875	8
115	140	132.5	6
116	140.5	108	4
117	142	125.5	6
118	141.5	135.5	4
119	143	122	9
120	143	139	9
121	143	142.5	6
122	144.5	117	6
123	145	131	3
124	145	134	9
125	146	100	9
126	146	107.5	6
127	146	128	9
128	146	147	9
129	147	104	9
130	146.5	111	6
131	146.5	140.5	4
132	148	114.5	6
133	148	118	9
134	148.125	137.125	8
135	148.875	94.125	8
136	149	122	9
137	149	132	9
138	149.5	100.5	4
139	149.333	107.333	3
140	150.143	111.714	7
141	149.4	128.2	5
142	150	147	9
143	150.714	103.857	7
144	151.286	139.143	7
145	152	91	9
146	151.25	116.25	4
147	151.833	125.333	6
148	152.875	85.125	8
149	153	88	3
150	152.5	95.5	4
151	153	99	9
152	153	120	9
153	153	132	9
154	153.857	106.286	7
155	154	110	9
156	154	114	9
157	153.8	135.6	5
158	153.333	147.333	3
159	155.25	129.25	4
160	154.5	139	6
161	155	144	9
162	156	82	9
163	156	94	9
164	156	103	9
165	156	126	9
166	156.333	85.3333	3
167	156.6	90.2	5
168	156.5	133	6
169	156.5	147.5	4
170	157.5	99.5	4
171	157.5	110.5	4
172	157.333	113.333	3
173	157.714	119.857	7
174	158	136	3
175	158	139	9
176	159	107	9
177	158.667	124	3
178	158.333	142.333	3
179	160	90.5	6
180	159.5	94	6
181	160.125	116.125	8
182	159.5	132.5	4
183	159.875	146.875	8
184	161	80	9
185	161	102	9
186	161.143	121.286	7
187	161	129	9
188	162	98	9
189	162.125	111.125	8
190	161.5	138	6
191	161	142	3
192	162.5	94.5	4
193	162.714	125.143	7
194	162.875	149.875	8
195	163.5	114.5	4
196	164	142	9
197	164	146.5	6
198	164.4	80.8	5
199	164.75	92.75	4
200	165	102.5	6
201	165	106	9
202	164.714	119.143	7
203	164.5	135	6
204	166	123	9
205	166	132	3
206	167.143	99.7143	7
207	167	110	9
208	167	113.5	6
209	167	129	9
210	167.125	138.875	8
211	168	86	9
212	168	91	9
213	168	95	9
214	168	117	9
215	168	135	9
216	167.875	143.875	8
217	169.2	82.6	5
218	170	79	9
219	169.714	105.143	7
220	170.143	120.286	7
221	170.5	110.5	4
222	170.6	113.8	5
223	171	131	9
224	172	99	9
225	171.875	135.875	8
226	173	95	9
227	173	103	9
228	172.5	124.5	4
229	174	91	9
230	175	87.5	6
231	175.5	108.5	4
232	176	112	9
233	176	115.5	6
234	176	119	9
235	176	123	9
236	176.857	96.7143	7
237	176	103	3
238	178	91	9
239	178	94	3
240	178.8	87.6	5
241	179	99.5	6
242	179	103	9
243	179	108	9
244	180	82	9
245	179.5	116	6
246	179.5	123	6
247	180.8	119.8	5
248	182.2	86.4	5
249	183	90	9
250	184.8	74.6	5
251	185.143	93.2857	7
252	185	96.5	6
253	185.5	77.5	4

## Sheet: Raw Data
Cell:	1	2	3	4	5	6	7	8	9	10	11	12	13	14	15	16	17	18	19	20	21	22	23	24	25	26	27	28	29	30	31	32	33	34	35	36	37	38	39	40	41	42	43	44	45	46	47	48	49
	5378.25	8515.8	11537.7	6782.25	6310.33	7734.6	6266.33	5436.38	4629.17	5312.5	9407.8	6037	10140.5	7593	7355.33	7520	7899.89	8491.43	3889.5	5142.58	8168.5	10587.2	8884	8986.17	10596.4	4777	7858.83	14955.5	10812.4	8002.67	7817.29	10190.6	10629.3	5640.78	3755.2	12167.8	7113.38	14098.3	9490.33	12420.2	7440.75	10482.8	6910.03	4602.33	5835.06	17266	15969.2	11115.5	14449.6
	5212.75	5193	9856.83	5576.12	4873	6000.25	4874.56	5432.5	5081.25	4003.33	7512.4	5190.8	10422.7	6948.56	7003.67	6360.67	6933.92	6756.57	3377.25	4433.5	7158.5	7769.69	8126.44	9018.83	8156	5116.17	6253.96	10032.6	11034.2	6514	6946.64	9210.89	8582.56	5843.72	3571.6	11079.8	5720.38	9027.11	11099.8	8167.89	6655	7750.11	7188.81	3731.67	4311.5	17118.2	12561.3	7299.75	10717.9
	4956	4261	5883.17	5096	4826	5255.7	4034.89	5033.88	4215.67	3452.5	4877.2	4670.8	7859	6822.11	5864.33	4830	6717.17	5120.57	4046.38	4454.17	5658	6417.61	7085.56	7205	5259.14	4462.5	5039.5	6956.62	9898.67	5196.17	5486.43	7001.56	7613.22	4395	3850.4	6086.33	4895.12	5318	9170.25	6846.5	5017.75	4954	6920.25	3568.17	3384.12	9837.75	10954.2	5285.75	7336.62
	4114.75	3621.8	4105.33	4294.25	4557.17	4263.2	3235.89	4138.88	3594.5	3020.17	3166.8	3821.6	5732.33	5624.44	3752.33	3908.67	5361.22	3677.14	3211	3647.67	3682.75	4702.78	5766.89	4736.33	3929.43	3367.5	3888.33	5088	6052.11	4144.67	3884.43	4672.11	5856	3647.56	3429.4	4327.17	4078	3903.56	6966.67	4360.89	4743	3694	5966.5	3457.83	2986	7517	7147.17	3880.75	4765.88
	3416.75	3111.8	3405.67	3594.5	4244.67	3417.4	2907.78	3689.88	2934	2574.75	2676	3160.4	3640.33	4191.44	2943	3460.67	4752.89	2996.57	2849.38	3219.33	3107.25	3896.78	5361.33	3503.67	3242.29	2940.17	3563.5	4312.12	3865.67	3658.83	2971.71	3623.33	4045.89	3279.67	3055.6	3260.5	3376.12	3060.44	5410	3412.56	3089.75	2919.44	4629	3021.83	2819.75	6071.75	4974.67	2998.75	3708.75
	2977.5	2775.8	3037.17	3096.12	3654	3069.8	2754.56	3188.12	2856.17	2548.67	2570.2	2763.2	3020.67	3424.33	2893.33	2900	4339.56	2753.57	2601.38	3023.67	2687.75	3446.67	5341	2955.67	2878.71	2725	2985.83	3925.25	3027	3072.17	2906.71	2993.22	3305.11	2978.56	2643.8	3046.33	3117.12	3350.89	4138.5	3150.78	2931.75	2699.22	3765	2926.5	2675.88	4682	3846.5	2746.5	3027.12
	2729.25	2666.6	2983.5	2645.12	3048.67	2719.2	2656.56	2989.88	2777.5	2395.17	2487.2	2567	2494.33	3108.33	2730.33	2862.33	3902	2645	2445.62	3014.33	2598.75	3318.67	5046.78	2972	2779.29	2656.17	2651.17	3731.62	2752.22	2879.83	2652.14	2848.33	3213.78	2979.33	2571.2	2948.17	2877.38	2994.78	3432	3085.89	2770	2610.67	3427.75	2714	2627.75	4334.5	3427.17	2519.75	2654.25
	2652.5	2625.6	2859.33	2544	2810.67	2891.4	2621.56	2893.62	2838.5	2414.67	2343	2524.2	2642.67	2889.67	2712	2788.67	3407.67	2566.14	2533.88	2844.83	2534	3025.89	4180.11	2805.5	2870.43	2669.33	3165.17	3141.25	2682	2811.17	2616.57	2869.89	3266.33	3108	2555.6	2698.83	2977.12	2990.78	3364.17	2927.11	2762.75	2700.56	3493	2779.67	2614.25	3882.25	3641.83	2736.75	2784.25
	2723.75	2749.2	3147.17	2645.88	2543.33	2723.2	2718.67	2968.75	2649.67	2594.33	2429.8	2503.4	2632	3045.78	3173	2891.67	3307.56	2808	2793.25	2889.67	2718	3229.89	3651.22	2776.33	3217.29	3085.83	3406	3462.5	2785.78	2905	2839.86	3294.67	3047.67	3428.67	2608.8	2629	3604.88	3294.44	3867.67	3018	2924	3119.11	3627.75	2844.83	2581.5	3998	3672.33	3037.75	3059.88
	2783.5	2947.6	3238	2624.12	2663.67	2846	2622.89	2987	2877.83	2799	2604.4	2630.4	2781.33	3436.78	3117	3234	3359	3081	2987.62	2935.17	2771.5	3299.44	3565.56	3113.33	4450.71	3498.83	3351.67	3405.25	3002.56	3193.67	2992.29	4284.89	3276.89	3703.22	2555.8	2904	4699.12	3853.67	4138.33	3411	3053.25	3716.11	3915.25	2867.17	2753.25	4085.5	4246.17	3077.5	3162
	3539	2978.6	3705.33	2775.88	2816	2878.2	3044	3436.62	3000.33	3284.33	2604.2	2658	2844.33	4543.67	3415.33	3357.33	3691.33	3414.71	3192.5	2833.67	3343	3303.22	4076.78	3454.5	5418.57	4003.83	3704.33	3703.5	3649.56	3866.67	3748.86	3951.44	3940.22	3820.33	2865.6	3115.33	5486.75	5407.44	4647.5	4215.56	3696	4416.22	4080.25	3278.17	2839.25	4089.5	4832.67	3629	3926.12
	4070.75	3157.4	4076.5	2878.88	3056.33	3168.8	3813.33	3920.62	3094.5	3660.83	2896.6	3100.6	3266.33	5270.11	4207.67	4061.33	4104.67	3825.14	3958.5	3279.5	3963	3517.11	4461.67	3943.67	5960.43	4542.5	3670.33	3913.5	4337.56	4817	4744.14	4881	4616.22	4448.83	3075.8	3530.33	5933.88	6342.67	5529.83	4657.67	4294.75	5177.33	4644.75	3498	3273.38	4192.75	5097.67	4591	4603.12
	4563.75	3513.4	4765.5	3205.38	3269.33	3638.4	4269.22	4295	3661.17	3985.17	2906.2	3249.4	3175	6562	4379.33	4752.67	4601.11	4223.43	4731.12	3532.5	4662.25	3638.78	4764.78	4472	6341.71	4990.83	4431.33	4688.5	4975.11	5819.33	5669.43	5510.78	5124.33	4570.22	3722.2	3764	6164.62	6985	6570.83	5131.33	5086.25	6518.67	5032.25	4584.67	3736	4158.25	5225.17	5427.5	5234.62
	4788.75	3559.2	5237.17	3736.88	3329.33	4171.2	4442	4691.12	3891.83	4147.5	2857	3532.4	3758	7319.11	4710.33	4783	5112	4688.86	5164.5	3850.17	5801.5	3639.11	5312	5428.83	6733.57	5976.33	4643.33	4943.25	5644.78	7490.5	5930.57	6650.11	5875.56	4757.89	4804	4174.33	6500	7620.11	7000.33	5947.33	5444.75	7976.67	5652	5482	3797.5	4083	6400	6938	5537.38
	5363	3762.6	5778.5	3936.12	3585.67	4228	5315.67	5061	3744.17	4436.33	3223.4	3934.6	4156.67	7588.67	4983	5633.67	5540.78	5010.57	5377.62	4166.67	6024.25	4056.22	5777.78	5850.33	7449.57	7169.83	4461.83	5960.62	6394.44	8341.67	6512.86	7734	7033.11	4592.11	5093	4454.83	7281.62	7995.78	7456.83	7099.44	6180.5	8558.56	5617.25	5509.33	4286.5	4160.25	7162.75	7660.5	6350.25
	5547.75	4072.2	5595.5	4470.62	3881.33	4167.4	5995.56	5610.75	3819.67	4805	3323.6	4056.4	4014.33	7994.44	5545	5827.67	6259.56	5439.86	6342.25	4077	6863.5	4210.67	7199.33	6473.5	7777.71	7421.33	4846.5	6608.75	7310.33	9026.67	6710.71	8011.78	7310.67	4587	5631.48	5148.17	7437.67	8504.22	8095	7911.67	6794.25	9140.56	5994	5041.83	4492.5	4390	7915.83	9117.5	6889.5
	5721.25	4253.6	5903.17	4972.25	4326.33	4557.4	6415.17	5587.25	4175.5	5000.67	3446	4312.8	4584.67	8471.11	5558	5917.33	6742.44	5716	6880.75	4088	7758.5	4416.11	7584.22	7374.33	7449.71	7497.5	5096.17	7274.5	7876.33	9930.33	7166.71	8768.33	7643.89	4523	5935.35	5450.67	7474.65	8462.33	8117.33	9703.56	7386.5	9627.31	6235.5	4939.17	4669.88	4568.75	8451.83	9936.5	7271.5
	5882.5	4430.2	6507.17	5345.88	4224.33	4542.4	6373	5538.75	4078.33	4977.83	3422	4711.6	4384	8044.89	5736.67	5495.67	7112.56	5880.43	7570.88	3914.17	8319.5	4536.33	7703.11	7843.17	6879.71	7219.5	4960.67	7090.62	8434.33	10116.9	6950.86	9146.89	7423.22	4390.56	5909.12	5402.67	7404.93	8009	7616.33	10219.8	7538.75	9798.15	6159.75	5296	4588.5	4432.25	8407.83	9517.5	7116.88
	5586	4426.6	6434.33	5670.97	4367.33	4504.6	6512.11	5093.25	4187	4964.17	3359	4567.4	4661	7566.56	5840.67	6057.67	7005.44	5462.29	7798.5	3793.83	8951.75	4598	8009.89	7651.17	7241.29	7094.83	4836.33	7273.5	9120.89	9787.67	6699.43	9559.33	7843.56	4380.33	5890.88	5394.17	7026.67	7742.33	7382.17	10395.8	7678	9759.63	5736.25	5587.33	4528	4335	8250.17	10424.8	7093.62
	4990.25	4449.4	6350.33	5741.88	4410.33	4517.8	6387.61	5140.38	4167	4643	3236.8	4668.2	4737.67	7616.78	6116.33	5864.33	7380.56	5516.14	7349.38	3831.17	9172.5	4817.67	7982.11	7656	6661.86	6624.5	4789.83	7120.12	9676.78	9268.33	6298.86	9067.89	7566.89	4309.22	5435.6	5245.33	6666.5	7574.11	7493	10315.9	7524.5	9357.88	5915.75	5449.17	4658.38	4489.75	7778.33	11405.8	7066.75
	4788.75	4291.2	6026.5	5850.83	4568.33	4568.6	6221.11	4812.88	4094.67	4775.17	3385.8	4518.8	4939.67	7856.22	6443.33	5582.67	7302.78	5278.57	7251.62	3648.33	8890.5	4997.89	8523.39	7724	6449	6048	4625.67	7247.12	10068.8	8709.33	5948.43	8739.78	7220.89	4195.56	5166.3	5355.33	6715.88	7251.89	7395.33	10082.2	7420.75	8510.13	5467	5525.33	4381	4222.5	7627.83	10696.5	6815.88
	4518.75	4353.4	5711.5	5531.06	4411	4457.2	5704.33	4725.62	4051.67	4422.5	3478.4	4676.6	4755	7855.22	6064.67	5365	7028.78	5101.86	7464.75	3621.17	7976.5	4796.11	7881.22	7930.83	6376.57	5802.25	5081.5	7003.12	10045.4	8141.5	5336.86	8119.11	7019.22	3875.56	4981.4	5432.5	6555.62	6538.78	6631.83	9227.11	6845.75	8021.44	5130	5518	4326	4166.5	7157.17	9988.25	6639.38
	4149.25	4219.2	5877.17	4843.62	3885.33	4269.8	5521.89	4530.88	3634.83	4410	3434.8	4388	4512	7272.56	6179.33	5252.67	6353.78	4861.43	7125.38	3394.33	8092.5	4716.33	7559.89	8478.67	5666.57	5421.17	5228.17	6801.88	9391.11	7109.17	4839.14	8361.56	6730.22	3687.67	4907.4	4981	5793.62	5476.78	5549.5	9408.67	6340.75	7433.89	4939.75	5081.67	4209.88	4013.5	6598.5	9064	6209.88
	3875.75	4083.8	5368.67	4284.12	3636	3897.2	4930.89	4385.62	3656.5	4198.33	3365.4	4419.8	4185.67	6473.67	5842.67	4805	5995.11	4601.71	6377.25	3266.67	8065.5	4550	6911.89	7771.5	4986.71	5482.67	5189.5	6574.5	8221.89	6501.5	4401.29	7960.78	6247.56	3429.11	4819.4	4951.5	5684.38	4714.67	4759	8860.56	6104.75	6636.33	4388	4701.83	4098.5	4050.75	6677.75	9257.75	5833.25
	3528	3967.6	5106.83	4019.38	3407.67	3833	4478.67	3939.75	3160.67	3898.33	3158.4	4665.2	3762.67	5830.11	5195	4654.67	5408.89	4150.29	6122.62	3177.67	7277.75	4040.22	6344.33	7123.33	4384.86	4991	4765.67	6168.62	7532.22	6173.83	3979.29	7348.11	5907.22	3585.28	4086.4	4588.17	4822.25	4172.44	4251.67	8075.56	5061.75	5775.11	4128.5	4496	3793.75	3654.25	6311.17	7815.75	5475.75
	3250.25	3770	4444.67	3623.25	3079.33	3501.4	3994.11	3583.25	3003.17	3699.67	2965.4	4054.2	3698.67	5053.33	4819.67	4132.33	4880.67	3815.29	5702.25	3044.5	6406	3799.67	5609.56	5774.67	4088.43	4380.5	4443.67	5833.38	6982.56	5220.33	3635.86	6403.78	5637.67	3841	3585.6	4138.17	4199.88	3569.67	3878.5	6804.67	4430.75	4846.33	4105.75	4031.5	3503.38	3473.5	6006.83	6866.75	4765.62
	3063.5	3374.2	4101.5	3440.25	3003	3519	3779.89	3364.75	3164.67	3354.17	2997.8	3455.4	3313.67	4584.44	4556.33	3876	4276	3683.57	5527.12	2961.17	6333.5	3492.89	4851.11	4953.17	3610.14	4322.17	4091.33	5382.25	6222.44	4672.67	3280.43	5416.33	5119.56	3285.67	3036.8	3749.83	4426.12	3255.78	3700.17	6035	4153.25	4242.11	4333	4068.17	3289	3285	5832.33	6119.25	4311.25
	2910.5	3219.2	3566	3168.62	2745.67	3318.8	3648.44	3121.25	3038.17	3287.5	2870	3296	3113.33	4570.89	4187	3971.33	3987.11	3415.43	5007.25	2972	5713.25	3293.11	4259.22	4263.5	3456.14	4384.67	4286.83	4652.75	5684.33	4457.5	3101.14	4691.11	4492.67	3380.22	2899	3668.5	4261.38	3149.89	3650.33	5566.44	4294.25	3707.56	4229.75	3678.5	3212.62	3321.75	5690	5970.25	3996.62
	2766	3108.2	3265.83	3086.88	2880.67	3328.8	3246.11	2981.62	2954.67	2910.17	2894.6	3418	2840.67	4393.78	4166.67	3793.33	3931.56	3243	4060.38	2784.33	5261.25	3118.44	4056	4143.5	3258	4066.5	4046	4122.12	4970.33	4052	2921.14	4010.44	4228.78	3193.89	2865.4	3540.17	3804.88	2988.22	3473.17	5684.11	4001.75	3376.67	4082.5	3513.33	2941.5	3119.25	5504.67	5806	3677.12
	2766.5	3198.8	3286.17	2813.88	2712	3204.8	3100.67	2880	2881.17	2788.5	2763.8	3146.4	2803.33	3929.44	3730	3388.33	3613.78	2980	3709.62	2728.17	4728.5	2949.44	3742.22	3660.67	3327.43	3735.17	3593	3555.38	5048.22	4143.17	3043	3501.33	3913.22	3151.89	2854.4	3222.83	3722.25	2921.44	3402.33	5181.89	3728.75	3016.56	3818.25	3246.25	2802	3062.5	5279	5205.25	3404.25
	2749	2940.8	3114.33	2816.5	2661	2914	3016.78	2818.5	2815.33	2793.83	2780.4	2838.8	2741	3685.22	3556.67	3412.67	3239.67	2962.57	3678	2668.33	4704.5	2774.78	3153	3038.33	3500.14	3904.33	3534.5	3357.62	4457.56	4030	2928.71	3511.89	3718.44	3313.22	2792	3142.17	3566.38	3277.89	3275.67	4267.22	3250	3013.67	3601.5	3239.83	2709.75	2911	4601.33	4635.25	3258.5
	2909.75	2806.2	2938.83	2749.12	2644	2987.2	3002.11	2708.12	2809.5	2951	2786.2	2563.8	2644	3930.89	3142.67	3426.33	3357.11	3146.86	3373	2579.67	4246.75	2705.89	3088.67	2947.5	3988.43	3870.33	3407.17	3319.38	4058.89	3923.67	3185	3763.44	3714.56	3376.44	2831.2	2888.33	3898.25	3698.11	3616.67	3957.33	3031.5	3098.44	3650.5	3443.83	2763.25	2817.5	4455.5	4628.75	3235.75
	2823.5	2916.2	3274.67	3045.75	2861	2947.2	3081.56	2839.12	2887.83	3090.33	2682.4	2441	2710.67	3881.22	3306.33	3300.33	3475.67	3200.86	3386.88	2645.83	4356.25	2538.67	3070.11	3226	4468.57	4099.83	3285.17	3486.38	4323.11	4414.5	3198.43	3660.44	3723.33	3809.22	3189.6	2969.33	4271.62	3793.44	3786.17	3912.67	3346	3347.22	3620.25	3457.67	2857.25	2650.25	4349.33	5479.25	3245.12
	3180.75	2970.2	3463.83	3013.12	2741	2924.6	3052.44	2987.88	2926.67	3039.83	2599	2588	2881	3973.44	3367.33	3270.67	3647.22	3333.57	3660.88	2751.33	4450.5	2712.33	3102.11	3223.5	4572.57	4232.67	3097.33	3571	4422.56	4664.33	3554.86	3846.22	3798.56	4332.67	3293.4	3128.5	4148	4070.33	3951.17	4198.33	3485	3819.89	4091.5	3612.5	2953.38	2850.75	4503.33	5528.25	3570.5
	3718.75	3099.6	4045.33	3199.62	2970.33	3068.4	3387.33	3226.75	3050.83	3235.33	2881	2891.6	2935	3952.22	4098.67	3812	4100.67	3605.43	3737.5	2759.17	4368	2906.22	3474	3580.33	4918.14	4437.33	3187	4269.25	4797.89	5183.67	3894.71	4605.44	4036	4698.89	3543.8	3099.5	5048.62	4857.67	4617	4578.33	3938.75	4294.67	4873.75	3776.33	3165.25	2806.5	4843.33	6145	4026.38
	4081.75	3002.8	4079.5	3238	3122.33	3243	3934.78	3873	3071.17	3805.67	3117	3006.2	3080	4371.22	4208	4065.33	4316	3952.86	3988.12	2916.67	4715	2957.56	3851.44	3833	5371.29	4856.83	3331.33	4500.75	5123	5996.33	4713.57	5808.89	4430.11	4728.89	3600.6	3618.17	5728.75	5883.33	5305.17	4634.11	4550	4805.22	4762.25	3884	3360.88	3261.75	5287.33	6369.75	4199.75
	4664.5	3075.2	4195.83	3788.25	3045.67	3271.2	4303.11	4389.5	2902.17	4206.33	3172.2	3302.2	3540.33	4875.22	4803.67	4999.33	4698.11	4595.86	4596.62	3159	5419.25	3305.11	4536.33	4217.83	6022.71	5229.33	3585.83	4951.38	6180.22	6878.5	5461.86	6253.11	5228.89	4592.44	3605.4	4141.33	6704.62	7063.11	5868.5	5331.44	4940	5411.56	5578	4157.5	3675.75	3373.25	5633.17	6943.5	5027.12
	5250.75	3220.4	4753.17	4438.88	3265	3489.2	4899.44	4982	3299.17	4689.83	3236.2	3439.4	3716	5687.67	5219.67	5882	5143.33	5051.14	5458.12	3341.17	5890.25	3637.89	5166.89	4703	6853.29	5493.83	3868.17	5209.12	6992.56	7848.67	5863.29	6911.33	5940	4850	4106.4	4541.33	7938.25	8235.78	6678	6562.78	5650.25	6367.67	6357.5	4557.83	3862.62	3479.5	6443.33	7713.5	5623.5
	5906	3676.6	5355	4401.88	3564	3778.8	4826	5939.12	3500.67	4847.83	3392.6	3670	4213.67	6358.33	5584	6612	5580.56	5499.14	6195.38	3781.5	6110.75	4220	5689.33	5199.67	7271.43	5520.5	4517	5624.62	7915.33	8350	6743.43	7873.22	6687.78	4944.33	4112.2	5337.67	8135.38	8721.67	6963	7646.44	6312.25	7344.78	6566.5	4870.33	4389	4353.25	6923.83	8092.5	6593.5
	5873.25	3717.8	5529.5	4664.5	3815.67	3953.4	5204.11	6150.25	3657	5077.67	3368.2	4194.4	4493	6938	6063.33	6718	6100	5924.29	6866.5	4002.67	6739.5	5009.33	6518.22	6013.67	7629.86	6346	5226.5	6001.75	8128.44	8496.5	7829	8634	7587.89	5224.22	3938.2	5687.83	8296.98	9147.91	7358.83	8300.89	7140.75	8261.67	6769	4955	5231.5	4353.5	7634.83	7997.75	7563.25
	6046.75	4331.6	5833	4658.5	4037	4128.2	5237.33	6109.88	3850.67	5070.83	3562.2	4370.4	4762	7619.56	6745	6740.5	6363	6331.43	7155.88	4066.67	6856.25	5406.11	7264.89	6899.83	7820.57	6727.5	6058.67	6752	8644.78	8452.33	8438.5	8749.39	8404	5286.33	3836.2	6024.33	8129.49	9408.81	7559	9300.33	8113.75	8706.44	6536	5008.83	5303.12	4463.25	8285	8734.5	8320.38
	6103.25	4237.2	6014	4644.25	4076	4101.2	5309.67	6289.88	3871.67	5135.83	3595.6	4871.4	5001	8135.33	7747.08	7433	6438	6324.14	7076.12	4242	7337.5	5802.89	8001.22	7452.5	8170	7096.67	6209.58	7290.88	8900.67	8829.83	8995.36	8506.78	8977	5289.89	4091.8	6469.17	7962.87	9388.12	7935.67	10213.2	9318.5	8961.56	6327.5	5053	5490	4853.75	8657.67	9355.5	8691.25
	5910	4402.6	6176.5	4789.75	4302.33	4183.2	5279	6055.88	4252.83	5195.5	3600.4	4691.6	5106.67	8273.78	7773.88	7092	6815.33	6458.86	6891.94	4370.83	7309.25	6177.78	8211.22	8103.17	8143.14	7062.33	6322.33	7422.5	9368.33	8673.33	8973.46	8606.22	9076.44	5019	4126	6707.67	7605.72	9105.22	7831.5	11132.7	10189.2	9127.44	6464.75	5065.17	5761.12	5091	8256.33	8987	8686.5
	5693	4370.8	6321.33	4863.62	4022.33	4094.6	5303.89	5895.12	4307.33	5282.33	3576.6	4551.2	5191.67	7961.22	7978.6	6889.67	6989.89	6303.29	6734.19	4082.83	7397.5	6213.68	8240.78	7961	7804	7335.83	6059.5	7935.88	8985.44	8416	8399.87	8571.11	9506.11	4729.89	3757.4	6258	7243.38	8552.33	7410.33	11297.2	9504.5	8783.69	5820.75	5382.33	5879.83	4872.5	8195.83	8972.25	8479.75
	5353.75	4597.2	6090	4424	3786	3960.8	5099.89	5558.62	4324.83	4988.67	3730.6	4657	4932.33	7600.22	7869	6773.17	6857.67	5893	6368.62	4172.83	6718.75	6309.19	7869.44	7622.17	7247	7380.83	5718.67	8436.38	8543.33	7814.67	8011.86	8521.33	9317	4370	3716.2	5929.33	6332.88	7792.11	7136	11069.1	8902.5	8182.94	5656.5	5285.5	5943.38	4834.25	7680.33	8671.5	8793.25
	4561.25	4445	6098.67	4323.5	3767	3854.2	4499.33	5400.88	4258.5	4409.17	3656.4	4493.4	5000	7657.22	7399	6176	6352.11	5688.71	5897.88	3822.33	6213.75	5895.44	7512.89	6999.33	6493.86	7510.17	5616.83	8043.38	8067.56	7497.67	7094.29	8033	9045.33	4036	3710.6	5695	5617	6596.22	6501.5	10523.2	9278.5	7378.33	5254.25	5272	5653.71	4804.75	7076.17	8555.75	8668
	4137.75	4120.4	5538.83	3918	3470.33	3733.8	4324.56	5205.38	3971.17	4004.33	3621.6	4373	4394	7369.22	7017	5910.33	6147.33	5064.14	5090	3852.33	5993.75	5280.33	7090.11	6747.67	6107.14	7218.17	5271	7510.88	7297.22	6915.17	6214.14	7881.33	8248.44	3764	3480	5324.33	5119.75	5861.56	6246	9945	9754.75	6707.67	5220.5	4890.83	5362.38	4609.25	6996.83	8186.25	8203.38
	3606.5	4156.4	5522.5	3829.38	3375	3750	4193.22	4603.5	3820	3775.67	3408.8	4434.2	4221	6780.11	6339	4882.33	6147.89	4562.29	4458.5	3789.83	5347.75	4850.44	6752.33	6699	5398.14	7277.62	4605.67	7351	6341.56	5999.67	5790.57	7363.89	7560.33	3633.78	3410	5179.5	4727.75	5094.67	5826.33	9604.67	9071.25	5890.11	4760.5	4665.5	4804.12	4626.75	6581.33	7095.75	7637.75
	3490.5	3694.8	4849.33	3561.5	3276.33	3508.2	3753.89	4091	3874.5	3479.83	3438.8	4066.6	4321.33	6229	5688	4337.33	5880.11	4203.71	4075.5	3666.83	5071.25	4574.89	6770.22	6369.67	4962.71	6962.08	4280	7713.5	5852	5611.83	5024.29	6814.5	7216.22	3399.67	3178.4	4948.5	4438.5	4460.33	5555.33	9316	8277.75	5327.56	4732.5	4613.83	4287.38	4457	6370.33	6359.25	6813.62
	3202	3599.2	4354.83	3497.12	3337.33	3341.4	3866.89	3497.38	3566.5	3442.83	3476	3748.2	3926	6178.56	4748.33	4128.67	5240.89	3767.29	4005	3426.5	4345.75	4218	6678.89	5474.33	4399.86	6423.5	4119.17	7317.62	5066	5127	4621.71	6209.89	6744	3221.44	3186	5121.67	4205.38	3959.22	5144.83	8387.33	7644.75	4586.78	4467	4487.08	3923.75	4388.5	5967.83	5204.5	6392
	2833.25	3341.8	3959.5	3262.38	3111.67	3228.6	3292.56	3298.12	3153.83	3139.17	3244.2	3739.4	3841.33	5698.22	4303	3923.33	4789.44	3867.29	3567.75	3245.83	4298	4067.44	6330.89	4915.83	4001.71	5373.83	3898.83	6926.25	4526.67	4623.5	4158.86	5579	6133.67	3156.67	3129.6	5014.5	4112.5	3662.78	4839.17	7768.33	6860	4100.78	4404	4005.83	3496.25	4686	6073.83	4499	5811.25
	2640.5	3031.6	3471.17	2849.38	2909	3077.6	3045.33	3231.88	3100.17	2811.5	3204.4	3424.8	3502	5387.89	3779.33	3591.67	4240.89	3686.29	3449.12	3054.33	3721.25	3765.89	5650.44	4144.17	3562.57	4983.33	3462.5	5946.75	4179.56	4075.17	3546.29	5007.33	5243	3118.89	3040.4	4833.67	4071.12	3404.22	5147	7637.33	6410	3743.44	4520.75	3639.83	3210.88	4298.25	6004	4195.25	4986.25
	2623.25	2903.2	3364.17	2805	2776.67	2934.8	2959.67	3109.5	2876.17	2818.33	2990.6	3053	3365.67	4900.89	3597.67	3752.67	3886.89	3711.71	3031.38	2965.33	3627.25	3346.56	4822	3658.67	3258.43	4877.17	3472.83	5492.5	3703.44	3842	3173.14	4563.11	4355.44	3117.89	2872.4	4394.5	4027.25	3099.22	5526.83	6943	5490.75	3351.44	4437	3396.5	2861.38	4077	5435	3643	4430.25
	2492.75	2923.8	3328.17	2722.75	2645.33	2859.2	2719	2993	2934.33	2697.67	2975.2	2759.6	3234.67	4512.44	3546	3379	3636.33	3580.57	2835.75	2656.67	3349.75	3146.67	4501.44	3378.83	3169.43	4547.67	3091.5	5395.62	3448	3492.33	2998.57	4020.56	3762.78	3320.56	2951	4039.17	3608.62	3081.89	5222	6281.56	4487.5	3062	4249.25	3294.83	2724.38	3801	4959.67	3600.25	3915.62
	2549	2522.2	3147.17	2632.88	2538	2965.2	2578.78	2960	2851.83	2704.33	3193	2545.8	3104.67	4140.67	3398	3350.67	3353.33	3402.57	2707.75	2669.17	3367	2859.33	4347.67	3323	3082	4371	2897.83	5131.25	3337.44	3343.67	3234	3798	3619.78	3489.78	2894	3656.83	3533.5	3178.56	4892.83	5908.44	4115.5	2932.67	4130.5	3084.5	2672.25	3759.25	4301	3487	3622.12
	2703	2650	3087.17	2712.5	2537	2884.4	2526.44	2751.88	2729.33	2807.17	2908.6	2483.2	3281.33	4103.33	3186.67	3310	3389.56	3559.86	2650.5	2772.17	3359.5	2839.56	4048.56	3140.67	3222.29	3593.67	2581	4860.5	3398.22	3387.33	3133.86	3912.78	3686.67	3474.67	3057.2	3647	3413.38	3084.44	4812.67	5425.89	3376	3052.78	4280.5	3029.17	2657.12	3526.75	4096.33	3223	3378.25
	2773	2753.2	3295.33	2621.25	2436	2992	2645.89	2514.12	2714.5	2872	2828	2451.8	3169.67	4004.11	3182	3231	3283.44	3718.14	2657.25	2794.67	3158.25	2777.67	3774.56	3097.17	3165.14	3261.67	2656	4973.12	3754.89	3319.5	3137.29	3767.11	3714.56	3640.89	3278.8	3431.67	3565.5	3299.22	4846.67	4714.44	3451	3168.33	4070.25	2857	2721.75	3286.25	3940	3024.25	3264.38
	3423.5	2804	3425.33	2640.25	2878	3133.8	2845.22	2844	3000.17	2770.33	2894.2	2497.4	3357.67	3863.89	3529.67	3409.67	3331.78	3932.57	2671.38	2787	3500.25	2769.56	3557.67	3241.83	3298.57	3267	2645.17	5202	4076.67	3570.17	3267.86	3850	3782	3793.33	3299.4	3419.67	3746.12	3624.89	4961.5	4518.67	3509.5	3390.89	4518.25	2936.67	2750.38	3104.5	3983.17	3115.25	3577.75
	3474.25	2667	3601.83	2781.12	2649.67	3139.4	2912	3234	3380.67	2872.67	2990.6	2439.6	3671	4285.44	3696.67	3777.33	3326.44	4357.14	2831.88	2852.33	3710.5	2868.78	3626.67	3448.67	3522.29	3651.67	2582	5163.38	4305.56	3990.83	3752.29	3808.33	4078	3869.56	3407.2	3454.83	3782.62	3719.33	5066.33	4553.11	3764.5	3751	4694.25	3007.17	2679.88	3152.25	3877.5	3331.25	3789.38
	3894.75	2837.4	3999.67	2961.88	2852	3360.2	3254.22	4052.12	3509.5	3170.83	3001.8	2718	3612	4750.44	3675	4266	3520.11	4664	2928.12	2880.67	3973.5	3037.67	3589.56	3551.17	3667.29	3691.83	2753.5	4920.88	5096.44	4332.17	4299.14	4060.89	4513.11	4060.22	3418.8	3746.67	4257.88	4181.56	5317.5	4592.78	4062.25	4232.44	4907	3120.33	2787.25	3140.75	4470.5	3606.25	4280.62
	4017.75	2924	4367	3054.5	3085.33	3327.2	3635.78	4551.88	3850.67	3426.83	3109.8	2921.4	3784	5195.67	4257.67	4492.33	3511	5477	3073.5	2916.83	4109.75	3330.22	3838.56	3730.67	3770.86	3762.33	3028	4607	5638.11	4921.17	4735.86	4353.11	5035.78	4338.67	3545.2	3932.33	4626.25	4646.67	5580.17	4925.11	4348	4717.11	5189.5	3335.17	3056.5	3416	4853.67	3896	4702.88
	4925.25	3321.6	4830.67	3408.25	3219.33	3516	4025.56	5041.62	4224.67	3589.17	3138	3021.4	4227.17	5482.67	4536.67	4774.67	3886.11	6125.57	3170.62	3055.83	4430.5	3436.56	4075.78	4036	4171.29	3783.67	3257.5	4706	6210.89	5048	5250	4875.33	5409.33	4689.78	3687.4	3937.5	4935.62	5115.78	6047	5051.56	5197.25	5400.11	5229.75	3465.5	2987.5	3416.25	5127.67	4365.75	5267.5
	5225.5	3359.2	5000.33	3869	3537.67	3693.8	4122.67	5222	4802.33	3975	3451.2	3440.6	4474.67	5804	4479	5161.67	4206.22	6501	3278.5	3179.33	4967.25	3635.89	4173.78	4341.83	4332.57	4127.5	3466	4647.75	6767.56	5698	5840.29	5783.78	5992.56	4621.56	3717.8	4379.83	4960.25	5738.67	6477.17	5459.22	5773.5	5729.33	5354.5	3472.17	3230	3694.5	5255.67	4390.75	5532.38
	4909.25	3864.8	5171.83	4127.5	3498	3838.2	4366	5493.62	5238.83	4075	3582	3424.4	4733.33	5925.33	4408.67	5443.67	4587.11	6854.86	3561.62	3364.5	5125.25	3965.56	4555.33	4833.83	4679.71	4473.17	3990.67	5056.12	7430.67	5728.67	6578.57	5989.56	6694.22	4716.11	3805.6	4414.83	5043.88	6147.78	6832	5662.67	6366.75	5915.22	5462	3517.67	3360.38	3981.25	5654.33	4755.25	6200.5
	4669.5	4020.4	5192.67	4309	3710.67	3897.4	4369.22	5364.38	5839	4299	3842.2	3848.4	4753	6110.22	4731.67	5355.33	4994.78	6882	3571.5	3507.17	5079.75	4018.67	4625	5355.33	4868	4892.17	4186.83	5442.75	7938	6178.33	6805.43	6426.78	7461.78	4961.78	3818.8	4570.83	4975.38	6616.67	7408.83	5994.22	6978.5	6215.89	5519	3628	3481.62	4189.75	6208.5	5088.25	6695.62
	4815.5	3977	5253.83	4094.75	3708.33	3866.8	4583.78	5367	5758.5	4270.17	4037.6	3779.8	5232.67	6534.22	5235.33	5315.67	5075.33	6477.14	3604	3831.67	5467.75	4156.22	4615.22	5807.5	4934.29	5207	4744.83	5786.38	7920.67	6274.67	6883.71	6479.44	7813	4528.44	4178.9	4680.83	5196	6727.67	7104.83	6519.33	7424.5	6382.44	5268.75	3702.5	3871.62	4338.25	6162.5	5032	7308.38
	4501.75	3830.6	5029.33	4088.75	3578.33	3907	4498.22	5148.75	6175	4204.5	3981	3944.6	5090.33	6359.44	5083	5414	5248.11	6102.43	3821.88	3795.5	5223	4236	4971.33	5889.17	4785.14	5270.5	4999.83	5597.12	7593.56	6202.5	6880.43	6704.22	8362.22	4423.89	4368.6	4737.17	5172.38	6531.89	6903.67	6735.11	7826.25	6220.44	5323	3829.17	3739.88	4425.25	6423.67	5157.25	7829.25
	4097.75	3859.6	4963.5	3893.75	3545.33	3754.2	4433.56	4834.5	6194.96	4279.67	4112.2	3993.6	5301.33	5947.78	4908	5242.33	5068.44	5897.57	3771.75	3985.5	5424	4339.89	4969.78	5846.5	4745	5517.67	5261.67	5435	7205.11	6079.83	6738.29	6657	8510.89	4445.83	4384.2	4737.5	4870.12	6180.11	6830.33	6739.67	8253.25	6089.11	4952	3844.67	3615.62	4364.75	6179.83	5074.25	7861.12
	3883	3787.4	4829	3795.25	3697.67	3744	4480.78	4460.88	5944	4155	4442.6	3778.2	4741.67	5410.22	4601.67	5060	5000	5373.29	3589.12	3875.67	5407	4245.78	5031.33	6068.83	4735.29	5274.33	5178	5349.12	6852.78	5735	6139.71	6347.44	7727.89	4010.56	4704.2	4835.33	4565	5862	6497	6815.33	8052.25	5669.56	4741.25	3921.83	3732.88	4499.25	5877.67	5247	8021.88
	3527.5	3670.8	4551.33	3679.5	3564.33	3710.6	4250	4053.5	6075.5	4095.17	4302.8	3696	5136	5275.89	4759	4686	4734.44	4790.29	3508.5	3871	5296.5	4074.44	4946.56	5918.67	4615.29	4903.67	5034.67	4972.12	6032.89	5186.83	5636.14	6083.22	6952.33	3662.56	4334.6	4748.33	4446.62	5356.89	5977	6798.44	7789.5	5210.78	4371.75	4104	3479.75	4401.25	5463.67	4923.25	7701
	3270.5	3614	4134.5	3420.88	3103.33	3486	3747.22	3643.75	5303.33	4008.5	4364.8	3792.4	5061	5037	4386	4633.33	4812.78	4313.29	3245.5	3662.5	4989.75	3988	4687.67	5792.83	4362.43	4530.67	4816.67	4623.62	5453.22	4741.5	5125	5852.22	7041.67	3418.89	4225.2	4438.33	4049.38	4749.11	5586	6484.44	7218.5	4656.33	4039.5	3971.83	3337.25	4100	5255	4700.25	7446.25
	2865.25	3631.6	3584.33	3300.38	3086.33	3440.8	3332.33	3224.75	4808.33	3765.67	4283.6	3167.6	5531.33	4475.56	3811.33	3878	4547.78	3849.14	3048.5	3347.83	4496	3700.22	4299.56	5273.33	4058.43	4299.17	4519	4477.62	5038.22	4317.17	4298.71	5273.56	6590	3142.33	4064.4	4141.17	3696.88	4303.22	5253.67	6057.89	6743.25	4158.11	3827.5	4012.67	3221.38	3953.75	4881	4225.75	6909.75
	2797	3188	3487.67	3205.38	2891.67	3379.2	3107.22	2926	4388.5	3520.17	4365.4	3096.4	5246	4062.33	3410.33	3513.67	4486.89	3420.14	2928.25	3138.5	4446.5	3320.33	3951.67	4897.83	3805.14	3694.67	3916.67	4248.5	4562.11	3937.67	3770	4840.33	6556.33	2966.89	3470.2	3911.67	3427.62	3873.67	4688.17	5878.89	6102.5	3693.78	3518.25	3770.5	3270.25	3694	4528.5	4115.75	6221.12
	2570.75	3199	3188.17	2992.5	2737.67	3148.6	2837.67	2492.88	3642.33	3325.33	4094.6	3030.2	5448.67	3748.33	3365.67	3264	4179.67	3200.57	2734.75	3055.67	4148.5	3178.89	3755.44	4598.83	3647.14	3659.33	3662.67	3867.75	4950.22	3560.17	3231.14	4361.89	6186.56	2698	3242.8	3425.17	3199.62	3619.56	4011.33	5758.78	5428.5	3538.89	3363	3538	3044	3795	4245.5	3813.75	5536.62
	2663.5	2820.4	2975	2927	2547.33	3126.6	2712.67	2581.12	3320.33	3221.5	3982.2	2988.2	5542.33	3517.22	3378.67	3179	3961.44	2847	2659.25	2831.83	4273	2925.33	3549	4215.67	3419.71	3518.67	3637.67	3498.38	3938.67	3282	2939.86	3906.44	5857.67	2618.78	2984	3300.33	2988.62	3237.22	3942.33	5229.11	5051.75	3188.67	3155.75	3374.33	2795.88	3658	4290.17	3435.5	4848.62
	2575.5	2828	2876	2859.88	2553	3034.6	2604.22	2450.12	2823.17	3140.33	3475.8	2690.2	5179.67	3356	3223.33	2924.33	3876	2840.14	2559.38	2656.17	4255.75	2975	3365.33	3800.83	3214.71	3216.67	3167.67	3413.62	3783.78	3251.67	2813.43	3405.56	5479.78	2635.78	2627	3120.5	3031.12	3058.44	3691.17	4994.11	4250.5	2908.56	3148	3022.5	2591.38	3423.25	4416	3365.25	4217.25
	2568.75	2609	2975.17	2685.75	2674.67	3009.4	2577.78	2345.38	2630	3172	3344.8	2474.2	4735.33	3193.67	3087.33	2895	3766.33	2786.29	2497	2523.17	4072.75	2747	2933.22	3617.67	3229.71	3176	2949.67	3467.75	3651.44	3123.5	2689	3195.44	5231.33	2520.67	2775.8	3010.83	2863	2916.33	3519.17	4553.44	3773.5	2733.33	2907.75	2800.83	2518.38	3480.75	4038.83	3216.25	3798
	2420.5	2625.6	2867.83	2685.12	2546.33	3047.6	2438.78	2343.5	2627.5	3434.33	3379.2	2355.8	4126.67	3238.44	3036	2843.33	3486.33	2831.57	2473.88	2493	3849.25	2722.78	2882.89	3189.67	3058.86	3104	2705.17	3503.12	3309	3177.67	2735.71	2999.56	4784.44	2566.78	2596.6	2836.67	3037.88	2866.89	3405.17	3990.11	3261	2608.78	3022.5	2691.5	2530	3068.75	3951	2927.5	3376.12
	2457.25	2564.4	2937.33	2536.62	2365.67	2850.2	2636.33	2349.25	2472.5	3063.67	3084	2556.2	3852.33	3097.22	2937.33	2868.67	3377.22	2712.86	2502.12	2494.5	3652.75	2597.11	2723.11	2916.17	3168.57	2919.33	2599.33	3380.5	3261.11	3187.17	2683.71	2795.67	4374.67	2655.56	2599.6	2828.17	3099	2775.78	3365.67	3566.44	3127.25	2591.11	3109.75	2577.33	2512.25	3252.25	3632	2929	3013.12
	2435.5	2685.4	2892.5	2568.38	2484.33	2697	2584.22	2362.25	2469.5	3068.33	3063.4	2358.2	3497	3100	2925	2816.67	3107.11	2937.14	2391.5	2297.5	3558.25	2523.89	2713.44	2861.67	3059	2794	2666.83	3322.62	3194.89	3328.5	2761.14	2791.67	3987.78	2687.11	2696	2870.67	3236.5	2732.44	3401.83	3433.67	2942	2575.78	3329.5	2474	2398.5	3237.5	3467.67	2758.75	3094.38
	2449.75	2588.4	2926.67	2578.62	2313	2760	2561.33	2379.38	2503.33	2964.83	2785.4	2295.4	3199	3196.44	2815	2936	3163.78	2730.43	2367.62	2468.83	3166.5	2591.22	2782.11	2723.5	2929.14	2716.67	2601.67	3146.38	3173.78	3228.67	2782.71	2780.33	3994.67	2800.22	2819.2	3019.67	3400.75	2815.89	3321.17	3275.67	2870.5	2680	3601.25	2501.33	2537.12	3156.25	3185.67	2734.75	3027.88
	2368.25	2634	2853	2647	2554.67	2708.4	2636.22	2427.25	2406	2637.5	2706.2	2332.4	3327.33	3240	3019	2951.67	3203.78	2961.57	2415.62	2552.33	2955.5	2675.33	2761.56	2716.5	3046.86	2752.67	2526.83	3221.88	3318.44	3387.67	2874.57	2849.44	3905.67	2745.33	2905	3206.17	3738	2889.44	3492.83	3205	2680.75	2671.22	3576.25	2501.33	2611.38	3545	3254.17	2878	3242.75
	2601.5	2737.6	3249.17	2696.12	2468.33	2776	2808.56	2480.5	2554.17	2725.5	2937.2	2551.2	3858	3625.22	2995.33	3047.67	3253.94	3147.86	2473.75	2651	2958.5	2732.56	2804	2800	3006.71	2627.83	2602.33	3167	3479.33	3460.5	2974	3126.78	3812.44	2917.44	2972.2	3530.17	3819.62	3143.22	3741.33	3192.22	2906.25	2976.89	3749	2468.83	2633.75	3403.25	3211.5	3057.75	3748
	2560.75	2864.6	3251	2785.62	2774	2749.8	2846.78	2598.25	2628.5	2869.67	3052.8	2572.6	4359.33	4101.89	3132.33	3482	3372.56	3223.86	2467.88	2619	3077.5	2890.56	2905.78	2955.33	3112.14	2787.83	2741	3248.62	3654.67	3724.83	3321.86	3347.33	4040.67	3126.56	3007	3957.17	4099.12	3518	4078.33	3336.67	3188.5	3369	4337	2541.83	2712.88	3636.75	3465.83	2990.5	4275.75
	2786.75	2740.6	3644.67	2841.12	2854	3099.4	3142.22	3000.75	2884.33	2962.83	3360.2	2610	4565	4232.56	3507	3767	3491.44	3429.43	2539.5	2731	3286.75	3019.56	3277.44	3242.83	3374.43	2829.5	2709.83	3439	3903.44	3867.5	3421.14	3647.33	4350.22	3333.11	3156	4370	4269.75	3891.89	4340.5	3345.33	3251	3620.11	4785.25	2630.67	2827.44	3850.75	3773.17	3591	4921.75
	2783.5	2768.4	3792.67	2912.75	2814.33	3077.8	3051.44	2864.38	2923.5	3101.83	3574.8	2638	4730.33	4177.56	3882.67	3752.33	3805.56	3464.86	2649.38	2816.67	3189.5	3113	3373.22	3620.33	3518.79	2947.17	2746.17	3475.75	4037	4083.83	3725	4015.11	4834.22	3501.89	3492.2	5094.67	4569.44	4109	4419.17	3543.56	3588.5	3823.78	5024.5	2789.83	2905.88	4141.5	3661.5	3486.25	5324.5
	2881	2849.4	4170.5	3021.62	2833.67	3100.2	3155.44	2937.38	2979.33	2930.67	4060.4	2812.6	5192	4314	4300.67	4018	3987.89	3882	2725.38	2930	3411.5	3451.22	3475.22	3858.33	3777.43	3111.33	2933.5	3787.5	4344.44	3785.17	3926.57	4197.56	5027.56	3506.22	3327.2	5379.17	4583	4384.33	4919.5	3762.44	3774	4160.89	5085.75	3012	3002.12	4526.25	3862.17	4038.25	5717.38
	2835.75	3038.6	3992.67	3020.25	2776.67	3221.4	3444.33	3008.12	3252.67	3039.17	4097.8	2839.6	4997	4354.22	4215	4062.33	4179.89	4091.86	2818.5	3098.5	3505.5	3675.78	3687.44	3949	3998.71	3195.67	2903.67	3831.12	4408.78	3882.67	4102.14	4355.67	5301.89	3495.78	3533.4	5359.67	4497.25	4658.89	4948.17	3818.89	4070	4601.67	5674	3067.33	2887.12	4624.5	3903.5	4174.75	6204.12
	2923	3101.6	4251.67	3125.62	2913.33	3290.8	3818.11	3041.88	3498.5	3143.5	4432.2	2941	5326	4648.56	4469	4060	4395.67	3993.86	2924.25	3383.33	3946	3898.44	3616.11	4282	4094.43	3366.67	3051.5	3992.12	4464.67	3803.67	4299.14	5335.56	5521.78	3416.78	3369.8	5333.33	4163.62	4799	4659.17	3867	4015.75	4890.56	5618.75	3095.33	3141	5028	4165.83	4301	6553.5
	2926.75	2925	4120.83	3020.25	3160.33	3374.8	3884	3133.12	3477.67	3397.67	4807.2	3103.2	5142.33	4419.33	4772.33	4009.67	4590.67	4263.86	2892.75	3557.67	4084.25	3961.78	3788.22	4674.83	4085.71	3361.5	3101.83	4161.12	4480.89	3710.5	4407.71	4965.44	5732.67	3377.78	3535.8	5392.17	4068	4991.67	4924	4138.89	4144	5213.11	4997.25	3063.83	3200.62	5177	4185.5	4272	6673.12
	2958.25	3092.2	3915.17	3068.88	3135.67	3730.3	3838.22	3083.62	3753.83	3374.5	4732.2	2883.4	4859.67	4494.89	4694.67	4218	4513.67	4312	2812	3685.83	4020.75	3990.11	3910	4498.17	4309.43	3420	3247.17	4422.5	4468.89	3762.83	4393.43	5098.89	5687.11	3464.67	3464.4	5178.33	3711.12	4759.67	4815.83	4212.89	4246.5	5105	4842.5	3292.33	3182.75	5151	4493	4483	6749
	2909.5	3071.2	3962.5	3026.38	2984	3509	3917.67	3089.38	3534.83	3352.5	4719	3044.6	4957	4319.11	4479.33	3889.33	4340.22	3837.29	2884.25	3761.75	3992	4079.44	3847.78	4388.67	4321.29	3307.17	3244.5	4260.25	4419.89	4128.17	4264.71	5314.33	5589.44	3144	3522.4	5158.33	3635.38	4684.22	4648.67	4324	4310.75	5115.22	4612.5	3110.17	3343.12	4927	4892.67	4318.75	6828.88
	2782	3102	3616.83	2953.88	3104.67	3699.8	3825.67	3035.25	3528.17	3227.17	4967.4	3010.6	4548.33	4318.78	4119.33	3985.33	4291.33	3933.43	2827.75	3773.33	4336.25	4333.56	3799.89	4266.67	4296.43	3340.33	3157.83	4347.12	4424.67	3724.33	4114.14	5183.67	5357.22	3163.56	3650	5088.83	3544.38	4642.11	4354.83	4134.78	4253	5094.11	4334.5	3150.5	3506.5	4973.75	5109.83	4249.75	6521.38
	2762.25	3140.2	3394.5	2974.62	2962	3337.4	3847	2982	3456.83	3524.33	4839.2	3154	4158.67	4225.33	3779.33	3829.33	4301.11	3857	2764.38	3783.83	4389.25	4175.33	3733.44	4240.5	4300.29	3202.17	2938	4315.88	4263	3595.67	4005	5127.67	5089.33	3001.89	3422.2	4425	3264.5	4403.33	4209.17	4123.67	4195.75	4954.56	3939.25	3115.5	3266.88	4420	5076.17	4344.5	6344.38
	2782.75	2940	3116.67	2988.88	2963.67	3433	3700.67	2855.88	3499.67	3769.83	4624.8	2990.2	3940.67	4140.44	3455	3407.67	3931.22	3845.43	2830.25	3601	4091.25	4013.33	3516.22	4067.67	4250.57	3051.33	3194.67	4209.12	4270.56	3670.5	3744.86	4840.11	4809.33	2804.44	3506.8	4233.83	3151.5	4180.11	3787.83	3963.78	3972	4783.56	3760	3098.83	3017.12	4257.5	5223	4375	5983.62
	2899.5	2877.2	2969.33	2758.12	2735.33	3413.6	3550.22	2667.5	3173	3696.33	4410	2812.8	3598.67	3859.89	3388	3397.67	3772.22	3575.57	2810.38	3225.17	4046.5	3823	3354.67	3874.33	4043	3119.5	3000.33	4126	4151.78	3492.33	3475.43	4525.22	4671.22	2750	3278.4	3788.5	2917.38	3664.78	3641.17	3906.22	3821.75	4576	3561	2996.67	3103.62	3933.75	5647.83	4065.75	5737.5
	2661.25	2745.2	2871	2817	2734.33	3210.4	3391.44	2596.75	2966.33	3850.17	4463.8	2755.6	3471.67	3700.11	3406.67	3077.67	3526.89	3396.14	2783.75	3104.17	4317	3514.44	3180	3649.17	3957.71	3067.17	2930.67	3812.12	4120.67	3390.33	3343.86	4235.67	4351	2625.78	3036.6	3486.67	2756	3410	3353.67	3719.56	3628	4111.56	3265	2721.33	3049.88	3619	5324.67	3730.25	5098
	2705.25	2731.2	2756.5	2868.62	2618.33	3080.6	3187.22	2560.5	3934.42	3678.33	3963.6	2832	3302.67	3629.56	3304.33	4327	3230.78	3128.29	2561.25	2799.17	3948.5	3473	3132	3365.17	3802.57	2943	2879.67	3774.38	3792.33	3304.5	3222	3839.67	4463.56	2671.56	2946	3155.33	2711.38	3027.67	3102.5	3630	3357.25	3907.78	3040.75	2675.33	2903.88	3415	5316.83	3667	4702.75
	2340.25	2535	2725.67	2891.5	2552	2925.4	2920.22	2435	2876.17	3685	3630.2	2820	3245	3415.22	3091.67	2958.67	3120.89	3055.43	2484.75	2673.83	3784.75	3308	3052.56	3080	3619.86	2849.83	2668.33	3641.62	3735	3110.17	2935	3725.56	3937.11	2680.11	2856.8	3026	2686	2896.22	4125.17	3458.78	3283	3490.89	2912.25	2679.83	2760.75	3219.25	5233.83	3357	4234.5
	2510.25	2607.8	2747.33	2783.75	2582.33	2820.4	2895	2344.38	2722.67	3352.33	3414.6	2729.2	3265.67	3342.67	2988.33	2891.33	3178	2967.71	2475.88	2486.67	3560.75	3150.89	3005.11	3037.33	3527.43	2693.17	2692.67	3517	3623.67	3083.67	2817.14	3544.44	3904.78	2418.11	2859.8	2925.67	2574	2760	2867.17	3380.67	2988.5	3106.67	2839.75	2574.17	2687.38	3120.25	4899.5	3081.25	4050.5
	2444.25	2496	2668.67	2616.88	2529	2832.4	2765	2325.88	2648.33	3318.83	3105	2621.4	3184	3282.11	2771.67	2832.67	3065.11	2773.71	2420.88	2419	3390.5	3120.22	3035.11	3026.5	3387.43	2633.83	2650.17	3210.62	3528.56	3159.5	2715.86	3155.67	3721.44	2473.22	2755.2	2959.67	2586.5	2716.11	2766.5	3195.89	2890.25	2862.44	2688.5	2448.67	2636.88	3230.5	4451.17	3020.5	3699.5
	2478	2575.8	2690.5	2705.12	2560.67	2625.4	2654.89	2347.25	2518.83	3062.33	2913.4	2737	3504	3242.11	2813.67	2744.67	3091.44	2882.71	2368	2342.33	3206	3027.56	3061.56	3038.33	3309.86	2607.83	2556.17	3143.75	3378.22	3041.5	2676.43	3043.56	3349.44	2423	2602	3077	2629.5	2749.44	2807.67	3049.78	2742.25	2679.33	2733.25	2463.33	2556	3017	4128.33	2873.25	3377.88
	2357.5	2542.4	2705.17	2606.88	2364	2588	2513.33	2312	2487.83	3014	2837	2602.6	3730.33	3104.89	2819.67	2788.67	2970.22	2742.71	2380.88	2300.83	3141.5	2995.56	3034.33	2920	3298.14	2522.67	2460.67	2997.5	3285.89	3181.33	2705.43	2941.11	3065.22	2573.33	2739.6	3203.83	2760.38	2861.67	3025.17	2947.67	2513.5	2663.22	2768.5	2425.5	2535.12	3131.75	3865.67	2791	3295.62
	2345	2483.6	2659	2486.62	2481.67	2587.4	2428.89	2437.62	2328.5	2829.67	2702.4	2655.8	3837.67	3024.33	2861.67	2916	2892.78	2753.14	2387	2447.17	2854.75	2893.22	3087.44	2733	3229.14	2525.17	2429.33	2867	3264.67	3345	2795.14	2848	3142.67	2648.44	2753.6	3457.83	3030.62	2830.89	3106.83	2921.56	2784	2722.44	2969.75	2551.83	2354.5	3234	3516.33	2845.25	3193.75
	2366	2586	2696.5	2535.62	2400.33	2622.6	2447.11	2556.88	2356.83	2969.67	2737.2	2528	3737.67	3170.22	2839	2804.33	2755.67	2812.43	2406.38	2536.67	2731.25	2894.33	2976.22	2722	3337.43	2554.33	2579.33	3015.75	3236.78	3403.83	2790.43	2809.33	3204.44	2762.11	2936.8	3933.67	3157.25	3077.22	3411.67	3897.33	2689	2687.33	3026	2370.5	2636.75	3281.5	3283.17	2793.25	3245.38
	2523.25	2640.4	2757.33	2454.88	2515	2651.2	2501	2455.25	2399.5	2911.17	2693.2	2533.6	4101	3298.67	3121.33	3008	2901.11	2999	2400.88	2453.17	2879	2762.44	3059.67	2786	3268.43	2515.08	2640.67	3041.38	3394.56	3187.17	2986.86	2943.11	3346.78	2819.44	2813.6	4158.33	3290.38	3153.22	3420.67	2982	2712.25	2792.22	4348.5	2322	2520.62	3457.25	3244.33	2900	3471
	2468.25	2674.6	2971.33	2659.88	2491.67	2733.4	2555.78	2491.75	2458	2777.5	2786	2414.6	4390.67	3145.56	3113.33	3229	3017.11	3043.29	2381.25	2672.5	2867.25	2808.78	2936.11	2909.33	3401.57	2658.83	2597.33	3065.12	3435.44	3282	3120.43	3102.33	3548	3037.56	2836	4368.83	3368.12	3407.89	3560.17	3261.89	2820	3008.33	3463	2369.83	2640.88	3776.75	3269.67	3141.25	3720.75
	2610.75	2822.4	2959.17	2744.5	2682	2748.2	2516.67	2572.88	2497	2855.67	2740.2	2414.6	4308	3327.22	3277	3427	3132	3098.71	2492.12	2820.33	3086	2861	2952.78	3002.83	3418.71	2649.17	2666.67	3223.5	3471.44	3210.83	3156.29	3255.33	3877.44	3038.67	2894.8	4581.33	3458.75	3577.44	3619.83	3339	2971.5	3085.56	3577.5	2543.17	2723.25	3872.5	3096.17	3366	4202.5
	2517.75	2768	3096.33	2630.5	2631.33	2945.8	2727.33	2612.88	2622.83	2844.5	2955.2	2477	4681.67	3320.44	3205.33	3447	3110	3325.86	2590.75	2938.17	3188.75	2963	3004.22	3118	3496	2687	2876.5	3389.5	3507.11	3328.83	3448.57	3391.22	3956.78	3223.89	2851.8	4879.83	3715.5	3760.33	3802.83	3310.44	3181	3277.22	3605	2394.83	2787.75	4312.25	3271.5	3857.5	4619.12
	2538.75	2643.8	3063.33	2823.62	2669.33	2898.8	2730.89	2792.25	2605.83	2804.83	3383.6	2590	4453.33	3254.89	3389.33	3660.33	3314.44	3346	2669.5	3270	3232	3107.89	3118.78	3180	3752.43	2689.33	2895.67	3558.88	3604.44	3302.5	3520.29	3644.67	4031	3372.56	2994.4	5085.67	3817.75	4024.89	3712.67	3523.78	3241.25	3441.44	3775	2631.5	2851.38	4248.25	3339	3999.25	4856.25
	2591.5	2885.6	3269.5	3007.12	2647.33	2933.6	2813.22	2941.5	2808.67	2937.67	3934.6	2528	4279.33	3340	3311.33	3730.67	3437.67	3450.29	2742.38	3247.67	3214.25	3283.11	3206.11	3394.83	3817.57	2799.33	2871.17	3744	3686.33	3249.5	3593.29	3756.89	4295.33	3427.56	3038.8	4928.83	3698	4053.56	3700.5	3562.11	3438.75	3615.89	3986	2543.5	2848.62	4340.25	3391.83	4127.25	5003.88
	2660.25	2846	3304.83	2913.75	2801	3046.6	2800.89	2958.25	2927.33	3008.5	4254.6	2784.2	4362.33	3518.44	3481.67	3724	3564	3436.57	2773.5	3373	3219.25	3567.67	3432.44	3662	3630.71	2808.67	3078.17	3878.5	3494.11	3018.83	3544.14	3990	4277.78	3681.89	2950.8	5127.5	3602	4032.22	3670.33	3638.78	3297.5	3657.56	3943	2656.67	2948.38	4313.5	3537.5	4301.75	5279.12
	2810.5	2944.8	3208.17	2948.88	2751.33	3189.6	2967.56	2909.38	3006.5	2904.67	4320	2899.8	4524.33	3498.11	3383.33	3790	3839.56	3402.71	2847.38	3437.33	3288.25	3780.67	3473.44	3778.17	3626.71	2914.17	3068	3934.62	3614.78	3336.83	3787.71	4182.33	4330	3482.56	2905.4	5019.83	3619.12	4042.67	3644.33	3858	3552	3926.78	3920.5	2666.83	2972	4577.5	3708.17	4354.25	5388.25
	2731.75	3031.8	3028.67	2991.88	2762	3182.8	3007.89	3007.88	3005.17	3125.58	4622.6	2766.8	4444	3590.89	3517.33	3709.67	3862.33	3707	2767.25	3469	3342.75	3955.67	3693.22	3785.67	3780.86	2796	2993.5	3943.75	3635.33	3288	3706.86	4275.33	4447	3437.89	3008.8	4943	3620.5	3986.56	3531.83	3912.11	3619.75	3943.89	3744	2801.33	3118.25	4545.75	3737.17	4673.5	5280.25
	2623.5	2865.4	2964.67	2962.88	2778	3395.4	2994.67	2867	3123.33	3246.67	4684.2	3005	4254.33	3535.78	3511	3750.67	3781.78	3581.57	2580.5	3520	3397.75	4012.22	3519.22	3810.17	3621.57	2802	3054.83	4160	3591.44	3338.33	3622.29	4354.33	4485.89	3237	2921.6	4888.67	3441	3763.78	3458.83	3686.44	3669	4346	3525	2906.33	3001.88	4340.5	4046.17	4673.25	5149.5
[truncated: 204 more columns]

## Sheet: Raw Time
Time	ZT	ExT
15.85	13.85	19.85
16.85	14.85	20.85
17.85	15.85	21.85
18.85	16.85	22.85
19.85	17.85	23.85
20.85	18.85	0.85
21.85	19.85	1.85
22.85	20.85	2.85
23.85	21.85	3.85
24.85	22.85	4.85
25.85	23.85	5.85
26.85	0.85	6.85
27.85	1.85	7.85
28.85	2.85	8.85
29.85	3.85	9.85
30.85	4.85	10.85
31.85	5.85	11.85
32.85	6.85	12.85
33.85	7.85	13.85
34.85	8.85	14.85
35.85	9.85	15.85
36.85	10.85	16.85
37.85	11.85	17.85
38.85	12.85	18.85
39.85	13.85	19.85
40.85	14.85	20.85
41.85	15.85	21.85
42.85	16.85	22.85
43.85	17.85	23.85
44.85	18.85	0.85
45.85	19.85	1.85
46.85	20.85	2.85
47.85	21.85	3.85
48.85	22.85	4.85
49.85	23.85	5.85
50.85	0.85	6.85
51.85	1.85	7.85
52.85	2.85	8.85
53.85	3.85	9.85
54.85	4.85	10.85
55.85	5.85	11.85
56.85	6.85	12.85
57.85	7.85	13.85
58.85	8.85	14.85
59.85	9.85	15.85
60.85	10.85	16.85
61.85	11.85	17.85
62.85	12.85	18.85
63.85	13.85	19.85
64.85	14.85	20.85
65.85	15.85	21.85
66.85	16.85	22.85
67.85	17.85	23.85
68.85	18.85	0.85
69.85	19.85	1.85
70.85	20.85	2.85
71.85	21.85	3.85
72.85	22.85	4.85
73.85	23.85	5.85
74.85	0.85	6.85
75.85	1.85	7.85
76.85	2.85	8.85
77.85	3.85	9.85
78.85	4.85	10.85
79.85	5.85	11.85
80.85	6.85	12.85
81.85	7.85	13.85
82.85	8.85	14.85
83.85	9.85	15.85
84.85	10.85	16.85
85.85	11.85	17.85
86.85	12.85	18.85
87.85	13.85	19.85
88.85	14.85	20.85
89.85	15.85	21.85
90.85	16.85	22.85
91.85	17.85	23.85
92.85	18.85	0.85
93.85	19.85	1.85
94.85	20.85	2.85
95.85	21.85	3.85
96.85	22.85	4.85
97.85	23.85	5.85
98.85	0.85	6.85
99.85	1.85	7.85
100.85	2.85	8.85
101.85	3.85	9.85
102.85	4.85	10.85
103.85	5.85	11.85
104.85	6.85	12.85
105.85	7.85	13.85
106.85	8.85	14.85
107.85	9.85	15.85
108.85	10.85	16.85
109.85	11.85	17.85
110.85	12.85	18.85
111.85	13.85	19.85
112.85	14.85	20.85
113.85	15.85	21.85
114.85	16.85	22.85
115.85	17.85	23.85
116.85	18.85	0.85
117.85	19.85	1.85
118.85	20.85	2.85
119.85	21.85	3.85
120.85	22.85	4.85
121.85	23.85	5.85
122.85	0.85	6.85
123.85	1.85	7.85
124.85	2.85	8.85
125.85	3.85	9.85
126.85	4.85	10.85
127.85	5.85	11.85
128.85	6.85	12.85
129.85	7.85	13.85

## Sheet: Smoothed Data
Cell:	1	2	3	4	5	6	7	8	9	10	11	12	13	14	15	16	17	18	19	20	21	22	23	24	25	26	27	28	29	30	31	32	33	34	35	36	37	38	39	40	41	42	43	44	45	46	47	48	49
	5672.81	7231.74	11281.9	6693.97	5986.28	7423.16	5852.91	5740.79	4991.86	4875.28	8968.75	6035.68	11436.8	8042.29	7725.43	7325.4	7979.52	8167.43	3915.15	5072.91	8304.68	9929.17	8901.77	9849.38	9887.55	5145.97	7478.82	13354.1	12539	7756.51	7950.81	10584.2	10718.3	5848.45	3881.86	12280.1	6793.98	12045.7	11134.3	11312.5	7527.53	9640.54	7592.31	4347.75	5221.14	18256.9	16285.2	9908.72	13882.6
	5662.14	7200.87	11222.3	6675.99	5975.25	7398.55	5833.84	5730.96	4983.2	4860.87	8921.53	6019.6	11390.9	8023	7697.99	7299.83	7962.74	8132.07	3910.64	5063.72	8270.63	9888.15	8883.24	9812.2	9836.39	5135.47	7452.1	13283.3	12489.4	7729.12	7920.17	10538	10677.6	5834.27	3878.59	12212.3	6772.63	11969.4	11106.2	11253.6	7502.48	9588.13	7580.03	4340.35	5204.4	18170.7	16208.3	9854.78	13801.5
	5651.5	7170.14	11163	6658.06	5964.23	7374.02	5814.83	5721.14	4974.56	4846.5	8874.55	6003.57	11345.1	8003.76	7670.65	7274.35	7945.99	8096.86	3906.14	5054.55	8236.71	9847.3	8864.74	9775.16	9785.5	5125	7425.47	13213	12439.9	7701.82	7889.65	10492	10637.1	5820.12	3875.33	12145	6751.35	11893.5	11078.1	11195	7477.51	9536.01	7567.78	4332.97	5187.72	18084.9	16131.7	9801.14	13720.9
	5640.87	7139.53	11104	6640.18	5953.24	7349.57	5795.89	5711.35	4965.93	4832.17	8827.82	5987.58	11299.5	7984.56	7643.4	7248.96	7929.28	8061.8	3901.65	5045.4	8202.93	9806.62	8846.29	9738.26	9734.87	5114.55	7398.94	13143	12390.6	7674.62	7859.25	10446.2	10596.8	5806	3872.06	12078	6730.14	11818.1	11050.1	11136.7	7452.62	9484.18	7555.54	4325.6	5171.09	17999.5	16055.4	9747.79	13640.8
	5630.27	7109.06	11045.4	6622.34	5942.27	7325.21	5777	5701.56	4957.31	4817.89	8781.34	5971.63	11254.1	7965.41	7616.25	7223.65	7912.61	8026.89	3897.16	5036.26	8169.29	9766.11	8827.87	9701.5	9684.5	5104.12	7372.5	13073.3	12341.5	7647.52	7828.96	10400.6	10556.7	5791.92	3868.8	12011.4	6708.99	11743.2	11022.1	11078.8	7427.81	9432.63	7543.32	4318.24	5154.52	17914.5	15979.6	9694.74	13561.2
	5619.68	7078.73	10987.1	6604.55	5931.31	7300.92	5758.19	5691.8	4948.71	4803.65	8735.1	5955.72	11208.9	7946.3	7589.19	7198.44	7895.97	7992.13	3892.67	5027.14	8135.79	9725.77	8809.49	9664.87	9634.4	5093.71	7346.16	13004.1	12292.5	7620.52	7798.79	10355.2	10516.6	5777.87	3865.55	11945.2	6687.91	11668.8	10994.2	11021.1	7403.09	9381.36	7531.12	4310.9	5138	17829.9	15904.1	9641.97	13482
	5609.12	7048.53	10929	6586.81	5920.38	7276.72	5739.43	5682.05	4940.12	4789.45	8689.11	5939.85	11163.8	7927.24	7562.23	7173.31	7879.36	7957.53	3888.19	5018.04	8102.42	9685.6	8791.15	9628.38	9584.56	5083.32	7319.91	12935.2	12243.8	7593.61	7768.73	10310	10476.8	5763.85	3862.29	11879.3	6666.9	11594.9	10966.4	10963.7	7378.44	9330.37	7518.94	4303.56	5121.53	17745.7	15828.9	9589.5	13403.3
	5598.57	7018.46	10871.3	6569.12	5909.47	7252.6	5720.74	5672.31	4931.55	4775.3	8643.37	5924.03	11119	7908.22	7535.36	7148.28	7862.79	7923.08	3883.72	5008.95	8069.19	9645.59	8772.85	9592.02	9534.98	5072.94	7293.76	12866.7	12195.3	7566.8	7738.79	10265	10437.1	5749.87	3859.04	11813.8	6645.96	11521.4	10938.6	10906.7	7353.88	9279.67	7506.77	4296.25	5105.12	17661.8	15754.1	9537.32	13325
	5588.04	6988.52	10813.9	6551.48	5898.59	7228.56	5702.11	5662.59	4922.99	4761.19	8597.86	5908.25	11074.3	7889.24	7508.59	7123.33	7846.25	7888.77	3879.25	4999.88	8036.1	9605.76	8754.59	9555.8	9485.66	5062.59	7267.71	12798.5	12146.9	7540.08	7708.97	10220.2	10397.5	5735.92	3855.79	11748.6	6625.08	11448.4	10910.9	10849.9	7329.4	9229.24	7494.62	4288.94	5088.77	17578.4	15679.6	9485.43	13247.2
	5577.53	6958.72	10756.8	6533.88	5887.72	7204.61	5683.54	5652.88	4914.44	4747.12	8552.6	5892.51	11029.7	7870.31	7481.9	7098.47	7829.75	7854.62	3874.79	4990.83	8003.14	9566.09	8736.36	9519.7	9436.59	5052.26	7241.74	12730.7	12098.7	7513.46	7679.26	10175.6	10358.1	5722.01	3852.54	11683.8	6604.27	11375.9	10883.3	10793.4	7305	9179.09	7482.48	4281.65	5072.47	17495.4	15605.5	9433.82	13169.9
	5567.03	6929.05	10700	6516.33	5876.88	7180.73	5665.03	5643.19	4905.91	4733.1	8507.58	5876.82	10985.4	7851.42	7455.32	7073.69	7813.28	7820.62	3870.33	4981.79	7970.32	9526.59	8718.17	9483.74	9387.79	5041.94	7215.88	12663.3	12050.7	7486.94	7649.66	10131.2	10318.8	5708.12	3849.29	11619.4	6583.53	11303.9	10855.7	10737.3	7280.69	9129.22	7470.36	4274.38	5056.23	17412.7	15531.8	9382.51	13093
	5556.55	6899.52	10643.5	6498.83	5866.06	7156.94	5646.59	5633.52	4897.38	4719.13	8462.79	5861.16	10941.2	7832.57	7428.82	7049.01	7796.85	7786.77	3865.87	4972.77	7937.63	9487.25	8700.02	9447.91	9339.24	5031.65	7190.11	12596.3	12002.9	7460.51	7620.17	10086.9	10279.7	5694.27	3846.05	11555.3	6562.86	11232.3	10828.1	10681.4	7256.45	9079.62	7458.26	4267.11	5040.04	17330.5	15458.4	9331.48	13016.6
	5546.09	6870.12	10587.2	6481.38	5855.26	7133.22	5628.21	5623.85	4888.87	4705.19	8418.25	5845.55	10897.2	7813.76	7402.41	7024.41	7780.45	7753.06	3861.42	4963.77	7905.07	9448.09	8681.91	9412.2	9290.95	5021.37	7164.43	12529.6	11955.3	7434.17	7590.8	10042.9	10240.7	5680.45	3842.81	11491.6	6542.25	11161.2	10800.7	10625.8	7232.29	9030.3	7446.17	4259.86	5023.91	17248.6	15385.3	9280.73	12940.6
	5535.65	6840.86	10531.3	6463.97	5844.48	7109.59	5609.9	5614.2	4880.37	4691.3	8373.95	5829.98	10853.3	7795	7376.1	6999.9	7764.08	7719.51	3856.98	4954.78	7872.64	9409.09	8663.83	9376.63	9242.92	5011.11	7138.85	12463.3	11907.8	7407.93	7561.54	9999.02	10201.9	5666.66	3839.56	11428.2	6521.71	11090.5	10773.3	10570.6	7208.21	8981.26	7434.09	4252.63	5007.83	17167.1	15312.6	9230.28	12865.1
	5525.23	6811.73	10475.7	6446.62	5833.73	7086.04	5591.64	5604.57	4871.88	4677.46	8329.88	5814.45	10809.6	7776.27	7349.87	6975.48	7747.75	7686.1	3852.54	4945.81	7840.35	9370.26	8645.8	9341.18	9195.13	5000.86	7113.37	12397.3	11860.5	7381.79	7532.39	9955.36	10163.2	5652.9	3836.33	11365.2	6501.24	11020.4	10745.9	10515.6	7184.21	8932.48	7422.03	4245.41	4991.82	17085.9	15240.2	9180.1	12790
	5514.82	6782.74	10420.4	6429.31	5822.99	7062.57	5573.45	5594.95	4863.4	4663.66	8286.04	5798.96	10766.1	7757.59	7323.74	6951.14	7731.45	7652.84	3848.1	4936.86	7808.19	9331.59	8627.8	9305.85	9147.61	4990.64	7087.97	12331.8	11813.4	7355.74	7503.36	9911.88	10124.7	5639.18	3833.09	11302.5	6480.83	10950.6	10718.6	10460.9	7160.29	8883.99	7409.97	4238.21	4975.86	17005.2	15168.2	9130.21	12715.3
	5504.43	6753.88	10365.4	6412.04	5812.29	7039.18	5555.33	5585.34	4854.94	4649.91	8242.45	5783.51	10722.7	7738.95	7297.69	6926.89	7715.18	7619.73	3843.67	4927.92	7776.16	9293.09	8609.83	9270.65	9100.33	4980.43	7062.68	12266.5	11766.4	7329.78	7474.43	9868.58	10086.3	5625.48	3829.85	11240.1	6460.49	10881.4	10691.3	10406.5	7136.45	8835.76	7397.93	4231.02	4959.95	16924.8	15096.5	9080.6	12641.1
	5494.05	6725.16	10310.7	6394.83	5801.6	7015.87	5537.27	5575.75	4846.48	4636.2	8199.08	5768.1	10679.5	7720.34	7271.74	6902.73	7698.95	7586.76	3839.25	4919.01	7744.25	9254.76	8591.91	9235.58	9053.31	4970.24	7037.47	12201.7	11719.6	7303.92	7445.61	9825.48	10048	5611.82	3826.61	11178.1	6440.22	10812.6	10664.1	10352.4	7112.69	8787.8	7385.9	4223.84	4944.11	16844.8	15025.1	9031.28	12567.4
	5483.69	6696.58	10256.2	6377.66	5790.94	6992.64	5519.27	5566.16	4838.03	4622.54	8155.95	5752.74	10636.5	7701.78	7245.87	6878.65	7682.75	7553.94	3834.83	4910.1	7712.48	9216.59	8574.02	9200.62	9006.53	4960.06	7012.37	12137.2	11673	7278.15	7416.91	9782.55	10009.9	5598.19	3823.38	11116.5	6420.02	10744.2	10637	10298.7	7089.01	8740.11	7373.89	4216.68	4928.32	16765.1	14954.1	8982.23	12494
	5473.35	6668.12	10202.1	6360.54	5780.3	6969.49	5501.33	5556.59	4829.6	4608.92	8113.05	5737.42	10593.6	7683.25	7220.08	6854.66	7666.59	7521.27	3830.41	4901.22	7680.84	9178.58	8556.17	9165.79	8960.01	4949.9	6987.35	12073	11626.5	7252.48	7388.31	9739.81	9971.99	5584.59	3820.15	11055.2	6399.88	10676.3	10609.8	10245.1	7065.4	8692.69	7361.88	4209.54	4912.58	16685.8	14883.4	8933.46	12421.1
	5463.02	6639.81	10148.2	6343.46	5769.69	6946.42	5483.46	5547.04	4821.17	4595.35	8070.38	5722.13	10550.9	7664.76	7194.39	6830.76	7650.45	7488.74	3826	4892.35	7649.32	9140.74	8538.35	9131.08	8913.73	4939.75	6962.43	12009.2	11580.2	7226.9	7359.82	9697.25	9934.17	5571.01	3816.91	10994.2	6379.81	10608.9	10582.8	10191.9	7041.87	8645.53	7349.88	4202.41	4896.91	16606.9	14813	8884.97	12348.7
	5452.71	6611.63	10094.7	6326.44	5759.1	6923.44	5465.65	5537.49	4812.76	4581.82	8027.95	5706.89	10508.3	7646.31	7168.78	6806.94	7634.35	7456.35	3821.6	4883.5	7617.93	9103.07	8520.57	9096.48	8867.7	4929.63	6937.6	11945.8	11534.1	7201.41	7331.44	9654.87	9896.5	5557.47	3813.68	10933.5	6359.81	10541.9	10555.8	10139	7018.42	8598.65	7337.9	4195.29	4881.29	16528.4	14743	8836.76	12276.6
	5442.41	6583.59	10041.4	6309.46	5748.53	6900.53	5447.9	5527.96	4804.35	4568.34	7985.74	5691.69	10465.9	7627.9	7143.26	6783.21	7618.29	7424.12	3817.19	4874.67	7586.67	9065.56	8502.83	9062.01	8821.92	4919.51	6912.87	11882.7	11488.1	7176.02	7303.16	9612.67	9858.97	5543.96	3810.45	10873.2	6339.87	10475.4	10528.8	10086.4	6995.05	8552.02	7325.92	4188.2	4865.73	16450.2	14673.3	8788.83	12205
	5432.12	6555.68	9988.38	6292.52	5737.99	6877.7	5430.22	5518.44	4795.95	4554.91	7943.75	5676.53	10423.6	7609.53	7117.82	6759.56	7602.25	7392.02	3812.8	4865.85	7555.54	9028.21	8485.13	9027.65	8776.39	4909.41	6888.23	11820	11442.2	7150.71	7275	9570.65	9821.59	5530.48	3807.22	10813.2	6320	10409.3	10501.8	10034	6971.75	8505.66	7313.95	4181.11	4850.23	16372.3	14603.9	8741.17	12133.8
	5421.85	6527.91	9935.67	6275.64	5727.47	6854.96	5412.6	5508.93	4787.56	4541.52	7902	5661.41	10381.5	7591.19	7092.47	6736	7586.25	7360.07	3808.4	4857.05	7524.53	8991.03	8467.46	8993.41	8731.1	4899.33	6863.68	11757.7	11396.6	7125.51	7246.94	9528.8	9784.34	5517.02	3803.99	10753.6	6300.2	10343.6	10474.9	9981.98	6948.52	8459.57	7301.99	4174.05	4834.79	16294.8	14534.8	8693.79	12063.1
	5411.6	6500.27	9883.23	6258.8	5716.98	6832.29	5395.04	5499.43	4779.18	4528.17	7860.47	5646.32	10339.5	7572.89	7067.2	6712.53	7570.28	7328.26	3804.02	4848.27	7493.64	8954	8449.83	8959.29	8686.05	4889.26	6839.23	11695.6	11351	7100.39	7218.98	9487.14	9747.23	5503.6	3800.76	10694.2	6280.47	10278.4	10448.1	9930.2	6925.38	8413.73	7290.04	4167	4819.41	16217.7	14466.1	8646.68	11992.8
	5401.36	6472.77	9831.08	6242	5706.51	6809.71	5377.55	5489.94	4770.81	4514.88	7819.17	5631.28	10297.7	7554.63	7042.02	6689.13	7554.34	7296.59	3799.63	4839.51	7462.88	8917.15	8432.23	8925.28	8641.25	4879.21	6814.87	11634	11305.7	7075.37	7191.13	9445.65	9710.26	5490.21	3797.53	10635.2	6260.8	10213.6	10421.3	9878.72	6902.31	8368.16	7278.09	4159.96	4804.08	16140.9	14397.6	8599.84	11922.8
	5391.13	6445.4	9779.21	6225.26	5696.06	6787.2	5360.12	5480.46	4762.44	4501.63	7778.09	5616.28	10256	7536.4	7016.91	6665.83	7538.44	7265.07	3795.26	4830.76	7432.25	8880.45	8414.67	8891.38	8596.69	4869.16	6790.6	11572.7	11260.5	7050.44	7163.39	9404.33	9673.43	5476.84	3794.31	10576.6	6241.2	10149.3	10394.5	9827.51	6879.31	8322.85	7266.15	4152.94	4788.81	16064.4	14329.5	8553.27	11853.3
	5380.92	6418.18	9727.61	6208.56	5685.64	6764.77	5342.76	5471	4754.08	4488.42	7737.23	5601.32	10214.4	7518.21	6991.9	6642.61	7522.56	7233.68	3790.88	4822.03	7401.73	8843.92	8397.15	8857.6	8552.37	4859.14	6766.43	11511.7	11215.4	7025.6	7135.75	9363.19	9636.74	5463.5	3791.08	10518.2	6221.67	10085.4	10367.8	9776.59	6856.39	8277.79	7254.22	4145.94	4773.61	15988.3	14261.7	8506.98	11784.3
	5370.72	6391.08	9676.3	6191.9	5675.25	6742.43	5325.46	5461.54	4745.73	4475.26	7696.6	5586.4	10173	7500.05	6966.96	6619.47	7506.72	7202.44	3786.51	4813.31	7371.34	8807.54	8379.66	8823.93	8508.29	4849.12	6742.35	11451.1	11170.5	7000.85	7108.22	9322.22	9600.19	5450.2	3787.85	10460.2	6202.2	10021.9	10341.1	9725.95	6833.55	8233	7242.29	4138.96	4758.46	15912.6	14194.3	8460.96	11715.6
	5360.54	6364.13	9625.25	6175.3	5664.88	6720.16	5308.22	5452.09	4737.39	4462.15	7656.18	5571.52	10131.8	7481.93	6942.11	6596.41	7490.91	7171.34	3782.15	4804.62	7341.08	8771.33	8362.21	8790.37	8464.45	4839.12	6718.36	11390.8	11125.7	6976.2	7080.79	9281.42	9563.77	5436.92	3784.62	10402.5	6182.8	9958.92	10314.4	9675.6	6810.78	8188.46	7230.37	4131.99	4743.37	15837.1	14127.1	8415.2	11647.3
	5350.37	6337.31	9574.48	6158.74	5654.54	6697.97	5291.05	5442.66	4729.06	4449.09	7615.99	5556.68	10090.7	7463.84	6917.33	6573.45	7475.13	7140.38	3777.79	4795.94	7310.93	8735.28	8344.8	8756.92	8420.85	4829.13	6694.46	11330.9	11081.1	6951.64	7053.46	9240.79	9527.49	5423.66	3781.4	10345.1	6163.47	9896.32	10287.7	9625.52	6788.08	8144.17	7218.45	4125.04	4728.34	15762	14060.3	8369.72	11579.5
	5340.21	6310.62	9523.99	6142.22	5644.22	6675.86	5273.93	5433.23	4720.73	4436.07	7576.01	5541.88	10049.7	7445.79	6892.64	6550.56	7459.39	7109.56	3773.43	4787.27	7280.91	8699.39	8327.42	8723.58	8377.48	4819.16	6670.66	11271.3	11036.6	6927.16	7026.24	9200.34	9491.34	5410.44	3778.17	10288	6144.2	9834.14	10261.1	9575.72	6765.46	8100.14	7206.54	4118.1	4713.36	15687.3	13993.7	8324.5	11512
	5330.06	6284.07	9473.76	6125.75	5633.92	6653.83	5256.89	5423.81	4712.4	4423.1	7536.25	5527.12	10008.9	7427.77	6868.03	6527.76	7443.67	7078.88	3769.08	4778.63	7251	8663.66	8310.08	8690.35	8334.36	4809.2	6646.94	11212	10992.2	6902.78	6999.11	9160.05	9455.33	5397.25	3774.94	10231.2	6125	9772.39	10234.6	9526.2	6742.91	8056.36	7194.63	4111.18	4698.45	15612.9	13927.5	8279.54	11445
	5319.93	6257.66	9423.81	6109.33	5623.66	6631.88	5239.9	5414.41	4704.09	4410.17	7496.71	5512.39	9968.19	7409.78	6843.5	6505.04	7427.99	7048.33	3764.73	4770	7221.22	8628.09	8292.77	8657.23	8291.46	4799.24	6623.32	11153.1	10948	6878.49	6972.09	9119.93	9419.46	5384.08	3771.71	10174.7	6105.87	9711.07	10208	9476.96	6720.43	8012.84	7182.73	4104.28	4683.6	15538.8	13861.6	8234.86	11378.3
	5309.81	6231.38	9374.12	6092.95	5613.42	6610.01	5222.98	5405.01	4695.78	4397.3	7457.39	5497.71	9927.63	7391.83	6819.05	6482.4	7412.33	7017.93	3760.39	4761.39	7191.55	8592.68	8275.5	8624.21	8248.81	4789.31	6599.8	11094.6	10903.9	6854.29	6945.17	9079.98	9383.72	5370.94	3768.49	10118.6	6086.8	9650.17	10181.5	9427.99	6698.03	7969.57	7170.83	4097.4	4668.8	15465.1	13796	8190.43	11312.1
	5299.7	6205.24	9324.7	6076.62	5603.2	6588.22	5206.13	5395.62	4687.47	4384.47	7418.28	5483.07	9887.21	7373.91	6794.67	6459.85	7396.71	6987.66	3756.05	4752.79	7162.01	8557.43	8258.26	8591.3	8206.38	4779.38	6576.36	11036.3	10860	6830.18	6918.36	9040.2	9348.11	5357.82	3765.26	10062.7	6067.8	9589.68	10155	9379.3	6675.7	7926.54	7158.93	4090.53	4654.07	15391.6	13730.6	8146.27	11246.2
	5289.6	6179.24	9275.54	6060.34	5593.01	6566.5	5189.33	5386.24	4679.18	4371.68	7379.39	5468.46	9846.92	7356.02	6770.38	6437.38	7381.12	6957.53	3751.72	4744.22	7132.58	8522.34	8241.06	8558.5	8164.19	4769.46	6553.02	10978.5	10816.2	6806.16	6891.64	9000.58	9312.64	5344.73	3762.03	10007.2	6048.87	9529.62	10128.6	9330.88	6653.44	7883.77	7147.04	4083.69	4639.4	15318.6	13665.6	8102.37	11180.8
	5279.52	6153.37	9226.65	6044.1	5582.85	6544.87	5172.6	5376.87	4670.88	4358.95	7340.71	5453.89	9806.76	7338.17	6746.16	6414.99	7365.56	6927.54	3747.39	4735.66	7103.27	8487.4	8223.9	8525.8	8122.23	4759.56	6529.76	10920.9	10772.5	6782.24	6865.02	8961.12	9277.29	5331.67	3758.8	9951.97	6030	9469.97	10102.1	9282.73	6631.26	7841.25	7135.14	4076.86	4624.78	15245.8	13600.9	8058.73	11115.7
	5269.44	6127.63	9178.03	6027.9	5572.71	6523.31	5155.94	5367.5	4662.59	4346.26	7302.24	5439.37	9766.74	7320.34	6722.02	6392.69	7350.03	6897.68	3743.06	4727.11	7074.08	8452.63	8206.77	8493.2	8080.5	4749.66	6506.6	10863.7	10729	6758.4	6838.5	8921.83	9242.08	5318.64	3755.57	9897.04	6011.2	9410.73	10075.7	9234.86	6609.14	7798.97	7123.25	4070.04	4610.23	15173.3	13536.5	8015.36	11051
	5259.38	6102.03	9129.66	6011.76	5562.61	6501.84	5139.33	5358.15	4654.31	4333.62	7263.98	5424.88	9726.85	7302.55	6697.96	6370.47	7334.54	6867.96	3738.74	4718.59	7045	8418.01	8189.68	8460.71	8039.01	4739.78	6483.53	10806.8	10685.6	6734.65	6812.09	8882.7	9207.01	5305.63	3752.34	9842.41	5992.47	9351.91	10049.3	9187.26	6587.1	7756.93	7111.36	4063.25	4595.73	15101.2	13472.4	7972.24	10986.7
	5249.33	6076.57	9081.56	5995.65	5552.52	6480.44	5122.8	5348.8	4646.03	4321.02	7225.93	5410.43	9687.08	7284.79	6673.98	6348.33	7319.07	6838.38	3734.43	4710.08	7016.04	8383.55	8172.62	8428.31	7997.74	4729.91	6460.55	10750.3	10642.3	6710.99	6785.77	8843.73	9172.06	5292.65	3749.11	9788.07	5973.8	9293.49	10023	9139.92	6565.13	7715.15	7099.47	4056.47	4581.3	15029.4	13408.6	7929.38	10922.8
	5239.29	6051.24	9033.72	5979.6	5542.47	6459.11	5106.32	5339.46	4637.76	4308.47	7188.09	5396.01	9647.45	7267.06	6650.07	6326.27	7303.63	6808.93	3730.12	4701.59	6987.2	8349.24	8155.59	8396.02	7956.69	4720.05	6437.66	10694.1	10599.2	6687.42	6759.54	8804.93	9137.24	5279.7	3745.88	9734.04	5955.19	9235.49	9996.65	9092.86	6543.23	7673.6	7087.58	4049.71	4566.93	14957.9	13345.1	7886.77	10859.3
	5229.26	6026.05	8986.13	5963.58	5532.44	6437.87	5089.91	5330.13	4629.49	4295.97	7150.46	5381.64	9607.94	7249.36	6626.24	6304.29	7288.22	6779.62	3725.81	4693.12	6958.47	8315.09	8138.6	8363.84	7915.88	4710.19	6414.86	10638.2	10556.2	6663.94	6733.42	8766.28	9102.56	5266.77	3742.64	9680.3	5936.66	9177.88	9970.33	9046.06	6521.4	7632.3	7075.69	4042.97	4552.61	14886.7	13281.8	7844.42	10796.2
	5219.24	6000.99	8938.8	5947.62	5522.44	6416.71	5073.56	5320.8	4621.22	4283.52	7113.04	5367.31	9568.56	7231.69	6602.48	6282.4	7272.85	6750.44	3721.5	4684.66	6929.85	8281.1	8121.65	8331.75	7875.29	4700.35	6392.15	10582.6	10513.3	6640.54	6707.39	8727.8	9068	5253.87	3739.41	9626.85	5918.19	9120.69	9944.04	8999.53	6499.64	7591.25	7063.8	4036.25	4538.36	14815.9	13218.9	7802.33	10733.4
	5209.23	5976.06	8891.73	5931.7	5512.46	6395.62	5057.27	5311.49	4612.96	4271.12	7075.83	5353.01	9529.3	7214.06	6578.8	6260.58	7257.5	6721.39	3717.2	4676.22	6901.35	8247.26	8104.73	8299.76	7834.93	4690.52	6369.54	10527.4	10470.5	6617.24	6681.47	8689.47	9033.57	5240.99	3736.18	9573.7	5899.78	9063.89	9917.76	8953.27	6477.96	7550.43	7051.91	4029.54	4524.17	14745.3	13156.2	7760.49	10671.1
	5199.23	5951.28	8844.91	5915.82	5502.51	6374.61	5041.05	5302.18	4604.7	4258.76	7038.81	5338.75	9490.17	7196.45	6555.19	6238.85	7242.18	6692.48	3712.91	4667.8	6872.97	8213.58	8087.84	8267.86	7794.79	4680.7	6347.01	10472.5	10427.9	6594.02	6655.63	8651.3	8999.27	5228.14	3732.94	9520.84	5881.45	9007.49	9891.5	8907.27	6456.34	7509.85	7040.02	4022.86	4510.04	14675.1	13093.9	7718.91	10609.1
	5189.25	5926.62	8798.34	5899.99	5492.6	6353.68	5024.89	5292.87	4596.45	4246.45	7002.01	5324.53	9451.16	7178.87	6531.65	6217.2	7226.9	6663.7	3708.62	4659.39	6844.69	8180.06	8070.99	8236.07	7754.87	4670.88	6324.57	10417.9	10385.4	6570.9	6629.9	8613.29	8965.1	5215.31	3729.7	9468.26	5863.17	8951.49	9865.26	8861.53	6434.79	7469.51	7028.12	4016.19	4495.96	14605.2	13031.8	7677.57	10547.4
	5179.27	5902.1	8752.03	5884.2	5482.7	6332.82	5008.8	5283.57	4588.19	4234.19	6965.41	5310.35	9412.28	7161.32	6508.19	6195.62	7211.64	6635.05	3704.33	4651.01	6816.53	8146.68	8054.18	8204.37	7715.18	4661.08	6302.22	10363.6	10343	6547.86	6604.26	8575.43	8931.05	5202.51	3726.46	9415.97	5844.97	8895.88	9839.04	8816.06	6413.31	7429.41	7016.23	4009.54	4481.95	14535.5	12970	7636.49	10486.2
	5169.3	5877.72	8705.96	5868.46	5472.84	6312.05	4992.76	5274.28	4579.95	4221.98	6929.01	5296.2	9373.51	7143.8	6484.81	6174.13	7196.41	6606.54	3700.05	4642.64	6788.48	8113.46	8037.4	8172.77	7675.71	4651.28	6279.97	10309.7	10300.7	6524.91	6578.71	8537.73	8897.13	5189.74	3723.22	9363.97	5826.83	8840.67	9812.83	8770.85	6391.9	7389.55	7004.33	4002.91	4468	14466.2	12908.5	7595.66	10425.3
	5159.34	5853.47	8660.15	5852.77	5463	6291.34	4976.79	5265	4571.7	4209.82	6892.81	5282.09	9334.87	7126.3	6461.49	6152.72	7181.22	6578.15	3695.77	4634.28	6760.55	8080.4	8020.65	8141.27	7636.46	4641.49	6257.8	10256.1	10258.6	6502.04	6553.26	8500.18	8863.34	5176.99	3719.98	9312.26	5808.75	8785.85	9786.64	8725.9	6370.56	7349.92	6992.42	3996.3	4454.11	14397.2	12847.3	7555.07	10364.8
	5149.39	5829.35	8614.58	5837.11	5453.19	6270.72	4960.89	5255.72	4563.46	4197.7	6856.81	5268.02	9296.34	7108.84	6438.25	6131.39	7166.05	6549.9	3691.49	4625.95	6732.72	8047.49	8003.94	8109.85	7597.43	4631.71	6235.72	10202.8	10216.5	6479.27	6527.91	8462.79	8829.67	5164.26	3716.74	9260.82	5790.74	8731.42	9760.46	8681.2	6349.29	7310.52	6980.52	3989.71	4440.29	14328.5	12786.4	7514.73	10304.7
	5139.45	5805.37	8569.26	5821.51	5443.41	6250.18	4945.05	5246.45	4555.21	4185.63	6821.02	5253.99	9257.93	7091.4	6415.08	6110.14	7150.91	6521.78	3687.22	4617.63	6705	8014.73	7987.26	8078.54	7558.61	4621.94	6213.73	10149.8	10174.6	6456.58	6502.64	8425.55	8796.13	5151.56	3713.49	9209.67	5772.8	8677.37	9734.29	8636.77	6328.08	7271.36	6968.61	3983.13	4426.52	14260	12725.7	7474.64	10244.9
	5129.52	5781.52	8524.18	5805.94	5433.66	6229.71	4929.27	5237.18	4546.97	4173.61	6785.42	5240	9219.64	7073.99	6391.99	6088.97	7135.8	6493.79	3682.96	4609.33	6677.4	7982.12	7970.62	8047.31	7520.02	4612.17	6191.83	10097.2	10132.8	6433.97	6477.48	8388.46	8762.72	5138.88	3710.24	9158.79	5754.92	8623.71	9708.14	8592.59	6306.95	7232.43	6956.7	3976.58	4412.81	14191.9	12665.3	7434.8	10185.4
	5119.6	5757.81	8479.35	5790.43	5423.94	6209.31	4913.55	5227.92	4538.74	4161.63	6750.02	5226.04	9181.47	7056.61	6368.96	6067.87	7120.72	6465.93	3678.69	4601.05	6649.9	7949.67	7954.01	8016.18	7481.64	4602.42	6170.01	10044.9	10091.1	6411.46	6452.4	8351.52	8729.42	5126.23	3707	9108.2	5737.11	8570.44	9682	8548.67	6285.88	7193.73	6944.78	3970.05	4399.17	14124.1	12605.2	7395.2	10126.4
	5109.68	5734.23	8434.77	5774.95	5414.24	6189	4897.9	5218.66	4530.5	4149.71	6714.81	5212.12	9143.41	7039.25	6346	6046.86	7105.67	6438.19	3674.44	4592.78	6622.51	7917.37	7937.43	7985.15	7443.47	4592.67	6148.29	9992.84	10049.6	6389.03	6427.42	8314.74	8696.25	5113.6	3703.74	9057.88	5719.36	8517.54	9655.87	8505.01	6264.88	7155.26	6932.86	3963.53	4385.58	14056.6	12545.4	7355.84	10067.7
	5099.78	5710.78	8390.42	5759.52	5404.57	6168.76	4882.31	5209.41	4522.27	4137.83	6679.81	5198.24	9105.47	7021.93	6323.12	6025.92	7090.65	6410.59	3670.18	4584.53	6595.23	7885.21	7920.89	7954.2	7405.53	4582.93	6126.66	9941.13	10008.1	6366.68	6402.53	8278.1	8663.21	5100.99	3700.49	9007.83	5701.68	8465.03	9629.75	8461.6	6243.94	7117.02	6920.93	3957.04	4372.06	13989.3	12485.8	7316.73	10009.3
	5089.88	5687.46	8346.32	5744.14	5394.94	6148.6	4866.78	5200.17	4514.03	4126	6645	5184.39	9067.64	7004.62	6300.3	6005.07	7075.66	6383.11	3665.93	4576.3	6568.06	7853.21	7904.38	7923.34	7367.79	4573.19	6105.11	9889.73	9966.77	6344.43	6377.73	8241.61	8630.29	5088.41	3697.24	8958.06	5684.06	8412.88	9603.64	8418.44	6223.08	7079.01	6909	3950.56	4358.6	13922.4	12426.6	7277.86	9951.35
	5079.99	5664.28	8302.45	5728.8	5385.33	6128.51	4851.31	5190.93	4505.8	4114.22	6610.38	5170.58	9029.92	6987.35	6277.56	5984.29	7060.69	6355.76	3661.68	4568.08	6541	7821.36	7887.91	7892.58	7330.27	4563.46	6083.65	9838.65	9925.54	6322.26	6353.03	8205.27	8597.48	5075.85	3693.98	8908.56	5666.51	8361.12	9577.53	8375.53	6202.28	7041.23	6897.06	3944.11	4345.19	13855.7	12367.6	7239.22	9893.7
	5070.11	5641.23	8258.82	5713.5	5375.75	6108.5	4835.91	5181.69	4497.57	4102.49	6575.95	5156.81	8992.32	6970.1	6254.88	5963.59	7045.76	6328.54	3657.44	4559.89	6514.04	7789.66	7871.46	7861.9	7292.96	4553.74	6062.28	9787.87	9884.41	6300.17	6328.41	8169.08	8564.81	5063.31	3690.72	8859.33	5649.02	8309.73	9551.44	8332.88	6181.54	7003.67	6885.11	3937.67	4331.85	13789.3	12308.8	7200.83	9836.41
	5060.24	5618.31	8215.43	5698.25	5366.2	6088.56	4820.57	5172.46	4489.34	4090.81	6541.72	5143.07	8954.82	6952.88	6232.28	5942.97	7030.85	6301.45	3653.2	4551.71	6487.19	7758.11	7855.06	7831.31	7255.86	4544.03	6040.99	9737.41	9843.4	6278.17	6303.89	8133.03	8532.25	5050.8	3687.46	8810.37	5631.6	8258.71	9525.35	8290.47	6160.88	6966.34	6873.16	3931.25	4318.58	13723.2	12250.3	7162.68	9779.47
	5050.37	5595.53	8172.28	5683.04	5356.67	6068.7	4805.3	5163.23	4481.11	4079.17	6507.68	5129.37	8917.44	6935.68	6209.74	5922.43	7015.97	6274.48	3648.97	4543.55	6460.45	7726.71	7838.68	7800.81	7218.97	4534.32	6019.8	9687.25	9802.49	6256.26	6279.45	8097.13	8499.81	5038.31	3684.2	8761.67	5614.24	8208.05	9499.26	8248.32	6140.28	6929.23	6861.2	3924.86	4305.36	13657.4	12192.1	7124.76	9722.88
	5040.52	5572.88	8129.36	5667.87	5347.18	6048.92	4790.08	5154.01	4472.88	4067.59	6473.83	5115.71	8880.17	6918.5	6187.27	5901.97	7001.12	6247.64	3644.73	4535.4	6433.81	7695.46	7822.34	7770.4	7182.3	4524.62	5998.69	9637.39	9761.69	6234.43	6255.11	8061.38	8467.49	5025.85	3680.93	8713.24	5596.95	8157.77	9473.19	8206.41	6119.74	6892.34	6849.23	3918.48	4292.2	13591.9	12134.2	7087.08	9666.63
	5030.66	5550.36	8086.67	5652.75	5337.71	6029.21	4774.93	5144.79	4464.66	4056.05	6440.18	5102.09	8843	6901.36	6164.87	5881.58	6986.3	6220.93	3640.51	4527.27	6407.27	7664.35	7806.04	7740.08	7145.83	4514.92	5977.67	9587.85	9720.99	6212.68	6230.86	8025.77	8435.3	5013.41	3677.66	8665.08	5579.72	8107.85	9447.12	8164.75	6099.27	6855.68	6837.26	3912.13	4279.11	13526.7	12076.5	7049.64	9610.72
	5020.82	5527.97	8044.23	5637.67	5328.28	6009.58	4759.84	5135.58	4456.43	4044.56	6406.71	5088.5	8805.95	6884.23	6142.54	5861.27	6971.51	6194.34	3636.28	4519.16	6380.85	7633.39	7789.76	7709.85	7109.57	4505.23	5956.74	9538.6	9680.41	6191.02	6206.7	7990.31	8403.22	5000.99	3674.39	8617.19	5562.55	8058.29	9421.06	8123.33	6078.87	6819.24	6825.28	3905.79	4266.07	13461.7	12019.1	7012.43	9555.15
	5010.99	5505.71	8002.01	5622.64	5318.87	5990.02	4744.82	5126.37	4448.2	4033.11	6373.43	5074.94	8769.01	6867.13	6120.28	5841.04	6956.74	6167.87	3632.06	4511.07	6354.53	7602.59	7773.53	7679.7	7073.52	4495.55	5935.89	9489.66	9639.93	6169.45	6182.63	7954.99	8371.26	4988.6	3671.11	8569.56	5545.46	8009.1	9395	8082.16	6058.54	6783.02	6813.29	3899.47	4253.1	13397.1	11962	6975.45	9499.93
	5001.16	5483.58	7960.04	5607.64	5309.49	5970.54	4729.85	5117.16	4439.98	4021.72	6340.34	5061.43	8732.18	6850.06	6098.08	5820.89	6942.01	6141.54	3627.84	4502.99	6328.31	7571.92	7757.32	7649.65	7037.67	4485.87	5915.13	9441.02	9599.55	6147.96	6158.65	7919.82	8339.42	4976.23	3667.84	8522.2	5528.42	7960.26	9368.95	8041.23	6038.27	6747.03	6801.3	3893.18	4240.19	13332.7	11905.1	6938.7	9445.05
	4991.34	5461.58	7918.29	5592.7	5300.13	5951.13	4714.95	5107.96	4431.76	4010.37	6307.45	5047.95	8695.46	6833.01	6075.96	5800.82	6927.29	6115.33	3623.62	4494.93	6302.21	7541.41	7741.15	7619.68	7002.04	4476.21	5894.46	9392.69	9559.29	6126.55	6134.76	7884.79	8307.7	4963.89	3664.55	8475.11	5511.45	7911.79	9342.91	8000.54	6018.06	6711.25	6789.29	3886.9	4227.34	13268.6	11848.5	6902.19	9390.5
	4981.52	5439.7	7876.78	5577.79	5290.81	5931.79	4700.12	5098.77	4423.54	3999.08	6274.74	5034.5	8658.85	6815.98	6053.91	5780.82	6912.61	6089.24	3619.41	4486.89	6276.2	7511.04	7725.02	7589.8	6966.61	4466.55	5873.88	9344.65	9519.13	6105.23	6110.96	7849.91	8276.09	4951.57	3661.27	8428.28	5494.55	7863.68	9316.88	7960.1	5997.93	6675.69	6777.28	3880.64	4214.55	13204.8	11792.1	6865.91	9336.29
	4971.72	5417.96	7835.51	5562.93	5281.51	5912.53	4685.34	5089.58	4415.32	3987.83	6242.22	5021.09	8622.35	6798.97	6031.92	5760.9	6897.96	6063.28	3615.2	4478.86	6250.31	7480.81	7708.91	7560.01	6931.39	4456.9	5853.38	9296.91	9479.08	6084	6087.25	7815.18	8244.6	4939.28	3657.98	8381.72	5477.71	7815.92	9290.85	7919.89	5977.86	6640.36	6765.26	3874.41	4201.83	13141.3	11736	6829.86	9282.42
	4961.92	5396.34	7794.47	5548.1	5272.24	5893.35	4670.63	5080.39	4407.1	3976.62	6209.89	5007.72	8585.97	6781.99	6010.01	5741.07	6883.33	6037.44	3610.99	4470.85	6224.51	7450.73	7692.85	7530.32	6896.38	4447.25	5832.97	9249.47	9439.13	6062.85	6063.63	7780.59	8213.23	4927.01	3654.69	8335.42	5460.93	7768.52	9264.84	7879.93	5957.85	6605.24	6753.23	3868.19	4189.16	13078	11680.2	6794.03	9228.88
	4952.13	5374.86	7753.66	5533.32	5262.99	5874.23	4655.98	5071.21	4398.89	3965.47	6177.75	4994.38	8549.69	6765.03	5988.16	5721.31	6868.72	6011.73	3606.78	4462.86	6198.83	7420.8	7676.81	7500.71	6861.57	4437.61	5812.64	9202.32	9399.29	6041.78	6040.1	7746.14	8181.98	4914.78	3651.39	8289.39	5444.22	7721.46	9238.83	7840.2	5937.92	6570.34	6741.2	3861.99	4176.56	13015.1	11624.6	6758.44	9175.68
	4942.34	5353.49	7713.09	5518.59	5253.77	5855.2	4641.39	5062.03	4390.68	3954.36	6145.8	4981.08	8513.53	6748.1	5966.39	5701.63	6854.15	5986.14	3602.57	4454.88	6173.25	7391.01	7660.82	7471.19	6826.97	4427.99	5792.41	9155.47	9359.56	6020.8	6016.67	7711.84	8150.84	4902.56	3648.09	8243.63	5427.57	7674.77	9212.84	7800.7	5918.05	6535.66	6729.15	3855.81	4164.01	12952.5	11569.3	6723.07	9122.81
	4932.57	5332.26	7672.75	5503.89	5244.58	5836.23	4626.86	5052.85	4382.47	3943.3	6114.03	4967.82	8477.47	6731.18	5944.68	5682.03	6839.6	5960.68	3598.37	4446.92	6147.77	7361.36	7644.85	7441.76	6792.58	4418.37	5772.26	9108.91	9319.93	5999.9	5993.32	7677.69	8119.81	4890.38	3644.79	8198.12	5410.99	7628.42	9186.85	7761.44	5898.25	6501.19	6717.1	3849.65	4151.53	12890.1	11514.2	6687.92	9070.27
	4922.79	5311.15	7632.64	5489.24	5235.41	5817.34	4612.4	5043.68	4374.27	3932.29	6082.45	4954.59	8441.53	6714.29	5923.05	5662.5	6825.08	5935.34	3594.16	4438.97	6122.41	7331.86	7628.93	7412.42	6758.39	4408.76	5752.2	9062.65	9280.41	5979.09	5970.07	7643.68	8088.91	4878.23	3641.48	8152.89	5394.47	7582.42	9160.87	7722.42	5878.51	6466.94	6705.04	3843.51	4139.11	12828	11459.4	6653	9018.05
	4913.03	5290.16	7592.77	5474.63	5226.27	5798.52	4598	5034.52	4366.07	3921.33	6051.06	4941.4	8405.7	6697.42	5901.48	5643.06	6810.58	5910.13	3589.96	4431.05	6097.14	7302.5	7613.03	7383.17	6724.4	4399.15	5732.22	9016.68	9240.99	5958.36	5946.9	7609.82	8058.11	4866.1	3638.17	8107.92	5378.02	7536.77	9134.9	7683.63	5858.84	6432.91	6692.97	3837.39	4126.75	12766.2	11404.8	6618.31	8966.17
	4903.27	5269.3	7553.13	5460.06	5217.15	5779.77	4583.66	5025.36	4357.87	3910.41	6019.85	4928.24	8369.99	6680.58	5879.99	5623.69	6796.11	5885.04	3585.76	4423.13	6071.98	7273.29	7597.17	7354.02	6690.62	4389.56	5712.33	8970.99	9201.68	5937.72	5923.83	7576.1	8027.43	4854	3634.85	8063.21	5361.63	7491.46	9108.95	7645.07	5839.24	6399.09	6680.89	3831.29	4114.46	12704.7	11350.5	6583.84	8914.61
	4893.52	5248.57	7513.72	5445.53	5208.06	5761.1	4569.39	5016.21	4349.68	3899.55	5988.83	4915.12	8334.38	6663.75	5858.57	5604.41	6781.67	5860.07	3581.55	4415.24	6046.93	7244.21	7581.35	7324.95	6657.04	4379.98	5692.53	8925.6	9162.47	5917.16	5900.84	7542.52	7996.87	4841.93	3631.52	8018.76	5345.31	7446.49	9083	7606.74	5819.7	6365.49	6668.8	3825.21	4102.22	12643.5	11296.4	6549.59	8863.38
	4883.78	5227.95	7474.54	5431.04	5198.99	5742.49	4555.17	5007.05	4341.49	3888.73	5958	4902.03	8298.89	6646.95	5837.21	5585.2	6767.25	5835.23	3577.35	4407.36	6021.98	7215.28	7565.56	7295.97	6623.67	4370.4	5672.81	8880.5	9123.37	5896.68	5877.95	7509.09	7966.41	4829.88	3628.2	7974.58	5329.04	7401.87	9057.06	7568.64	5800.24	6332.1	6656.7	3819.15	4090.05	12582.6	11242.6	6515.56	8812.47
	4874.04	5207.46	7435.59	5416.59	5189.95	5723.96	4541.02	4997.91	4333.3	3877.95	5927.35	4888.98	8263.5	6630.16	5815.93	5566.07	6752.86	5810.51	3573.15	4399.49	5997.14	7186.49	7549.81	7267.09	6590.5	4360.84	5653.19	8835.68	9084.38	5876.29	5855.15	7475.81	7936.07	4817.87	3624.86	7930.66	5312.85	7357.59	9031.14	7530.77	5780.84	6298.92	6644.59	3813.11	4077.93	12522	11189	6481.75	8761.88
	4864.31	5187.1	7396.87	5402.19	5180.93	5705.51	4526.93	4988.77	4325.12	3867.23	5896.89	4875.97	8228.23	6613.4	5794.72	5547.02	6738.49	5785.91	3568.94	4391.65	5972.4	7157.84	7534.09	7238.29	6557.53	4351.28	5633.64	8791.15	9045.49	5855.98	5832.44	7442.66	7905.85	4805.89	3621.52	7887.01	5296.72	7313.65	9005.23	7493.13	5761.5	6265.96	6632.48	3807.08	4065.88	12461.7	11135.7	6448.16	8711.61
	4854.59	5166.85	7358.38	5387.82	5171.94	5687.12	4512.9	4979.63	4316.94	3856.55	5866.61	4862.99	8193.07	6596.66	5773.58	5528.05	6724.15	5761.43	3564.74	4383.81	5947.77	7129.33	7518.41	7209.59	6524.76	4341.74	5614.19	8746.9	9006.7	5835.75	5809.82	7409.66	7875.73	4793.94	3618.18	7843.61	5280.65	7270.04	8979.33	7455.72	5742.24	6233.21	6620.35	3801.08	4053.89	12401.6	11082.6	6414.78	8661.66
	4844.87	5146.73	7320.13	5373.5	5162.97	5668.8	4498.94	4970.5	4308.77	3845.92	5836.51	4850.04	8158.03	6579.94	5752.51	5509.15	6709.83	5737.08	3560.54	4376	5923.24	7100.96	7502.77	7180.97	6492.2	4332.2	5594.82	8702.94	8968.02	5815.61	5787.29	7376.81	7845.73	4782.01	3614.83	7800.48	5264.64	7226.77	8953.44	7418.53	5723.04	6200.67	6608.22	3795.09	4041.96	12341.9	11029.7	6381.63	8612.04
	4835.16	5126.73	7282.1	5359.21	5154.03	5650.56	4485.03	4961.37	4300.6	3835.34	5806.6	4837.13	8123.09	6563.23	5731.51	5490.34	6695.54	5712.85	3556.33	4368.2	5898.81	7072.73	7487.16	7152.45	6459.83	4322.67	5575.53	8659.26	8929.44	5795.55	5764.85	7344.1	7815.83	4770.12	3611.48	7757.61	5248.7	7183.84	8927.56	7381.56	5703.91	6168.34	6596.08	3789.12	4030.1	12282.4	10977.1	6348.69	8562.72
	4825.46	5106.85	7244.3	5344.97	5145.1	5632.39	4471.19	4952.25	4292.44	3824.8	5776.87	4824.26	8088.27	6546.55	5710.58	5471.61	6681.27	5688.74	3552.13	4360.41	5874.49	7044.64	7471.58	7124.02	6427.66	4313.16	5556.33	8615.87	8890.97	5775.58	5742.5	7311.53	7786.05	4758.26	3608.11	7715	5232.83	7141.23	8901.7	7344.82	5684.84	6136.22	6583.92	3783.17	4018.29	12223.2	10924.8	6315.97	8513.73
	4815.76	5087.09	7206.73	5330.76	5136.2	5614.29	4457.41	4943.13	4284.28	3814.31	5747.32	4811.42	8053.56	6529.89	5689.72	5452.95	6667.03	5664.76	3547.92	4352.64	5850.28	7016.69	7456.04	7095.68	6395.7	4303.65	5537.22	8572.75	8852.6	5755.69	5720.24	7279.11	7756.38	4746.43	3604.75	7672.65	5217.01	7098.96	8875.85	7308.3	5665.84	6104.31	6571.76	3777.24	4006.54	12164.4	10872.7	6283.46	8465.04
	4806.07	5067.45	7169.39	5316.6	5127.33	5596.25	4443.7	4934.02	4276.13	3803.87	5717.95	4798.62	8018.96	6513.25	5668.94	5434.37	6652.82	5640.89	3543.71	4344.89	5826.17	6988.88	7440.54	7067.43	6363.93	4294.16	5518.19	8529.91	8814.34	5735.88	5698.07	7246.83	7726.82	4734.63	3601.37	7630.55	5201.26	7057.02	8850.01	7272	5646.91	6072.61	6559.58	3771.33	3994.86	12105.8	10820.8	6251.16	8416.67
	4796.39	5047.93	7132.27	5302.48	5118.47	5578.29	4430.04	4924.91	4267.98	3793.48	5688.77	4785.85	7984.47	6496.62	5648.22	5415.88	6638.62	5617.15	3539.5	4337.15	5802.16	6961.2	7425.07	7039.27	6332.36	4284.68	5499.25	8487.35	8776.18	5716.16	5675.99	7214.69	7697.37	4722.86	3597.99	7588.72	5185.58	7015.4	8824.19	7235.92	5628.05	6041.11	6547.4	3765.44	3983.24	12047.5	10769.2	6219.08	8368.62
	4786.71	5028.52	7095.38	5288.39	5109.64	5560.4	4416.44	4915.81	4259.84	3783.13	5659.77	4773.11	7950.1	6480.02	5627.58	5397.46	6624.46	5593.53	3535.29	4329.42	5778.26	6933.67	7409.64	7011.2	6300.99	4275.2	5480.4	8445.07	8738.12	5696.51	5654	7182.7	7668.02	4711.12	3594.61	7547.15	5169.96	6974.11	8798.38	7200.05	5609.26	6009.82	6535.21	3759.57	3971.68	11989.4	10717.8	6187.2	8320.87
	4777.04	5009.24	7058.72	5274.35	5100.83	5542.58	4402.91	4906.71	4251.71	3772.83	5630.94	4760.41	7915.83	6463.43	5607.01	5379.12	6610.31	5570.03	3531.08	4321.71	5754.46	6906.27	7394.25	6983.22	6269.82	4265.74	5461.63	8403.06	8700.17	5676.95	5632.1	7150.85	7638.79	4699.42	3591.21	7505.83	5154.4	6933.14	8772.58	7164.41	5590.53	5978.74	6523	3753.71	3960.18	11931.7	10666.6	6155.54	8273.43
	4767.37	4990.07	7022.28	5260.34	5092.05	5524.83	4389.44	4897.61	4243.58	3762.58	5602.3	4747.75	7881.68	6446.87	5586.51	5360.85	6596.19	5546.64	3526.86	4314.02	5730.76	6879	7378.89	6955.34	6238.84	4256.29	5442.94	8361.32	8662.32	5657.48	5610.3	7119.14	7609.66	4687.75	3587.81	7464.77	5138.9	6892.5	8746.8	7128.98	5571.87	5947.87	6510.79	3747.88	3948.74	11874.3	10615.7	6124.08	8226.29
	4757.72	4971.02	6986.07	5246.37	5083.28	5507.15	4376.03	4888.52	4235.46	3752.37	5573.84	4735.12	7847.65	6430.32	5566.08	5342.67	6582.1	5523.38	3522.64	4306.34	5707.17	6851.87	7363.57	6927.55	6208.07	4246.85	5424.34	8319.86	8624.57	5638.08	5588.58	7087.57	7580.65	4676.11	3584.41	7423.97	5123.47	6852.18	8721.03	7093.77	5553.28	5917.2	6498.57	3742.06	3937.36	11817.2	10565	6092.84	8179.47
	4748.06	4952.09	6950.09	5232.45	5074.54	5489.54	4362.68	4879.44	4227.34	3742.21	5545.55	4722.52	7813.72	6413.79	5545.72	5324.57	6568.02	5500.24	3518.42	4298.68	5683.68	6824.88	7348.28	6899.84	6177.48	4237.42	5405.83	8278.67	8586.93	5618.77	5566.95	7056.14	7551.74	4664.51	3580.99	7383.42	5108.11	6812.17	8695.28	7058.78	5534.75	5886.73	6486.33	3736.26	3926.04	11760.3	10514.6	6061.8	8132.94
	4738.42	4933.27	6914.33	5218.56	5065.82	5472	4349.4	4870.36	4219.23	3732.1	5517.44	4709.96	7779.9	6397.28	5525.43	5306.54	6553.97	5477.22	3514.2	4291.03	5660.3	6798.03	7333.04	6872.23	6147.09	4228.01	5387.4	8237.76	8549.39	5599.54	5545.41	7024.86	7522.93	4652.93	3577.57	7343.13	5092.8	6772.48	8669.54	7023.99	5516.29	5856.47	6474.09	3730.48	3914.79	11703.7	10464.4	6030.97	8086.72
	4728.78	4914.57	6878.79	5204.71	5057.12	5454.53	4336.17	4861.29	4211.13	3722.03	5489.52	4697.43	7746.2	6380.79	5505.21	5288.6	6539.95	5454.32	3509.97	4283.39	5637.01	6771.3	7317.82	6844.72	6116.9	4218.61	5369.06	8197.11	8511.96	5580.4	5523.96	6993.72	7494.24	4641.39	3574.15	7303.09	5077.56	6733.11	8643.82	6989.42	5497.9	5826.41	6461.83	3724.72	3903.59	11647.5	10414.4	6000.34	8040.8
	4719.14	4895.99	6843.48	5190.89	5048.44	5437.12	4323.01	4852.22	4203.03	3712.01	5461.76	4684.94	7712.61	6364.31	5485.07	5270.73	6525.95	5431.54	3505.74	4275.78	5613.83	6744.72	7302.65	6817.29	6086.9	4209.21	5350.8	8156.73	8474.62	5561.33	5502.6	6962.72	7465.65	4629.89	3570.71	7263.31	5062.38	6694.06	8618.12	6955.06	5479.57	5796.55	6449.57	3718.98	3892.46	11591.5	10364.6	5969.92	7995.18
	4709.51	4877.52	6808.39	5177.12	5039.78	5419.79	4309.9	4843.15	4194.94	3702.04	5434.19	4672.49	7679.13	6347.85	5465	5252.94	6511.97	5408.87	3501.51	4268.17	5590.76	6718.26	7287.51	6789.95	6057.09	4199.83	5332.62	8116.62	8437.39	5542.35	5481.33	6931.86	7437.16	4618.42	3567.27	7223.79	5047.27	6655.31	8592.43	6920.91	5461.32	5766.89	6437.29	3713.25	3881.38	11535.8	10315.1	5939.7	7949.86
	4699.89	4859.16	6773.52	5163.39	5031.14	5402.52	4296.86	4834.09	4186.86	3692.11	5406.79	4660.06	7645.77	6331.41	5444.99	5235.23	6498.01	5386.33	3497.27	4260.58	5567.78	6691.94	7272.41	6762.71	6027.48	4190.47	5314.53	8076.77	8400.27	5523.45	5460.15	6901.14	7408.78	4606.98	3563.82	7184.51	5032.22	6616.88	8566.75	6886.97	5443.13	5737.44	6425	3707.55	3870.37	11480.4	10265.8	5909.69	7904.84
	4690.27	4840.92	6738.87	5149.69	5022.53	5385.32	4283.88	4825.04	4178.79	3682.23	5379.57	4647.67	7612.51	6314.99	5425.06	5217.6	6484.08	5363.9	3493.03	4253.01	5544.91	6665.76	7257.34	6735.56	5998.06	4181.11	5296.53	8037.2	8363.24	5504.63	5439.06	6870.56	7380.51	4595.58	3560.36	7145.49	5017.23	6578.76	8541.1	6853.24	5425.01	5708.18	6412.7	3701.86	3859.42	11425.3	10216.7	5879.87	7860.11
	4680.66	4822.79	6704.44	5136.03	5013.93	5368.19	4270.96	4815.99	4170.72	3672.4	5352.52	4635.32	7579.37	6298.58	5405.2	5200.04	6470.17	5341.59	3488.79	4245.44	5522.14	6639.7	7242.31	6708.49	5968.83	4171.77	5278.61	7997.88	8326.32	5485.89	5418.06	6840.12	7352.34	4584.21	3556.89	7106.72	5002.3	6540.94	8515.46	6819.72	5406.95	5679.12	6400.39	3696.19	3848.53	11370.5	10167.9	5850.26	7815.68
	4671.06	4804.77	6670.24	5122.41	5005.35	5351.13	4258.1	4806.94	4162.66	3662.61	5325.65	4623	7546.34	6282.19	5385.42	5182.57	6456.29	5319.4	3484.54	4237.9	5499.48	6613.78	7227.32	6681.52	5939.79	4162.44	5260.77	7958.83	8289.5	5467.24	5397.15	6809.83	7324.28	4572.88	3553.42	7068.2	4987.44	6503.43	8489.83	6786.4	5388.96	5650.26	6388.07	3690.54	3837.7	11315.9	10119.3	5820.84	7771.54
	4661.46	4786.87	6636.25	5108.83	4996.79	5334.14	4245.3	4797.9	4154.61	3652.87	5298.95	4610.71	7513.42	6265.82	5365.7	5165.17	6442.42	5297.33	3480.29	4230.37	5476.91	6587.99	7212.37	6654.65	5910.94	4153.12	5243.02	7920.04	8252.78	5448.67	5376.33	6779.67	7296.31	4561.58	3549.93	7029.93	4972.64	6466.22	8464.23	6753.28	5371.04	5621.6	6375.74	3684.9	3826.93	11261.7	10070.9	5791.63	7727.69
	4651.87	4769.08	6602.48	5095.28	4988.25	5317.21	4232.56	4788.87	4146.56	3643.18	5272.42	4598.46	7480.61	6249.46	5346.06	5147.85	6428.58	5275.37	3476.03	4222.85	5454.45	6562.33	7197.45	6627.86	5882.28	4143.82	5225.35	7881.5	8216.17	5430.17	5355.59	6749.65	7268.46	4550.32	3546.44	6991.91	4957.9	6429.32	8438.64	6720.37	5353.19	5593.14	6363.4	3679.29	3816.22	11207.7	10022.7	5762.61	7684.14
	4642.28	4751.4	6568.94	5081.77	4979.74	5300.35	4219.89	4779.84	4138.53	3633.53	5246.07	4586.24	7447.92	6233.13	5326.48	5130.61	6414.76	5253.53	3471.77	4215.34	5432.09	6536.8	7182.57	6601.17	5853.81	4134.53	5207.76	7843.23	8179.65	5411.76	5334.95	6719.77	7240.7	4539.1	3542.94	6954.14	4943.23	6392.72	8413.07	6687.67	5335.4	5564.87	6351.05	3673.69	3805.58	11154	9974.81	5733.79	7640.87
	4632.7	4733.83	6535.61	5068.3	4971.24	5283.56	4207.27	4770.81	4130.5	3623.93	5219.89	4574.05	7415.33	6216.8	5306.98	5113.45	6400.97	5231.81	3467.5	4207.86	5409.83	6511.41	7167.72	6574.56	5825.53	4125.25	5190.26	7805.22	8143.24	5393.43	5314.39	6690.04	7213.05	4527.91	3539.43	6916.61	4928.61	6356.42	8387.52	6655.16	5317.69	5536.79	6338.68	3668.11	3794.99	11100.6	9927.09	5705.16	7597.89
	4623.12	4716.38	6502.49	5054.87	4962.75	5266.83	4194.71	4761.8	4122.48	3614.37	5193.88	4561.9	7382.86	6200.49	5287.55	5096.37	6387.19	5210.21	3463.23	4200.38	5387.67	6486.14	7152.92	6548.05	5797.43	4115.99	5172.84	7767.46	8106.93	5375.18	5293.92	6660.44	7185.51	4516.75	3535.91	6879.34	4914.06	6320.41	8361.98	6622.86	5300.03	5508.91	6326.3	3662.55	3784.46	11047.5	9879.6	5676.73	7555.19
	4613.55	4699.03	6469.6	5041.47	4954.29	5250.17	4182.22	4752.78	4114.47	3604.86	5168.05	4549.79	7350.5	6184.2	5268.2	5079.36	6373.44	5188.72	3458.95	4192.92	5365.61	6461	7138.15	6521.63	5769.53	4106.73	5155.51	7729.96	8070.72	5357.01	5273.54	6630.97	7158.06	4505.63	3532.39	6842.31	4899.57	6284.71	8336.47	6590.76	5282.45	5481.23	6313.92	3657.01	3774	10994.7	9832.33	5648.5	7512.78
	4603.99	4681.79	6436.91	5028.11	4945.85	5233.58	4169.78	4743.77	4106.47	3595.39	5142.38	4537.7	7318.25	6167.93	5248.91	5062.44	6359.71	5167.34	3454.67	4185.47	5343.65	6435.99	7123.42	6495.3	5741.81	4097.5	5138.26	7692.72	8034.62	5338.92	5253.25	6601.65	7130.71	4494.55	3528.85	6805.52	4885.15	6249.29	8310.97	6558.85	5264.93	5453.74	6301.52	3651.48	3763.59	10942.2	9785.28	5620.45	7470.66
	4594.43	4664.66	6404.45	5014.79	4937.42	5217.05	4157.41	4734.77	4098.48	3585.98	5116.88	4525.65	7286.12	6151.67	5229.69	5045.59	6346	5146.08	3450.38	4178.04	5321.8	6411.11	7108.72	6469.07	5714.27	4088.27	5121.09	7655.73	7998.61	5320.91	5233.05	6572.47	7103.47	4483.51	3525.31	6768.99	4870.79	6214.17	8285.5	6527.14	5247.48	5426.44	6289.11	3645.97	3753.25	10889.9	9738.44	5592.6	7428.81
	4584.88	4647.64	6372.2	5001.5	4929.02	5200.59	4145.09	4725.77	4090.5	3576.6	5091.56	4513.63	7254.09	6135.42	5210.55	5028.82	6332.31	5124.94	3446.09	4170.62	5300.04	6386.36	7094.07	6442.92	5686.92	4079.06	5104	7618.99	7962.71	5302.98	5212.94	6543.42	7076.33	4472.5	3521.75	6732.69	4856.48	6179.34	8260.04	6495.63	5230.1	5399.33	6276.68	3640.48	3742.96	10838	9691.83	5564.94	7387.25
	4575.33	4630.73	6340.16	4988.25	4920.63	5184.2	4132.84	4716.77	4082.53	3567.28	5066.4	4501.65	7222.18	6119.19	5191.48	5012.13	6318.64	5103.91	3441.79	4163.21	5278.39	6361.73	7079.45	6416.87	5659.76	4069.87	5087	7582.5	7926.91	5285.14	5192.91	6514.51	7049.29	4461.53	3518.19	6696.64	4842.25	6144.8	8234.6	6464.32	5212.78	5372.41	6264.25	3635.01	3732.74	10786.3	9645.43	5537.47	7345.96
	4565.79	4613.93	6308.34	4975.04	4912.26	5167.87	4120.64	4707.79	4074.56	3557.99	5041.41	4489.7	7190.37	6102.98	5172.48	4995.51	6305	5082.99	3437.48	4155.82	5256.83	6337.24	7064.87	6390.91	5632.78	4060.69	5070.08	7546.26	7891.2	5267.37	5172.98	6485.74	7022.35	4450.6	3514.61	6660.84	4828.07	6110.55	8209.18	6433.2	5195.53	5345.68	6251.8	3629.56	3722.57	10734.9	9599.24	5510.19	7304.95
	4556.25	4597.23	6276.73	4961.86	4903.9	5151.61	4108.51	4698.8	4066.61	3548.76	5016.58	4477.78	7158.68	6086.78	5153.55	4978.97	6291.38	5062.19	3433.17	4148.44	5235.38	6312.87	7050.32	6365.03	5605.98	4051.52	5053.24	7510.27	7855.6	5249.68	5153.13	6457.1	6995.5	4439.71	3511.03	6625.27	4813.95	6076.59	8183.79	6402.27	5178.35	5319.14	6239.35	3624.12	3712.47	10683.8	9553.28	5483.1	7264.22
	4546.72	4580.64	6245.33	4948.72	4895.56	5135.41	4096.43	4689.82	4058.66	3539.57	4991.93	4465.9	7127.1	6070.6	5134.69	4962.51	6277.77	5041.51	3428.85	4141.08	5214.02	6288.62	7035.82	6339.26	5579.37	4042.37	5036.49	7474.53	7820.1	5232.07	5133.36	6428.6	6968.76	4428.85	3507.44	6589.95	4799.9	6042.91	8158.41	6371.54	5161.23	5292.79	6226.88	3618.7	3702.43	10633	9507.52	5456.19	7223.76
	4537.2	4564.16	6214.14	4935.62	4887.24	5119.28	4084.42	4680.85	4050.73	3530.42	4967.44	4454.05	7095.63	6054.43	5115.9	4946.13	6264.19	5020.94	3424.53	4133.72	5192.76	6264.5	7021.35	6313.57	5552.94	4033.23	5019.82	7439.03	7784.71	5214.54	5113.69	6400.24	6942.12	4418.03	3503.84	6554.86	4785.91	6009.52	8133.05	6341	5144.19	5266.62	6214.4	3613.3	3692.44	10582.4	9461.98	5429.47	7183.58
	4527.68	4547.78	6183.16	4922.55	4878.94	5103.21	4072.46	4671.88	4042.8	3521.32	4943.12	4442.23	7064.27	6038.27	5097.18	4929.83	6250.63	5000.48	3420.19	4126.39	5171.61	6240.51	7006.92	6287.97	5526.69	4024.11	5003.23	7403.78	7749.41	5197.09	5094.1	6372.02	6915.57	4407.25	3500.22	6520.02	4771.98	5976.4	8107.72	6310.65	5127.2	5240.65	6201.9	3607.92	3682.52	10532.2	9416.65	5402.94	7143.67
	4518.16	4531.51	6152.4	4909.52	4870.66	5087.21	4060.57	4662.92	4034.89	3512.27	4918.96	4430.45	7033.03	6022.13	5078.54	4913.6	6237.09	4980.13	3415.85	4119.06	5150.55	6216.64	6992.53	6262.47	5500.62	4015	4986.72	7368.78	7714.21	5179.72	5074.6	6343.92	6889.13	4396.51	3496.6	6485.41	4758.11	5943.57	8082.4	6280.49	5110.29	5214.86	6189.4	3602.55	3672.66	10482.2	9371.53	5376.59	7104.03
	4508.65	4515.35	6121.84	4896.52	4862.39	5071.27	4048.73	4653.96	4026.98	3503.26	4894.97	4418.7	7001.89	6006.01	5059.97	4897.45	6223.57	4959.9	3411.51	4111.75	5129.59	6192.9	6978.17	6237.05	5474.73	4005.91	4970.29	7334.02	7679.11	5162.43	5055.19	6315.97	6862.78	4385.81	3492.97	6451.05	4744.3	5911.01	8057.11	6250.52	5093.44	5189.25	6176.88	3597.2	3662.85	10432.5	9326.63	5350.42	7064.66
	4499.15	4499.29	6091.49	4883.56	4854.13	5055.39	4036.95	4645.01	4019.09	3494.3	4871.14	4406.98	6970.87	5989.89	5041.47	4881.38	6210.08	4939.77	3407.16	4104.45	5108.73	6169.28	6963.86	6211.73	5449.02	3996.83	4953.95	7299.5	7644.12	5145.22	5035.86	6288.15	6836.53	4375.14	3489.32	6416.92	4730.55	5878.74	8031.84	6220.73	5076.66	5163.83	6164.35	3591.87	3653.11	10383.1	9281.93	5324.44	7025.56
	4489.65	4483.33	6061.35	4870.63	4845.9	5039.58	4025.24	4636.06	4011.2	3485.38	4847.47	4395.29	6939.95	5973.8	5023.03	4865.39	6196.6	4919.77	3402.8	4097.17	5087.97	6145.79	6949.58	6186.5	5423.49	3987.76	4937.68	7265.22	7609.22	5128.09	5016.63	6260.46	6810.38	4364.52	3485.67	6383.02	4716.87	5846.73	8006.59	6191.14	5059.94	5138.59	6151.81	3586.56	3643.43	10334	9237.44	5298.64	6986.72
	4480.16	4467.48	6031.41	4857.74	4837.68	5023.84	4013.58	4627.12	4003.33	3476.5	4823.97	4383.64	6909.15	5957.71	5004.67	4849.47	6183.14	4899.87	3398.43	4089.9	5067.31	6122.42	6935.34	6161.36	5398.14	3978.72	4921.5	7231.18	7574.42	5111.03	4997.47	6232.91	6784.32	4353.93	3482	6349.37	4703.24	5815.01	7981.37	6161.73	5043.29	5113.54	6139.26	3581.26	3633.81	10285.1	9193.16	5273.02	6948.15
	4470.67	4451.73	6001.69	4844.88	4829.47	5008.15	4001.98	4618.19	3995.47	3467.67	4800.63	4372.02	6878.45	5941.64	4986.39	4833.63	6169.7	4880.08	3394.05	4082.64	5046.74	6099.17	6921.13	6136.31	5372.96	3969.68	4905.4	7197.38	7539.73	5094.05	4978.41	6205.5	6758.36	4343.38	3478.33	6315.94	4689.68	5783.55	7956.16	6132.5	5026.71	5088.66	6126.69	3575.98	3624.24	10236.5	9149.08	5247.58	6909.84
	4461.19	4436.09	5972.16	4832.06	4821.28	4992.53	3990.44	4609.26	3987.62	3458.89	4777.45	4360.43	6847.87	5925.59	4968.17	4817.86	6156.29	4860.41	3389.67	4075.39	5026.28	6076.04	6906.97	6111.35	5347.96	3960.67	4889.38	7163.82	7505.13	5077.16	4959.43	6178.22	6732.5	4332.88	3474.64	6282.75	4676.18	5752.36	7930.98	6103.46	5010.19	5063.97	6114.12	3570.72	3614.74	10188.2	9105.22	5222.32	6871.8
	4451.71	4420.54	5942.84	4819.27	4813.11	4976.98	3978.96	4600.33	3979.78	3450.15	4754.43	4348.88	6817.4	5909.54	4950.02	4802.18	6142.89	4840.84	3385.28	4068.16	5005.91	6053.04	6892.84	6086.48	5323.14	3951.67	4873.44	7130.49	7470.64	5060.34	4940.54	6151.07	6706.73	4322.41	3470.94	6249.8	4662.74	5721.45	7905.83	6074.6	4993.74	5039.46	6101.53	3565.47	3605.29	10140.2	9061.56	5197.24	6834.01
	4442.24	4405.1	5913.73	4806.52	4804.95	4961.49	3967.54	4591.41	3971.95	3441.46	4731.57	4337.36	6787.04	5893.52	4931.95	4786.57	6129.51	4821.39	3380.88	4060.94	4985.64	6030.16	6878.76	6061.71	5298.49	3942.68	4857.59	7097.4	7436.26	5043.59	4921.74	6124.06	6681.06	4311.98	3467.23	6217.07	4649.36	5690.8	7880.7	6045.93	4977.36	5015.13	6088.93	3560.24	3595.91	10092.5	9018.1	5172.33	6796.49
	4432.78	4389.76	5884.82	4793.8	4796.81	4946.06	3956.17	4582.5	3964.13	3432.81	4708.87	4325.87	6756.79	5877.51	4913.95	4771.03	6116.16	4802.05	3376.48	4053.74	4965.47	6007.4	6864.71	6037.03	5274.02	3933.71	4841.81	7064.54	7401.97	5026.93	4903.02	6097.18	6655.49	4301.59	3463.52	6184.58	4636.04	5660.41	7855.59	6017.44	4961.04	4990.98	6076.32	3555.03	3586.58	10045	8974.86	5147.6	6759.23
	4423.32	4374.52	5856.11	4781.12	4788.68	4930.7	3944.87	4573.6	3956.33	3424.2	4686.33	4314.42	6726.66	5861.51	4896.03	4755.58	6102.83	4782.82	3372.06	4046.55	4945.4	5984.76	6850.7	6012.44	5249.72	3924.76	4826.11	7031.92	7367.8	5010.34	4884.39	6070.44	6630.01	4291.25	3459.79	6152.31	4622.78	5630.29	7830.52	5989.13	4944.79	4967	6063.7	3549.84	3577.31	9997.8	8931.82	5123.05	6722.23
	4413.87	4359.38	5827.6	4768.48	4780.56	4915.39	3933.62	4564.7	3948.54	3415.64	4663.95	4303	6696.64	5845.53	4878.17	4740.2	6089.52	4763.69	3367.65	4039.37	4925.42	5962.24	6836.73	5987.95	5225.59	3915.83	4810.5	6999.52	7333.73	4993.84	4865.85	6043.83	6604.64	4280.94	3456.05	6120.27	4609.58	5600.43	7805.47	5961	4928.6	4943.2	6051.08	3544.66	3568.1	9950.88	8888.99	5098.67	6685.48
	4404.43	4344.34	5799.3	4755.87	4772.46	4900.16	3922.43	4555.81	3940.76	3407.12	4641.73	4291.61	6666.73	5829.57	4860.4	4724.89	6076.23	4744.68	3363.22	4032.21	4905.55	5939.85	6822.8	5963.56	5201.64	3906.92	4794.96	6967.36	7299.77	4977.41	4847.39	6017.36	6579.36	4270.68	3452.3	6088.46	4596.45	5570.83	7780.45	5933.06	4912.48	4919.58	6038.44	3539.5	3558.95	9904.23	8846.37	5074.46	6648.99
	4395	4329.4	5771.19	4743.29	4764.38	4884.98	3911.31	4546.93	3932.99	3398.65	4619.67	4280.25	6636.94	5813.63	4842.69	4709.66	6062.96	4725.78	3358.8	4025.06	4885.78	5917.58	6808.9	5939.25	5177.85	3898.03	4779.51	6935.42	7265.92	4961.05	4829.03	5991.02	6554.18	4260.45	3448.54	6056.88	4583.37	5541.49	7755.47	5905.29	4896.43	4896.13	6025.79	3534.36	3549.86	9857.86	8803.95	5050.43	6612.75
	4385.57	4314.56	5743.28	4730.75	4756.31	4869.87	3900.23	4538.05	3925.24	3390.22	4597.76	4268.93	6607.26	5797.7	4825.07	4694.51	6049.72	4706.99	3354.36	4017.93	4866.1	5895.42	6795.05	5915.05	5154.24	3889.15	4764.14	6903.71	7232.18	4944.78	4810.75	5964.82	6529.1	4250.27	3444.77	6025.52	4570.36	5512.4	7730.51	5877.71	4880.44	4872.86	6013.14	3529.23	3540.82	9811.75	8761.75	5026.57	6576.77
	4376.15	4299.81	5715.57	4718.25	4748.25	4854.83	3889.22	4529.18	3917.5	3381.84	4576.01	4257.65	6577.7	5781.79	4807.52	4679.44	6036.5	4688.31	3349.92	4010.81	4846.53	5873.39	6781.24	5890.94	5130.8	3880.3	4748.84	6872.23	7198.56	4928.58	4792.56	5938.75	6504.11	4240.13	3441	5994.39	4557.41	5483.56	7705.59	5850.31	4864.52	4849.75	6000.48	3524.12	3531.84	9765.92	8719.75	5002.88	6541.04
	4366.74	4285.16	5688.06	4705.78	4740.21	4839.84	3878.27	4520.33	3909.77	3373.5	4554.41	4246.4	6548.25	5765.9	4790.04	4664.44	6023.3	4669.74	3345.48	4003.71	4827.05	5851.48	6767.46	5866.93	5107.52	3871.46	4733.63	6840.97	7165.05	4912.46	4774.46	5912.82	6479.22	4230.03	3437.21	5963.48	4544.52	5454.98	7680.7	5823.08	4848.66	4826.83	5987.81	3519.03	3522.92	9720.35	8677.96	4979.36	6505.56
	4357.34	4270.61	5660.74	4693.35	4732.18	4824.92	3867.37	4511.48	3902.06	3365.2	4532.97	4235.18	6518.92	5750.03	4772.64	4649.51	6010.12	4651.27	3341.03	3996.62	4807.67	5829.68	6753.73	5843.02	5084.42	3862.64	4718.5	6809.93	7131.65	4896.42	4756.44	5887.03	6454.44	4219.97	3433.41	5932.79	4531.69	5426.65	7655.85	5796.03	4832.87	4804.07	5975.14	3513.96	3514.06	9675.05	8636.38	4956.01	6470.33
	4347.95	4256.16	5633.62	4680.95	4724.16	4810.06	3856.54	4502.64	3894.37	3356.95	4511.69	4223.99	6489.7	5734.18	4755.32	4634.66	5996.97	4632.92	3336.58	3989.55	4788.4	5808.01	6740.03	5819.2	5061.48	3853.85	4703.45	6779.11	7098.37	4880.45	4738.52	5861.37	6429.75	4209.95	3429.61	5902.32	4518.93	5398.57	7631.03	5769.17	4817.14	4781.48	5962.46	3508.9	3505.25	9630.02	8595.01	4932.83	6435.36
	4338.56	4241.8	5606.69	4668.58	4716.16	4795.27	3845.76	4493.81	3886.68	3348.74	4490.56	4212.85	6460.61	5718.35	4738.08	4619.89	5983.84	4614.67	3332.12	3982.49	4769.22	5786.46	6726.38	5795.49	5038.71	3845.08	4688.47	6748.52	7065.2	4864.56	4720.68	5835.85	6405.16	4199.98	3425.79	5872.07	4506.22	5370.73	7606.24	5742.48	4801.48	4759.07	5949.78	3503.85	3496.5	9585.26	8553.84	4909.81	6400.63
	4329.19	4227.54	5579.96	4656.26	4708.17	4780.54	3835.03	4484.98	3879.02	3340.58	4469.58	4201.73	6431.62	5702.54	4720.91	4605.19	5970.74	4596.53	3327.66	3975.45	4750.14	5765.02	6712.77	5771.87	5016.11	3836.33	4673.58	6718.15	7032.16	4848.75	4702.94	5810.46	6380.67	4190.04	3421.97	5842.05	4493.57	5343.14	7581.49	5715.96	4785.88	4736.82	5937.09	3498.83	3487.8	9540.76	8512.89	4886.97	6366.14
	4319.82	4213.37	5553.42	4643.97	4700.19	4765.87	3824.37	4476.17	3871.36	3332.45	4448.75	4190.65	6402.76	5686.75	4703.82	4590.57	5957.66	4578.5	3323.19	3968.43	4731.17	5743.71	6699.19	5748.35	4993.67	3827.6	4658.77	6687.99	6999.23	4833.01	4685.28	5785.21	6356.27	4180.15	3418.14	5812.24	4480.99	5315.79	7556.79	5689.62	4770.35	4714.74	5924.39	3493.82	3479.16	9496.52	8472.14	4864.28	6331.91
	4310.47	4199.29	5527.07	4631.71	4692.22	4751.26	3813.77	4467.37	3863.73	3324.38	4428.08	4179.6	6374.01	5670.98	4686.81	4576.02	5944.6	4560.58	3318.72	3961.42	4712.29	5722.51	6685.66	5724.93	4971.39	3818.89	4644.04	6658.05	6966.42	4817.36	4667.71	5760.09	6331.98	4170.31	3414.3	5782.64	4468.47	5288.69	7532.12	5663.46	4754.88	4692.83	5911.69	3488.83	3470.58	9452.55	8431.6	4841.77	6297.92
	4301.13	4185.31	5500.92	4619.49	4684.27	4736.72	3803.22	4458.58	3856.11	3316.34	4407.56	4168.59	6345.39	5655.23	4669.88	4561.55	5931.57	4542.77	3314.25	3954.42	4693.51	5701.43	6672.16	5701.61	4949.28	3810.2	4629.38	6628.33	6933.73	4801.77	4650.23	5735.12	6307.78	4160.5	3410.45	5753.26	4456.01	5261.82	7507.48	5637.48	4739.48	4671.08	5898.99	3483.85	3462.05	9408.84	8391.27	4819.42	6264.17
	4291.79	4171.43	5474.95	4607.31	4676.33	4722.24	3792.73	4449.8	3848.5	3308.35	4387.18	4157.62	6316.88	5639.5	4653.03	4547.15	5918.56	4525.06	3309.78	3947.45	4674.84	5680.47	6658.71	5678.4	4927.33	3801.54	4614.81	6598.82	6901.16	4786.27	4632.83	5710.27	6283.69	4150.74	3406.59	5724.1	4443.61	5235.19	7482.89	5611.67	4724.14	4649.5	5886.28	3478.89	3453.58	9365.39	8351.15	4797.23	6230.66
	4282.47	4157.63	5449.17	4595.16	4668.41	4707.82	3782.29	4441.03	3840.91	3300.4	4366.96	4146.68	6288.48	5623.8	4636.25	4532.83	5905.58	4507.47	3305.3	3940.49	4656.26	5659.62	6645.3	5655.28	4905.55	3792.9	4600.32	6569.53	6868.71	4770.84	4615.53	5685.57	6259.69	4141.02	3402.73	5695.15	4431.27	5208.8	7458.35	5586.03	4708.87	4628.09	5873.57	3473.95	3445.17	9322.2	8311.24	4775.2	6197.4
	4273.16	4143.93	5423.59	4583.04	4660.49	4693.47	3771.92	4432.27	3833.34	3292.5	4346.89	4135.77	6260.21	5608.11	4619.56	4518.58	5892.62	4489.98	3300.82	3933.55	4637.79	5638.9	6631.93	5632.26	4883.92	3784.29	4585.9	6540.45	6836.39	4755.48	4598.32	5661	6235.8	4131.34	3398.85	5666.42	4419	5182.65	7433.84	5560.56	4693.66	4606.83	5860.86	3469.02	3436.8	9279.28	8271.53	4753.34	6164.37
	4263.86	4130.32	5398.19	4570.97	4652.59	4679.18	3761.6	4423.52	3825.78	3284.64	4326.97	4124.9	6232.06	5592.45	4602.95	4504.41	5879.69	4472.59	3296.33	3926.62	4619.41	5618.29	6618.6	5609.35	4862.46	3775.7	4571.57	6511.58	6804.19	4740.2	4581.19	5636.56	6212	4121.71	3394.97	5637.89	4406.78	5156.73	7409.37	5535.27	4678.52	4585.74	5848.15	3464.11	3428.5	9236.61	8232.03	4731.63	6131.59
	4254.57	4116.8	5372.98	4558.92	4644.69	4664.95	3751.34	4414.79	3818.24	3276.82	4307.2	4114.06	6204.02	5576.82	4586.42	4490.31	5866.78	4455.31	3291.85	3919.71	4601.14	5597.8	6605.31	5586.54	4841.16	3767.13	4557.31	6482.92	6772.12	4725	4564.16	5612.26	6188.3	4112.12	3391.08	5609.58	4394.63	5131.04	7384.95	5510.15	4663.44	4564.82	5835.43	3459.21	3420.25	9194.2	8192.74	4710.09	6099.04
	4245.3	4103.37	5347.95	4546.92	4636.81	4650.78	3741.13	4406.06	3810.72	3269.04	4287.57	4103.26	6176.11	5561.2	4569.97	4476.28	5853.9	4438.14	3287.36	3912.82	4582.96	5577.42	6592.06	5563.83	4820.01	3758.59	4543.13	6454.46	6740.17	4709.88	4547.21	5588.1	6164.7	4102.58	3387.18	5581.48	4382.54	5105.58	7360.58	5485.21	4648.42	4544.05	5822.72	3454.33	3412.05	9152.04	8153.66	4688.7	6066.73
	4236.03	4090.03	5323.11	4534.95	4628.94	4636.68	3730.99	4397.35	3803.21	3261.31	4268.09	4092.5	6148.31	5545.61	4553.59	4462.33	5841.05	4421.08	3282.88	3905.94	4564.89	5557.16	6578.86	5541.22	4799.03	3750.07	4529.03	6426.22	6708.35	4694.82	4530.35	5564.07	6141.2	4093.08	3383.28	5553.58	4370.51	5080.35	7336.25	5460.43	4633.47	4523.45	5810	3449.47	3403.91	9110.14	8114.79	4667.48	6034.66
	4226.78	4076.78	5298.46	4523.01	4621.09	4622.63	3720.9	4388.65	3795.72	3253.62	4248.76	4081.77	6120.64	5530.05	4537.31	4448.45	5828.22	4404.12	3278.39	3899.09	4546.91	5537.02	6565.69	5518.72	4778.2	3741.58	4515.01	6398.18	6676.65	4679.85	4513.58	5540.18	6117.8	4083.62	3379.37	5525.9	4358.54	5055.34	7311.96	5435.83	4618.59	4503	5797.28	3444.62	3395.82	9068.5	8076.12	4646.41	6002.82
	4217.54	4063.62	5273.98	4511.11	4613.24	4608.65	3710.86	4379.97	3788.25	3245.97	4229.58	4071.07	6093.08	5514.51	4521.1	4434.65	5815.42	4387.27	3273.9	3892.25	4529.04	5517	6552.57	5496.32	4757.53	3733.12	4501.07	6370.35	6645.08	4664.95	4496.91	5516.42	6094.5	4074.2	3375.45	5498.42	4346.63	5030.56	7287.73	5411.39	4603.76	4482.72	5784.56	3439.79	3387.78	9027.11	8037.66	4625.5	5971.21
	4208.31	4050.54	5249.7	4499.25	4605.4	4594.74	3700.89	4371.29	3780.8	3238.37	4210.54	4060.42	6065.65	5498.99	4504.97	4420.92	5802.64	4370.52	3269.41	3885.43	4511.26	5497.08	6539.49	5474.02	4737.02	3724.68	4487.21	6342.72	6613.65	4650.12	4480.32	5492.8	6071.3	4064.84	3371.52	5471.14	4334.78	5006.01	7263.54	5387.13	4589	4462.59	5771.85	3434.98	3379.8	8985.97	7999.41	4604.74	5939.84
	4199.1	4037.56	5225.59	4487.42	4597.58	4580.88	3690.97	4362.63	3773.36	3230.81	4191.64	4049.79	6038.33	5483.5	4488.93	4407.26	5789.89	4353.88	3264.91	3878.62	4493.59	5477.29	6526.45	5451.83	4716.66	3716.27	4473.43	6315.29	6582.34	4635.37	4463.82	5469.32	6048.2	4055.51	3367.58	5444.07	4323	4981.68	7239.39	5363.03	4574.31	4442.62	5759.13	3430.18	3371.87	8945.09	7961.37	4584.14	5908.7
	4189.9	4024.66	5201.67	4475.63	4589.76	4567.09	3681.11	4353.99	3765.95	3223.29	4172.89	4039.21	6011.14	5468.04	4472.97	4393.68	5777.17	4337.34	3260.42	3871.84	4476.02	5457.61	6513.45	5429.74	4696.46	3707.88	4459.72	6288.07	6551.16	4620.7	4447.41	5445.97	6025.2	4046.23	3363.64	5417.21	4311.27	4957.57	7215.3	5339.1	4559.68	4422.81	5746.42	3425.4	3364	8904.45	7923.53	4563.69	5877.78
	4180.71	4011.85	5177.92	4463.87	4581.96	4553.36	3671.3	4345.35	3758.55	3215.81	4154.29	4028.66	5984.07	5452.6	4457.09	4380.17	5764.47	4320.91	3255.93	3865.07	4458.54	5438.04	6500.5	5407.75	4676.42	3699.52	4446.09	6261.05	6520.11	4606.1	4431.09	5422.76	6002.3	4036.99	3359.69	5390.54	4299.61	4933.68	7191.26	5315.34	4545.11	4403.15	5733.7	3420.63	3356.18	8864.07	7885.9	4543.4	5847.1
	4171.54	3999.13	5154.36	4452.15	4574.16	4539.69	3661.55	4336.73	3751.17	3208.37	4135.83	4018.14	5957.12	5437.18	4441.3	4366.73	5751.81	4304.58	3251.44	3858.32	4441.17	5418.59	6487.58	5385.87	4656.52	3691.19	4432.54	6234.23	6489.19	4591.57	4414.85	5399.68	5979.5	4027.8	3355.74	5364.08	4288.01	4910	7167.27	5291.75	4530.6	4383.65	5720.99	3415.88	3348.41	8823.93	7848.48	4523.26	5816.64
	4162.38	3986.5	5130.97	4440.47	4566.38	4526.08	3651.86	4328.13	3743.81	3200.98	4117.5	4007.66	5930.29	5421.8	4425.58	4353.37	5739.16	4288.36	3246.94	3851.59	4423.9	5399.25	6474.71	5364.1	4636.78	3682.89	4419.07	6207.6	6458.4	4577.12	4398.71	5376.74	5956.8	4018.66	3351.77	5337.82	4276.47	4886.55	7143.33	5268.32	4516.16	4364.3	5708.28	3411.14	3340.69	8784.05	7811.26	4503.27	5786.42
	4153.24	3973.95	5107.77	4428.82	4558.61	4512.53	3642.22	4319.53	3736.47	3193.63	4099.33	3997.22	5903.58	5406.44	4409.95	4340.08	5726.55	4272.24	3242.45	3844.88	4406.73	5380.03	6461.88	5342.43	4617.19	3674.62	4405.68	6181.18	6427.75	4562.75	4382.66	5353.93	5934.19	4009.56	3347.81	5311.76	4264.99	4863.3	7119.44	5245.06	4501.78	4345.1	5695.58	3406.42	3333.03	8744.41	7774.25	4483.43	5756.41
	4144.1	3961.48	5084.74	4417.2	4550.84	4499.05	3632.64	4310.96	3729.15	3186.32	4081.29	3986.81	5876.99	5391.1	4394.41	4326.86	5713.97	4256.23	3237.96	3838.19	4389.65	5360.92	6449.09	5320.86	4597.76	3666.37	4392.36	6154.95	6397.22	4548.44	4366.7	5331.26	5911.69	4000.5	3343.83	5285.89	4253.58	4840.27	7095.6	5221.97	4487.46	4326.06	5682.88	3401.72	3325.42	8705.01	7737.44	4463.74	5726.63
	4134.99	3949.1	5061.89	4405.63	4543.09	4485.63	3623.11	4302.39	3721.85	3179.05	4063.39	3976.44	5850.53	5375.8	4378.95	4313.72	5701.41	4240.32	3233.47	3831.52	4372.68	5341.92	6436.35	5299.4	4578.47	3658.15	4379.12	6128.91	6366.84	4534.21	4350.82	5308.72	5889.29	3991.49	3339.85	5260.23	4242.22	4817.46	7071.82	5199.04	4473.21	4307.17	5670.18	3397.03	3317.86	8665.86	7700.84	4444.21	5697.08
	4125.89	3936.81	5039.21	4394.08	4535.34	4472.27	3613.64	4293.85	3714.57	3171.83	4045.64	3966.11	5824.18	5360.52	4363.57	4300.64	5688.88	4224.51	3228.98	3824.86	4355.81	5323.03	6423.65	5278.05	4559.34	3649.96	4365.96	6103.07	6336.58	4520.06	4335.04	5286.32	5866.99	3982.53	3335.86	5234.76	4230.93	4794.85	7048.09	5176.27	4459.02	4288.43	5657.48	3392.35	3310.35	8626.96	7664.44	4424.82	5667.74
	4116.8	3924.6	5016.71	4382.58	4527.6	4458.97	3604.23	4285.31	3707.3	3164.65	4028.02	3955.81	5797.96	5345.27	4348.28	4287.64	5676.38	4208.8	3224.49	3818.23	4339.04	5304.26	6410.99	5256.8	4540.35	3641.81	4352.88	6077.42	6306.46	4505.98	4319.34	5264.05	5844.78	3973.61	3331.87	5209.49	4219.69	4772.46	7024.41	5153.67	4444.89	4269.84	5644.79	3387.7	3302.9	8588.3	7628.25	4405.58	5638.63
	4107.73	3912.47	4994.38	4371.11	4519.88	4445.73	3594.87	4276.8	3700.06	3157.5	4010.54	3945.55	5771.86	5330.05	4333.07	4274.71	5663.91	4193.2	3220.01	3811.61	4322.37	5285.6	6398.37	5235.66	4521.51	3633.68	4339.87	6051.97	6276.48	4491.97	4303.74	5241.91	5822.68	3964.73	3327.87	5184.41	4208.52	4750.27	7000.79	5131.23	4430.83	4251.4	5632.11	3383.05	3295.49	8549.88	7592.26	4386.48	5609.74
	4098.68	3900.43	4972.23	4359.67	4512.16	4432.55	3585.57	4268.3	3692.84	3150.4	3993.2	3935.32	5745.88	5314.86	4317.94	4261.86	5651.47	4177.7	3215.52	3805.01	4305.79	5267.05	6385.8	5214.63	4502.83	3625.58	4326.94	6026.7	6246.63	4478.04	4288.22	5219.91	5800.68	3955.9	3323.86	5159.52	4197.41	4728.28	6977.23	5108.95	4416.82	4233.1	5619.43	3378.43	3288.14	8511.7	7556.48	4367.54	5581.07
	4089.64	3888.47	4950.25	4348.27	4504.45	4419.44	3576.33	4259.81	3685.64	3143.35	3976	3925.13	5720.02	5299.7	4302.9	4249.07	5639.05	4162.3	3211.04	3798.44	4289.32	5248.62	6373.27	5193.7	4484.29	3617.51	4314.09	6001.63	6216.92	4464.18	4272.79	5198.05	5778.77	3947.12	3319.85	5134.83	4186.36	4706.51	6953.72	5086.83	4402.88	4214.96	5606.75	3373.82	3280.84	8473.76	7520.9	4348.73	5552.61
	4080.61	3876.59	4928.44	4336.91	4496.75	4406.38	3567.14	4251.34	3678.46	3136.33	3958.94	3914.98	5694.29	5284.56	4287.95	4236.36	5626.67	4147.01	3206.56	3791.88	4272.95	5230.29	6360.78	5172.88	4465.89	3609.47	4301.31	5976.74	6187.34	4450.39	4257.46	5176.31	5756.97	3938.39	3315.83	5110.33	4175.37	4684.93	6930.27	5064.88	4389	4196.96	5594.09	3369.22	3273.59	8436.07	7485.53	4330.08	5524.37
	4071.61	3864.79	4906.8	4325.58	4489.06	4393.39	3558	4242.89	3671.3	3129.35	3942.01	3904.87	5668.68	5269.46	4273.08	4223.72	5614.31	4131.82	3202.09	3785.34	4256.67	5212.08	6348.33	5152.16	4447.64	3601.46	4288.61	5952.04	6157.9	4436.68	4242.21	5154.72	5735.26	3929.7	3311.81	5086.02	4164.44	4663.56	6906.88	5043.08	4375.19	4179.11	5581.42	3364.64	3266.39	8398.61	7450.36	4311.57	5496.35
	4062.61	3853.08	4885.33	4314.29	4481.37	4380.45	3548.92	4234.45	3664.16	3122.42	3925.22	3894.79	5643.19	5254.39	4258.29	4211.15	5601.98	4116.72	3197.61	3778.83	4240.5	5193.98	6335.93	5131.55	4429.54	3593.48	4275.99	5927.53	6128.6	4423.04	4227.05	5133.25	5713.66	3921.05	3307.78	5061.9	4153.58	4642.39	6883.55	5021.45	4361.43	4161.41	5568.77	3360.07	3259.24	8361.39	7415.39	4293.2	5468.54
	4053.64	3841.44	4864.03	4303.04	4473.7	4367.58	3539.9	4226.03	3657.05	3115.53	3908.57	3884.75	5617.82	5239.34	4243.6	4198.65	5589.69	4101.73	3193.14	3772.33	4224.43	5175.99	6323.57	5111.05	4411.58	3585.54	4263.45	5903.21	6099.43	4409.47	4211.98	5111.92	5692.15	3912.46	3303.75	5037.97	4142.77	4621.42	6860.27	4999.97	4347.74	4143.85	5556.12	3355.52	3252.14	8324.4	7380.62	4274.97	5440.95
	4044.68	3829.89	4842.9	4291.82	4466.03	4354.77	3530.93	4217.62	3649.95	3108.67	3892.05	3874.74	5592.57	5224.33	4228.98	4186.22	5577.42	4086.84	3188.67	3765.85	4208.45	5158.1	6311.26	5090.66	4393.77	3577.62	4250.98	5879.07	6070.4	4395.97	4197	5090.72	5670.74	3903.91	3299.71	5014.23	4132.03	4600.65	6837.06	4978.66	4334.11	4126.43	5543.48	3350.99	3245.09	8287.65	7346.06	4256.89	5413.57
	4035.74	3818.42	4821.94	4280.63	4458.37	4342.02	3522.01	4209.24	3642.88	3101.86	3875.66	3864.77	5567.45	5209.34	4214.45	4173.86	5565.18	4072.06	3184.2	3759.4	4192.58	5140.33	6298.98	5070.37	4376.1	3569.74	4238.58	5855.11	6041.52	4382.55	4182.1	5069.66	5649.43	3895.4	3295.67	4990.67	4121.34	4580.07	6813.9	4957.5	4320.54	4109.16	5530.85	3346.47	3238.1	8251.13	7311.7	4238.94	5386.39
	4026.82	3807.02	4801.15	4269.48	4450.72	4329.33	3513.16	4200.87	3635.83	3095.09	3859.41	3854.84	5542.45	5194.39	4200.01	4161.58	5552.97	4057.37	3179.74	3752.96	4176.8	5122.67	6286.76	5050.19	4358.57	3561.89	4226.26	5831.34	6012.77	4369.2	4167.3	5048.73	5628.23	3886.94	3291.62	4967.3	4110.72	4559.69	6790.81	4936.5	4307.03	4092.03	5518.22	3341.96	3231.15	8214.85	7277.54	4221.14	5359.43
	4017.91	3795.71	4780.52	4258.37	4443.07	4316.7	3504.35	4192.52	3628.8	3088.36	3843.29	3844.95	5517.57	5179.47	4185.66	4149.36	5540.79	4042.78	3175.28	3746.55	4161.12	5105.12	6274.57	5030.12	4341.19	3554.08	4214.02	5807.74	5984.15	4355.92	4152.59	5027.93	5607.12	3878.53	3287.57	4944.12	4100.16	4539.51	6767.77	4915.66	4293.58	4075.05	5505.6	3337.47	3224.25	8178.8	7243.58	4203.48	5332.68
	4009.02	3784.48	4760.05	4247.29	4435.44	4304.13	3495.6	4184.18	3621.8	3081.67	3827.31	3835.09	5492.81	5164.58	4171.39	4137.22	5528.65	4028.29	3170.83	3740.15	4145.54	5087.67	6262.43	5010.16	4323.94	3546.29	4201.86	5784.33	5955.68	4342.71	4137.96	5007.26	5586.11	3870.17	3283.51	4921.12	4089.66	4519.52	6744.8	4894.97	4280.2	4058.2	5493	3333	3217.4	8142.99	7209.82	4185.96	5306.14
	4000.15	3773.32	4739.76	4236.25	4427.81	4291.62	3486.91	4175.87	3614.81	3075.03	3811.45	3825.27	5468.18	5149.73	4157.2	4125.15	5516.53	4013.9	3166.38	3733.78	4130.07	5070.34	6250.33	4990.3	4306.84	3538.54	4189.77	5761.1	5927.35	4329.58	4123.43	4986.73	5565.2	3861.85	3279.45	4898.3	4079.22	4499.71	6721.89	4874.44	4266.87	4041.5	5480.4	3328.54	3210.6	8107.4	7176.26	4168.57	5279.8
	3991.3	3762.24	4719.62	4225.25	4420.19	4279.17	3478.27	4167.57	3607.85	3068.42	3795.73	3815.49	5443.67	5134.9	4143.11	4113.14	5504.44	3999.62	3161.93	3727.43	4114.68	5053.11	6238.28	4970.55	4289.88	3530.82	4177.75	5738.05	5899.16	4316.52	4108.98	4966.33	5544.38	3853.58	3275.38	4875.67	4068.84	4480.1	6699.04	4854.06	4253.61	4024.93	5467.81	3324.09	3203.85	8072.04	7142.91	4151.32	5253.67
	3982.46	3751.24	4699.65	4214.28	4412.57	4266.78	3469.68	4159.29	3600.91	3061.85	3780.14	3805.74	5419.28	5120.11	4129.1	4101.21	5492.39	3985.43	3157.49	3721.1	4099.4	5035.99	6226.27	4950.91	4273.06	3523.14	4165.82	5715.17	5871.11	4303.52	4094.62	4946.06	5523.67	3845.36	3271.31	4853.21	4058.52	4460.68	6676.26	4833.84	4240.41	4008.51	5455.23	3319.66	3197.15	8036.91	7109.75	4134.21	5227.74
	3973.65	3740.32	4679.85	4203.34	4404.96	4254.45	3461.15	4151.02	3594	3055.33	3764.68	3796.03	5395.01	5105.35	4115.17	4089.35	5480.36	3971.34	3153.06	3714.79	4084.22	5018.98	6214.3	4931.38	4256.37	3515.49	4153.95	5692.48	5843.2	4290.6	4080.35	4925.92	5503.06	3837.19	3267.23	4830.94	4048.26	4441.45	6653.54	4813.77	4227.26	3992.22	5442.66	3315.25	3190.5	8002.01	7076.79	4117.24	5202.02
	3964.85	3729.48	4660.2	4192.45	4397.36	4242.19	3452.68	4142.78	3587.11	3048.84	3749.35	3786.36	5370.86	5090.62	4101.34	4077.55	5468.37	3957.34	3148.62	3708.5	4069.13	5002.08	6202.38	4911.95	4239.83	3507.87	4142.16	5669.95	5815.42	4277.76	4066.17	4905.91	5482.54	3829.06	3263.15	4808.84	4038.07	4422.41	6630.89	4793.86	4214.18	3976.07	5430.1	3310.85	3183.9	7967.34	7044.03	4100.4	5176.5
	3956.07	3718.71	4640.72	4181.58	4389.77	4229.98	3444.25	4134.56	3580.24	3042.4	3734.15	3776.72	5346.84	5075.92	4087.59	4065.83	5456.41	3943.45	3144.2	3702.24	4054.15	4985.28	6190.5	4892.63	4223.42	3500.29	4130.45	5647.61	5787.79	4264.98	4052.07	4886.03	5462.12	3820.98	3259.07	4786.93	4027.93	4403.55	6608.3	4774.1	4201.16	3960.06	5417.56	3306.46	3177.34	7932.89	7011.46	4083.69	5151.18
	3947.31	3708.01	4621.39	4170.76	4382.18	4217.83	3435.89	4126.35	3573.39	3035.99	3719.08	3767.13	5322.93	5061.26	4073.92	4054.18	5444.48	3929.65	3139.78	3695.99	4039.26	4968.6	6178.67	4873.43	4207.15	3492.74	4118.81	5625.43	5760.31	4252.27	4038.07	4866.29	5441.81	3812.95	3254.98	4765.19	4017.86	4384.87	6585.77	4754.49	4188.2	3944.18	5405.02	3302.09	3170.84	7898.67	6979.1	4067.12	5126.06
	3938.57	3697.4	4602.23	4159.96	4374.6	4205.74	3427.57	4118.16	3566.57	3029.63	3704.14	3757.57	5299.15	5046.63	4060.35	4042.59	5432.58	3915.96	3135.36	3689.77	4024.47	4952.01	6166.88	4854.32	4191.02	3485.22	4107.25	5603.43	5732.96	4239.64	4024.15	4846.67	5421.59	3804.96	3250.89	4743.63	4007.84	4366.38	6563.31	4735.03	4175.3	3928.44	5392.5	3297.73	3164.38	7864.67	6946.93	4050.69	5101.14
	3929.84	3686.86	4583.22	4149.21	4367.02	4193.71	3419.31	4110	3559.78	3023.31	3689.32	3748.04	5275.5	5032.04	4046.86	4031.07	5420.71	3902.36	3130.95	3683.57	4009.78	4935.54	6155.14	4835.33	4175.02	3477.75	4095.76	5581.61	5705.75	4227.07	4010.32	4827.19	5401.46	3797.02	3246.8	4722.24	3997.89	4348.07	6540.92	4715.72	4162.46	3912.84	5379.98	3293.39	3157.97	7830.9	6914.96	4034.38	5076.42
	3921.14	3676.39	4564.37	4138.49	4359.46	4181.74	3411.11	4101.85	3553	3017.02	3674.64	3738.56	5251.96	5017.48	4033.46	4019.63	5408.87	3888.86	3126.54	3677.39	3995.18	4919.17	6143.44	4816.45	4159.16	3470.3	4084.35	5559.95	5678.69	4214.58	3996.58	4807.84	5381.44	3789.13	3242.7	4701.03	3987.99	4329.94	6518.59	4696.57	4149.68	3897.37	5367.48	3289.06	3151.61	7797.34	6883.19	4018.21	5051.9
	3912.46	3666	4545.68	4127.8	4351.89	4169.83	3402.95	4093.72	3546.25	3010.78	3660.07	3729.11	5228.54	5002.95	4020.14	4008.25	5397.07	3875.45	3122.15	3671.24	3980.69	4902.9	6131.78	4797.67	4143.43	3462.89	4073.01	5538.46	5651.77	4202.15	3982.93	4788.61	5361.52	3781.29	3238.6	4679.99	3978.16	4311.99	6496.33	4677.56	4136.95	3882.03	5355	3284.75	3145.3	7764.01	6851.61	4002.17	5027.58
	3903.79	3655.68	4527.15	4117.15	4344.34	4157.97	3394.86	4085.61	3539.53	3004.57	3645.64	3719.7	5205.25	4988.46	4006.91	3996.94	5385.3	3862.14	3117.75	3665.1	3966.29	4886.74	6120.17	4779	4127.84	3455.52	4061.74	5517.14	5624.99	4189.8	3969.37	4769.52	5341.69	3773.5	3234.49	4659.13	3968.39	4294.22	6474.14	4658.7	4124.29	3866.83	5342.52	3280.45	3139.03	7730.9	6820.23	3986.26	5003.44
	3895.15	3645.44	4508.77	4106.54	4336.79	4146.18	3386.81	4077.53	3532.83	2998.41	3631.33	3710.33	5182.08	4974.01	3993.77	3985.7	5373.56	3848.93	3113.37	3658.99	3951.98	4870.69	6108.6	4760.44	4112.37	3448.19	4050.55	5495.99	5598.35	4177.52	3955.89	4750.55	5321.96	3765.75	3230.38	4638.43	3958.68	4276.63	6452.02	4639.99	4111.69	3851.75	5330.06	3276.17	3132.82	7698	6789.04	3970.48	4979.51
	3886.53	3635.27	4490.55	4095.96	4329.24	4134.45	3378.82	4069.46	3526.16	2992.28	3617.14	3700.99	5159.03	4959.59	3980.72	3974.53	5361.85	3835.81	3108.99	3652.9	3937.78	4854.74	6097.07	4741.99	4097.05	3440.88	4039.43	5475.01	5571.85	4165.3	3942.5	4731.72	5302.33	3758.06	3226.27	4617.91	3949.03	4259.21	6429.97	4621.43	4099.15	3836.81	5317.62	3271.9	3126.65	7665.33	6758.05	3954.83	4955.76
	3877.93	3625.17	4472.47	4085.42	4321.7	4122.77	3370.88	4061.41	3519.51	2986.2	3603.07	3691.7	5136.11	4945.21	3967.75	3963.43	5350.17	3822.79	3104.62	3646.83	3923.67	4838.89	6085.59	4723.64	4081.85	3433.62	4028.38	5454.19	5545.5	4153.16	3929.2	4713.01	5282.81	3750.41	3222.16	4597.56	3939.43	4241.97	6407.99	4603.02	4086.68	3822	5305.19	3267.65	3120.52	7632.87	6727.25	3939.31	4932.21
	3869.35	3615.15	4454.55	4074.92	4314.17	4111.16	3362.99	4053.39	3512.88	2980.16	3589.13	3682.44	5113.31	4930.87	3954.87	3952.39	5338.53	3809.86	3100.26	3640.79	3909.65	4823.15	6074.15	4705.41	4066.78	3426.39	4017.41	5433.53	5519.3	4141.08	3915.98	4694.43	5263.38	3742.8	3218.04	4577.37	3929.9	4224.89	6386.08	4584.75	4074.26	3807.32	5292.78	3263.41	3114.44	7600.62	6696.65	3923.91	4908.84
	3860.79	3605.2	4436.79	4064.45	4306.65	4099.6	3355.16	4045.38	3506.28	2974.15	3575.31	3673.22	5090.63	4916.56	3942.07	3941.42	5326.91	3797.03	3095.9	3634.77	3895.73	4807.51	6062.76	4687.28	4051.84	3419.2	4006.51	5413.04	5493.24	4129.08	3902.85	4675.98	5244.05	3735.25	3213.93	4557.35	3920.44	4207.99	6364.24	4566.62	4061.9	3792.77	5280.38	3259.19	3108.41	7568.59	6666.24	3908.65	4885.67
	3852.25	3595.32	4419.17	4054.02	4299.13	4088.1	3347.38	4037.4	3499.71	2968.18	3561.6	3664.03	5068.07	4902.29	3929.36	3930.52	5315.34	3784.29	3091.55	3628.77	3881.91	4791.97	6051.4	4669.26	4037.04	3412.04	3995.68	5392.71	5467.32	4117.14	3889.81	4657.66	5224.82	3727.74	3209.81	4537.5	3911.03	4191.26	6342.47	4548.64	4049.61	3778.35	5268.01	3254.98	3102.42	7536.78	6636.02	3893.5	4862.68
	3843.73	3585.51	4401.69	4043.62	4291.61	4076.66	3339.65	4029.43	3493.16	2962.26	3548.02	3654.89	5045.64	4888.07	3916.74	3919.69	5303.79	3771.65	3087.21	3622.79	3868.18	4776.54	6040.09	4651.34	4022.36	3404.92	3984.93	5372.53	5441.54	4105.27	3876.86	4639.46	5205.68	3720.29	3205.69	4517.81	3901.68	4174.7	6320.78	4530.8	4037.38	3764.05	5255.65	3250.79	3096.48	7505.17	6606	3878.49	4839.88
	3835.24	3575.78	4384.37	4033.26	4284.11	4065.28	3331.97	4021.49	3486.64	2956.37	3534.56	3645.78	5023.33	4873.88	3904.2	3908.92	5292.27	3759.1	3082.88	3616.84	3854.54	4761.2	6028.82	4633.54	4007.81	3397.84	3974.24	5352.52	5415.91	4093.47	3863.99	4621.39	5186.65	3712.87	3201.56	4498.28	3892.39	4158.3	6299.16	4513.1	4025.21	3749.88	5243.31	3246.61	3090.59	7473.78	6576.17	3863.59	4817.26
	3826.77	3566.11	4367.2	4022.94	4276.61	4053.96	3324.34	4013.57	3480.15	2950.52	3521.21	3636.71	5001.15	4859.73	3891.75	3898.22	5280.79	3746.64	3078.56	3610.91	3841	4745.97	6017.6	4615.84	3993.38	3390.8	3963.63	5332.66	5390.43	4081.74	3851.21	4603.44	5167.72	3705.51	3197.44	4478.92	3883.16	4142.07	6277.61	4495.55	4013.1	3735.84	5230.99	3242.45	3084.74	7442.59	6546.54	3848.82	4794.83
	3818.32	3556.51	4350.17	4012.65	4269.11	4042.7	3316.77	4005.67	3473.68	2944.71	3507.98	3627.68	4979.08	4845.62	3879.38	3887.58	5269.34	3734.27	3074.24	3605	3827.55	4730.84	6006.41	4598.25	3979.08	3383.79	3953.09	5312.97	5365.09	4070.07	3838.51	4585.62	5148.89	3698.2	3193.32	4459.71	3874	4126.01	6256.14	4478.14	4001.06	3721.92	5218.69	3238.3	3078.93	7411.61	6517.09	3834.18	4772.58
	3809.9	3546.99	4333.28	4002.4	4261.62	4031.5	3309.24	3997.8	3467.23	2938.94	3494.86	3618.69	4957.15	4831.56	3867.1	3877.01	5257.93	3722	3069.94	3599.12	3814.19	4715.81	5995.27	4580.76	3964.91	3376.82	3942.62	5293.42	5339.9	4058.48	3825.9	4567.93	5130.16	3690.93	3189.19	4440.67	3864.89	4110.1	6234.75	4460.86	3989.08	3708.12	5206.41	3234.17	3073.17	7380.84	6487.84	3819.65	4750.51
	3801.49	3537.53	4316.54	3992.19	4254.14	4020.35	3301.77	3989.94	3460.82	2933.21	3481.86	3609.74	4935.33	4817.54	3854.91	3866.51	5246.54	3709.82	3065.64	3593.26	3800.93	4700.87	5984.17	4563.38	3950.86	3369.88	3932.22	5274.03	5314.85	4046.95	3813.38	4550.36	5111.53	3683.71	3185.07	4421.79	3855.85	4094.36	6213.43	4443.73	3977.16	3694.45	5194.15	3230.06	3067.46	7350.28	6458.78	3805.25	4728.62
	3793.12	3528.15	4299.94	3982.01	4246.67	4009.27	3294.35	3982.11	3454.43	2927.52	3468.98	3600.82	4913.64	4803.56	3842.8	3856.08	5235.19	3697.72	3061.35	3587.42	3787.76	4686.04	5973.1	4546.11	3936.94	3362.98	3921.89	5254.8	5289.95	4035.49	3800.94	4532.92	5093	3676.54	3180.94	4403.06	3846.87	4078.78	6192.18	4426.73	3965.31	3680.9	5181.92	3225.96	3061.79	7319.92	6429.91	3790.97	4706.92
	3784.76	3518.83	4283.49	3971.87	4239.2	3998.24	3286.98	3974.3	3448.07	2921.87	3456.21	3591.95	4892.07	4789.62	3830.77	3845.7	5223.88	3685.72	3057.08	3581.61	3774.68	4671.31	5962.09	4528.95	3923.14	3356.13	3911.63	5235.71	5265.19	4024.09	3788.58	4515.6	5074.58	3669.41	3176.82	4384.5	3837.94	4063.36	6171.02	4409.87	3953.51	3667.48	5169.7	3221.87	3056.16	7289.77	6401.23	3776.81	4685.39
	3776.43	3509.58	4267.17	3961.77	4231.73	3987.27	3279.66	3966.52	3441.73	2916.26	3443.55	3583.11	4870.63	4775.73	3818.83	3835.4	5212.59	3673.81	3052.81	3575.82	3761.69	4656.67	5951.11	4511.89	3909.47	3349.3	3901.44	5216.78	5240.58	4012.77	3776.31	4498.41	5056.25	3662.33	3172.69	4366.08	3829.08	4048.1	6149.93	4393.15	3941.79	3654.17	5157.52	3217.81	3050.57	7259.82	6372.74	3762.77	4664.03
	3768.13	3500.4	4251	3951.7	4224.27	3976.36	3272.38	3958.75	3435.42	2910.68	3431	3574.31	4849.31	4761.88	3806.97	3825.16	5201.34	3661.99	3048.55	3570.05	3748.8	4642.13	5940.17	4494.94	3895.91	3342.52	3891.32	5197.99	5216.12	4001.51	3764.13	4481.34	5038.02	3655.3	3168.57	4347.83	3820.28	4032.99	6128.92	4376.57	3930.12	3640.99	5145.35	3213.75	3045.03	7230.07	6344.44	3748.85	4642.86
	3759.85	3491.28	4234.96	3941.67	4216.82	3965.51	3265.16	3951.01	3429.14	2905.15	3418.56	3565.55	4828.12	4748.07	3795.2	3814.98	5190.12	3650.26	3044.31	3564.3	3735.99	4627.69	5929.27	4478.1	3882.48	3335.77	3881.27	5179.36	5191.8	3990.31	3752.03	4464.39	5019.9	3648.32	3164.45	4329.72	3811.54	4018.04	6107.99	4360.12	3918.52	3627.92	5133.21	3209.72	3039.53	7200.52	6316.33	3735.05	4621.86
	3751.59	3482.24	4219.06	3931.68	4209.38	3954.71	3257.99	3943.29	3422.89	2899.65	3406.24	3556.83	4807.05	4734.31	3783.51	3804.87	5178.94	3638.62	3040.07	3558.58	3723.28	4613.35	5918.41	4461.36	3869.17	3329.07	3871.29	5160.87	5167.63	3979.19	3740.01	4447.57	5001.87	3641.39	3160.32	4311.77	3802.86	4003.25	6087.14	4343.8	3906.99	3614.98	5121.1	3205.7	3034.08	7171.17	6288.41	3721.36	4601.03
	3743.36	3473.26	4203.3	3921.72	4201.94	3943.98	3250.87	3935.6	3416.67	2894.19	3394.02	3548.14	4786.1	4720.6	3771.91	3794.83	5167.79	3627.07	3035.84	3552.89	3710.65	4599.11	5907.59	4444.73	3855.97	3322.4	3861.38	5142.53	5143.61	3968.13	3728.08	4430.86	4983.95	3634.5	3156.2	4293.97	3794.24	3988.61	6066.37	4327.62	3895.52	3602.15	5109.01	3201.69	3028.67	7142.02	6260.67	3707.79	4580.37
	3735.15	3464.35	4187.68	3911.8	4194.51	3933.3	3243.8	3927.93	3410.47	2888.77	3381.92	3539.5	4765.28	4706.93	3760.39	3784.84	5156.67	3615.61	3031.63	3547.22	3698.12	4584.96	5896.82	4428.2	3842.9	3315.77	3851.54	5124.34	5119.73	3957.13	3716.24	4414.28	4966.12	3627.66	3152.08	4276.33	3785.68	3974.12	6045.68	4311.58	3884.11	3589.44	5096.95	3197.71	3023.3	7113.07	6233.13	3694.34	4559.89
	3726.97	3455.5	4172.19	3901.92	4187.08	3922.68	3236.78	3920.28	3404.3	2883.39	3369.92	3530.89	4744.59	4693.31	3748.95	3774.93	5145.59	3604.23	3027.43	3541.57	3685.68	4570.9	5886.08	4411.78	3829.95	3309.17	3841.77	5106.29	5096	3946.2	3704.47	4397.83	4948.4	3620.87	3147.96	4258.83	3777.18	3959.78	6025.07	4295.66	3872.77	3576.85	5084.91	3193.73	3017.97	7084.32	6205.77	3681	4539.58
	3718.82	3446.72	4156.84	3892.08	4179.66	3912.12	3229.8	3912.66	3398.16	2878.05	3358.02	3522.33	4724.01	4679.73	3737.6	3765.07	5134.54	3592.95	3023.24	3535.94	3673.32	4556.95	5875.38	4395.47	3817.11	3302.62	3832.06	5088.38	5072.42	3935.34	3692.79	4381.49	4930.78	3614.12	3143.85	4241.48	3768.75	3945.59	6004.55	4279.88	3861.49	3564.38	5072.91	3189.78	3012.68	7055.76	6178.6	3667.78	4519.43
	3710.69	3438.01	4141.62	3882.27	4172.25	3901.61	3222.88	3905.06	3392.05	2872.74	3346.24	3513.8	4703.56	4666.2	3726.33	3755.28	5123.52	3581.75	3019.06	3530.34	3661.06	4543.08	5864.72	4379.26	3804.4	3296.1	3822.42	5070.61	5048.98	3924.54	3681.2	4365.28	4913.26	3607.43	3139.73	4224.28	3760.37	3931.55	5984.1	4264.23	3850.27	3552.02	5060.93	3185.84	3007.44	7027.4	6151.61	3654.67	4499.46
	3702.59	3429.36	4126.54	3872.5	4164.84	3891.17	3216	3897.49	3385.96	2867.48	3334.56	3505.31	4683.24	4652.72	3715.15	3745.55	5112.54	3570.64	3014.89	3524.77	3648.88	4529.32	5854.1	4363.16	3791.8	3289.63	3812.85	5052.99	5025.69	3913.81	3669.69	4349.18	4895.85	3600.78	3135.62	4207.23	3752.06	3917.66	5963.74	4248.71	3839.13	3539.78	5048.98	3181.92	3002.24	6999.22	6124.82	3641.68	4479.65
	3694.52	3420.77	4111.58	3862.77	4157.44	3880.78	3209.17	3889.94	3379.91	2862.25	3322.98	3496.87	4663.04	4639.29	3704.05	3735.89	5101.59	3559.61	3010.73	3519.22	3636.79	4515.64	5843.52	4347.16	3779.31	3283.19	3803.35	5035.51	5002.55	3903.14	3658.26	4333.21	4878.53	3594.18	3131.51	4190.32	3743.8	3903.92	5943.46	4233.32	3828.04	3527.65	5037.06	3178.01	2997.08	6971.25	6098.2	3628.79	4460.01
	3686.47	3412.25	4096.76	3853.08	4150.04	3870.45	3202.4	3882.41	3373.88	2857.06	3311.51	3488.46	4642.96	4625.91	3693.03	3726.29	5090.67	3548.67	3006.59	3513.69	3624.79	4502.06	5832.97	4331.27	3766.95	3276.79	3793.92	5018.16	4979.55	3892.54	3646.91	4317.35	4861.31	3587.62	3127.4	4173.56	3735.61	3890.32	5923.26	4218.05	3817.03	3515.64	5025.17	3174.12	2991.96	6943.46	6071.78	3616.03	4440.53
	3678.45	3403.8	4082.07	3843.42	4142.66	3860.18	3195.66	3874.91	3367.88	2851.91	3300.15	3480.09	4623.01	4612.57	3682.09	3716.75	5079.79	3537.82	3002.46	3508.19	3612.88	4488.58	5822.47	4315.48	3754.69	3270.43	3784.55	5000.96	4956.7	3882.01	3635.65	4301.62	4844.2	3581.11	3123.3	4156.94	3727.47	3876.87	5903.15	4202.92	3806.08	3503.74	5013.31	3170.25	2986.88	6915.86	6045.53	3603.37	4421.22
	3670.45	3395.41	4067.51	3833.8	4135.27	3849.96	3188.98	3867.43	3361.92	2846.8	3288.88	3471.75	4603.18	4599.29	3671.24	3707.28	5068.94	3527.05	2998.34	3502.71	3601.05	4475.19	5812	4299.8	3742.56	3264.11	3775.25	4983.89	4934	3871.53	3624.47	4286.01	4827.19	3574.66	3119.2	4140.46	3719.4	3863.56	5883.12	4187.92	3795.19	3491.95	5001.48	3166.39	2981.84	6888.46	6019.47	3590.82	4402.07
	3662.48	3387.08	4053.08	3824.22	4127.9	3839.8	3182.35	3859.98	3355.98	2841.72	3277.72	3463.46	4583.47	4586.06	3660.47	3697.86	5058.13	3516.37	2994.24	3497.25	3589.31	4461.89	5801.57	4284.22	3730.53	3257.83	3766.01	4966.96	4911.44	3861.12	3613.37	4270.51	4810.28	3568.24	3115.1	4124.13	3711.39	3850.39	5863.17	4173.04	3784.37	3480.27	4989.68	3162.55	2976.84	6861.24	5993.6	3578.39	4383.09
	3654.55	3378.82	4038.78	3814.67	4120.53	3829.7	3175.76	3852.55	3350.07	2836.68	3266.66	3455.21	4563.89	4572.87	3649.78	3688.51	5047.35	3505.77	2990.14	3491.82	3577.66	4448.68	5791.18	4268.74	3718.62	3251.59	3756.85	4950.17	4889.03	3850.78	3602.36	4255.13	4793.47	3561.88	3111	4107.94	3703.44	3837.37	5843.31	4158.28	3773.62	3468.71	4977.92	3158.73	2971.89	6834.21	5967.91	3566.06	4364.26
	3646.63	3370.62	4024.6	3805.16	4113.16	3819.66	3169.22	3845.15	3344.19	2831.69	3255.71	3447	4544.43	4559.74	3639.18	3679.23	5036.6	3495.26	2986.06	3486.42	3566.09	4435.56	5780.83	4253.38	3706.82	3245.38	3747.74	4933.51	4866.77	3840.5	3591.42	4239.87	4776.76	3555.56	3106.91	4091.89	3695.55	3824.48	5823.54	4143.66	3762.93	3457.25	4966.18	3154.92	2966.97	6807.37	5942.4	3553.85	4345.6
	3638.75	3362.48	4010.55	3795.7	4105.81	3809.67	3162.73	3837.77	3338.34	2826.72	3244.85	3438.82	4525.1	4546.65	3628.65	3670	5025.89	3484.83	2982	3481.04	3554.61	4422.54	5770.51	4238.11	3695.14	3239.22	3738.71	4916.98	4844.65	3830.28	3580.57	4224.73	4760.16	3549.29	3102.82	4075.98	3687.72	3811.74	5803.85	4129.16	3752.3	3445.91	4954.48	3151.13	2962.09	6780.71	5917.07	3541.74	4327.09
	3630.9	3354.41	3996.63	3786.26	4098.45	3799.74	3156.28	3830.42	3332.52	2821.8	3234.09	3430.69	4505.89	4533.62	3618.21	3660.83	5015.21	3474.49	2977.95	3475.68	3543.22	4409.61	5760.24	4222.95	3683.57	3233.1	3729.74	4900.59	4822.68	3820.13	3569.8	4209.71	4743.65	3543.07	3098.74	4060.21	3679.95	3799.13	5784.25	4114.78	3741.75	3434.68	4942.82	3147.36	2957.25	6754.24	5891.92	3529.74	4308.74
	3623.07	3346.39	3982.83	3776.87	4091.11	3789.87	3149.88	3823.1	3326.73	2816.91	3223.43	3422.6	4486.8	4520.65	3607.85	3651.73	5004.57	3464.23	2973.91	3470.35	3531.91	4396.77	5749.99	4207.89	3672.1	3227.02	3720.83	4884.32	4800.86	3810.04	3559.11	4194.8	4727.25	3536.89	3094.66	4044.57	3672.25	3786.66	5764.74	4100.53	3731.26	3423.56	4931.19	3143.61	2952.46	6727.95	5866.96	3517.85	4290.56
	3615.27	3338.44	3969.15	3767.51	4083.77	3780.06	3143.53	3815.8	3320.97	2812.07	3212.87	3414.54	4467.84	4507.72	3597.58	3642.69	4993.96	3454.05	2969.89	3465.05	3520.68	4384.02	5739.79	4192.94	3660.75	3220.98	3711.99	4868.19	4779.18	3800.01	3548.51	4180.01	4710.95	3530.77	3090.59	4029.08	3664.6	3774.33	5745.31	4086.4	3720.84	3412.54	4919.59	3139.87	2947.7	6701.84	5842.17	3506.07	4272.52
	3607.5	3330.55	3955.6	3758.2	4076.44	3770.3	3137.23	3808.52	3315.24	2807.26	3202.41	3406.53	4449	4494.84	3587.38	3633.71	4983.38	3443.96	2965.88	3459.76	3509.54	4371.36	5729.62	4178.09	3649.51	3214.97	3703.22	4852.19	4757.65	3790.05	3537.98	4165.34	4694.75	3524.68	3086.52	4013.72	3657.02	3762.13	5725.97	4072.39	3710.48	3401.63	4908.03	3136.15	2942.98	6675.92	5817.57	3494.39	4254.64
	3599.76	3322.72	3942.17	3748.91	4069.11	3760.6	3130.97	3801.28	3309.54	2802.48	3192.04	3398.55	4430.28	4482.02	3577.27	3624.79	4972.84	3433.95	2961.89	3454.51	3498.49	4358.79	5719.49	4163.35	3638.38	3209.01	3694.51	4836.32	4736.26	3780.15	3527.54	4150.78	4678.65	3518.65	3082.45	3998.49	3649.49	3750.07	5706.72	4058.51	3700.19	3390.83	4896.5	3132.45	2938.29	6650.17	5793.15	3482.82	4236.92
	3592.05	3314.96	3928.87	3739.67	4061.79	3750.96	3124.76	3794.06	3303.87	2797.75	3181.77	3390.61	4411.69	4469.26	3567.23	3615.93	4962.34	3424.02	2957.91	3449.28	3487.52	4346.31	5709.4	4148.7	3627.36	3203.09	3685.87	4820.57	4715.02	3770.31	3517.17	4136.34	4662.65	3512.67	3078.39	3983.4	3642.03	3738.14	5687.55	4044.75	3689.97	3380.14	4885.01	3128.76	2933.65	6624.61	5768.9	3471.35	4219.35
	3584.37	3307.25	3915.68	3730.47	4054.48	3741.37	3118.59	3786.86	3298.23	2793.05	3171.6	3382.72	4393.21	4456.54	3557.28	3607.13	4951.87	3414.18	2953.94	3444.07	3476.63	4333.91	5699.34	4134.16	3616.44	3197.21	3677.29	4804.96	4693.93	3760.54	3506.89	4122.01	4646.76	3506.73	3074.34	3968.44	3634.63	3726.35	5668.47	4031.1	3679.81	3369.55	4873.56	3125.09	2929.05	6599.23	5744.83	3459.99	4201.93
	3576.72	3299.6	3902.62	3721.3	4047.17	3731.84	3112.47	3779.69	3292.62	2788.39	3161.52	3374.86	4374.87	4443.88	3547.41	3598.39	4941.43	3404.41	2949.99	3438.89	3465.83	4321.61	5689.32	4119.73	3605.64	3191.37	3668.77	4789.47	4672.98	3750.82	3496.69	4107.8	4630.96	3500.84	3070.29	3953.62	3627.28	3714.69	5649.49	4017.58	3669.72	3359.07	4862.14	3121.44	2924.48	6574.02	5720.95	3448.74	4184.67
	3569.1	3292.02	3889.68	3712.17	4039.87	3722.37	3106.39	3772.55	3287.05	2783.77	3151.54	3367.04	4356.64	4431.28	3537.62	3589.71	4931.03	3394.73	2946.06	3433.74	3455.11	4309.4	5679.33	4105.39	3594.94	3185.57	3660.32	4774.1	4652.18	3741.17	3486.57	4093.71	4615.27	3494.99	3066.24	3938.93	3620	3703.15	5630.59	4004.18	3659.7	3348.7	4850.76	3117.8	2919.95	6548.99	5697.24	3437.58	4167.55
	3561.51	3284.49	3876.85	3703.08	4032.58	3712.95	3100.37	3765.44	3281.5	2779.18	3141.65	3359.27	4338.54	4418.73	3527.91	3581.1	4920.66	3385.13	2942.14	3428.61	3444.47	4297.27	5669.38	4091.16	3584.35	3179.81	3651.93	4758.87	4631.53	3731.58	3476.52	4079.72	4599.68	3489.2	3062.2	3924.37	3612.78	3691.75	5611.78	3990.9	3649.75	3338.43	4839.42	3114.19	2915.46	6524.14	5673.7	3426.53	4150.59
	3553.95	3277.02	3864.14	3694.03	4025.29	3703.59	3094.38	3758.35	3275.99	2774.63	3131.85	3351.53	4320.56	4406.23	3518.29	3572.54	4910.33	3375.61	2938.24	3423.5	3433.91	4285.23	5659.47	4077.03	3573.86	3174.09	3643.61	4743.75	4611.02	3722.06	3466.56	4065.86	4584.19	3483.45	3058.17	3909.94	3605.62	3680.48	5593.06	3977.73	3639.86	3328.26	4828.11	3110.59	2911.01	6499.46	5650.35	3415.59	4133.77
	3546.42	3269.61	3851.55	3685.01	4018.01	3694.28	3088.45	3751.29	3270.5	2770.12	3122.15	3343.83	4302.7	4393.79	3508.74	3564.04	4900.03	3366.17	2934.35	3418.42	3423.44	4273.28	5649.59	4063.01	3563.48	3168.42	3635.34	4728.76	4590.65	3712.59	3456.68	4052.1	4568.8	3477.74	3054.14	3895.64	3598.53	3669.34	5574.43	3964.68	3630.04	3318.2	4816.85	3107.01	2906.59	6474.96	5627.16	3404.74	4117.1
	3538.92	3262.26	3839.08	3676.03	4010.73	3685.04	3082.55	3744.25	3265.05	2765.65	3112.54	3336.18	4284.96	4381.41	3499.27	3555.6	4889.76	3356.81	2930.48	3413.37	3413.05	4261.41	5639.75	4049.08	3553.21	3162.78	3627.15	4713.89	4570.43	3703.19	3446.88	4038.46	4553.52	3472.09	3050.12	3881.47	3591.49	3658.33	5555.89	3951.75	3620.29	3308.24	4805.63	3103.44	2902.22	6450.63	5604.16	3394	4100.58
	3531.45	3254.97	3826.73	3667.1	4003.46	3675.84	3076.71	3737.25	3259.63	2761.21	3103.02	3328.56	4267.35	4369.08	3489.89	3547.22	4879.53	3347.53	2926.63	3408.34	3402.74	4249.64	5629.94	4035.26	3543.04	3157.19	3619.01	4699.14	4550.36	3693.85	3437.16	4024.93	4538.33	3466.48	3046.11	3867.42	3584.51	3647.44	5537.44	3938.94	3610.61	3298.38	4794.44	3099.9	2897.88	6426.47	5581.33	3383.36	4084.21
	3524.02	3247.74	3814.49	3658.2	3996.2	3666.71	3070.9	3730.27	3254.25	2756.81	3093.59	3320.98	4249.85	4356.8	3480.58	3538.9	4869.34	3338.33	2922.79	3403.34	3392.51	4237.94	5620.16	4021.54	3532.98	3151.63	3610.94	4684.51	4530.43	3684.56	3427.51	4011.52	4523.25	3460.92	3042.1	3853.51	3577.6	3636.68	5519.09	3926.24	3600.99	3288.63	4783.3	3096.37	2893.57	6402.48	5558.67	3372.82	4067.98
	3516.61	3240.57	3802.36	3649.33	3988.94	3657.63	3065.15	3723.31	3248.89	2752.45	3084.26	3313.44	4232.48	4344.59	3471.35	3530.64	4859.18	3329.2	2918.97	3398.37	3382.37	4226.34	5610.42	4007.92	3523.02	3146.12	3602.93	4670	4510.64	3675.34	3417.95	3998.21	4508.26	3455.41	3038.1	3839.72	3570.74	3626.04	5500.82	3913.66	3591.44	3278.98	4772.19	3092.86	2889.3	6378.67	5536.19	3362.38	4051.89
	3509.24	3233.45	3790.35	3640.51	3981.69	3648.61	3059.43	3716.39	3243.57	2748.13	3075.01	3305.94	4215.23	4332.43	3462.21	3522.43	4849.06	3320.16	2915.17	3393.42	3372.3	4214.82	5600.72	3994.4	3513.16	3140.65	3594.98	4655.62	4491	3666.18	3408.46	3985.02	4493.38	3449.94	3034.11	3826.05	3563.95	3615.53	5482.64	3901.2	3581.96	3269.43	4761.13	3089.37	2885.07	6355.02	5513.88	3352.04	4035.95
	3501.89	3226.39	3778.46	3631.72	3974.45	3639.64	3053.76	3709.49	3238.27	2743.84	3065.85	3298.49	4198.1	4320.33	3453.14	3514.29	4838.97	3311.2	2911.38	3388.49	3362.32	4203.38	5591.05	3980.98	3503.41	3135.22	3587.1	4641.34	4471.5	3657.08	3399.05	3971.94	4478.6	3444.52	3030.12	3812.51	3557.22	3605.15	5464.56	3888.84	3572.55	3259.97	4750.11	3085.89	2880.88	6331.55	5491.75	3341.8	4020.16
	3494.58	3219.39	3766.67	3622.97	3967.21	3630.73	3048.14	3702.62	3233.01	2739.59	3056.78	3291.07	4181.09	4308.29	3444.15	3506.2	4828.91	3302.31	2907.61	3383.59	3352.41	4192.03	5581.41	3967.66	3493.75	3129.84	3579.28	4627.19	4452.15	3648.04	3389.73	3958.97	4463.92	3439.15	3026.15	3799.1	3550.54	3594.88	5446.57	3876.6	3563.2	3250.62	4739.13	3082.44	2876.72	6308.24	5469.78	3331.65	4004.5
	3487.3	3212.45	3755	3614.26	3959.98	3621.87	3042.56	3695.78	3227.79	2735.37	3047.8	3283.69	4164.21	4296.3	3435.25	3498.17	4818.89	3293.51	2903.86	3378.72	3342.59	4180.77	5571.81	3954.45	3484.21	3124.49	3571.51	4613.16	4432.94	3639.07	3380.48	3946.11	4449.34	3433.83	3022.17	3785.81	3543.93	3584.74	5428.67	3864.48	3553.93	3241.37	4728.19	3079	2872.6	6285.1	5447.99	3321.61	3988.99
	3480.05	3205.56	3743.44	3605.59	3952.75	3613.07	3037.02	3688.97	3222.59	2731.2	3038.91	3276.35	4147.44	4284.37	3426.42	3490.2	4808.91	3284.78	2900.13	3373.87	3332.84	4169.59	5562.24	3941.33	3474.76	3119.19	3563.82	4599.24	4413.87	3630.15	3371.31	3933.37	4434.86	3428.55	3018.21	3772.64	3537.38	3574.72	5410.86	3852.47	3544.72	3232.22	4717.3	3075.58	2868.51	6262.13	5426.37	3311.66	3973.61
	3472.84	3198.73	3732	3596.96	3945.53	3604.33	3031.53	3682.19	3217.43	2727.06	3030.11	3269.06	4130.79	4272.5	3417.67	3482.29	4798.96	3276.13	2896.41	3369.05	3323.18	4158.49	5552.71	3928.31	3465.41	3113.93	3556.18	4585.43	4394.95	3621.29	3362.21	3920.73	4420.48	3423.32	3014.26	3759.6	3530.89	3564.82	5393.15	3840.57	3535.58	3223.17	4706.45	3072.18	2864.46	6239.32	5404.92	3301.81	3958.38
	3465.66	3191.95	3720.66	3588.36	3938.32	3595.64	3026.08	3675.43	3212.3	2722.95	3021.39	3261.8	4114.27	4260.69	3409	3474.44	4789.04	3267.55	2892.71	3364.26	3313.59	4147.48	5543.21	3915.4	3456.17	3108.71	3548.6	4571.74	4376.17	3612.49	3353.2	3908.2	4406.21	3418.14	3010.31	3746.67	3524.47	3555.04	5375.53	3828.78	3526.51	3214.22	4695.64	3068.8	2860.45	6216.68	5383.64	3292.06	3943.28
	3458.51	3185.24	3709.43	3579.8	3931.12	3587	3020.68	3668.7	3207.2	2718.89	3012.76	3254.58	4097.86	4248.94	3400.41	3466.64	4779.16	3259.06	2889.03	3359.49	3304.08	4136.55	5533.74	3902.58	3447.02	3103.53	3541.09	4558.16	4357.53	3603.75	3344.26	3895.79	4392.03	3413.01	3006.37	3733.87	3518.1	3545.38	5358	3817.1	3517.5	3205.36	4684.88	3065.43	2856.47	6194.2	5362.53	3282.4	3928.32
	3451.39	3178.57	3698.31	3571.29	3923.92	3578.43	3015.32	3662	3202.14	2714.86	3004.22	3247.41	4081.58	4237.25	3391.9	3458.9	4769.32	3250.64	2885.37	3354.75	3294.66	4125.7	5524.3	3889.87	3437.98	3098.4	3533.63	4544.7	4339.04	3595.07	3335.4	3883.48	4377.95	3407.92	3002.44	3721.18	3511.79	3535.84	5340.56	3805.54	3508.57	3196.6	4674.16	3062.08	2852.52	6171.88	5341.59	3272.84	3913.5
	3444.31	3171.97	3687.3	3562.8	3916.72	3569.9	3010	3655.33	3197.11	2710.86	2995.76	3240.27	4065.41	4225.62	3383.46	3451.22	4759.51	3242.29	2881.73	3350.03	3285.31	4114.93	5514.9	3877.25	3429.04	3093.31	3526.24	4531.35	4320.68	3586.45	3326.62	3871.28	4363.98	3402.88	2998.52	3708.62	3505.55	3526.42	5323.22	3794.08	3499.7	3187.94	4663.48	3058.76	2848.61	6149.73	5320.82	3263.38	3898.82
	3437.25	3165.41	3676.4	3554.36	3909.54	3561.44	3004.73	3648.69	3192.11	2706.91	2987.38	3233.17	4049.37	4214.04	3375.11	3443.6	4749.74	3234.03	2878.1	3345.34	3276.03	4104.25	5505.53	3864.73	3420.19	3088.26	3518.91	4518.11	4302.47	3577.89	3317.91	3859.19	4350.1	3397.88	2994.61	3696.18	3499.37	3517.12	5305.97	3782.74	3490.91	3179.37	4652.85	3055.45	2844.74	6127.74	5300.22	3254.01	3884.27
	3430.24	3158.92	3665.61	3545.96	3902.36	3553.03	2999.49	3642.08	3187.15	2702.99	2979.09	3226.12	4033.44	4202.53	3366.83	3436.03	4740	3225.84	2874.5	3340.68	3266.84	4093.65	5496.2	3852.31	3411.44	3083.25	3511.63	4504.98	4284.4	3569.39	3309.29	3847.21	4336.33	3392.94	2990.7	3683.85	3493.24	3507.93	5288.82	3771.5	3482.18	3170.9	4642.27	3052.16	2840.9	6105.9	5279.78	3244.73	3869.86
	3423.25	3152.47	3654.92	3537.59	3895.18	3544.67	2994.31	3635.49	3182.22	2699.1	2970.88	3219.1	4017.63	4191.08	3358.63	3428.52	4730.29	3217.72	2870.91	3336.04	3257.72	4083.13	5486.89	3839.99	3402.79	3078.29	3504.42	4491.96	4266.48	3560.94	3300.73	3835.33	4322.65	3388.04	2986.81	3671.63	3487.18	3498.85	5271.76	3760.37	3473.52	3162.53	4631.73	3048.88	2837.09	6084.23	5259.51	3235.55	3855.58
	3416.3	3146.09	3644.34	3529.26	3888.02	3536.36	2989.16	3628.94	3177.32	2695.25	2962.76	3212.12	4001.93	4179.69	3350.51	3421.06	4720.63	3209.68	2867.34	3331.43	3248.68	4072.7	5477.62	3827.77	3394.24	3073.36	3497.27	4479.05	4248.69	3552.56	3292.26	3823.57	4309.08	3383.19	2982.93	3659.54	3481.18	3489.89	5254.79	3749.35	3464.92	3154.25	4621.24	3045.63	2833.32	6062.72	5239.41	3226.46	3841.43
	3409.38	3139.75	3633.86	3520.98	3880.86	3528.12	2984.06	3622.41	3172.45	2691.44	2954.72	3205.19	3986.36	4168.35	3342.46	3413.67	4710.99	3201.71	2863.8	3326.85	3239.72	4062.34	5468.38	3815.65	3385.79	3068.48	3490.18	4466.25	4231.04	3544.23	3283.86	3811.9	4295.6	3378.38	2979.05	3647.56	3475.24	3481.04	5237.92	3738.43	3456.4	3146.06	4610.79	3042.39	2829.58	6041.36	5219.47	3217.46	3827.41
	3402.5	3133.47	3623.49	3512.72	3873.71	3519.92	2978.99	3615.92	3167.62	2687.67	2946.75	3198.29	3970.9	4157.08	3334.49	3406.32	4701.4	3193.82	2860.27	3322.29	3230.83	4052.06	5459.17	3803.62	3377.43	3063.65	3483.15	4453.55	4213.53	3535.96	3275.53	3800.35	4282.22	3373.62	2975.19	3635.69	3469.36	3472.31	5221.15	3727.62	3447.94	3137.97	4600.4	3039.18	2825.88	6020.17	5199.69	3208.56	3813.53
	3395.65	3127.25	3613.22	3504.51	3866.57	3511.78	2973.97	3609.45	3162.82	2683.93	2938.87	3191.43	3955.56	4145.87	3326.6	3399.04	4691.83	3186	2856.76	3317.76	3222.02	4041.86	5449.99	3791.68	3369.17	3058.85	3476.17	4440.96	4196.16	3527.75	3267.28	3788.9	4268.94	3368.91	2971.33	3623.93	3463.54	3463.68	5204.47	3716.92	3439.54	3129.97	4590.04	3035.98	2822.21	5999.12	5180.08	3199.75	3799.77
	3388.83	3121.07	3603.05	3496.34	3859.43	3503.7	2969	3603.02	3158.05	2680.22	2931.07	3184.61	3940.33	4134.72	3318.78	3391.81	4682.31	3178.25	2853.27	3313.25	3213.28	4031.74	5440.85	3779.85	3361	3054.1	3469.26	4428.48	4178.92	3519.6	3259.1	3777.56	4255.76	3364.25	2967.49	3612.29	3457.78	3455.17	5187.88	3706.31	3431.22	3122.07	4579.74	3032.8	2818.57	5978.24	5160.63	3191.02	3786.15
	3382.05	3114.95	3592.99	3488.2	3852.31	3495.66	2964.06	3596.61	3153.32	2676.55	2923.35	3177.84	3925.22	4123.63	3311.03	3384.64	4672.81	3170.58	2849.8	3308.77	3204.62	4021.7	5431.73	3768.11	3352.93	3049.39	3462.41	4416.1	4161.82	3511.51	3251	3766.32	4242.67	3359.63	2963.65	3600.75	3452.09	3446.76	5171.39	3695.82	3422.96	3114.25	4569.48	3029.64	2814.97	5957.5	5141.34	3182.39	3772.65
	3375.3	3108.88	3583.02	3480.11	3845.19	3487.68	2959.16	3590.23	3148.61	2672.92	2915.7	3171.1	3910.22	4112.61	3303.36	3377.52	4663.36	3162.98	2846.35	3304.32	3196.03	4011.74	5422.64	3756.46	3344.95	3044.72	3455.61	4403.82	4144.86	3503.48	3242.97	3755.18	4229.69	3355.06	2959.83	3589.33	3446.45	3438.47	5154.99	3685.42	3414.77	3106.53	4559.28	3026.5	2811.4	5936.93	5122.21	3173.85	3759.28
	3368.59	3102.87	3573.16	3472.05	3838.08	3479.76	2954.31	3583.89	3143.94	2669.32	2908.14	3164.4	3895.34	4101.64	3295.77	3370.46	4653.94	3155.45	2842.92	3299.89	3187.51	4001.85	5413.59	3744.91	3337.06	3040.09	3448.88	4391.65	4128.04	3495.5	3235.02	3744.15	4216.8	3350.53	2956.02	3578.01	3440.87	3430.28	5138.7	3675.13	3406.64	3098.89	4549.12	3023.38	2807.86	5916.5	5103.25	3165.39	3746.04
	3361.91	3096.91	3563.39	3464.03	3830.98	3471.89	2949.5	3577.57	3139.3	2665.76	2900.65	3157.74	3880.57	4090.74	3288.24	3363.45	4644.55	3147.99	2839.51	3295.49	3179.07	3992.05	5404.56	3733.45	3329.27	3035.51	3442.2	4379.58	4111.35	3487.58	3227.13	3733.22	4204	3346.05	2952.21	3566.8	3435.35	3422.19	5122.49	3664.94	3398.58	3091.35	4539.01	3020.27	2804.36	5896.23	5084.44	3157.02	3732.92
	3355.27	3090.99	3553.73	3456.05	3823.89	3464.07	2944.73	3571.28	3134.7	2662.23	2893.23	3151.13	3865.91	4079.9	3280.79	3356.5	4635.2	3140.6	2836.12	3291.11	3170.71	3982.32	5395.57	3722.09	3321.58	3030.97	3435.59	4367.61	4094.79	3479.72	3219.32	3722.39	4191.31	3341.62	2948.42	3555.7	3429.9	3414.22	5106.39	3654.85	3390.58	3083.89	4528.94	3017.19	2800.89	5876.1	5065.79	3148.74	3719.93
	3348.66	3085.14	3544.16	3448.1	3816.81	3456.3	2939.99	3565.03	3130.12	2658.73	2885.9	3144.55	3851.36	4069.12	3273.42	3349.6	4625.89	3133.28	2832.76	3286.76	3162.42	3972.66	5386.6	3710.81	3313.97	3026.47	3429.03	4355.75	4078.37	3471.92	3211.58	3711.67	4178.71	3337.23	2944.65	3544.71	3424.5	3406.34	5090.38	3644.86	3382.65	3076.53	4518.93	3014.12	2797.45	5856.13	5047.3	3140.55	3707.07
	3342.08	3079.33	3534.69	3440.2	3809.73	3448.59	2935.3	3558.8	3125.58	2655.28	2878.64	3138.01	3836.93	4058.41	3266.11	3342.76	4616.61	3126.04	2829.41	3282.43	3154.19	3963.08	5377.66	3699.64	3306.46	3022.01	3422.53	4343.98	4062.08	3464.17	3203.91	3701.05	4166.2	3332.89	2940.88	3533.81	3419.16	3398.57	5074.46	3634.96	3374.79	3069.25	4508.97	3011.07	2794.04	5836.31	5028.97	3132.45	3694.32
	3335.54	3073.57	3525.32	3432.33	3802.67	3440.92	2930.65	3552.61	3121.07	2651.85	2871.45	3131.51	3822.61	4047.75	3258.88	3335.98	4607.36	3118.86	2826.08	3278.13	3146.05	3953.58	5368.75	3688.55	3299.04	3017.6	3416.09	4332.31	4045.93	3456.49	3196.32	3690.53	4153.79	3328.59	2937.12	3523.03	3413.89	3390.91	5058.65	3625.17	3366.99	3062.06	4499.06	3008.04	2790.67	5816.64	5010.79	3124.43	3681.7
	3329.04	3067.87	3516.04	3424.51	3795.62	3433.31	2926.04	3546.44	3116.59	2648.46	2864.34	3125.05	3808.4	4037.16	3251.72	3329.25	4598.15	3111.75	2822.78	3273.86	3137.97	3944.15	5359.87	3677.56	3291.71	3013.23	3409.71	4320.74	4029.91	3448.86	3188.79	3680.11	4141.48	3324.34	2933.38	3512.35	3408.67	3383.34	5042.93	3615.47	3359.25	3054.96	4489.19	3005.03	2787.33	5797.11	4992.77	3116.49	3669.2
	3322.57	3062.21	3506.86	3416.72	3788.58	3425.76	2921.47	3540.31	3112.14	2645.11	2857.3	3118.62	3794.3	4026.63	3244.63	3322.57	4588.98	3104.72	2819.49	3269.61	3129.97	3934.8	5351.02	3666.65	3284.47	3008.9	3403.38	4309.26	4014.02	3441.28	3181.34	3669.79	4129.26	3320.14	2929.65	3501.77	3403.51	3375.88	5027.3	3605.88	3351.58	3047.94	4479.38	3002.04	2784.02	5777.73	4974.91	3108.64	3656.83
	3316.14	3056.61	3497.78	3408.97	3781.55	3418.25	2916.94	3534.21	3107.73	2641.79	2850.33	3112.24	3780.31	4016.17	3237.61	3315.95	4579.84	3097.75	2816.23	3265.39	3122.03	3925.52	5342.19	3655.84	3277.32	3004.61	3397.12	4297.89	3998.26	3433.77	3173.95	3659.57	4117.14	3315.98	2925.93	3491.29	3398.41	3368.51	5011.78	3596.37	3343.98	3041.01	4469.62	2999.07	2780.74	5758.5	4957.2	3100.88	3644.57
	3309.74	3051.05	3488.78	3401.26	3774.52	3410.8	2912.45	3528.14	3103.34	2638.5	2843.43	3105.9	3766.43	4005.77	3230.66	3309.38	4570.74	3090.85	2812.99	3261.19	3114.17	3916.32	5333.4	3645.12	3270.26	3000.36	3390.91	4286.61	3982.63	3426.31	3166.64	3649.46	4105.11	3311.87	2922.23	3480.91	3393.38	3361.25	4996.35	3586.97	3336.44	3034.17	4459.91	2996.12	2777.49	5739.42	4939.64	3093.2	3632.43
	3303.38	3045.55	3479.89	3393.59	3767.51	3403.4	2907.99	3522.1	3098.99	2635.25	2836.61	3099.6	3752.65	3995.43	3223.78	3302.87	4561.67	3084.02	2809.77	3257.02	3106.38	3907.18	5324.63	3634.49	3263.29	2996.16	3384.76	4275.42	3967.14	3418.91	3159.39	3639.44	4093.17	3307.8	2918.54	3470.63	3388.4	3354.09	4981.02	3577.66	3328.96	3027.41	4450.25	2993.18	2774.28	5720.47	4922.24	3085.6	3620.41
	3297.05	3040.09	3471.08	3385.95	3760.51	3396.05	2903.58	3516.09	3094.67	2632.03	2829.86	3093.33	3738.99	3985.16	3216.97	3296.41	4552.64	3077.25	2806.57	3252.87	3098.66	3898.13	5315.88	3623.95	3256.41	2992	3378.67	4264.33	3951.77	3411.56	3152.21	3629.52	4081.33	3303.78	2914.86	3460.45	3383.48	3347.02	4965.79	3568.44	3321.54	3020.74	4440.64	2990.27	2771.09	5701.68	4904.99	3078.09	3608.51
	3290.76	3034.69	3462.37	3378.36	3753.53	3388.75	2899.21	3510.11	3090.38	2628.84	2823.18	3087.11	3725.43	3974.95	3210.23	3290	4543.64	3070.55	2803.4	3248.75	3091.01	3889.14	5307.17	3613.5	3249.61	2987.88	3372.63	4253.34	3936.53	3404.27	3145.11	3619.7	4069.58	3299.81	2911.19	3450.37	3378.62	3340.05	4950.65	3559.32	3314.19	3014.15	4431.09	2987.37	2767.94	5683.02	4887.89	3070.66	3596.73
	3284.5	3029.33	3453.75	3370.8	3746.55	3381.5	2894.87	3504.17	3086.12	2625.69	2816.56	3080.92	3711.99	3964.8	3203.56	3283.65	4534.68	3063.92	2800.24	3244.66	3083.43	3880.23	5298.48	3603.14	3242.91	2983.8	3366.66	4242.44	3921.42	3397.04	3138.07	3609.97	4057.93	3295.88	2907.54	3440.39	3373.82	3333.18	4935.61	3550.29	3306.9	3007.65	4421.59	2984.5	2764.81	5664.51	4870.94	3063.31	3585.07
	3278.28	3024.02	3445.22	3363.28	3739.58	3374.3	2890.58	3498.26	3081.89	2622.58	2810.02	3074.77	3698.65	3954.72	3196.96	3277.35	4525.76	3057.36	2797.11	3240.59	3075.92	3871.39	5289.82	3592.87	3236.29	2979.77	3360.74	4231.63	3906.44	3389.87	3131.1	3600.35	4046.37	3292	2903.9	3430.51	3369.08	3326.4	4920.67	3541.36	3299.68	3001.22	4412.14	2981.64	2761.72	5646.14	4854.14	3056.04	3573.52
	3272.1	3018.76	3436.78	3355.81	3732.63	3367.16	2886.32	3492.37	3077.7	2619.49	2803.55	3068.67	3685.41	3944.7	3190.43	3271.11	4516.87	3050.86	2794	3236.55	3068.48	3862.62	5281.18	3582.68	3229.76	2975.78	3354.87	4220.91	3891.59	3382.75	3124.19	3590.82	4034.9	3288.16	2900.27	3420.72	3364.41	3319.71	4905.83	3532.52	3292.52	2994.89	4402.74	2978.8	2758.66	5627.92	4837.49	3048.85	3562.08
	3265.95	3013.56	3428.43	3348.37	3725.69	3360.06	2882.1	3486.52	3073.53	2616.44	2797.14	3062.6	3672.28	3934.75	3183.96	3264.92	4508.01	3044.43	2790.92	3232.53	3061.1	3853.92	5272.57	3572.59	3223.32	2971.83	3349.07	4210.28	3876.86	3375.69	3117.36	3581.39	4023.52	3284.36	2896.66	3411.02	3359.79	3313.13	4891.09	3523.77	3285.42	2988.63	4393.39	2975.98	2755.63	5609.83	4820.99	3041.75	3550.76
	3259.84	3008.39	3420.17	3340.96	3718.76	3353.01	2877.92	3480.71	3069.4	2613.43	2790.8	3056.57	3659.26	3924.86	3177.56	3258.78	4499.19	3038.07	2787.85	3228.53	3053.8	3845.29	5263.99	3562.58	3216.97	2967.92	3343.32	4199.74	3862.26	3368.68	3110.59	3572.06	4012.24	3280.62	2893.06	3401.42	3355.22	3306.63	4876.44	3515.11	3278.38	2982.46	4384.1	2973.18	2752.63	5591.88	4804.64	3034.72	3539.56
	3253.76	3003.28	3412	3333.6	3711.84	3346.02	2873.77	3474.92	3065.3	2610.44	2784.53	3050.58	3646.34	3915.03	3171.23	3252.7	4490.41	3031.76	2784.81	3224.57	3046.56	3836.74	5255.43	3552.66	3210.7	2964.05	3337.63	4189.3	3847.79	3361.74	3103.89	3562.82	4001.05	3276.91	2889.48	3391.92	3350.72	3300.23	4861.89	3506.54	3271.41	2976.36	4374.86	2970.4	2749.66	5574.07	4788.44	3027.77	3528.46
	3247.72	2998.22	3403.92	3326.28	3704.93	3339.08	2869.67	3469.17	3061.23	2607.49	2778.33	3044.63	3633.53	3905.27	3164.97	3246.67	4481.66	3025.53	2781.79	3220.62	3039.39	3828.25	5246.9	3542.82	3204.51	2960.23	3332	4178.94	3833.44	3354.84	3097.25	3553.68	3989.95	3273.26	2885.91	3382.51	3346.28	3293.92	4847.45	3498.06	3264.49	2970.35	4365.68	2967.64	2746.72	5556.4	4772.39	3020.91	3517.48
	3241.72	2993.2	3395.92	3318.99	3698.04	3332.18	2865.6	3463.45	3057.19	2604.57	2772.19	3038.71	3620.82	3895.58	3158.77	3240.69	4472.95	3019.36	2778.8	3216.7	3032.29	3819.84	5238.39	3533.07	3198.42	2956.45	3326.42	4168.67	3819.21	3348.01	3090.68	3544.63	3978.94	3269.64	2882.36	3373.19	3341.9	3287.7	4833.1	3489.67	3257.64	2964.42	4356.55	2964.9	2743.81	5538.87	4756.48	3014.12	3506.62
	3235.75	2988.23	3388.02	3311.75	3691.16	3325.34	2861.57	3457.76	3053.18	2601.69	2766.12	3032.84	3608.22	3885.95	3152.64	3234.77	4464.27	3013.25	2775.82	3212.81	3025.26	3811.49	5229.91	3523.41	3192.4	2952.71	3320.9	4158.49	3805.11	3341.23	3084.18	3535.68	3968.02	3266.08	2878.82	3363.96	3337.58	3281.57	4818.84	3481.37	3250.86	2958.57	4347.47	2962.18	2740.92	5521.48	4740.71	3007.41	3495.86
	3229.83	2983.3	3380.19	3304.54	3684.29	3318.54	2857.57	3452.1	3049.2	2598.84	2760.11	3027	3595.72	3876.38	3146.58	3228.89	4455.63	3007.21	2772.87	3208.94	3018.29	3803.21	5221.45	3513.84	3186.48	2949.01	3315.43	4148.4	3791.14	3334.5	3077.74	3526.83	3957.2	3262.56	2875.3	3354.82	3333.31	3275.53	4804.69	3473.16	3244.13	2952.8	4338.45	2959.47	2738.07	5504.22	4725.1	3000.78	3485.21
	3223.93	2978.43	3372.46	3297.37	3677.44	3311.8	2853.62	3446.48	3045.25	2596.02	2754.17	3021.21	3583.32	3866.88	3140.58	3223.07	4447.02	3001.23	2769.95	3205.1	3011.39	3795	5213.02	3504.35	3180.63	2945.36	3310.03	4138.39	3777.29	3327.83	3071.37	3518.07	3946.46	3259.08	2871.79	3345.78	3329.11	3269.58	4790.64	3465.03	3237.46	2947.11	4329.49	2956.79	2735.25	5487.09	4709.63	2994.22	3474.68
	3218.08	2973.6	3364.81	3290.24	3670.6	3305.1	2849.7	3440.88	3041.34	2593.23	2748.29	3015.45	3571.03	3857.45	3134.64	3217.31	4438.45	2995.32	2767.04	3201.29	3004.56	3786.86	5204.61	3494.94	3174.87	2941.75	3304.68	4128.47	3763.56	3321.22	3065.06	3509.4	3935.82	3255.65	2868.29	3336.82	3324.97	3263.72	4776.68	3456.99	3230.86	2941.5	4320.58	2954.13	2732.46	5470.1	4694.3	2987.74	3464.25
	3212.26	2968.82	3357.25	3283.15	3663.77	3298.45	2845.82	3435.33	3037.45	2590.48	2742.47	3009.73	3558.84	3848.08	3128.77	3211.59	4429.92	2989.46	2764.17	3197.49	2997.79	3778.79	5196.22	3485.62	3169.2	2938.18	3299.38	4118.64	3749.95	3314.66	3058.82	3500.83	3925.26	3252.26	2864.82	3327.95	3320.88	3257.95	4762.83	3449.04	3224.32	2935.97	4311.72	2951.48	2729.69	5453.25	4679.11	2981.34	3453.93
	3206.48	2964.08	3349.76	3276.1	3656.95	3291.86	2841.97	3429.8	3033.59	2587.76	2736.72	3004.05	3546.74	3838.78	3122.97	3205.93	4421.42	2983.67	2761.31	3193.73	2991.09	3770.78	5187.86	3476.38	3163.61	2934.65	3294.14	4108.89	3736.47	3308.16	3052.64	3492.35	3914.8	3248.92	2861.35	3319.17	3316.85	3252.26	4749.07	3441.18	3217.84	2930.52	4302.92	2948.86	2726.96	5436.53	4664.07	2975.02	3443.73
	3200.74	2959.39	3342.37	3269.08	3650.15	3285.31	2838.16	3424.31	3029.77	2585.07	2731.03	2998.41	3534.75	3829.54	3117.23	3200.32	4412.95	2977.95	2758.48	3189.98	2984.46	3762.84	5179.52	3467.23	3158.1	2931.17	3288.96	4099.22	3723.1	3301.71	3046.52	3483.96	3904.42	3245.62	2857.91	3310.48	3312.89	3246.66	4735.42	3433.4	3211.41	2925.14	4294.18	2946.25	2724.25	5419.94	4649.17	2968.77	3433.62
	3195.03	2954.75	3335.06	3262.11	3643.37	3278.81	2834.39	3418.85	3025.98	2582.41	2725.4	2992.8	3522.87	3820.37	3111.55	3194.77	4404.52	2972.28	2755.67	3186.27	2977.89	3754.97	5171.21	3458.16	3152.68	2927.72	3283.83	4089.64	3709.86	3295.32	3040.47	3475.67	3894.14	3242.37	2854.48	3301.87	3308.98	3241.15	4721.86	3425.71	3205.05	2919.85	4285.49	2943.67	2721.58	5403.48	4634.41	2962.59	3423.63
	3189.36	2950.15	3327.83	3255.17	3636.59	3272.36	2830.65	3413.42	3022.21	2579.79	2719.84	2987.24	3511.08	3811.26	3105.94	3189.26	4396.13	2966.68	2752.89	3182.58	2971.38	3747.17	5162.92	3449.18	3147.33	2924.32	3278.76	4080.14	3696.74	3288.98	3034.49	3467.47	3883.94	3239.16	2851.06	3293.35	3305.13	3235.72	4708.4	3418.1	3198.75	2914.63	4276.86	2941.1	2718.93	5387.16	4619.8	2956.49	3413.74
	3183.73	2945.6	3320.68	3248.27	3629.84	3265.96	2826.95	3408.03	3018.48	2577.2	2714.33	2981.71	3499.39	3802.22	3100.39	3183.81	4387.77	2961.14	2750.13	3178.91	2964.94	3739.43	5154.65	3440.27	3142.07	2920.97	3273.75	4070.72	3683.74	3282.7	3028.56	3459.36	3873.83	3236	2847.67	3284.92	3301.34	3230.37	4695.04	3410.57	3192.51	2909.48	4268.28	2938.55	2716.31	5370.96	4605.32	2950.47	3403.96
	3178.14	2941.09	3313.61	3241.42	3623.09	3259.6	2823.29	3402.67	3014.77	2574.64	2708.89	2976.22	3487.8	3793.25	3094.91	3178.41	4379.45	2955.66	2747.4	3175.27	2958.57	3731.76	5146.4	3431.45	3136.9	2917.65	3268.79	4061.39	3670.86	3276.48	3022.7	3451.34	3863.81	3232.88	2844.29	3276.57	3297.61	3225.11	4681.78	3403.13	3186.33	2904.42	4259.76	2936.02	2713.71	5354.9	4590.99	2944.52	3394.28
	3172.58	2936.63	3306.63	3234.6	3616.36	3253.3	2819.66	3397.34	3011.1	2572.11	2703.5	2970.77	3476.31	3784.34	3089.49	3173.06	4371.16	2950.24	2744.69	3171.65	2952.25	3724.15	5138.18	3422.72	3131.8	2914.38	3263.89	4052.13	3658.1	3270.31	3016.91	3443.42	3853.88	3229.81	2840.92	3268.3	3293.94	3219.94	4668.62	3395.77	3180.21	2899.43	4251.3	2933.52	2711.15	5338.97	4576.79	2938.64	3384.71
	3167.07	2932.21	3299.72	3227.82	3609.65	3247.04	2816.07	3392.05	3007.46	2569.61	2698.18	2965.36	3464.92	3775.5	3084.13	3167.76	4362.91	2944.88	2742	3168.06	2946.01	3716.61	5129.98	3414.06	3126.78	2911.15	3259.04	4042.96	3645.45	3264.19	3011.17	3435.58	3844.04	3226.78	2837.58	3260.12	3290.33	3214.85	4655.56	3388.5	3174.15	2894.51	4242.89	2931.03	2708.61	5323.16	4562.73	2932.84	3375.24
	3161.59	2927.84	3292.9	3221.07	3602.95	3240.83	2812.51	3386.79	3003.84	2567.15	2692.91	2959.99	3453.63	3766.73	3078.83	3162.51	4354.69	2939.59	2739.34	3164.49	2939.83	3709.14	5121.8	3405.49	3121.85	2907.96	3254.25	4033.86	3632.93	3258.13	3005.5	3427.84	3834.29	3223.79	2834.25	3252.02	3286.78	3209.83	4642.6	3381.31	3168.15	2889.67	4234.55	2928.56	2706.11	5307.48	4548.81	2927.11	3365.87
	3156.14	2923.52	3286.16	3214.37	3596.27	3234.67	2808.99	3381.57	3000.26	2564.72	2687.71	2954.65	3442.43	3758.02	3073.59	3157.32	4346.51	2934.35	2736.71	3160.95	2933.71	3701.73	5113.64	3397	3117	2904.81	3249.51	4024.85	3620.52	3252.13	2999.89	3420.19	3824.62	3220.85	2830.93	3244.01	3283.29	3204.91	4629.74	3374.19	3162.21	2884.91	4226.26	2926.11	2703.63	5291.94	4535.03	2921.45	3356.61
	3150.74	2919.23	3279.49	3207.71	3589.6	3228.56	2805.51	3376.38	2996.71	2562.31	2682.56	2949.35	3431.34	3749.38	3068.42	3152.18	4338.36	2929.17	2734.1	3157.43	2927.65	3694.38	5105.5	3388.59	3112.23	2901.71	3244.83	4015.91	3608.23	3246.18	2994.34	3412.63	3815.04	3217.96	2827.64	3236.07	3279.86	3200.06	4616.98	3367.17	3156.33	2880.22	4218.03	2923.69	2701.17	5276.51	4521.39	2915.87	3347.45
	3145.37	2915	3272.91	3201.08	3582.94	3222.49	2802.05	3371.22	2993.19	2559.95	2677.47	2944.1	3420.34	3740.81	3063.31	3147.08	4330.25	2924.06	2731.51	3153.94	2921.66	3687.1	5097.39	3380.26	3107.54	2898.65	3240.2	4007.06	3596.05	3240.28	2988.85	3405.16	3805.55	3215.11	2824.36	3228.22	3276.48	3195.29	4604.32	3360.22	3150.51	2875.61	4209.85	2921.28	2698.75	5261.22	4507.88	2910.35	3338.39
	3140.05	2910.8	3266.4	3194.49	3576.3	3216.48	2798.64	3366.1	2989.69	2557.61	2672.44	2938.88	3409.43	3732.3	3058.26	3142.04	4322.18	2919	2728.95	3150.47	2915.73	3679.88	5089.29	3372.01	3102.92	2895.63	3235.63	3998.28	3583.99	3234.44	2983.43	3397.78	3796.15	3212.3	2821.1	3220.45	3273.17	3190.6	4591.76	3353.35	3144.75	2871.07	4201.74	2918.89	2696.35	5246.05	4494.51	2904.91	3329.44
	3134.76	2906.65	3259.97	3187.94	3569.68	3210.5	2795.26	3361.01	2986.23	2555.3	2667.46	2933.69	3398.63	3723.86	3053.27	3137.05	4314.14	2914	2726.42	3147.02	2909.86	3672.72	5081.22	3363.84	3098.39	2892.66	3231.12	3989.58	3572.05	3228.65	2978.06	3390.48	3786.83	3209.54	2817.86	3212.75	3269.92	3186	4579.3	3346.56	3139.04	2866.6	4193.68	2916.52	2693.98	5231	4481.28	2899.54	3320.58
	3129.51	2902.55	3253.62	3181.44	3563.07	3204.58	2791.91	3355.95	2982.8	2553.03	2662.54	2928.55	3387.92	3715.49	3048.34	3132.11	4306.14	2909.06	2723.91	3143.6	2904.06	3665.63	5073.17	3355.75	3093.94	2889.72	3226.66	3980.95	3560.23	3222.92	2972.76	3383.28	3777.6	3206.83	2814.64	3205.14	3266.72	3181.47	4566.93	3339.85	3133.4	2862.21	4185.68	2914.17	2691.64	5216.09	4468.18	2894.24	3311.82
	3124.3	2898.48	3247.35	3174.96	3556.48	3198.71	2788.6	3350.93	2979.4	2550.78	2657.68	2923.44	3377.3	3707.18	3043.48	3127.23	4298.17	2904.18	2721.43	3140.21	2898.31	3658.6	5065.14	3347.74	3089.57	2886.83	3222.25	3972.4	3548.51	3217.24	2967.51	3376.17	3768.45	3204.15	2811.43	3197.61	3263.58	3177.02	4554.67	3333.22	3127.81	2857.89	4177.74	2911.84	2689.32	5201.29	4455.21	2889.02	3303.17
	3119.12	2894.46	3241.15	3168.53	3549.91	3192.88	2785.33	3345.95	2976.02	2548.57	2652.87	2918.38	3366.78	3698.95	3038.67	3122.39	4290.24	2899.36	2718.97	3136.84	2892.63	3651.64	5057.12	3339.81	3085.28	2883.99	3217.9	3963.93	3536.92	3211.62	2962.33	3369.15	3759.39	3201.53	2808.24	3190.15	3260.51	3172.64	4542.51	3326.67	3122.28	2853.65	4169.86	2909.53	2687.03	5186.62	4442.38	2883.86	3294.61
	3113.99	2890.49	3235.04	3162.14	3543.35	3187.09	2782.08	3340.99	2972.68	2546.39	2648.12	2913.35	3356.36	3690.78	3033.92	3117.6	4282.34	2894.6	2716.54	3133.49	2887.02	3644.73	5049.13	3331.96	3081.06	2881.18	3213.61	3955.53	3525.43	3206.05	2957.21	3362.21	3750.42	3198.94	2805.08	3182.77	3257.49	3168.35	4530.45	3320.2	3116.81	2849.47	4162.04	2907.24	2684.77	5172.07	4429.69	2878.77	3286.16
	3108.89	2886.56	3228.99	3155.79	3536.81	3181.36	2778.88	3336.08	2969.37	2544.24	2643.43	2908.35	3346.03	3682.68	3029.23	3112.87	4274.48	2889.89	2714.14	3130.17	2881.46	3637.89	5041.16	3324.19	3076.93	2878.42	3209.37	3947.21	3514.06	3200.54	2952.15	3355.36	3741.54	3196.4	2801.93	3175.47	3254.53	3164.13	4518.49	3313.8	3111.4	2845.37	4154.28	2904.97	2682.53	5157.64	4417.12	2873.75	3277.8
	3103.84	2882.67	3223.02	3149.47	3530.28	3175.67	2775.7	3331.19	2966.08	2542.12	2638.79	2903.4	3335.79	3674.64	3024.61	3108.19	4266.65	2885.24	2711.76	3126.88	2875.96	3631.11	5033.21	3316.5	3072.87	2875.7	3205.18	3938.96	3502.81	3195.08	2947.14	3348.61	3732.74	3193.91	2798.8	3168.25	3251.64	3159.99	4506.63	3307.49	3106.05	2841.35	4146.58	2902.73	2680.32	5143.34	4404.69	2868.8	3269.53
	3098.82	2878.82	3217.13	3143.19	3523.77	3170.03	2772.56	3326.35	2962.83	2540.03	2634.2	2898.48	3325.65	3666.67	3020.04	3103.55	4258.86	2880.65	2709.41	3123.61	2870.53	3624.4	5025.28	3308.88	3068.89	2873.02	3201.05	3930.79	3491.67	3189.67	2942.2	3341.93	3724.02	3191.46	2795.68	3161.1	3248.8	3155.92	4494.87	3301.25	3100.75	2837.39	4138.94	2900.5	2678.14	5129.16	4392.39	2863.93	3261.37
	3093.84	2875.02	3211.31	3136.96	3517.28	3164.43	2769.46	3321.53	2959.6	2537.97	2629.67	2893.61	3315.6	3658.78	3015.53	3098.97	4251.1	2876.12	2707.09	3120.36	2865.16	3617.74	5017.36	3301.35	3064.99	2870.39	3196.98	3922.68	3480.64	3184.32	2937.31	3335.35	3715.39	3189.05	2792.59	3154.03	3246.02	3151.93	4483.21	3295.08	3095.51	2833.51	4131.35	2898.29	2675.98	5115.09	4380.23	2859.11	3253.3
	3088.9	2871.25	3205.57	3130.76	3510.81	3158.88	2766.38	3316.76	2956.41	2535.94	2625.19	2888.76	3305.65	3650.94	3011.08	3094.44	4243.38	2871.64	2704.79	3117.14	2859.84	3611.14	5009.47	3293.89	3061.17	2867.8	3192.96	3914.65	3469.72	3179.02	2932.49	3328.86	3706.85	3186.69	2789.52	3147.03	3243.3	3148.02	4471.65	3289	3090.33	2829.69	4123.83	2896.1	2673.85	5101.15	4368.19	2854.37	3245.33
	3084	2867.53	3199.9	3124.6	3504.35	3153.38	2763.35	3312.01	2953.24	2533.95	2620.76	2883.96	3295.78	3643.18	3006.69	3089.95	4235.7	2867.22	2702.52	3113.94	2854.59	3604.61	5001.59	3286.51	3057.43	2865.25	3188.99	3906.7	3458.91	3173.78	2927.72	3322.45	3698.39	3184.38	2786.47	3140.11	3240.64	3144.17	4460.19	3282.98	3085.21	2825.95	4116.37	2893.93	2671.75	5087.33	4356.29	2849.7	3237.46
	3079.14	2863.86	3194.3	3118.48	3497.91	3147.92	2760.34	3307.31	2950.11	2531.98	2616.39	2879.2	3286.01	3635.49	3002.36	3085.52	4228.05	2862.86	2700.27	3110.77	2849.4	3598.13	4993.74	3279.2	3053.76	2862.75	3185.08	3898.81	3448.22	3168.59	2923.01	3316.13	3690.01	3182.1	2783.43	3133.26	3238.04	3140.41	4448.83	3277.05	3080.15	2822.28	4108.97	2891.79	2669.67	5073.63	4344.51	2845.09	3229.68
	3074.32	2860.22	3188.78	3112.39	3491.49	3142.51	2757.37	3302.63	2947	2530.05	2612.07	2874.47	3276.33	3627.86	2998.08	3081.14	4220.43	2858.56	2698.05	3107.62	2844.27	3591.72	4985.9	3271.97	3050.17	2860.29	3181.22	3891	3437.63	3163.45	2918.36	3309.89	3681.72	3179.88	2780.42	3126.48	3235.5	3136.71	4437.58	3271.19	3075.14	2818.68	4101.63	2889.66	2667.62	5060.04	4332.87	2840.55	3222
	3069.54	2856.63	3183.33	3106.35	3485.08	3137.15	2754.43	3298	2943.92	2528.14	2607.8	2869.78	3266.75	3620.3	2993.87	3076.81	4212.85	2854.31	2695.86	3104.49	2839.2	3585.36	4978.08	3264.82	3046.66	2857.87	3177.42	3883.25	3427.15	3158.37	2913.77	3303.74	3673.51	3177.69	2777.42	3119.78	3233.02	3133.09	4426.42	3265.4	3070.19	2815.15	4094.36	2887.55	2665.59	5046.57	4321.35	2836.08	3214.41
	3064.79	2853.08	3177.95	3100.34	3478.69	3131.83	2751.53	3293.39	2940.87	2526.27	2603.58	2865.13	3257.25	3612.81	2989.71	3072.52	4205.31	2850.11	2693.7	3101.39	2834.18	3579.07	4970.28	3257.75	3043.22	2855.49	3173.67	3875.58	3416.79	3153.34	2909.24	3297.68	3665.39	3175.55	2774.45	3113.15	3230.6	3129.54	4415.36	3259.69	3065.29	2811.69	4087.14	2885.46	2663.59	5033.22	4309.96	2831.68	3206.91
	3060.09	2849.57	3172.64	3094.38	3472.32	3126.55	2748.66	3288.83	2937.85	2524.42	2599.42	2860.51	3247.84	3605.39	2985.6	3068.29	4197.8	2845.97	2691.57	3098.31	2829.23	3572.83	4962.5	3250.74	3039.86	2853.16	3169.97	3867.97	3406.53	3148.36	2904.76	3291.7	3657.34	3173.46	2771.49	3106.59	3228.24	3126.07	4404.4	3254.05	3060.46	2808.3	4079.98	2883.4	2661.61	5019.98	4298.7	2827.34	3199.51
	3055.42	2846.1	3167.41	3088.45	3465.97	3121.32	2745.82	3284.3	2934.86	2522.61	2595.3	2855.94	3238.52	3598.03	2981.56	3064.11	4190.33	2841.89	2689.46	3095.26	2824.33	3566.65	4954.74	3243.82	3036.58	2850.86	3166.33	3860.44	3396.38	3143.44	2900.34	3285.8	3649.38	3171.4	2768.56	3100.1	3225.94	3122.67	4393.54	3248.48	3055.68	2804.98	4072.88	2881.35	2659.66	5006.86	4287.57	2823.07	3192.2
	3050.8	2842.67	3162.24	3082.56	3459.64	3116.14	2743.01	3279.8	2931.9	2520.83	2591.24	2851.4	3229.29	3590.75	2977.57	3059.97	4182.89	2837.86	2687.37	3092.23	2819.5	3560.53	4946.99	3236.96	3033.37	2848.62	3162.74	3852.98	3386.33	3138.57	2895.98	3279.99	3641.5	3169.39	2765.64	3093.68	3223.69	3119.34	4382.78	3242.99	3050.95	2801.73	4065.84	2879.33	2657.74	4993.85	4276.56	2818.86	3184.98
	3046.21	2839.28	3157.14	3076.71	3453.33	3111	2740.24	3275.34	2928.96	2519.07	2587.22	2846.89	3220.15	3583.53	2973.64	3055.88	4175.49	2833.89	2685.32	3089.23	2814.72	3554.47	4939.27	3230.19	3030.24	2846.41	3159.21	3845.58	3376.4	3133.75	2891.68	3274.27	3633.7	3167.43	2762.75	3087.33	3221.51	3116.08	4372.12	3237.57	3046.28	2798.55	4058.87	2877.32	2655.84	4980.96	4265.67	2814.72	3177.85
	3041.67	2835.93	3152.12	3070.9	3447.04	3105.9	2737.5	3270.91	2926.06	2517.35	2583.25	2842.42	3211.1	3576.38	2969.76	3051.85	4168.13	2829.97	2683.29	3086.24	2809.99	3548.46	4931.57	3223.48	3027.18	2844.25	3155.72	3838.25	3366.56	3128.99	2887.43	3268.62	3625.99	3165.5	2759.87	3081.05	3219.39	3112.89	4361.55	3232.22	3041.67	2795.43	4051.95	2875.34	2653.96	4968.18	4254.91	2810.64	3170.81
	3037.16	2832.62	3147.16	3065.12	3440.76	3100.85	2734.79	3266.52	2923.18	2515.66	2579.34	2837.99	3202.14	3569.29	2965.94	3047.86	4160.8	2826.1	2681.29	3083.29	2805.33	3542.51	4923.88	3216.85	3024.2	2842.12	3152.29	3830.99	3356.83	3124.28	2883.24	3263.06	3618.35	3163.62	2757.02	3074.84	3217.32	3109.78	4351.09	3226.94	3037.11	2792.39	4045.09	2873.38	2652.11	4955.5	4244.27	2806.63	3163.87
	3032.69	2829.35	3142.27	3059.39	3434.51	3095.84	2732.12	3262.16	2920.33	2514	2575.47	2833.6	3193.26	3562.27	2962.18	3043.91	4153.51	2822.29	2679.32	3080.35	2800.72	3536.62	4916.21	3210.28	3021.29	2840.04	3148.92	3823.79	3347.21	3119.62	2879.1	3257.58	3610.79	3161.79	2754.19	3068.7	3215.32	3106.73	4340.72	3221.73	3032.61	2789.41	4038.29	2871.43	2650.29	4942.94	4233.75	2802.68	3157.01
	3028.26	2826.13	3137.45	3053.69	3428.27	3090.88	2729.47	3257.84	2917.51	2512.36	2571.65	2829.24	3184.47	3555.32	2958.47	3040.02	4146.25	2818.53	2677.38	3077.44	2796.17	3530.78	4908.57	3203.8	3018.46	2838.01	3145.59	3816.67	3337.69	3115.02	2875.03	3252.19	3603.31	3159.99	2751.37	3062.63	3213.37	3103.76	4330.45	3216.6	3028.16	2786.5	4031.55	2869.51	2648.49	4930.49	4223.36	2798.8	3150.24
	3023.88	2822.94	3132.7	3048.03	3422.06	3085.96	2726.86	3253.55	2914.72	2510.76	2567.88	2824.92	3175.76	3548.44	2954.82	3036.17	4139.03	2814.83	2675.46	3074.55	2791.68	3525	4900.94	3197.38	3015.7	2836.01	3142.32	3809.6	3328.27	3110.46	2871	3246.87	3595.91	3158.24	2748.58	3056.62	3211.49	3100.86	4320.28	3211.53	3023.76	2783.65	4024.88	2867.61	2646.71	4918.15	4213.08	2794.98	3143.56
	3019.53	2819.79	3128.02	3042.41	3415.87	3081.09	2724.28	3249.3	2911.96	2509.19	2564.16	2820.64	3167.14	3541.63	2951.22	3032.38	4131.85	2811.17	2673.57	3071.69	2787.24	3519.28	4893.33	3191.03	3013.01	2834.06	3139.1	3802.61	3318.96	3105.96	2867.04	3241.64	3588.59	3156.53	2745.8	3050.68	3209.66	3098.03	4310.21	3206.53	3019.43	2780.87	4018.26	2865.73	2644.96	4905.92	4202.93	2791.22	3136.97
	3015.22	2816.68	3123.4	3036.83	3409.69	3076.26	2721.74	3245.08	2909.22	2507.65	2560.48	2816.39	3158.6	3534.88	2947.67	3028.63	4124.7	2807.57	2671.71	3068.85	2782.86	3513.61	4885.74	3184.75	3010.4	2832.15	3135.93	3795.68	3309.74	3101.52	2863.13	3236.49	3581.35	3154.86	2743.05	3044.81	3207.9	3095.26	4300.23	3201.61	3015.14	2778.16	4011.7	2863.88	2643.23	4893.8	4192.89	2787.53	3130.47
	3010.95	2813.61	3118.85	3031.29	3403.54	3071.47	2719.22	3240.9	2906.51	2506.14	2556.85	2812.18	3150.15	3528.2	2944.18	3024.92	4117.59	2804.03	2669.88	3066.03	2778.54	3508	4878.17	3178.55	3007.86	2830.28	3132.81	3788.81	3300.63	3097.12	2859.27	3231.42	3574.18	3153.24	2740.31	3039	3206.19	3092.57	4290.36	3196.75	3010.91	2775.52	4005.2	2862.04	2641.53	4881.78	4182.97	2783.9	3124.06
	3006.71	2810.57	3114.36	3025.78	3397.41	3066.73	2716.74	3236.75	2903.83	2504.65	2553.27	2808	3141.78	3521.58	2940.74	3021.27	4110.51	2800.53	2668.07	3063.24	2774.27	3502.44	4870.62	3172.41	3005.4	2828.46	3129.75	3782.01	3291.62	3092.78	2855.48	3226.43	3567.1	3151.65	2737.6	3033.26	3204.54	3089.95	4280.57	3191.96	3006.74	2772.94	3998.76	2860.22	2639.85	4869.87	4173.18	2780.34	3117.73
	3002.52	2807.58	3109.94	3020.32	3391.3	3062.03	2714.29	3232.64	2901.18	2503.2	2549.73	2803.86	3133.5	3515.04	2937.36	3017.66	4103.47	2797.09	2666.29	3060.46	2770.05	3496.93	4863.09	3166.34	3003.01	2826.67	3126.73	3775.28	3282.71	3088.48	2851.73	3221.51	3560.08	3150.11	2734.91	3027.59	3202.95	3087.39	4270.89	3187.23	3002.61	2770.43	3992.38	2858.43	2638.2	4858.06	4163.5	2776.83	3111.49
	2998.37	2804.63	3105.59	3014.89	3385.21	3057.37	2711.87	3228.57	2898.55	2501.78	2546.24	2799.76	3125.3	3508.56	2934.03	3014.09	4096.47	2793.7	2664.54	3057.72	2765.9	3491.48	4855.58	3160.34	3000.69	2824.93	3123.77	3768.6	3273.89	3084.24	2848.04	3216.68	3553.15	3148.61	2732.24	3021.97	3201.42	3084.91	4261.31	3182.58	2998.55	2767.98	3986.06	2856.66	2636.57	4846.36	4153.93	2773.39	3105.33
	2994.26	2801.71	3101.3	3009.5	3379.14	3052.76	2709.48	3224.52	2895.95	2500.39	2542.8	2795.69	3117.18	3502.15	2930.76	3010.58	4089.51	2790.36	2662.82	3054.99	2761.79	3486.08	4848.08	3154.41	2998.44	2823.23	3120.86	3762	3265.18	3080.06	2844.41	3211.93	3546.29	3147.15	2729.59	3016.42	3199.95	3082.49	4251.82	3177.99	2994.53	2765.6	3979.8	2854.9	2634.96	4834.77	4144.48	2770.01	3099.26
	2990.18	2798.83	3097.07	3004.15	3373.09	3048.19	2707.12	3220.52	2893.38	2499.03	2539.4	2791.65	3109.15	3495.8	2927.53	3007.11	4082.58	2787.07	2661.13	3052.29	2757.74	3480.74	4840.61	3148.55	2996.26	2821.57	3118	3755.45	3256.56	3075.92	2840.83	3207.25	3539.51	3145.74	2726.95	3010.94	3198.54	3080.14	4242.42	3173.47	2990.57	2763.29	3973.6	2853.17	2633.38	4823.27	4135.15	2766.69	3093.27
	2986.15	2795.99	3092.91	2998.83	3367.07	3043.66	2704.79	3216.55	2890.84	2497.69	2536.04	2787.65	3101.19	3489.52	2924.36	3003.69	4075.68	2783.83	2659.46	3049.61	2753.75	3475.45	4833.16	3142.75	2994.16	2819.96	3115.19	3748.97	3248.04	3071.84	2837.31	3202.66	3532.8	3144.36	2724.34	3005.52	3197.19	3077.86	4233.13	3169.01	2986.66	2761.04	3967.46	2851.46	2631.82	4811.88	4125.93	2763.43	3087.37
	2982.16	2793.18	3088.82	2993.56	3361.06	3039.17	2702.5	3212.61	2888.32	2496.39	2532.73	2783.69	3093.32	3483.31	2921.25	3000.31	4068.83	2780.65	2657.83	3046.95	2749.8	3470.21	4825.72	3137.02	2992.13	2818.38	3112.43	3742.54	3239.62	3067.8	2833.84	3198.14	3526.17	3143.03	2721.75	3000.15	3195.9	3075.65	4223.93	3164.63	2982.81	2758.85	3961.38	2849.78	2630.29	4800.6	4116.83	2760.23	3081.56
	2978.2	2790.42	3084.78	2988.32	3355.08	3034.73	2700.24	3208.71	2885.83	2495.12	2529.47	2779.76	3085.53	3477.17	2918.18	2996.98	4062.01	2777.51	2656.22	3044.31	2745.92	3465.03	4818.31	3131.36	2990.17	2816.85	3109.73	3736.19	3231.3	3063.82	2830.42	3193.7	3519.61	3141.74	2719.19	2994.86	3194.66	3073.5	4214.82	3160.3	2979.01	2756.73	3955.36	2848.11	2628.78	4789.41	4107.83	2757.1	3075.82
	2974.29	2787.69	3080.81	2983.12	3349.13	3030.33	2698	3204.84	2883.37	2493.87	2526.24	2775.87	3077.82	3471.09	2915.17	2993.69	4055.22	2774.42	2654.64	3041.7	2742.08	3459.89	4810.91	3125.77	2988.28	2815.36	3107.07	3729.89	3223.07	3059.89	2827.06	3189.34	3513.12	3140.49	2716.64	2989.62	3193.49	3071.43	4205.82	3156.05	2975.26	2754.67	3949.39	2846.47	2627.29	4778.32	4098.96	2754.02	3070.17
	2970.41	2785	3076.9	2977.96	3343.19	3025.97	2695.8	3201.01	2880.93	2492.66	2523.06	2772.02	3070.18	3465.08	2912.21	2990.45	4048.48	2771.39	2653.09	3039.11	2738.3	3454.81	4803.53	3120.24	2986.47	2813.91	3104.46	3723.65	3214.93	3056.01	2823.75	3185.05	3506.71	3139.28	2714.11	2984.44	3192.38	3069.42	4196.9	3151.85	2971.56	2752.68	3943.49	2844.84	2625.82	4767.34	4090.19	2751	3064.6
	2966.58	2782.34	3073.06	2972.84	3337.28	3021.65	2693.63	3197.22	2878.53	2491.47	2519.93	2768.19	3062.63	3459.13	2909.3	2987.26	4041.77	2768.4	2651.57	3036.54	2734.57	3449.78	4796.18	3114.78	2984.72	2812.51	3101.91	3717.47	3206.89	3052.18	2820.5	3180.84	3500.38	3138.11	2711.61	2979.33	3191.32	3067.48	4188.09	3147.73	2967.91	2750.75	3937.65	2843.24	2624.38	4756.45	4081.54	2748.05	3059.12
	2962.78	2779.73	3069.27	2967.76	3331.39	3017.38	2691.49	3193.46	2876.14	2490.32	2516.84	2764.41	3055.16	3453.26	2906.44	2984.11	4035.1	2765.47	2650.07	3033.99	2730.9	3444.8	4788.84	3109.38	2983.05	2811.14	3099.4	3711.36	3198.95	3048.41	2817.3	3176.71	3494.11	3136.98	2709.12	2974.27	3190.33	3065.6	4179.37	3143.66	2964.32	2748.88	3931.86	2841.66	2622.97	4745.67	4072.99	2745.15	3053.72
	2959.02	2777.15	3065.55	2962.71	3325.52	3013.14	2689.38	3189.73	2873.79	2489.19	2513.79	2760.66	3047.77	3447.45	2903.64	2981.01	4028.46	2762.58	2648.61	3031.47	2727.27	3439.87	4781.52	3104.04	2981.45	2809.82	3096.94	3705.3	3191.1	3044.68	2814.15	3172.66	3487.92	3135.89	2706.66	2969.28	3189.39	3063.79	4170.74	3139.67	2960.78	2747.08	3926.13	2840.11	2621.57	4734.98	4064.56	2742.32	3048.39
	2955.31	2774.6	3061.89	2957.7	3319.68	3008.95	2687.3	3186.04	2871.46	2488.1	2510.78	2756.94	3040.45	3441.7	2900.88	2977.95	4021.86	2759.74	2647.17	3028.97	2723.7	3434.99	4774.23	3098.77	2979.91	2808.54	3094.54	3699.31	3183.34	3041.01	2811.06	3168.68	3481.8	3134.84	2704.21	2964.34	3188.52	3062.05	4162.21	3135.73	2957.29	2745.34	3920.47	2838.57	2620.2	4724.39	4056.24	2739.54	3043.15
	2951.63	2772.09	3058.29	2952.73	3313.86	3004.8	2685.25	3182.39	2869.16	2487.03	2507.82	2753.26	3033.21	3436.03	2898.18	2974.94	4015.3	2756.96	2645.76	3026.49	2720.19	3430.16	4766.95	3093.57	2978.45	2807.3	3092.18	3693.37	3175.68	3037.39	2808.02	3164.77	3475.75	3133.84	2701.79	2959.47	3187.7	3060.38	4153.78	3131.86	2953.86	2743.66	3914.86	2837.06	2618.85	4713.9	4048.03	2736.82	3037.99
	2947.99	2769.62	3054.75	2947.8	3308.07	3000.69	2683.23	3178.77	2866.88	2485.99	2504.89	2749.61	3026.05	3430.42	2895.52	2971.97	4008.78	2754.22	2644.38	3024.03	2716.72	3425.39	4759.69	3088.43	2977.06	2806.1	3089.87	3687.49	3168.1	3033.81	2805.03	3160.94	3469.78	3132.87	2699.39	2954.65	3186.95	3058.77	4145.44	3128.05	2950.47	2742.05	3909.31	2835.57	2617.52	4703.5	4039.92	2734.16	3032.91
	2944.39	2767.19	3051.27	2942.9	3302.3	2996.62	2681.24	3175.18	2864.63	2484.98	2502.01	2745.99	3018.97	3424.87	2892.92	2969.04	4002.29	2751.53	2643.03	3021.6	2713.31	3420.66	4752.45	3083.35	2975.74	2804.95	3087.62	3681.67	3160.62	3030.29	2802.1	3157.19	3463.88	3131.94	2697.01	2949.89	3186.25	3057.23	4137.2	3124.3	2947.14	2740.5	3903.82	2834.1	2616.22	4693.2	4031.93	2731.56	3027.91
	2940.84	2764.78	3047.85	2938.05	3296.55	2992.6	2679.28	3171.63	2862.4	2484.01	2499.17	2742.41	3011.96	3419.4	2890.37	2966.16	3995.84	2748.89	2641.71	3019.18	2709.94	3415.98	4745.23	3078.34	2974.49	2803.83	3085.41	3675.91	3153.23	3026.82	2799.22	3153.51	3458.04	3131.06	2694.65	2945.18	3185.62	3055.75	4129.05	3120.62	2943.85	2739.01	3898.39	2832.65	2614.94	4682.99	4024.04	2729.02	3023
	2937.32	2762.42	3044.49	2933.23	3290.83	2988.61	2677.35	3168.12	2860.21	2483.06	2496.37	2738.87	3005.04	3413.98	2887.87	2963.33	3989.43	2746.29	2640.42	3016.79	2706.63	3411.35	4738.03	3073.39	2973.31	2802.76	3083.25	3670.21	3145.94	3023.4	2796.39	3149.91	3452.28	3130.21	2692.32	2940.54	3185.04	3054.34	4120.99	3117	2940.62	2737.58	3893.02	2831.23	2613.68	4672.88	4016.26	2726.53	3018.15
	2933.84	2760.09	3041.18	2928.45	3285.13	2984.67	2675.45	3164.64	2858.03	2482.14	2493.61	2735.36	2998.18	3408.64	2885.41	2960.54	3983.05	2743.75	2639.16	3014.42	2703.37	3406.77	4730.85	3068.5	2972.2	2801.73	3081.14	3664.56	3138.73	3020.03	2793.61	3146.38	3446.59	3129.41	2690	2935.95	3184.52	3052.99	4113.03	3113.44	2937.44	2736.22	3887.71	2829.82	2612.45	4662.86	4008.58	2724.11	3013.39
	2930.4	2757.8	3037.94	2923.71	3279.46	2980.76	2673.59	3161.19	2855.89	2481.25	2490.89	2731.88	2991.41	3403.36	2883.01	2957.79	3976.71	2741.25	2637.92	3012.07	2700.16	3402.23	4723.69	3063.67	2971.16	2800.74	3079.08	3658.97	3131.61	3016.71	2790.89	3142.92	3440.97	3128.64	2687.71	2931.42	3184.07	3051.71	4105.17	3109.94	2934.31	2734.92	3882.45	2828.44	2611.24	4652.94	4001.01	2721.74	3008.71
	2927	2755.54	3034.75	2919.01	3273.81	2976.9	2671.75	3157.79	2853.77	2480.39	2488.21	2728.44	2984.7	3398.15	2880.66	2955.09	3970.41	2738.8	2636.72	3009.74	2697	3397.75	4716.55	3058.9	2970.19	2799.8	3077.07	3653.44	3124.58	3013.44	2788.22	3139.54	3435.41	3127.91	2685.43	2926.94	3183.67	3050.5	4097.4	3106.5	2931.23	2733.68	3877.26	2827.09	2610.05	4643.11	3993.55	2719.43	3004.11
	2923.64	2753.32	3031.63	2914.34	3268.19	2973.08	2669.94	3154.41	2851.67	2479.55	2485.57	2725.03	2978.08	3393.01	2878.35	2952.43	3964.15	2736.4	2635.55	3007.44	2693.9	3393.31	4709.43	3054.2	2969.28	2798.89	3075.11	3647.97	3117.64	3010.23	2785.6	3136.23	3429.93	3127.23	2683.18	2922.52	3183.34	3049.35	4089.72	3103.13	2928.21	2732.5	3872.12	2825.75	2608.88	4633.37	3986.19	2717.17	2999.58
	2920.33	2751.13	3028.56	2909.71	3262.59	2969.29	2668.16	3151.07	2849.6	2478.75	2482.97	2721.66	2971.52	3387.93	2876.1	2949.81	3957.92	2734.04	2634.4	3005.15	2690.84	3388.93	4702.33	3049.56	2968.45	2798.03	3073.19	3642.55	3110.79	3007.06	2783.04	3133	3424.52	3126.58	2680.95	2918.16	3183.06	3048.26	4082.14	3099.81	2925.23	2731.38	3867.05	2824.44	2607.73	4623.72	3978.94	2714.97	2995.13
	2917.05	2748.97	3025.55	2905.12	3257.02	2965.55	2666.41	3147.77	2847.56	2477.98	2480.41	2718.32	2965.05	3382.92	2873.89	2947.24	3951.73	2731.74	2633.29	3002.89	2687.83	3384.59	4695.25	3044.98	2967.69	2797.21	3071.33	3637.18	3104.03	3003.94	2780.52	3129.84	3419.17	3125.97	2678.75	2913.85	3182.85	3047.24	4074.66	3096.56	2922.3	2730.33	3862.03	2823.15	2606.61	4614.16	3971.79	2712.83	2990.76
	2913.81	2746.85	3022.59	2900.57	3251.47	2961.85	2664.69	3144.5	2845.54	2477.24	2477.88	2715.01	2958.64	3377.98	2871.73	2944.72	3945.58	2729.48	2632.2	3000.65	2684.87	3380.29	4688.19	3040.45	2966.99	2796.43	3069.51	3631.88	3097.36	3000.87	2778.06	3126.75	3413.9	3125.41	2676.56	2909.59	3182.69	3046.29	4067.26	3093.36	2919.42	2729.33	3857.07	2821.88	2605.51	4604.7	3964.75	2710.75	2986.46
	2910.61	2744.77	3019.69	2896.05	3245.95	2958.19	2663	3141.27	2843.55	2476.52	2475.4	2711.74	2952.31	3373.1	2869.62	2942.23	3939.47	2727.26	2631.14	2998.43	2681.96	3376.05	4681.15	3035.99	2966.37	2795.69	3067.75	3626.63	3090.77	2997.86	2775.65	3123.73	3408.69	3124.88	2674.4	2905.39	3182.6	3045.4	4059.96	3090.23	2916.6	2728.4	3852.17	2820.64	2604.43	4595.32	3957.81	2708.73	2982.24
	2907.45	2742.72	3016.85	2891.58	3240.45	2954.57	2661.33	3138.08	2841.58	2475.84	2472.95	2708.5	2946.06	3368.29	2867.56	2939.79	3933.39	2725.1	2630.12	2996.23	2679.11	3371.85	4674.13	3031.59	2965.81	2794.99	3066.03	3621.43	3084.27	2994.89	2773.3	3120.79	3403.55	3124.39	2672.25	2901.24	3182.57	3044.57	4052.76	3087.15	2913.82	2727.53	3847.33	2819.42	2603.37	4586.04	3950.97	2706.75	2978.1
	2904.33	2740.7	3014.07	2887.14	3234.98	2950.98	2659.7	3134.91	2839.64	2475.18	2470.55	2705.29	2939.87	3363.54	2865.55	2937.39	3927.35	2722.97	2629.12	2994.05	2676.3	3367.69	4667.13	3027.25	2965.33	2794.34	3064.36	3616.28	3077.86	2991.97	2770.99	3117.91	3398.48	3123.94	2670.13	2897.15	3182.59	3043.81	4045.65	3084.13	2911.09	2726.72	3842.55	2818.22	2602.33	4576.84	3944.23	2704.84	2974.03
	2901.26	2738.72	3011.34	2882.74	3229.54	2947.44	2658.1	3131.79	2837.73	2474.55	2468.18	2702.12	2933.76	3358.87	2863.59	2935.04	3921.35	2720.9	2628.16	2991.89	2673.54	3363.58	4660.15	3022.97	2964.91	2793.73	3062.73	3611.2	3071.53	2989.11	2768.73	3115.11	3393.47	3123.53	2668.04	2893.11	3182.68	3043.11	4038.63	3081.18	2908.42	2725.97	3837.83	2817.04	2601.32	4567.73	3937.6	2702.98	2970.04
	2898.22	2736.77	3008.66	2878.38	3224.12	2943.94	2656.52	3128.7	2835.84	2473.96	2465.84	2698.98	2927.72	3354.26	2861.67	2932.72	3915.39	2718.87	2627.22	2989.76	2670.83	3359.52	4653.19	3018.74	2964.56	2793.16	3061.16	3606.16	3065.29	2986.29	2766.53	3112.39	3388.54	3123.16	2665.96	2889.12	3182.83	3042.48	4031.71	3078.28	2905.79	2725.28	3833.17	2815.89	2600.32	4558.71	3931.07	2701.18	2966.13
	2895.22	2734.86	3006.04	2874.05	3218.73	2940.48	2654.98	3125.64	2833.97	2473.39	2463.55	2695.88	2921.75	3349.71	2859.81	2930.45	3909.46	2716.89	2626.32	2987.64	2668.16	3355.51	4646.25	3014.58	2964.28	2792.63	3059.63	3601.18	3059.13	2983.53	2764.38	3109.73	3383.67	3122.82	2663.9	2885.18	3183.04	3041.91	4024.88	3075.44	2903.21	2724.65	3828.56	2814.76	2599.35	4549.78	3924.63	2699.43	2962.29
	2892.26	2732.98	3003.48	2869.76	3213.37	2937.05	2653.46	3122.62	2832.13	2472.85	2461.29	2692.81	2915.86	3345.23	2857.99	2928.23	3903.57	2714.95	2625.44	2985.55	2665.55	3351.54	4639.32	3010.47	2964.07	2792.14	3058.16	3596.25	3053.06	2980.81	2762.28	3107.15	3378.86	3122.53	2661.87	2881.3	3183.32	3041.4	4018.14	3072.65	2900.68	2724.08	3824.02	2813.65	2598.4	4540.93	3918.3	2697.74	2958.52
	2889.35	2731.13	3000.97	2865.51	3208.04	2933.67	2651.97	3119.64	2830.31	2472.34	2459.07	2689.77	2910.04	3340.82	2856.21	2926.04	3897.72	2713.06	2624.6	2983.47	2662.99	3347.61	4632.42	3006.42	2963.93	2791.7	3056.72	3591.38	3047.08	2978.15	2760.23	3104.63	3374.12	3122.28	2659.86	2877.46	3183.65	3040.96	4011.5	3069.93	2898.2	2723.57	3819.53	2812.57	2597.47	4532.17	3912.07	2696.11	2954.83
	2886.47	2729.31	2998.52	2861.3	3202.73	2930.32	2650.51	3116.69	2828.52	2471.86	2456.88	2686.76	2904.28	3336.48	2854.49	2923.9	3891.91	2711.22	2623.78	2981.42	2660.47	3343.73	4625.54	3002.43	2963.85	2791.3	3055.34	3586.56	3041.18	2975.53	2758.23	3102.19	3369.45	3122.06	2657.87	2873.68	3184.04	3040.58	4004.95	3067.26	2895.77	2723.12	3815.1	2811.51	2596.57	4523.5	3905.94	2694.53	2951.22
	2883.64	2727.53	2996.12	2857.13	3197.44	2927.02	2649.08	3113.78	2826.75	2471.41	2454.73	2683.79	2898.6	3332.2	2852.81	2921.8	3886.14	2709.42	2623	2979.39	2658	3339.9	4618.68	2998.5	2963.85	2790.94	3054.01	3581.79	3035.36	2972.97	2756.29	3099.82	3364.85	3121.88	2655.91	2869.95	3184.5	3040.27	3998.49	3064.65	2893.39	2722.73	3810.73	2810.47	2595.68	4514.91	3899.91	2693	2947.67
	2880.84	2725.78	2993.77	2852.99	3192.19	2923.75	2647.68	3110.9	2825.01	2470.99	2452.62	2680.85	2892.99	3327.99	2851.18	2919.74	3880.4	2707.67	2622.25	2977.38	2655.58	3336.11	4611.84	2994.62	2963.91	2790.62	3052.72	3577.07	3029.63	2970.45	2754.39	3097.52	3360.31	3121.75	2653.96	2866.27	3185.02	3040.01	3992.13	3062.1	2891.06	2722.41	3806.42	2809.46	2594.82	4506.4	3893.98	2691.53	2944.21
	2878.08	2724.07	2991.48	2848.89	3186.96	2920.52	2646.31	3108.06	2823.29	2470.6	2450.54	2677.94	2887.45	3323.85	2849.6	2917.73	3874.7	2705.96	2621.52	2975.39	2653.21	3332.36	4605.02	2990.81	2964.04	2790.34	3051.48	3572.41	3023.98	2967.98	2752.55	3095.29	3355.83	3121.65	2652.04	2862.64	3185.6	3039.83	3985.86	3059.6	2888.78	2722.14	3802.17	2808.47	2593.97	4497.98	3888.15	2690.12	2940.81
	2875.37	2722.39	2989.24	2844.83	3181.76	2917.33	2644.97	3105.25	2821.6	2470.23	2448.5	2675.07	2881.98	3319.77	2848.06	2915.76	3869.04	2704.29	2620.83	2973.41	2650.89	3328.66	4598.22	2987.04	2964.24	2790.11	3050.29	3567.79	3018.41	2965.57	2750.75	3093.13	3351.42	3121.58	2650.14	2859.06	3186.24	3039.7	3979.69	3057.16	2886.54	2721.93	3797.98	2807.5	2593.15	4489.65	3882.41	2688.76	2937.49
	2872.7	2720.74	2987.05	2840.81	3176.59	2914.18	2643.65	3102.48	2819.93	2469.9	2446.49	2672.23	2876.58	3315.76	2846.57	2913.83	3863.42	2702.67	2620.17	2971.46	2648.61	3325	4591.43	2983.34	2964.51	2789.92	3049.15	3563.23	3012.92	2963.2	2749.01	3091.04	3347.07	3121.56	2648.27	2855.53	3186.94	3039.64	3973.6	3054.78	2884.36	2721.78	3793.85	2806.56	2592.35	4481.4	3876.77	2687.45	2934.24
	2870.06	2719.12	2984.92	2836.82	3171.45	2911.07	2642.36	3099.75	2818.29	2469.59	2444.52	2669.42	2871.24	3311.82	2845.12	2911.94	3857.84	2701.1	2619.54	2969.53	2646.38	3321.39	4584.67	2979.69	2964.84	2789.77	3048.05	3558.72	3007.52	2960.89	2747.32	3089.02	3342.79	3121.58	2646.41	2852.05	3187.71	3039.64	3967.61	3052.46	2882.22	2721.69	3789.77	2805.64	2591.57	4473.23	3871.24	2686.2	2931.07
	2867.47	2717.54	2982.84	2832.88	3166.33	2908	2641.1	3097.05	2816.67	2469.32	2442.58	2666.65	2865.98	3307.94	2843.73	2910.09	3852.29	2699.57	2618.95	2967.63	2644.2	3317.81	4577.93	2976.1	2965.25	2789.66	3047	3554.26	3002.2	2958.62	2745.68	3087.07	3338.58	3121.63	2644.58	2848.62	3188.53	3039.71	3961.72	3050.19	2880.14	2721.66	3785.76	2804.75	2590.81	4465.14	3865.79	2685	2927.96
	2864.92	2715.98	2980.81	2828.97	3161.25	2904.96	2639.87	3094.38	2815.08	2469.07	2440.68	2663.9	2860.79	3304.13	2842.37	2908.28	3846.78	2698.08	2618.38	2965.74	2642.07	3314.29	4571.21	2972.56	2965.72	2789.6	3046	3549.85	2996.96	2956.41	2744.09	3085.19	3334.43	3121.72	2642.77	2845.23	3189.42	3039.83	3955.92	3047.97	2878.1	2721.69	3781.8	2803.88	2590.07	4457.13	3860.45	2683.86	2924.93
	2862.41	2714.46	2978.84	2825.1	3156.19	2901.96	2638.67	3091.75	2813.5	2468.85	2438.81	2661.19	2855.66	3300.39	2841.07	2906.52	3841.31	2696.64	2617.84	2963.87	2639.98	3310.8	4564.51	2969.08	2966.26	2789.57	3045.05	3545.49	2991.8	2954.24	2742.55	3083.38	3330.34	3121.85	2640.99	2841.9	3190.38	3040.03	3950.21	3045.81	2876.11	2721.78	3777.9	2803.03	2589.35	4449.21	3855.2	2682.77	2921.97
	2859.94	2712.97	2976.91	2821.26	3151.16	2899.01	2637.5	3089.16	2811.96	2468.67	2436.97	2658.52	2850.61	3296.71	2839.81	2904.8	3835.88	2695.25	2617.34	2962.02	2637.94	3307.36	4557.83	2965.65	2966.87	2789.59	3044.14	3541.18	2986.73	2952.12	2741.06	3081.64	3326.31	3122.02	2639.23	2838.61	3191.39	3040.28	3944.59	3043.71	2874.17	2721.93	3774.07	2802.2	2588.65	4441.37	3850.05	2681.73	2919.09
	2857.51	2711.52	2975.04	2817.47	3146.16	2896.09	2636.35	3086.61	2810.44	2468.51	2435.17	2655.87	2845.62	3293.1	2838.6	2903.12	3830.49	2693.89	2616.87	2960.19	2635.94	3303.96	4551.17	2962.28	2967.55	2789.65	3043.28	3536.92	2981.73	2950.06	2739.62	3079.97	3322.35	3122.23	2637.49	2835.37	3192.47	3040.6	3939.07	3041.66	2872.27	2722.13	3770.29	2801.41	2587.97	4433.61	3844.99	2680.75	2916.27
	2855.12	2710.09	2973.22	2813.71	3141.18	2893.2	2635.23	3084.09	2808.94	2468.38	2433.4	2653.26	2840.69	3289.56	2837.43	2901.48	3825.14	2692.58	2616.42	2958.38	2634	3300.6	4544.53	2958.96	2968.29	2789.76	3042.46	3532.71	2976.82	2948.04	2738.23	3078.36	3318.45	3122.47	2635.77	2832.18	3193.61	3040.97	3933.64	3039.66	2870.43	2722.4	3766.57	2800.63	2587.32	4425.92	3840.03	2679.82	2913.52
	2852.77	2708.7	2971.45	2809.99	3136.24	2890.36	2634.14	3081.6	2807.46	2468.28	2431.67	2650.68	2835.84	3286.09	2836.3	2899.88	3819.82	2691.32	2616.01	2956.59	2632.1	3297.28	4537.91	2955.7	2969.11	2789.9	3041.69	3528.55	2971.98	2946.07	2736.89	3076.83	3314.62	3122.75	2634.07	2829.04	3194.81	3041.42	3928.3	3037.73	2868.63	2722.72	3762.9	2799.88	2586.68	4418.32	3835.16	2678.94	2910.85
	2850.46	2707.34	2969.73	2806.3	3131.33	2887.55	2633.08	3079.15	2806.01	2468.2	2429.96	2648.13	2831.05	3282.68	2835.23	2898.32	3814.55	2690.1	2615.64	2954.83	2630.24	3294.01	4531.32	2952.49	2969.99	2790.09	3040.97	3524.44	2967.22	2944.15	2735.6	3075.36	3310.84	3123.07	2632.4	2825.94	3196.08	3041.92	3923.05	3035.84	2866.88	2723.11	3759.3	2799.15	2586.06	4410.8	3830.38	2678.12	2908.25
	2848.2	2706.01	2968.06	2802.65	3126.44	2884.78	2632.05	3076.74	2804.58	2468.16	2428.3	2645.62	2826.32	3279.34	2834.19	2896.81	3809.31	2688.92	2615.29	2953.08	2628.43	3290.77	4524.75	2949.34	2970.94	2790.32	3040.29	3520.38	2962.54	2942.29	2734.36	3073.97	3307.13	3123.43	2630.75	2822.89	3197.4	3042.49	3917.89	3034.01	2865.17	2723.55	3755.75	2798.45	2585.47	4403.35	3825.7	2677.35	2905.71
	2845.97	2704.71	2966.45	2799.04	3121.58	2882.05	2631.04	3074.36	2803.18	2468.15	2426.66	2643.13	2821.66	3276.06	2833.21	2895.33	3804.11	2687.78	2614.97	2951.35	2626.67	3287.58	4518.19	2946.24	2971.95	2790.59	3039.66	3516.37	2957.94	2940.47	2733.18	3072.63	3303.48	3123.82	2629.12	2819.89	3198.79	3043.12	3912.82	3032.24	2863.52	2724.05	3752.26	2797.77	2584.89	4395.98	3821.11	2676.63	2903.25
	2843.78	2703.44	2964.88	2795.47	3116.75	2879.35	2630.06	3072.01	2801.8	2468.16	2425.06	2640.68	2817.07	3272.85	2832.26	2893.9	3798.95	2686.69	2614.68	2949.64	2624.96	3284.43	4511.67	2943.19	2973.04	2790.91	3039.07	3512.41	2953.42	2938.7	2732.04	3071.37	3299.89	3124.25	2627.52	2816.93	3200.24	3043.81	3907.84	3030.51	2861.91	2724.61	3748.83	2797.11	2584.34	4388.69	3816.61	2675.96	2900.85
	2841.64	2702.2	2963.36	2791.93	3111.95	2876.69	2629.11	3069.71	2800.44	2468.21	2423.49	2638.26	2812.54	3269.71	2831.36	2892.5	3793.83	2685.64	2614.43	2947.95	2623.29	3281.32	4505.16	2940.2	2974.19	2791.26	3038.53	3508.49	2948.97	2936.98	2730.95	3070.17	3296.37	3124.72	2625.94	2814.02	3201.76	3044.56	3902.96	3028.85	2860.35	2725.23	3745.45	2796.48	2583.8	4381.48	3812.2	2675.35	2898.52
	2839.53	2700.99	2961.9	2788.43	3107.18	2874.07	2628.19	3067.43	2799.11	2468.28	2421.95	2635.87	2808.07	3266.64	2830.51	2891.15	3788.75	2684.63	2614.21	2946.29	2621.66	3278.26	4498.68	2937.26	2975.4	2791.66	3038.03	3504.63	2944.6	2935.31	2729.91	3069.05	3292.9	3125.23	2624.38	2811.15	3203.33	3045.38	3898.16	3027.23	2858.84	2725.9	3742.14	2795.87	2583.29	4374.34	3807.88	2674.79	2896.26
	2837.47	2699.82	2960.48	2784.96	3102.44	2871.48	2627.3	3065.2	2797.8	2468.38	2420.44	2633.51	2803.67	3263.63	2829.7	2889.84	3783.7	2683.67	2614.01	2944.64	2620.08	3275.23	4492.22	2934.37	2976.69	2792.1	3037.57	3500.81	2940.31	2933.69	2728.92	3067.98	3289.5	3125.77	2622.85	2808.33	3204.97	3046.25	3893.45	3025.67	2857.37	2726.63	3738.87	2795.29	2582.8	4367.28	3803.66	2674.28	2894.07
	2835.44	2698.67	2959.11	2781.53	3097.73	2868.93	2626.43	3063	2796.51	2468.51	2418.97	2631.18	2799.32	3260.68	2828.93	2888.56	3778.7	2682.75	2613.85	2943.01	2618.55	3272.24	4485.79	2931.54	2978.04	2792.58	3037.16	3497.05	2936.09	2932.12	2727.98	3066.99	3286.15	3126.34	2621.33	2805.56	3206.67	3047.19	3888.83	3024.17	2855.95	2727.42	3735.67	2794.73	2582.32	4360.29	3799.52	2673.82	2891.95
	2833.46	2697.56	2957.79	2778.14	3093.05	2866.41	2625.59	3060.83	2795.25	2468.67	2417.52	2628.88	2795.05	3257.8	2828.21	2887.33	3773.73	2681.87	2613.72	2941.4	2617.06	3269.29	4479.38	2928.75	2979.46	2793.11	3036.79	3493.33	2931.95	2930.59	2727.09	3066.05	3282.87	3126.96	2619.84	2802.83	3208.43	3048.2	3884.3	3022.71	2854.58	2728.27	3732.52	2794.2	2581.87	4353.38	3795.47	2673.41	2889.89
	2831.52	2696.47	2956.52	2774.79	3088.39	2863.93	2624.78	3058.7	2794.01	2468.86	2416.11	2626.62	2790.83	3254.99	2827.52	2886.14	3768.81	2681.03	2613.62	2939.81	2615.61	3266.39	4472.99	2926.02	2980.94	2793.67	3036.46	3489.66	2927.89	2929.12	2726.24	3065.19	3279.64	3127.61	2618.38	2800.15	3210.25	3049.26	3879.85	3021.31	2853.25	2729.18	3729.42	2793.68	2581.43	4346.55	3791.51	2673.05	2887.9
	2829.61	2695.41	2955.3	2771.46	3083.77	2861.48	2624	3056.6	2792.79	2469.08	2414.73	2624.39	2786.67	3252.25	2826.89	2884.99	3763.92	2680.24	2613.56	2938.25	2614.21	3263.52	4466.63	2923.35	2982.49	2794.28	3036.18	3486.04	2923.9	2927.7	2725.45	3064.39	3276.48	3128.29	2616.93	2797.51	3212.13	3050.39	3875.5	3019.96	2851.97	2730.14	3726.39	2793.2	2581.02	4339.78	3787.63	2672.74	2885.98
	2827.75	2694.39	2954.13	2768.18	3079.18	2859.07	2623.24	3054.54	2791.6	2469.32	2413.38	2622.18	2782.57	3249.57	2826.29	2883.87	3759.08	2679.48	2613.52	2936.7	2612.86	3260.69	4460.3	2920.72	2984.11	2794.93	3035.93	3482.47	2919.98	2926.32	2724.71	3063.66	3273.37	3129.01	2615.51	2794.92	3214.08	3051.57	3871.23	3018.67	2850.74	2731.16	3723.4	2792.73	2580.63	4333.09	3783.84	2672.49	2884.12
	2825.93	2693.39	2953	2764.93	3074.61	2856.7	2622.51	3052.51	2790.43	2469.6	2412.06	2620.01	2778.54	3246.95	2825.74	2882.8	3754.27	2678.77	2613.51	2935.17	2611.55	3257.9	4453.99	2918.15	2985.79	2795.62	3035.73	3478.94	2916.14	2925	2724.01	3062.99	3270.33	3129.77	2614.11	2792.37	3216.09	3052.82	3867.05	3017.43	2849.55	2732.24	3720.48	2792.3	2580.25	4326.48	3780.14	2672.28	2882.33
	2824.14	2692.42	2951.93	2761.72	3070.08	2854.35	2621.81	3050.52	2789.28	2469.9	2410.77	2617.87	2774.56	3244.41	2825.23	2881.77	3749.51	2678.1	2613.54	2933.66	2610.28	3255.16	4447.71	2915.63	2987.54	2796.35	3035.57	3475.46	2912.37	2923.72	2723.37	3062.38	3267.34	3130.56	2612.74	2789.87	3218.16	3054.14	3862.95	3016.24	2848.41	2733.38	3717.6	2791.88	2579.9	4319.93	3776.53	2672.13	2880.6
	2822.4	2691.49	2950.9	2758.54	3065.57	2852.05	2621.14	3048.57	2788.15	2470.23	2409.52	2615.76	2770.65	3241.92	2824.77	2880.78	3744.78	2677.47	2613.59	2932.17	2609.06	3252.45	4441.45	2913.16	2989.36	2797.12	3035.45	3472.03	2908.67	2922.49	2722.77	3061.84	3264.41	3131.39	2611.38	2787.41	3220.29	3055.51	3858.94	3015.1	2847.31	2734.57	3714.79	2791.49	2579.57	4313.46	3773	2672.02	2878.94
	2820.7	2690.58	2949.92	2755.4	3061.1	2849.78	2620.49	3046.65	2787.05	2470.59	2408.29	2613.67	2766.79	3239.51	2824.34	2879.82	3740.09	2676.89	2613.68	2930.71	2607.88	3249.77	4435.22	2910.74	2991.24	2797.94	3035.37	3468.65	2905.05	2921.31	2722.22	3061.37	3261.54	3132.25	2610.05	2784.99	3222.48	3056.94	3855.02	3014.02	2846.26	2735.82	3712.03	2791.12	2579.25	4307.06	3769.55	2671.96	2877.35
	2819.04	2689.7	2948.99	2752.29	3056.65	2847.54	2619.87	3044.76	2785.97	2470.98	2407.09	2611.62	2762.99	3237.16	2823.96	2878.91	3735.45	2676.34	2613.8	2929.26	2606.75	3247.14	4429.02	2908.37	2993.19	2798.79	3035.34	3465.32	2901.5	2920.18	2721.72	3060.96	3258.73	3133.15	2608.75	2782.62	3224.73	3058.44	3851.19	3012.99	2845.26	2737.13	3709.32	2790.78	2578.96	4300.73	3766.19	2671.96	2875.82
	2817.41	2688.85	2948.1	2749.22	3052.23	2845.33	2619.28	3042.91	2784.91	2471.39	2405.93	2609.6	2759.25	3234.87	2823.62	2878.04	3730.84	2675.84	2613.95	2927.83	2605.66	3244.55	4422.84	2906.05	2995.21	2799.69	3035.34	3462.03	2898.02	2919.1	2721.27	3060.61	3255.97	3134.09	2607.46	2780.29	3227.05	3060	3847.44	3012.01	2844.3	2738.5	3706.67	2790.46	2578.68	4294.48	3762.92	2672	2874.35
	2815.83	2688.03	2947.27	2746.18	3047.85	2843.16	2618.72	3041.1	2783.87	2471.84	2404.79	2607.61	2755.57	3232.65	2823.33	2877.2	3726.27	2675.37	2614.13	2926.42	2604.62	3241.99	4416.69	2903.79	2997.29	2800.63	3035.38	3458.79	2894.62	2918.07	2720.87	3060.33	3253.28	3135.05	2606.2	2778.01	3229.42	3061.62	3843.77	3011.08	2843.39	2739.92	3704.07	2790.17	2578.43	4288.29	3759.72	2672.09	2872.95
	2814.29	2687.24	2946.48	2743.17	3043.49	2841.03	2618.18	3039.32	2782.86	2472.31	2403.68	2605.65	2751.94	3230.5	2823.07	2876.41	3721.75	2674.95	2614.34	2925.03	2603.62	3239.48	4410.57	2901.57	2999.44	2801.61	3035.46	3455.6	2891.28	2917.09	2720.52	3060.11	3250.64	3136.06	2604.96	2775.77	3231.86	3063.3	3840.19	3010.2	2842.52	2741.39	3701.52	2789.9	2578.19	4282.17	3756.61	2672.23	2871.61
	2812.79	2686.47	2945.73	2740.21	3039.16	2838.92	2617.67	3037.57	2781.86	2472.81	2402.61	2603.72	2748.37	3228.41	2822.86	2875.65	3717.26	2674.57	2614.58	2923.66	2602.66	3237	4404.48	2899.4	3001.65	2802.64	3035.58	3452.46	2888.02	2916.16	2720.21	3059.95	3248.06	3137.09	2603.75	2773.57	3234.36	3065.05	3836.7	3009.38	2841.7	2742.93	3699.03	2789.66	2577.98	4276.12	3753.58	2672.42	2870.33
	2811.33	2685.74	2945.04	2737.27	3034.87	2836.85	2617.19	3035.86	2780.89	2473.34	2401.56	2601.82	2744.86	3226.39	2822.68	2874.93	3712.81	2674.23	2614.85	2922.31	2601.75	3234.56	4398.41	2897.29	3003.93	2803.7	3035.74	3449.36	2884.83	2915.28	2719.95	3059.86	3245.53	3138.17	2602.56	2771.42	3236.92	3066.85	3833.29	3008.6	2840.92	2744.52	3696.59	2789.43	2577.78	4270.14	3750.64	2672.66	2869.12
	2809.9	2685.03	2944.39	2734.37	3030.6	2834.82	2616.74	3034.19	2779.95	2473.9	2400.54	2599.95	2741.41	3224.44	2822.55	2874.25	3708.41	2673.93	2615.15	2920.98	2600.88	3232.15	4392.37	2895.22	3006.28	2804.81	3035.94	3446.31	2881.71	2914.44	2719.75	3059.82	3243.07	3139.27	2601.39	2769.3	3239.55	3068.72	3829.96	3007.88	2840.19	2746.17	3694.21	2789.24	2577.61	4264.23	3747.78	2672.95	2867.97
	2808.52	2684.35	2943.78	2731.51	3026.37	2832.81	2616.31	3032.55	2779.02	2474.49	2399.55	2598.11	2738.01	3222.55	2822.46	2873.62	3704.04	2673.67	2615.49	2919.67	2600.05	3229.79	4386.36	2893.21	3008.69	2805.95	3036.17	3443.31	2878.66	2913.66	2719.59	3059.86	3240.65	3140.41	2600.24	2767.23	3242.23	3070.65	3826.72	3007.21	2839.5	2747.88	3691.88	2789.07	2577.45	4258.39	3744.99	2673.29	2866.88
	2807.18	2683.7	2943.23	2728.68	3022.16	2830.84	2615.91	3030.94	2778.11	2475.1	2398.59	2596.29	2734.66	3220.72	2822.41	2873.02	3699.72	2673.45	2615.85	2918.38	2599.26	3227.46	4380.39	2891.24	3011.16	2807.14	3036.45	3440.35	2875.68	2912.92	2719.48	3059.95	3238.3	3141.59	2599.12	2765.21	3244.98	3072.64	3823.56	3006.59	2838.86	2749.64	3689.6	2788.92	2577.32	4252.61	3742.29	2673.67	2865.86
	2805.88	2683.08	2942.72	2725.88	3017.99	2828.9	2615.54	3029.37	2777.23	2475.74	2397.66	2594.51	2731.37	3218.97	2822.41	2872.45	3695.44	2673.27	2616.25	2917.11	2598.52	3225.17	4374.44	2889.33	3013.71	2808.37	3036.76	3437.44	2872.77	2912.23	2719.41	3060.11	3236	3142.8	2598.02	2763.22	3247.79	3074.7	3820.48	3006.03	2838.27	2751.45	3687.38	2788.8	2577.2	4246.91	3739.67	2674.1	2864.89
	2804.62	2682.48	2942.25	2723.12	3013.84	2826.99	2615.19	3027.83	2776.37	2476.41	2396.75	2592.76	2728.14	3217.27	2822.44	2871.93	3691.19	2673.13	2616.68	2915.86	2597.83	3222.91	4368.52	2887.46	3016.32	2809.64	3037.11	3434.58	2869.92	2911.59	2719.4	3060.33	3233.76	3144.04	2596.94	2761.28	3250.65	3076.81	3817.49	3005.51	2837.72	2753.33	3685.21	2788.7	2577.1	4241.26	3737.12	2674.58	2863.99
	2803.4	2681.91	2941.83	2720.4	3009.73	2825.12	2614.87	3026.33	2775.53	2477.11	2395.88	2591.03	2724.96	3215.65	2822.51	2871.45	3686.99	2673.03	2617.14	2914.63	2597.17	3220.7	4362.63	2885.64	3018.99	2810.96	3037.5	3431.77	2867.15	2911	2719.43	3060.61	3231.57	3145.32	2595.89	2759.38	3253.59	3078.99	3814.59	3005.04	2837.21	2755.26	3683.09	2788.62	2577.03	4235.69	3734.66	2675.11	2863.15
	2802.22	2681.37	2941.46	2717.7	3005.64	2823.28	2614.58	3024.87	2774.71	2477.84	2395.03	2589.34	2721.83	3214.09	2822.62	2871	3682.83	2672.97	2617.62	2913.42	2596.56	3218.52	4356.77	2883.87	3021.73	2812.31	3037.92	3429	2864.45	2910.46	2719.51	3060.95	3229.44	3146.62	2594.86	2757.52	3256.58	3081.23	3811.76	3004.63	2836.75	2757.25	3681.02	2788.57	2576.97	4230.18	3732.28	2675.69	2862.37
	2801.08	2680.86	2941.13	2715.04	3001.59	2821.47	2614.32	3023.44	2773.92	2478.6	2394.21	2587.67	2718.75	3212.59	2822.78	2870.6	3678.71	2672.95	2618.14	2912.23	2595.99	3216.37	4350.94	2882.15	3024.54	2813.71	3038.38	3426.28	2861.81	2909.97	2719.64	3061.36	3227.37	3147.97	2593.85	2755.7	3259.63	3083.53	3809.02	3004.26	2836.33	2759.29	3679.01	2788.55	2576.93	4224.74	3729.97	2676.31	2861.66
	2799.98	2680.38	2940.85	2712.42	2997.57	2819.69	2614.08	3022.04	2773.14	2479.38	2393.42	2586.04	2715.73	3211.16	2822.97	2870.23	3674.63	2672.97	2618.7	2911.06	2595.47	3214.26	4345.14	2880.48	3027.41	2815.15	3038.87	3423.6	2859.25	2909.53	2719.82	3061.83	3225.34	3149.34	2592.87	2753.92	3262.75	3085.89	3806.36	3003.95	2835.96	2761.39	3677.05	2788.55	2576.91	4219.36	3727.74	2676.98	2861
	2798.91	2679.92	2940.61	2709.82	2993.58	2817.94	2613.87	3020.68	2772.39	2480.19	2392.66	2584.43	2712.77	3209.8	2823.21	2869.9	3670.6	2673.03	2619.28	2909.9	2594.98	3212.19	4339.37	2878.86	3030.35	2816.63	3039.41	3420.97	2856.75	2909.14	2720.05	3062.35	3223.38	3150.75	2591.91	2752.19	3265.93	3088.31	3803.78	3003.69	2835.63	2763.55	3675.14	2788.57	2576.91	4214.05	3725.59	2677.7	2860.4
	2797.89	2679.49	2940.41	2707.27	2989.62	2816.22	2613.69	3019.35	2771.66	2481.04	2391.92	2582.85	2709.85	3208.5	2823.48	2869.61	3666.6	2673.13	2619.89	2908.77	2594.54	3210.16	4333.63	2877.28	3033.35	2818.15	3039.97	3418.39	2854.31	2908.8	2720.32	3062.94	3221.47	3152.2	2590.97	2750.49	3269.16	3090.8	3801.29	3003.47	2835.34	2765.76	3673.28	2788.62	2576.93	4208.81	3723.52	2678.47	2859.87
	2796.91	2679.09	2940.27	2704.74	2985.69	2814.54	2613.53	3018.06	2770.95	2481.9	2391.21	2581.3	2706.99	3207.27	2823.79	2869.36	3662.65	2673.27	2620.54	2907.66	2594.15	3208.16	4327.93	2875.76	3036.42	2819.71	3040.57	3415.85	2851.95	2908.5	2720.65	3063.59	3219.61	3153.67	2590.06	2748.84	3272.47	3093.35	3798.87	3003.31	2835.1	2768.03	3671.48	2788.69	2576.97	4203.62	3721.52	2679.28	2859.39
	2795.97	2678.71	2940.16	2702.25	2981.79	2812.89	2613.41	3016.8	2770.26	2482.8	2390.53	2579.78	2704.18	3206.11	2824.15	2869.14	3658.73	2673.45	2621.21	2906.57	2593.79	3206.19	4322.26	2874.28	3039.55	2821.32	3041.21	3413.36	2849.65	2908.26	2721.02	3064.3	3217.81	3155.18	2589.17	2747.23	3275.83	3095.96	3796.54	3003.2	2834.91	2770.36	3669.72	2788.79	2577.03	4198.5	3719.6	2680.14	2858.97
	2795.07	2678.36	2940.1	2699.79	2977.92	2811.26	2613.31	3015.58	2769.59	2483.73	2389.88	2578.28	2701.42	3205.01	2824.54	2868.97	3654.86	2673.67	2621.92	2905.49	2593.48	3204.27	4316.62	2872.85	3042.75	2822.97	3041.88	3410.91	2847.42	2908.06	2721.44	3065.08	3216.07	3156.72	2588.3	2745.66	3279.25	3098.63	3794.29	3003.14	2834.76	2772.74	3668.02	2788.91	2577.11	4193.45	3717.76	2681.04	2858.62
	2794.21	2678.04	2940.09	2697.37	2974.08	2809.67	2613.23	3014.4	2768.94	2484.68	2389.25	2576.82	2698.71	3203.98	2824.97	2868.83	3651.03	2673.92	2622.65	2904.44	2593.21	3202.37	4311.01	2871.47	3046.02	2824.65	3042.59	3408.51	2845.26	2907.92	2721.9	3065.91	3214.37	3158.3	2587.45	2744.13	3282.74	3101.37	3792.12	3003.13	2834.65	2775.17	3666.37	2789.06	2577.2	4188.46	3715.99	2682	2858.32
	2793.39	2677.74	2940.12	2694.98	2970.28	2808.11	2613.18	3013.24	2768.32	2485.66	2388.65	2575.38	2696.05	3203.01	2825.44	2868.73	3647.25	2674.22	2623.42	2903.41	2592.98	3200.52	4305.43	2870.14	3049.35	2826.38	3043.33	3406.16	2843.17	2907.82	2722.42	3066.8	3212.73	3159.9	2586.63	2742.64	3286.29	3104.16	3790.04	3003.17	2834.59	2777.67	3664.77	2789.23	2577.32	4183.53	3714.29	2682.99	2858.08
	2792.62	2677.47	2940.19	2692.62	2966.5	2806.58	2613.16	3012.13	2767.71	2486.67	2388.08	2573.98	2693.44	3202.11	2825.95	2868.67	3643.5	2674.55	2624.22	2902.39	2592.79	3198.69	4299.89	2868.85	3052.75	2828.16	3044.11	3403.85	2841.14	2907.77	2722.98	3067.76	3211.15	3161.54	2585.84	2741.19	3289.9	3107.02	3788.03	3003.26	2834.57	2780.22	3663.23	2789.43	2577.45	4178.66	3712.67	2684.04	2857.9
	2791.88	2677.23	2940.31	2690.29	2962.76	2805.08	2613.17	3011.04	2767.13	2487.71	2387.53	2572.6	2690.88	3201.28	2826.5	2868.65	3639.8	2674.93	2625.05	2901.4	2592.65	3196.91	4294.38	2867.61	3056.22	2829.97	3044.92	3401.59	2839.17	2907.78	2723.59	3068.77	3209.62	3163.21	2585.06	2739.78	3293.57	3109.94	3786.11	3003.4	2834.59	2782.83	3661.73	2789.65	2577.61	4173.86	3711.13	2685.13	2857.78
	2791.18	2677.01	2940.47	2688	2959.04	2803.61	2613.2	3010	2766.57	2488.77	2387.01	2571.25	2688.37	3200.51	2827.09	2868.66	3636.13	2675.34	2625.92	2900.42	2592.54	3195.15	4288.91	2866.42	3059.75	2831.82	3045.76	3399.38	2837.27	2907.83	2724.25	3069.84	3208.14	3164.91	2584.31	2738.41	3297.31	3112.93	3784.26	3003.58	2834.66	2785.49	3660.28	2789.89	2577.78	4169.11	3709.66	2686.27	2857.72
	2790.52	2676.82	2940.68	2685.74	2955.36	2802.16	2613.26	3008.98	2766.02	2489.87	2386.52	2569.92	2685.91	3199.81	2827.72	2868.71	3632.51	2675.79	2626.81	2899.47	2592.48	3193.44	4283.46	2865.28	3063.34	2833.72	3046.63	3397.21	2835.44	2907.93	2724.96	3070.98	3206.72	3166.65	2583.59	2737.08	3301.1	3115.97	3782.5	3003.82	2834.77	2788.21	3658.89	2790.17	2577.98	4164.43	3708.26	2687.45	2857.72
	2789.9	2676.65	2940.93	2683.51	2951.71	2800.75	2613.35	3008.01	2765.5	2490.99	2386.05	2568.63	2683.5	3199.18	2828.38	2868.8	3628.94	2676.28	2627.73	2898.53	2592.47	3191.75	4278.06	2864.18	3067	2835.66	3047.54	3395.08	2833.67	2908.08	2725.71	3072.17	3205.34	3168.42	2582.88	2735.79	3304.96	3119.08	3780.81	3004.11	2834.93	2790.98	3657.54	2790.46	2578.19	4159.81	3706.94	2688.68	2857.77
	2789.32	2676.51	2941.22	2681.32	2948.09	2799.37	2613.47	3007.06	2765	2492.14	2385.61	2567.36	2681.14	3198.61	2829.09	2868.93	3625.4	2676.81	2628.69	2897.61	2592.49	3190.1	4272.68	2863.13	3070.73	2837.64	3048.48	3393	2831.97	2908.28	2726.52	3073.42	3204.03	3170.22	2582.2	2734.54	3308.88	3122.25	3779.21	3004.45	2835.13	2793.81	3656.25	2790.78	2578.42	4155.25	3705.69	2689.96	2857.88
	2788.79	2676.4	2941.56	2679.16	2944.51	2798.02	2613.61	3006.16	2764.52	2493.32	2385.2	2566.12	2678.83	3198.11	2829.83	2869.1	3621.91	2677.38	2629.68	2896.72	2592.56	3188.49	4267.34	2862.13	3074.52	2839.66	3049.45	3390.97	2830.33	2908.53	2727.37	3074.74	3202.76	3172.05	2581.55	2733.33	3312.87	3125.49	3777.69	3004.84	2835.37	2796.7	3655	2791.13	2578.67	4150.75	3704.51	2691.28	2858.05
	2788.29	2676.31	2941.94	2677.03	2940.95	2796.7	2613.78	3005.28	2764.06	2494.52	2384.81	2564.91	2676.56	3197.68	2830.61	2869.3	3618.46	2677.99	2630.69	2895.84	2592.66	3186.91	4262.04	2861.18	3078.38	2841.73	3050.46	3388.98	2828.76	2908.83	2728.27	3076.11	3201.55	3173.91	2580.91	2732.15	3316.91	3128.79	3776.25	3005.27	2835.66	2799.64	3653.81	2791.5	2578.94	4146.31	3703.41	2692.64	2858.28
	2787.83	2676.25	2942.36	2674.93	2937.43	2795.4	2613.97	3004.44	2763.62	2495.76	2384.44	2563.73	2674.34	3197.31	2831.43	2869.55	3615.05	2678.63	2631.74	2894.98	2592.81	3185.36	4256.77	2860.27	3082.31	2843.83	3051.49	3387.04	2827.25	2909.18	2729.21	3077.54	3200.39	3175.8	2580.3	2731.02	3321.02	3132.15	3774.88	3005.76	2835.99	2802.64	3652.67	2791.9	2579.23	4141.93	3702.37	2694.06	2858.57
	2787.42	2676.21	2942.83	2672.87	2933.94	2794.14	2614.2	3003.64	2763.2	2497.02	2384.1	2562.57	2672.17	3197.01	2832.28	2869.83	3611.69	2679.31	2632.82	2894.15	2593	3183.85	4251.53	2859.41	3086.3	2845.98	3052.56	3385.14	2825.81	2909.58	2730.21	3079.03	3199.28	3177.73	2579.72	2729.93	3325.19	3135.57	3773.6	3006.3	2836.37	2805.7	3651.57	2792.32	2579.54	4137.61	3701.41	2695.51	2858.91
	2787.04	2676.2	2943.33	2670.84	2930.48	2792.9	2614.45	3002.87	2762.8	2498.31	2383.79	2561.44	2670.05	3196.78	2833.18	2870.15	3608.36	2680.04	2633.93	2893.33	2593.23	3182.37	4246.33	2858.59	3090.36	2848.17	3053.66	3383.29	2824.43	2910.03	2731.25	3080.59	3198.23	3179.68	2579.16	2728.87	3329.43	3139.05	3772.4	3006.88	2836.78	2808.81	3650.53	2792.76	2579.86	4133.35	3700.52	2697.01	2859.31
	2786.71	2676.21	2943.88	2668.84	2927.05	2791.7	2614.72	3002.14	2762.42	2499.63	2383.5	2560.34	2667.98	3196.61	2834.11	2870.5	3605.08	2680.8	2635.08	2892.53	2593.51	3180.93	4241.17	2857.82	3094.49	2850.4	3054.79	3381.49	2823.11	2910.53	2732.34	3082.19	3197.22	3181.67	2578.62	2727.86	3333.72	3142.6	3771.28	3007.52	2837.25	2811.98	3649.54	2793.24	2580.21	4129.15	3699.7	2698.56	2859.76
	2786.41	2676.25	2944.48	2666.87	2923.65	2790.52	2615.03	3001.44	2762.06	2500.98	2383.24	2559.27	2665.95	3196.51	2835.08	2870.89	3601.85	2681.59	2636.25	2891.75	2593.82	3179.52	4236.04	2857.1	3098.68	2852.68	3055.95	3379.73	2821.86	2911.08	2733.48	3083.86	3196.27	3183.69	2578.1	2726.88	3338.08	3146.22	3770.23	3008.2	2837.75	2815.2	3648.59	2793.73	2580.57	4125	3698.95	2700.15	2860.28
	2786.16	2676.32	2945.12	2664.94	2920.29	2789.37	2615.36	3000.78	2761.72	2502.35	2383	2558.22	2663.96	3196.48	2836.09	2871.33	3598.65	2682.43	2637.46	2890.99	2594.18	3178.14	4230.95	2856.43	3102.93	2854.99	3057.14	3378.01	2820.67	2911.68	2734.67	3085.59	3195.37	3185.74	2577.61	2725.94	3342.5	3149.89	3769.27	3008.94	2838.3	2818.48	3647.7	2794.26	2580.96	4120.92	3698.27	2701.79	2860.85
	2785.95	2676.41	2945.79	2663.04	2916.95	2788.25	2615.71	3000.15	2761.4	2503.76	2382.79	2557.21	2662.03	3196.52	2837.13	2871.79	3595.5	2683.3	2638.7	2890.25	2594.58	3176.79	4225.9	2855.8	3107.26	2857.35	3058.36	3376.34	2819.55	2912.33	2735.91	3087.38	3194.53	3187.82	2577.15	2725.04	3346.99	3153.63	3768.38	3009.72	2838.89	2821.82	3646.85	2794.8	2581.36	4116.89	3697.67	2703.47	2861.47
	2785.77	2676.52	2946.51	2661.17	2913.65	2787.15	2616.1	2999.56	2761.1	2505.19	2382.6	2556.21	2660.14	3196.62	2838.22	2872.3	3592.4	2684.22	2639.97	2889.53	2595.02	3175.48	4220.88	2855.21	3111.65	2859.76	3059.61	3374.71	2818.49	2913.04	2737.19	3089.22	3193.73	3189.93	2576.7	2724.18	3351.54	3157.43	3767.58	3010.55	2839.53	2825.22	3646.06	2795.38	2581.78	4112.92	3697.13	2705.2	2862.15
	2785.64	2676.66	2947.28	2659.33	2910.38	2786.09	2616.51	2999	2760.83	2506.65	2382.44	2555.25	2658.29	3196.79	2839.34	2872.84	3589.33	2685.17	2641.27	2888.83	2595.5	3174.2	4215.9	2854.68	3116.11	2862.2	3060.89	3373.13	2817.49	2913.79	2738.53	3091.13	3192.99	3192.07	2576.29	2723.36	3356.15	3161.3	3766.85	3011.43	2840.21	2828.67	3645.31	2795.97	2582.22	4109.01	3696.66	2706.97	2862.89
	2785.55	2676.82	2948.08	2657.52	2907.15	2785.05	2616.95	2998.48	2760.57	2508.14	2382.3	2554.31	2656.49	3197.04	2840.49	2873.43	3586.31	2686.15	2642.6	2888.15	2596.02	3172.96	4210.96	2854.19	3120.63	2864.68	3062.2	3371.6	2816.55	2914.59	2739.91	3093.09	3192.29	3194.24	2575.89	2722.57	3360.82	3165.23	3766.2	3012.37	2840.93	2832.17	3644.62	2796.6	2582.68	4105.15	3696.26	2708.79	2863.68
	2785.5	2677.01	2948.93	2655.75	2903.94	2784.04	2617.41	2997.99	2760.33	2509.65	2382.18	2553.4	2654.73	3197.34	2841.69	2874.04	3583.34	2687.18	2643.96	2887.49	2596.58	3171.74	4206.05	2853.74	3125.22	2867.21	3063.53	3370.11	2815.68	2915.44	2741.34	3095.11	3191.65	3196.44	2575.52	2721.82	3365.56	3169.22	3765.63	3013.35	2841.69	2835.73	3643.97	2797.25	2583.16	4101.35	3695.93	2710.65	2864.53
	2785.5	2677.22	2949.82	2654.01	2900.77	2783.06	2617.91	2997.53	2760.11	2511.19	2382.09	2552.52	2653.02	3197.72	2842.92	2874.7	3580.4	2688.24	2645.36	2886.85	2597.19	3170.56	4201.18	2853.34	3129.88	2869.78	3064.9	3368.66	2814.87	2916.35	2742.82	3097.19	3191.06	3198.67	2575.17	2721.11	3370.36	3173.28	3765.14	3014.38	2842.5	2839.35	3643.37	2797.92	2583.66	4097.6	3695.66	2712.55	2865.44
	2785.53	2677.46	2950.75	2652.29	2897.63	2782.11	2618.43	2997.12	2759.91	2512.77	2382.02	2551.67	2651.36	3198.16	2844.19	2875.39	3577.51	2689.34	2646.78	2886.23	2597.83	3169.42	4196.35	2852.99	3134.6	2872.4	3066.3	3367.26	2814.12	2917.3	2744.34	3099.33	3190.52	3200.93	2574.85	2720.44	3375.22	3177.4	3764.73	3015.45	2843.35	2843.03	3642.82	2798.62	2584.18	4093.92	3695.47	2714.5	2866.4
	2785.6	2677.72	2951.72	2650.61	2894.52	2781.18	2618.97	2996.73	2759.73	2514.37	2381.98	2550.84	2649.73	3198.67	2845.49	2876.13	3574.67	2690.48	2648.24	2885.63	2598.52	3168.3	4191.56	2852.68	3139.39	2875.05	3067.72	3365.9	2813.43	2918.3	2745.92	3101.52	3190.04	3203.22	2574.55	2719.81	3380.15	3181.59	3764.39	3016.58	2844.25	2846.76	3642.32	2799.35	2584.71	4090.28	3695.34	2716.49	2867.41
	2785.71	2678	2952.74	2648.97	2891.45	2780.28	2619.55	2996.38	2759.57	2515.99	2381.96	2550.04	2648.15	3199.25	2846.83	2876.89	3571.86	2691.66	2649.73	2885.04	2599.25	3167.21	4186.81	2852.42	3144.25	2877.75	3069.17	3364.59	2812.81	2919.36	2747.54	3103.77	3189.6	3205.54	2574.28	2719.21	3385.14	3185.84	3764.14	3017.76	2845.19	2850.55	3641.86	2800.1	2585.27	4086.7	3695.28	2718.53	2868.48
	2785.87	2678.31	2953.79	2647.35	2888.4	2779.41	2620.15	2996.07	2759.43	2517.65	2381.96	2549.26	2646.62	3199.9	2848.21	2877.7	3569.1	2692.87	2651.25	2884.48	2600.02	3166.16	4182.1	2852.2	3149.17	2880.48	3070.65	3363.32	2812.25	2920.46	2749.21	3106.08	3189.22	3207.89	2574.03	2718.65	3390.19	3190.15	3763.96	3018.98	2846.17	2854.39	3641.46	2800.88	2585.84	4083.18	3695.29	2720.61	2869.6
	2786.06	2678.64	2954.89	2645.76	2885.39	2778.57	2620.77	2995.79	2759.31	2519.33	2381.99	2548.51	2645.13	3200.61	2849.62	2878.54	3566.39	2694.12	2652.8	2883.94	2600.83	3165.14	4177.42	2852.03	3154.16	2883.26	3072.16	3362.1	2811.75	2921.62	2750.93	3108.45	3188.88	3210.27	2573.8	2718.13	3395.3	3194.53	3763.85	3020.25	2847.19	2858.3	3641.1	2801.68	2586.43	4079.71	3695.36	2722.74	2870.78
	2786.3	2679	2956.02	2644.21	2882.41	2777.75	2621.43	2995.55	2759.21	2521.04	2382.04	2547.79	2643.68	3201.39	2851.07	2879.42	3563.72	2695.4	2654.39	2883.41	2601.68	3164.15	4172.78	2851.9	3159.21	2886.09	3073.69	3360.91	2811.31	2922.83	2752.69	3110.87	3188.6	3212.68	2573.6	2717.65	3400.48	3198.97	3763.82	3021.57	2848.25	2862.25	3640.79	2802.51	2587.04	4076.29	3695.51	2724.91	2872.02
	2786.57	2679.38	2957.2	2642.68	2879.47	2776.96	2622.11	2995.34	2759.13	2522.78	2382.11	2547.1	2642.27	3202.24	2852.55	2880.34	3561.09	2696.73	2656	2882.91	2602.57	3163.19	4168.19	2851.82	3164.33	2888.95	3075.25	3359.77	2810.93	2924.09	2754.51	3113.35	3188.37	3215.12	2573.42	2717.2	3405.71	3203.47	3763.87	3022.94	2849.36	2866.26	3640.53	2803.37	2587.67	4072.92	3695.71	2727.12	2873.3
	2786.89	2679.78	2958.42	2641.19	2876.55	2776.2	2622.82	2995.16	2759.07	2524.55	2382.21	2546.43	2640.9	3203.16	2854.07	2881.29	3558.5	2698.09	2657.65	2882.42	2603.5	3162.26	4163.63	2851.78	3169.52	2891.85	3076.84	3358.68	2810.61	2925.39	2756.37	3115.88	3188.18	3217.59	2573.27	2716.79	3411.01	3208.04	3764	3024.36	2850.52	2870.33	3640.31	2804.25	2588.32	4069.61	3695.99	2729.38	2874.64
	2787.24	2680.21	2959.67	2639.72	2873.67	2775.47	2623.56	2995.02	2759.03	2526.34	2382.33	2545.79	2639.58	3204.14	2855.62	2882.28	3555.96	2699.48	2659.32	2881.95	2604.47	3161.36	4159.11	2851.79	3174.77	2894.8	3078.46	3357.63	2810.35	2926.75	2758.28	3118.48	3188.05	3220.08	2573.14	2716.42	3416.37	3212.67	3764.19	3025.83	2851.71	2874.46	3640.15	2805.15	2588.99	4066.35	3696.32	2731.68	2876.04
	2787.64	2680.66	2960.97	2638.29	2870.82	2774.76	2624.32	2994.92	2759.01	2528.16	2382.47	2545.17	2638.3	3205.19	2857.21	2883.31	3553.46	2700.91	2661.03	2881.51	2605.49	3160.49	4154.63	2851.84	3180.08	2897.79	3080.1	3356.62	2810.15	2928.16	2760.24	3121.12	3187.97	3222.61	2573.03	2716.08	3421.79	3217.37	3764.47	3027.35	2852.95	2878.64	3640.03	2806.09	2589.68	4063.14	3696.73	2734.03	2877.48
	2788.08	2681.13	2962.31	2636.88	2868	2774.08	2625.11	2994.84	2759.01	2530.01	2382.63	2544.58	2637.06	3206.31	2858.83	2884.37	3551	2702.38	2662.77	2881.08	2606.54	3159.65	4150.19	2851.94	3185.47	2900.82	3081.77	3355.65	2810.01	2929.63	2762.25	3123.82	3187.94	3225.16	2572.95	2715.78	3427.27	3222.13	3764.82	3028.91	2854.22	2882.87	3639.95	2807.04	2590.38	4059.98	3697.2	2736.41	2878.98
	2788.56	2681.62	2963.69	2635.51	2865.21	2773.43	2625.93	2994.81	2759.03	2531.89	2382.82	2544.02	2635.87	3207.49	2860.49	2885.47	3548.58	2703.89	2664.54	2880.67	2607.63	3158.84	4145.79	2852.08	3190.91	2903.89	3083.47	3354.72	2809.93	2931.14	2764.3	3126.58	3187.97	3227.74	2572.89	2715.52	3432.81	3226.95	3765.24	3030.52	2855.55	2887.17	3639.92	2808.03	2591.11	4056.87	3697.73	2738.85	2880.54
	2789.07	2682.14	2965.1	2634.17	2862.46	2772.81	2626.77	2994.81	2759.07	2533.79	2383.02	2543.48	2634.71	3208.74	2862.18	2886.6	3546.21	2705.43	2666.34	2880.28	2608.77	3158.06	4141.44	2852.26	3196.43	2907	3085.19	3353.84	2809.92	2932.7	2766.4	3129.4	3188.04	3230.34	2572.86	2715.29	3438.41	3231.84	3765.74	3032.18	2856.91	2891.52	3639.94	2809.04	2591.85	4053.81	3698.33	2741.32	2882.15
	2789.63	2682.68	2966.56	2632.85	2859.74	2772.21	2627.64	2994.84	2759.13	2535.72	2383.25	2542.97	2633.59	3210.06	2863.91	2887.78	3543.89	2707	2668.18	2879.91	2609.94	3157.31	4137.12	2852.5	3202.01	2910.15	3086.94	3353	2809.96	2934.32	2768.55	3132.26	3188.16	3232.98	2572.85	2715.1	3444.07	3236.79	3766.31	3033.89	2858.32	2895.92	3640.01	2810.08	2592.62	4050.81	3698.99	2743.84	2883.8
	2790.23	2683.24	2968.06	2631.57	2857.05	2771.64	2628.54	2994.9	2759.21	2537.68	2383.51	2542.48	2632.52	3211.44	2865.67	2888.98	3541.6	2708.61	2670.04	2879.56	2611.16	3156.59	4132.84	2852.77	3207.65	2913.34	3088.71	3352.2	2810.06	2935.98	2770.75	3135.19	3188.33	3235.64	2572.87	2714.94	3449.79	3241.8	3766.95	3035.64	2859.76	2900.38	3640.12	2811.14	2593.4	4047.85	3699.72	2746.41	2885.52
	2790.87	2683.83	2969.59	2630.31	2854.39	2771.09	2629.47	2995	2759.31	2539.67	2383.78	2542.02	2631.48	3212.89	2867.46	2890.23	3539.36	2710.26	2671.93	2879.23	2612.41	3155.89	4128.61	2853.09	3213.36	2916.58	3090.51	3351.44	2810.22	2937.7	2772.99	3138.16	3188.56	3238.33	2572.91	2714.83	3455.58	3246.88	3767.66	3037.45	2861.25	2904.89	3640.27	2812.23	2594.2	4044.94	3700.51	2749.02	2887.28
	2791.55	2684.44	2971.17	2629.09	2851.77	2770.58	2630.42	2995.14	2759.43	2541.68	2384.07	2541.59	2630.49	3214.41	2869.29	2891.51	3537.16	2711.94	2673.86	2878.91	2613.71	3155.23	4124.42	2853.45	3219.13	2919.85	3092.34	3350.73	2810.43	2939.46	2775.29	3141.2	3188.83	3241.05	2572.98	2714.74	3461.42	3252.03	3768.45	3039.3	2862.79	2909.47	3640.48	2813.34	2595.02	4042.08	3701.36	2751.67	2889.1
	2792.27	2685.06	2972.78	2627.89	2849.17	2770.08	2631.4	2995.31	2759.57	2543.72	2384.39	2541.18	2629.54	3216	2871.15	2892.83	3535.01	2713.66	2675.81	2878.62	2615.04	3154.59	4120.27	2853.86	3224.97	2923.17	3094.19	3350.05	2810.71	2941.28	2777.63	3144.28	3189.16	3243.8	2573.07	2714.7	3467.32	3257.23	3769.32	3041.2	2864.36	2914.09	3640.72	2814.48	2595.86	4039.26	3702.28	2754.36	2890.97
	2793.03	2685.72	2974.43	2626.73	2846.61	2769.62	2632.41	2995.51	2759.73	2545.79	2384.73	2540.8	2628.62	3217.65	2873.05	2894.18	3532.9	2715.41	2677.8	2878.35	2616.42	3153.99	4116.16	2854.31	3230.87	2926.53	3096.07	3349.42	2811.04	2943.15	2780.02	3147.42	3189.54	3246.57	2573.18	2714.69	3473.28	3262.5	3770.25	3043.14	2865.98	2918.78	3641.02	2815.65	2596.72	4036.5	3703.26	2757.1	2892.89
	2793.83	2686.39	2976.13	2625.59	2844.08	2769.18	2633.45	2995.75	2759.91	2547.88	2385.09	2540.44	2627.75	3219.37	2874.97	2895.57	3530.83	2717.2	2679.82	2878.09	2617.84	3153.41	4112.09	2854.81	3236.84	2929.92	3097.97	3348.83	2811.44	2945.08	2782.45	3150.61	3189.96	3249.37	2573.32	2714.71	3479.3	3267.84	3771.26	3045.14	2867.64	2923.51	3641.35	2816.85	2597.6	4033.78	3704.3	2759.88	2894.86
	2794.67	2687.08	2977.86	2624.48	2841.59	2768.77	2634.51	2996.02	2760.11	2550	2385.47	2540.11	2626.91	3221.15	2876.94	2897	3528.8	2719.02	2681.87	2877.85	2619.29	3152.85	4108.07	2855.35	3242.88	2933.36	3099.89	3348.28	2811.89	2947.05	2784.94	3153.86	3190.44	3252.19	2573.48	2714.77	3485.38	3273.24	3772.33	3047.18	2869.34	2928.31	3641.74	2818.07	2598.5	4031.11	3705.4	2762.7	2896.89
	2795.55	2687.8	2979.62	2623.4	2839.12	2768.39	2635.6	2996.32	2760.33	2552.15	2385.87	2539.8	2626.11	3223	2878.93	2898.46	3526.82	2720.88	2683.95	2877.64	2620.79	3152.33	4104.08	2855.93	3248.97	2936.84	3101.84	3347.77	2812.4	2949.07	2787.47	3157.16	3190.97	3255.04	2573.67	2714.87	3491.52	3278.7	3773.48	3049.27	2871.08	2933.16	3642.17	2819.31	2599.41	4028.48	3706.57	2765.57	2898.96
	2796.47	2688.54	2981.43	2622.35	2836.69	2768.03	2636.72	2996.66	2760.57	2554.32	2386.29	2539.52	2625.35	3224.92	2880.95	2899.96	3524.88	2722.77	2686.06	2877.44	2622.32	3151.83	4100.14	2856.56	3255.14	2940.36	3103.82	3347.3	2812.97	2951.15	2790.05	3160.51	3191.54	3257.92	2573.89	2715	3497.72	3284.23	3774.7	3051.41	2872.86	2938.07	3642.64	2820.59	2600.35	4025.91	3707.8	2768.48	2901.09
	2797.43	2689.29	2983.28	2621.32	2834.29	2767.7	2637.86	2997.04	2760.83	2556.52	2386.73	2539.27	2624.63	3226.91	2883.01	2901.49	3522.98	2724.7	2688.2	2877.26	2623.9	3151.36	4096.25	2857.23	3261.36	2943.92	3105.81	3346.87	2813.59	2953.28	2792.68	3163.92	3192.17	3260.82	2574.13	2715.17	3503.97	3289.83	3775.99	3053.59	2874.69	2943.03	3643.16	2821.89	2601.31	4023.37	3709.09	2771.44	2903.27
	2798.43	2690.07	2985.16	2620.33	2831.92	2767.4	2639.04	2997.45	2761.11	2558.75	2387.19	2539.04	2623.95	3228.96	2885.1	2903.06	3521.13	2726.66	2690.37	2877.1	2625.52	3150.92	4092.39	2857.94	3267.66	2947.52	3107.84	3346.48	2814.28	2955.46	2795.35	3167.38	3192.85	3263.75	2574.39	2715.37	3510.29	3295.48	3777.35	3055.83	2876.56	2948.04	3643.72	2823.22	2602.28	4020.89	3710.44	2774.43	2905.5
	2799.47	2690.88	2987.08	2619.36	2829.58	2767.12	2640.24	2997.89	2761.41	2561.01	2387.67	2538.83	2623.31	3231.08	2887.23	2904.66	3519.32	2728.66	2692.57	2876.96	2627.17	3150.5	4088.58	2858.7	3274.01	2951.16	3109.88	3346.13	2815.02	2957.69	2798.07	3170.89	3193.58	3266.71	2574.68	2715.61	3516.66	3301.2	3778.78	3058.11	2878.47	2953.12	3644.32	2824.57	2603.27	4018.44	3711.85	2777.47	2907.78
	2800.56	2691.7	2989.04	2618.43	2827.28	2766.87	2641.46	2998.36	2761.73	2563.29	2388.17	2538.65	2622.7	3233.27	2889.38	2906.31	3517.56	2730.69	2694.81	2876.83	2628.87	3150.11	4084.82	2859.5	3280.43	2954.84	3111.95	3345.82	2815.81	2959.97	2800.84	3174.45	3194.36	3269.69	2574.99	2715.88	3523.09	3306.99	3780.29	3060.43	2880.42	2958.24	3644.97	2825.95	2604.29	4016.05	3713.32	2780.56	2910.11
	2801.68	2692.54	2991.03	2617.52	2825.01	2766.65	2642.72	2998.87	2762.07	2565.6	2388.7	2538.5	2622.13	3235.52	2891.57	2907.98	3515.83	2732.75	2697.07	2876.73	2630.6	3149.75	4081.09	2860.34	3286.92	2958.56	3114.04	3345.55	2816.67	2962.31	2803.66	3178.07	3195.19	3272.69	2575.33	2716.19	3529.58	3312.84	3781.86	3062.81	2882.41	2963.43	3645.67	2827.36	2605.32	4013.69	3714.86	2783.69	2912.49
	2802.84	2693.4	2993.07	2616.64	2822.77	2766.45	2644	2999.42	2762.43	2567.93	2389.24	2538.37	2621.6	3237.84	2893.79	2909.69	3514.15	2734.85	2699.37	2876.64	2632.38	3149.41	4077.41	2861.23	3293.47	2962.32	3116.16	3345.32	2817.58	2964.7	2806.53	3181.74	3196.07	3275.73	2575.69	2716.53	3536.13	3318.76	3783.5	3065.23	2884.45	2968.67	3646.4	2828.79	2606.37	4011.38	3716.45	2786.86	2914.92
	2804.04	2694.29	2995.14	2615.78	2820.56	2766.28	2645.31	3000	2762.81	2570.29	2389.8	2538.26	2621.11	3240.23	2896.04	2911.44	3512.51	2736.98	2701.69	2876.58	2634.19	3149.1	4073.78	2862.16	3300.08	2966.12	3118.3	3345.13	2818.55	2967.14	2809.44	3185.45	3197.01	3278.78	2576.08	2716.91	3542.73	3324.74	3785.21	3067.7	2886.53	2973.96	3647.19	2830.25	2607.44	4009.12	3718.1	2790.07	2917.41
	2805.28	2695.19	2997.25	2614.96	2818.39	2766.13	2646.65	3000.61	2763.21	2572.68	2390.38	2538.19	2620.65	3242.68	2898.32	2913.22	3510.92	2739.14	2704.05	2876.53	2636.05	3148.82	4070.19	2863.14	3306.76	2969.96	3120.46	3344.97	2819.58	2969.63	2812.4	3189.23	3197.99	3281.86	2576.49	2717.32	3549.39	3330.78	3786.99	3070.22	2888.65	2979.31	3648.01	2831.74	2608.53	4006.89	3719.81	2793.33	2919.94
	2806.57	2696.12	2999.39	2614.16	2816.25	2766.01	2648.02	3001.25	2763.63	2575.1	2390.98	2538.13	2620.23	3245.2	2900.63	2915.04	3509.37	2741.34	2706.43	2876.5	2637.94	3148.56	4066.64	2864.15	3313.5	2973.84	3122.64	3344.86	2820.66	2972.18	2815.41	3193.05	3199.02	3284.97	2576.93	2717.77	3556.11	3336.89	3788.83	3072.78	2890.81	2984.72	3648.88	2833.26	2609.64	4004.71	3721.59	2796.62	2922.52
	2807.89	2697.06	3001.57	2613.39	2814.14	2765.92	2649.41	3001.93	2764.07	2577.54	2391.6	2538.1	2619.85	3247.79	2902.97	2916.9	3507.86	2743.58	2708.85	2876.49	2639.88	3148.32	4063.14	2865.22	3320.3	2977.76	3124.85	3344.79	2821.8	2974.77	2818.47	3196.92	3200.11	3288.1	2577.39	2718.25	3562.88	3343.07	3790.75	3075.4	2893.01	2990.18	3649.79	2834.8	2610.77	4002.57	3723.42	2799.97	2925.15
	2809.25	2698.03	3003.79	2612.65	2812.06	2765.86	2650.83	3002.65	2764.53	2580.01	2392.24	2538.1	2619.5	3250.45	2905.34	2918.79	3506.4	2745.84	2711.3	2876.5	2641.85	3148.11	4059.69	2866.32	3327.17	2981.72	3127.07	3344.75	2822.99	2977.42	2821.58	3200.84	3201.24	3291.25	2577.88	2718.77	3569.71	3349.31	3792.74	3078.06	2895.25	2995.7	3650.74	2836.37	2611.92	4000.48	3725.31	2803.35	2927.84
	2810.66	2699.01	3006.05	2611.93	2810.02	2765.81	2652.28	3003.39	2765.01	2582.5	2392.9	2538.12	2619.19	3253.17	2907.75	2920.71	3504.98	2748.14	2713.78	2876.53	2643.86	3147.93	4056.28	2867.47	3334.1	2985.71	3129.32	3344.76	2824.24	2980.13	2824.73	3204.82	3202.42	3294.43	2578.39	2719.32	3576.6	3355.61	3794.79	3080.76	2897.54	3001.27	3651.74	2837.96	2613.09	3998.42	3727.26	2806.78	2930.57
	2812.1	2700.02	3008.34	2611.24	2808	2765.8	2653.76	3004.18	2765.51	2585.02	2393.57	2538.16	2618.91	3255.96	2910.18	2922.67	3503.6	2750.47	2716.29	2876.58	2645.92	3147.77	4052.91	2868.66	3341.1	2989.75	3131.6	3344.8	2825.55	2982.88	2827.93	3208.84	3203.66	3297.64	2578.93	2719.9	3583.55	3361.98	3796.91	3083.52	2899.86	3006.9	3652.78	2839.59	2614.27	3996.41	3729.27	2810.25	2933.35
	2813.59	2701.04	3010.67	2610.58	2806.02	2765.81	2655.27	3004.99	2766.03	2587.57	2394.27	2538.23	2618.67	3258.81	2912.64	2924.67	3502.26	2752.84	2718.83	2876.64	2648.01	3147.64	4049.59	2869.89	3348.16	2993.83	3133.89	3344.88	2826.92	2985.69	2831.18	3212.92	3204.95	3300.86	2579.5	2720.52	3590.55	3368.42	3799.1	3086.32	2902.23	3012.59	3653.86	2841.24	2615.48	3994.44	3731.34	2813.77	2936.18
	2815.11	2702.09	3013.03	2609.95	2804.08	2765.85	2656.8	3005.84	2766.57	2590.14	2394.98	2538.32	2618.47	3261.74	2915.14	2926.7	3500.97	2755.24	2721.4	2876.73	2650.14	3147.52	4046.32	2871.17	3355.29	2997.95	3136.2	3345	2828.34	2988.55	2834.48	3217.05	3206.28	3304.11	2580.09	2721.18	3597.61	3374.92	3801.35	3089.17	2904.64	3018.33	3654.99	2842.92	2616.71	3992.5	3733.46	2817.33	2939.06
	2816.68	2703.15	3015.43	2609.34	2802.16	2765.92	2658.36	3006.72	2767.13	2592.74	2395.71	2538.44	2618.3	3264.73	2917.66	2928.77	3499.73	2757.67	2724	2876.83	2652.32	3147.44	4043.09	2872.49	3362.47	3002.11	3138.54	3345.16	2829.81	2991.47	2837.82	3221.22	3207.67	3307.39	2580.7	2721.87	3604.72	3381.48	3803.67	3092.06	2907.09	3024.12	3656.16	2844.62	2617.95	3990.61	3735.65	2820.93	2941.99
	2818.28	2704.24	3017.87	2608.76	2800.28	2766.01	2659.95	3007.64	2767.71	2595.37	2396.46	2538.59	2618.17	3267.79	2920.22	2930.87	3498.52	2760.14	2726.63	2876.95	2654.53	3147.38	4039.91	2873.85	3369.73	3006.3	3140.9	3345.36	2831.34	2994.44	2841.22	3225.45	3209.11	3310.68	2581.34	2722.59	3611.89	3388.11	3806.06	3095	2909.58	3029.97	3657.36	2846.36	2619.22	3988.76	3737.89	2824.57	2944.97
	2819.93	2705.34	3020.34	2608.21	2798.43	2766.12	2661.57	3008.59	2768.31	2598.02	2397.23	2538.75	2618.07	3270.92	2922.8	2933	3497.36	2762.63	2729.29	2877.09	2656.78	3147.34	4036.78	2875.25	3377.04	3010.54	3143.27	3345.59	2832.93	2997.46	2844.66	3229.72	3210.6	3314	2582.01	2723.35	3619.11	3394.81	3808.52	3097.99	2912.12	3035.88	3658.62	2848.12	2620.51	3986.94	3740.19	2828.26	2948
	2821.61	2706.46	3022.85	2607.68	2796.61	2766.26	2663.21	3009.58	2768.94	2600.7	2398.02	2538.95	2618	3274.11	2925.41	2935.17	3496.24	2765.16	2731.99	2877.25	2659.07	3147.32	4033.69	2876.7	3384.42	3014.81	3145.67	3345.86	2834.57	3000.53	2848.15	3234.05	3212.14	3317.35	2582.7	2724.14	3626.39	3401.57	3811.04	3101.03	2914.69	3041.84	3659.91	2849.91	2621.81	3985.17	3742.54	2831.99	2951.07
	2823.34	2707.6	3025.4	2607.18	2794.83	2766.43	2664.89	3010.6	2769.58	2603.4	2398.82	2539.16	2617.97	3277.37	2928.05	2937.38	3495.17	2767.73	2734.71	2877.43	2661.4	3147.33	4030.65	2878.19	3391.86	3019.13	3148.09	3346.17	2836.27	3003.66	2851.69	3238.42	3213.73	3320.71	2583.42	2724.96	3633.72	3408.4	3813.63	3104.11	2917.31	3047.86	3661.24	2851.73	2623.13	3983.43	3744.95	2835.76	2954.2
	2825.11	2708.76	3027.98	2606.71	2793.07	2766.63	2666.59	3011.65	2770.24	2606.13	2399.65	2539.4	2617.98	3280.7	2930.72	2939.62	3494.14	2770.32	2737.46	2877.62	2663.77	3147.36	4027.66	2879.73	3399.36	3023.48	3150.53	3346.52	2838.02	3006.84	2855.27	3242.84	3215.37	3324.1	2584.16	2725.82	3641.11	3415.3	3816.29	3107.25	2919.97	3053.94	3662.62	2853.57	2624.48	3981.74	3747.42	2839.57	2957.37
	2826.92	2709.94	3030.59	2606.26	2791.35	2766.85	2668.32	3012.73	2770.92	2608.89	2400.49	2539.67	2618.01	3284.1	2933.42	2941.9	3493.15	2772.95	2740.25	2877.84	2666.18	3147.42	4024.72	2881.3	3406.93	3027.88	3152.98	3346.9	2839.83	3010.08	2858.91	3247.32	3217.06	3327.51	2584.93	2726.71	3648.56	3422.26	3819.01	3110.42	2922.67	3060.07	3664.04	2855.44	2625.84	3980.08	3749.95	2843.43	2960.59
	2828.77	2711.14	3033.25	2605.84	2789.67	2767.09	2670.08	3013.85	2771.63	2611.67	2401.34	2539.96	2618.09	3287.56	2936.15	2944.21	3492.21	2775.61	2743.06	2878.07	2668.63	3147.49	4021.82	2882.92	3414.56	3032.31	3155.46	3347.32	2841.69	3013.37	2862.59	3251.84	3218.81	3330.95	2585.73	2727.64	3656.05	3429.28	3821.8	3113.65	2925.41	3066.25	3665.5	2857.34	2627.23	3978.45	3752.54	2847.33	2963.87
	2830.66	2712.35	3035.93	2605.45	2788.01	2767.36	2671.86	3015.01	2772.35	2614.48	2402.22	2540.27	2618.19	3291.1	2938.91	2946.56	3491.31	2778.3	2745.91	2878.32	2671.12	3147.59	4018.97	2884.58	3422.26	3036.78	3157.96	3347.78	2843.61	3016.72	2866.32	3256.4	3220.6	3334.4	2586.55	2728.6	3663.61	3436.37	3824.65	3116.92	2928.19	3072.5	3667	2859.27	2628.63	3976.87	3755.17	2851.28	2967.18
	2832.59	2713.59	3038.65	2605.08	2786.39	2767.66	2673.68	3016.2	2773.09	2617.31	2403.11	2540.61	2618.33	3294.7	2941.69	2948.94	3490.45	2781.02	2748.78	2878.59	2673.65	3147.72	4016.17	2886.29	3430.02	3041.29	3160.48	3348.27	2845.59	3020.12	2870.1	3261.02	3222.45	3337.88	2587.39	2729.59	3671.21	3443.53	3827.57	3120.24	2931.02	3078.79	3668.54	2861.23	2630.05	3975.32	3757.87	2855.26	2970.55
	2834.56	2714.84	3041.41	2604.74	2784.8	2767.99	2675.52	3017.42	2773.86	2620.17	2404.02	2540.97	2618.5	3298.37	2944.51	2951.36	3489.64	2783.78	2751.69	2878.88	2676.22	3147.86	4013.42	2888.03	3437.84	3045.84	3163.01	3348.8	2847.61	3023.57	2873.93	3265.69	3224.34	3341.38	2588.27	2730.62	3678.87	3450.76	3830.55	3123.61	2933.88	3085.15	3670.13	2863.21	2631.5	3973.81	3760.62	2859.29	2973.96
	2836.57	2716.11	3044.2	2604.42	2783.24	2768.33	2677.4	3018.67	2774.64	2623.06	2404.94	2541.35	2618.71	3302.1	2947.35	2953.81	3488.87	2786.57	2754.63	2879.19	2678.83	3148.03	4010.71	2889.82	3445.72	3050.42	3165.57	3349.37	2849.7	3027.08	2877.81	3270.4	3226.29	3344.9	2589.17	2731.68	3686.59	3458.05	3833.6	3127.02	2936.79	3091.55	3671.75	2865.23	2632.96	3972.34	3763.43	2863.37	2977.43
	2838.62	2717.4	3047.03	2604.13	2781.72	2768.71	2679.3	3019.96	2775.45	2625.97	2405.88	2541.76	2618.95	3305.91	2950.21	2956.3	3488.15	2789.39	2757.59	2879.52	2681.48	3148.22	4008.06	2891.66	3453.67	3055.05	3168.14	3349.98	2851.84	3030.64	2881.73	3275.16	3228.29	3348.44	2590.09	2732.78	3694.36	3465.4	3836.71	3130.49	2939.74	3098.02	3673.41	2867.27	2634.44	3970.9	3766.29	2867.48	2980.94
	2840.71	2718.71	3049.89	2603.87	2780.23	2769.11	2681.23	3021.29	2776.27	2628.91	2406.84	2542.2	2619.22	3309.79	2953.11	2958.82	3487.47	2792.24	2760.59	2879.86	2684.17	3148.43	4005.45	2893.53	3461.68	3059.72	3170.73	3350.62	2854.03	3034.26	2885.71	3279.97	3230.34	3352.01	2591.04	2733.9	3702.18	3472.83	3839.89	3133.99	2942.73	3104.54	3675.12	2869.34	2635.94	3969.49	3769.21	2871.64	2984.5
	2842.85	2720.03	3052.78	2603.63	2778.77	2769.54	2683.18	3022.64	2777.12	2631.87	2407.82	2542.66	2619.52	3313.73	2956.03	2961.37	3486.83	2795.12	2763.62	2880.23	2686.89	3148.66	4002.9	2895.45	3469.75	3064.42	3173.34	3351.3	2856.28	3037.94	2889.73	3284.83	3232.44	3355.59	2592.02	2735.06	3710.05	3480.32	3843.13	3137.55	2945.76	3111.12	3676.86	2871.44	2637.47	3968.12	3772.18	2875.84	2988.1
	2845.02	2721.37	3055.71	2603.42	2777.35	2769.99	2685.17	3024.04	2777.98	2634.86	2408.81	2543.14	2619.86	3317.74	2958.99	2963.96	3486.24	2798.03	2766.68	2880.61	2689.66	3148.91	4000.39	2897.41	3477.88	3069.16	3175.97	3352.01	2858.58	3041.66	2893.8	3289.73	3234.6	3359.19	2593.03	2736.26	3717.98	3487.88	3846.44	3141.15	2948.83	3117.75	3678.65	2873.56	2639.01	3966.79	3775.21	2880.09	2991.75
	2847.24	2722.73	3058.68	2603.23	2775.95	2770.47	2687.19	3025.46	2778.87	2637.87	2409.82	2543.64	2620.23	3321.82	2961.96	2966.59	3485.69	2800.98	2769.77	2881.01	2692.47	3149.18	3997.93	2899.41	3486.08	3073.94	3178.62	3352.76	2860.93	3045.45	2897.92	3294.68	3236.8	3362.82	2594.06	2737.49	3725.96	3495.5	3849.8	3144.8	2951.95	3124.44	3680.48	2875.72	2640.57	3965.49	3778.3	2884.38	2995.45
	2849.5	2724.11	3061.67	2603.07	2774.6	2770.97	2689.23	3026.92	2779.78	2640.92	2410.84	2544.17	2620.63	3325.97	2964.97	2969.25	3485.18	2803.95	2772.89	2881.43	2695.31	3149.48	3995.53	2901.46	3494.34	3078.76	3181.28	3353.55	2863.34	3049.29	2902.09	3299.68	3239.06	3366.47	2595.11	2738.75	3733.99	3503.19	3853.24	3148.5	2955.11	3131.18	3682.34	2877.9	2642.15	3964.23	3781.43	2888.71	2999.2
	2851.79	2725.51	3064.71	2602.93	2773.27	2771.5	2691.31	3028.41	2780.71	2643.98	2411.88	2544.72	2621.06	3330.19	2968	2971.95	3484.72	2806.96	2776.04	2881.87	2698.2	3149.79	3993.17	2903.54	3502.66	3083.62	3183.96	3354.37	2865.81	3053.18	2906.31	3304.72	3241.37	3370.13	2596.2	2740.04	3742.07	3510.95	3856.74	3152.25	2958.3	3137.98	3684.25	2880.12	2643.76	3962.99	3784.63	2893.08	3003
	2854.13	2726.92	3067.77	2602.82	2771.98	2772.05	2693.41	3029.94	2781.66	2647.07	2412.94	2545.3	2621.53	3334.48	2971.06	2974.68	3484.3	2810	2779.22	2882.32	2701.13	3150.13	3990.86	2905.67	3511.05	3088.52	3186.66	3355.23	2868.33	3057.14	2910.57	3309.81	3243.73	3373.82	2597.31	2741.37	3750.21	3518.78	3860.3	3156.04	2961.54	3144.83	3686.2	2882.36	2645.38	3961.8	3787.87	2897.5	3006.84
	2856.51	2728.35	3070.87	2602.74	2770.72	2772.63	2695.54	3031.5	2782.62	2650.19	2414.01	2545.9	2622.02	3338.84	2974.14	2977.44	3483.93	2813.07	2782.43	2882.8	2704.09	3150.49	3988.61	2907.85	3519.49	3093.45	3189.38	3356.12	2870.9	3061.14	2914.89	3314.95	3246.14	3377.53	2598.44	2742.73	3758.39	3526.67	3863.92	3159.88	2964.82	3151.75	3688.18	2884.63	2647.02	3960.63	3791.17	2901.96	3010.72
	2858.93	2729.8	3074.01	2602.67	2769.49	2773.24	2697.7	3033.1	2783.61	2653.33	2415.1	2546.53	2622.55	3343.26	2977.25	2980.24	3483.6	2816.17	2785.68	2883.29	2707.1	3150.86	3986.4	2910.06	3528	3098.42	3192.11	3357.05	2873.53	3065.21	2919.25	3320.13	3248.6	3381.25	2599.61	2744.12	3766.63	3534.63	3867.61	3163.77	2968.14	3158.71	3690.21	2886.93	2648.68	3959.5	3794.53	2906.46	3014.66
	2861.4	2731.26	3077.17	2602.64	2768.29	2773.87	2699.89	3034.72	2784.62	2656.5	2416.2	2547.17	2623.11	3347.76	2980.39	2983.07	3483.32	2819.3	2788.95	2883.8	2710.14	3151.26	3984.25	2912.32	3536.57	3103.43	3194.86	3358.02	2876.21	3069.33	2923.67	3325.36	3251.12	3385	2600.8	2745.55	3774.92	3542.66	3871.36	3167.7	2971.51	3165.74	3692.27	2889.26	2650.37	3958.4	3797.93	2911.01	3018.64
	2863.9	2732.74	3080.37	2602.63	2767.13	2774.53	2702.11	3036.39	2785.65	2659.7	2417.31	2547.84	2623.7	3352.33	2983.55	2985.94	3483.08	2822.46	2792.25	2884.33	2713.23	3151.68	3982.14	2914.62	3545.2	3108.48	3197.63	3359.02	2878.95	3073.51	2928.13	3330.63	3253.68	3388.76	2602.02	2747.01	3783.26	3550.75	3875.17	3171.68	2974.91	3172.82	3694.38	2891.62	2652.07	3957.33	3801.39	2915.6	3022.67
	2866.44	2734.24	3083.61	2602.64	2766	2775.21	2704.36	3038.08	2786.71	2662.91	2418.45	2548.54	2624.31	3356.96	2986.74	2988.85	3482.88	2825.65	2795.59	2884.88	2716.36	3152.11	3980.09	2916.96	3553.89	3113.57	3200.41	3360.05	2881.74	3077.74	2932.64	3335.95	3256.3	3392.55	2603.26	2748.5	3791.65	3558.91	3879.04	3175.71	2978.36	3179.95	3696.52	2894.01	2653.79	3956.3	3804.91	2920.23	3026.75
	2869.03	2735.75	3086.88	2602.68	2764.91	2775.92	2706.64	3039.81	2787.78	2666.16	2419.6	2549.26	2624.97	3361.66	2989.96	2991.78	3482.73	2828.87	2798.95	2885.45	2719.52	3152.57	3978.09	2919.35	3562.65	3118.7	3203.21	3361.13	2884.58	3082.03	2937.21	3341.32	3258.97	3396.35	2604.53	2750.02	3800.09	3567.14	3882.98	3179.78	2981.85	3187.14	3698.7	2896.42	2655.54	3955.3	3808.47	2924.91	3030.87
	2871.66	2737.28	3090.18	2602.75	2763.84	2776.65	2708.94	3041.58	2788.87	2669.43	2420.76	2550	2625.65	3366.43	2993.2	2994.75	3482.62	2832.12	2802.35	2886.03	2722.73	3153.05	3976.13	2921.77	3571.46	3123.86	3206.03	3362.23	2887.48	3086.37	2941.82	3346.72	3261.69	3400.17	2605.83	2751.58	3808.58	3575.43	3886.98	3183.9	2985.38	3194.39	3700.93	2898.87	2657.3	3954.32	3812.09	2929.63	3035.04
	2874.32	2738.83	3093.51	2602.84	2762.81	2777.41	2711.28	3043.38	2789.98	2672.72	2421.94	2550.76	2626.36	3371.27	2996.47	2997.76	3482.55	2835.41	2805.77	2886.64	2725.97	3153.54	3974.23	2924.24	3580.33	3129.06	3208.86	3363.38	2890.43	3090.77	2946.48	3352.18	3264.46	3404.02	2607.16	2753.17	3817.12	3583.79	3891.04	3188.07	2988.95	3201.69	3703.19	2901.34	2659.08	3953.38	3815.76	2934.39	3039.25
	2877.03	2740.39	3096.88	2602.95	2761.81	2778.19	2713.65	3045.21	2791.11	2676.04	2423.13	2551.55	2627.1	3376.18	2999.77	3000.8	3482.53	2838.72	2809.23	2887.26	2729.26	3154.06	3972.38	2926.75	3589.27	3134.3	3211.72	3364.55	2893.43	3095.23	2951.18	3357.68	3267.29	3407.88	2608.51	2754.79	3825.71	3592.22	3895.17	3192.29	2992.56	3209.05	3705.48	2903.85	2660.88	3952.47	3819.48	2939.2	3043.52
	2879.78	2741.97	3100.28	2603.09	2760.84	2779	2716.05	3047.07	2792.26	2679.39	2424.34	2552.36	2627.87	3381.16	3003.09	3003.87	3482.55	2842.06	2812.72	2887.9	2732.58	3154.59	3970.58	2929.3	3598.26	3139.58	3214.58	3365.77	2896.49	3099.75	2955.94	3363.22	3270.16	3411.76	2609.89	2756.44	3834.35	3600.72	3899.36	3196.55	2996.21	3216.47	3707.82	2906.38	2662.71	3951.59	3823.25	2944.05	3047.82
	2882.57	2743.57	3103.72	2603.25	2759.9	2779.84	2718.47	3048.97	2793.43	2682.76	2425.56	2553.19	2628.67	3386.21	3006.44	3006.98	3482.61	2845.43	2816.24	2888.56	2735.95	3155.15	3968.82	2931.89	3607.31	3144.9	3217.47	3367.02	2899.6	3104.32	2960.75	3368.81	3273.09	3415.65	2611.3	2758.12	3843.03	3609.28	3903.6	3200.85	2999.91	3223.94	3710.2	2908.95	2664.55	3950.74	3827.08	2948.95	3052.18
	2885.4	2745.18	3107.19	2603.44	2758.99	2780.69	2720.93	3050.9	2794.62	2686.15	2426.79	2554.05	2629.5	3391.32	3009.81	3010.12	3482.72	2848.84	2819.79	2889.24	2739.35	3155.72	3967.12	2934.53	3616.42	3150.25	3220.37	3368.3	2902.76	3108.95	2965.61	3374.44	3276.06	3419.57	2612.74	2759.84	3851.77	3617.91	3907.91	3205.21	3003.64	3231.47	3712.61	2911.54	2666.41	3949.92	3830.95	2953.89	3056.58
	2888.27	2746.81	3110.69	2603.66	2758.12	2781.58	2723.42	3052.87	2795.83	2689.57	2428.04	2554.93	2630.36	3396.51	3013.21	3013.3	3482.87	2852.27	2823.37	2889.94	2742.8	3156.31	3965.47	2937.21	3625.59	3155.64	3223.29	3369.62	2905.98	3113.64	2970.51	3380.12	3279.09	3423.5	2614.2	2761.58	3860.55	3626.6	3912.28	3209.61	3007.42	3239.05	3715.06	2914.16	2668.29	3949.13	3834.88	2958.88	3061.03
	2891.18	2748.45	3114.23	2603.89	2757.28	2782.49	2725.93	3054.87	2797.06	2693.01	2429.31	2555.83	2631.25	3401.76	3016.64	3016.51	3483.06	2855.73	2826.98	2890.65	2746.29	3156.92	3963.87	2939.92	3634.82	3161.07	3226.23	3370.98	2909.25	3118.38	2975.47	3385.84	3282.17	3427.46	2615.69	2763.36	3869.37	3635.36	3916.72	3214.05	3011.24	3246.69	3717.55	2916.82	2670.2	3948.37	3838.86	2963.91	3065.52
	2894.13	2750.11	3117.79	2604.16	2756.46	2783.42	2728.48	3056.9	2798.31	2696.48	2430.58	2556.76	2632.17	3407.08	3020.09	3019.75	3483.3	2859.22	2830.62	2891.39	2749.81	3157.55	3962.32	2942.68	3644.1	3166.54	3229.18	3372.37	2912.57	3123.18	2980.47	3391.6	3285.3	3431.43	2617.21	2765.17	3878.25	3644.19	3921.21	3218.55	3015.1	3254.39	3720.08	2919.5	2672.12	3947.64	3842.88	2968.98	3070.06
	2897.13	2751.79	3121.39	2604.44	2755.68	2784.38	2731.06	3058.97	2799.58	2699.97	2431.88	2557.71	2633.12	3412.47	3023.57	3023.03	3483.58	2862.74	2834.29	2892.14	2753.38	3158.2	3960.82	2945.48	3653.44	3172.04	3232.15	3373.79	2915.94	3128.04	2985.53	3397.41	3288.48	3435.41	2618.76	2767.01	3887.17	3653.09	3925.76	3223.09	3019	3262.14	3722.64	2922.21	2674.06	3946.94	3846.96	2974.1	3074.65
	2900.16	2753.48	3125.03	2604.75	2754.93	2785.36	2733.67	3061.07	2800.87	2703.49	2433.18	2558.68	2634.09	3417.92	3027.08	3026.33	3483.91	2866.29	2838	2892.91	2756.99	3158.86	3959.37	2948.32	3662.84	3177.58	3235.13	3375.25	2919.37	3132.95	2990.63	3403.26	3291.71	3439.42	2620.33	2768.88	3896.13	3662.05	3930.38	3227.67	3022.95	3269.95	3725.24	2924.96	2676.02	3946.26	3851.09	2979.27	3079.28
	2903.23	2755.18	3128.7	2605.09	2754.22	2786.37	2736.31	3063.21	2802.17	2707.03	2434.5	2559.67	2635.1	3423.45	3030.61	3029.68	3484.27	2869.87	2841.73	2893.7	2760.64	3159.54	3957.98	2951.2	3672.3	3183.16	3238.13	3376.75	2922.85	3137.93	2995.79	3409.15	3295	3443.44	2621.94	2770.79	3905.15	3671.07	3935.05	3232.3	3026.93	3277.81	3727.88	2927.73	2678.01	3945.61	3855.26	2984.48	3083.96
	2906.35	2756.91	3132.4	2605.45	2753.53	2787.4	2738.97	3065.38	2803.5	2710.6	2435.83	2560.69	2636.13	3429.04	3034.16	3033.05	3484.68	2873.48	2845.5	2894.51	2764.33	3160.25	3956.63	2954.13	3681.81	3188.78	3241.15	3378.28	2926.39	3142.96	3000.99	3415.08	3298.33	3447.48	2623.57	2772.72	3914.2	3680.17	3939.79	3236.98	3030.96	3285.73	3730.55	2930.53	2680.01	3945	3859.49	2989.73	3088.68
	2909.5	2758.64	3136.13	2605.84	2752.87	2788.46	2741.67	3067.58	2804.85	2714.19	2437.18	2561.72	2637.19	3434.7	3037.74	3036.46	3485.13	2877.12	2849.29	2895.33	2768.06	3160.97	3955.33	2957.09	3691.38	3194.43	3244.18	3379.85	2929.97	3148.05	3006.24	3421.06	3301.71	3451.54	2625.23	2774.69	3923.31	3689.33	3944.59	3241.7	3035.03	3293.7	3733.27	2933.36	2682.03	3944.4	3863.76	2995.03	3093.45
	2912.7	2760.4	3139.89	2606.24	2752.24	2789.54	2744.41	3069.81	2806.21	2717.8	2438.54	2562.78	2638.28	3440.43	3041.35	3039.91	3485.63	2880.79	2853.12	2896.18	2771.83	3161.7	3954.08	2960.09	3701	3200.12	3247.23	3381.45	2933.61	3153.19	3011.54	3427.08	3305.15	3455.61	2626.92	2776.68	3932.45	3698.55	3949.45	3246.47	3039.14	3301.74	3736.02	2936.23	2684.07	3943.84	3868.08	3000.38	3098.27
	2915.94	2762.16	3143.69	2606.68	2751.65	2790.65	2747.17	3072.08	2807.6	2721.44	2439.91	2563.87	2639.4	3446.23	3044.99	3043.38	3486.17	2884.48	2856.98	2897.04	2775.64	3162.46	3952.89	2963.14	3710.68	3205.85	3250.3	3383.08	2937.3	3158.39	3016.9	3433.14	3308.63	3459.7	2628.63	2778.71	3941.64	3707.84	3954.36	3251.28	3043.29	3309.82	3738.8	2939.12	2686.13	3943.3	3872.45	3005.77	3103.13
	2919.21	2763.95	3147.52	2607.14	2751.08	2791.78	2749.96	3074.38	2809	2725.1	2441.29	2564.97	2640.55	3452.1	3048.65	3046.89	3486.75	2888.21	2860.87	2897.92	2779.49	3163.23	3951.74	2966.23	3720.42	3211.61	3253.38	3384.76	2941.04	3163.66	3022.3	3439.24	3312.17	3463.81	2630.38	2780.76	3950.88	3717.2	3959.34	3256.14	3047.48	3317.97	3741.62	2942.05	2688.22	3942.79	3876.87	3011.21	3108.04
	2922.53	2765.74	3151.39	2607.62	2750.55	2792.94	2752.78	3076.72	2810.42	2728.79	2442.69	2566.1	2641.72	3458.03	3052.33	3050.44	3487.38	2891.96	2864.79	2898.82	2783.38	3164.02	3950.64	2969.35	3730.21	3217.42	3256.47	3386.46	2944.83	3168.98	3027.75	3445.39	3315.76	3467.93	2632.15	2782.85	3960.15	3726.62	3964.38	3261.05	3051.71	3326.17	3744.48	2945	2690.32	3942.31	3881.34	3016.69	3112.99
	2925.89	2767.55	3155.28	2608.12	2750.04	2794.12	2755.64	3079.09	2811.86	2732.5	2444.1	2567.25	2642.93	3464.03	3056.05	3054.01	3488.04	2895.74	2868.74	2899.74	2787.32	3164.83	3949.6	2972.52	3740.05	3223.26	3259.59	3388.21	2948.68	3174.35	3033.25	3451.57	3319.39	3472.07	2633.96	2784.97	3969.48	3736.11	3969.47	3266	3055.99	3334.42	3747.38	2947.98	2692.44	3941.85	3885.85	3022.23	3117.99
	2929.29	2769.38	3159.21	2608.65	2749.57	2795.33	2758.53	3081.49	2813.32	2736.24	2445.53	2568.42	2644.15	3470.1	3059.78	3057.62	3488.75	2899.55	2872.72	2900.68	2791.29	3165.66	3948.6	2975.73	3749.95	3229.13	3262.72	3389.98	2952.58	3179.79	3038.8	3457.8	3323.08	3476.23	2635.79	2787.11	3978.84	3745.67	3974.63	3270.99	3060.31	3342.74	3750.31	2951	2694.58	3941.42	3890.42	3027.8	3123.04
	2932.73	2771.22	3163.18	2609.21	2749.12	2796.56	2761.44	3083.93	2814.8	2739.99	2446.96	2569.62	2645.41	3476.24	3063.55	3061.26	3489.5	2903.39	2876.73	2901.64	2795.31	3166.5	3947.66	2978.97	3759.9	3235.05	3265.86	3391.79	2956.53	3185.29	3044.41	3464.07	3326.82	3480.4	2637.65	2789.29	3988.24	3755.29	3979.85	3276.04	3064.67	3351.11	3753.27	2954.05	2696.74	3941.01	3895.03	3033.43	3128.13
	2936.21	2773.08	3167.17	2609.79	2748.71	2797.81	2764.39	3086.4	2816.3	2743.78	2448.41	2570.84	2646.7	3482.45	3067.34	3064.94	3490.3	2907.26	2880.78	2902.61	2799.36	3167.36	3946.77	2982.26	3769.9	3241	3269.02	3393.64	2960.53	3190.84	3050.06	3470.38	3330.61	3484.59	2639.54	2791.49	3997.69	3764.98	3985.12	3281.12	3069.07	3359.53	3756.28	2957.12	2698.92	3940.63	3899.68	3039.09	3133.26
	2939.73	2774.95	3171.2	2610.39	2748.32	2799.09	2767.38	3088.9	2817.82	2747.58	2449.87	2572.08	2648.01	3488.72	3071.15	3068.64	3491.14	2911.15	2884.86	2903.61	2803.46	3168.23	3945.92	2985.59	3779.96	3246.99	3272.2	3395.52	2964.59	3196.45	3055.76	3476.73	3334.45	3488.79	2641.46	2793.73	4007.17	3774.73	3990.46	3286.25	3073.51	3368.01	3759.31	2960.23	2701.12	3940.27	3904.38	3044.81	3138.44
	2943.29	2776.83	3175.25	2611.02	2747.96	2800.39	2770.39	3091.44	2819.35	2751.41	2451.34	2573.34	2649.34	3495.07	3074.99	3072.38	3492.02	2915.07	2888.96	2904.62	2807.6	3169.13	3945.13	2988.96	3790.07	3253.01	3275.39	3397.44	2968.69	3202.12	3061.51	3483.12	3338.34	3493.01	2643.41	2796	4016.7	3784.54	3995.85	3291.43	3077.99	3376.55	3762.39	2963.37	2703.34	3939.94	3909.13	3050.58	3143.67
	2946.89	2778.73	3179.35	2611.67	2747.64	2801.72	2773.43	3094.01	2820.9	2755.26	2452.83	2574.62	2650.71	3501.48	3078.86	3076.16	3492.94	2919.02	2893.1	2905.65	2811.78	3170.04	3944.39	2992.37	3800.23	3259.07	3278.6	3399.39	2972.85	3207.86	3067.31	3489.54	3342.28	3497.25	2645.39	2798.29	4026.27	3794.43	4001.3	3296.65	3082.52	3385.14	3765.5	2966.54	2705.58	3939.63	3913.93	3056.39	3148.94
	2950.53	2780.64	3183.47	2612.34	2747.34	2803.07	2776.51	3096.61	2822.48	2759.14	2454.32	2575.92	2652.1	3507.96	3082.75	3079.96	3493.91	2923	2897.27	2906.7	2816.01	3170.96	3943.7	2995.82	3810.44	3265.17	3281.82	3401.38	2977.06	3213.65	3073.17	3496.01	3346.28	3501.5	2647.39	2800.62	4035.88	3804.38	4006.81	3301.92	3087.08	3393.79	3768.64	2969.74	2707.84	3939.35	3918.77	3062.24	3154.26
	2954.21	2782.57	3187.62	2613.04	2747.07	2804.45	2779.62	3099.25	2824.07	2763.04	2455.83	2577.25	2653.52	3514.5	3086.67	3083.8	3494.92	2927.01	2901.47	2907.77	2820.27	3171.9	3943.06	2999.31	3820.7	3271.31	3285.06	3403.4	2981.32	3219.49	3079.07	3502.52	3350.32	3505.76	2649.43	2802.97	4045.52	3814.39	4012.38	3307.23	3091.69	3402.5	3771.82	2972.98	2710.12	3939.09	3923.65	3068.15	3159.62
	2957.93	2784.51	3191.81	2613.76	2746.83	2805.85	2782.76	3101.92	2825.68	2766.96	2457.35	2578.6	2654.96	3521.12	3090.61	3087.67	3495.97	2931.04	2905.71	2908.85	2824.57	3172.86	3942.47	3002.83	3831.01	3277.48	3288.32	3405.46	2985.63	3225.4	3085.02	3509.07	3354.41	3510.04	2651.5	2805.35	4055.21	3824.47	4018.01	3312.59	3096.34	3411.26	3775.03	2976.24	2712.42	3938.85	3928.59	3074.1	3165.03
	2961.7	2786.47	3196.03	2614.51	2746.63	2807.27	2785.94	3104.63	2827.3	2770.91	2458.88	2579.97	2656.43	3527.8	3094.58	3091.57	3497.06	2935.11	2909.97	2909.96	2828.92	3173.84	3941.93	3006.4	3841.38	3283.68	3291.59	3407.55	2990	3231.37	3091.02	3515.66	3358.55	3514.33	2653.59	2807.76	4064.93	3834.61	4023.7	3317.99	3101.03	3420.07	3778.28	2979.54	2714.74	3938.64	3933.56	3080.1	3170.49
	2965.5	2788.44	3200.28	2615.28	2746.45	2808.72	2789.14	3107.37	2828.95	2774.88	2460.43	2581.36	2657.93	3534.55	3098.57	3095.51	3498.2	2939.2	2914.27	2911.08	2833.31	3174.83	3941.45	3010.01	3851.79	3289.93	3294.87	3409.68	2994.41	3237.4	3097.08	3522.28	3362.75	3518.64	2655.72	2810.21	4074.7	3844.82	4029.45	3323.44	3105.76	3428.95	3781.56	2982.86	2717.08	3938.45	3938.58	3086.15	3175.99
	2969.35	2790.42	3204.57	2616.08	2746.3	2810.2	2792.38	3110.14	2830.61	2778.87	2461.98	2582.77	2659.45	3541.37	3102.59	3099.47	3499.38	2943.31	2918.6	2912.22	2837.74	3175.83	3941.01	3013.66	3862.25	3296.21	3298.17	3411.84	2998.88	3243.49	3103.18	3528.95	3366.99	3522.96	2657.88	2812.68	4084.49	3855.09	4035.25	3328.93	3110.54	3437.88	3784.88	2986.22	2719.44	3938.28	3943.65	3092.25	3181.53
	2973.23	2792.41	3208.88	2616.89	2746.17	2811.69	2795.65	3112.94	2832.29	2782.88	2463.55	2584.21	2660.99	3548.25	3106.64	3103.47	3500.6	2947.46	2922.95	2913.39	2842.21	3176.86	3940.63	3017.35	3872.76	3302.53	3301.49	3414.04	3003.4	3249.63	3109.34	3535.65	3371.29	3527.3	2660.07	2815.17	4094.33	3865.43	4041.11	3334.47	3115.36	3446.86	3788.23	2989.61	2721.82	3938.13	3948.76	3098.39	3187.12
	2977.16	2794.42	3213.23	2617.73	2746.08	2813.21	2798.96	3115.78	2833.99	2786.92	2465.12	2585.67	2662.57	3555.21	3110.71	3107.5	3501.86	2951.63	2927.35	2914.57	2846.73	3177.89	3940.29	3021.08	3883.32	3308.88	3304.82	3416.27	3007.97	3255.84	3115.54	3542.39	3375.63	3531.65	2662.29	2817.7	4104.2	3875.84	4047.03	3340.05	3120.21	3455.9	3791.62	2993.03	2724.22	3938.01	3953.91	3104.59	3192.76
	2981.12	2796.44	3217.61	2618.6	2746.02	2814.76	2802.3	3118.65	2835.71	2790.98	2466.71	2587.14	2664.16	3562.23	3114.8	3111.57	3503.17	2955.83	2931.77	2915.76	2851.28	3178.95	3940.01	3024.84	3893.93	3315.27	3308.17	3418.54	3012.59	3262.11	3121.8	3549.17	3380.03	3536.02	2664.53	2820.26	4114.11	3886.31	4053.01	3345.68	3125.11	3465	3795.04	2996.49	2726.64	3937.91	3959.11	3110.83	3198.44
	2985.13	2798.48	3222.02	2619.49	2745.98	2816.33	2805.67	3121.56	2837.44	2795.06	2468.31	2588.64	2665.79	3569.32	3118.92	3115.66	3504.51	2960.05	2936.22	2916.98	2855.88	3180.02	3939.78	3028.65	3904.59	3321.69	3311.53	3420.84	3017.26	3268.44	3128.11	3555.98	3384.47	3540.4	2666.81	2822.84	4124.05	3896.84	4059.04	3351.35	3130.06	3474.16	3798.49	2999.97	2729.08	3937.83	3964.35	3117.12	3204.16
	2989.17	2800.53	3226.47	2620.4	2745.97	2817.92	2809.07	3124.5	2839.2	2799.17	2469.91	2590.17	2667.44	3576.47	3123.07	3119.79	3505.91	2964.3	2940.71	2918.22	2860.52	3181.1	3939.6	3032.5	3915.29	3328.16	3314.9	3423.18	3021.98	3274.83	3134.46	3562.84	3388.97	3544.79	2669.12	2825.45	4134.03	3907.44	4065.14	3357.07	3135.04	3483.37	3801.98	3003.49	2731.54	3937.77	3969.63	3123.46	3209.93
	2993.26	2802.59	3230.94	2621.34	2746	2819.54	2812.51	3127.47	2840.97	2803.3	2471.53	2591.71	2669.11	3583.7	3127.24	3123.95	3507.34	2968.58	2945.22	2919.47	2865.21	3182.2	3939.47	3036.38	3926.03	3334.65	3318.29	3425.55	3026.76	3281.28	3140.87	3569.73	3393.52	3549.19	2671.46	2828.09	4144.05	3918.1	4071.29	3362.82	3140.06	3492.63	3805.5	3007.04	2734.02	3937.73	3974.96	3129.85	3215.75
	2997.39	2804.66	3235.45	2622.3	2746.05	2821.18	2815.98	3130.48	2842.76	2807.45	2473.16	2593.27	2670.81	3590.99	3131.44	3128.14	3508.82	2972.89	2949.77	2920.75	2869.93	3183.31	3939.39	3040.31	3936.83	3341.19	3321.7	3427.96	3031.58	3287.79	3147.33	3576.65	3398.12	3553.61	2673.83	2830.76	4154.09	3928.82	4077.5	3368.63	3145.13	3501.96	3809.06	3010.63	2736.51	3937.72	3980.33	3136.28	3221.61
	3001.56	2806.75	3239.99	2623.28	2746.13	2822.85	2819.48	3133.52	2844.56	2811.63	2474.8	2594.86	2672.53	3598.35	3135.66	3132.36	3510.33	2977.22	2954.35	2922.04	2874.7	3184.44	3939.37	3044.27	3947.67	3347.76	3325.12	3430.4	3036.46	3294.36	3153.84	3583.62	3402.76	3558.04	2676.24	2833.46	4164.17	3939.61	4083.76	3374.48	3150.24	3511.33	3812.64	3014.24	2739.03	3937.72	3985.74	3142.77	3227.51
	3005.76	2808.85	3244.56	2624.29	2746.23	2824.54	2823.02	3136.59	2846.39	2815.82	2476.45	2596.46	2674.28	3605.78	3139.91	3136.61	3511.89	2981.58	2958.97	2923.35	2879.51	3185.59	3939.39	3048.27	3958.55	3354.36	3328.56	3432.88	3041.39	3301	3160.41	3590.62	3407.46	3562.49	2678.67	2836.18	4174.29	3950.47	4090.08	3380.37	3155.39	3520.77	3816.27	3017.89	2741.57	3937.75	3991.19	3149.31	3233.46
	3010.01	2810.96	3249.16	2625.32	2746.37	2826.25	2826.59	3139.7	2848.23	2820.04	2478.11	2598.09	2676.05	3613.28	3144.18	3140.9	3513.5	2985.97	2963.61	2924.68	2884.36	3186.75	3939.47	3052.32	3969.48	3361	3332.01	3435.39	3046.36	3307.69	3167.02	3597.66	3412.21	3566.94	2681.14	2838.94	4184.43	3961.39	4096.46	3386.31	3160.59	3530.26	3819.92	3021.57	2744.13	3937.79	3996.69	3155.89	3239.46
	3014.3	2813.08	3253.79	2626.38	2746.53	2827.99	2830.2	3142.84	2850.09	2824.28	2479.78	2599.74	2677.85	3620.85	3148.48	3145.22	3515.14	2990.38	2968.29	2926.03	2889.26	3187.92	3939.6	3056.4	3980.45	3367.68	3335.47	3437.94	3051.39	3314.45	3173.68	3604.73	3417.01	3571.41	2683.63	2841.72	4194.61	3972.37	4102.9	3392.29	3165.82	3539.8	3823.61	3025.28	2746.71	3937.85	4002.23	3162.53	3245.5
	3018.63	2815.22	3258.46	2627.45	2746.72	2829.75	2833.84	3146.02	2851.96	2828.55	2481.46	2601.41	2679.67	3628.48	3152.8	3149.57	3516.83	2994.81	2973	2927.4	2894.2	3189.11	3939.78	3060.52	3991.47	3374.39	3338.95	3440.52	3056.47	3321.27	3180.4	3611.84	3421.86	3575.89	2686.16	2844.53	4204.82	3983.42	4109.39	3398.31	3171.1	3549.41	3827.33	3029.02	2749.3	3937.94	4007.8	3169.22	3251.58
	3023	2817.37	3263.16	2628.56	2746.94	2831.53	2837.52	3149.23	2853.85	2832.83	2483.14	2603.1	2681.51	3636.18	3157.15	3153.95	3518.56	2999.28	2977.74	2928.78	2899.18	3190.31	3940.01	3064.68	4002.53	3381.14	3342.44	3443.14	3061.6	3328.15	3187.17	3618.98	3426.76	3580.39	2688.72	2847.36	4215.06	3994.52	4115.94	3404.38	3176.42	3559.07	3831.08	3032.8	2751.92	3938.04	4013.42	3175.95	3257.71
	3027.41	2819.53	3267.88	2629.68	2747.19	2833.34	2841.22	3152.47	2855.77	2837.14	2484.84	2604.81	2683.38	3643.95	3161.53	3158.36	3520.33	3003.77	2982.51	2930.19	2904.21	3191.52	3940.3	3068.88	4013.63	3387.93	3345.95	3445.79	3066.78	3335.09	3193.99	3626.16	3431.72	3584.89	2691.31	2850.22	4225.33	4005.7	4122.55	3410.49	3181.78	3568.78	3834.87	3036.61	2754.56	3938.16	4019.08	3182.74	3263.88
	3031.87	2821.7	3272.64	2630.83	2747.46	2835.17	2844.97	3155.75	2857.69	2841.47	2486.55	2606.54	2685.27	3651.78	3165.93	3162.8	3522.15	3008.28	2987.32	2931.61	2909.27	3192.75	3940.63	3073.11	4024.77	3394.74	3349.47	3448.48	3072.02	3342.1	3200.86	3633.37	3436.72	3589.41	2693.94	2853.11	4235.63	4016.93	4129.21	3416.65	3187.18	3578.55	3838.68	3040.46	2757.21	3938.3	4024.78	3189.58	3270.1
	3036.36	2823.89	3277.43	2632	2747.77	2837.03	2848.75	3159.05	2859.64	2845.82	2488.26	2608.3	2687.18	3659.69	3170.35	3167.28	3524.01	3012.82	2992.15	2933.05	2914.38	3194	3941.02	3077.39	4035.96	3401.6	3353.01	3451.2	3077.3	3349.16	3207.78	3640.62	3441.77	3593.94	2696.59	2856.03	4245.96	4028.23	4135.93	3422.85	3192.63	3588.38	3842.53	3044.33	2759.89	3938.46	4030.52	3196.47	3276.36
	3040.89	2826.08	3282.25	2633.2	2748.1	2838.91	2852.56	3162.4	2861.6	2850.19	2489.99	2610.07	2689.12	3667.66	3174.8	3171.78	3525.91	3017.39	2997.02	2934.52	2919.54	3195.26	3941.46	3081.71	4047.18	3408.49	3356.56	3453.96	3082.63	3356.29	3214.75	3647.9	3446.87	3598.47	2699.28	2858.97	4256.31	4039.6	4142.7	3429.1	3198.12	3598.26	3846.42	3048.24	2762.59	3938.63	4036.3	3203.41	3282.67
	3045.47	2828.29	3287.11	2634.42	2748.45	2840.81	2856.41	3165.78	2863.58	2854.59	2491.72	2611.87	2691.08	3675.7	3179.27	3176.32	3527.85	3021.98	3001.92	2936	2924.74	3196.53	3941.95	3086.06	4058.44	3415.41	3360.13	3456.75	3088.02	3363.49	3221.78	3655.21	3452.03	3603.03	2702	2861.95	4266.7	4051.02	4149.53	3435.38	3203.65	3608.2	3850.33	3052.19	2765.3	3938.82	4042.12	3210.4	3289.02
	3050.08	2830.51	3291.99	2635.66	2748.84	2842.74	2860.29	3169.19	2865.58	2859	2493.47	2613.68	2693.07	3683.81	3183.77	3180.89	3529.83	3026.6	3006.86	2937.5	2929.98	3197.81	3942.5	3090.45	4069.75	3422.37	3363.71	3459.58	3093.45	3370.74	3228.86	3662.56	3457.23	3607.59	2704.75	2864.94	4277.11	4062.51	4156.42	3441.72	3209.22	3618.19	3854.27	3056.17	2768.04	3939.03	4047.98	3217.44	3295.42
	3054.74	2832.75	3296.91	2636.93	2749.25	2844.69	2864.21	3172.63	2867.59	2863.44	2495.22	2615.52	2695.08	3691.98	3188.29	3185.48	3531.86	3031.24	3011.82	2939.02	2935.26	3199.11	3943.1	3094.88	4081.09	3429.37	3367.3	3462.44	3098.93	3378.06	3235.98	3669.95	3462.49	3612.16	2707.54	2867.97	4287.55	4074.07	4163.36	3448.09	3214.83	3628.24	3858.25	3060.18	2770.8	3939.26	4053.88	3224.54	3301.86
	3059.43	2834.99	3301.85	2638.21	2749.69	2846.67	2868.16	3176.11	2869.62	2867.9	2496.98	2617.38	2697.11	3700.23	3192.84	3190.11	3533.93	3035.91	3016.82	2940.55	2940.59	3200.42	3943.74	3099.35	4092.47	3436.4	3370.91	3465.34	3104.47	3385.44	3243.17	3677.36	3467.79	3616.74	2710.36	2871.02	4298.01	4085.68	4170.36	3454.51	3220.49	3638.34	3862.26	3064.22	2773.57	3939.51	4059.82	3231.69	3308.35
	3064.17	2837.24	3306.83	2639.53	2750.16	2848.66	2872.15	3179.62	2871.67	2872.38	2498.75	2619.26	2699.16	3708.54	3197.42	3194.77	3536.04	3040.6	3021.85	2942.11	2945.96	3201.75	3944.45	3103.86	4103.89	3443.46	3374.53	3468.28	3110.06	3392.89	3250.4	3684.81	3473.15	3621.33	2713.21	2874.1	4308.5	4097.36	4177.41	3460.97	3226.19	3648.5	3866.3	3068.3	2776.37	3939.77	4065.79	3238.89	3314.87
	3068.95	2839.51	3311.84	2640.86	2750.65	2850.69	2876.17	3183.17	2873.73	2876.88	2500.52	2621.15	2701.23	3716.92	3202.01	3199.47	3538.2	3045.32	3026.92	2943.69	2951.38	3203.08	3945.2	3108.41	4115.35	3450.56	3378.17	3471.24	3115.69	3400.4	3257.68	3692.29	3478.55	3625.94	2716.09	2877.2	4319.01	4109.1	4184.52	3467.48	3231.93	3658.72	3870.37	3072.41	2779.18	3940.05	4071.8	3246.14	3321.45
	3073.76	2841.79	3316.88	2642.22	2751.18	2852.73	2880.23	3186.75	2875.81	2881.4	2502.31	2623.07	2703.33	3725.37	3206.64	3204.19	3540.4	3050.06	3032.01	2945.28	2956.84	3204.44	3946.01	3112.99	4126.84	3457.7	3381.82	3474.25	3121.38	3407.98	3265.02	3699.8	3484.01	3630.55	2719.01	2880.33	4329.55	4120.9	4191.69	3474.03	3237.72	3668.99	3874.48	3076.56	2782.02	3940.34	4077.86	3253.44	3328.07
	3078.62	2844.07	3321.95	2643.61	2751.72	2854.8	2884.33	3190.36	2877.91	2885.95	2504.1	2625.01	2705.45	3733.88	3211.28	3208.94	3542.64	3054.83	3037.14	2946.89	2962.35	3205.8	3946.87	3117.62	4138.37	3464.87	3385.48	3477.29	3127.11	3415.61	3272.41	3707.35	3489.52	3635.17	2721.96	2883.49	4340.12	4132.76	4198.9	3480.62	3243.54	3679.32	3878.61	3080.74	2784.87	3940.65	4083.94	3260.8	3334.73
	3083.52	2846.37	3327.05	2645.01	2752.3	2856.89	2888.46	3194.01	2880.02	2890.51	2505.9	2626.97	2707.59	3742.46	3215.96	3213.72	3544.92	3059.62	3042.3	2948.53	2967.89	3207.18	3947.78	3122.28	4149.94	3472.07	3389.16	3480.36	3132.9	3423.32	3279.85	3714.93	3495.08	3639.81	2724.95	2886.67	4350.7	4144.68	4206.18	3487.25	3249.41	3689.71	3882.77	3084.95	2787.75	3940.97	4090.07	3268.2	3341.43
	3088.46	2848.68	3332.18	2646.44	2752.9	2859.01	2892.63	3197.69	2882.15	2895.1	2507.71	2628.96	2709.76	3751.11	3220.65	3218.54	3547.24	3064.44	3047.5	2950.18	2973.49	3208.56	3948.74	3126.98	4161.54	3479.31	3392.85	3483.47	3138.74	3431.08	3287.35	3722.54	3500.69	3644.45	2727.96	2889.88	4361.32	4156.67	4213.51	3493.93	3255.32	3700.15	3886.97	3089.2	2790.64	3941.32	4096.23	3275.67	3348.18
	3093.44	2851	3337.34	2647.89	2753.53	2861.15	2896.83	3201.4	2884.3	2899.7	2509.53	2630.96	2711.95	3759.83	3225.38	3223.38	3549.61	3069.28	3052.72	2951.85	2979.12	3209.97	3949.76	3131.72	4173.17	3486.58	3396.55	3486.61	3144.62	3438.91	3294.89	3730.19	3506.35	3649.1	2731.01	2893.11	4371.95	4168.72	4220.89	3500.65	3261.27	3710.64	3891.2	3093.48	2793.56	3941.67	4102.44	3283.18	3354.98
	3098.45	2853.34	3342.53	2649.37	2754.19	2863.31	2901.07	3205.15	2886.46	2904.33	2511.35	2632.98	2714.15	3768.61	3230.12	3228.26	3552.02	3074.15	3057.98	2953.54	2984.8	3211.38	3950.82	3136.5	4184.84	3493.89	3400.27	3489.79	3150.56	3446.81	3302.49	3737.87	3512.05	3653.76	2734.1	2896.38	4382.61	4180.82	4228.33	3507.42	3267.27	3721.19	3895.45	3097.79	2796.49	3942.04	4108.67	3290.75	3361.81
	3103.51	2855.68	3347.75	2650.87	2754.87	2865.5	2905.34	3208.93	2888.64	2908.98	2513.19	2635.02	2716.38	3777.46	3234.89	3233.16	3554.47	3079.04	3063.27	2955.25	2990.53	3212.81	3951.94	3141.31	4196.55	3501.23	3404	3493.01	3156.55	3454.76	3310.13	3745.58	3517.81	3658.43	2737.21	2899.66	4393.28	4192.99	4235.82	3514.22	3273.3	3731.8	3899.74	3102.14	2799.44	3942.43	4114.95	3298.37	3368.69
	3108.61	2858.03	3353.01	2652.39	2755.58	2867.71	2909.65	3212.74	2890.83	2913.64	2515.03	2637.08	2718.64	3786.38	3239.69	3238.1	3556.96	3083.95	3068.6	2956.98	2996.29	3214.25	3953.11	3146.16	4208.29	3508.61	3407.75	3496.25	3162.58	3462.79	3317.83	3753.32	3523.62	3663.11	2740.36	2902.97	4403.98	4205.22	4243.37	3521.07	3279.38	3742.46	3904.06	3106.53	2802.42	3942.83	4121.26	3306.04	3375.62
	3113.74	2860.4	3358.29	2653.93	2756.31	2869.94	2914	3216.59	2893.04	2918.33	2516.88	2639.17	2720.91	3795.36	3244.5	3243.07	3559.49	3088.89	3073.96	2958.72	3002.1	3215.7	3954.33	3151.05	4220.06	3516.02	3411.5	3499.54	3168.67	3470.87	3325.58	3761.1	3529.48	3667.8	2743.55	2906.31	4414.71	4217.5	4250.97	3527.96	3285.5	3753.18	3908.41	3110.94	2805.41	3943.25	4127.61	3313.77	3382.58
	3118.92	2862.77	3363.6	2655.5	2757.07	2872.2	2918.38	3220.46	2895.27	2923.04	2518.73	2641.27	2723.21	3804.41	3249.35	3248.06	3562.06	3093.85	3079.35	2960.49	3007.96	3217.17	3955.6	3155.98	4231.87	3523.47	3415.27	3502.86	3174.8	3479.02	3333.38	3768.91	3535.39	3672.5	2746.76	2909.68	4425.45	4229.84	4258.62	3534.9	3291.66	3763.95	3912.79	3115.39	2808.43	3943.68	4134	3321.54	3389.59
	3124.13	2865.16	3368.94	2657.09	2757.86	2874.48	2922.79	3224.37	2897.52	2927.77	2520.6	2643.39	2725.52	3813.53	3254.21	3253.09	3564.68	3098.84	3084.77	2962.28	3013.86	3218.65	3956.92	3160.95	4243.7	3530.95	3419.06	3506.21	3180.98	3487.24	3341.23	3776.76	3541.34	3677.21	2750.01	2913.07	4436.22	4242.25	4266.33	3541.87	3297.86	3774.78	3917.19	3119.87	2811.46	3944.13	4140.42	3329.38	3396.64
	3129.38	2867.56	3374.32	2658.71	2758.67	2876.78	2927.24	3228.32	2899.77	2932.51	2522.47	2645.54	2727.86	3822.7	3259.1	3258.15	3567.34	3103.85	3090.22	2964.08	3019.8	3220.14	3958.3	3165.96	4255.58	3538.46	3422.86	3509.6	3187.21	3495.52	3349.14	3784.64	3547.35	3681.92	2753.3	2916.48	4447	4254.71	4274.09	3548.89	3304.11	3785.67	3921.63	3124.39	2814.51	3944.59	4146.87	3337.26	3403.73
	3134.67	2869.97	3379.72	2660.34	2759.5	2879.11	2931.73	3232.29	2902.05	2937.28	2524.35	2647.7	2730.22	3831.95	3264.01	3263.24	3570.04	3108.88	3095.71	2965.9	3025.79	3221.64	3959.72	3171	4267.48	3546.01	3426.66	3513.02	3193.49	3503.86	3357.09	3792.55	3553.4	3686.64	2756.62	2919.92	4457.8	4267.22	4281.91	3555.95	3310.39	3796.61	3926.1	3128.94	2817.58	3945.06	4153.37	3345.2	3410.87
	3140	2872.39	3385.15	2662	2760.37	2881.46	2936.25	3236.3	2904.34	2942.06	2526.23	2649.89	2732.6	3841.26	3268.95	3268.36	3572.77	3113.94	3101.23	2967.75	3031.82	3223.15	3961.19	3176.08	4279.41	3553.59	3430.49	3516.48	3199.82	3512.27	3365.09	3800.5	3559.51	3691.37	2759.97	2923.39	4468.63	4279.8	4289.78	3563.05	3316.72	3807.61	3930.6	3133.52	2820.68	3945.55	4159.9	3353.19	3418.05
	3145.36	2874.82	3390.61	2663.69	2761.25	2883.83	2940.8	3240.34	2906.65	2946.87	2528.13	2652.09	2735.01	3850.63	3273.91	3273.51	3575.55	3119.02	3106.79	2969.61	3037.89	3224.68	3962.71	3181.2	4291.38	3561.21	3434.32	3519.97	3206.2	3520.75	3373.15	3808.48	3565.66	3696.11	2763.35	2926.88	4479.47	4292.43	4297.7	3570.2	3323.08	3818.66	3935.13	3138.14	2823.79	3946.05	4166.46	3361.24	3425.27
	3150.77	2877.26	3396.1	2665.39	2762.17	2886.23	2945.39	3244.41	2908.97	2951.69	2530.03	2654.31	2737.43	3860.07	3278.9	3278.69	3578.38	3124.13	3112.37	2971.49	3044.01	3226.22	3964.29	3186.36	4303.37	3568.86	3438.17	3523.5	3212.63	3529.29	3381.25	3816.5	3571.86	3700.86	2766.77	2930.39	4490.33	4305.12	4305.67	3577.38	3329.49	3829.77	3939.68	3142.79	2826.92	3946.57	4173.06	3369.34	3432.53
	3156.21	2879.71	3401.62	2667.12	2763.1	2888.65	2950.02	3248.51	2911.31	2956.53	2531.94	2656.56	2739.87	3869.58	3283.9	3283.89	3581.24	3129.26	3117.99	2973.39	3050.17	3227.77	3965.91	3191.55	4315.4	3576.55	3442.03	3527.06	3219.1	3537.89	3389.4	3824.55	3578.11	3705.62	2770.22	2933.93	4501.22	4317.86	4313.7	3584.61	3335.94	3840.94	3944.27	3147.47	2830.07	3947.1	4179.7	3377.5	3439.83
	3161.68	2882.17	3407.17	2668.88	2764.07	2891.09	2954.68	3252.65	2913.67	2961.39	2533.85	2658.82	2742.34	3879.15	3288.93	3289.13	3584.14	3134.41	3123.64	2975.31	3056.37	3229.33	3967.58	3196.78	4327.45	3584.27	3445.9	3530.66	3225.63	3546.56	3397.61	3832.63	3584.41	3710.38	2773.71	2937.5	4512.11	4330.66	4321.78	3591.88	3342.43	3852.16	3948.89	3152.19	2833.24	3947.64	4186.37	3385.7	3447.17
	3167.2	2884.64	3412.74	2670.65	2765.05	2893.56	2959.37	3256.81	2916.04	2966.27	2535.77	2661.11	2744.83	3888.78	3293.99	3294.4	3587.08	3139.58	3129.33	2977.25	3062.62	3230.91	3969.3	3202.05	4339.54	3592.02	3449.79	3534.29	3232.2	3555.29	3405.86	3840.75	3590.76	3715.15	2777.23	2941.09	4523.03	4343.52	4329.91	3599.19	3348.96	3863.43	3953.53	3156.94	2836.43	3948.2	4193.07	3393.97	3454.56
	3172.75	2887.12	3418.35	2672.45	2766.07	2896.05	2964.1	3261.01	2918.42	2971.17	2537.7	2663.41	2747.33	3898.47	3299.07	3299.7	3590.07	3144.78	3135.05	2979.21	3068.91	3232.5	3971.07	3207.36	4351.65	3599.81	3453.69	3537.96	3238.82	3564.09	3414.16	3848.9	3597.15	3719.93	2780.78	2944.7	4533.96	4356.43	4338.09	3606.54	3355.53	3874.76	3958.2	3161.73	2839.64	3948.76	4199.81	3402.28	3461.98
	3178.34	2889.62	3423.99	2674.27	2767.1	2898.56	2968.87	3265.24	2920.83	2976.08	2539.64	2665.74	2749.86	3908.23	3304.17	3305.03	3593.09	3150	3140.8	2981.19	3075.24	3234.1	3972.89	3212.71	4363.79	3607.63	3457.59	3541.66	3245.49	3572.95	3422.51	3857.09	3603.59	3724.71	2784.37	2948.34	4544.91	4369.39	4346.33	3613.93	3362.14	3886.15	3962.91	3166.54	2842.87	3949.35	4206.58	3410.65	3469.45
	3183.96	2892.12	3429.65	2676.11	2768.17	2901.1	2973.67	3269.5	2923.24	2981.02	2541.58	2668.08	2752.41	3918.05	3309.29	3310.39	3596.15	3155.24	3146.58	2983.19	3081.62	3235.71	3974.76	3218.09	4375.96	3615.48	3461.52	3545.4	3252.2	3581.88	3430.92	3865.32	3610.08	3729.5	2787.99	2952	4555.88	4382.41	4354.62	3621.37	3368.79	3897.6	3967.64	3171.39	2846.12	3949.94	4213.39	3419.08	3476.96
	3189.62	2894.64	3435.34	2677.98	2769.25	2903.66	2978.51	3273.79	2925.68	2985.97	2543.53	2670.45	2754.98	3927.94	3314.43	3315.78	3599.26	3160.51	3152.4	2985.21	3088.04	3237.33	3976.67	3223.51	4388.16	3623.37	3465.45	3549.17	3258.96	3590.87	3439.37	3873.57	3616.62	3734.3	2791.64	2955.69	4566.86	4395.48	4362.96	3628.84	3375.48	3909.09	3972.4	3176.27	2849.39	3950.55	4220.24	3427.56	3484.51
	3195.31	2897.16	3441.06	2679.87	2770.36	2906.24	2983.38	3278.11	2928.12	2990.94	2545.49	2672.83	2757.57	3937.89	3319.6	3321.2	3602.4	3165.8	3158.25	2987.24	3094.51	3238.96	3978.64	3228.97	4400.38	3631.29	3469.4	3552.97	3265.77	3599.93	3447.87	3881.87	3623.21	3739.11	2795.33	2959.41	4577.86	4408.61	4371.35	3636.36	3382.21	3920.65	3977.19	3181.19	2852.68	3951.16	4227.11	3436.09	3492.09
	3201.05	2899.7	3446.81	2681.78	2771.49	2908.84	2988.28	3282.47	2930.59	2995.92	2547.46	2675.23	2760.18	3947.9	3324.79	3326.65	3605.59	3171.11	3164.13	2989.3	3101.02	3240.61	3980.65	3234.46	4412.63	3639.25	3473.35	3556.81	3272.63	3609.05	3456.41	3890.2	3629.84	3743.92	2799.06	2963.14	4588.87	4421.78	4379.79	3643.91	3388.98	3932.26	3982.01	3186.14	2855.98	3951.79	4234.02	3444.68	3499.72
	3206.81	2902.24	3452.59	2683.72	2772.65	2911.47	2993.22	3286.85	2933.07	3000.93	2549.43	2677.66	2762.81	3957.97	3330.01	3332.13	3608.81	3176.45	3170.05	2991.37	3107.57	3242.27	3982.71	3239.99	4424.9	3647.24	3477.32	3560.69	3279.54	3618.24	3465.01	3898.56	3636.52	3748.74	2802.81	2966.9	4599.9	4435.01	4388.29	3651.51	3395.79	3943.92	3986.85	3191.12	2859.31	3952.44	4240.97	3453.32	3507.39
	3212.61	2904.8	3458.4	2685.68	2773.83	2914.13	2998.2	3291.26	2935.56	3005.95	2551.4	2680.1	2765.46	3968.11	3335.24	3337.64	3612.07	3181.8	3176	2993.47	3114.16	3243.94	3984.82	3245.56	4437.2	3655.26	3481.3	3564.6	3286.49	3627.49	3473.66	3906.96	3643.25	3753.56	2806.61	2970.69	4610.94	4448.29	4396.83	3659.14	3402.64	3955.65	3991.73	3196.14	2862.66	3953.09	4247.94	3462.02	3515.1
	3218.45	2907.37	3464.23	2687.66	2775.04	2916.8	3003.2	3295.71	2938.07	3010.99	2553.39	2682.57	2768.13	3978.3	3340.5	3343.18	3615.38	3187.18	3181.98	2995.58	3120.8	3245.62	3986.98	3251.17	4449.53	3663.31	3485.3	3568.54	3293.49	3636.81	3482.35	3915.4	3650.03	3758.39	2810.43	2974.5	4622	4461.62	4405.43	3666.82	3409.53	3967.42	3996.63	3201.19	2866.03	3953.76	4254.95	3470.77	3522.84
	3224.32	2909.94	3470.09	2689.66	2776.27	2919.5	3008.25	3300.18	2940.59	3016.04	2555.38	2685.05	2770.82	3988.56	3345.78	3348.75	3618.72	3192.58	3188	2997.72	3127.48	3247.31	3989.19	3256.82	4461.87	3671.4	3489.3	3572.52	3300.53	3646.19	3491.09	3923.87	3656.85	3763.23	2814.29	2978.33	4633.06	4475	4414.07	3674.54	3416.46	3979.26	4001.56	3206.27	2869.41	3954.43	4262	3479.58	3530.63
	3230.23	2912.53	3475.98	2691.69	2777.52	2922.22	3013.33	3304.69	2943.13	3021.12	2557.37	2687.55	2773.53	3998.88	3351.08	3354.35	3622.1	3198.01	3194.05	2999.87	3134.21	3249.02	3991.44	3262.5	4474.25	3679.53	3493.32	3576.53	3307.63	3655.64	3499.88	3932.38	3663.72	3768.07	2818.19	2982.19	4644.14	4488.43	4422.77	3682.29	3423.43	3991.14	4006.52	3211.38	2872.82	3955.12	4269.07	3488.44	3538.45
	3236.17	2915.13	3481.9	2693.74	2778.8	2924.97	3018.44	3309.22	2945.68	3026.2	2559.38	2690.07	2776.26	4009.26	3356.4	3359.98	3625.53	3203.45	3200.13	3002.04	3140.98	3250.73	3993.74	3268.22	4486.64	3687.68	3497.34	3580.58	3314.77	3665.16	3508.72	3940.92	3670.64	3772.92	2822.11	2986.07	4655.24	4501.91	4431.52	3690.09	3430.43	4003.09	4011.51	3216.53	2876.24	3955.82	4276.18	3497.36	3546.32
	3242.15	2917.74	3487.84	2695.81	2780.1	2927.73	3023.59	3313.79	2948.25	3031.31	2561.39	2692.62	2779.01	4019.7	3361.75	3365.63	3628.99	3208.92	3206.25	3004.24	3147.79	3252.46	3996.09	3273.97	4499.06	3695.87	3501.38	3584.66	3321.95	3674.74	3517.61	3949.5	3677.6	3777.77	2826.08	2989.97	4666.34	4515.44	4440.31	3697.92	3437.48	4015.08	4016.52	3221.71	2879.69	3956.53	4283.32	3506.33	3554.22
	3248.15	2920.36	3493.81	2697.9	2781.42	2930.52	3028.77	3318.38	2950.84	3036.43	2563.4	2695.18	2781.78	4030.2	3367.12	3371.32	3632.49	3214.41	3212.4	3006.45	3154.64	3254.2	3998.49	3279.76	4511.5	3704.09	3505.43	3588.78	3329.18	3684.39	3526.54	3958.12	3684.61	3782.63	2830.07	2993.9	4677.46	4529.01	4449.16	3705.8	3444.57	4027.14	4021.57	3226.92	2883.15	3957.25	4290.49	3515.36	3562.16
	3254.2	2922.98	3499.81	2700.02	2782.77	2933.34	3033.99	3323.01	2953.44	3041.57	2565.43	2697.76	2784.57	4040.76	3372.51	3377.04	3636.03	3219.92	3218.58	3008.68	3161.54	3255.95	4000.93	3285.59	4523.96	3712.35	3509.49	3592.93	3336.46	3694.1	3535.52	3966.77	3691.67	3787.49	2834.11	2997.85	4688.58	4542.64	4458.06	3713.71	3451.69	4039.25	4026.64	3232.17	2886.63	3957.99	4297.7	3524.45	3570.14
	3260.27	2925.62	3505.84	2702.16	2784.13	2936.17	3039.24	3327.66	2956.05	3046.72	2567.45	2700.36	2787.38	4051.38	3377.92	3382.78	3639.61	3225.45	3224.8	3010.93	3168.48	3257.71	4003.42	3291.46	4536.44	3720.63	3513.56	3597.12	3343.79	3703.88	3544.55	3975.46	3698.77	3792.36	2838.17	3001.83	4699.72	4556.31	4467	3721.67	3458.85	4051.41	4031.73	3237.44	2890.14	3958.73	4304.93	3533.59	3578.16
	3266.38	2928.27	3511.89	2704.32	2785.53	2939.03	3044.52	3332.34	2958.68	3051.89	2569.49	2702.98	2790.21	4062.06	3383.35	3388.56	3643.23	3231.01	3231.05	3013.2	3175.47	3259.48	4005.96	3297.37	4548.94	3728.96	3517.64	3601.34	3351.16	3713.72	3553.62	3984.18	3705.92	3797.24	2842.27	3005.83	4710.86	4570.02	4476	3729.66	3466.06	4063.63	4036.86	3242.75	2893.66	3959.48	4312.2	3542.78	3586.21
	3272.52	2930.93	3517.97	2706.51	2786.94	2941.92	3049.84	3337.06	2961.32	3057.07	2571.53	2705.62	2793.05	4072.79	3388.8	3394.36	3646.88	3236.58	3237.33	3015.5	3182.5	3261.26	4008.54	3303.31	4561.46	3737.31	3521.74	3605.59	3358.57	3723.63	3562.74	3992.94	3713.11	3802.12	2846.41	3009.85	4722.02	4583.79	4485.05	3737.69	3473.3	4075.91	4042.01	3248.1	2897.2	3960.24	4319.5	3552.04	3594.3
	3278.7	2933.6	3524.08	2708.72	2788.38	2944.82	3055.2	3341.8	2963.98	3062.27	2573.57	2708.28	2795.92	4083.59	3394.27	3400.2	3650.58	3242.18	3243.65	3017.81	3189.57	3263.05	4011.17	3309.28	4574	3745.69	3525.84	3609.88	3366.03	3733.6	3571.91	4001.74	3720.35	3807	2850.58	3013.89	4733.18	4597.6	4494.14	3745.77	3480.58	4088.24	4047.19	3253.47	2900.76	3961.02	4326.83	3561.34	3602.43
	3284.91	2936.28	3530.22	2710.95	2789.84	2947.75	3060.59	3346.57	2966.65	3067.49	2575.63	2710.96	2798.81	4094.45	3399.77	3406.06	3654.31	3247.8	3250	3020.14	3196.68	3264.86	4013.85	3315.3	4586.56	3754.11	3529.95	3614.2	3373.54	3743.65	3581.12	4010.58	3727.64	3811.89	2854.79	3017.96	4744.36	4611.45	4503.28	3753.88	3487.89	4100.62	4052.39	3258.88	2904.34	3961.8	4334.19	3570.71	3610.6
	3291.14	2938.96	3536.38	2713.2	2791.32	2950.71	3066.01	3351.37	2969.33	3072.72	2577.68	2713.66	2801.71	4105.36	3405.29	3411.96	3658.09	3253.44	3256.38	3022.49	3203.84	3266.67	4016.57	3321.35	4599.13	3762.56	3534.08	3618.56	3381.09	3753.75	3590.38	4019.45	3734.97	3816.78	2859.03	3022.05	4755.54	4625.35	4512.47	3762.02	3495.25	4113.06	4057.63	3264.32	2907.94	3962.59	4341.59	3580.13	3618.8
	3297.42	2941.66	3542.56	2715.48	2792.82	2953.68	3071.47	3356.2	2972.03	3077.96	2579.75	2716.38	2804.64	4116.33	3410.82	3417.88	3661.9	3259.1	3262.8	3024.86	3211.04	3268.5	4019.34	3327.44	4611.72	3771.05	3538.21	3622.95	3388.69	3763.93	3599.69	4028.36	3742.35	3821.67	2863.3	3026.17	4766.72	4639.29	4521.71	3770.21	3502.64	4125.56	4062.89	3269.8	2911.56	3963.39	4349.01	3589.6	3627.04
	3303.72	2944.37	3548.78	2717.78	2794.35	2956.68	3076.96	3361.05	2974.75	3083.22	2581.82	2719.12	2807.58	4127.36	3416.38	3423.83	3665.75	3264.78	3269.25	3027.25	3218.28	3270.34	4022.15	3333.56	4624.33	3779.56	3542.36	3627.38	3396.33	3774.17	3609.04	4037.31	3749.77	3826.57	2867.61	3030.3	4777.92	4653.27	4531	3778.44	3510.07	4138.11	4068.17	3275.3	2915.2	3964.2	4356.46	3599.13	3635.32
	3310.05	2947.09	3555.02	2720.1	2795.89	2959.7	3082.48	3365.94	2977.48	3088.5	2583.89	2721.87	2810.54	4138.45	3421.96	3429.81	3669.64	3270.48	3275.73	3029.66	3225.56	3272.18	4025.01	3339.72	4636.96	3788.11	3546.51	3631.84	3404.02	3784.47	3618.44	4046.3	3757.23	3831.48	2871.96	3034.46	4789.12	4667.3	4540.34	3786.7	3517.54	4150.71	4073.48	3280.84	2918.86	3965.02	4363.94	3608.72	3643.63
	3316.42	2949.82	3561.28	2722.44	2797.46	2962.74	3088.04	3370.85	2980.22	3093.78	2585.97	2724.65	2813.52	4149.59	3427.56	3435.82	3673.57	3276.2	3282.25	3032.09	3232.89	3274.04	4027.92	3345.92	4649.6	3796.69	3550.68	3636.34	3411.75	3794.85	3627.88	4055.32	3764.75	3836.38	2876.34	3038.64	4800.32	4681.37	4549.72	3795	3525.05	4163.37	4078.82	3286.42	2922.54	3965.85	4371.46	3618.37	3651.98
	3322.82	2952.55	3567.57	2724.81	2799.06	2965.81	3093.64	3375.8	2982.98	3099.09	2588.06	2727.44	2816.52	4160.79	3433.18	3441.86	3677.53	3281.94	3288.8	3034.54	3240.26	3275.91	4030.87	3352.16	4662.25	3805.31	3554.86	3640.87	3419.53	3805.28	3637.37	4064.38	3772.3	3841.29	2880.76	3042.85	4811.53	4695.48	4559.15	3803.34	3532.6	4176.09	4084.19	3292.02	2926.23	3966.69	4379	3628.07	3660.36
	3329.24	2955.3	3573.89	2727.2	2800.67	2968.9	3099.27	3380.77	2985.75	3104.4	2590.15	2730.26	2819.54	4172.05	3438.82	3447.93	3681.54	3287.7	3295.39	3037.01	3247.68	3277.79	4033.87	3358.43	4674.92	3813.95	3559.04	3645.44	3427.35	3815.79	3646.9	4073.48	3779.9	3846.21	2885.21	3047.07	4822.75	4709.63	4568.63	3811.71	3540.18	4188.86	4089.58	3297.66	2929.95	3967.53	4386.57	3637.83	3668.78
	3335.7	2958.06	3580.23	2729.61	2802.3	2972.01	3104.93	3385.76	2988.54	3109.73	2592.25	2733.09	2822.57	4183.36	3444.48	3454.02	3685.58	3293.49	3302	3039.5	3255.13	3279.68	4036.91	3364.73	4687.61	3822.63	3563.24	3650.03	3435.21	3826.36	3656.48	4082.61	3787.55	3851.12	2889.69	3051.32	4833.97	4723.81	4578.15	3820.13	3547.8	4201.68	4095	3303.32	2933.69	3968.38	4394.17	3647.64	3677.23
	3342.19	2960.83	3586.6	2732.04	2803.96	2975.15	3110.62	3390.79	2991.34	3115.07	2594.35	2735.95	2825.63	4194.73	3450.16	3460.15	3689.66	3299.29	3308.66	3042.01	3262.63	3281.58	4040	3371.08	4700.3	3831.34	3567.44	3654.67	3443.12	3837	3666.1	4091.79	3795.24	3856.04	2894.22	3055.59	4845.19	4738.04	4587.72	3828.58	3555.45	4214.56	4100.44	3309.02	2937.44	3969.25	4401.8	3657.51	3685.72
	3348.71	2963.6	3592.99	2734.5	2805.64	2978.31	3116.35	3395.84	2994.15	3120.43	2596.45	2738.82	2828.7	4206.15	3455.86	3466.3	3693.78	3305.11	3315.34	3044.54	3270.18	3283.49	4043.13	3377.46	4713.01	3840.08	3571.66	3659.34	3451.07	3847.7	3675.77	4101	3802.97	3860.96	2898.77	3059.89	4856.42	4752.31	4597.34	3837.07	3563.15	4227.49	4105.91	3314.76	2941.22	3970.12	4409.46	3667.44	3694.24
	3355.25	2966.39	3599.41	2736.98	2807.34	2981.49	3122.12	3400.92	2996.98	3125.8	2598.57	2741.71	2831.79	4217.63	3461.58	3472.48	3697.93	3310.95	3322.06	3047.09	3277.76	3285.41	4046.31	3383.87	4725.73	3848.85	3575.88	3664.04	3459.07	3858.47	3685.48	4110.25	3810.75	3865.89	2903.37	3064.2	4867.64	4766.61	4607.01	3845.59	3570.88	4240.48	4111.4	3320.52	2945.01	3970.99	4417.15	3677.43	3702.8
	3361.83	2969.18	3605.86	2739.48	2809.06	2984.69	3127.92	3406.03	2999.82	3131.18	2600.68	2744.62	2834.9	4229.16	3467.32	3478.7	3702.13	3316.81	3328.82	3049.66	3285.39	3287.34	4049.54	3390.33	4738.46	3857.65	3580.12	3668.78	3467.11	3869.31	3695.24	4119.54	3818.57	3870.82	2908	3068.54	4878.87	4780.95	4616.72	3854.15	3578.64	4253.52	4116.92	3326.32	2948.82	3971.88	4424.86	3687.47	3711.39
	3368.44	2971.99	3612.32	2742.01	2810.8	2987.92	3133.75	3411.17	3002.67	3136.57	2602.81	2747.55	2838.03	4240.74	3473.07	3484.94	3706.36	3322.7	3335.6	3052.25	3293.06	3289.29	4052.8	3396.82	4751.2	3866.49	3584.36	3673.55	3475.19	3880.21	3705.03	4128.87	3826.44	3875.74	2912.66	3072.9	4890.11	4795.33	4626.48	3862.75	3586.45	4266.61	4122.47	3332.15	2952.66	3972.77	4432.61	3697.57	3720.02
	3375.07	2974.8	3618.82	2744.56	2812.56	2991.17	3139.61	3416.33	3005.54	3141.98	2604.93	2750.5	2841.17	4252.38	3478.85	3491.21	3710.63	3328.6	3342.43	3054.86	3300.77	3291.24	4056.12	3403.34	4763.94	3875.36	3588.61	3678.36	3483.32	3891.19	3714.88	4138.24	3834.35	3880.67	2917.36	3077.28	4901.34	4809.74	4636.28	3871.39	3594.29	4279.76	4128.04	3338.01	2956.51	3973.67	4440.38	3707.73	3728.68
	3381.73	2977.63	3625.34	2747.13	2814.34	2994.45	3145.51	3421.52	3008.42	3147.4	2607.07	2753.47	2844.34	4264.08	3484.65	3497.5	3714.94	3334.52	3349.28	3057.49	3308.53	3293.2	4059.47	3409.9	4776.7	3884.26	3592.87	3683.2	3491.49	3902.22	3724.76	4147.65	3842.3	3885.61	2922.1	3081.68	4912.57	4824.19	4646.13	3880.06	3602.16	4292.96	4133.63	3343.91	2960.38	3974.58	4448.18	3717.95	3737.37
	3388.43	2980.46	3631.88	2749.72	2816.14	2997.74	3151.45	3426.74	3011.32	3152.83	2609.2	2756.46	2847.52	4275.82	3490.47	3503.83	3719.28	3340.46	3356.17	3060.14	3316.33	3295.17	4062.88	3416.5	4789.47	3893.19	3597.14	3688.07	3499.7	3913.33	3734.69	4157.09	3850.29	3890.54	2926.87	3086.1	4923.8	4838.67	4656.02	3888.77	3610.07	4306.22	4139.25	3349.83	2964.27	3975.5	4456	3728.22	3746.1
	3395.15	2983.31	3638.45	2752.33	2817.97	3001.06	3157.41	3431.98	3014.23	3158.28	2611.34	2759.46	2850.71	4287.62	3496.3	3510.19	3723.66	3346.42	3363.09	3062.81	3324.17	3297.15	4066.32	3423.13	4802.24	3902.15	3601.42	3692.98	3507.95	3924.5	3744.66	4166.58	3858.33	3895.48	2931.68	3090.55	4935.03	4853.19	4665.96	3897.51	3618.02	4319.53	4144.9	3355.79	2968.18	3976.42	4463.86	3738.55	3754.86
	3401.89	2986.16	3645.04	2754.97	2819.81	3004.4	3163.41	3437.25	3017.15	3163.73	2613.49	2762.49	2853.93	4299.47	3502.16	3516.57	3728.08	3352.39	3370.05	3065.51	3332.05	3299.15	4069.81	3429.8	4815.02	3911.14	3605.71	3697.92	3516.25	3935.74	3754.67	4176.1	3866.41	3900.41	2936.52	3095.02	4946.26	4867.74	4675.94	3906.29	3626	4332.89	4150.57	3361.78	2972.11	3977.35	4471.74	3748.94	3763.65
	3408.67	2989.02	3651.65	2757.63	2821.68	3007.77	3169.45	3442.55	3020.09	3169.2	2615.64	2765.53	2857.16	4311.37	3508.03	3522.98	3732.54	3358.39	3377.04	3068.22	3339.98	3301.15	4073.35	3436.51	4827.8	3920.16	3610.01	3702.9	3524.59	3947.04	3764.73	4185.66	3874.54	3905.35	2941.4	3099.5	4957.48	4882.31	4685.97	3915.1	3634.02	4346.31	4156.26	3367.8	2976.06	3978.28	4479.64	3759.39	3772.47
	3415.47	2991.89	3658.29	2760.32	2823.56	3011.16	3175.52	3447.87	3023.03	3174.67	2617.8	2768.59	2860.41	4323.32	3513.92	3529.42	3737.03	3364.4	3384.07	3070.95	3347.94	3303.16	4076.93	3443.25	4840.59	3929.21	3614.31	3707.91	3532.97	3958.41	3774.82	4195.27	3882.7	3910.29	2946.32	3104.01	4968.71	4896.92	4696.04	3923.95	3642.08	4359.78	4161.98	3373.86	2980.02	3979.22	4487.57	3769.89	3781.33
	3422.3	2994.77	3664.96	2763.02	2825.47	3014.57	3181.62	3453.22	3026	3180.16	2619.96	2771.68	2863.68	4335.33	3519.83	3535.89	3741.56	3370.44	3391.13	3073.7	3355.95	3305.18	4080.55	3450.02	4853.39	3938.3	3618.63	3712.96	3541.4	3969.85	3784.96	4204.91	3890.91	3915.23	2951.27	3108.54	4979.93	4911.57	4706.16	3932.84	3650.17	4373.31	4167.72	3379.94	2984.01	3980.17	4495.53	3780.46	3790.21
	3429.15	2997.66	3671.64	2765.75	2827.39	3018	3187.75	3458.59	3028.97	3185.66	2622.12	2774.78	2866.97	4347.38	3525.76	3542.38	3746.13	3376.49	3398.22	3076.48	3364.01	3307.21	4084.21	3456.84	4866.19	3947.41	3622.95	3718.04	3549.86	3981.36	3795.14	4214.59	3899.16	3920.17	2956.26	3113.09	4991.14	4926.24	4716.32	3941.76	3658.29	4386.88	4173.49	3386.06	2988.02	3981.12	4503.52	3791.08	3799.13
	3436.04	3000.56	3678.35	2768.5	2829.33	3021.46	3193.92	3463.99	3031.96	3191.17	2624.29	2777.9	2870.27	4359.48	3531.71	3548.91	3750.73	3382.56	3405.35	3079.27	3372.1	3309.25	4087.92	3463.68	4878.99	3956.56	3627.28	3723.16	3558.37	3992.93	3805.36	4224.31	3907.45	3925.11	2961.28	3117.66	5002.36	4940.94	4726.52	3950.72	3666.45	4400.52	4179.28	3392.21	2992.04	3982.08	4511.53	3801.76	3808.08
	3442.94	3003.47	3685.09	2771.27	2831.3	3024.93	3200.12	3469.42	3034.96	3196.69	2626.46	2781.03	2873.59	4371.64	3537.67	3555.46	3755.37	3388.65	3412.51	3082.08	3380.24	3311.3	4091.68	3470.57	4891.79	3965.73	3631.62	3728.31	3566.91	4004.57	3815.62	4234.07	3915.79	3930.05	2966.35	3122.25	5013.56	4955.66	4736.77	3959.71	3674.65	4414.2	4185.1	3398.39	2996.08	3983.04	4519.57	3812.49	3817.06
	3449.88	3006.39	3691.84	2774.07	2833.28	3028.44	3206.35	3474.87	3037.98	3202.22	2628.64	2784.19	2876.92	4383.84	3543.66	3562.04	3760.05	3394.75	3419.7	3084.92	3388.42	3313.36	4095.47	3477.49	4904.6	3974.94	3635.97	3733.49	3575.5	4016.28	3825.92	4243.88	3924.16	3934.99	2971.44	3126.87	5024.77	4970.42	4747.06	3968.73	3682.88	4427.94	4190.93	3404.6	3000.15	3984.01	4527.63	3823.29	3826.07
	3456.84	3009.31	3698.62	2776.89	2835.29	3031.96	3212.62	3480.34	3041	3207.76	2630.82	2787.37	2880.28	4396.1	3549.66	3568.65	3764.76	3400.88	3426.93	3087.77	3396.64	3315.43	4099.31	3484.44	4917.41	3984.18	3640.32	3738.71	3584.13	4028.05	3836.26	4253.72	3932.58	3939.93	2976.58	3131.5	5035.97	4985.21	4757.39	3977.79	3691.14	4441.73	4196.8	3410.84	3004.23	3984.99	4535.72	3834.14	3835.11
	3463.82	3012.25	3705.43	2779.73	2837.31	3035.51	3218.92	3485.85	3044.04	3213.32	2633.01	2790.56	2883.64	4408.4	3555.67	3575.28	3769.51	3407.02	3434.19	3090.64	3404.9	3317.51	4103.2	3491.43	4930.23	3993.45	3644.69	3743.97	3592.81	4039.89	3846.64	4263.6	3941.04	3944.87	2981.75	3136.15	5047.16	5000.02	4767.76	3986.89	3699.44	4455.57	4202.68	3417.12	3008.33	3985.97	4543.83	3845.05	3844.18
	3470.83	3015.19	3712.25	2782.59	2839.35	3039.07	3225.25	3491.37	3047.1	3218.88	2635.2	2793.77	2887.03	4420.75	3561.71	3581.94	3774.3	3413.18	3441.49	3093.53	3413.2	3319.6	4107.12	3498.46	4943.04	4002.74	3649.06	3749.26	3601.52	4051.8	3857.07	4273.52	3949.54	3949.8	2986.96	3140.83	5058.35	5014.86	4778.18	3996.02	3707.78	4469.46	4208.59	3423.42	3012.44	3986.96	4551.98	3856.02	3853.29
	3477.87	3018.15	3719.1	2785.48	2841.41	3042.66	3231.62	3496.92	3050.16	3224.45	2637.39	2797	2890.43	4433.15	3567.76	3588.63	3779.12	3419.36	3448.81	3096.44	3421.55	3321.7	4111.09	3505.52	4955.86	4012.07	3653.44	3754.58	3610.27	4063.77	3867.53	4283.48	3958.08	3954.74	2992.2	3145.52	5069.53	5029.72	4788.64	4005.19	3716.14	4483.41	4214.52	3429.76	3016.58	3987.95	4560.14	3867.05	3862.42
	3484.93	3021.11	3725.97	2788.39	2843.49	3046.28	3238.01	3502.5	3053.24	3230.03	2639.58	2800.25	2893.85	4445.6	3573.83	3595.34	3783.98	3425.55	3456.17	3099.37	3429.94	3323.8	4115.1	3512.61	4968.67	4021.43	3657.83	3759.93	3619.07	4075.81	3878.02	4293.47	3966.67	3959.67	2997.48	3150.24	5080.71	5044.61	4799.14	4014.39	3724.54	4497.41	4220.47	3436.13	3020.74	3988.95	4568.34	3878.14	3871.58
	3492.02	3024.08	3732.87	2791.32	2845.59	3049.91	3244.44	3508.1	3056.33	3235.62	2641.78	2803.51	2897.29	4458.09	3579.91	3602.08	3788.88	3431.76	3463.57	3102.32	3438.37	3325.92	4119.16	3519.75	4981.49	4030.82	3662.23	3765.33	3627.9	4087.92	3888.56	4303.51	3975.29	3964.61	3002.8	3154.97	5091.88	5059.53	4809.68	4023.63	3732.98	4511.46	4226.45	3442.52	3024.91	3989.95	4576.55	3889.28	3880.77
	3499.13	3027.06	3739.78	2794.27	2847.71	3053.56	3250.9	3513.73	3059.43	3241.22	2643.99	2806.8	2900.74	4470.64	3586.01	3608.85	3793.81	3437.99	3470.99	3105.29	3446.84	3328.04	4123.25	3526.91	4994.31	4040.24	3666.63	3770.75	3636.78	4100.09	3899.14	4313.59	3983.95	3969.54	3008.15	3159.72	5103.04	5074.47	4820.26	4032.9	3741.45	4525.57	4232.45	3448.95	3029.1	3990.96	4584.8	3900.48	3889.99
	3506.26	3030.05	3746.72	2797.25	2849.85	3057.24	3257.39	3519.38	3062.55	3246.83	2646.2	2810.1	2904.2	4483.23	3592.13	3615.64	3798.78	3444.24	3478.45	3108.28	3455.35	3330.18	4127.39	3534.11	5007.13	4049.69	3671.04	3776.21	3645.69	4112.33	3909.75	4323.71	3992.66	3974.46	3013.54	3164.5	5114.2	5089.44	4830.88	4042.21	3749.95	4539.73	4238.47	3455.41	3033.31	3991.98	4593.07	3911.74	3899.24
	3513.42	3033.05	3753.68	2800.25	2852	3060.94	3263.92	3525.05	3065.68	3252.45	2648.41	2813.42	2907.69	4495.87	3598.26	3622.46	3803.78	3450.51	3485.94	3111.28	3463.91	3332.32	4131.58	3541.35	5019.95	4059.16	3675.46	3781.71	3654.65	4124.64	3920.4	4333.86	4001.4	3979.39	3018.97	3169.29	5125.35	5104.43	4841.54	4051.55	3758.49	4553.94	4244.51	3461.9	3037.53	3992.99	4601.37	3923.06	3908.52
	3520.6	3036.05	3760.66	2803.27	2854.17	3064.66	3270.47	3530.75	3068.82	3258.08	2650.62	2816.75	2911.18	4508.55	3604.41	3629.31	3808.82	3456.79	3493.47	3114.31	3472.5	3334.47	4135.8	3548.62	5032.76	4068.67	3679.89	3787.23	3663.65	4137.01	3931.09	4344.06	4010.19	3984.31	3024.43	3174.11	5136.5	5119.45	4852.24	4060.93	3767.06	4568.2	4250.57	3468.42	3041.78	3994.02	4609.69	3934.44	3917.83
	3527.81	3039.07	3767.67	2806.32	2856.37	3068.4	3277.06	3536.47	3071.97	3263.72	2652.84	2820.11	2914.7	4521.28	3610.57	3636.18	3813.89	3463.09	3501.02	3117.35	3481.14	3336.64	4140.07	3555.93	5045.58	4078.21	3684.33	3792.8	3672.68	4149.45	3941.82	4354.29	4019.01	3989.23	3029.93	3178.94	5147.63	5134.48	4862.98	4070.34	3775.66	4582.51	4256.66	3474.97	3046.04	3995.04	4618.04	3945.87	3927.17
	3535.04	3042.09	3774.69	2809.39	2858.58	3072.16	3283.68	3542.21	3075.13	3269.36	2655.06	2823.48	2918.23	4534.06	3616.75	3643.07	3819	3469.4	3508.61	3120.41	3489.82	3338.81	4144.37	3563.27	5058.4	4087.78	3688.77	3798.39	3681.76	4161.96	3952.58	4364.56	4027.88	3994.15	3035.47	3183.79	5158.76	5149.54	4873.76	4079.79	3784.3	4596.87	4262.76	3481.55	3050.32	3996.08	4626.41	3957.36	3936.53
	3542.29	3045.12	3781.74	2812.48	2860.81	3075.95	3290.33	3547.98	3078.31	3275.02	2657.28	2826.86	2921.77	4546.88	3622.94	3649.99	3824.14	3475.73	3516.23	3123.49	3498.54	3340.98	4148.72	3570.65	5071.21	4097.38	3693.23	3804.03	3690.87	4174.53	3963.37	4374.87	4036.78	3999.06	3041.04	3188.66	5169.89	5164.62	4884.58	4089.28	3792.97	4611.29	4268.89	3488.16	3054.61	3997.11	4634.81	3968.91	3945.92
	3549.56	3048.16	3788.81	2815.59	2863.05	3079.75	3297.01	3553.77	3081.49	3280.68	2659.51	2830.27	2925.33	4559.75	3629.15	3656.94	3829.32	3482.08	3523.88	3126.58	3507.3	3343.17	4153.12	3578.06	5084.02	4107	3697.69	3809.69	3700.03	4187.16	3974.21	4385.22	4045.73	4003.97	3046.65	3193.55	5181	5179.73	4895.44	4098.79	3801.67	4625.76	4275.04	3494.8	3058.93	3998.16	4643.24	3980.52	3955.34
	3556.86	3051.21	3795.9	2818.73	2865.32	3083.58	3303.72	3559.58	3084.69	3286.35	2661.74	2833.69	2928.91	4572.66	3635.37	3663.91	3834.54	3488.44	3531.56	3129.7	3516.1	3345.37	4157.55	3585.51	5096.83	4116.66	3702.15	3815.39	3709.22	4199.87	3985.08	4395.61	4054.71	4008.87	3052.3	3198.46	5192.1	5194.85	4906.33	4108.35	3810.41	4640.28	4281.2	3501.46	3063.26	3999.2	4651.69	3992.18	3964.79
	3564.18	3054.27	3803.01	2821.89	2867.6	3087.43	3310.46	3565.42	3087.9	3292.03	2663.97	2837.13	2932.5	4585.62	3641.61	3670.9	3839.78	3494.83	3539.28	3132.83	3524.95	3347.57	4162.02	3592.99	5109.63	4126.35	3706.63	3821.13	3718.46	4212.64	3995.98	4406.04	4063.73	4013.77	3057.98	3203.39	5203.2	5210	4917.27	4117.94	3819.18	4654.85	4287.39	3508.16	3067.6	4000.25	4660.17	4003.9	3974.27
	3571.52	3057.33	3810.15	2825.07	2869.9	3091.29	3317.23	3571.27	3091.13	3297.71	2666.2	2840.58	2936.11	4598.62	3647.86	3677.92	3845.07	3501.22	3547.02	3135.97	3533.83	3349.79	4166.54	3600.5	5122.43	4136.06	3711.11	3826.9	3727.73	4225.47	4006.92	4416.5	4072.79	4018.67	3063.7	3208.34	5214.29	5225.16	4928.24	4127.56	3827.98	4669.47	4293.6	3514.89	3071.97	4001.31	4668.67	4015.68	3983.77
	3578.89	3060.41	3817.3	2828.27	2872.21	3095.18	3324.03	3577.16	3094.36	3303.41	2668.44	2844.05	2939.73	4611.66	3654.12	3684.96	3850.39	3507.64	3554.8	3139.14	3542.75	3352.01	4171.1	3608.05	5135.23	4145.81	3715.6	3832.7	3737.04	4238.38	4017.89	4427.01	4081.89	4023.56	3069.46	3213.31	5225.36	5240.34	4939.24	4137.23	3836.81	4684.14	4299.83	3521.65	3076.35	4002.36	4677.2	4027.52	3993.3
	3586.27	3063.49	3824.48	2831.5	2874.55	3099.09	3330.86	3583.06	3097.6	3309.11	2670.68	2847.54	2943.36	4624.75	3660.4	3692.02	3855.74	3514.06	3562.61	3142.32	3551.72	3354.24	4175.7	3615.64	5148.02	4155.58	3720.1	3838.54	3746.39	4251.34	4028.9	4437.55	4091.03	4028.44	3075.25	3218.29	5236.43	5255.54	4950.29	4146.92	3845.67	4698.87	4306.07	3528.43	3080.74	4003.43	4685.76	4039.42	4002.85
	3593.68	3066.58	3831.67	2834.75	2876.9	3103.02	3337.72	3588.98	3100.86	3314.82	2672.92	2851.04	2947.01	4637.88	3666.69	3699.11	3861.13	3520.51	3570.44	3145.52	3560.73	3356.48	4180.34	3623.25	5160.81	4165.38	3724.6	3844.41	3755.78	4264.38	4039.94	4448.13	4100.21	4033.32	3081.08	3223.3	5247.49	5270.76	4961.37	4156.65	3854.57	4713.64	4312.34	3535.25	3085.15	4004.49	4694.34	4051.37	4012.44
	3601.11	3069.68	3838.89	2838.02	2879.27	3106.96	3344.61	3594.93	3104.13	3320.54	2675.17	2854.56	2950.68	4651.06	3673	3706.22	3866.55	3526.97	3578.31	3148.74	3569.77	3358.73	4185.02	3630.91	5173.59	4175.22	3729.12	3850.32	3765.21	4277.47	4051.01	4458.75	4109.43	4038.19	3086.95	3228.32	5258.54	5286	4972.48	4166.42	3863.5	4728.47	4318.63	3542.09	3089.58	4005.56	4702.94	4063.38	4022.04
	3608.56	3072.78	3846.12	2841.32	2881.65	3110.93	3351.53	3600.9	3107.41	3326.26	2677.42	2858.1	2954.35	4664.27	3679.31	3713.36	3872	3533.45	3586.21	3151.97	3578.86	3360.98	4189.74	3638.6	5186.37	4185.08	3733.64	3856.26	3774.67	4290.64	4062.12	4469.41	4118.68	4043.06	3092.85	3233.36	5269.57	5301.25	4983.63	4176.22	3872.45	4743.34	4324.93	3548.96	3094.03	4006.63	4711.58	4075.45	4031.68
	3616.02	3075.9	3853.38	2844.64	2884.06	3114.92	3358.48	3606.89	3110.69	3331.99	2679.66	2861.65	2958.05	4677.53	3685.64	3720.51	3877.49	3539.94	3594.14	3155.22	3587.99	3363.25	4194.51	3646.32	5199.14	4194.97	3738.16	3862.24	3784.18	4303.87	4073.26	4480.1	4127.97	4047.92	3098.8	3238.42	5280.6	5316.52	4994.82	4186.06	3881.44	4758.27	4331.26	3555.86	3098.49	4007.71	4720.23	4087.57	4041.34
	3623.51	3079.02	3860.65	2847.98	2886.48	3118.93	3365.46	3612.9	3114	3337.73	2681.92	2865.22	2961.75	4690.83	3691.98	3727.69	3883.01	3546.44	3602.1	3158.48	3597.16	3365.52	4199.31	3654.07	5211.9	4204.89	3742.7	3868.25	3793.72	4317.16	4084.43	4490.84	4137.3	4052.77	3104.77	3243.49	5291.62	5331.81	5006.04	4195.93	3890.47	4773.24	4337.6	3562.79	3102.97	4008.79	4728.92	4099.75	4051.02
	3631.02	3082.15	3867.95	2851.34	2888.91	3122.96	3372.47	3618.93	3117.31	3343.47	2684.17	2868.8	2965.48	4704.17	3698.33	3734.9	3888.57	3552.97	3610.09	3161.76	3606.37	3367.8	4204.16	3661.86	5224.66	4214.83	3747.24	3874.29	3803.3	4330.52	4095.63	4501.61	4146.67	4057.62	3110.79	3248.59	5302.62	5347.11	5017.3	4205.84	3899.52	4788.27	4343.96	3569.75	3107.46	4009.88	4737.63	4111.99	4060.73
	3638.55	3085.29	3875.26	2854.73	2891.37	3127.01	3379.51	3624.99	3120.63	3349.22	2686.43	2872.4	2969.21	4717.55	3704.7	3742.12	3894.16	3559.5	3618.11	3165.06	3615.62	3370.09	4209.04	3669.69	5237.41	4224.81	3751.79	3880.37	3812.92	4343.94	4106.86	4512.42	4156.08	4062.46	3116.84	3253.7	5313.62	5362.42	5028.58	4215.78	3908.6	4803.34	4350.34	3576.73	3111.97	4010.96	4746.36	4124.29	4070.46
	3646.1	3088.43	3882.6	2858.14	2893.83	3131.07	3386.57	3631.06	3123.96	3354.98	2688.68	2876.02	2972.96	4730.97	3711.07	3749.37	3899.79	3566.06	3626.16	3168.37	3624.91	3372.38	4213.97	3677.54	5250.16	4234.82	3756.35	3886.48	3822.57	4357.43	4118.12	4523.27	4165.52	4067.29	3122.93	3258.83	5324.6	5377.75	5039.91	4225.76	3917.72	4818.47	4356.73	3583.75	3116.49	4012.05	4755.12	4136.64	4080.22
	3653.67	3091.59	3889.95	2861.58	2896.32	3135.16	3393.66	3637.15	3127.3	3360.74	2690.94	2879.65	2976.72	4744.43	3717.46	3756.64	3905.44	3572.62	3634.24	3171.7	3634.24	3374.69	4218.93	3685.44	5262.89	4244.85	3760.91	3892.63	3832.26	4370.99	4129.42	4534.15	4175	4072.11	3129.06	3263.98	5335.57	5393.09	5051.26	4235.77	3926.86	4833.64	4363.15	3590.79	3121.03	4013.15	4763.91	4149.05	4090.01
	3661.26	3094.75	3897.33	2865.03	2898.82	3139.27	3400.79	3643.27	3130.66	3366.51	2693.2	2883.29	2980.5	4757.93	3723.86	3763.92	3911.14	3579.2	3642.35	3175.05	3643.6	3377	4223.94	3693.36	5275.62	4254.91	3765.48	3898.81	3841.99	4384.61	4140.74	4545.08	4184.51	4076.93	3135.22	3269.15	5346.52	5408.44	5062.65	4245.82	3936.03	4848.86	4369.58	3597.86	3125.58	4014.24	4772.72	4161.52	4099.81
	3668.86	3097.92	3904.72	2868.51	2901.34	3143.39	3407.94	3649.4	3134.02	3372.29	2695.47	2886.95	2984.29	4771.47	3730.27	3771.23	3916.86	3585.8	3650.49	3178.41	3653.01	3379.32	4228.99	3701.32	5288.33	4265	3770.06	3905.03	3851.76	4398.29	4152.09	4556.04	4194.06	4081.74	3141.42	3274.33	5357.47	5423.81	5074.07	4255.9	3945.24	4864.14	4376.03	3604.95	3130.15	4015.34	4781.55	4174.05	4109.64
	3676.48	3101.1	3912.13	2872.02	2903.87	3147.54	3415.11	3655.56	3137.4	3378.07	2697.73	2890.63	2988.09	4785.04	3736.69	3778.57	3922.62	3592.41	3658.66	3181.78	3662.46	3381.65	4234.07	3709.31	5301.04	4275.12	3774.64	3911.28	3861.56	4412.04	4163.47	4567.03	4203.65	4086.53	3147.66	3279.53	5368.4	5439.18	5085.53	4266.02	3954.47	4879.46	4382.49	3612.07	3134.74	4016.45	4790.42	4186.63	4119.5
	3684.13	3104.28	3919.56	2875.54	2906.42	3151.7	3422.32	3661.73	3140.78	3383.85	2699.99	2894.32	2991.91	4798.66	3743.12	3785.92	3928.41	3599.03	3666.85	3185.17	3671.95	3383.98	4239.2	3717.34	5313.74	4285.26	3779.23	3917.57	3871.4	4425.85	4174.88	4578.07	4213.28	4091.32	3153.93	3284.75	5379.31	5454.57	5097.01	4276.17	3963.74	4894.83	4388.97	3619.22	3139.33	4017.55	4799.3	4199.27	4129.37
	3691.78	3107.47	3927.01	2879.09	2908.99	3155.88	3429.55	3667.93	3144.18	3389.65	2702.26	2898.02	2995.74	4812.31	3749.56	3793.29	3934.23	3605.67	3675.08	3188.57	3681.48	3386.32	4244.37	3725.4	5326.43	4295.44	3783.83	3923.89	3881.27	4439.73	4186.32	4589.14	4222.94	4096.1	3160.25	3289.98	5390.22	5469.97	5108.53	4286.36	3973.03	4910.24	4395.47	3626.4	3143.95	4018.66	4808.22	4211.96	4139.27
	3699.46	3110.67	3934.47	2882.66	2911.57	3160.08	3436.81	3674.14	3147.58	3395.44	2704.53	2901.74	2999.58	4826	3756	3800.68	3940.09	3612.33	3683.33	3191.99	3691.04	3388.67	4249.57	3733.49	5339.11	4305.64	3788.44	3930.24	3891.18	4453.67	4197.79	4600.25	4232.63	4100.87	3166.6	3295.23	5401.11	5485.37	5120.07	4296.59	3982.35	4925.71	4401.99	3633.61	3148.57	4019.77	4817.15	4224.71	4149.2
	3707.15	3113.88	3941.96	2886.26	2914.16	3164.3	3444.1	3680.37	3150.99	3401.24	2706.8	2905.47	3003.44	4839.73	3762.46	3808.09	3945.98	3618.99	3691.61	3195.43	3700.65	3391.03	4254.82	3741.62	5351.77	4315.87	3793.05	3936.63	3901.13	4467.67	4209.28	4611.4	4242.37	4105.63	3172.98	3300.5	5411.98	5500.79	5131.65	4306.85	3991.71	4941.22	4408.52	3640.84	3153.22	4020.88	4826.12	4237.52	4159.14
	3714.87	3117.09	3949.46	2889.88	2916.77	3168.54	3451.41	3686.62	3154.42	3407.05	2709.07	2909.22	3007.3	4853.49	3768.93	3815.53	3951.9	3625.67	3699.92	3198.88	3710.29	3393.4	4260.1	3749.78	5364.43	4326.13	3797.66	3943.05	3911.11	4481.74	4220.8	4622.58	4252.13	4110.39	3179.41	3305.78	5422.85	5516.21	5143.26	4317.14	4001.09	4956.79	4415.06	3648.09	3157.87	4022	4835.11	4250.39	4169.11
	3722.59	3120.31	3956.98	2893.52	2919.4	3172.8	3458.75	3692.89	3157.85	3412.86	2711.34	2912.98	3011.18	4867.29	3775.41	3822.98	3957.85	3632.37	3708.26	3202.34	3719.98	3395.77	4265.43	3757.97	5377.07	4336.41	3802.29	3949.51	3921.13	4495.87	4232.34	4633.81	4261.93	4115.13	3185.87	3311.09	5433.69	5531.64	5154.89	4327.47	4010.49	4972.4	4421.63	3655.38	3162.54	4023.11	4844.12	4263.31	4179.09
	3730.34	3123.54	3964.52	2897.19	2922.04	3177.07	3466.12	3699.18	3161.3	3418.67	2713.61	2916.76	3015.08	4881.12	3781.89	3830.45	3963.83	3639.07	3716.63	3205.81	3729.7	3398.15	4270.79	3766.2	5389.7	4346.72	3806.92	3956	3931.18	4510.07	4243.91	4645.06	4271.77	4119.85	3192.37	3316.4	5444.52	5547.07	5166.56	4337.84	4019.93	4988.05	4428.2	3662.69	3167.23	4024.23	4853.16	4276.29	4189.1
	3738.1	3126.78	3972.08	2900.87	2924.7	3181.37	3473.51	3705.49	3164.75	3424.49	2715.88	2920.55	3018.98	4894.98	3788.38	3837.93	3969.85	3645.79	3725.02	3209.3	3739.46	3400.54	4276.19	3774.45	5402.31	4357.06	3811.56	3962.53	3941.27	4524.33	4255.51	4656.36	4281.64	4124.57	3198.9	3321.74	5455.34	5562.51	5178.25	4348.24	4029.4	5003.76	4434.79	3670.02	3171.92	4025.35	4862.22	4289.32	4199.13
	3745.87	3130.02	3979.65	2904.58	2927.37	3185.68	3480.93	3711.81	3168.21	3430.31	2718.16	2924.35	3022.9	4908.89	3794.88	3845.44	3975.9	3652.53	3733.44	3212.81	3749.26	3402.93	4281.64	3782.75	5414.92	4367.43	3816.2	3969.09	3951.39	4538.65	4267.12	4667.69	4291.55	4129.28	3205.48	3327.09	5466.14	5577.96	5189.97	4358.67	4038.89	5019.51	4441.4	3677.39	3176.64	4026.48	4871.31	4302.41	4209.18
	3753.66	3133.27	3987.24	2908.32	2930.06	3190	3488.37	3718.16	3171.69	3436.14	2720.43	2928.17	3026.83	4922.82	3801.39	3852.97	3981.98	3659.27	3741.89	3216.32	3759.1	3405.33	4287.12	3791.07	5427.51	4377.83	3820.85	3975.69	3961.55	4553.03	4278.77	4679.06	4301.49	4133.97	3212.09	3332.45	5476.93	5593.41	5201.72	4369.14	4048.41	5035.31	4448.02	3684.77	3181.36	4027.6	4880.43	4315.55	4219.25
	3761.47	3136.53	3994.85	2912.08	2932.76	3194.35	3495.84	3724.52	3175.17	3441.97	2722.71	2932	3030.77	4936.79	3807.91	3860.51	3988.1	3666.03	3750.36	3219.85	3768.98	3407.74	4292.64	3799.43	5440.08	4388.25	3825.51	3982.31	3971.74	4567.48	4290.44	4690.46	4311.46	4138.66	3218.73	3337.84	5487.69	5608.87	5213.49	4379.64	4057.96	5051.15	4454.66	3692.19	3186.1	4028.73	4889.57	4328.76	4229.34
	3769.29	3139.79	4002.47	2915.86	2935.47	3198.71	3503.33	3730.89	3178.66	3447.8	2724.98	2935.84	3034.72	4950.79	3814.43	3868.07	3994.24	3672.8	3758.87	3223.4	3778.9	3410.16	4298.19	3807.82	5452.64	4398.69	3830.17	3988.98	3981.97	4581.99	4302.12	4701.9	4321.47	4143.33	3225.42	3343.23	5498.45	5624.32	5225.3	4390.18	4067.54	5067.04	4461.31	3699.63	3190.85	4029.86	4898.73	4342.01	4239.45
	3777.12	3143.06	4010.11	2919.66	2938.2	3203.1	3510.85	3737.29	3182.16	3453.64	2727.26	2939.7	3038.69	4964.82	3820.96	3875.65	4000.42	3679.59	3767.39	3226.96	3788.85	3412.58	4303.79	3816.24	5465.19	4409.17	3834.84	3995.68	3992.23	4596.56	4313.84	4713.38	4331.51	4147.99	3232.14	3348.65	5509.18	5639.78	5237.13	4400.76	4077.14	5082.98	4467.97	3707.09	3195.61	4030.99	4907.92	4355.32	4249.58
	3784.97	3146.34	4017.77	2923.49	2940.94	3207.49	3518.4	3743.7	3185.67	3459.48	2729.53	2943.57	3042.66	4978.88	3827.5	3883.25	4006.62	3686.38	3775.95	3230.53	3798.84	3415.01	4309.43	3824.69	5477.72	4419.67	3839.52	4002.41	4002.52	4611.2	4325.57	4724.89	4341.58	4152.63	3238.9	3354.08	5519.9	5655.24	5248.98	4411.37	4086.77	5098.96	4474.64	3714.58	3200.39	4032.12	4917.14	4368.69	4259.73
	3792.83	3149.63	4025.44	2927.34	2943.7	3211.91	3525.97	3750.13	3189.19	3465.32	2731.81	2947.46	3046.65	4992.98	3834.04	3890.86	4012.86	3693.19	3784.53	3234.11	3808.87	3417.45	4315.1	3833.18	5490.23	4430.2	3844.2	4009.18	4012.85	4625.89	4337.33	4736.44	4351.69	4157.26	3245.7	3359.52	5530.6	5670.7	5260.86	4422.01	4096.43	5114.99	4481.33	3722.09	3205.18	4033.25	4926.38	4382.12	4269.9
	3800.71	3152.92	4033.13	2931.22	2946.47	3216.34	3533.56	3756.57	3192.71	3471.17	2734.08	2951.35	3050.65	5007.1	3840.59	3898.49	4019.13	3700.01	3793.14	3237.7	3818.94	3419.89	4320.81	3841.7	5502.73	4440.75	3848.89	4015.98	4023.2	4640.65	4349.1	4748.02	4361.83	4161.88	3252.54	3364.98	5541.28	5686.16	5272.76	4432.69	4106.12	5131.06	4488.04	3729.63	3209.98	4034.38	4935.65	4395.6	4280.08
	3808.6	3156.22	4040.84	2935.12	2949.26	3220.79	3541.18	3763.03	3196.25	3477.02	2736.36	2955.26	3054.66	5021.26	3847.14	3906.14	4025.43	3706.85	3801.77	3241.31	3829.04	3422.34	4326.56	3850.25	5515.21	4451.33	3853.58	4022.82	4033.6	4655.47	4360.9	4759.64	4372	4166.49	3259.41	3370.45	5551.94	5701.62	5284.69	4443.41	4115.83	5147.18	4494.75	3737.19	3214.8	4035.52	4944.94	4409.13	4290.29
	3816.5	3159.52	4048.56	2939.04	2952.06	3225.26	3548.82	3769.51	3199.79	3482.87	2738.64	2959.19	3058.68	5035.44	3853.7	3913.8	4031.76	3713.69	3810.43	3244.93	3839.19	3424.8	4332.35	3858.83	5527.67	4461.94	3858.28	4029.69	4044.02	4670.35	4372.72	4771.3	4382.21	4171.08	3266.32	3375.94	5562.59	5717.08	5296.65	4454.16	4125.56	5163.34	4501.48	3744.78	3219.62	4036.65	4954.25	4422.72	4300.51
	3824.41	3162.83	4056.3	2942.98	2954.87	3229.74	3556.49	3776	3203.35	3488.72	2740.91	2963.12	3062.71	5049.65	3860.26	3921.48	4038.12	3720.55	3819.11	3248.56	3849.37	3427.26	4338.18	3867.45	5540.11	4472.57	3862.99	4036.59	4054.48	4685.3	4384.55	4782.99	4392.44	4175.65	3273.27	3381.45	5573.22	5732.54	5308.62	4464.94	4135.32	5179.55	4508.22	3752.39	3224.46	4037.79	4963.59	4436.36	4310.75
	3832.34	3166.15	4064.05	2946.95	2957.69	3234.24	3564.18	3782.51	3206.91	3494.57	2743.19	2967.07	3066.76	5063.89	3866.83	3929.17	4044.51	3727.41	3827.82	3252.2	3859.58	3429.73	4344.04	3876.09	5552.54	4483.23	3867.7	4043.53	4064.97	4700.3	4396.41	4794.72	4402.71	4180.21	3280.26	3386.97	5583.82	5747.99	5320.62	4475.76	4145.11	5195.8	4514.97	3760.03	3229.31	4038.93	4972.95	4450.06	4321
	3840.28	3169.48	4071.82	2950.94	2960.53	3238.76	3571.89	3789.04	3210.48	3500.43	2745.46	2971.03	3070.81	5078.16	3873.41	3936.88	4050.94	3734.29	3836.55	3255.86	3869.84	3432.21	4349.94	3884.77	5564.94	4493.92	3872.42	4050.5	4075.49	4715.36	4408.28	4806.48	4413.01	4184.76	3287.28	3392.5	5594.41	5763.44	5332.64	4486.61	4154.92	5212.1	4521.73	3767.69	3234.17	4040.07	4982.34	4463.81	4331.28
	3848.22	3172.81	4079.6	2954.96	2963.38	3243.29	3579.62	3795.57	3214.05	3506.28	2747.73	2975	3074.87	5092.45	3879.98	3944.6	4057.39	3741.18	3845.31	3259.52	3880.13	3434.69	4355.88	3893.48	5577.33	4504.63	3877.14	4057.51	4086.05	4730.49	4420.17	4818.28	4423.34	4189.29	3294.35	3398.05	5604.98	5778.88	5344.68	4497.5	4164.76	5228.44	4528.5	3775.37	3239.05	4041.21	4991.76	4477.62	4341.56
	3856.18	3176.14	4087.39	2959	2966.25	3247.84	3587.38	3802.13	3217.64	3512.14	2750.01	2978.98	3078.95	5106.78	3886.57	3952.34	4063.87	3748.08	3854.09	3263.2	3890.45	3437.18	4361.86	3902.22	5589.69	4515.36	3881.87	4064.56	4096.63	4745.68	4432.07	4830.11	4433.7	4193.81	3301.45	3403.61	5615.53	5794.32	5356.75	4508.42	4174.62	5244.82	4535.29	3783.08	3243.93	4042.35	5001.2	4491.48	4351.87
	3864.15	3179.49	4095.21	2963.06	2969.13	3252.41	3595.16	3808.7	3221.23	3518	2752.28	2982.98	3083.03	5121.12	3893.15	3960.09	4070.38	3754.99	3862.9	3266.89	3900.82	3439.67	4367.87	3911	5602.04	4526.12	3886.61	4071.63	4107.25	4760.92	4444	4841.97	4444.09	4198.31	3308.58	3409.19	5626.06	5809.75	5368.83	4519.38	4184.51	5261.25	4542.08	3790.81	3248.83	4043.49	5010.66	4505.4	4362.19
	3872.14	3182.84	4103.03	2967.15	2972.02	3256.99	3602.97	3815.28	3224.83	3523.86	2754.55	2986.98	3087.13	5135.49	3899.74	3967.86	4076.93	3761.92	3871.73	3270.59	3911.22	3442.17	4373.93	3919.8	5614.36	4536.91	3891.35	4078.74	4117.9	4776.23	4455.93	4853.88	4454.51	4202.79	3315.76	3414.78	5636.57	5825.18	5380.93	4530.37	4194.42	5277.72	4548.89	3798.56	3253.74	4044.63	5020.15	4519.37	4372.52
	3880.13	3186.19	4110.87	2971.26	2974.92	3261.59	3610.79	3821.88	3228.44	3529.72	2756.82	2991	3091.23	5149.89	3906.33	3975.64	4083.5	3768.85	3880.59	3274.3	3921.66	3444.68	4380.01	3928.64	5626.67	4547.72	3896.09	4085.89	4128.58	4791.59	4467.89	4865.81	4464.96	4207.26	3322.97	3420.38	5647.05	5840.6	5393.06	4541.4	4204.35	5294.23	4555.71	3806.33	3258.66	4045.77	5029.66	4533.39	4382.87
	3888.13	3189.56	4118.72	2975.39	2977.84	3266.2	3618.64	3828.49	3232.06	3535.58	2759.09	2995.03	3095.34	5164.31	3912.92	3983.43	4090.1	3775.79	3889.47	3278.02	3932.13	3447.19	4386.14	3937.5	5638.95	4558.56	3900.84	4093.07	4139.28	4807.02	4479.86	4877.78	4475.44	4211.71	3330.22	3426	5657.52	5856.01	5405.2	4552.46	4214.31	5310.78	4562.53	3814.13	3263.59	4046.91	5039.2	4547.47	4393.24
	3896.14	3192.93	4126.59	2979.55	2980.77	3270.83	3626.51	3835.11	3235.69	3541.45	2761.36	2999.07	3099.47	5178.75	3919.52	3991.24	4096.73	3782.74	3898.37	3281.75	3942.64	3449.71	4392.3	3946.4	5651.21	4569.42	3905.6	4100.28	4150.02	4822.5	4491.84	4889.79	4485.95	4216.14	3337.51	3431.63	5667.96	5871.41	5417.37	4563.56	4224.3	5327.38	4569.37	3821.95	3268.53	4048.05	5048.76	4561.6	4403.61
	3904.16	3196.3	4134.47	2983.73	2983.71	3275.47	3634.4	3841.75	3239.32	3547.31	2763.63	3003.13	3103.6	5193.22	3926.12	3999.06	4103.39	3789.71	3907.29	3285.5	3953.18	3452.24	4398.51	3955.33	5663.45	4580.3	3910.36	4107.53	4160.79	4838.05	4503.84	4901.83	4496.5	4220.56	3344.84	3437.28	5678.39	5886.8	5429.55	4574.69	4234.3	5344.01	4576.22	3829.79	3273.48	4049.19	5058.35	4575.79	4414.01
	3912.19	3199.68	4142.36	2987.94	2986.66	3280.13	3642.31	3848.4	3242.95	3553.17	2765.9	3007.19	3107.75	5207.71	3932.73	4006.89	4110.08	3796.68	3916.24	3289.25	3963.76	3454.77	4404.74	3964.29	5675.66	4591.22	3915.12	4114.81	4171.59	4853.65	4515.85	4913.9	4507.07	4224.95	3352.2	3442.94	5688.79	5902.18	5441.74	4585.86	4244.33	5360.69	4583.07	3837.65	3278.44	4050.34	5067.96	4590.03	4424.42
	3920.23	3203.07	4150.27	2992.16	2989.63	3284.8	3650.24	3855.07	3246.6	3559.03	2768.17	3011.27	3111.9	5222.22	3939.33	4014.73	4116.8	3803.66	3925.21	3293.01	3974.38	3457.31	4411.02	3973.28	5687.85	4602.15	3919.89	4122.13	4182.42	4869.31	4527.87	4926.01	4517.67	4229.34	3359.6	3448.61	5699.17	5917.55	5453.96	4597.06	4254.38	5377.41	4589.94	3845.53	3283.41	4051.48	5077.6	4604.32	4434.84
	3928.27	3206.46	4158.19	2996.42	2992.6	3289.49	3658.2	3861.75	3250.25	3564.9	2770.43	3015.35	3116.06	5236.75	3945.94	4022.59	4123.55	3810.65	3934.21	3296.78	3985.03	3459.85	4417.33	3982.3	5700.02	4613.11	3924.67	4129.48	4193.28	4885.03	4539.91	4938.15	4528.29	4233.7	3367.04	3454.3	5709.53	5932.92	5466.2	4608.3	4264.46	5394.17	4596.81	3853.43	3288.39	4052.62	5087.26	4618.66	4445.27
	3936.33	3209.86	4166.12	3000.69	2995.59	3294.19	3666.17	3868.44	3253.91	3570.76	2772.7	3019.45	3120.24	5251.31	3952.55	4030.46	4130.32	3817.66	3943.22	3300.56	3995.72	3462.41	4423.68	3991.35	5712.17	4624.09	3929.44	4136.86	4204.17	4900.81	4551.96	4950.32	4538.95	4238.05	3374.51	3460	5719.87	5948.27	5478.45	4619.57	4274.56	5410.97	4603.69	3861.35	3293.38	4053.77	5096.94	4633.06	4455.72
	3944.39	3213.26	4174.06	3004.99	2998.6	3298.9	3674.17	3875.14	3257.57	3576.62	2774.96	3023.56	3124.42	5265.88	3959.16	4038.34	4137.13	3824.67	3952.26	3304.35	4006.44	3464.96	4430.06	4000.43	5724.3	4635.1	3934.22	4144.28	4215.1	4916.64	4564.02	4962.53	4549.64	4242.38	3382.02	3465.71	5730.19	5963.61	5490.71	4630.87	4284.68	5427.8	4610.58	3869.29	3298.38	4054.91	5106.66	4647.51	4466.18
	3952.46	3216.67	4182.02	3009.31	3001.61	3303.63	3682.19	3881.86	3261.24	3582.49	2777.23	3027.68	3128.62	5280.47	3965.78	4046.23	4143.96	3831.69	3961.32	3308.15	4017.2	3467.52	4436.49	4009.54	5736.4	4646.13	3939.01	4151.73	4226.05	4932.53	4576.09	4974.77	4560.35	4246.69	3389.57	3471.44	5740.48	5978.94	5503	4642.22	4294.82	5444.68	4617.48	3877.25	3303.39	4056.05	5116.39	4662.02	4476.66
	3960.54	3220.08	4189.99	3013.65	3004.64	3308.38	3690.23	3888.59	3264.92	3588.35	2779.49	3031.81	3132.82	5295.09	3972.39	4054.14	4150.82	3838.72	3970.41	3311.96	4027.99	3470.09	4442.94	4018.68	5748.47	4657.19	3943.79	4159.21	4237.03	4948.48	4588.17	4987.05	4571.1	4250.99	3397.15	3477.18	5750.76	5994.25	5515.29	4653.59	4304.98	5461.6	4624.39	3885.23	3308.41	4057.2	5126.15	4676.58	4487.14
	3968.63	3223.5	4197.97	3018.02	3007.67	3313.13	3698.29	3895.33	3268.6	3594.21	2781.75	3035.95	3137.03	5309.72	3979.01	4062.05	4157.71	3845.76	3979.51	3315.78	4038.82	3472.67	4449.44	4027.85	5760.53	4668.27	3948.59	4166.72	4248.03	4964.49	4600.27	4999.36	4581.87	4255.26	3404.76	3482.93	5761.01	6009.55	5527.61	4665.01	4315.17	5478.55	4631.3	3893.22	3313.44	4058.34	5135.94	4691.19	4497.64
	3976.73	3226.93	4205.96	3022.41	3010.72	3317.9	3706.37	3902.09	3272.29	3600.07	2784.01	3040.11	3141.26	5324.37	3985.63	4069.98	4164.63	3852.8	3988.64	3319.6	4049.68	3475.25	4455.97	4037.05	5772.55	4679.37	3953.38	4174.27	4259.07	4980.56	4612.37	5011.7	4592.67	4259.52	3412.42	3488.7	5771.24	6024.84	5539.93	4676.45	4325.38	5495.54	4638.23	3901.24	3318.48	4059.49	5145.75	4705.85	4508.15
	3984.83	3230.36	4213.96	3026.83	3013.78	3322.69	3714.48	3908.85	3275.98	3605.93	2786.27	3044.27	3145.49	5339.03	3992.26	4077.91	4171.58	3859.86	3997.79	3323.44	4060.58	3477.84	4462.54	4046.28	5784.56	4690.5	3958.17	4181.85	4270.14	4996.68	4624.48	5024.07	4603.49	4263.76	3420.11	3494.48	5781.45	6040.12	5552.27	4687.94	4335.61	5512.57	4645.16	3909.26	3323.53	4060.64	5155.58	4720.56	4518.68
	3992.94	3233.79	4221.97	3031.26	3016.86	3327.48	3722.6	3915.63	3279.68	3611.79	2788.53	3048.44	3149.73	5353.71	3998.88	4085.86	4178.55	3866.93	4006.96	3327.28	4071.51	3480.43	4469.15	4055.54	5796.54	4701.65	3962.97	4189.47	4281.24	5012.85	4636.61	5036.48	4614.35	4267.98	3427.83	3500.27	5791.63	6055.38	5564.63	4699.46	4345.86	5529.63	4652.1	3917.31	3328.58	4061.78	5165.44	4735.33	4529.21
	4001.05	3237.23	4230	3035.72	3019.94	3332.29	3730.74	3922.42	3283.38	3617.65	2790.79	3052.63	3153.98	5368.41	4005.51	4093.81	4185.55	3874	4016.15	3331.13	4082.47	3483.03	4475.79	4064.84	5808.49	4712.82	3967.77	4197.11	4292.36	5029.09	4648.74	5048.92	4625.23	4272.18	3435.59	3506.07	5801.8	6070.63	5577	4711.01	4356.13	5546.73	4659.04	3925.37	3333.65	4062.93	5175.33	4750.15	4539.76
	4009.17	3240.68	4238.03	3040.21	3023.04	3337.11	3738.91	3929.22	3287.08	3623.51	2793.05	3056.82	3158.25	5383.13	4012.14	4101.78	4192.58	3881.08	4025.36	3334.99	4093.47	3485.63	4482.47	4074.16	5820.42	4724.01	3972.57	4204.79	4303.52	5045.38	4660.88	5061.39	4636.14	4276.37	3443.39	3511.89	5811.94	6085.86	5589.38	4722.6	4366.43	5563.87	4665.99	3933.45	3338.72	4064.08	5185.24	4765.02	4550.32
	4017.3	3244.13	4246.07	3044.71	3026.15	3341.94	3747.09	3936.03	3290.79	3629.37	2795.31	3061.03	3162.52	5397.86	4018.76	4109.75	4199.64	3888.17	4034.59	3338.86	4104.5	3488.24	4489.19	4083.51	5832.33	4735.23	3977.37	4212.5	4314.7	5061.72	4673.03	5073.9	4647.07	4280.53	3451.22	3517.72	5822.06	6101.08	5601.77	4734.23	4376.74	5581.05	4672.95	3941.54	3343.8	4065.23	5195.17	4779.94	4560.89
	4025.43	3247.58	4254.12	3049.24	3029.27	3346.79	3755.3	3942.85	3294.51	3635.22	2797.57	3065.25	3166.8	5412.6	4025.4	4117.74	4206.72	3895.27	4043.85	3342.73	4115.57	3490.86	4495.94	4092.88	5844.2	4746.47	3982.18	4220.24	4325.91	5078.12	4685.18	5086.43	4658.04	4284.68	3459.08	3523.57	5832.16	6116.28	5614.17	4745.89	4387.07	5598.25	4679.91	3949.64	3348.89	4066.37	5205.13	4794.92	4571.47
	4033.57	3251.04	4262.19	3053.79	3032.4	3351.65	3763.52	3949.69	3298.23	3641.08	2799.82	3069.47	3171.09	5427.36	4032.03	4125.73	4213.84	3902.38	4053.12	3346.62	4126.67	3493.48	4502.73	4102.29	5856.06	4757.74	3986.98	4228.02	4337.15	5094.58	4697.34	5099	4669.03	4288.81	3466.98	3529.42	5842.23	6131.47	5626.59	4757.59	4397.43	5615.5	4686.89	3957.76	3353.99	4067.52	5215.12	4809.94	4582.06
	4041.72	3254.51	4270.26	3058.37	3035.54	3356.51	3771.76	3956.53	3301.95	3646.93	2802.08	3073.71	3175.39	5442.13	4038.66	4133.73	4220.97	3909.49	4062.41	3350.51	4137.8	3496.11	4509.55	4111.73	5867.88	4769.02	3991.79	4235.82	4348.42	5111.09	4709.51	5111.61	4680.04	4292.92	3474.92	3535.29	5852.28	6146.64	5639.01	4769.32	4407.8	5632.77	4693.86	3965.9	3359.1	4068.67	5225.13	4825.02	4592.67
	4049.87	3257.97	4278.34	3062.96	3038.69	3361.39	3780.03	3963.39	3305.67	3652.78	2804.33	3077.96	3179.7	5456.91	4045.29	4141.74	4228.14	3916.62	4071.73	3354.4	4148.97	3498.75	4516.41	4121.2	5879.68	4780.33	3996.6	4243.66	4359.72	5127.65	4721.69	5124.24	4691.09	4297	3482.88	3541.17	5862.31	6161.79	5651.45	4781.09	4418.2	5650.08	4700.84	3974.04	3364.21	4069.82	5235.16	4840.15	4603.28
	4058.03	3261.45	4286.43	3067.58	3041.85	3366.28	3788.31	3970.25	3309.4	3658.63	2806.59	3082.22	3184.02	5471.7	4051.93	4149.76	4235.33	3923.75	4081.06	3358.31	4160.17	3501.39	4523.31	4130.69	5891.45	4791.66	4001.4	4251.53	4371.04	5144.27	4733.87	5136.9	4702.15	4301.07	3490.89	3547.07	5872.32	6176.92	5663.89	4792.9	4428.61	5667.43	4707.83	3982.2	3369.33	4070.97	5245.22	4855.32	4613.9
	4066.18	3264.93	4294.53	3072.23	3045.03	3371.19	3796.61	3977.13	3313.13	3664.48	2808.84	3086.48	3188.35	5486.51	4058.56	4157.79	4242.55	3930.88	4090.41	3362.21	4171.4	3504.04	4530.24	4140.21	5903.2	4803.01	4006.21	4259.43	4382.39	5160.94	4746.05	5149.6	4713.25	4305.12	3498.92	3552.97	5882.3	6192.03	5676.35	4804.74	4439.04	5684.8	4714.82	3990.37	3374.46	4072.12	5255.31	4870.55	4624.53
	4074.35	3268.41	4302.64	3076.89	3048.21	3376.1	3804.94	3984.01	3316.87	3670.32	2811.09	3090.76	3192.69	5501.33	4065.2	4165.82	4249.8	3938.03	4099.78	3366.13	4182.67	3506.69	4537.21	4149.77	5914.92	4814.38	4011.02	4267.36	4393.77	5177.66	4758.24	5162.33	4724.37	4309.15	3506.99	3558.89	5892.26	6207.13	5688.81	4816.62	4449.49	5702.21	4721.82	3998.55	3379.59	4073.27	5265.42	4885.83	4635.17
	4082.52	3271.89	4310.75	3081.58	3051.41	3381.02	3813.28	3990.91	3320.6	3676.16	2813.35	3095.05	3197.04	5516.15	4071.83	4173.86	4257.07	3945.18	4109.17	3370.05	4193.97	3509.35	4544.22	4159.35	5926.61	4825.78	4015.82	4275.33	4405.18	5194.44	4770.44	5175.09	4735.51	4313.16	3515.09	3564.82	5902.2	6222.2	5701.28	4828.53	4459.96	5719.65	4728.82	4006.75	3384.73	4074.43	5275.56	4901.17	4645.82
	4090.69	3275.38	4318.87	3086.29	3054.62	3385.95	3821.64	3997.81	3324.34	3682.01	2815.6	3099.35	3201.4	5530.99	4078.47	4181.91	4264.37	3952.34	4118.58	3373.98	4205.3	3512.01	4551.26	4168.96	5938.27	4837.19	4020.63	4283.32	4416.61	5211.27	4782.63	5187.88	4746.68	4317.15	3523.23	3570.77	5912.11	6237.26	5713.76	4840.48	4470.45	5737.12	4735.83	4014.95	3389.88	4075.58	5285.72	4916.55	4656.48
	4098.87	3278.88	4327	3091.03	3057.83	3390.89	3830.02	4004.73	3328.08	3687.84	2817.85	3103.66	3205.77	5545.83	4085.11	4189.96	4271.69	3959.5	4128.01	3377.92	4216.66	3514.68	4558.34	4178.59	5949.91	4848.63	4025.43	4291.34	4428.07	5228.15	4794.83	5200.7	4757.88	4321.12	3531.4	3576.72	5922	6252.29	5726.24	4852.47	4480.96	5754.63	4742.84	4023.16	3395.04	4076.73	5295.9	4931.98	4667.15
	4107.05	3282.38	4335.14	3095.78	3061.06	3395.85	3838.41	4011.65	3331.83	3693.68	2820.1	3107.97	3210.15	5560.68	4091.75	4198.02	4279.04	3966.68	4137.46	3381.86	4228.06	3517.36	4565.45	4188.26	5961.52	4860.09	4030.24	4299.4	4439.56	5245.09	4807.04	5213.55	4769.1	4325.07	3539.6	3582.69	5931.87	6267.3	5738.73	4864.49	4491.49	5772.16	4749.86	4031.38	3400.2	4077.88	5306.11	4947.46	4677.83
	4115.23	3285.88	4343.28	3100.56	3064.3	3400.81	3846.83	4018.58	3335.57	3699.51	2822.35	3112.3	3214.54	5575.54	4098.38	4206.09	4286.42	3973.86	4146.92	3385.8	4239.48	3520.04	4572.6	4197.95	5973.1	4871.57	4035.04	4307.48	4451.07	5262.07	4819.24	5226.43	4780.34	4328.99	3547.83	3588.67	5941.71	6282.3	5751.23	4876.55	4502.03	5789.72	4756.87	4039.62	3405.37	4079.04	5316.35	4962.99	4688.51
	4123.41	3289.39	4351.44	3105.36	3067.55	3405.78	3855.26	4025.52	3339.32	3705.35	2824.59	3116.64	3218.93	5590.4	4105.02	4214.16	4293.82	3981.04	4156.41	3389.75	4250.94	3522.73	4579.78	4207.67	5984.65	4883.06	4039.84	4315.6	4462.62	5279.11	4831.45	5239.35	4791.61	4332.9	3556.1	3594.66	5951.53	6297.27	5763.73	4888.65	4512.59	5807.31	4763.9	4047.85	3410.54	4080.19	5326.61	4978.57	4699.2
	4131.6	3292.9	4359.59	3110.19	3070.81	3410.76	3863.72	4032.47	3343.07	3711.17	2826.84	3120.98	3223.34	5605.27	4111.66	4222.24	4301.25	3988.23	4165.91	3393.71	4262.43	3525.42	4587.01	4217.42	5996.17	4894.58	4044.64	4323.74	4474.18	5296.2	4843.66	5252.29	4802.9	4336.79	3564.4	3600.66	5961.33	6312.21	5776.24	4900.78	4523.17	5824.93	4770.92	4056.1	3415.72	4081.35	5336.9	4994.2	4709.9
	4139.79	3296.41	4367.76	3115.03	3074.08	3415.75	3872.19	4039.43	3346.82	3717	2829.09	3125.34	3227.76	5620.15	4118.29	4230.32	4308.7	3995.43	4175.42	3397.67	4273.95	3528.12	4594.26	4227.2	6007.66	4906.12	4049.43	4331.92	4485.78	5313.33	4855.86	5265.26	4814.22	4340.65	3572.73	3606.68	5971.1	6327.14	5788.75	4912.95	4533.76	5842.58	4777.95	4064.36	3420.91	4082.5	5347.21	5009.88	4720.61
	4147.98	3299.93	4375.92	3119.9	3077.36	3420.75	3880.68	4046.39	3350.57	3722.82	2831.34	3129.71	3232.18	5635.02	4124.93	4238.41	4316.17	4002.63	4184.96	3401.63	4285.5	3530.83	4601.55	4237	6019.13	4917.68	4054.23	4340.13	4497.4	5330.52	4868.07	5278.27	4825.56	4344.5	3581.09	3612.7	5980.85	6342.04	5801.26	4925.16	4544.37	5860.25	4784.98	4072.62	3426.1	4083.66	5357.55	5025.6	4731.32
	4156.18	3303.45	4384.1	3124.79	3080.65	3425.75	3889.19	4053.36	3354.32	3728.64	2833.58	3134.08	3236.62	5649.91	4131.57	4246.5	4323.68	4009.84	4194.51	3405.61	4297.09	3533.54	4608.88	4246.83	6030.56	4929.26	4059.02	4348.36	4509.04	5347.76	4880.28	5291.3	4836.92	4348.32	3589.49	3618.74	5990.58	6356.91	5813.78	4937.4	4555	5877.95	4792.01	4080.88	3431.3	4084.81	5367.91	5041.38	4742.05
	4164.37	3306.97	4392.28	3129.71	3083.95	3430.76	3897.71	4060.34	3358.07	3734.46	2835.83	3138.46	3241.06	5664.79	4138.2	4254.6	4331.2	4017.06	4204.08	3409.58	4308.7	3536.26	4616.25	4256.69	6041.97	4940.86	4063.81	4356.63	4520.71	5365.05	4892.48	5304.36	4848.31	4352.12	3597.91	3624.79	6000.28	6371.76	5826.3	4949.68	4565.65	5895.68	4799.05	4089.16	3436.5	4085.97	5378.3	5057.2	4752.77
	4172.57	3310.5	4400.46	3134.64	3087.26	3435.79	3906.25	4067.33	3361.82	3740.27	2838.07	3142.86	3245.52	5679.68	4144.84	4262.7	4338.76	4024.28	4213.66	3413.56	4320.34	3538.98	4623.64	4266.57	6053.34	4952.48	4068.59	4364.92	4532.41	5382.38	4904.68	5317.45	4859.71	4355.9	3606.37	3630.85	6009.96	6386.59	5838.82	4962	4576.31	5913.43	4806.09	4097.43	3441.7	4087.13	5388.71	5073.08	4763.51
	4180.77	3314.03	4408.65	3139.6	3090.58	3440.81	3914.81	4074.33	3365.57	3746.08	2840.31	3147.26	3249.98	5694.57	4151.47	4270.8	4346.33	4031.5	4223.27	3417.54	4332.02	3541.71	4631.08	4276.48	6064.69	4964.12	4073.37	4373.24	4544.13	5399.77	4916.89	5330.58	4871.15	4359.66	3614.85	3636.92	6019.61	6401.39	5851.35	4974.35	4586.98	5931.21	4813.13	4105.72	3446.92	4088.29	5399.15	5089	4774.25
	4188.96	3317.56	4416.85	3144.58	3093.91	3445.85	3923.39	4081.33	3369.32	3751.88	2842.56	3151.67	3254.45	5709.45	4158.1	4278.91	4353.93	4038.74	4232.88	3421.53	4343.72	3544.45	4638.55	4286.42	6076	4975.78	4078.15	4381.6	4555.88	5417.2	4929.08	5343.73	4882.6	4363.39	3623.37	3643	6029.24	6416.17	5863.87	4986.74	4597.68	5949.01	4820.17	4114	3452.13	4089.45	5409.62	5104.96	4784.99
	4197.16	3321.1	4425.05	3149.58	3097.25	3450.89	3931.98	4088.34	3373.07	3757.68	2844.8	3156.09	3258.93	5724.34	4164.73	4287.02	4361.56	4045.97	4242.52	3425.52	4355.45	3547.19	4646.05	4296.38	6087.29	4987.45	4082.93	4389.98	4567.65	5434.68	4941.28	5356.9	4894.07	4367.11	3631.92	3649.1	6038.85	6430.91	5876.4	4999.17	4608.38	5966.84	4827.21	4122.29	3457.35	4090.61	5420.11	5120.98	4795.74
	4205.36	3324.64	4433.25	3154.6	3100.59	3455.94	3940.6	4095.35	3376.81	3763.48	2847.04	3160.52	3263.43	5739.23	4171.37	4295.13	4369.21	4053.21	4252.16	3429.51	4367.22	3549.93	4653.6	4306.37	6098.54	4999.15	4087.7	4398.39	4579.45	5452.21	4953.47	5370.11	4905.57	4370.8	3640.5	3655.2	6048.43	6445.63	5888.92	5011.64	4619.1	5984.69	4834.25	4130.58	3462.58	4091.76	5430.62	5137.04	4806.5
	4213.56	3328.18	4441.45	3159.65	3103.95	3461	3949.22	4102.37	3380.56	3769.28	2849.28	3164.96	3267.93	5754.12	4177.99	4303.24	4376.88	4060.46	4261.83	3433.5	4379.01	3552.69	4661.17	4316.39	6109.76	5010.86	4092.46	4406.82	4591.27	5469.78	4965.65	5383.35	4917.09	4374.47	3649.11	3661.32	6057.98	6460.33	5901.44	5024.14	4629.84	6002.56	4841.3	4138.87	3467.81	4092.93	5441.16	5153.15	4817.26
	4221.76	3331.73	4449.66	3164.72	3107.32	3466.06	3957.87	4109.4	3384.31	3775.06	2851.52	3169.41	3272.44	5769	4184.62	4311.36	4384.58	4067.71	4271.51	3437.5	4390.83	3555.44	4668.78	4326.43	6120.95	5022.59	4097.22	4415.29	4603.12	5487.4	4977.84	5396.61	4928.63	4378.12	3657.74	3667.45	6067.52	6474.99	5913.97	5036.68	4640.59	6020.46	4848.34	4147.17	3473.04	4094.09	5451.73	5169.31	4828.02
	4229.95	3335.28	4457.87	3169.81	3110.7	3471.13	3966.53	4116.43	3388.05	3780.85	2853.76	3173.86	3276.96	5783.88	4191.25	4319.48	4392.3	4074.96	4281.2	3441.51	4402.68	3558.21	4676.43	4336.5	6132.11	5034.34	4101.98	4423.79	4614.99	5505.07	4990.01	5409.9	4940.19	4381.74	3666.41	3673.58	6077.03	6489.63	5926.49	5049.25	4651.35	6038.38	4855.38	4155.46	3478.28	4095.25	5462.32	5185.51	4838.79
	4238.15	3338.83	4466.09	3174.92	3114.08	3476.2	3975.21	4123.47	3391.8	3786.63	2856	3178.32	3281.48	5798.76	4197.87	4327.6	4400.04	4082.22	4290.91	3445.51	4414.56	3560.98	4684.11	4346.59	6143.23	5046.11	4106.73	4432.31	4626.88	5522.78	5002.18	5423.22	4951.77	4385.34	3675.11	3679.73	6086.51	6504.23	5939	5061.87	4662.13	6056.31	4862.43	4163.76	3483.52	4096.41	5472.94	5201.76	4849.56
	4246.34	3342.38	4474.3	3180.05	3117.48	3481.28	3983.9	4130.52	3395.54	3792.41	2858.24	3182.8	3286.02	5813.63	4204.5	4335.72	4407.81	4089.48	4300.63	3449.52	4426.47	3563.75	4691.83	4356.71	6154.33	5057.89	4111.47	4440.86	4638.8	5540.53	5014.34	5436.57	4963.38	4388.92	3683.83	3685.89	6095.97	6518.81	5951.52	5074.52	4672.92	6074.27	4869.47	4172.06	3488.76	4097.57	5483.58	5218.05	4860.34
	4254.53	3345.94	4482.52	3185.21	3120.88	3486.37	3992.61	4137.57	3399.28	3798.18	2860.48	3187.28	3290.57	5828.49	4211.12	4343.84	4415.6	4096.75	4310.37	3453.52	4438.4	3566.53	4699.58	4366.86	6165.39	5069.69	4116.21	4449.44	4650.74	5558.34	5026.5	5449.95	4975	4392.48	3692.59	3692.06	6105.4	6533.35	5964.03	5087.21	4683.73	6092.25	4876.51	4180.35	3494.01	4098.74	5494.25	5234.39	4871.12
	4262.72	3349.5	4490.74	3190.38	3124.3	3491.46	4001.33	4144.62	3403.01	3803.94	2862.72	3191.77	3295.12	5843.35	4217.73	4351.96	4423.41	4104.02	4320.12	3457.53	4450.36	3569.32	4707.36	4377.03	6176.42	5081.51	4120.94	4458.04	4662.71	5576.18	5038.64	5463.35	4986.64	4396.01	3701.37	3698.24	6114.81	6547.87	5976.53	5099.93	4694.55	6110.24	4883.56	4188.64	3499.25	4099.9	5504.94	5250.78	4881.9
	4270.91	3353.06	4498.96	3195.58	3127.72	3496.56	4010.07	4151.68	3406.75	3809.7	2864.95	3196.27	3299.69	5858.2	4224.35	4360.08	4431.24	4111.3	4329.88	3461.55	4462.36	3572.11	4715.18	4387.22	6187.42	5093.35	4125.67	4466.68	4674.69	5594.07	5050.78	5476.78	4998.3	4399.52	3710.18	3704.43	6124.2	6562.35	5989.03	5112.7	4705.38	6128.26	4890.6	4196.93	3504.51	4101.06	5515.66	5267.21	4892.69
	4279.1	3356.62	4507.18	3200.8	3131.15	3501.65	4018.83	4158.74	3410.48	3815.46	2867.19	3200.77	3304.26	5873.04	4230.97	4368.2	4439.1	4118.57	4339.66	3465.56	4474.37	3574.91	4723.04	4397.44	6198.38	5105.2	4130.39	4475.34	4686.71	5612	5062.91	5490.23	5009.98	4403.01	3719.02	3710.63	6133.56	6576.8	6001.53	5125.5	4716.22	6146.29	4897.64	4205.22	3509.76	4102.23	5526.4	5283.69	4903.48
	4287.28	3360.18	4515.41	3206.04	3134.59	3506.76	4027.6	4165.81	3414.2	3821.21	2869.42	3205.28	3308.85	5887.88	4237.58	4376.32	4446.98	4125.85	4349.44	3469.57	4486.42	3577.71	4730.93	4407.69	6209.31	5117.07	4135.1	4484.02	4698.74	5629.97	5075.02	5503.72	5021.68	4406.47	3727.88	3716.84	6142.89	6591.22	6014.02	5138.33	4727.08	6164.34	4904.67	4213.51	3515.02	4103.4	5537.17	5300.21	4914.27
	4295.46	3363.75	4523.63	3211.31	3138.04	3511.87	4036.39	4172.88	3417.93	3826.96	2871.66	3209.81	3313.44	5902.7	4244.19	4384.44	4454.88	4133.14	4359.25	3473.59	4498.49	3580.52	4738.86	4417.96	6220.21	5128.96	4139.81	4492.74	4710.79	5647.99	5087.13	5517.22	5033.4	4409.91	3736.78	3723.06	6152.2	6605.6	6026.5	5151.21	4737.94	6182.41	4911.71	4221.79	3520.28	4104.56	5547.97	5316.77	4925.06
	4303.63	3367.32	4531.85	3216.59	3141.49	3516.98	4045.19	4179.96	3421.65	3832.7	2873.89	3214.34	3318.04	5917.52	4250.79	4392.56	4462.81	4140.42	4369.06	3477.6	4510.59	3583.34	4746.82	4428.25	6231.07	5140.86	4144.51	4501.48	4722.87	5666.04	5099.23	5530.76	5045.14	4413.32	3745.7	3729.3	6161.49	6619.96	6038.97	5164.13	4748.82	6200.49	4918.74	4230.06	3525.54	4105.73	5558.79	5333.38	4935.85
	4311.81	3370.89	4540.08	3221.9	3144.96	3522.09	4054.01	4187.04	3425.36	3838.43	2876.13	3218.87	3322.65	5932.32	4257.4	4400.67	4470.75	4147.71	4378.88	3481.62	4522.72	3586.16	4754.81	4438.57	6241.9	5152.78	4149.2	4510.24	4734.97	5684.14	5111.31	5544.32	5056.9	4416.71	3754.64	3735.54	6170.75	6634.27	6051.43	5177.08	4759.71	6218.58	4925.77	4238.33	3530.8	4106.9	5569.63	5350.03	4946.65
	4319.97	3374.46	4548.3	3227.22	3148.43	3527.21	4062.84	4194.12	3429.08	3844.16	2878.36	3223.42	3327.27	5947.11	4264	4408.78	4478.72	4155	4388.72	3485.64	4534.87	3588.98	4762.84	4448.91	6252.7	5164.72	4153.88	4519.04	4747.09	5702.28	5123.39	5557.91	5068.67	4420.08	3763.62	3741.79	6179.99	6648.55	6063.89	5190.07	4770.61	6236.69	4932.8	4246.6	3536.06	4108.07	5580.5	5366.73	4957.44
	4328.14	3378.04	4556.52	3232.57	3151.92	3532.33	4071.68	4201.21	3432.78	3849.88	2880.59	3227.97	3331.9	5961.89	4270.6	4416.9	4486.71	4162.3	4398.57	3489.65	4547.04	3591.81	4770.9	4459.27	6263.46	5176.67	4158.56	4527.85	4759.24	5720.46	5135.45	5571.52	5080.46	4423.42	3772.62	3748.05	6189.2	6662.8	6076.34	5203.09	4781.52	6254.82	4939.82	4254.86	3541.33	4109.24	5591.4	5383.46	4968.24
	4336.29	3381.61	4564.74	3237.94	3155.41	3537.45	4080.54	4208.29	3436.49	3855.6	2882.83	3232.53	3336.54	5976.65	4277.19	4425	4494.72	4169.59	4408.43	3493.67	4559.25	3594.65	4779	4469.66	6274.18	5188.63	4163.22	4536.7	4771.4	5738.67	5147.49	5585.15	5092.27	4426.74	3781.64	3754.32	6198.38	6677.01	6088.77	5216.16	4792.44	6272.95	4946.85	4263.11	3546.59	4110.41	5602.32	5400.25	4979.03
	4344.45	3385.19	4572.96	3243.34	3158.91	3542.58	4089.42	4215.38	3440.19	3861.31	2885.06	3237.1	3341.19	5991.4	4283.78	4433.11	4502.75	4176.89	4418.3	3497.69	4571.47	3597.49	4787.13	4480.07	6284.87	5200.61	4167.88	4545.57	4783.59	5756.93	5159.52	5598.82	5104.1	4430.03	3790.69	3760.6	6207.54	6691.18	6101.2	5229.26	4803.37	6291.1	4953.86	4271.35	3551.86	4111.58	5613.27	5417.07	4989.83
	4352.59	3388.77	4581.18	3248.75	3162.41	3547.7	4098.3	4222.48	3443.88	3867.01	2887.29	3241.68	3345.84	6006.13	4290.37	4441.21	4510.8	4184.19	4428.18	3501.7	4583.73	3600.34	4795.3	4490.51	6295.53	5212.61	4172.53	4554.46	4795.79	5775.22	5171.54	5612.5	5115.94	4433.3	3799.77	3766.89	6216.67	6705.32	6113.61	5242.41	4814.31	6309.26	4960.88	4279.58	3557.13	4112.75	5624.25	5433.93	5000.62
	4360.74	3392.35	4589.39	3254.18	3165.93	3552.83	4107.2	4229.57	3447.57	3872.71	2889.52	3246.26	3350.51	6020.85	4296.95	4449.31	4518.88	4191.49	4438.07	3505.72	4596.01	3603.2	4803.5	4500.97	6306.15	5224.62	4177.17	4563.38	4808.02	5793.56	5183.54	5626.21	5127.8	4436.54	3808.87	3773.18	6225.78	6719.42	6126.01	5255.59	4825.25	6327.43	4967.89	4287.81	3562.4	4113.92	5635.25	5450.84	5011.42
	4368.87	3395.93	4597.6	3259.64	3169.45	3557.96	4116.12	4236.67	3451.25	3878.4	2891.75	3250.85	3355.18	6035.54	4303.53	4457.4	4526.97	4198.8	4447.97	3509.73	4608.31	3606.06	4811.73	4511.45	6316.74	5236.64	4181.8	4572.33	4820.27	5811.92	5195.53	5639.95	5139.67	4439.76	3818	3779.49	6234.87	6733.48	6138.4	5268.8	4836.21	6345.61	4974.89	4296.02	3567.67	4115.09	5646.27	5467.79	5022.21
	4377	3399.51	4605.81	3265.11	3172.98	3563.09	4125.05	4243.77	3454.92	3884.09	2893.98	3255.45	3359.86	6050.22	4310.11	4465.49	4535.08	4206.1	4457.89	3513.75	4620.63	3608.92	4820	4521.95	6327.29	5248.68	4186.42	4581.3	4832.54	5830.33	5207.5	5653.71	5151.56	4442.96	3827.15	3785.81	6243.92	6747.5	6150.77	5282.06	4847.18	6363.8	4981.89	4304.23	3572.93	4116.26	5657.32	5484.78	5033.01
	4385.12	3403.09	4614.02	3270.61	3176.52	3568.23	4133.99	4250.87	3458.6	3889.76	2896.21	3260.05	3364.55	6064.89	4316.68	4473.58	4543.22	4213.41	4467.81	3517.76	4632.98	3611.79	4828.3	4532.48	6337.8	5260.73	4191.03	4590.29	4844.82	5848.77	5219.45	5667.49	5163.47	4446.13	3836.32	3792.13	6252.95	6761.48	6163.14	5295.35	4858.15	6382	4988.88	4312.42	3578.2	4117.44	5668.4	5501.81	5043.8
	4393.24	3406.67	4622.22	3276.13	3180.06	3573.36	4142.94	4257.97	3462.26	3895.44	2898.43	3264.67	3369.25	6079.53	4323.25	4481.66	4551.37	4220.71	4477.74	3521.77	4645.36	3614.67	4836.64	4543.02	6348.28	5272.79	4195.63	4599.31	4857.13	5867.25	5231.38	5681.3	5175.39	4449.27	3845.52	3798.47	6261.96	6775.43	6175.49	5308.69	4869.14	6400.21	4995.87	4320.6	3583.47	4118.61	5679.5	5518.88	5054.59
	4401.35	3410.26	4630.42	3281.66	3183.62	3578.5	4151.91	4265.07	3465.92	3901.1	2900.66	3269.28	3373.96	6094.16	4329.82	4489.73	4559.54	4228.02	4487.68	3525.78	4657.76	3617.55	4845	4553.59	6358.72	5284.87	4200.22	4608.36	4869.46	5885.76	5243.3	5695.13	5187.32	4452.39	3854.74	3804.81	6270.94	6789.33	6187.82	5322.06	4880.13	6418.42	5002.86	4328.78	3588.74	4119.79	5690.62	5535.99	5065.37
	4409.45	3413.85	4638.62	3287.22	3187.18	3583.63	4160.89	4272.17	3469.57	3906.76	2902.89	3273.91	3378.67	6108.76	4336.38	4497.8	4567.74	4235.33	4497.63	3529.78	4670.18	3620.44	4853.41	4564.18	6369.13	5296.96	4204.8	4617.43	4881.81	5904.3	5255.2	5708.98	5199.27	4455.48	3863.99	3811.16	6279.89	6803.2	6200.14	5335.46	4891.13	6436.65	5009.84	4336.94	3594.01	4120.97	5701.77	5553.14	5076.16
	4417.55	3417.43	4646.81	3292.8	3190.75	3588.76	4169.88	4279.28	3473.22	3912.41	2905.12	3278.54	3383.39	6123.35	4342.94	4505.87	4575.95	4242.64	4507.59	3533.79	4682.62	3623.33	4861.84	4574.8	6379.49	5309.06	4209.37	4626.52	4894.18	5922.88	5267.09	5722.85	5211.24	4458.55	3873.25	3817.52	6288.82	6817.02	6212.45	5348.91	4902.14	6454.88	5016.81	4345.08	3599.28	4122.14	5712.94	5570.33	5086.94
	4425.64	3421.02	4655	3298.4	3194.32	3593.9	4178.89	4286.38	3476.86	3918.05	2907.34	3283.18	3388.12	6137.91	4349.49	4513.93	4584.18	4249.94	4517.56	3537.79	4695.09	3626.23	4870.31	4585.43	6389.83	5321.17	4213.93	4635.64	4906.56	5941.5	5278.95	5736.75	5223.22	4461.59	3882.54	3823.89	6297.72	6830.81	6224.74	5362.39	4913.15	6473.11	5023.77	4353.22	3604.55	4123.32	5724.13	5587.56	5097.73
	4433.72	3424.61	4663.19	3304.02	3197.91	3599.03	4187.91	4293.48	3480.49	3923.69	2909.57	3287.83	3392.86	6152.45	4356.04	4521.99	4592.44	4257.25	4527.54	3541.79	4707.58	3629.13	4878.82	4596.08	6400.12	5333.29	4218.48	4644.78	4918.97	5960.14	5290.8	5750.67	5235.21	4464.61	3891.85	3830.27	6306.6	6844.55	6237.01	5375.92	4924.18	6491.35	5030.73	4361.34	3609.82	4124.5	5735.35	5604.82	5108.51
	4441.79	3428.2	4671.37	3309.66	3201.5	3604.17	4196.94	4300.59	3484.12	3929.32	2911.8	3292.48	3397.61	6166.98	4362.59	4530.04	4600.71	4264.56	4537.53	3545.78	4720.09	3632.04	4887.35	4606.76	6410.38	5345.42	4223.02	4653.94	4931.4	5978.82	5302.63	5764.61	5247.21	4467.6	3901.18	3836.66	6315.45	6858.25	6249.27	5389.48	4935.21	6509.59	5037.69	4369.44	3615.08	4125.68	5746.59	5622.13	5119.28
	4449.86	3431.79	4679.55	3315.32	3205.1	3609.3	4205.99	4307.69	3487.74	3934.94	2914.02	3297.14	3402.36	6181.47	4369.13	4538.08	4609	4271.87	4547.52	3549.77	4732.62	3634.96	4895.92	4617.46	6420.6	5357.57	4227.54	4663.13	4943.84	5997.53	5314.44	5778.56	5259.23	4470.57	3910.54	3843.05	6324.27	6871.91	6261.51	5403.07	4946.25	6527.84	5044.63	4377.54	3620.35	4126.87	5757.85	5639.47	5130.06
	4457.92	3435.39	4687.72	3321	3208.71	3614.43	4215.05	4314.8	3491.36	3940.56	2916.25	3301.8	3407.12	6195.95	4375.66	4546.12	4617.31	4279.18	4557.53	3553.76	4745.18	3637.88	4904.52	4628.17	6430.78	5369.72	4232.06	4672.35	4956.31	6016.26	5326.23	5792.54	5271.26	4473.51	3919.91	3849.45	6333.07	6885.53	6273.74	5416.71	4957.29	6546.09	5051.57	4385.61	3625.62	4128.05	5769.13	5656.85	5140.83
	4465.97	3438.98	4695.89	3326.7	3212.33	3619.56	4224.12	4321.9	3494.96	3946.17	2918.47	3306.47	3411.89	6210.4	4382.19	4554.15	4625.64	4286.49	4567.54	3557.75	4757.76	3640.81	4913.16	4638.91	6440.93	5381.88	4236.57	4681.58	4968.79	6035.03	5338	5806.54	5283.3	4476.43	3929.3	3855.86	6341.84	6899.11	6285.95	5430.38	4968.35	6564.35	5058.5	4393.67	3630.88	4129.23	5780.44	5674.26	5151.6
	4474.01	3442.58	4704.05	3332.42	3215.95	3624.69	4233.2	4329	3498.57	3951.77	2920.7	3311.15	3416.66	6224.83	4388.72	4562.18	4633.98	4293.8	4577.57	3561.73	4770.35	3643.74	4921.83	4649.67	6451.03	5394.05	4241.07	4690.84	4981.29	6053.83	5349.75	5820.56	5295.36	4479.32	3938.72	3862.28	6350.58	6912.64	6298.14	5444.09	4979.41	6582.6	5065.43	4401.72	3636.15	4130.42	5791.77	5691.72	5162.36
	4482.04	3446.17	4712.2	3338.16	3219.58	3629.82	4242.3	4336.1	3502.16	3957.36	2922.92	3315.83	3421.44	6239.24	4395.24	4570.2	4642.35	4301.1	4587.6	3565.71	4782.97	3646.68	4930.53	4660.44	6461.1	5406.23	4245.55	4700.13	4993.81	6072.66	5361.49	5834.6	5307.43	4482.18	3948.15	3868.71	6359.3	6926.13	6310.31	5457.84	4990.47	6600.86	5072.34	4409.75	3641.41	4131.61	5803.12	5709.21	5173.13
	4490.07	3449.77	4720.35	3343.92	3223.22	3634.95	4251.41	4343.2	3505.75	3962.95	2925.15	3320.52	3426.23	6253.62	4401.76	4578.21	4650.73	4308.41	4597.64	3569.68	4795.61	3649.63	4939.26	4671.24	6471.13	5418.41	4250.03	4709.43	5006.35	6091.51	5373.2	5848.66	5319.5	4485.02	3957.6	3875.14	6367.99	6939.58	6322.47	5471.62	5001.55	6619.12	5079.25	4417.76	3646.67	4132.79	5814.48	5726.73	5183.89
	4498.08	3453.37	4728.5	3349.7	3226.87	3640.07	4260.53	4350.3	3509.33	3968.53	2927.37	3325.22	3431.02	6267.97	4408.27	4586.22	4659.14	4315.71	4607.69	3573.65	4808.27	3652.58	4948.03	4682.05	6481.13	5430.61	4254.49	4718.76	5018.91	6110.39	5384.89	5862.74	5331.59	4487.84	3967.07	3881.58	6376.65	6952.98	6334.61	5485.44	5012.63	6637.38	5086.15	4425.76	3651.94	4133.98	5825.87	5744.29	5194.64
	4506.09	3456.97	4736.64	3355.5	3230.52	3645.19	4269.66	4357.4	3512.9	3974.1	2929.59	3329.92	3435.82	6282.3	4414.78	4594.22	4667.56	4323.02	4617.75	3577.62	4820.96	3655.53	4956.83	4692.88	6491.08	5442.8	4258.94	4728.12	5031.49	6129.3	5396.55	5876.84	5343.69	4490.63	3976.56	3888.03	6385.29	6966.34	6346.73	5499.3	5023.72	6655.63	5093.04	4433.73	3657.2	4135.17	5837.28	5761.88	5205.39
	4514.09	3460.57	4744.77	3361.32	3234.18	3650.31	4278.81	4364.49	3516.46	3979.67	2931.82	3334.63	3440.62	6296.6	4421.29	4602.22	4675.99	4330.32	4627.82	3581.58	4833.66	3658.5	4965.66	4703.74	6501	5455.01	4263.38	4737.49	5044.08	6148.24	5408.2	5890.95	5355.8	4493.39	3986.06	3894.48	6393.89	6979.65	6358.83	5513.2	5034.81	6673.89	5099.92	4441.69	3662.46	4136.37	5848.71	5779.51	5216.14
	4522.07	3464.17	4752.9	3367.15	3237.85	3655.43	4287.96	4371.58	3520.02	3985.22	2934.04	3339.34	3445.43	6310.88	4427.79	4610.2	4684.45	4337.62	4637.89	3585.54	4846.38	3661.47	4974.52	4714.61	6510.87	5467.22	4267.81	4746.89	5056.7	6167.2	5419.83	5905.08	5367.92	4496.13	3995.59	3900.95	6402.48	6992.92	6370.91	5527.14	5045.91	6692.14	5106.79	4449.63	3667.71	4137.56	5860.16	5797.17	5226.88
	4530.05	3467.78	4761.01	3373.01	3241.53	3660.54	4297.13	4378.67	3523.57	3990.77	2936.26	3344.06	3450.25	6325.12	4434.28	4618.18	4692.92	4344.92	4647.98	3589.49	4859.12	3664.44	4983.42	4725.49	6520.71	5479.44	4272.23	4756.31	5069.33	6186.18	5431.43	5919.23	5380.04	4498.84	4005.12	3907.42	6411.03	7006.14	6382.97	5541.11	5057.02	6710.4	5113.65	4457.55	3672.97	4138.76	5871.63	5814.87	5237.62
	4538.02	3471.38	4769.13	3378.89	3245.21	3665.65	4306.31	4385.76	3527.11	3996.31	2938.49	3348.78	3455.07	6339.34	4440.77	4626.16	4701.42	4352.22	4658.07	3593.43	4871.87	3667.42	4992.34	4736.4	6530.51	5491.66	4276.63	4765.75	5081.97	6205.19	5443.01	5933.39	5392.18	4501.53	4014.68	3913.89	6419.56	7019.32	6395.01	5555.12	5068.13	6728.64	5120.51	4465.45	3678.23	4139.95	5883.11	5832.6	5248.35
	4545.98	3474.99	4777.23	3384.78	3248.9	3670.75	4315.51	4392.84	3530.65	4001.85	2940.71	3353.51	3459.89	6353.53	4447.25	4634.12	4709.92	4359.51	4668.17	3597.37	4884.65	3670.41	5001.3	4747.32	6540.27	5503.89	4281.03	4775.22	5094.64	6224.22	5454.57	5947.57	5404.32	4504.19	4024.25	3920.38	6428.06	7032.45	6407.02	5569.16	5079.24	6746.89	5127.35	4473.33	3683.48	4141.15	5894.62	5850.36	5259.08
	4553.93	3478.59	4785.33	3390.69	3252.6	3675.86	4324.71	4399.92	3534.17	4007.37	2942.93	3358.24	3464.73	6367.69	4453.73	4642.08	4718.45	4366.8	4678.27	3601.3	4897.45	3673.4	5010.29	4758.26	6549.99	5516.12	4285.41	4784.71	5107.32	6243.27	5466.11	5961.77	5416.48	4506.82	4033.84	3926.87	6436.53	7045.54	6419.02	5583.25	5090.37	6765.13	5134.18	4481.19	3688.73	4142.35	5906.14	5868.15	5269.81
	4561.86	3482.2	4793.42	3396.63	3256.31	3680.95	4333.93	4407	3537.69	4012.89	2945.16	3362.98	3469.56	6381.82	4460.2	4650.03	4726.99	4374.09	4688.39	3605.23	4910.26	3676.4	5019.31	4769.22	6559.66	5528.35	4289.78	4794.22	5120.02	6262.35	5477.62	5975.98	5428.64	4509.43	4043.44	3933.36	6444.97	7058.58	6431	5597.37	5101.5	6783.36	5141	4489.03	3693.98	4143.55	5917.68	5885.98	5280.52
	4569.79	3485.81	4801.5	3402.58	3260.02	3686.05	4343.15	4414.08	3541.2	4018.4	2947.38	3367.73	3474.4	6395.92	4466.67	4657.97	4735.55	4381.38	4698.51	3609.15	4923.09	3679.4	5028.37	4780.2	6569.3	5540.59	4294.14	4803.75	5132.74	6281.45	5489.11	5990.21	5440.81	4512.01	4053.06	3939.87	6453.39	7071.57	6442.95	5611.53	5112.63	6801.59	5147.81	4496.84	3699.23	4144.76	5929.24	5903.83	5291.24
	4577.71	3489.42	4809.57	3408.55	3263.75	3691.14	4352.39	4421.15	3544.7	4023.9	2949.6	3372.47	3479.25	6409.99	4473.13	4665.91	4744.13	4388.66	4708.64	3613.07	4935.94	3682.41	5037.45	4791.19	6578.9	5552.83	4298.49	4813.3	5145.47	6300.56	5500.57	6004.46	5452.98	4514.57	4062.69	3946.38	6461.78	7084.52	6454.89	5625.72	5123.77	6819.81	5154.61	4504.64	3704.47	4145.96	5940.81	5921.72	5301.95
	4585.61	3493.03	4817.64	3414.53	3267.47	3696.22	4361.64	4428.21	3548.2	4029.4	2951.83	3377.23	3484.1	6424.03	4479.59	4673.83	4752.72	4395.94	4718.78	3616.97	4948.81	3685.43	5046.57	4802.19	6588.46	5565.07	4302.82	4822.88	5158.22	6319.7	5512.01	6018.71	5465.17	4517.1	4072.33	3952.89	6470.14	7097.41	6466.8	5639.95	5134.91	6838.02	5161.4	4512.41	3709.72	4147.17	5952.4	5939.64	5312.65
	4593.5	3496.64	4825.69	3420.54	3271.21	3701.3	4370.9	4435.28	3551.68	4034.89	2954.05	3381.99	3488.95	6438.04	4486.04	4681.75	4761.33	4403.22	4728.92	3620.87	4961.69	3688.45	5055.72	4813.22	6597.98	5577.31	4307.14	4832.48	5170.99	6338.86	5523.43	6032.99	5477.35	4519.61	4081.99	3959.42	6478.47	7110.26	6478.68	5654.22	5146.06	6856.22	5168.18	4520.15	3714.96	4148.38	5964.01	5957.58	5323.34
	4601.39	3500.25	4833.74	3426.57	3274.96	3706.37	4380.18	4442.33	3555.16	4040.36	2956.27	3386.75	3493.81	6452.01	4492.48	4689.66	4769.96	4410.5	4739.07	3624.77	4974.59	3691.48	5064.89	4824.25	6607.46	5589.55	4311.45	4842.09	5183.78	6358.03	5534.82	6047.27	5489.55	4522.09	4091.66	3965.95	6486.78	7123.06	6490.55	5668.52	5157.21	6874.42	5174.94	4527.87	3720.2	4149.59	5975.63	5975.56	5334.04
	4609.26	3503.86	4841.78	3432.61	3278.71	3711.44	4389.46	4449.39	3558.63	4045.83	2958.49	3391.52	3498.67	6465.95	4498.92	4697.56	4778.6	4417.77	4749.23	3628.65	4987.51	3694.51	5074.1	4835.31	6616.89	5601.8	4315.75	4851.73	5196.58	6377.22	5546.18	6061.57	5501.75	4524.54	4101.34	3972.48	6495.05	7135.81	6502.38	5682.87	5168.36	6892.6	5181.69	4535.57	3725.43	4150.8	5987.27	5993.56	5344.72
	4617.12	3507.48	4849.81	3438.67	3282.47	3716.5	4398.75	4456.44	3562.08	4051.3	2960.72	3396.29	3503.54	6479.86	4505.36	4705.45	4787.26	4425.04	4759.39	3632.53	5000.44	3697.55	5083.34	4846.38	6626.29	5614.04	4320.03	4861.39	5209.39	6396.43	5557.52	6075.88	5513.95	4526.97	4111.03	3979.02	6503.3	7148.52	6514.2	5697.24	5179.53	6910.78	5188.43	4543.24	3730.67	4152.01	5998.92	6011.59	5355.4
	4624.96	3511.09	4857.83	3444.75	3286.23	3721.56	4408.06	4463.48	3565.53	4056.75	2962.94	3401.07	3508.41	6493.73	4511.79	4713.33	4795.93	4432.3	4769.57	3636.4	5013.39	3700.6	5092.61	4857.46	6635.64	5626.28	4324.3	4871.07	5222.23	6415.65	5568.84	6090.2	5526.16	4529.37	4120.74	3985.57	6511.52	7161.17	6525.99	5711.66	5190.69	6928.94	5195.16	4550.89	3735.9	4153.23	6010.59	6029.65	5366.07
	4632.8	3514.71	4865.84	3450.84	3290	3726.61	4417.38	4470.52	3568.98	4062.19	2965.16	3405.85	3513.28	6507.57	4518.21	4721.2	4804.62	4439.56	4779.74	3640.26	5026.35	3703.65	5101.92	4868.56	6644.96	5638.53	4328.56	4880.78	5235.07	6434.89	5580.12	6104.54	5538.38	4531.74	4130.45	3992.12	6519.72	7173.77	6537.76	5726.11	5201.86	6947.09	5201.88	4558.51	3741.13	4154.45	6022.27	6047.74	5376.73
	4640.62	3518.33	4873.84	3456.96	3293.78	3731.65	4426.7	4477.55	3572.41	4067.63	2967.39	3410.64	3518.16	6521.37	4524.62	4729.06	4813.32	4446.81	4789.93	3644.12	5039.33	3706.71	5111.25	4879.67	6654.23	5650.77	4332.8	4890.5	5247.94	6454.14	5591.38	6118.89	5550.6	4534.09	4140.18	3998.67	6527.88	7186.33	6549.5	5740.6	5213.03	6965.23	5208.58	4566.1	3746.35	4155.67	6033.97	6065.85	5387.39
	4648.43	3521.94	4881.83	3463.09	3297.57	3736.69	4436.04	4484.57	3575.83	4073.06	2969.61	3415.43	3523.03	6535.14	4531.03	4736.92	4822.04	4454.06	4800.12	3647.96	5052.32	3709.77	5120.61	4890.8	6663.46	5663	4337.03	4900.24	5260.82	6473.41	5602.62	6133.24	5562.82	4536.41	4149.91	4005.23	6536.02	7198.83	6561.21	5755.12	5224.2	6983.35	5215.26	4573.67	3751.58	4156.89	6045.68	6083.99	5398.04
	4656.23	3525.56	4889.81	3469.24	3301.37	3741.72	4445.39	4491.59	3579.24	4078.48	2971.84	3420.22	3527.92	6548.87	4537.44	4744.76	4830.77	4461.31	4810.32	3651.8	5065.33	3712.84	5130	4901.94	6672.65	5675.24	4341.25	4910	5273.71	6492.68	5613.83	6147.61	5575.04	4538.71	4159.66	4011.8	6544.12	7211.28	6572.9	5769.68	5235.38	7001.46	5221.94	4581.21	3756.8	4158.11	6057.4	6102.15	5408.68
	4664.01	3529.18	4897.77	3475.41	3305.17	3746.74	4454.75	4498.61	3582.65	4083.89	2974.06	3425.02	3532.8	6562.56	4543.84	4752.59	4839.52	4468.55	4820.52	3655.63	5078.35	3715.92	5139.42	4913.09	6681.79	5687.47	4345.45	4919.79	5286.62	6511.97	5625	6161.99	5587.27	4540.98	4169.41	4018.37	6552.2	7223.68	6584.56	5784.28	5246.56	7019.56	5228.6	4588.72	3762.01	4159.34	6069.13	6120.34	5419.32
	4671.78	3532.8	4905.73	3481.59	3308.98	3751.75	4464.12	4505.61	3586.04	4089.3	2976.28	3429.82	3537.69	6576.22	4550.23	4760.42	4848.29	4475.79	4830.73	3659.44	5091.38	3719	5148.88	4924.26	6690.9	5699.7	4349.65	4929.59	5299.55	6531.27	5636.16	6176.38	5599.5	4543.22	4179.17	4024.95	6560.25	7236.03	6596.19	5798.91	5257.75	7037.64	5235.24	4596.2	3767.23	4160.57	6080.88	6138.56	5429.94
	4679.54	3536.43	4913.68	3487.79	3312.8	3756.76	4473.49	4512.61	3589.43	4094.69	2978.51	3434.62	3542.57	6589.83	4556.61	4768.23	4857.06	4483.02	4840.95	3663.25	5104.43	3722.09	5158.36	4935.44	6699.96	5711.92	4353.82	4939.41	5312.49	6550.58	5647.28	6190.78	5611.73	4545.44	4188.94	4031.53	6568.28	7248.33	6607.8	5813.58	5268.94	7055.7	5241.87	4603.65	3772.44	4161.8	6092.64	6156.79	5440.56
	4687.28	3540.05	4921.61	3494.01	3316.62	3761.76	4482.88	4519.61	3592.8	4100.08	2980.73	3439.43	3547.46	6603.41	4562.99	4776.03	4865.86	4490.24	4851.17	3667.05	5117.49	3725.19	5167.87	4946.63	6708.98	5724.14	4357.99	4949.25	5325.44	6569.9	5658.37	6205.18	5623.97	4547.63	4198.71	4038.12	6576.27	7260.58	6619.38	5828.28	5280.12	7073.74	5248.49	4611.07	3777.64	4163.03	6104.41	6175.06	5451.17
	4695.01	3543.67	4929.53	3500.24	3320.45	3766.75	4492.28	4526.59	3596.17	4105.45	2982.96	3444.24	3552.36	6616.95	4569.36	4783.83	4874.66	4497.46	4861.4	3670.84	5130.56	3728.29	5177.41	4957.83	6717.96	5736.35	4362.14	4959.12	5338.41	6589.23	5669.44	6219.6	5636.2	4549.8	4208.5	4044.71	6584.23	7272.77	6630.93	5843.02	5291.32	7091.77	5255.09	4618.46	3782.85	4164.27	6116.19	6193.34	5461.77
	4702.72	3547.3	4937.44	3506.49	3324.29	3771.73	4501.69	4533.57	3599.52	4110.82	2985.18	3449.06	3557.25	6630.45	4575.73	4791.61	4883.48	4504.68	4871.63	3674.62	5143.65	3731.39	5186.98	4969.05	6726.89	5748.56	4366.27	4969	5351.4	6608.57	5680.48	6234.02	5648.43	4551.93	4218.28	4051.3	6592.17	7284.91	6642.45	5857.8	5302.51	7109.78	5261.68	4625.82	3788.05	4165.51	6127.99	6211.64	5472.37
	4710.43	3550.92	4945.34	3512.76	3328.13	3776.7	4511.11	4540.54	3602.87	4116.18	2987.41	3453.88	3562.15	6643.9	4582.09	4799.38	4892.32	4511.89	4881.87	3678.38	5156.75	3734.51	5196.58	4980.27	6735.78	5760.76	4370.39	4978.9	5364.39	6627.91	5691.48	6248.45	5660.67	4554.05	4228.08	4057.9	6600.07	7297	6653.94	5872.61	5313.71	7127.76	5268.25	4633.15	3793.24	4166.75	6139.79	6229.97	5482.95
	4718.11	3554.55	4953.22	3519.05	3331.99	3781.66	4520.54	4547.5	3606.2	4121.53	2989.64	3458.7	3567.04	6657.32	4588.44	4807.14	4901.16	4519.09	4892.11	3682.14	5169.85	3737.63	5206.21	4991.51	6744.63	5772.96	4374.5	4988.81	5377.4	6647.26	5702.46	6262.89	5672.9	4556.13	4237.88	4064.51	6607.95	7309.03	6665.41	5887.46	5324.9	7145.73	5274.8	4640.44	3798.43	4167.99	6151.61	6248.32	5493.53
	4725.79	3558.17	4961.1	3525.35	3335.85	3786.61	4529.97	4554.46	3609.52	4126.87	2991.86	3463.53	3571.94	6670.7	4594.78	4814.88	4910.02	4526.28	4902.36	3685.89	5182.97	3740.76	5215.87	5002.76	6753.44	5785.14	4378.59	4998.75	5390.43	6666.61	5713.41	6277.33	5685.14	4558.19	4247.68	4071.11	6615.8	7321.01	6676.84	5902.34	5336.1	7163.68	5281.34	4647.7	3803.62	4169.24	6163.43	6266.69	5504.1
	4733.44	3561.8	4968.96	3531.66	3339.71	3791.56	4539.42	4561.4	3612.84	4132.2	2994.09	3468.35	3576.84	6684.03	4601.12	4822.62	4918.9	4533.47	4912.62	3689.62	5196.1	3743.89	5225.56	5014.02	6762.2	5797.32	4382.67	5008.71	5403.47	6685.96	5724.33	6291.78	5697.37	4560.22	4257.48	4077.73	6623.62	7332.94	6688.25	5917.26	5347.3	7181.6	5287.86	4654.93	3808.8	4170.49	6175.26	6285.07	5514.65
	4741.08	3565.43	4976.8	3538	3343.59	3796.49	4548.88	4568.34	3616.14	4137.53	2996.32	3473.18	3581.74	6697.32	4607.45	4830.34	4927.78	4540.66	4922.87	3693.34	5209.24	3747.03	5235.27	5025.29	6770.92	5809.49	4386.74	5018.68	5416.52	6705.32	5735.21	6306.23	5709.6	4562.23	4267.29	4084.34	6631.41	7344.81	6699.62	5932.21	5358.51	7199.5	5294.36	4662.13	3813.98	4171.74	6187.1	6303.48	5525.2
	4748.71	3569.06	4984.63	3544.35	3347.47	3801.41	4558.34	4575.26	3619.43	4142.84	2998.55	3478.02	3586.64	6710.56	4613.78	4838.06	4936.68	4547.83	4933.14	3697.05	5222.4	3750.17	5245.02	5036.56	6779.6	5821.65	4390.79	5028.68	5429.59	6724.68	5746.07	6320.69	5721.83	4564.21	4277.11	4090.96	6639.17	7356.62	6710.96	5947.2	5369.71	7217.37	5300.85	4669.29	3819.16	4172.99	6198.95	6321.91	5535.74
	4756.32	3572.69	4992.45	3550.71	3351.35	3806.32	4567.82	4582.18	3622.71	4148.15	3000.77	3482.85	3591.54	6723.77	4620.1	4845.76	4945.6	4555	4943.41	3700.75	5235.56	3753.33	5254.79	5047.85	6788.23	5833.8	4394.82	5038.69	5442.66	6744.04	5756.89	6335.16	5734.06	4566.16	4286.92	4097.58	6646.9	7368.38	6722.27	5962.22	5380.91	7235.22	5307.32	4676.41	3824.33	4174.24	6210.81	6340.35	5546.27
	4763.92	3576.32	5000.26	3557.09	3355.25	3811.22	4577.3	4589.09	3625.99	4153.44	3003	3487.69	3596.44	6736.92	4626.41	4853.44	4954.52	4562.16	4953.68	3704.44	5248.73	3756.49	5264.59	5059.15	6796.82	5845.93	4398.84	5048.71	5455.75	6763.41	5767.68	6349.63	5746.28	4568.09	4296.74	4104.21	6654.6	7380.09	6733.55	5977.28	5392.12	7253.05	5313.77	4683.5	3829.49	4175.5	6222.67	6358.81	5556.79
	4771.5	3579.95	5008.05	3563.49	3359.15	3816.11	4586.79	4595.99	3629.24	4158.73	3005.23	3492.53	3601.34	6750.03	4632.71	4861.12	4963.46	4569.31	4963.96	3708.12	5261.9	3759.65	5274.42	5070.46	6805.36	5858.06	4402.85	5058.76	5468.86	6782.77	5778.44	6364.1	5758.5	4569.99	4306.55	4110.83	6662.28	7391.74	6744.79	5992.37	5403.32	7270.85	5320.2	4690.56	3834.66	4176.76	6234.54	6377.28	5567.3
	4779.06	3583.58	5015.82	3569.9	3363.06	3820.99	4596.29	4602.88	3632.49	4164	3007.46	3497.38	3606.24	6763.1	4639.01	4868.78	4972.4	4576.46	4974.24	3711.78	5275.09	3762.82	5284.28	5081.77	6813.86	5870.18	4406.84	5068.82	5481.97	6802.13	5789.17	6378.57	5770.72	4571.86	4316.37	4117.47	6669.92	7403.33	6756.01	6007.5	5414.53	7288.62	5326.61	4697.57	3839.81	4178.03	6246.42	6395.78	5577.79
	4786.61	3587.22	5023.58	3576.33	3366.97	3825.86	4605.8	4609.75	3635.73	4169.27	3009.69	3502.22	3611.13	6776.12	4645.29	4876.43	4981.37	4583.6	4984.53	3715.43	5288.29	3766	5294.16	5093.09	6822.31	5882.28	4410.81	5078.91	5495.1	6821.48	5799.86	6393.05	5782.93	4573.71	4326.19	4124.1	6677.53	7414.87	6767.19	6022.67	5425.73	7306.36	5333.01	4704.55	3844.96	4179.3	6258.3	6414.28	5588.28
	4794.14	3590.85	5031.33	3582.77	3370.89	3830.71	4615.32	4616.62	3638.96	4174.53	3011.92	3507.07	3616.03	6789.09	4651.57	4884.07	4990.34	4590.73	4994.82	3719.06	5301.49	3769.18	5304.08	5104.42	6830.73	5894.37	4414.77	5089	5508.24	6840.84	5810.52	6407.53	5795.13	4575.53	4336	4130.74	6685.12	7426.35	6778.33	6037.86	5436.94	7324.07	5339.39	4711.49	3850.11	4180.57	6270.19	6432.81	5598.76
	4801.66	3594.49	5039.06	3589.23	3374.82	3835.56	4624.85	4623.48	3642.17	4179.78	3014.16	3511.92	3620.93	6802.02	4657.85	4891.7	4999.32	4597.85	5005.11	3722.68	5314.7	3772.38	5314.02	5115.76	6839.09	5906.45	4418.72	5099.12	5521.4	6860.18	5821.15	6422.01	5807.34	4577.33	4345.82	4137.38	6692.67	7437.77	6789.45	6053.1	5448.14	7341.76	5345.75	4718.39	3855.25	4181.84	6282.09	6451.34	5609.22
	4809.15	3598.12	5046.77	3595.7	3378.76	3840.39	4634.39	4630.32	3645.37	4185.02	3016.39	3516.77	3625.83	6814.89	4664.11	4899.31	5008.31	4604.96	5015.41	3726.29	5327.92	3775.57	5323.98	5127.1	6847.41	5918.51	4422.65	5109.25	5534.56	6879.53	5831.75	6436.49	5819.53	4579.09	4355.63	4144.02	6700.2	7449.14	6800.52	6068.36	5459.35	7359.41	5352.08	4725.26	3860.39	4183.11	6293.99	6469.89	5619.67
	4816.63	3601.76	5054.47	3602.19	3382.7	3845.2	4643.93	4637.15	3648.56	4190.25	3018.62	3521.63	3630.72	6827.72	4670.37	4906.9	5017.32	4612.07	5025.71	3729.89	5341.14	3778.78	5333.98	5138.46	6855.69	5930.55	4426.56	5119.4	5547.74	6898.86	5842.31	6450.97	5831.72	4580.83	4365.44	4150.66	6707.69	7460.45	6811.57	6083.66	5470.55	7377.03	5358.4	4732.08	3865.52	4184.39	6305.89	6488.46	5630.12
	4824.1	3605.39	5062.15	3608.69	3386.65	3850.01	4653.48	4643.97	3651.74	4195.47	3020.85	3526.48	3635.61	6840.5	4676.62	4914.49	5026.33	4619.16	5036.01	3733.47	5354.37	3781.99	5344	5149.81	6863.92	5942.59	4430.46	5129.56	5560.92	6918.19	5852.83	6465.46	5843.9	4582.55	4375.25	4157.31	6715.16	7471.7	6822.57	6099	5481.75	7394.62	5364.7	4738.86	3870.65	4185.67	6317.8	6507.03	5640.55
	4831.54	3609.03	5069.82	3615.21	3390.6	3854.8	4663.04	4650.78	3654.91	4200.68	3023.09	3531.34	3640.5	6853.23	4682.86	4922.06	5035.36	4626.25	5046.32	3737.04	5367.61	3785.2	5354.05	5161.18	6872.11	5954.6	4434.34	5139.74	5574.12	6937.51	5863.32	6479.94	5856.08	4584.23	4385.05	4163.96	6722.59	7482.89	6833.54	6114.37	5492.96	7412.17	5370.98	4745.61	3875.77	4186.96	6329.71	6525.61	5650.96
	4838.97	3612.67	5077.47	3621.74	3394.57	3859.57	4672.61	4657.58	3658.07	4205.88	3025.32	3536.2	3645.39	6865.91	4689.1	4929.61	5044.4	4633.32	5056.63	3740.59	5380.85	3788.43	5364.12	5172.55	6880.25	5966.6	4438.21	5149.94	5587.33	6956.82	5873.78	6494.42	5868.25	4585.9	4394.85	4170.61	6730	7494.02	6844.48	6129.77	5504.16	7429.69	5377.24	4752.31	3880.88	4188.25	6341.62	6544.21	5661.37
	4846.38	3616.31	5085.1	3628.28	3398.53	3864.34	4682.18	4664.37	3661.21	4211.07	3027.56	3541.06	3650.28	6878.53	4695.33	4937.16	5053.44	4640.39	5066.95	3744.12	5394.09	3791.66	5374.22	5183.92	6888.35	5978.58	4442.06	5160.15	5600.55	6976.12	5884.2	6508.9	5880.41	4587.53	4404.64	4177.26	6737.37	7505.1	6855.38	6145.21	5515.36	7447.18	5383.47	4758.97	3885.99	4189.54	6353.54	6562.82	5671.76
	4853.77	3619.95	5092.72	3634.84	3402.51	3869.09	4691.76	4671.14	3664.34	4216.25	3029.8	3545.92	3655.17	6891.11	4701.54	4944.68	5062.5	4647.45	5077.27	3747.65	5407.34	3794.89	5384.35	5195.3	6896.4	5990.55	4445.89	5170.38	5613.78	6995.41	5894.58	6523.38	5892.56	4589.14	4414.43	4183.91	6744.71	7516.11	6866.24	6160.68	5526.55	7464.63	5389.69	4765.59	3891.09	4190.83	6365.46	6581.43	5682.14
	4861.14	3623.59	5100.32	3641.42	3406.49	3873.82	4701.35	4677.9	3667.46	4221.42	3032.03	3550.78	3660.05	6903.64	4707.75	4952.2	5071.57	4654.5	5087.59	3751.15	5420.6	3798.14	5394.51	5206.69	6904.4	6002.49	4449.71	5180.62	5627.02	7014.69	5904.93	6537.85	5904.7	4590.72	4424.22	4190.57	6752.03	7527.07	6877.07	6176.18	5537.75	7482.05	5395.89	4772.17	3896.19	4192.13	6377.38	6600.06	5692.51
	4868.49	3627.23	5107.9	3648.01	3410.48	3878.54	4710.95	4684.64	3670.57	4226.58	3034.27	3555.64	3664.93	6916.11	4713.96	4959.69	5080.64	4661.54	5097.91	3754.65	5433.86	3801.39	5404.69	5218.08	6912.36	6014.42	4453.51	5190.88	5640.27	7033.96	5915.25	6552.33	5916.83	4592.27	4434	4197.22	6759.31	7537.97	6887.86	6191.72	5548.94	7499.43	5402.06	4778.7	3901.28	4193.43	6389.3	6618.7	5702.86
	4875.83	3630.87	5115.46	3654.61	3414.48	3883.25	4720.55	4691.37	3673.66	4231.73	3036.5	3560.5	3669.81	6928.53	4720.15	4967.17	5089.73	4668.56	5108.24	3758.12	5447.13	3804.64	5414.89	5229.47	6920.27	6026.32	4457.3	5201.15	5653.53	7053.21	5925.52	6566.79	5928.95	4593.8	4443.77	4203.88	6766.56	7548.8	6898.61	6207.29	5560.13	7516.78	5408.22	4785.2	3906.37	4194.73	6401.22	6637.34	5713.2
	4883.14	3634.51	5123.01	3661.22	3418.48	3887.95	4730.16	4698.09	3676.75	4236.87	3038.74	3565.37	3674.68	6940.9	4726.34	4974.64	5098.83	4675.58	5118.57	3761.58	5460.4	3807.9	5425.13	5240.87	6928.14	6038.21	4461.07	5211.43	5666.8	7072.46	5935.76	6581.26	5941.06	4595.31	4453.54	4210.54	6773.78	7559.58	6909.32	6222.89	5571.32	7534.09	5414.35	4791.65	3911.44	4196.03	6413.14	6655.99	5723.53
	4890.44	3638.15	5130.54	3667.86	3422.48	3892.63	4739.77	4704.8	3679.82	4242	3040.98	3570.23	3679.56	6953.22	4732.52	4982.09	5107.93	4682.59	5128.91	3765.03	5473.68	3811.17	5435.38	5252.28	6935.95	6050.08	4464.83	5221.73	5680.08	7091.68	5945.97	6595.72	5953.17	4596.78	4463.3	4217.2	6780.97	7570.3	6920	6238.52	5582.5	7551.36	5420.46	4798.06	3916.51	4197.34	6425.06	6674.66	5733.84
	4897.71	3641.8	5138.05	3674.5	3426.5	3897.29	4749.39	4711.49	3682.88	4247.12	3043.21	3575.1	3684.43	6965.49	4738.69	4989.52	5117.04	4689.59	5139.24	3768.46	5486.96	3814.44	5445.66	5263.69	6943.72	6061.92	4468.57	5232.04	5693.37	7110.9	5956.13	6610.18	5965.25	4598.24	4473.05	4223.86	6788.13	7580.96	6930.63	6254.19	5593.68	7568.59	5426.55	4804.43	3921.58	4198.65	6436.99	6693.32	5744.14
	4904.97	3645.44	5145.54	3681.16	3430.52	3901.94	4759.01	4718.16	3685.93	4252.22	3045.45	3579.96	3689.29	6977.7	4744.85	4996.94	5126.17	4696.57	5149.58	3771.87	5500.25	3817.72	5455.97	5275.1	6951.45	6073.74	4472.3	5242.37	5706.67	7130.1	5966.26	6624.64	5977.33	4599.66	4482.8	4230.52	6795.25	7591.55	6941.23	6269.89	5604.86	7585.78	5432.62	4810.76	3926.63	4199.96	6448.91	6712	5754.42
	4912.21	3649.08	5153.02	3687.83	3434.54	3906.58	4768.64	4724.82	3688.97	4257.32	3047.69	3584.83	3694.16	6989.86	4751	5004.34	5135.3	4703.55	5159.92	3775.27	5513.54	3821	5466.3	5286.52	6959.12	6085.54	4476.01	5252.7	5719.98	7149.28	5976.35	6639.08	5989.4	4601.06	4492.53	4237.18	6802.34	7602.09	6951.79	6285.61	5616.03	7602.94	5438.67	4817.05	3931.68	4201.28	6460.83	6730.68	5764.69
	4919.42	3652.72	5160.48	3694.52	3438.57	3911.21	4778.27	4731.47	3692	4262.41	3049.92	3589.7	3699.02	7001.97	4757.14	5011.72	5144.44	4710.51	5170.27	3778.65	5526.83	3824.29	5476.66	5297.94	6966.75	6097.31	4479.7	5263.05	5733.3	7168.45	5986.4	6653.53	6001.45	4602.44	4502.26	4243.84	6809.4	7612.57	6962.31	6301.38	5627.2	7620.06	5444.69	4823.3	3936.72	4202.6	6472.75	6749.37	5774.94
	4926.61	3656.37	5167.91	3701.22	3442.61	3915.82	4787.91	4738.1	3695.02	4267.48	3052.16	3594.56	3703.88	7014.03	4763.28	5019.09	5153.59	4717.46	5180.62	3782.01	5540.13	3827.58	5487.04	5309.36	6974.33	6109.06	4483.38	5273.41	5746.63	7187.6	5996.42	6667.96	6013.49	4603.79	4511.99	4250.5	6816.43	7622.98	6972.79	6317.17	5638.37	7637.14	5450.7	4829.5	3941.76	4203.92	6484.66	6768.07	5785.18
	4933.79	3660.01	5175.33	3707.93	3446.65	3920.41	4797.55	4744.72	3698.02	4272.55	3054.39	3599.43	3708.73	7026.03	4769.41	5026.43	5162.74	4724.41	5190.97	3785.36	5553.44	3830.88	5497.45	5320.79	6981.86	6120.79	4487.05	5283.78	5759.97	7206.73	6006.39	6682.4	6025.51	4605.11	4521.7	4257.16	6823.42	7633.33	6983.23	6332.99	5649.53	7654.17	5456.68	4835.66	3946.78	4205.24	6496.58	6786.77	5795.4
	4940.94	3663.65	5182.74	3714.66	3450.7	3924.99	4807.2	4751.32	3701.02	4277.6	3056.62	3604.3	3713.58	7037.97	4775.53	5033.76	5171.91	4731.34	5201.32	3788.69	5566.74	3834.19	5507.88	5332.22	6989.35	6132.49	4490.7	5294.16	5773.31	7225.85	6016.33	6696.82	6037.52	4606.41	4531.41	4263.82	6830.38	7643.63	6993.63	6348.84	5660.69	7671.17	5462.64	4841.78	3951.8	4206.57	6508.49	6805.47	5805.6
	4948.07	3667.3	5190.12	3721.4	3454.76	3929.56	4816.85	4757.9	3704	4282.64	3058.85	3609.16	3718.43	7049.87	4781.64	5041.07	5181.08	4738.25	5211.68	3792	5580.06	3837.5	5518.33	5343.66	6996.78	6144.17	4494.33	5304.56	5786.67	7244.94	6026.23	6711.24	6049.52	4607.69	4541.1	4270.48	6837.31	7653.86	7003.99	6364.72	5671.84	7688.13	5468.58	4847.86	3956.81	4207.9	6520.4	6824.18	5815.79
	4955.18	3670.94	5197.48	3728.16	3458.82	3934.11	4826.5	4764.47	3706.97	4287.67	3061.09	3614.03	3723.27	7061.71	4787.74	5048.37	5190.26	4745.16	5222.04	3795.29	5593.37	3840.81	5528.8	5355.09	7004.17	6155.81	4497.95	5314.96	5800.03	7264.02	6036.09	6725.64	6061.5	4608.94	4550.79	4277.14	6844.21	7664.03	7014.31	6380.64	5682.99	7705.04	5474.5	4853.89	3961.81	4209.23	6532.3	6842.9	5825.96
	4962.27	3674.58	5204.83	3734.92	3462.88	3938.65	4836.15	4771.02	3709.93	4292.69	3063.32	3618.89	3728.11	7073.49	4793.83	5055.64	5199.45	4752.06	5232.4	3798.57	5606.69	3844.13	5539.3	5366.54	7011.5	6167.44	4501.55	5325.37	5813.4	7283.08	6045.91	6740.05	6073.46	4610.16	4560.46	4283.8	6851.07	7674.13	7024.59	6396.58	5694.13	7721.92	5480.39	4859.89	3966.81	4210.57	6544.2	6861.62	5836.12
	4969.33	3678.23	5212.16	3741.71	3466.95	3943.17	4845.81	4777.56	3712.88	4297.7	3065.54	3623.76	3732.94	7085.22	4799.92	5062.89	5208.65	4758.94	5242.76	3801.83	5620.01	3847.46	5549.83	5377.98	7018.79	6179.03	4505.14	5335.79	5826.78	7302.11	6055.69	6754.44	6085.41	4611.37	4570.13	4290.46	6857.89	7684.18	7034.82	6412.55	5705.26	7738.75	5486.27	4865.84	3971.79	4211.9	6556.09	6880.34	5846.25
	4976.37	3681.87	5219.46	3748.5	3471.03	3947.68	4855.47	4784.08	3715.82	4302.7	3067.77	3628.62	3737.77	7096.89	4805.99	5070.13	5217.85	4765.81	5253.13	3805.07	5633.34	3850.79	5560.37	5389.42	7026.03	6190.59	4508.72	5346.22	5840.17	7321.13	6065.42	6768.82	6097.34	4612.54	4579.78	4297.12	6864.69	7694.16	7045.02	6428.55	5716.39	7755.53	5492.12	4871.75	3976.77	4213.24	6567.98	6899.06	5856.37
	4983.39	3685.51	5226.75	3755.31	3475.11	3952.17	4865.13	4790.58	3718.75	4307.69	3070	3633.48	3742.6	7108.51	4812.06	5077.34	5227.06	4772.67	5263.5	3808.3	5646.67	3854.12	5570.94	5400.87	7033.22	6202.13	4512.27	5356.66	5853.57	7340.12	6075.12	6783.19	6109.25	4613.69	4589.43	4303.78	6871.45	7704.08	7055.17	6444.58	5727.52	7772.28	5497.95	4877.61	3981.73	4214.58	6579.87	6917.79	5866.47
	4990.39	3689.15	5234.02	3762.13	3479.2	3956.65	4874.79	4797.06	3721.67	4312.66	3072.22	3638.34	3747.42	7120.08	4818.11	5084.54	5236.28	4779.51	5273.87	3811.51	5660	3857.46	5581.53	5412.32	7040.36	6213.63	4515.82	5367.11	5866.97	7359.09	6084.78	6797.56	6121.14	4614.82	4599.06	4310.44	6878.17	7713.94	7065.28	6460.64	5738.63	7788.98	5503.75	4883.44	3986.69	4215.92	6591.74	6936.52	5876.55
	4997.36	3692.8	5241.27	3768.97	3483.29	3961.11	4884.45	4803.53	3724.57	4317.62	3074.45	3643.2	3752.23	7131.58	4824.16	5091.71	5245.5	4786.34	5284.24	3814.69	5673.34	3860.81	5592.14	5423.77	7047.45	6225.11	4519.35	5377.56	5880.38	7378.03	6094.4	6811.91	6133.02	4615.93	4608.68	4317.09	6884.86	7723.74	7075.35	6476.72	5749.74	7805.63	5509.53	4889.22	3991.64	4217.27	6603.61	6955.25	5886.62
	5004.31	3696.44	5248.49	3775.81	3487.38	3965.56	4894.11	4809.98	3727.47	4322.57	3076.67	3648.06	3757.04	7143.04	4830.2	5098.86	5254.73	4793.16	5294.62	3817.86	5686.68	3864.15	5602.78	5435.22	7054.48	6236.55	4522.86	5388.02	5893.8	7396.95	6103.97	6826.25	6144.88	4617.01	4618.29	4323.75	6891.51	7733.47	7085.37	6492.84	5760.85	7822.24	5515.3	4894.96	3996.57	4218.62	6615.48	6973.98	5896.66
	5011.24	3700.08	5255.7	3782.68	3491.49	3969.99	4903.78	4816.41	3730.36	4327.51	3078.89	3652.92	3761.85	7154.43	4836.23	5106	5263.97	4799.97	5305	3821.01	5700.02	3867.51	5613.44	5446.68	7061.47	6247.96	4526.36	5398.49	5907.22	7415.85	6113.51	6840.58	6156.71	4618.06	4627.88	4330.4	6898.13	7743.14	7095.36	6508.98	5771.94	7838.81	5521.03	4900.65	4001.5	4219.97	6627.33	6992.71	5906.69
	5018.14	3703.72	5262.89	3789.55	3495.59	3974.41	4913.44	4822.82	3733.23	4332.43	3081.1	3657.78	3766.65	7165.77	4842.25	5113.11	5273.21	4806.76	5315.38	3824.15	5713.37	3870.86	5624.11	5458.13	7068.41	6259.34	4529.85	5408.97	5920.65	7434.72	6123	6854.9	6168.53	4619.1	4637.46	4337.05	6904.71	7752.75	7105.29	6525.15	5783.03	7855.33	5526.75	4906.31	4006.42	4221.32	6639.18	7011.44	5916.69
	5025.02	3707.36	5270.06	3796.44	3499.7	3978.81	4923.11	4829.21	3736.1	4337.35	3083.32	3662.63	3771.45	7177.06	4848.27	5120.2	5282.46	4813.54	5325.76	3827.26	5726.71	3874.22	5634.81	5469.59	7075.29	6270.68	4533.32	5419.45	5934.09	7453.56	6132.45	6869.21	6180.33	4620.11	4647.03	4343.7	6911.26	7762.29	7115.19	6541.35	5794.11	7871.8	5532.44	4911.92	4011.33	4222.68	6651.02	7030.18	5926.68
	5031.87	3711	5277.2	3803.34	3503.82	3983.2	4932.77	4835.58	3738.95	4342.25	3085.53	3667.48	3776.24	7188.28	4854.27	5127.26	5291.71	4820.3	5336.14	3830.35	5740.06	3877.59	5645.53	5481.04	7082.13	6281.99	4536.78	5429.94	5947.54	7472.38	6141.86	6883.51	6192.1	4621.09	4656.59	4350.34	6917.77	7771.77	7125.04	6557.57	5805.19	7888.23	5538.11	4917.49	4016.23	4224.03	6662.85	7048.91	5936.64
	5038.7	3714.64	5284.33	3810.25	3507.94	3987.57	4942.43	4841.94	3741.79	4347.14	3087.74	3672.33	3781.02	7199.45	4860.26	5134.31	5300.97	4827.06	5346.53	3833.43	5753.42	3880.96	5656.28	5492.5	7088.91	6293.27	4540.22	5440.43	5960.99	7491.16	6151.23	6897.79	6203.86	4622.05	4666.13	4356.99	6924.25	7781.19	7134.85	6573.82	5816.25	7904.61	5543.76	4923.01	4021.11	4225.39	6674.67	7067.64	5946.59
	5045.5	3718.28	5291.44	3817.17	3512.07	3991.93	4952.1	4848.28	3744.63	4352.02	3089.95	3677.18	3785.8	7210.56	4866.25	5141.33	5310.24	4833.79	5356.92	3836.48	5766.77	3884.33	5667.04	5503.96	7095.64	6304.51	4543.64	5450.93	5974.45	7509.92	6160.55	6912.06	6215.59	4622.99	4675.66	4363.63	6930.69	7790.54	7144.61	6590.09	5827.31	7920.94	5549.38	4928.49	4025.99	4226.75	6686.48	7086.37	5956.51
	5052.28	3721.92	5298.52	3824.11	3516.2	3996.27	4961.76	4854.59	3747.45	4356.88	3092.16	3682.03	3790.58	7221.62	4872.22	5148.33	5319.51	4840.52	5367.31	3839.52	5780.13	3887.71	5677.82	5515.42	7102.32	6315.71	4547.06	5461.43	5987.91	7528.65	6169.83	6926.31	6227.3	4623.91	4685.17	4370.27	6937.09	7799.83	7154.32	6606.4	5838.35	7937.23	5554.98	4933.93	4030.85	4228.11	6698.28	7105.09	5966.41
	5059.03	3725.55	5305.58	3831.06	3520.33	4000.6	4971.41	4860.89	3750.26	4361.73	3094.36	3686.87	3795.34	7232.61	4878.19	5155.31	5328.79	4847.23	5377.7	3842.53	5793.49	3891.09	5688.62	5526.87	7108.95	6326.88	4550.45	5471.94	6001.38	7547.36	6179.07	6940.55	6238.98	4624.8	4694.66	4376.9	6943.46	7809.05	7164	6622.72	5849.39	7953.46	5560.56	4939.33	4035.71	4229.48	6710.07	7123.82	5976.3
	5065.76	3729.19	5312.63	3838.03	3524.47	4004.91	4981.07	4867.16	3753.07	4366.57	3096.56	3691.72	3800.11	7243.55	4884.14	5162.26	5338.07	4853.92	5388.1	3845.53	5806.85	3894.47	5699.44	5538.33	7115.53	6338.01	4553.84	5482.45	6014.86	7566.03	6188.26	6954.77	6250.64	4625.67	4704.14	4383.54	6949.79	7818.21	7173.62	6639.07	5860.42	7969.65	5566.11	4944.69	4040.55	4230.84	6721.85	7142.54	5986.15
	5072.46	3732.83	5319.65	3845	3528.62	4009.21	4990.72	4873.42	3755.86	4371.4	3098.76	3696.56	3804.86	7254.43	4890.09	5169.19	5347.35	4860.6	5398.49	3848.5	5820.22	3897.86	5710.29	5549.79	7122.05	6349.1	4557.21	5492.96	6028.34	7584.66	6197.41	6968.98	6262.28	4626.52	4713.61	4390.17	6956.08	7827.31	7183.2	6655.45	5871.44	7985.78	5571.64	4950	4045.38	4232.21	6733.62	7161.25	5995.99
	5079.13	3736.46	5326.65	3851.99	3532.76	4013.49	5000.37	4879.65	3758.64	4376.21	3100.96	3701.39	3809.61	7265.26	4896.02	5176.09	5356.64	4867.27	5408.89	3851.46	5833.58	3901.25	5721.15	5561.25	7128.52	6360.16	4560.56	5503.48	6041.82	7603.27	6206.52	6983.17	6273.89	4627.34	4723.06	4396.79	6962.34	7836.34	7192.74	6671.85	5882.45	8001.87	5577.15	4955.27	4050.2	4233.58	6745.37	7179.96	6005.81
	5085.78	3740.1	5333.63	3858.99	3536.92	4017.75	5010.02	4885.87	3761.42	4381.01	3103.15	3706.23	3814.35	7276.02	4901.95	5182.98	5365.94	4873.92	5419.29	3854.39	5846.95	3904.64	5732.03	5572.7	7134.94	6371.17	4563.9	5514	6055.32	7621.84	6215.58	6997.35	6285.48	4628.15	4732.49	4403.42	6968.56	7845.31	7202.22	6688.28	5893.45	8017.91	5582.63	4960.49	4055.01	4234.96	6757.11	7198.67	6015.6
	5092.4	3743.73	5340.58	3866	3541.07	4022	5019.66	4892.06	3764.18	4385.8	3105.34	3711.06	3819.09	7286.73	4907.87	5189.83	5375.24	4880.55	5429.69	3857.3	5860.32	3908.04	5742.93	5584.16	7141.3	6382.15	4567.23	5524.52	6068.81	7640.38	6224.59	7011.51	6297.04	4628.93	4741.9	4410.04	6974.74	7854.21	7211.67	6704.73	5904.44	8033.89	5588.09	4965.67	4059.81	4236.33	6768.84	7217.37	6025.37
	5098.99	3747.36	5347.52	3873.03	3545.23	4026.23	5029.3	4898.23	3766.94	4390.57	3107.52	3715.89	3823.82	7297.37	4913.78	5196.66	5384.54	4887.17	5440.1	3860.2	5873.69	3911.44	5753.85	5595.61	7147.62	6393.08	4570.54	5535.04	6082.32	7658.89	6233.57	7025.65	6308.57	4629.68	4751.3	4416.66	6980.88	7863.05	7221.06	6721.2	5915.42	8049.82	5593.52	4970.81	4064.59	4237.7	6780.55	7236.07	6035.12
	5105.56	3750.99	5354.43	3880.07	3549.4	4030.45	5038.94	4904.38	3769.68	4395.33	3109.71	3720.71	3828.54	7307.96	4919.67	5203.47	5393.84	4893.78	5450.5	3863.07	5887.06	3914.84	5764.78	5607.06	7153.87	6403.97	4573.84	5545.56	6095.82	7677.36	6242.49	7039.77	6320.08	4630.42	4760.68	4423.27	6986.98	7871.82	7230.41	6737.7	5926.39	8065.7	5598.93	4975.91	4069.36	4239.08	6792.25	7254.76	6044.84
	5112.1	3754.62	5361.32	3887.11	3553.56	4034.65	5048.57	4910.51	3772.41	4400.08	3111.89	3725.53	3833.26	7318.49	4925.56	5210.25	5403.15	4900.36	5460.91	3865.92	5900.44	3918.25	5775.74	5618.51	7160.08	6414.82	4577.13	5556.09	6109.33	7695.8	6251.37	7053.88	6331.56	4631.13	4770.04	4429.88	6993.05	7880.53	7239.71	6754.22	5937.34	8081.53	5604.32	4980.96	4074.12	4240.46	6803.94	7273.45	6054.54
	5118.61	3758.25	5368.19	3894.18	3557.74	4038.83	5058.2	4916.61	3775.14	4404.82	3114.06	3730.35	3837.96	7328.96	4931.44	5217.01	5412.47	4906.94	5471.32	3868.75	5913.81	3921.65	5786.71	5629.96	7166.23	6425.62	4580.4	5566.61	6122.85	7714.19	6260.21	7067.96	6343.01	4631.83	4779.38	4436.48	6999.08	7889.17	7248.96	6770.76	5948.29	8097.31	5609.68	4985.98	4078.87	4241.84	6815.61	7292.12	6064.21
	5125.09	3761.88	5375.03	3901.25	3561.91	4043	5067.82	4922.7	3777.86	4409.54	3116.23	3735.17	3842.66	7339.37	4937.31	5223.73	5421.78	4913.49	5481.73	3871.55	5927.19	3925.06	5797.7	5641.4	7172.33	6436.38	4583.66	5577.13	6136.37	7732.56	6269	7082.03	6354.43	4632.5	4788.7	4443.08	7005.06	7897.74	7258.16	6787.32	5959.22	8113.03	5615.02	4990.94	4083.6	4243.22	6827.26	7310.79	6073.86
	5131.55	3765.5	5381.85	3908.33	3566.09	4047.15	5077.43	4928.76	3780.56	4414.24	3118.4	3739.98	3847.36	7349.72	4943.17	5230.44	5431.1	4920.03	5492.14	3874.34	5940.56	3928.48	5808.71	5652.85	7178.37	6447.1	4586.9	5587.66	6149.89	7750.88	6277.74	7096.08	6365.82	4633.15	4798	4449.68	7011.01	7906.25	7267.32	6803.91	5970.14	8128.7	5620.34	4995.87	4088.32	4244.61	6838.89	7329.45	6083.49
	5137.97	3769.13	5388.65	3915.43	3570.27	4051.29	5087.04	4934.79	3783.26	4418.94	3120.57	3744.78	3852.04	7360.01	4949.01	5237.11	5440.42	4926.56	5502.55	3877.1	5953.94	3931.89	5819.73	5664.29	7184.36	6457.77	4590.13	5598.18	6163.42	7769.16	6286.44	7110.1	6377.18	4633.77	4807.29	4456.27	7016.93	7914.7	7276.42	6820.52	5981.05	8144.31	5625.63	5000.75	4093.03	4245.99	6850.51	7348.11	6093.09
	5144.37	3772.75	5395.43	3922.54	3574.46	4055.41	5096.64	4940.81	3785.95	4423.62	3122.73	3749.59	3856.72	7370.24	4954.85	5243.76	5449.75	4933.06	5512.96	3879.84	5967.32	3935.31	5830.77	5675.73	7190.29	6468.4	4593.35	5608.7	6176.95	7787.41	6295.09	7124.11	6388.51	4634.38	4816.55	4462.86	7022.8	7923.08	7285.48	6837.14	5991.95	8159.87	5630.89	5005.59	4097.72	4247.38	6862.12	7366.75	6102.66
	5150.74	3776.37	5402.19	3929.66	3578.65	4059.51	5106.24	4946.79	3788.62	4428.28	3124.88	3754.39	3861.39	7380.41	4960.68	5250.38	5459.08	4939.55	5523.38	3882.56	5980.7	3938.73	5841.83	5687.16	7196.17	6478.98	4596.55	5619.22	6190.48	7805.61	6303.7	7138.09	6399.81	4634.96	4825.79	4469.44	7028.63	7931.39	7294.49	6853.79	6002.83	8175.38	5636.13	5010.38	4102.4	4248.77	6873.7	7385.38	6112.21
	5157.08	3779.99	5408.92	3936.79	3582.84	4063.6	5115.82	4952.76	3791.29	4432.93	3127.03	3759.18	3866.05	7390.52	4966.5	5256.97	5468.4	4946.03	5533.8	3885.26	5994.08	3942.16	5852.9	5698.59	7202	6489.51	4599.74	5629.73	6204.02	7823.78	6312.26	7152.05	6411.08	4635.53	4835.01	4476.01	7034.42	7939.64	7303.45	6870.46	6013.7	8190.83	5641.35	5015.13	4107.07	4250.16	6885.27	7404.01	6121.73
	5163.39	3783.61	5415.62	3943.93	3587.04	4067.67	5125.4	4958.7	3793.95	4437.57	3129.18	3763.97	3870.71	7400.56	4972.31	5263.54	5477.74	4952.49	5544.21	3887.93	6007.46	3945.58	5863.99	5710.02	7207.77	6499.99	4602.91	5640.24	6217.56	7841.9	6320.77	7165.99	6422.32	4636.07	4844.21	4482.59	7040.17	7947.82	7312.36	6887.15	6024.56	8206.22	5646.54	5019.84	4111.72	4251.55	6896.81	7422.62	6131.23
	5169.67	3787.23	5422.31	3951.08	3591.23	4071.73	5134.98	4964.62	3796.61	4442.19	3131.33	3768.76	3875.35	7410.55	4978.1	5270.07	5487.07	4958.92	5554.63	3890.58	6020.84	3949.01	5875.1	5721.45	7213.48	6510.43	4606.08	5650.75	6231.1	7859.98	6329.23	7179.91	6433.52	4636.59	4853.38	4489.15	7045.88	7955.93	7321.22	6903.86	6035.4	8221.55	5651.71	5024.51	4116.36	4252.94	6908.34	7441.22	6140.7
	5175.91	3790.85	5428.97	3958.25	3595.44	4075.77	5144.54	4970.51	3799.25	4446.8	3133.46	3773.54	3879.99	7420.48	4983.89	5276.58	5496.4	4965.35	5565.05	3893.21	6034.22	3952.44	5886.22	5732.87	7219.14	6520.81	4609.23	5661.25	6244.65	7878.01	6337.65	7193.8	6444.69	4637.09	4862.54	4495.71	7051.56	7963.98	7330.03	6920.59	6046.23	8236.83	5656.85	5029.13	4120.98	4254.34	6919.85	7459.81	6150.14
	5182.13	3794.46	5435.6	3965.42	3599.64	4079.79	5154.1	4976.38	3801.88	4451.4	3135.6	3778.31	3884.62	7430.34	4989.67	5283.06	5505.74	4971.75	5575.47	3895.81	6047.6	3955.87	5897.35	5744.28	7224.75	6531.15	4612.36	5671.75	6258.2	7896	6346.01	7207.67	6455.83	4637.58	4871.67	4502.26	7057.19	7971.96	7338.79	6937.34	6057.04	8252.05	5661.97	5033.71	4125.59	4255.73	6931.33	7478.39	6159.55
	5188.32	3798.07	5442.22	3972.61	3603.85	4083.79	5163.64	4982.22	3804.51	4455.98	3137.73	3783.09	3889.24	7440.14	4995.43	5289.51	5515.07	4978.14	5585.89	3898.4	6060.98	3959.3	5908.5	5755.69	7230.29	6541.43	4615.48	5682.25	6271.75	7913.95	6354.33	7221.51	6466.93	4638.04	4880.78	4508.81	7062.78	7979.88	7347.49	6954.1	6067.84	8267.22	5667.06	5038.24	4130.19	4257.13	6942.8	7496.95	6168.94
	5194.48	3801.69	5448.81	3979.81	3608.06	4087.78	5173.18	4988.04	3807.12	4460.54	3139.85	3787.85	3893.85	7449.89	5001.19	5295.93	5524.41	4984.51	5596.32	3900.95	6074.36	3962.73	5919.67	5767.1	7235.79	6551.67	4618.59	5692.74	6285.3	7931.85	6362.6	7235.33	6477.99	4638.48	4889.86	4515.35	7068.33	7987.73	7356.15	6970.89	6078.63	8282.32	5672.12	5042.74	4134.77	4258.53	6954.24	7515.5	6178.3
	5200.6	3805.29	5455.37	3987.02	3612.27	4091.75	5182.71	4993.83	3809.73	4465.1	3141.97	3792.61	3898.45	7459.57	5006.93	5302.32	5533.75	4990.86	5606.74	3903.49	6087.74	3966.17	5930.85	5778.51	7241.22	6561.85	4621.69	5703.22	6298.86	7949.71	6370.82	7249.13	6489.02	4638.9	4898.92	4521.89	7073.83	7995.51	7364.75	6987.69	6089.4	8297.36	5677.17	5047.18	4139.33	4259.93	6965.66	7534.04	6187.63
	5206.7	3808.9	5461.91	3994.24	3616.49	4095.71	5192.22	4999.6	3812.33	4469.63	3144.09	3797.37	3903.04	7469.18	5012.67	5308.68	5543.09	4997.19	5617.17	3906	6101.12	3969.6	5942.04	5789.9	7246.6	6571.97	4624.77	5713.7	6312.41	7967.52	6379	7262.89	6500.01	4639.3	4907.95	4528.42	7079.3	8003.23	7373.31	7004.51	6100.15	8312.35	5682.18	5051.59	4143.88	4261.33	6977.06	7552.56	6196.93
	5212.76	3812.51	5468.43	4001.47	3620.71	4099.65	5201.73	5005.34	3814.92	4474.15	3146.2	3802.12	3907.62	7478.74	5018.39	5315	5552.43	5003.5	5627.59	3908.48	6114.5	3973.04	5953.25	5801.3	7251.92	6582.04	4627.84	5724.17	6325.97	7985.28	6387.12	7276.63	6510.97	4639.68	4916.96	4534.94	7084.73	8010.87	7381.81	7021.34	6110.89	8327.28	5687.17	5055.95	4148.41	4262.73	6988.43	7571.07	6206.2
	5218.79	3816.11	5474.92	4008.71	3624.93	4103.57	5211.22	5011.05	3817.5	4478.66	3148.3	3806.86	3912.2	7488.23	5024.11	5321.3	5561.76	5009.8	5638.02	3910.95	6127.88	3976.48	5964.47	5812.68	7257.19	6592.06	4630.9	5734.63	6339.53	8002.99	6395.19	7290.35	6521.89	4640.04	4925.95	4541.46	7090.11	8018.45	7390.26	7038.19	6121.62	8342.14	5692.14	5060.27	4152.93	4264.13	6999.78	7589.56	6215.44
	5224.79	3819.71	5481.38	4015.96	3629.15	4107.47	5220.71	5016.73	3820.07	4483.15	3150.4	3811.6	3916.76	7497.67	5029.81	5327.57	5571.1	5016.07	5648.45	3913.38	6141.25	3979.92	5975.7	5824.06	7262.4	6602.02	4633.94	5745.08	6353.09	8020.65	6403.22	7304.03	6532.77	4640.38	4934.91	4547.96	7095.45	8025.97	7398.65	7055.06	6132.32	8356.95	5697.08	5064.55	4157.43	4265.53	7011.11	7608.04	6224.65
	5230.76	3823.31	5487.82	4023.22	3633.38	4111.36	5230.18	5022.39	3822.64	4487.63	3152.49	3816.34	3921.31	7507.04	5035.5	5333.8	5580.44	5022.33	5658.87	3915.8	6154.63	3983.36	5986.95	5835.44	7267.55	6611.93	4636.97	5755.53	6366.65	8038.26	6411.19	7317.69	6543.61	4640.7	4943.84	4554.46	7100.75	8033.42	7406.99	7071.95	6143.01	8371.69	5701.99	5068.78	4161.91	4266.94	7022.41	7626.5	6233.83
	5236.69	3826.91	5494.24	4030.5	3637.6	4115.23	5239.64	5028.02	3825.19	4492.09	3154.58	3821.06	3925.86	7516.34	5041.18	5340.01	5589.78	5028.57	5669.3	3918.18	6168.01	3986.8	5998.21	5846.81	7272.65	6621.78	4639.99	5765.97	6380.21	8055.82	6419.12	7331.32	6554.41	4641	4952.74	4560.96	7106.01	8040.79	7415.28	7088.85	6153.69	8386.37	5706.88	5072.97	4166.38	4268.34	7033.69	7644.94	6242.99
	5242.59	3830.5	5500.63	4037.78	3641.83	4119.08	5249.08	5033.63	3827.74	4496.54	3156.66	3825.78	3930.39	7525.59	5046.85	5346.18	5599.11	5034.79	5679.73	3920.55	6181.38	3990.25	6009.48	5858.17	7277.68	6631.57	4643	5776.4	6393.77	8073.33	6426.99	7344.92	6565.17	4641.29	4961.62	4567.44	7111.22	8048.11	7423.52	7105.76	6164.34	8400.99	5711.74	5077.12	4170.83	4269.75	7044.93	7663.37	6252.11
	5248.46	3834.1	5507	4045.07	3646.06	4122.92	5258.52	5039.2	3830.28	4500.97	3158.73	3830.5	3934.92	7534.77	5052.51	5352.32	5608.45	5040.99	5690.16	3922.89	6194.75	3993.69	6020.76	5869.53	7282.66	6641.3	4645.99	5786.81	6407.33	8090.79	6434.82	7358.49	6575.9	4641.55	4970.47	4573.92	7116.39	8055.35	7431.7	7122.69	6174.98	8415.55	5716.58	5081.23	4175.27	4271.16	7056.16	7681.77	6261.2
	5254.29	3837.69	5513.34	4052.37	3650.3	4126.74	5267.94	5044.75	3832.81	4505.38	3160.8	3835.21	3939.43	7543.88	5058.16	5358.42	5617.78	5047.17	5700.59	3925.2	6208.12	3997.13	6032.05	5880.88	7287.59	6650.98	4648.97	5797.22	6420.89	8108.19	6442.59	7372.03	6586.58	4641.8	4979.3	4580.39	7121.52	8062.53	7439.83	7139.63	6185.6	8430.04	5721.39	5085.29	4179.69	4272.56	7067.35	7700.16	6270.26
	5260.09	3841.27	5519.66	4059.69	3654.53	4130.54	5277.34	5050.27	3835.34	4509.78	3162.87	3839.91	3943.93	7552.94	5063.8	5364.5	5627.12	5053.33	5711.02	3927.49	6221.49	4000.58	6043.36	5892.22	7292.45	6660.6	4651.93	5807.62	6434.46	8125.54	6450.31	7385.54	6597.22	4642.02	4988.09	4586.85	7126.61	8069.64	7447.91	7156.59	6196.2	8444.47	5726.18	5089.31	4184.09	4273.97	7078.52	7718.53	6279.29
	5265.86	3844.86	5525.95	4067.01	3658.77	4134.32	5286.74	5055.76	3837.85	4514.17	3164.93	3844.6	3948.43	7561.93	5069.42	5370.54	5636.45	5059.46	5721.45	3929.75	6234.86	4004.02	6054.67	5903.55	7297.26	6670.16	4654.89	5818.01	6448.02	8142.84	6457.98	7399.02	6607.82	4642.23	4996.86	4593.3	7131.65	8076.68	7455.93	7173.56	6206.79	8458.84	5730.93	5093.29	4188.47	4275.38	7089.66	7736.88	6288.28
	5271.59	3848.44	5532.22	4074.34	3663.01	4138.09	5296.11	5061.22	3840.36	4518.53	3166.98	3849.29	3952.91	7570.86	5075.04	5376.55	5645.77	5065.58	5731.88	3931.99	6248.23	4007.47	6065.99	5914.88	7302.01	6679.66	4657.83	5828.38	6461.58	8160.08	6465.6	7412.47	6618.38	4642.42	5005.6	4599.75	7136.65	8083.65	7463.9	7190.54	6217.35	8473.14	5735.67	5097.23	4192.84	4276.79	7100.77	7755.2	6297.24
	5277.29	3852.02	5538.46	4081.68	3667.25	4141.84	5305.48	5066.66	3842.86	4522.89	3169.02	3853.98	3957.39	7579.72	5080.64	5382.52	5655.1	5071.68	5742.3	3934.21	6261.59	4010.91	6077.33	5926.2	7306.71	6689.1	4660.75	5838.74	6475.14	8177.27	6473.17	7425.89	6628.9	4642.59	5014.31	4606.18	7141.61	8090.55	7471.81	7207.54	6227.9	8487.38	5740.37	5101.12	4197.19	4278.2	7111.86	7773.51	6306.18
	5282.96	3855.6	5544.68	4089.03	3671.49	4145.58	5314.83	5072.06	3845.35	4527.22	3171.06	3858.65	3961.85	7588.53	5086.23	5388.47	5664.42	5077.76	5752.73	3936.4	6274.95	4014.36	6088.67	5937.51	7311.34	6698.48	4663.67	5849.1	6488.7	8194.4	6480.69	7439.28	6639.37	4642.74	5022.99	4612.61	7146.52	8097.39	7479.66	7224.54	6238.43	8501.56	5745.05	5104.98	4201.52	4279.61	7122.91	7791.8	6315.08
	5288.59	3859.17	5550.87	4096.39	3675.73	4149.3	5324.16	5077.43	3847.84	4531.54	3173.1	3863.32	3966.31	7597.27	5091.81	5394.38	5673.74	5083.82	5763.15	3938.56	6288.31	4017.8	6100.02	5948.81	7315.92	6707.8	4666.57	5859.44	6502.26	8211.47	6488.16	7452.64	6649.81	4642.87	5031.64	4619.02	7151.4	8104.16	7487.46	7241.56	6248.94	8515.67	5749.7	5108.8	4205.84	4281.02	7133.94	7810.06	6323.94
	5294.18	3862.74	5557.04	4103.76	3679.97	4153	5333.48	5082.78	3850.31	4535.84	3175.12	3867.99	3970.75	7605.94	5097.38	5400.26	5683.06	5089.85	5773.57	3940.71	6301.66	4021.25	6111.38	5960.11	7320.44	6717.06	4669.46	5869.76	6515.81	8228.49	6495.57	7465.97	6660.2	4642.99	5040.26	4625.43	7156.23	8110.86	7495.21	7258.59	6259.43	8529.71	5754.32	5112.57	4210.14	4282.43	7144.93	7828.3	6332.78
	5299.75	3866.31	5563.18	4111.14	3684.21	4156.68	5342.78	5088.09	3852.78	4540.13	3177.14	3872.64	3975.19	7614.55	5102.94	5406.1	5692.37	5095.87	5783.99	3942.82	6315.01	4024.7	6122.74	5971.39	7324.91	6726.26	4672.33	5880.08	6529.37	8245.46	6502.93	7479.26	6670.55	4643.09	5048.85	4631.82	7161.01	8117.49	7502.9	7275.63	6269.89	8543.69	5758.92	5116.31	4214.42	4283.83	7155.89	7846.52	6341.58
	5305.27	3869.88	5569.31	4118.52	3688.46	4160.35	5352.06	5093.38	3855.24	4544.4	3179.16	3877.29	3979.61	7623.1	5108.48	5411.91	5701.68	5101.86	5794.41	3944.91	6328.36	4028.14	6134.11	5982.67	7329.31	6735.39	4675.19	5890.38	6542.92	8262.36	6510.25	7492.53	6680.86	4643.16	5057.41	4638.21	7165.75	8124.05	7510.53	7292.68	6280.34	8557.61	5763.49	5120.01	4218.68	4285.24	7166.83	7864.71	6350.34
	5310.77	3873.44	5575.4	4125.91	3692.7	4164	5361.33	5098.63	3857.69	4548.65	3181.17	3881.93	3984.03	7631.58	5114.01	5417.69	5710.99	5107.83	5804.82	3946.98	6341.7	4031.59	6145.49	5993.94	7333.66	6744.47	4678.04	5900.66	6556.48	8279.2	6517.5	7505.76	6691.13	4643.22	5065.93	4644.58	7170.45	8130.55	7518.11	7309.74	6290.77	8571.46	5768.03	5123.66	4222.93	4286.65	7177.73	7882.88	6359.08
	5316.22	3876.99	5581.47	4133.32	3696.95	4167.63	5370.58	5103.85	3860.13	4552.89	3183.17	3886.57	3988.43	7640.01	5119.54	5423.44	5720.29	5113.78	5815.24	3949.02	6355.04	4035.04	6156.87	6005.2	7337.95	6753.48	4680.87	5910.94	6570.03	8295.99	6524.71	7518.96	6701.35	4643.27	5074.43	4650.94	7175.11	8136.97	7525.63	7326.82	6301.18	8585.24	5772.55	5127.28	4227.16	4288.06	7188.59	7901.02	6367.78
	5321.65	3880.55	5587.52	4140.73	3701.19	4171.25	5379.82	5109.04	3862.57	4557.1	3185.16	3891.2	3992.83	7648.36	5125.04	5429.15	5729.59	5119.71	5825.64	3951.04	6368.38	4038.49	6168.26	6016.45	7342.18	6762.43	4683.69	5921.19	6583.57	8312.72	6531.87	7532.12	6711.53	4643.29	5082.9	4657.29	7179.72	8143.33	7533.1	7343.89	6311.57	8598.95	5777.03	5130.87	4231.36	4289.46	7199.43	7919.14	6376.44
	5327.03	3884.1	5593.55	4148.14	3705.44	4174.85	5389.03	5114.2	3864.99	4561.31	3187.15	3895.82	3997.21	7656.66	5130.54	5434.83	5738.88	5125.61	5836.05	3953.03	6381.71	4041.93	6179.65	6027.69	7346.36	6771.32	4686.49	5931.44	6597.12	8329.38	6538.97	7545.26	6721.66	4643.3	5091.33	4663.63	7184.29	8149.62	7540.51	7360.98	6321.93	8612.6	5781.49	5134.41	4235.56	4290.87	7210.23	7937.24	6385.07
	5332.38	3887.64	5599.55	4155.57	3709.68	4178.44	5398.23	5119.33	3867.41	4565.49	3189.13	3900.44	4001.59	7664.88	5136.02	5440.47	5748.16	5131.5	5846.45	3955	6395.03	4045.38	6191.05	6038.91	7350.48	6780.15	4689.28	5941.66	6610.66	8345.99	6546.02	7558.36	6731.75	4643.29	5099.73	4669.96	7188.82	8155.83	7547.86	7378.08	6332.27	8626.19	5785.92	5137.92	4239.73	4292.27	7221	7955.3	6393.67
	5337.7	3891.19	5605.53	4163	3713.93	4182.01	5407.41	5124.43	3869.82	4569.65	3191.1	3905.04	4005.96	7673.05	5141.5	5446.08	5757.45	5137.36	5856.85	3956.95	6408.35	4048.83	6202.45	6050.13	7354.54	6788.91	4692.06	5951.87	6624.2	8362.53	6553.01	7571.43	6741.8	4643.26	5108.1	4676.28	7193.3	8161.98	7555.15	7395.18	6342.6	8639.7	5790.32	5141.38	4243.88	4293.68	7231.74	7973.34	6402.23
	5342.98	3894.73	5611.48	4170.44	3718.17	4185.56	5416.57	5129.49	3872.23	4573.8	3193.07	3909.64	4010.31	7681.15	5146.96	5451.66	5766.72	5143.2	5867.24	3958.87	6421.67	4052.27	6213.86	6061.34	7358.54	6797.61	4694.82	5962.07	6637.74	8379.02	6559.96	7584.46	6751.8	4643.22	5116.43	4682.58	7197.74	8168.06	7562.39	7412.29	6352.9	8653.15	5794.7	5144.82	4248.02	4295.08	7242.44	7991.35	6410.76
	5348.22	3898.26	5617.41	4177.89	3722.42	4189.09	5425.71	5134.53	3874.62	4577.93	3195.03	3914.24	4014.66	7689.19	5152.4	5457.2	5775.99	5149.01	5877.63	3960.76	6434.98	4055.72	6225.26	6072.54	7362.49	6806.25	4697.57	5972.25	6651.27	8395.44	6566.85	7597.46	6761.76	4643.15	5124.74	4688.87	7202.13	8174.07	7569.57	7429.41	6363.17	8666.53	5799.04	5148.21	4252.14	4296.48	7253.1	8009.34	6419.25
	5353.43	3901.79	5623.32	4185.34	3726.66	4192.61	5434.83	5139.53	3877.01	4582.05	3196.98	3918.82	4019	7697.16	5157.84	5462.71	5785.25	5154.8	5888.01	3962.63	6448.28	4059.16	6236.67	6083.72	7366.37	6814.82	4700.31	5982.41	6664.8	8411.8	6573.68	7610.43	6771.67	4643.08	5133	4695.15	7206.48	8180.02	7576.69	7446.54	6373.43	8679.84	5803.36	5151.57	4256.24	4297.88	7263.73	8027.29	6427.7
	5358.6	3905.32	5629.2	4192.8	3730.91	4196.11	5443.93	5144.49	3879.39	4586.14	3198.93	3923.4	4023.32	7705.07	5163.26	5468.19	5794.51	5160.57	5898.39	3964.48	6461.58	4062.61	6248.08	6094.9	7370.2	6823.32	4703.03	5992.55	6678.33	8428.09	6580.47	7623.36	6781.54	4642.98	5141.24	4701.41	7210.79	8185.89	7583.75	7463.67	6383.66	8693.08	5807.65	5154.9	4260.32	4299.28	7274.33	8045.22	6436.12
	5363.74	3908.84	5635.06	4200.27	3735.15	4199.6	5453.01	5149.43	3881.76	4590.22	3200.87	3927.97	4027.64	7712.91	5168.67	5473.63	5803.76	5166.32	5908.76	3966.3	6474.87	4066.05	6259.49	6106.06	7373.97	6831.77	4705.73	6002.68	6691.85	8444.32	6587.2	7636.26	6791.36	4642.87	5149.44	4707.66	7215.06	8191.69	7590.75	7480.8	6393.87	8706.26	5811.91	5158.18	4264.38	4300.67	7284.88	8063.11	6444.51
	5368.84	3912.36	5640.89	4207.74	3739.39	4203.07	5462.07	5154.33	3884.13	4594.28	3202.8	3932.54	4031.95	7720.7	5174.06	5479.03	5813	5172.04	5919.13	3968.09	6488.16	4069.5	6270.91	6117.21	7377.69	6840.14	4708.43	6012.79	6705.37	8460.49	6593.88	7649.13	6801.14	4642.73	5157.6	4713.9	7219.28	8197.42	7597.7	7497.94	6404.05	8719.36	5816.14	5161.44	4268.42	4302.07	7295.4	8080.98	6452.85
	5373.9	3915.87	5646.71	4215.22	3743.63	4206.52	5471.11	5159.2	3886.48	4598.32	3204.73	3937.09	4036.25	7728.41	5179.45	5484.4	5822.24	5177.73	5929.49	3969.87	6501.44	4072.94	6282.32	6128.35	7381.34	6848.45	4711.1	6022.88	6718.89	8476.59	6600.5	7661.96	6810.87	4642.59	5165.73	4720.12	7223.45	8203.09	7604.59	7515.09	6414.21	8732.4	5820.34	5164.66	4272.44	4303.46	7305.89	8098.81	6461.16
	5378.92	3919.38	5652.5	4222.71	3747.87	4209.96	5480.13	5164.03	3888.83	4602.34	3206.64	3941.64	4040.54	7736.06	5184.82	5489.74	5831.47	5183.41	5939.84	3971.61	6514.71	4076.38	6293.73	6139.48	7384.94	6856.7	4713.77	6032.95	6732.4	8492.62	6607.07	7674.75	6820.56	4642.42	5173.83	4726.33	7227.58	8208.68	7611.41	7532.23	6424.35	8745.36	5824.51	5167.84	4276.45	4304.85	7316.33	8116.61	6469.44
	5383.91	3922.88	5658.26	4230.2	3752.11	4213.38	5489.12	5168.83	3891.17	4606.34	3208.55	3946.18	4044.82	7743.65	5190.17	5495.04	5840.69	5189.06	5950.19	3973.34	6527.98	4079.83	6305.14	6150.59	7388.48	6864.87	4716.42	6043	6745.9	8508.59	6613.58	7687.51	6830.2	4642.24	5181.89	4732.53	7231.67	8214.21	7618.18	7549.39	6434.46	8758.26	5828.65	5170.99	4280.43	4306.24	7326.74	8134.38	6477.67
	5388.86	3926.38	5664.01	4237.7	3756.35	4216.79	5498.09	5173.6	3893.5	4610.32	3210.46	3950.71	4049.09	7751.17	5195.52	5500.31	5849.9	5194.68	5960.53	3975.03	6541.24	4083.27	6316.55	6161.69	7391.97	6872.99	4719.05	6053.03	6759.4	8524.49	6620.05	7700.23	6839.79	4642.05	5189.91	4738.7	7235.72	8219.66	7624.89	7566.54	6444.55	8771.08	5832.76	5174.11	4284.4	4307.63	7337.1	8152.12	6485.87
	5393.77	3929.87	5669.73	4245.2	3760.58	4220.18	5507.04	5178.33	3895.83	4614.29	3212.35	3955.24	4053.35	7758.63	5200.85	5505.54	5859.1	5200.28	5970.87	3976.71	6554.49	4086.71	6327.96	6172.78	7395.39	6881.03	4721.67	6063.04	6772.9	8540.32	6626.45	7712.92	6849.34	4641.84	5197.9	4744.87	7239.72	8225.05	7631.54	7583.7	6454.61	8783.84	5836.85	5177.19	4288.34	4309.01	7347.43	8169.82	6494.03
	5398.65	3933.36	5675.43	4252.71	3764.82	4223.55	5515.97	5183.02	3898.15	4618.23	3214.24	3959.75	4057.6	7766.03	5206.16	5510.74	5868.3	5205.85	5981.19	3978.36	6567.73	4090.15	6339.36	6183.86	7398.76	6889.01	4724.27	6073.03	6786.39	8556.09	6632.81	7725.57	6858.83	4641.61	5205.85	4751.02	7243.67	8230.36	7638.13	7600.86	6464.65	8796.52	5840.9	5180.24	4292.27	4310.39	7357.72	8187.49	6502.16
	5403.49	3936.84	5681.11	4260.22	3769.05	4226.91	5524.87	5187.69	3900.46	4622.16	3216.12	3964.26	4061.85	7773.36	5211.47	5515.9	5877.49	5211.4	5991.51	3979.98	6580.97	4093.59	6350.76	6194.92	7402.07	6896.92	4726.86	6083	6799.87	8571.79	6639.11	7738.18	6868.28	4641.36	5213.76	4757.15	7247.58	8235.61	7644.66	7618.02	6474.66	8809.13	5844.92	5183.26	4296.18	4311.77	7367.97	8205.12	6510.24
	5408.29	3940.32	5686.76	4267.74	3773.28	4230.25	5533.75	5192.31	3902.76	4626.06	3217.99	3968.77	4066.08	7780.62	5216.76	5521.03	5886.66	5216.93	6001.82	3981.58	6594.2	4097.02	6362.15	6205.96	7405.32	6904.76	4729.44	6092.95	6813.35	8587.41	6645.35	7750.76	6877.69	4641.1	5221.64	4763.27	7251.45	8240.78	7651.13	7635.18	6484.64	8821.68	5848.92	5186.25	4300.06	4313.15	7378.17	8222.72	6518.29
	5413.05	3943.79	5692.39	4275.26	3777.51	4233.57	5542.61	5196.9	3905.05	4629.95	3219.85	3973.26	4070.3	7787.83	5222.03	5526.12	5895.83	5222.43	6012.12	3983.16	6607.42	4100.46	6373.55	6217	7408.52	6912.53	4732	6102.87	6826.82	8602.97	6651.54	7763.3	6887.04	4640.82	5229.48	4769.37	7255.27	8245.89	7657.54	7652.34	6494.6	8834.15	5852.88	5189.2	4303.93	4314.52	7388.34	8240.29	6526.29
	5417.77	3947.26	5698	4282.79	3781.73	4236.88	5551.44	5201.46	3907.34	4633.82	3221.71	3977.74	4074.52	7794.96	5227.3	5531.18	5904.99	5227.9	6022.42	3984.71	6620.63	4103.9	6384.93	6228.02	7411.65	6920.24	4734.54	6112.78	6840.29	8618.46	6657.68	7775.81	6896.35	4640.53	5237.28	4775.45	7259.05	8250.92	7663.89	7669.51	6504.53	8846.55	5856.81	5192.13	4307.78	4315.89	7398.46	8257.81	6534.26
	5422.46	3950.72	5703.58	4290.32	3785.95	4240.18	5560.24	5205.98	3909.62	4637.67	3223.55	3982.22	4078.72	7802.03	5232.54	5536.2	5914.13	5233.35	6032.7	3986.24	6633.83	4107.33	6396.31	6239.02	7414.73	6927.87	4737.07	6122.66	6853.75	8633.88	6663.76	7788.28	6905.61	4640.22	5245.04	4781.52	7262.79	8255.89	7670.17	7686.67	6514.44	8858.87	5860.71	5195.02	4311.6	4317.26	7408.54	8275.3	6542.19
	5427.11	3954.17	5709.15	4297.86	3790.18	4243.46	5569.02	5210.46	3911.89	4641.5	3225.39	3986.69	4082.92	7809.04	5237.78	5541.19	5923.27	5238.77	6042.98	3987.75	6647.02	4110.76	6407.69	6250.01	7417.75	6935.44	4739.59	6132.51	6867.21	8649.22	6669.78	7800.71	6914.82	4639.9	5252.76	4787.57	7266.48	8260.78	7676.4	7703.83	6524.32	8871.13	5864.58	5197.88	4315.41	4318.62	7418.58	8292.75	6550.09
	5431.72	3957.62	5714.69	4305.4	3794.39	4246.72	5577.78	5214.91	3914.16	4645.3	3227.23	3991.15	4087.1	7815.99	5243	5546.14	5932.39	5244.17	6053.24	3989.22	6660.2	4114.19	6419.06	6260.99	7420.72	6942.94	4742.09	6142.35	6880.66	8664.5	6675.75	7813.1	6923.98	4639.56	5260.45	4793.6	7270.12	8265.6	7682.57	7720.99	6534.17	8883.31	5868.42	5200.71	4319.19	4319.98	7428.58	8310.17	6557.94
	5436.29	3961.06	5720.21	4312.94	3798.61	4249.96	5586.5	5219.32	3916.41	4649.09	3229.05	3995.6	4091.28	7822.87	5248.21	5551.06	5941.51	5249.53	6063.5	3990.68	6673.38	4117.63	6430.42	6271.95	7423.62	6950.37	4744.57	6152.16	6894.1	8679.7	6681.67	7825.45	6933.1	4639.2	5268.09	4799.62	7273.72	8270.36	7688.67	7738.15	6543.99	8895.42	5872.23	5203.52	4322.96	4321.34	7438.53	8327.54	6565.75
	5440.82	3964.5	5725.71	4320.49	3802.82	4253.2	5595.21	5223.69	3918.66	4652.86	3230.86	4000.04	4095.45	7829.68	5253.4	5555.94	5950.61	5254.88	6073.74	3992.11	6686.54	4121.05	6441.77	6282.89	7426.47	6957.72	4747.04	6161.94	6907.53	8694.83	6687.53	7837.77	6942.16	4638.83	5275.7	4805.61	7277.28	8275.04	7694.71	7755.3	6553.79	8907.45	5876.01	5206.29	4326.7	4322.69	7448.43	8344.88	6573.52
	5445.31	3967.93	5731.19	4328.04	3807.03	4256.41	5603.88	5228.03	3920.9	4656.61	3232.67	4004.48	4099.6	7836.43	5258.58	5560.78	5959.7	5260.19	6083.98	3993.52	6699.69	4124.48	6453.11	6293.82	7429.26	6965.01	4749.49	6171.7	6920.96	8709.88	6693.33	7850.04	6951.18	4638.45	5283.26	4811.59	7280.79	8279.66	7700.69	7772.45	6563.56	8919.42	5879.76	5209.03	4330.43	4324.04	7458.29	8362.17	6581.25
	5449.76	3971.36	5736.64	4335.6	3811.23	4259.61	5612.53	5232.33	3923.14	4660.33	3234.47	4008.91	4103.75	7843.12	5263.74	5565.59	5968.78	5265.48	6094.2	3994.9	6712.84	4127.91	6464.45	6304.73	7431.99	6972.23	4751.93	6181.44	6934.37	8724.87	6699.08	7862.28	6960.14	4638.05	5290.79	4817.55	7284.26	8284.2	7706.61	7789.6	6573.3	8931.31	5883.47	5211.75	4334.13	4325.39	7468.11	8379.43	6588.94
	5454.18	3974.77	5742.08	4343.15	3815.44	4262.8	5621.15	5236.59	3925.36	4664.04	3236.26	4013.32	4107.89	7849.74	5268.89	5570.36	5977.85	5270.74	6104.41	3996.26	6725.97	4131.33	6475.77	6315.62	7434.67	6979.37	4754.36	6191.15	6947.78	8739.77	6704.77	7874.48	6969.06	4637.63	5298.27	4823.49	7287.68	8288.67	7712.47	7806.74	6583.01	8943.12	5887.16	5214.44	4337.81	4326.73	7477.88	8396.64	6596.59
	5458.55	3978.19	5747.49	4350.71	3819.63	4265.96	5629.74	5240.81	3927.58	4667.72	3238.04	4017.73	4112.02	7856.29	5274.02	5575.1	5986.9	5275.98	6114.62	3997.59	6739.09	4134.75	6487.08	6326.5	7437.29	6986.45	4756.76	6200.83	6961.19	8754.6	6710.41	7886.64	6977.92	4637.2	5305.72	4829.42	7291.06	8293.07	7718.26	7823.88	6592.69	8954.86	5890.81	5217.1	4341.47	4328.07	7487.6	8413.81	6604.2
	5462.89	3981.59	5752.88	4358.28	3823.83	4269.12	5638.3	5245	3929.79	4671.39	3239.82	4022.13	4116.14	7862.78	5279.14	5579.8	5995.94	5281.18	6124.81	3998.9	6752.2	4138.17	6498.39	6337.37	7439.85	6993.45	4759.15	6210.49	6974.58	8769.36	6716	7898.76	6986.73	4636.76	5313.12	4835.32	7294.39	8297.41	7723.99	7841.02	6602.34	8966.53	5894.43	5219.73	4345.11	4329.4	7497.28	8430.94	6611.77
	5467.18	3984.99	5758.25	4365.84	3828.02	4272.26	5646.83	5249.14	3932	4675.03	3241.58	4026.52	4120.26	7869.21	5284.25	5584.46	6004.97	5286.36	6134.98	4000.19	6765.3	4141.59	6509.68	6348.21	7442.35	7000.38	4761.53	6220.11	6987.97	8784.04	6721.52	7910.85	6995.5	4636.3	5320.48	4841.2	7297.68	8301.67	7729.66	7858.14	6611.96	8978.12	5898.02	5222.33	4348.73	4330.73	7506.9	8448.03	6619.29
	5471.44	3988.38	5763.6	4373.41	3832.21	4275.38	5655.34	5253.25	3934.19	4678.65	3243.34	4030.91	4124.36	7875.58	5289.34	5589.09	6013.98	5291.51	6145.15	4001.45	6778.39	4145.01	6520.96	6359.04	7444.8	7007.24	4763.89	6229.72	7001.35	8798.64	6726.99	7922.89	7004.21	4635.83	5327.8	4847.07	7300.92	8305.86	7735.27	7875.27	6621.55	8989.64	5901.58	5224.91	4352.33	4332.06	7516.48	8465.07	6626.78
	5475.66	3991.77	5768.92	4380.98	3836.39	4278.49	5663.81	5257.32	3936.38	4682.25	3245.08	4035.28	4128.45	7881.87	5294.41	5593.68	6022.98	5296.64	6155.3	4002.69	6791.46	4148.42	6532.22	6369.85	7447.19	7014.03	4766.23	6239.29	7014.71	8813.17	6732.41	7934.89	7012.87	4635.34	5335.08	4852.91	7304.12	8309.98	7740.81	7892.38	6631.12	9001.08	5905.1	5227.46	4355.91	4333.38	7526.02	8482.07	6634.22
	5479.83	3995.14	5774.23	4388.55	3840.57	4281.58	5672.26	5261.35	3938.57	4685.83	3246.82	4039.64	4132.54	7888.11	5299.47	5598.24	6031.97	5301.73	6165.44	4003.9	6804.53	4151.84	6543.48	6380.64	7449.52	7020.74	4768.56	6248.84	7028.07	8827.62	6737.77	7946.85	7021.48	4634.84	5342.31	4858.73	7307.28	8314.03	7746.29	7909.49	6640.65	9012.45	5908.59	5229.99	4359.46	4334.69	7535.5	8499.02	6641.62
	5483.97	3998.51	5779.52	4396.12	3844.74	4284.66	5680.67	5265.34	3940.74	4689.39	3248.55	4044	4136.62	7894.28	5304.52	5602.76	6040.94	5306.8	6175.57	4005.09	6817.58	4155.25	6554.72	6391.41	7451.79	7027.38	4770.88	6258.35	7041.42	8841.99	6743.07	7958.77	7030.04	4634.32	5349.5	4864.53	7310.39	8318.01	7751.7	7926.59	6650.15	9023.74	5912.05	5232.49	4362.99	4336	7544.93	8515.93	6648.97
	5488.06	4001.88	5784.78	4403.69	3848.91	4287.72	5689.05	5269.3	3942.91	4692.92	3250.27	4048.35	4140.68	7900.38	5309.55	5607.24	6049.9	5311.83	6185.68	4006.26	6830.61	4158.66	6565.94	6402.17	7454.01	7033.95	4773.17	6267.84	7054.76	8856.28	6748.31	7970.65	7038.55	4633.79	5356.65	4870.31	7313.45	8321.92	7757.06	7943.68	6659.62	9034.96	5915.48	5234.96	4366.5	4337.31	7554.32	8532.79	6656.29
	5492.12	4005.23	5790.03	4411.27	3853.08	4290.77	5697.41	5273.21	3945.07	4696.43	3251.98	4052.68	4144.74	7906.42	5314.56	5611.68	6058.84	5316.84	6195.78	4007.4	6843.64	4162.06	6577.15	6412.9	7456.17	7040.44	4775.45	6277.3	7068.09	8870.49	6753.5	7982.49	7047.01	4633.25	5363.75	4876.07	7316.47	8325.75	7762.34	7960.76	6669.05	9046.1	5918.88	5237.42	4369.99	4338.61	7563.65	8549.6	6663.56
	5496.13	4008.58	5795.25	4418.84	3857.23	4293.8	5705.73	5277.08	3947.22	4699.93	3253.68	4057.01	4148.79	7912.4	5319.56	5616.09	6067.76	5321.82	6205.86	4008.52	6856.65	4165.47	6588.34	6423.62	7458.27	7046.86	4777.72	6286.72	7081.42	8884.62	6758.64	7994.29	7055.41	4632.69	5370.81	4881.8	7319.44	8329.52	7767.57	7977.83	6678.46	9057.17	5922.24	5239.84	4373.46	4339.91	7572.93	8566.37	6670.79
	5500.1	4011.92	5800.45	4426.42	3861.39	4296.82	5714.01	5280.91	3949.37	4703.4	3255.38	4061.33	4152.83	7918.31	5324.55	5620.46	6076.67	5326.77	6215.93	4009.61	6869.65	4168.87	6599.52	6434.32	7460.31	7053.2	4779.96	6296.12	7094.73	8898.67	6763.71	8006.05	7063.76	4632.12	5377.83	4887.52	7322.37	8333.22	7772.73	7994.89	6687.83	9068.16	5925.57	5242.25	4376.9	4341.2	7582.16	8583.09	6677.97
	5504.03	4015.25	5805.64	4433.99	3865.54	4299.82	5722.27	5284.7	3951.51	4706.84	3257.06	4065.64	4156.86	7924.16	5329.52	5624.8	6085.57	5331.69	6225.99	4010.68	6882.64	4172.27	6610.67	6445	7462.3	7059.47	4782.2	6305.48	7108.03	8912.64	6768.73	8017.76	7072.06	4631.53	5384.8	4893.21	7325.26	8336.84	7777.82	8011.94	6697.18	9079.07	5928.86	5244.62	4380.33	4342.49	7591.34	8599.76	6685.11
	5507.93	4018.58	5810.8	4441.57	3869.68	4302.81	5730.49	5288.45	3953.64	4710.27	3258.74	4069.94	4160.89	7929.95	5334.47	5629.1	6094.44	5336.58	6236.03	4011.73	6895.61	4175.66	6621.81	6455.66	7464.23	7065.67	4784.41	6314.82	7121.32	8926.53	6773.7	8029.44	7080.3	4630.93	5391.72	4898.88	7328.1	8340.4	7782.85	8028.98	6706.48	9089.9	5932.13	5246.98	4383.73	4343.77	7600.46	8616.38	6692.21
	5511.77	4021.9	5815.94	4449.15	3873.82	4305.78	5738.68	5292.16	3955.76	4713.67	3260.4	4074.23	4164.9	7935.67	5339.41	5633.36	6103.3	5341.44	6246.05	4012.75	6908.56	4179.06	6632.94	6466.3	7466.1	7071.79	4786.61	6324.12	7134.59	8940.33	6778.6	8041.07	7088.49	4630.32	5398.6	4904.53	7330.89	8343.88	7787.82	8046.01	6715.76	9100.66	5935.36	5249.32	4387.11	4345.04	7609.53	8632.95	6699.27
	5515.58	4025.21	5821.07	4456.72	3877.95	4308.74	5746.83	5295.83	3957.88	4717.05	3262.06	4078.51	4168.91	7941.32	5344.33	5637.58	6112.15	5346.27	6256.06	4013.75	6921.51	4182.45	6644.04	6476.91	7467.92	7077.84	4788.79	6333.39	7147.86	8954.06	6783.45	8052.66	7096.63	4629.69	5405.44	4910.15	7333.64	8347.3	7792.72	8063.02	6725	9111.34	5938.55	5251.63	4390.46	4346.31	7618.55	8649.47	6706.27
[truncated: 6,001 more rows]
[truncated: 204 more columns]

## Sheet: Analysis
Cell:	Peak Time 1	Peak Time 2	Peak Time 3	Peak Time 4	Peak Time 5	Peak ZT 1	Peak ZT 2	Peak ZT 3	Peak ZT 4	Peak ZT 5	Peak ExT 1	Peak ExT 2	Peak ExT 3	Peak ExT 4	Peak ExT 5	Peak 1 luminescence value	Peak 2 luminescence value	Peak 3 luminescence value	Peak 4 luminescence value	Peak 5 luminescence value	Trough Time 1	Trough Time 2	Trough Time 3	Trough Time 4	Trough Time 5	Trough ZT 1	Trough ZT 2	Trough ZT 3	Trough ZT 4	Trough ZT 5	Trough ExT 1	Trough ExT 2	Trough ExT 3	Trough ExT 4	Trough ExT 5	Trough 1 luminescence value	Trough 2 luminescence value	Trough 3 luminescence value	Trough 4 luminescence value	Trough 5 luminescence value	Rising Edge Halfmax Time 1	Rising Edge Halfmax Time 2	Rising Edge Halfmax Time 3	Rising Edge Halfmax Time 4	Rising Edge Halfmax Time 5	Rising Edge Halfmax ZT 1	Rising Edge Halfmax ZT 2	Rising Edge Halfmax ZT 3	Rising Edge Halfmax ZT 4
[truncated: 253 more rows]
[truncated: 35 more columns]
