# Supplementary material for: Single cell model for re‐entrainment to a shifted light cycle
Source: FASEB J. 2022 Sep 3;36(10):e22518. doi: 10.1096/fj.202200478R (PMC9543151; doi:10.1096/fj.202200478R)
Supplement: Supplementary file 35 — Dataset S34 [file FSB2-36-0-s039.xlsx]

## Sheet: Information
Cell num	X	Y	Size
1	101	105	9
2	102	92	9
3	102	98	9
4	103	81.8571	7
5	103.143	101.714	7
6	103.333	109.667	6
7	104.333	106.333	3
8	105.6	113.8	5
9	107	91	9
10	107	102	9
11	107	109	9
12	108.125	74.125	8
13	108	105.5	6
14	108.286	117.857	7
15	108.5	114.5	4
16	111	82	9
17	111	95	9
18	111	101	9
19	111	109	9
20	111.4	75.2	5
21	111.5	116.5	4
22	111.5	119.5	4
23	114.5	95.5	4
24	115	99	9
25	115	102.5	6
26	115	114	9
27	115.5	87	6
28	117.667	89.6667	3
29	118.4	86.2	5
30	118.4	97.8	5
31	120	104.5	6
32	120.875	91.125	8
33	121	101	9
34	121.4	113.2	5
35	122.8	97.6	5
36	124	106.5	6
37	124	110	9
38	124	101	3
39	124.4	113.8	5
40	135.125	78.125	8
41	135.714	71.8571	7
42	136	82	9
43	136	85.5	6
44	137	65	9
45	137	90	9
46	136.6	93.8	5
47	137	60	3
48	139.143	68.2857	7
49	139	74	9
50	139.125	102.875	8
51	139.667	55.6667	3
52	140	59	9
53	139.5	77.5	4
54	140	81	9
55	140	84.5	6
56	140.2	92.6	5
57	140	96	9
58	139.5	99.5	4
59	140.5	49	6
60	141.143	64.7143	7
61	141	88	9
62	140.6	107.8	5
63	142.286	71.8571	7
64	142.5	75.5	4
65	143.286	78.8571	7
66	143	101	9
67	143.5	55.5	4
68	143.667	62.3333	3
69	144.143	68.7143	7
70	143.5	96.5	4
71	144	106	9
72	144.4	59.2	5
73	145	84	9
74	145	93	9
75	145	109.5	6
76	146	87.5	6
77	146	90	3
78	146	114	9
79	146.6	47.2	5
80	147	56.5	6
81	146.5	79	6
82	147	99	9
83	146.667	117.333	3
84	148	53.5	6
85	148	60	9
86	147.4	72.2	5
87	148	104	9
88	147.667	107.333	3
89	149	50.5	6
90	148.5	63.5	4
91	148.5	82.5	4
92	149	93	9
93	148.333	111	3
94	149.5	46	6
95	150	66.5	6
96	150	69.5	6
97	149.857	79.2857	7
98	149.5	89.5	4
99	150.125	118.875	8
100	151	73	9
101	151	86.5	6
102	151.25	95.75	4
103	151	99	9
104	151	109	9
105	151	115	9
106	152	58	9
107	152	63	9
108	152	76.5	6
109	152	83	9
110	152	105	9
111	153	45	9
112	152.8	49.6	5
113	153	53	9
114	154	89.2857	7
115	153.75	112	4
116	154	72	3
117	155.286	78.1429	7
118	155	93	9
119	154.5	99	6
120	154.714	122.857	7
121	155.667	47.6667	3
122	155.5	58	6
123	156.125	68.875	8
124	156	103	9
125	156	116.5	6
126	156	119.5	6
127	156.4	51.2	5
128	156.714	64.8571	7
129	157	73	9
130	156.875	83.125	8
131	156.5	108	6
132	157	113	9
133	157.667	55.3333	3
134	158.125	61.125	8
135	157.875	87.125	8
136	157.5	98	6
137	158	125	9
138	158.8	48.6	5
139	158.75	76.75	4
140	158.5	92	6
141	160	52	9
142	159.857	66.7143	7
143	159.714	79.8571	7
144	160	108	9
145	161	56	9
146	160.875	73.875	8
147	161	98.5	6
148	161	102	9
149	160.5	114	6
150	160.5	117.5	4
151	161	121	9
152	162	62	9
153	161.875	70.125	8
154	162	95	9
155	161.5	126	6
156	163	82	9
157	163.286	105.857	7
158	162.75	110.25	4
159	164.286	58.1429	7
160	164	77	9
161	163.333	85.3333	3
162	163.5	91	6
163	164	116	9
164	165	67	9
165	164.25	101.25	4
166	165	113	3
167	164	122	3
168	164.875	127.875	8
169	166	87.5	6
170	166	110	9
171	167	63	9
172	166.5	73.5	4
173	166.5	80.5	4
174	167	84	9
175	167	91.5	6
176	167	99	9
177	167.2	103.6	5
178	166.75	118.25	4
179	167	122	9
180	168	55.5	6
181	167.5	58.5	4
182	168.125	70.125	8
183	167.5	77.5	4
184	168	95	9
185	168.143	106.714	7
186	168.5	66.5	4
187	169	127	9
188	170.143	73.2857	7
189	169.6	80.8	5
190	169.5	110.5	4
191	170	118	9
192	170.5	85	6
193	170.5	90.5	4
194	170.75	97.25	4
195	170.8	100.6	5
196	171	114	9
197	170.5	123	6
198	171.5	66.5	4
199	171.5	69.5	4
200	171.5	93.5	4
201	172	104	9
202	172.5	56.5	4
203	173	76.5	6
204	172.5	80	6
205	173	110.5	6
206	172.5	127	6
207	173.5	73	6
208	174	86	9
209	174.2	91.4	5
210	174	98	9
211	173.5	107.5	4
212	174	119.5	6
213	174.5	94.5	4
214	175	116	9
215	175.857	56.2857	7
216	175.5	59.5	4
217	176	63	9
218	176	80	9
219	175.714	103.143	7
220	175.6	123	5
221	177	109	9
222	177	112.5	6
223	177.5	68	6
224	177.5	97	6
225	178.25	105.75	4
226	177.5	120	6
227	178.667	58.6667	3
228	178.75	77	4
229	178.857	92.7143	7
230	179	101	9
231	179	115.5	6
232	179.5	62	6
233	181	69	9
234	181	96	9
235	180.6	108.2	5
236	180.5	112	6
237	181.5	104.5	4
238	182.5	73.5	4
239	183	88	9
240	184.2	66.4	5
241	185	69.5	6
242	186	72.5	6
243	186	76	9
244	187	79.5	6
245	187.25	95.75	4
246	189	101.5	6
247	189.5	74	6
248	189.667	77.3333	3
249	193	88	9
250	195.4	79.2	5
251	198.667	81.3333	6
252	198.5	97	6
253	200.286	84.8571	7
254	200	89.5	6
255	201.125	92.875	8
256	201.5	97	6
257	204.2	90.4	5
258	204.714	87.1429	7
259	204.5	93.5	4
260	204.875	97.875	8

## Sheet: Raw Data
Cell:	1	2	3	4	5	6	7	8	9	10	11	12	13	14	15	16	17	18	19	20	21	22	23	24	25	26	27	28	29	30	31	32	33	34	35	36	37	38	39	40	41	42	43	44	45	46	47	48	49
	20741.2	17349.1	19664.4	16233	22111	24920.6	25012.3	22336	15433.1	23821.9	28315.7	11270.6	27150.3	22679.7	25288.8	14075.8	17484.7	23345	26875.7	11965.6	24003.8	20187.2	16459.6	17670.2	22410.1	25603.2	13822.6	14422	11074	17780.6	18507.8	11334.9	16683.8	20107.3	11835.4	13381.4	13548.7	11176.2	14256.9	18052	17215.1	20633.5	21836	17982.6	22794.6	21136.4	12798	20567.6	22189.7
	16942.7	14973.1	15762.2	14385.9	17760.9	19899.2	21071.7	18544.8	14641.9	19924.9	22284.6	11048.2	22300.8	18130.7	20141.8	13469.6	15745.4	20475.6	23932.7	10943.2	20547.5	18055.5	14803.8	16947.9	19854	22290.9	12581.5	13230.3	10874.4	15339.2	17248.7	10962.2	15017.3	16696.4	11821	12827.7	13159.4	11146.7	13228.6	13595.4	13547.4	15640.6	16485.3	13358.3	17749.7	16386.8	10452.7	15926.6	17843.4
	13619.2	11800.1	12169.4	11878.9	13963.3	15652.5	16094.7	14215	12268.6	15963.4	17434.6	9702.5	17650.3	14206.1	16019.5	11225.6	12979.1	16563.2	18747.9	9700	16304.2	14823.2	12497.2	13790	16169.2	17634.7	10431.8	11250	9143.4	12515.2	14217.2	9643.38	12652.2	13565.2	10077.6	10685.8	10973.1	10484.3	10919	11079	10478.1	12587.2	13249.8	10952.7	13938.6	12397.8	8915	13148.4	15058.9
	10436.2	9045	9534.22	9265.71	10575.7	11603.8	11523.7	10846.2	9640.33	11930.3	12891.7	7776.38	12828	10916.9	12325.8	8665.89	10271.2	12206.3	13830.4	7652.2	12116	11196.5	9701.25	10398.9	11961.3	13555.3	8601.5	8837.33	7753.4	9621.6	11032.2	7669.75	9689.33	10515.4	8095.2	8550.83	8706.44	8319	8523.8	8797.88	8613	10021.4	10236.5	8920.33	11050	9858.2	7909	10908.4	12296.3
	7708.56	7203.33	7246.89	7049.14	7885.57	8472.5	8984.67	8196.6	7122.44	8615.22	9306.11	6141.12	9132.17	8121.43	8544	6748.33	7619	8801.56	10188	6052.6	9413.25	8370.75	7008	7917.56	9180.5	10172	7055.5	7110.33	6387.6	7362.6	8511.33	6299.62	7452.78	8175	6551.8	6960	6850.22	6521	6842.2	7333.38	6974.43	7982.67	8126.33	7647.22	8611.78	7720.4	6319.33	8891.14	9840.22
	5926.78	5710.89	5756.89	5393	6175.86	6456.17	6717	6150.8	5709	6641.44	6911.56	5013.38	7166.67	6201.43	6829.75	5496.33	5949.89	6911.11	7451.33	5150.8	7124.25	6512.75	5799.75	6078.89	7018.83	7726.44	5718.67	5836.33	5296	5845.6	6858.83	5317.88	5894.22	6176.6	5117	5452.17	5435.44	5329.67	5609.6	6369.62	6277.86	6624.56	6597.67	6428.33	7060.89	6486.4	5478.33	7528.86	8243.44
	4953.11	4626.67	4677.89	4432.14	4982	5090.83	5430	4950.4	4870.22	5300.56	5384.44	4251.12	5507.67	4843.14	5466	4729.56	5138.56	5639.78	5977.56	4339	5312.25	5020.25	4829.5	5283.11	5722.5	5979.56	4911.67	4895.33	4667.8	4727.8	5394.83	4490.12	4868.78	5063.6	4322.2	4433.17	4502.11	4176.67	4414.2	5501.88	5403.14	5878.78	5633.67	5624.56	5948.67	5524.4	5141.67	6879	7297.89
	4129.22	3883.11	4000	3814.29	4234.86	4124.5	4241	3949.6	4002.11	4544	4475.22	3832.38	4557	4040.86	4200.5	3933.56	4259.78	4733.44	4625	3667.8	4041.75	4143	3986.5	4436.56	4772.67	4914.78	3995.17	4334.67	3946.2	4040.4	4499.17	3897	4246.11	4301.6	3769	3816.5	3901.11	3903.33	3759.4	4882.88	4795.86	5151.78	5094	5187.67	5081.44	4559	4257	5912.14	6310.89
	3660.56	3436.89	3612.56	3345.14	3775.14	3672.33	3796.67	3351.8	3624.56	4026.56	3783	3496.12	3983.17	3421.86	3657.25	3498.11	3826.89	4226.44	3962.44	3300.6	3635	3468.5	3614.5	3920	4098.67	4092.11	3670.17	3746.33	3446.2	3505.8	3847.67	3505	3671.22	3708.8	3385.4	3449	3405.33	3448	3534.4	4326.25	4243.29	4360.56	4404.5	4384.67	4507	4017.2	3731	5039	5272.78
	3377.33	3269.33	3416.11	3254.71	3469.29	3438.83	3625.33	3256	3256.44	3779	3562.89	3187.25	3648.5	3172	3412	3237.33	3628	3846.22	3716.78	3143.6	3303.25	2984.5	3443.75	3615.33	3682.17	3657.56	3440.33	3153.33	3262.4	3415.6	3412	3172.38	3421.89	3542.2	3104.8	3257.33	3345.44	3375.33	3194.8	3856.25	4033.43	4200	3872.67	4131	3994.44	3777.4	3718.33	4535	4747.56
	3289.67	3160.78	3294.78	3213.86	3560.71	3321.67	3539.67	3237.2	3241.67	3798.22	3450.78	3081.5	3753.67	3051.57	3246.25	3147.11	3435.78	3794.22	3650.33	3006.6	3413	3149	3449.75	3603.67	3783.33	3686.78	3284.17	3391	3182.2	3421.4	3469.67	3138	3257.78	3375.8	3093.8	3129.33	3288.33	3183.33	3220.8	3758.25	3742.43	3840.56	3700.17	4131	3848.78	3531	3691	4363.57	4642.22
	3304.33	3293	3430	3163.57	3641.43	3392.5	3589	3131.6	3438.44	4047.67	3570.78	3200.88	3917.83	3128	3508	3250.33	3720.44	4059.22	3770.78	3072.6	3401.25	3133.25	3498.75	3604.67	3929	3694.22	3551	3498.67	3195.2	3350.6	3494.83	3077.38	3466.22	3529.2	3132.4	3269.17	3269.56	3210	3222	3929.75	3938.43	4017.11	3758.83	4377.44	3931	3505.6	3768	4616.57	4647.78
	3687.33	3706.44	3737.89	3658.86	4101.57	3687	4233.67	3666	3833	4348.78	3980.56	3553	4303.5	3411.43	3634.5	3607.44	4079.44	4391.44	4202.67	3416.6	3741.25	3397	3807.75	3935.56	4198.5	4017.22	3638.33	3532.67	3501.8	3579.6	3798.67	3462.38	3581.22	3642.8	3371.6	3361	3310.78	3533	3459.2	4090.38	4212.14	4292.56	4087.83	4626.44	4153.56	3758.8	4057.67	4814.71	4994.78
	4146.67	4299.67	4399.11	4206	4590.43	4236.83	4667.67	3848.2	4366.44	5364.22	4566.22	4215.12	5374.17	3942.14	4260.75	4047.11	4780.44	5398.89	4742.22	4013.6	3970.5	3892.25	4494.25	4731.67	5011.33	4410.44	4179	3901	3719	4075	4455.17	3671.75	4133.56	4226.2	3770	3682.5	3797.78	3888.67	3622	4405.75	4543.43	4679.89	4386.83	5098.56	4657.11	4275.8	4606	5413.71	5520.56
	4712.56	4941.22	5185.89	4830.29	5505	4799.5	5355.33	4438	5169.56	6611.33	5417.78	4851.88	6307	4265.57	4759	4743.11	5416.89	6264.56	7813.89	4496.2	4863.5	4062	5406.75	5527.11	5902.67	5108.56	4576.5	4291.67	4106.8	4881.2	5119.17	4106.88	4790.89	4807.2	4221.2	4338.17	4375.44	4447.33	4330.6	4871.88	5067.29	5337.17	5008.67	5725.78	5067	4796.4	5214	6039.14	6350.44
	5304.67	5834.11	5980.33	5367.64	6327.14	5338.33	6202.67	5306.4	5726.22	7456.22	6703.22	5504.62	7337.83	4898.29	5722.75	5340.89	6316.33	7475.11	6874.89	5140.4	5547.75	4707.75	6161.25	6516.44	6923.83	6098.56	5282.33	5164.33	4580.4	5376.2	5942.33	4583	5523.78	5416.4	4917.8	4998.67	4872.67	4742	4794.2	5627.75	5697.14	5994.56	5779.5	6218.44	5969.67	5268.8	5894.33	7085.71	7501.56
	5968.22	6359.33	6943.11	6392.43	7154.43	6111	7384.33	6165.2	6784.33	8610.22	7457.89	6246.5	8478.67	5858.71	6695.5	6116	7442.11	8687.11	8279.22	5799.6	6720	5900	6750.25	7429.67	8033.83	7410.22	5982.17	5603.67	5416.8	6409.6	6931.33	5109.38	6533.11	6518	5230.6	5630.33	5635.22	5451.67	5422	6251.12	6384.57	6842.33	6462.67	7008.56	6669.56	5958.2	6456.33	8061.57	8640.33
	6842.33	7309.67	7692	7399.71	8143.29	7244.33	7875.67	6809.2	7462	9499.33	8489.44	6954.38	9384.33	6805.86	7864.75	6983.89	8171.44	9870.33	9300.56	6590	8101	6647	7514.75	8306.67	9314.5	9214.78	6774.5	6297.33	5934	7022.8	7652.33	5729.5	7258.44	7109	5929	6306	6441.22	6019.67	5783.6	7004.12	7047.57	7693.89	7401.67	7775.78	7516.11	6721.2	7347.33	8939.29	9628.89
	7566.56	8046.78	8398.22	7930.14	8901.57	8065.17	9010.67	7862.6	8451.11	10265.1	9348.11	7373	10477.2	7405.14	8887.75	7883.67	9048.67	10709.3	10411.9	6927.8	8864.5	7233.25	8359	9265.89	10054.8	9574.89	7471.67	7075.33	6522.2	7917.2	8548.67	6292.88	7743.33	7930	6421.6	6871.83	6948.22	6767	6654.4	7670.12	7994.86	8418.33	8168.67	8357.78	8213.33	7058.6	7919.33	10290.9	10871.3
	8150.11	8613.67	9101.22	8417.86	9375.43	8651.33	9907.67	8266.4	9029	11046.3	10423.7	8051.12	11410.2	8278.43	9543	8417.44	9978.67	11338.1	11493	7473	9849	8087.5	9353.88	9903.22	10954.2	10341.9	7850.17	7780.67	7058.2	8455	9187.17	6821.25	8424.22	8495.8	7013.2	7527.83	7655.56	7034.67	7148.4	8095.12	8400.71	9057.33	8578.5	8789.44	8967.44	7718.6	8305.67	10918.1	11266.9
	8542.67	9244.44	9209.22	8827.29	10014.9	9182.83	10285.3	8840.6	9503.11	11603.8	11002	8056.88	11682	8701.29	10036.2	8723.22	10250.4	11982.2	12027.8	7811.4	9975.5	8848	9477.75	10422.9	11271.5	11258.7	8464.83	8021.67	7528.6	9056.2	9683.5	7195.88	8996.33	8762.6	7514.2	7809	8049.11	7193.67	7532.2	8365	8418.29	9442.33	9028.83	8999.44	9146.44	8084.6	7995	11207.4	11835.2
	8791.78	9286.56	9611.22	8888.29	10220.6	9539.83	10880	9124.4	9536.33	12025.6	11167.3	8173.38	12331.7	9065.71	10288.2	8817.89	10378.7	12271.2	12482.6	7783	10747.8	9086.75	9664.5	10489.9	11528.8	11541.9	8800.67	8209	7694.4	9303.6	10111.7	7335.88	9181.89	9235.8	7352.4	8040	8334	7413.67	7894.2	8604	8649.86	9583.22	9434.83	8972.56	9521.67	8221.6	8118.33	11271.1	12037.3
	8623.56	9138.56	9674.78	8966	9955.71	9276.67	10832	8800.8	9433.89	12539.2	11019.2	8565	12655	9501.14	10046.8	9294	10702.7	12243.7	12521.9	8215.4	11214.8	9182.75	9343	10907	11992.5	11916.7	8946.83	8804.33	8145.4	9005.8	10254.2	7564.25	9424.11	9695.8	7579.8	8256.17	8687.33	7651.33	8133.2	7850.62	7998.71	9330.89	8198.67	8312	9097.78	7731.6	8271	11077.1	12257.4
	8587.22	8732.56	9426.89	8794.71	9916	8730	10374.3	8488.4	9477.89	12205.8	10962.1	8395.75	12235.3	8904.71	9983.25	9099	10335.8	12433.3	12501.2	8192.2	10515	8788.5	8871.25	10911.8	11597.7	11524.8	8666	8396.67	8158.2	9037	10326.5	7730	9620.11	9652.8	7467.8	8363.17	8772.56	7575	7949.6	7702.12	7853.14	8938.67	7979.33	7946.44	8735.22	7250.2	8021.67	11029.4	12104.4
	8407.67	8651.89	9516.56	7974.29	9134.71	8270	10129.3	7944.4	9490.78	11828.8	10811.6	7914.75	11658.2	8709.71	9452.25	8522.11	10530.9	11960.1	11766.7	7877.4	9725.75	8300.25	8791	10512.7	11160.5	11090.4	8392.5	8462.33	7972	8449.2	9741.17	7418	9270.67	9726.6	7554.2	8020.17	8852.67	7262	8018.6	7099.75	7478	8067.67	7113.33	7492	8132.56	6594.2	8064.67	10177.9	11939.3
	8062.22	8077.11	8529	7580.86	8698.86	7700	9169.33	7370	9120	10507.9	9745.22	7353	10850.5	8550.14	8563	8167.11	9584.11	10907.4	11021.4	7697.4	9565.5	8178	8210.5	10023.3	10620.2	10537.3	8116	7990.33	7616.2	8228.4	9490.17	6984	8687.56	8705.4	7339.8	7391.83	8370	7192.67	7262	6559.62	6717.14	7710	6624.5	7139.78	7454.89	6414.2	7251.67	9877	11157.8
	7447.89	7470.78	7700.67	6944.14	7893.43	6982.17	8629.33	6644.4	8150.44	9548.89	8937.67	6708.5	9305.33	7561.57	7782.75	7317.22	8721.22	9814.11	9990.33	6974.6	8544.25	7085	7711	9324.44	9829.17	9419.11	7357	7653.33	7153.6	7380.6	8728.83	6602.75	8248.11	8112.6	6959.4	7059.67	7965.22	6343	6770.2	6072.5	6475.86	6925.11	6166.67	6682.22	6837.67	5952.8	6575.67	9052.71	10188.4
	6949.78	6461.22	6971.78	6323.57	7241.71	6481.5	7824.33	6098.8	7665.44	8533.56	8028.89	5986.88	8361.67	6614	6909.25	6834.56	8180.89	8435.56	9209.22	6310.2	7616.5	6610.25	7223	8409.89	9133	8259.11	6771.17	6956	6371.4	6856	7972.17	6260.62	7278	7324	5881.6	6419.5	7262	5982.67	6285	5440.25	5848	6248.44	5722.67	6256.89	6101.78	5452.6	5985.67	8671.43	9104.33
	6011.89	5629.44	6131.33	5623.14	6422.71	5756.33	7049	5485.4	6637.56	7337.67	6940.89	5378.12	7460	5874.29	5996.75	6156.67	7345.67	7563.33	7944.33	5717.2	6721.5	6041.25	6426	7704.22	7832.5	7406.67	6295.83	6487	5912.6	6142	6991.17	5944.38	6638.89	6497.8	5536.6	6007.67	6351	5668.67	5718.6	5054.88	5339.43	5601.78	5247.33	5558.11	5265.44	4786	5465	7618.71	7940.67
	5142.78	5137.22	5327.56	5061.71	5556.86	5146.17	6086.67	4699	5756.11	6365.89	6172	4610.5	6281.17	4979.43	5347	5306.33	6545.11	7113.56	7304	4861	6006.75	5413	5651.25	6701.33	7005.67	6687.44	5503.5	5921	5156.6	5421	6245	5393.38	5916	5612	4969.8	5335.17	5540.78	4999.67	4854.2	4600.38	4769.43	5036.78	4715.5	5066	4851.78	4601.8	5166.33	6726.57	7094.22
	4474.67	4591.22	4921.89	4370.14	4986.43	4349.5	5097.33	4369.2	5222.78	5840.11	5516.67	4187.75	5516.83	4422	4633.5	4715	5722.22	6081.11	6259	4415.4	5138.5	4578.5	4902.25	6057.22	5943.5	5497	4921.83	5273.33	5044.8	4926.4	5465.33	4918	5260.22	5069.4	4545.4	4739.17	4989.56	4492.67	4525.8	4162.12	4355.71	4575.56	4270.83	4596.67	4342.56	4212.4	4545.33	6325.29	6388.33
	4050.22	4130	4280.11	3995.86	4387.14	4032.5	4495.33	3958	4643.33	5039.67	4642.67	3773	4882.83	4116.57	4081	4162.33	4964	5315.67	5198.22	3863.2	4444.25	4053.5	4450.5	5619.89	5497	4925.11	4574.5	4470.33	4240	4395.4	4913.83	4392.25	4698.22	4880	4103	4397	4348.44	4026.67	4080.6	3955.38	4098.57	4097	3918.17	4180.33	4032.67	4041.8	4082.33	5469	5641.67
	3688.78	3807.33	4066.44	3729.86	3960.14	3713.33	4377	3559.8	4169.44	4565.33	4063.44	3520.12	4335.5	3710.71	3838.25	3768.22	4510.22	4910.78	4668.39	3602.2	3932.75	3720.75	4165.5	4859.33	4717.67	4318.11	4216.83	4207	3894	4070.4	4534	3894.38	4334.44	4069.4	3601.6	3895.5	3904.44	3886.33	3597.8	3700.12	3662.29	3752.11	3552.17	3835.78	3826.89	3618.4	3671.33	4806.86	5085.22
	3629.56	3739.78	3810.22	3645.57	3797.86	3420.5	3878	3497.6	3936.22	4365.67	3847.22	4753.62	4009.17	3339.29	3475	3537.44	4225.89	5080.78	4343.22	3407.2	3959	3702.75	4059.25	4804.56	4491.83	4117.78	4016.17	3975.33	3617.2	3699.2	4141.67	3772.75	4087	3682.6	3662.6	3591	3624.89	3325.67	3454.2	3537	3683.57	3598.67	3419.83	3695.44	3697	3457.4	3431	4673.86	4827.78
	3330.44	3873.11	3865.11	3872.43	3674	3272.17	3990.33	3334.2	3848.33	4330.44	3760.22	3705.12	4015.83	3395.86	3871.5	3603	4306.78	4875.67	4082.56	3335.4	3487.25	3408	3992.25	4637.67	4487.17	3891.11	3790.67	3611.5	3604.4	3737.6	3977.33	3587.12	3836.89	3615.6	3396.4	3405.17	3441.44	3499.33	3307.2	3665.75	3620.86	3481.44	3320.67	3721.56	3548.67	3380.8	3619.67	4548.71	4924.94
	3410.56	4123.67	3865.44	3863	3608.43	3376.67	3745.67	3452.2	4132.67	4372.44	3875.78	3775.75	4161.83	3451	3581.25	3609.33	4372.67	5159.56	4174.56	3551.6	3640	3605	4050	4658.67	4408.33	3792.89	3773.5	3675.67	3566.8	3669.8	3898.17	3473.88	3722.67	3357.4	3583.8	3249.67	3228	3411	3316.2	3557.5	3611.29	3678.33	3381.17	3688.78	3677.56	3466.4	3812.33	4585.57	4619.67
	3489.33	4209.44	4236.56	4143	3836.57	3427.33	4178	3684	4358.11	4517.44	4167.33	4056.75	4559.67	3702.43	3937.5	4097.22	4719.67	5553	4353.89	3772.8	4037.75	3642	4272.25	4803.22	4819.17	3679.89	3906.67	3802	3652	3906	4216.67	3640.38	3878.11	3435.4	3782.6	3832.67	3488.78	3597.67	3438	3695.5	3786	3697.22	3394.67	4033.11	3847.78	3268.6	3913.67	4668.57	4959.22
	3580.22	4551.22	4662.22	4484.86	4125.86	3772.5	4389	4044	4654.44	4954.33	4569.89	4430.88	4766.17	4025.29	4282	4598.33	5015.56	6076.44	4739	4016.6	4247	3924.75	4592.25	4967.22	5162.83	4334.89	4215.67	4142.67	3794.2	4218	4500.17	3954.5	4147.67	3758.2	4098.4	3772.17	3614.22	3786.33	3435.8	4002.25	3939.57	3965.44	3650.67	4002.78	4115.44	3627.6	4334.67	5031.29	5390
	4070.67	5006.56	4996.44	4748.29	4527.29	4099.83	5035.67	4427.6	4905.78	5590.44	5111.56	4865.25	5490.83	4501.14	4991.25	4967.89	5478.56	7000	5298.56	4430.4	4995.25	4275.5	5049.5	5542	5743.67	4761.89	4453.33	4485.67	4178.8	4455.8	5044.5	4123.5	4552	4053.2	4337.8	3955.17	4060	3883.33	4095	4151.25	4218.43	4251.44	3974.5	4399.89	4408.11	3867.2	4818.67	5379	5515.22
	4408.89	5172.33	5519.67	5232.14	4887.71	4455.33	5542	5014	5463.89	6213.11	5569.44	5488.75	6099.33	4740.14	5606.25	5551.67	6162	7992.22	5883	5055.2	5315.75	4525.75	5806	6341.56	6667.67	5314.22	5189.67	4820	4537	5129.4	5665	4606	5087.11	4619.2	4855.8	4607.5	4563.89	3949	4449.6	4690.75	4615.14	4656.78	4165.17	4911.22	4830.44	4333.6	5104.67	5894.86	6429.56
	4996.56	5698.11	6165.89	5662	5643.71	4798	6238.67	5357	6207.56	6911.67	6231.67	6110.38	6605.83	5423.43	6140.75	6181	7004.67	8653	6393.22	5777.6	5871.25	4837	6598.25	7065	7548.33	6139.89	5411.17	5459	5065	5820.4	6336	4947.62	5966	5156.6	5509	4945.33	5236.33	4700.67	5051	5115.62	5006.29	5134.78	4541.33	5432.56	5292	4494.4	5634.33	6324.43	7393.89
	5217.78	6368.33	6565.67	6166.57	5994.86	5238.33	6740	6037.8	7028.56	7502.78	6593.33	6549.25	7328.33	6090.86	6903.75	6812.44	7728.22	9364.44	7171.11	6274.6	6569.5	5375.75	7117.5	7856.11	8484.92	6871.78	6375.67	5954.67	5751.8	6750.8	6996.83	5283.38	6669.11	5937.4	6127	5459	5843.44	5305.67	5956.2	5371.88	5564.71	5622.44	4859.33	5875.78	5815	4799.6	6099.67	7163.43	7657.22
	5807.33	6838.33	7140.44	6783	6628.14	5706.92	7435	6558.4	8030.89	8631.89	7493.22	7040.25	8408	6487.14	7831.75	7665.39	8298.22	10627	7835.44	6717.4	7422.25	5886.25	8327.25	8817.11	9693.17	7354.78	6973.33	6810	6137	7280.8	7634.67	5953.38	7320.22	6484.6	6682	6011.17	6732.33	5633.67	6240.6	5814.75	5688.86	5811.44	5206.67	6191	6212.56	5016	5872.67	7310.57	8407.67
	6217.22	6861.78	7291	6992.86	7249.86	5972.83	7833	6220.4	8651.67	9316.67	8170.33	7400.5	8683.17	6452	8166.25	8193.33	9029.22	11081.8	8442.89	7234.8	8021.25	6237	8874	9391.89	10247.2	7889.11	7200.67	7202.33	6712.8	7876	8105.5	6449.5	8135.44	7077.6	6995.8	6612.5	7485.89	6197	6521.4	5983	6084.29	6158.33	5623.33	6613.11	6534.11	5038.8	6150	7828	9236.22
	6632.67	7100.11	7795.11	7173.43	7314.07	6228	8087	6493	8914.44	9724.89	8891.11	7629.62	9185.5	7046.86	8028.5	8442.67	9353.56	11141.2	8973.33	7560.4	7880	6585.25	9037	9946.11	10383.5	8700.89	7392.67	7724.67	6978.6	8707	8668.5	6940	8501.22	7700.2	7287.4	7314.17	7808.44	6545.67	6675	6398	6309.14	6599.22	5867	6850.44	6550.22	5287.8	6199.67	8436.57	9518
	6765.44	7262.44	7834.33	7177.14	7717.86	6027.83	8331	6517.4	8919.67	9658	8889.89	7600.62	9283.58	6918.43	7540	8589.44	9568.33	10990.8	9217.22	7639.6	7956.25	6624.88	9090.25	9861.11	10653.3	8869.78	7988	8465.67	7140.2	8767.4	8543.67	7172.38	8716.56	7835.4	7562	7481.5	8385.78	6632.67	7184	6461.62	6491.29	6769.56	6059.5	7058.78	6967	5730.2	6462	8276.71	9930.56
	6808.33	7260.11	7785.33	7270.71	7543.29	6141.83	8182.67	6584.6	8758.89	9442.11	9174	7546.75	9513	7018.29	7688.5	8251	9605.67	10705.7	9406.5	7942.2	8311.75	6748	8935	9622.78	10660	8822.11	7619.17	8476.33	7298.4	8914	9057.83	7540.25	8815.78	7982.4	7606.2	7722.17	8376.33	6644.67	7082.4	6770.5	6496.71	6789.44	6321.5	7148.89	7142.89	5648	6697	8434	9995.56
	6868	7247.78	7799.89	7032.14	7521.29	5942.67	8060.33	6210.8	8414.22	9572.67	9176.22	7123.12	9282.67	6944.14	7400.75	8115.44	9335.89	10295.1	9468.89	7612.2	8134.5	6794.25	9347.88	9697.17	10606.7	8883.67	7787	8225.67	7137	8814.2	8752.67	7365.5	8754.67	7988.2	6994	7878.83	8338.56	6871	7227.2	6449.25	6442.14	6918.44	6195	6610.89	7201.11	5689.4	6929.67	7941.71	10151.4
	6921	6958.33	7784.33	6730.57	7774.14	6083.33	7837.67	6285.2	7937.44	9189	9103.56	6873.38	9465.67	7005.86	7762.75	7766.56	9300.33	10038.7	9472.44	7378.8	8015.5	6679	8409	9546.89	10488.2	8908.67	7615	8060.67	6977	8564	8312.83	7150	8387.11	7887.4	6919.2	7352.83	8048.11	6368.67	6997.6	6469.75	6428.86	6791.67	5978.5	6451.78	6941.44	5987.6	6426	7898.71	9729.22
	6904.78	6894.67	7492.11	6344.43	7421.29	5952.33	7980.33	6001.4	7551.67	8954	9100.33	6636.38	9368.5	6728.29	7106	7039.78	8834.44	9566.22	9212.89	6825.4	7745.5	6261.75	7998	9161.22	10240.7	8565.67	7145.5	7776.67	6564.6	8483.6	8192.33	6791.38	8242	7689.4	6708.4	7088.83	7628.22	6560.33	6624	6346.38	6088.29	6509.11	6050	6236.56	6732.78	5571.2	6147.33	7568.71	9248.56
	6373.44	6572.44	7101.22	5968	6982.57	5684.33	7116	5844.6	7236.44	8078.89	8673.67	6147.38	8463.33	6336.86	6892.25	6641.89	8340.78	8820.67	8832.56	6290.4	7405.5	6175.75	7783.75	8511.89	9344.33	8033.11	6980.33	7274.33	6052.2	7993.2	7566.5	6262.88	7642.33	7301.8	6264.6	6671.5	7056.11	5828	6038.8	6244.12	5943.14	6272.22	5564.33	6048.56	6465.89	5549.4	5558	7028.57	8553.67
	5905.78	6352.56	6572.33	5601.29	6524.57	5311.17	6408.33	5371.6	6849.11	7689.44	7841.44	5641.12	7715.83	6232.57	6298	5921.33	7872.56	8303.11	8236.11	5538	6900	5746.5	6962.75	7998.11	8802.17	7271.67	6589.83	7083	5728.2	7165.6	7072.17	6120.38	6935.22	6732.6	5699	6240	6613	5340.33	5572	5699.88	5446	5830.67	5511.83	5653.89	6173	5006.6	5557	6778.57	8067.22
	5512.33	5710.11	5865.78	5051.57	6141.29	4799.17	5662.67	5024.2	6117.67	6980	7181.67	5301.5	6803.67	5812.86	5697.75	5371	7268.22	7653.67	7455.89	5460.2	6090.25	5344.75	6485.25	7311.44	7559.33	6413.11	6130.5	6356.67	5313.6	6610	6209.5	5568.62	6490.33	6128.4	5315.6	5610.67	5874.56	5319.67	5252.8	5448.62	5194.14	5417.33	5176.33	5313.11	5631.56	4796	5135	6379.86	7337.56
	5122.89	5542.89	5437.56	4830.57	5528.29	4596.5	5425.33	4694.6	5800.11	6187.11	6411.78	4882.25	6281.5	5295.71	5271.75	4925.22	6597.22	6939.33	6954.22	5011	5450	4960	5901	6492.11	6937.83	5721.44	5603.17	6202	5147.8	6164.4	5884.83	5141.12	5878.56	5688.2	4970.4	5109	5351	4843	4911.8	4908	4835.57	5012.56	4966.67	4897.44	5011.44	4638.6	4742.67	5885.57	6673.33
	4763.67	4876.89	4929.67	4373.57	5247.86	4224.67	4919.33	4305	5349.89	5523.33	5720.56	4466.38	5798.67	4655.71	4754.5	4542.56	6150.33	6209.33	6245.22	4476.8	5017	4529.75	5465.5	5856.44	5979.5	5306.56	5274.5	5149.33	4625.8	5346.8	5093	4927.5	5205.44	5303.8	4523.2	4555.5	4914.33	4399	4320.6	4531.75	4451.57	4730.44	4514.17	4512.22	4664.67	4404	4446.33	5613.71	5877.33
	4224.33	4583.89	4570	4149.43	4781.29	4006	4465.33	3865.8	5149	5075.33	5360.22	4145.75	5037.33	4341.14	4442.75	4206.67	5747.78	5634.89	5776.44	4206.2	4785.75	4157.25	5017.5	5266	5495.67	4696.11	4691.33	4854.67	4200.4	4820.8	4722.83	4791.12	4838.11	4751.6	4357.8	4447.67	4524.44	4205	3754.6	4381.75	4188.86	4325.67	4284.5	4220.67	4443.67	4072.6	4051	5178.43	5489
	4100.89	4308.89	4452.11	3984.86	4289.71	3671.17	4102.67	4057.2	4775.67	4838.22	5132.89	3899.5	4951.5	3992.43	4084.75	3974.33	5381.56	5413.89	5146.67	3968.2	4319.5	3919.75	4701.25	4806.11	4906.33	4342.89	4442.5	4568.33	4037.2	4491	4248.33	4342.62	4488	4291.4	4078.2	4042.17	4133.78	3870.67	3598.8	4071.12	3884.57	4094.11	3998.33	4017	4161.22	3836.4	3900.33	4911.71	5146.78
	3896.67	4088.67	4065.67	3884.86	4127.14	3419	3814.67	3754.2	4539.11	4500.33	4761.22	3744.12	4747	3925.14	3865	3787.78	5085.11	5132.78	4894.22	3680.4	4347.5	3672.75	4350.75	4468.33	4451	4056.56	3904.5	4317	3735.2	4133.4	4153.67	3934.25	4277.22	3912.8	3641.2	3761.83	3867.11	3757.33	3303	3837.12	3736.86	3857.78	3727.67	3756.78	4023.78	3567.2	3582.33	4699.57	4661.33
	3501.11	4077	3730.44	3948.14	3820.57	3430.5	3710	3736.6	4195.78	4281.44	4477.56	3704.12	4318.33	3689.29	3775.5	3585.22	4728.89	4959.67	4502.33	3864.8	4143.25	3598.25	4266.25	4192.44	4273	3917.33	3805.67	4043	3489.4	3932	3930.33	3754.12	4056	3761	3553	3637.67	3758	3560.33	3291.4	3823.75	3706.57	3725.33	3696.33	3759.78	4003.67	3466.4	3559	4369.86	4533.44
	3528.67	4035.11	3792.89	3883.29	3785.29	3532.5	3733.67	3834.6	4122.56	4190.11	4359.89	3827.88	4210.5	3530	3745.25	3663.89	4746.44	5370.22	4356.78	3756.2	4053.5	3576.25	4537	4458.89	4103.17	4064.11	3900.83	3671.33	3404.4	3882	3841.17	3743	3899.44	3623	3717.4	3601.5	3526.22	3472.67	3155.2	3862.75	3571.86	3959.67	3709.83	3806.89	4100.56	3629.6	3714.67	4758.71	4612.33
	3686.33	4005.89	3882.33	4065.29	3828	3525.67	4077	4121	4283.67	4395.33	4635.78	4004.88	4400.5	3763.71	3993	3741.89	5082.11	5730.89	4348.78	3868.2	4135	3646	4646	4649.33	4244.5	4095.89	3822.67	3814.67	3557.2	3882.4	3899.5	3558.75	3926.56	3687.2	3604.8	3537.17	3700.67	3366.67	3317.2	3905.88	3799.71	4059.56	3998.83	3991.89	4207	3513	3582.33	4760.14	4655.89
	3745.56	4262.89	3956.67	4068.71	3945.57	3666.67	4123.67	4172	4724.11	4718.44	4920.56	4116.5	4527.5	3742.71	4366.25	4079.89	5095.44	6082.67	4385.56	3847.2	4058.25	3460	5070.75	4890	4408.33	4108.67	3767.5	3932	3519.2	4022.8	4256.67	3670.88	4143.22	3905.6	3737	3654.5	3638.89	3621.33	3387.8	3964.62	4043	4237.56	4040.17	4116.56	4632.56	3709	3963.33	4933	4901.22
	3921	4547.56	4097.56	4109.14	4291	3994.83	4566	4472.8	5031.22	5214.56	5030.33	4508.5	4902.83	3871.14	4533.75	4265	5375.11	6609.44	4563.44	4116.2	4229	3720.5	5248.75	5270.11	4898.83	4355.33	4084.33	4122.33	3812.2	4523.4	4516.67	3964	4482.67	3938.4	4195.6	3876.5	3834	3767.33	3701.6	4231.5	4156.29	4522.67	4185.5	4386.56	5045.33	3924.8	3848.67	5217.71	5178
	4271.11	4872.56	4559.56	4478.71	4636.57	4116.17	4841.33	4613.4	5401.22	5807.78	5381.67	4748.12	5344.33	3984.71	4898	4647.78	5810.44	7418.78	4994.33	4468.6	4352.75	3920	5750.5	5844.67	5630.5	4623.22	4908.83	4418.33	3952.6	4774	5012.67	4348.25	4735.67	4255.8	4420.8	4143.5	4139.22	3726.67	3957.2	4734.5	4498.43	4918.89	4463.33	4696.56	5518.22	4189.6	4058.33	5394	5629.11
	8555.06	10104.3	10592.9	6773.14	11216	7631.42	12245	4881.1	12313.1	12680.1	12081.2	7526.19	12313	8938.21	11956	12044.1	12436.9	14643.4	11964.6	8691.5	10918.2	10489	12299.8	12925.9	12747.7	11277.6	10212.3	10994.7	9544.2	11866.2	12138	7670.19	11481.4	11063.4	6059.9	10907.5	10945	8391.83	10633.2	5049.75	4828.93	8153.44	6989.25	6433.11	6734.89	5851.9	4337.67	12478	12920.2
	5056.78	5590.11	5265.33	5133	5262.43	4692.83	6067.67	5148.8	6392.56	7060.11	6039.67	5479.5	6557.67	4629.43	5985.5	5624.33	6792.56	8791.11	5920	5196.2	5124.5	4392	6568.75	6993.67	6842	5323.44	5118.5	5289.67	4663	5704.8	6063.5	4877.25	5703.22	5186.4	5004	4789	5076.78	4414.67	4683.6	5365	5159.43	5719	5491.5	4983.22	6473.22	4954.4	4617	6164.43	6730.67
	5458.78	6211	5811.44	5186.43	5788.14	4930.33	6648	5529.6	7080.33	7609.44	6456	5689.5	7050	4856.43	6235	6057.89	7172.33	9123	6424.67	5374.6	5268.5	4811.5	6863	7672.22	7543.17	5808.44	5549.83	5657.33	5083.8	6347.6	6589.83	5341	6124.33	5671.6	5439.2	5419	5716.44	4972.33	4996	5597.25	5471.43	6160.56	5646.67	5305.78	6970.89	5316	4873.67	6412	7416.89
	5780.44	6427.67	6292.89	5538.71	6028	5146.83	6869	5715.2	7561.44	8381.67	7006.33	5952.5	7771.33	5185.86	6477.5	6413.22	7666.67	9678.11	7223.22	5772	5675	5013.75	7309.75	8691	8143.5	6492.44	6073.83	6084.33	5692.4	6967.2	7397	5662.88	6516	6218.4	5673.8	5730.17	5988.33	5186.67	5577.6	5989	5709.14	6596.33	6035.17	5576	7341.22	5275	4846	6954.57	8053.44
	6158.56	7355.67	6586	5772.29	6658.43	5474.83	7334	5611.6	7917.33	8754.89	7255.56	6313.38	8114.33	5449	6532.25	6872.33	8125.33	9842.56	7871.11	5901.8	6186.25	5305.5	7840.5	9446.44	8719.5	7117.89	6551.5	6562.67	5730.2	7338.6	7637.17	6146.75	6803.22	6791.2	5885	6354.33	6631.67	5807.33	5818.8	6088.88	6044.29	6666.78	6039	5755.22	7537.33	5706	5343.33	7404	8630.89
	6273.11	7029	7172.67	5930.93	7049.14	5498	7442.67	5695.8	8276.78	8972.22	7277.67	6520	8487.67	5671.71	6914.5	7127.44	8260.56	10011.3	7941.22	6417.8	6707.5	5941.75	7859.25	9566.67	9102.5	7097.61	6932.83	6999	6103.4	7829.6	7935.33	6540.75	7314	7057.6	6132.8	6440.83	7079.44	5900.33	6163.6	6371.12	6161.86	7071.22	6478.5	5912.56	7770	5659.8	5940	7663.29	9101.56
	6475.78	7330.67	7361.56	6152.57	7043.29	5776.17	7347.67	5737.4	8318.89	9046.89	7470.33	6367	8434.83	5903	7020.5	7282.33	8771.33	9926.78	8038.56	6193.8	6462.5	5737	8091.5	9690.11	9302.5	7483.44	6901.83	7028.33	6396.2	8417	8159.33	6583.62	7723	6755.4	6367.8	6771.83	7346.67	6222.67	6280	6455.12	6223.71	7040.89	6414	5934.67	7744.33	5668	5533	7671.57	8871.22
	6535.67	7200.89	7654.22	6117	7169.14	5826.5	7597.33	5818.8	8273.67	8935.44	7423.22	6215.12	8405.17	5763.57	6776.25	7093.33	8678.78	9749.44	8234.44	5955.8	6797.25	5989	8145	9308.56	9431.83	7661.22	7114.5	7176.67	6232.2	8235.4	8426.67	6945.25	7781	7083.6	6493.8	6923.17	7355.33	6352.67	6387.4	6103.62	6167.57	7117.22	6526.33	5964.11	7311.22	5684.8	5696.33	7496.57	9027.22
	6310.33	7051.78	7847	6109.71	7158.57	5648.83	7680	5705.2	7922.22	8766.33	7297.44	6104.25	8406.5	5908.71	6715.75	6897.33	8689.11	9540.67	8005.33	6003.2	6977	6117.75	7774.75	9105.78	9569.83	7745	6947	7098.33	6109.8	8171.6	8431.33	6839.88	7754.67	7107.2	6377.6	7173.67	7691.78	5836.33	6459.6	6095.38	6017.14	6831.89	6220.67	5859.22	7226.22	5695.4	5722.67	7300.86	8599.11
	6181.78	6701.22	7558.22	5993.29	7076.71	5601.33	7424.67	5548.4	7645.78	8507.44	7183.33	5785.5	8339.5	5794	6570.75	6502.11	8234.44	9002.44	8220.33	6038.8	6934	5945.75	7632.25	9018	9365.67	7629.89	6725.33	6711.33	5894.8	8089.6	8445.67	6757.25	7588	7073	6387.2	7053.5	7369.11	6107.67	6385	6049.5	5708.71	6589.78	6037.33	5605.11	6478	5557	5733	6997.71	8534.11
	5733.11	6399.56	7447.44	5563.43	7004.43	5511.5	6962.67	5174.6	7367.44	8197.33	6877.78	5547.38	7992.17	5517.71	6316	6278.11	8112.67	8701.56	7602.89	5634.8	6533.5	5903.5	7380	8334.33	9374.67	7601.56	6296.17	6359	5689.4	7607.6	8090.33	6690	7308.22	7080	6278.4	6724	7085.11	6220.33	6302.2	5529.88	5450.71	6211.56	5598	5305.22	6159.44	5477.4	5536.33	6633	7814.56
	5569.56	5997.33	7143.89	5392.57	6628.86	5168.83	6591.33	5232.4	7035.22	7674	6572.56	5137.25	7306.33	5177	5810.25	5521.56	7621	8022.11	7305.44	5341	6346.25	5547	6803.25	8194.78	8611.83	6946.89	6010.33	6272.33	5445.4	7340.8	7681.5	6420.88	6818.33	6443.4	5807.4	6522.5	6792.11	5658.33	6065.8	5271.88	5130.57	5818.67	5454.67	5105.56	5850.67	5184.6	5383.33	6315.29	7418.22
	5192.22	5829.11	6635.33	4957.29	6152	4806.5	5870	4721.2	6276.33	7222.11	6238.89	4673.12	6672.67	4848.29	5686	5324.89	7293.11	7509.33	6848.78	5096	5758.25	5331.75	6300.5	7495.22	8147	6409.44	5609.33	5719	5228.6	6850.6	7002.17	5973.75	6565.22	6053	5587.8	5972.33	6216.67	5494	5724.1	4945.5	4791	5365.44	5044	4834.11	5417.67	4782.2	4914.67	5622.71	6839.78
	4551.33	5375.89	6009	4786.86	5760.71	4528.67	5414.33	4575.8	5644	6541.89	5967.78	4409.25	6279.67	4621	5064.5	5055.11	6582.56	6849.33	6433.67	4609.2	5486.75	4606.25	5850.5	6890.22	7220.17	5943.22	5156.5	5231.33	4753.4	6277.8	6288.83	5415	5904.56	5499.6	5140.6	5460.5	5779.11	5194	5121.4	4552.75	4414.43	4870.11	4511	4420.67	4957.67	4346.8	4567.67	5219.14	6232.33
	4285.11	4604.28	5329.33	4305.43	5159	4262	4857.67	4105.8	5135.11	5882.67	5451.11	4401.5	5528.67	4185	4777	4527.67	5901.44	6028.56	6106.22	4093.4	5026.25	4259.75	5590.25	6177.11	6643.33	5562.56	4710.17	4900	4514.8	5705.6	5671.83	4951.5	5418.22	5064.6	4627	5033.33	5437.78	4561	4684.6	4204.12	4221.29	4456.67	4285	4134.44	4549.11	4353	4356	4912.43	5514.56
	3888.56	4424.44	4749.89	4080.57	4595.14	4011.5	4662	3897.8	4704.67	5438.56	5061.33	4126.12	5206.67	3997	4522.75	4071.33	5454.67	5473.11	5535.89	3864	4654	4132.5	5096	5694.44	5937.17	5062.33	4309	4757.33	4129.8	5005.6	5247.33	4588.38	4938.22	4711.8	4475.6	4709.5	4922.33	4125.67	4234	3923	3918.29	4167.89	4164.33	3754.56	4320.67	4006.2	4103	4453.29	5192.22
	3717.33	4098.89	4222.11	3794.29	4326.29	3803	4550	3640	4292	4893	4400	3809	4908.33	3815.71	4171	4016.22	5036.44	5054.44	5063.33	3724.8	4333.75	3788.25	4921	5174.11	5488	4666.67	4127.67	4210	3852.4	4623.2	4833.67	4300.25	4735.89	4308	4180.6	4434	4658.78	4131.33	3912.2	3726.38	3649.43	3936.22	3732.67	3595.78	3976.78	3740	3819.67	4012.29	4498.11
	3542.78	4030.56	3842.33	3555.71	4003.29	3470.83	4045	3535.4	4141.44	4807	4363.33	3629.88	4390.17	3648	4041.5	3716.11	4641.44	4891.56	4645.67	3555.2	4007.75	3699	4732.5	4884.44	4925.67	4355.33	3933.5	3915	3710.6	4146.4	4384.83	4004.38	4461.33	4005	4094	4038.33	4243.44	6194.67	3574.4	3442.12	3433.57	3677.33	3609.67	3526.11	3903.22	3630.8	3590	3903.29	4238.56
	3361.11	3952.11	3753.89	3477.43	3785.43	3435.33	4101	3310.8	4071.56	4597.22	4009	3503.38	4215.5	3340.14	3908.25	3615.89	4569.89	4837.78	4262.44	3443.8	3798	3687	4319.75	4677.56	4676.67	4052.56	3729.33	3717.67	3644.6	4137.2	4126.17	4014.5	4390.56	3745.8	3824.8	4024.5	4056.56	3826	3531.4	3390.12	3406.57	3478	3341.83	3294.56	3861.78	3465.2	3464.67	3724.43	3905.11
	3268.78	3905.33	3383.11	3449.29	3777.57	3366.67	3755	3351.8	4018.11	4575.33	3879.67	3597.88	4081.17	3475.71	3751.25	3551	4350.89	4992.22	4003.33	3470.8	3886.25	3558.25	4596.5	4564.22	4451.5	3877.78	3697.33	4105.67	3572.6	4206.2	4161	3956.5	4315	3500.8	3818.4	3691.33	3845.78	3437	3313.6	3358.25	3254.57	3477.44	3357.67	3432	3777.67	3308.8	3475.67	3674.29	4043.89
	3221	3759.44	3355.89	3457.86	3568.43	3346	3957.33	3221.4	4068.22	4576.22	3908.33	3824.38	4090	3102.57	3748.25	3870.67	4406.67	5016	4146.78	3631.4	3609.5	3351	4628.75	4597.78	4674.5	3873.11	3537.83	3719.33	3544.6	3953.6	3946.17	3666.88	4308.44	3555.8	3775.4	3725.5	3790.11	3607.67	3267.2	3237.62	3298.57	3475.56	3408.67	3459.22	3810.44	3349.4	3424.67	3678.71	3964.33
	3268.56	3868.67	3467.11	3749	3673.29	3323.17	3791	3278.8	3969.22	4614.56	4005.33	3647.5	3952.83	3328.71	3884.75	3986.22	4425.78	5327.33	3967.56	3710.8	3864	3419.25	4740.25	4871.11	4780.67	3810.56	3710.33	3867.33	3608.6	3960.2	4260	3637.38	4329.11	3515	3879.6	3560.67	3836.56	3776	3314.2	3318.88	3481	3493.11	3452.17	3530.33	4005.33	3353.6	3593.67	3810.57	4004.33
	3401.44	3982.11	3563.89	3721.86	3751.14	3336	3950.67	3355.8	4320.44	4615.11	4232.11	3923.75	4233.5	3470.86	4043.25	4353.89	4613.11	5625.44	4298.33	3716.2	3816	3571	4817	5354.89	4715.17	3862.78	5414.17	3783.67	3759.4	4273.6	4403.67	3636.25	4517.33	3861.6	3954.2	3654.33	3824.78	3563.33	3198.8	3304.75	3366.14	3630.78	3584.33	3721.44	4094.56	3536.8	3453.33	3961.86	4105.78
	3579.78	4217.33	3692.56	5183	3730.71	3627	3903.67	3644.6	4547.11	4881.44	4395.89	4043.5	4332.67	3462.14	4158.75	4363.22	4759.89	6039.44	4438.67	3735.2	3927.25	3613.25	5098.75	5765.89	5160.67	4003.22	3853.17	4111	3913.6	4557	4607.17	3857.38	4432	3933.6	3954.2	3846.83	3969	3996.33	3489.8	3680.88	3519.14	3737.44	3593.5	3795.11	4414.89	3452.6	3614.33	4307.57	4333.67
	3743	4117.89	3762.56	4052.43	4030.57	3703.17	4429	3595.8	4751.11	5143.89	4573.89	4029.12	4752.17	3614.57	4454.75	4746.67	4957.33	6220.56	4504.11	4003.4	3959.75	3783	5441.5	6066.33	5698.5	4159.33	4018.92	3968	3902.4	4768.8	4683.83	3918.62	4654.33	4060.4	3972.8	3877.67	4135.11	3915	3760	3666.62	3776.86	4048.56	3805.83	4052.33	4603.11	3801	3750.67	4578.71	4700.78
	3933.56	4358.78	3948.22	4323.14	4174.57	3766.5	4762.33	3683	4931.89	5312.89	4655.89	4076.62	5044.67	3662.29	4853	4959.67	5301.56	6644.44	5005.67	4013.6	4097.25	3791.5	5578.75	6463.33	5900.67	4517.33	4322.5	4395	4142.8	5071.4	5033.67	4142.62	4827.67	4363.4	4129	4192.5	4505.22	3982.33	4005	3754	3771.14	4141.78	4109.67	4091	4926.11	4014.4	4131	4857.71	5121.56
	4146.78	4502.44	4207.67	4533.57	4491.29	4144.33	4860	4049.6	5131.89	5469.67	5087.33	4283	5378.5	3930.71	4812.5	5100.89	5560.89	6995.67	5481.78	4324.4	4738.75	4196.75	5806.75	6680.11	6355.17	4720.11	4490.67	4581.33	4319.6	5228.4	5375.33	4431.38	5163	4698.4	4449.6	4539.17	4652.89	4164.67	4211	4136.62	3974	4512.89	4184.17	4268.11	4990.22	4138	4065.67	4802.86	5450.33
	4459.56	4663.67	4535.33	4715.86	4762.43	4268.83	5026	4214.6	5407.22	5898.56	5257.89	4456	5726.5	4236	4888.25	5419.44	5771.11	6957.89	5641.89	4421.4	5232.75	4835.75	5970.25	6924.78	6879.5	5217.22	4746.33	5175.67	4557	5722.2	5423.5	4558	5212.11	5166.4	4768.2	4740.67	5036.78	4434.33	4666	4272.62	4313	4670	4512.83	4280.33	5174.89	4216.8	4040.33	5014.86	5586.11
	4542.78	4781.22	4801.44	4935.57	5158.43	4404.83	5309	4450.6	5822.44	6080.56	5592.56	4711.5	6140.33	4515	5257.5	5413.67	6093.56	7319.44	5930.89	4474.2	5385.75	4909.75	6107.75	7126.67	7175.5	5667.56	6143.67	5287.33	4790.4	6252	5938.17	4819.5	5601.33	5460.4	5042.4	5177.33	5375.89	4622.67	5186	4420.38	4314.14	4752.78	4719.67	4407	5351.44	4378.8	4491	5392.29	5844.78
	4755.78	4912.11	5027.22	5099.14	5110.29	4769	5708.67	4475.4	5914.56	6300.67	5658.22	4789.25	6211.5	4610.57	5276	5535.89	6331.67	7571.89	6342.78	4519.8	5574.5	5301	6280.25	7245.78	7370.67	5872.22	5095.33	5183	4942	6449.4	6118.17	4960.38	5985.56	5547.2	5252	5225.67	5590.56	5066	5110	4611.25	4591	4982.33	4762.5	4618.33	5459.11	4515	4361.67	5419.14	6140.56
	4877.44	4991.33	5223	4982.29	5244	4804.67	5575.33	4538	6147.67	6451.33	5823.44	4745.62	6492.5	4760.14	5567	5632	6656.89	7555.78	6336.78	4717	5762.75	5322	6441	7520.22	7704.5	6268.33	5292.17	5547.67	5189.6	6320.8	6331	5131	6159.78	6047	5441.4	5413.67	5836.33	5043	5347.8	4596.12	4675.14	5120.89	4919	4594.89	5356.22	4475.8	4540	5598.71	6141.44
	4915.67	4969.44	5356.22	4973	5395	4688	5688.67	4689	6233.78	6354.33	5879.11	4770.88	6356.83	4732.71	5478.75	5589.56	6731.11	7732.89	6589.78	4853.4	5960	5468	6333	7456.44	7646.67	6294.44	5255.83	5577	5150.8	6608	6421.17	5138.5	5980.22	6080.6	5465.6	5699.83	5956.56	5099	5778	4528.5	4485	4986.44	4813.5	4522.56	5285.67	4599	4508	5759.71	6224.22
	4803.78	5160.67	5365.33	5094.29	5332	4598.17	5532	4692	6195.11	6188.44	6067.33	4699.5	6183.83	5118.71	5546	5535.22	6831.44	7502.89	6550.67	4609	6145.5	5409.75	6298.25	7224.22	7541.83	6474.78	5405.67	5362	4944.6	6314.6	6503.5	5229.75	6148.67	5970.4	5796.3	5705.17	6211.67	5122.67	5727.8	4390.88	4406.57	5052	4772.67	4425.33	5002.89	4432.2	4509.67	5517.43	6068
	4634.33	4914	5375.56	4909	5224.71	4649.5	5633.67	4909	6101.44	6096.78	5826.33	4716	6113.17	4819.29	5270	5273	6875.22	7237.44	7329.33	4821.6	5805.5	5416.25	6329.5	7019.67	8468.5	6527.89	5402	5639	5032	6488.4	6297.67	5158.88	6067.33	6220.2	5407.6	5758.67	6227.11	5227.33	5813.2	4410.88	5325.29	4917.89	4820.83	4417.22	4858.89	4374.8	4303	5295.43	6038.22
	4509.22	4880.56	5209.89	4804.57	5269	4596.67	5118.33	4578.4	5809.22	5933.56	5474.22	4678	5904.17	4525.71	5245	4956.67	6678.78	6772.44	6323.11	4627.6	5724.25	4954.5	6000.25	6837.33	6986.5	6357.11	5216.5	5552.67	5120	6117.2	6038.83	5094	5861.78	5878.4	5234.2	5398.33	6027.44	5003.33	5591.2	4377.38	4259	4707.67	4676	4264.67	4761.67	4306.4	4183.67	5108.57	5564.44
	4165.44	4822	4865.67	4466.57	4859.71	4214.33	4948.67	4170.4	5515	5629.67	5078.78	4399.25	5685.5	4511.71	4776.75	4704.67	6558.44	6490.44	6021	4489.6	5181.5	4871	5801.5	6327.67	6680	6114.89	4836	5159.67	4717.2	5904	5965.83	4744.5	5615	5634.6	4906.6	5256.33	5756.67	4991	5421	4041.62	4256.57	4514.89	4270.17	3990	4572.89	3996.6	3902	4893	5385.33
	3952.33	4231.44	4794.89	4231.43	4670.86	4248.5	4826.33	4148.4	5355.11	5407.89	4850.44	4135.12	5319	4245.86	4652.75	4382.89	5972.67	6199.44	5744	4206.8	5202.75	4483.75	5382	5978.67	6367.5	5812	4681.67	4726	4981.6	5457.4	5481.5	4462.5	5351.89	5522.6	4585.4	4964.33	5410.89	4547	5049.4	3913.25	3891.14	4264.22	3976.67	3837.78	4423.89	4133.6	3830	4419.14	5051.78
	3845.78	4206.22	4706.22	4007.43	4415.29	3891.33	4467	3803.6	5100.33	5061.22	4687	3987	5082	3980.71	4338	4181.33	5730.78	5809.11	5341.11	3992.8	4671	4432.75	5252.5	5731.67	6070.83	5211	4580.5	4370	4348.6	4869	5190.33	4242.75	4898.78	5057.6	4496.8	4806	5198.56	4529.67	4718.8	3870.12	3775.57	4028.22	3924.17	3743.33	4155	3894.4	3923.33	4280.71	4662.33
	3650	3918.33	4328.78	3764	4097.71	3738.5	4114.33	3762.8	4838.11	4756.44	4175.33	3877.5	4635.83	3835.86	4098.75	3937.78	5250.11	5326	4942.33	3790.4	4471	4014	4913	5228	5537	4896.33	4173.17	4065.67	3945.2	4601.6	4752.67	4100	4659.22	4723.6	4232	4401.33	4689.89	4485.67	5132.3	3588.5	3572.57	3716.67	3570.83	3525.78	3845.67	3644.2	3825.33	4170.29	4345
	3477.89	3779.67	3941.44	3601.14	3792.14	3563	3940.67	3536.2	4386.78	4445.67	3853.33	3763.12	4300.33	3524.86	3683.75	3716.78	4878	4953.22	4642.67	3457.4	4059	3624.25	4852.5	4904.11	5142	4509.89	3937	3838	3820.8	4343.4	4492.5	3693.25	4233.11	4186.8	3721.4	4084	4211.11	3709.33	4003.4	3480.62	3342.29	3560.67	3435.83	3377.67	3644	3381.4	3491.67	3740.43	4044.67
	3310.78	3609.33	3805.78	3540	3773.14	3411.33	3542.67	3250	4179.56	4135.11	3674.89	3455.62	4049.17	4529.71	3815.25	3641	4422.44	4640.33	4189.67	3574.6	3461.5	3442.25	4525.25	4572.33	5037.67	4082.67	3761.5	3610.33	3628	4186.4	4156	3728.5	4069.78	3823.8	3890.2	3819.33	3965.67	3698	3800.8	3421.25	3237.43	3243	3270.83	3318.67	3443.89	3183.4	3294.33	3497	3817.56
	3219.44	3465	3498.67	3397.71	3553.29	3284.17	3470	3089.8	3888.67	4066.67	3514.33	3361.75	3920.5	3217.14	3486.5	3482.22	4231.89	4509.22	3844.89	3337	3587	3260.25	4356.62	4357.11	4580.17	3789.78	3767.33	3732.33	3547.8	3939	3894.33	3457.88	3915.33	3624.2	3595.8	3688	3677.44	3621.67	3417.6	3252.5	3039.29	3214.67	3074.33	3126.33	3414.67	3130	3255	3474.29	3658.56
	3037.11	3310.33	3268.56	3228.71	3365.29	2946	3314.67	3238	3982	4020.78	3385.33	3526.38	3763.33	3028.86	3240.75	3341.33	4008.89	4331.56	3544.78	3353.4	3298	3245	4121.5	4397.22	4495.83	3734	3530.83	3477.67	3462.6	3849.2	3554.33	3388.62	3674.56	3282.6	3462.6	3374.5	3552	3258	3190.8	3201.25	2983	3064.78	3172.83	3138.33	3355.33	3023	3127.67	3407	3582.22
	2972	3354.44	3291.33	3272.29	3333.71	3075.83	3295.33	3064.4	3721.78	3859.11	3323.11	3406.5	3597.33	3040	3248.5	3443.78	3949.78	4297.22	3613	3395.4	3343.75	3179.5	4251	4298.44	4219.67	3510.78	3241.67	3307.33	3433.6	3795.8	3753.67	3329.75	3730.44	3418	3378.2	3170.67	3372	3201.33	3049.2	3006.62	2909.71	3082.11	3099.33	3091.22	3313.56	2961	3116.33	3341.29	3569
	3002.56	3314.56	3332.33	3318	3293.57	2933	3182.67	2961.2	3754.44	3762.89	3263.11	3364.5	3604.67	2914.71	3239.25	3607.56	3820.22	4576	3533.89	3399.4	3282.25	3154.5	4197.75	4294.67	4310.33	3520.78	3211.42	3391.33	3334.8	3776	3658.83	3464.75	3824.89	3375.4	3508	3336	3356.44	3339.33	3072.8	3065.62	2952.43	2950.11	3066.5	3121.89	3256.56	3111.4	3192.33	3376.29	3711.78
	3075.89	3377.67	3262	3530.57	3306	3031.67	3343	2960.6	3672.33	3811.67	3257.67	3309.38	3636.5	3006.43	3263	3516.44	3898.89	4476.56	3495.67	3292.8	3371	2857.5	4106	4294.44	4475.83	3556.89	3525	3559.67	3463.2	3964.8	3687.33	3347.38	3879.44	3326.4	3392	3248.67	3356.67	3435.33	3051.8	3212.5	2962.57	3136.56	3125	3280.78	3525.56	3085.2	3473	3798.57	3620.22
	2989.22	3359.22	3270.67	3588.71	3228.29	3067.5	3524	3050.6	3771.67	3765.11	3383.33	3603.75	3694.83	3084	3260	3790	3910	4783.78	3504.22	3390.8	3454.5	3145.75	4161.25	4272.22	4425	3467.67	3629.17	3487.67	3425	3971.4	3790	3305.75	3925	3306.8	3327.4	3401	3425.56	3280	3739.4	3319	3198.29	3234.56	3199.83	3235.33	3501	3140.6	3239.67	3744.71	3880.67
	3051.67	3386.11	3383.33	3595	3534.57	3199.33	3678.67	3166	4124	3946	3421.44	3672.75	3643.17	3135.71	3522	3904.33	4013.78	4696.11	3690.22	4686.5	3515	3157.75	4155.25	4511.67	4648.67	3520.78	3546.67	3564.67	3429.6	4087.2	4029.67	3377	4010.11	3379.8	3640.8	3485	3515.22	3475.67	3320.2	3267.5	3389.86	3444.89	3354.33	3417.22	3801	3307.6	3397	4267.71	5107.44
	3341.44	3501.33	3398.22	3625.57	3493.43	3237.17	3641	2994	4088.78	3974.56	3538.78	3772.88	3982.5	3201.43	3593.75	4043.44	4041.22	4805.89	3807.56	3801.6	3678	3249.25	4435.25	4621.78	4853.5	3549.33	3653.5	3781.33	3594.4	4095.8	4232	3565.25	4187.89	3644.6	3602.4	3646	3567.56	3487	3428.8	3481	3355.86	3637.89	3556	3421	3982.44	3312	3413	4032.29	4319.89
	3299.22	3486.78	3527.78	3902.57	3722.57	3290	3885	3285.4	4335.33	4191.67	3645.78	3810.5	4206.17	3253.86	3539.5	4203.67	4292	5038.89	3986.56	3556.6	3829.5	3374	4373	5001.56	4988.83	3616.44	3775.83	3835.33	3578.2	4528.2	4369.83	3711.5	4333.78	4090.8	3888.8	3798.33	3791.44	3576.67	3531.6	3476	3482.29	3687.89	3565.83	3377.67	4109	3428.8	3421	3962	4370.22
	3538.33	3634.44	3830.89	3939.29	3909.57	3431.83	3765	3540.2	4535.22	4271.56	3760.33	3928.88	4252.5	3359.43	3719.75	4530	4421	5292.44	4220	4002.4	3880	3568.75	4643	5110.11	5364.67	4041.56	3978.17	4078.33	3907.4	4593.4	4671.5	3705.62	4427.89	4016	3998.4	3809.5	3890.44	3740.33	3861.8	3561.62	3513.86	3790.11	3627.5	3548	4067.56	3634.8	3609.67	4284.29	4725.33
	3588.33	3733.44	3907	4079.86	3971	3605.33	4112.33	3412.6	4648.33	4509.22	4051.44	4001.12	4460.17	3597	3838.25	4568.22	4740.56	5687.56	4438.44	3999.4	4229.5	3825	4861	5554.33	5831.33	4143.89	4181.67	4251	3970	4914.6	4946.33	3957.25	4733.56	4243.2	4360.6	4133.67	4197.56	3911.33	4077.6	3758.25	3688.57	3896.78	3709	3609.78	4259	3722.2	3641.33	4385.14	4646.22
	3632.22	3826.44	3973.11	4187.71	4077	3609	4181.33	3622.4	4919.11	4681.22	4163.56	4197	4452	3846.71	4081.75	4739.11	4927.67	5666.44	4743.11	4220	4353	4007.5	5010.25	5625	5728	4457.56	4453.33	4457.67	4137	4937	5148	4161.12	4869.33	4425.4	4448	4372.5	4319	4237.67	4303.2	3802.12	3740.57	3869	3848.67	3703.44	4286.44	3635	3611.33	4447	4993.11
	3710.22	4080.33	4132.22	4202.14	4114	3761.33	4129	3884.6	5004.89	4691.78	4306.11	4238.5	4569.17	3841.71	4291.5	4751.33	5040.78	5602.78	4784.22	4167.6	4652.5	3815	4838	5654.67	5761	4625.78	4389.17	4400.33	4266.8	5132	5102.33	4206.62	4821.89	4620.2	4574.8	4297.33	4578.11	3888.67	4128	3721.62	3678.86	3906.22	3940	3801.67	4339.67	3727.6	3766.33	4587.86	5095.78
	3616.67	3943.33	4082	4099.57	3982.57	3753.33	4204	3761.4	4931.17	4589	4315.78	4055.62	4786.83	3760.14	4211.25	4808.44	5031.22	5526.11	4737	4238.4	4584.5	4188	4969.25	5787.33	5748.33	4782.78	4610.33	4629.33	4221.8	5153	5095	4222.62	4819.56	4564	4512	4540	4761.33	4139.33	4282.4	3858.25	3637.14	3884.22	3902.17	3534.78	4189	3887.6	3631.67	4488.86	4987.67
	3688.89	4046.11	3988.33	4107.29	4030.57	3756.17	4024.67	3920.6	5028.56	4557	4365.44	4178.75	4701.33	3861.57	4245.5	4597.89	5031.89	5327.89	4630	4098.4	4728.75	4148	5212.25	5634.44	5515.5	4749.89	4442.5	4548.33	4415.2	5076	5121.67	4138.25	4785.78	4702	4395.6	4399.83	4786.33	4324.33	4445.6	3704	3637.43	3820.22	3661.17	3610	4249.44	3618.6	3817.67	4279.14	4761.22
	3535.11	3903.22	3904	4040.71	4020.29	3652.83	4111.67	3676	4872.89	4460.67	4256.56	3984.5	4573.83	3927.71	4213	4381.22	4941.11	5147.22	4810.78	4151.2	4694	4069.25	4920	5459.44	5565.5	4988.33	4327	4497.33	4210.8	4899.6	4924.33	4268.88	4602.11	4685.2	4492.2	4506.83	4642.44	4313	4479.2	3693.75	3633.43	3833.67	3708.5	3506.78	4158.44	3615.6	3884	4398.14	4756.33
	3490.11	3678.33	3937.67	3905.43	3758.14	3462.83	3818.67	3686.8	4697.89	4266.22	4232.22	3898.75	4397	3807.57	4145.25	4262.67	4895.78	4938	4649.56	3881	4514.75	4045.5	4783.25	5240.33	5123	4938.11	4411.5	4336.33	4077.8	4794.6	4908.83	4187	4458.44	5310.8	4258.8	4569.67	4681.44	4202.67	4573.2	3535.75	3501.14	3528.33	3485	3492.44	3780.44	3440.6	3330.33	3797.86	4190.11
	3345.56	3687.33	3862.78	3627.57	3717.71	3587.17	3736.33	3446.8	4463	4280.11	5155.11	3730.38	4264.67	3577.71	3845.25	4075	4735.22	5992.67	4557.44	3911.9	4541.25	3909.25	4730.5	5267.33	5062.67	4988.78	4312.67	4460.67	3916.2	4580.4	4495.67	4044.25	4429.22	4558.2	4078	4176.5	4713.33	3808.67	4425	3391	3256.57	3562	3469.67	3380	3843.89	3463.8	3455.67	3766.14	4166.33
	3365.22	3559.33	3746.78	3623.14	3567.86	3272.67	3662	3550.8	4416.11	4082.11	3830.33	3557.25	4228.83	3558.57	3741.5	3791.67	4572.33	4419.22	4385.56	3684.6	4213.75	3799.75	4574.75	4804.22	4918	4569.78	4027	4083	3858.6	4498.6	4398.83	3862.25	4274.78	4357	4057.8	4181.67	4410.44	3704.67	4013.6	3249.38	3178.71	3359.22	3364.33	3076.11	3799	3305.4	3227.67	3563	3802.22
	3204	3516.89	3524.22	3406.29	3482.71	3249.67	3479.33	3431.6	4173.22	3892.22	3677.78	3358.88	3963.17	3373.86	3649.75	3578.67	4378.56	4255.33	4203.44	3517.6	3939	3669.75	4128.75	4648.78	4593.83	4428.56	3657	3540.33	3577.2	4165.2	4154.83	3467.5	3886	3945.2	3827.6	3995.17	4155.44	3573.33	3865.2	3047.25	2983.57	3126.11	3234	3040.22	3499.33	3134.4	3057.33	3336.71	3538.89
	3087	3237.67	3380.89	3204.43	3239.43	3056.83	3341	3209.8	4014	3833.67	3597.11	3374.62	3784.5	3223.43	3731.25	3378.56	4207.89	4227.44	4010.78	3285.6	3632.5	3472.25	4261.75	4486.89	4486	4252.22	3535	3771	3326.4	3908.8	4006.83	3469.88	3769.22	3954.6	3546.8	3783	4079.56	3437.33	3717.4	2948.88	2918	3133.22	3047.17	2989.11	3320.67	3053.2	3117.67	3148.43	3445.56
	2932.33	3333.78	3308.22	3117.14	3288.29	3053.33	3084.67	3149	3706.89	3638.44	3316.11	3189.88	3625.67	3115.71	3513.25	3223	4088.44	4026.11	3815.78	3159	3669.25	3180.5	3782.25	4266.67	4373.83	3982.89	3406.33	3413.67	3227.6	3720.8	3726.83	3092.62	3725.67	3642.2	3351.4	3651.33	3670.67	3148.33	3521.4	3035.75	2875.57	2970.44	2938.33	2945.56	3278.33	3019.2	3043.67	3139.14	3222.67
	2816.56	3082.33	3212.78	3137	3194.57	2888.5	2993.33	2974.6	3498.56	3443	3258.67	3046.75	3492.17	2805.71	3165.25	3018	3823.56	3950	3552.78	2962	3356.75	3065.75	3802	4010.78	4078.33	3617.89	3118.5	3321.33	3077.2	3471.8	3487	3142.62	3458.56	3415	3253.8	3414	3537.33	3028.33	3307.4	2711.25	2758.14	2885.89	2829.67	2749.44	3070.89	2862.4	2800.67	2993.57	3170.78
	2879.67	3088.67	3106.56	3032.29	3169.29	2841.17	3133	2944.2	3450.67	3440.44	3105.22	3074.38	3362.83	2970.86	3129.5	3051	3704.78	3696.33	3519.33	2971.2	3141.25	3044.75	3729.5	3858.44	4005.33	3497.11	3154.5	3204.67	2924.2	3416.2	3334.17	2953	3359.56	3244	3111.2	3189	3214.33	3022.67	3250	2765.62	2662.57	2715.89	2779.17	2824.67	3057.67	2811.4	2895	2955.14	3096.89
	2814.56	2937.56	3051.44	3045.29	2991.71	2771.5	2912	2782.6	3302.67	3375.33	3000.22	3080.62	3292.33	2903.43	3060	2895.89	3553.67	3780.22	3296.44	2952.2	2922.25	2968	3553	3727	3673.5	3309.78	2978.83	3032	2950.2	3317.2	3212.5	2947.12	3142.22	3148.4	2938.8	2967.5	3019.89	2859	3023.6	2768.62	2740.57	2712.89	2859.33	2744.11	2964.67	2891.6	2786	2923	2917.11
	2679.78	2914.56	2923.33	3002.43	2939.71	2789	2627.67	2763.8	3198.33	3295.78	2888.78	2965.12	3136.33	2789.86	2957	2903.11	3472.33	3667.11	3241.33	2807.2	2962.5	2832.25	3546.5	3560.44	3591.67	3080.78	2862	3158	2951.2	3182.4	3038.83	3329.56	3068.89	3135.4	2982.8	2966.67	2935.33	2712.67	2778.8	2719.75	2774.14	2738.22	2903.83	3620.83	3021.89	2694.6	2807.67	2839.57	2975.22
	2784.11	2891.11	2970	3074.43	2995	2668.5	2811.67	2689.4	3302.89	3228.78	3003.44	3046.38	3233.83	2739.29	2855	2983.44	3443.44	3780.67	3132.89	2882.8	2939.25	2783.25	3343	3571.22	3478.67	3067.56	2889.67	2868.33	2841	3343	3162.33	2852.75	3065.89	3093.2	2988	2847.17	2897.44	2926.33	2822.6	2709.75	2688.86	2761.67	2863.83	2755.67	2956.67	2793.8	2817	3012.14	3047.22
	2707	2960.33	3033.11	3104.29	3046.86	2711.17	2948.33	2780.2	3244.44	3289.78	3003	2981.75	3212.17	2773.57	2850.75	2942.67	3333.89	3877.22	3210.11	2968.6	2932.75	2828	3341	3640	3474.83	3020.11	3061.67	2909.67	3626	3181	2996.67	2793.75	3151.89	3054.8	2811.8	2838	2858.44	3032	2823.6	2776.88	2600	2718.11	2850.33	2793.22	2960.67	2727	2845.67	2952.14	3073.67
	2748.44	2910.33	2973.44	3143.57	3017.57	2683.33	2914.33	2715.4	3439.22	3261.44	3013.78	3091.12	3233.17	2850	2832.25	3019.11	3377.56	3915.56	3177.67	3006.4	2969.75	2817.25	3447.5	3628.56	3588.83	3001.11	3091.67	2791.67	3002.8	3314.4	3150.17	2927	3118.44	2828.6	2972.2	2855.33	2801.33	2807.33	2813.6	2814.12	2811.14	2831.33	3007.83	2797.22	3106.33	2730.4	2974.67	3002.86	3131.44
	2879.78	3009.89	3037.89	3163.86	3010.71	2844.17	3064.33	2843	3352.67	3379.78	3003.33	3253.25	3384	2735.29	3031.75	3112.33	3485.33	3914.44	3186.78	3069.2	2895	2837	3531	3659.67	3714.5	2968.11	3027.5	3301	3084.2	3315.2	3224.83	2867.25	3160.89	2893.2	2899.8	2853.33	2709	2894.67	2704.8	2945.38	2725.57	2856.11	2863.33	2838.67	3106	3005.8	3055	3144.86	3044
	2878.11	2959	2979	3142.57	3074.86	2750.67	2969.33	2797.6	3465.11	3446.22	3088.78	3287.62	3310.17	2764.57	3046	3138.22	3427	3993.22	3308.22	3148.4	3019.25	2724	3724.25	3659.56	3577	3025.89	3109.67	4810.33	3013.4	3378.8	3197	2834.38	3242.22	2980	2986.2	2955.5	3736.78	2743	2951	2913.5	2976.14	2906.33	2972	2919.11	3244.44	2989.2	3007.67	3232.14	3346.89
	3005.22	3028.67	3124	3363.57	3229.43	2781.17	3021.67	2862.8	3448.67	3521.44	3144.78	3419	3409.33	2907.57	3168.75	3382.56	3478.44	4215.89	3179.22	3173	2918.25	2893	3394.75	3813.22	3896	3124.11	3110.5	3119.67	3238	3491.4	3284.5	2990.75	3406.33	3041	2981	2900	2789.11	2771.67	2878.4	2955.38	3041	3046.67	3047.17	2945.33	3335.44	2999.8	3086.67	3314.71	3457.11
	2846.67	3187.89	3145.78	3430.57	3199.29	2953.67	3141	3017	3481.22	3376.78	3150.78	3340.38	3428.67	2895.86	3198.25	3410.33	3576.33	4066.56	3406.11	3228	3046.5	2731	3758	3983.56	3879.83	3049.78	3340	3281	3313.6	3574.2	3330	2890.12	3280.11	3137.2	3047.2	2980	3023.33	3014.67	2977.8	3036.38	2985	3054.11	3133.67	3068.11	3343.11	3122.8	2954.33	3543.14	3425.89
	3012.78	3194.44	3141.33	3364.57	3321.29	2994.5	3211.67	2834.2	3632	3493.67	3246.44	3460.62	3484.67	2990.86	3422.75	3471.78	3662.89	4131	3435.56	3281.2	3025	3064.5	3695.25	3822	3887.5	3228.44	3407.33	3185.33	3154.6	3641.6	3338.33	3045	3322.67	3262	3038	3017.67	3027.89	2865.67	3148	2976.38	3028.43	3004.44	3088.5	2946.22	3524	3195.6	2926.67	3503.86	3653.33
	2999.11	3178.22	3227.44	3398.43	3345.57	2992.83	3298.67	2962.8	3827.22	3564	3307.33	3527.12	3525	3049.43	3030.25	3601.22	3814.78	4021.56	3417.44	3328.8	3295.25	3048.25	3686	4111.44	3980.83	3266.44	3453.5	3449.67	3239.8	3623.8	3307.17	3023.38	3415.44	3271.4	3124.6	3033.83	3118.44	2871.33	2906	3179.12	3080.29	3200.56	3084.83	3009.89	3491.22	3310	2929.33	3478.71	3624.56
	3076.78	3264.67	3249.33	3436.14	3294.29	3043.5	3263.33	3095.6	3626.56	3638	4426.67	3459.62	3610.5	3030.71	3162.25	3669.89	3689.78	3875.44	3546.56	3180	3135.75	2850.5	3761.25	3929.89	3957	3261.89	3542	3362.33	3498.2	3776	3441.5	3108.88	3342.67	3345.8	3039.8	3141.83	3126	2922	3029	3112.62	3033.86	3215.44	3152	3073.44	3405.11	3262.6	3034.33	3615.14	3606.44
	3058.89	3211.89	3344.33	3400	3405.29	3087.5	3221.67	3128.4	3736.11	3626.56	3364.44	3533.25	3590.67	3068.43	3307	3694.67	3766.44	3963.33	3471.33	3331.6	3300.5	3024.25	3722.5	4020.33	3978.83	3361.78	3592.33	3358.33	3348.6	3657	3308.67	3111.5	3313.33	3319	3027.2	3033.17	3079.67	3096	3121.6	3091	3177.43	3062.56	3256.83	3104.22	3442.11	3281.8	2871.33	3625.43	3577.33
	3139.89	3344.56	3276.33	3405.71	3422.14	3067.83	3279.67	3117	3690.11	3470.67	3383.56	3444.12	3561.67	2979.57	3334.25	3638.22	3722.22	3840.78	3499	3356	3107.75	2975	3519.25	3869.22	3670.83	3393.56	3448.5	3105.67	3201	3635.8	3283.67	3052	3252.33	3135.2	3212.4	3018.67	3016.22	2974.33	2979.6	2965.12	3006.43	3002.78	3252.67	3079.67	3302.89	3264.8	2804.67	3644.57	3545.56
[truncated: 211 more columns]

## Sheet: Raw Time
Time	ZT	ExT
15.9667	13.9667	19.9667
16.9667	14.9667	20.9667
17.9667	15.9667	21.9667
18.9667	16.9667	22.9667
19.9667	17.9667	23.9667
20.9667	18.9667	0.966667
21.9667	19.9667	1.96667
22.9667	20.9667	2.96667
23.9667	21.9667	3.96667
24.9667	22.9667	4.96667
25.9667	23.9667	5.96667
26.9667	0.966667	6.96667
27.9667	1.96667	7.96667
28.9667	2.96667	8.96667
29.9667	3.96667	9.96667
30.9667	4.96667	10.9667
31.9667	5.96667	11.9667
32.9667	6.96667	12.9667
33.9667	7.96667	13.9667
34.9667	8.96667	14.9667
35.9667	9.96667	15.9667
36.9667	10.9667	16.9667
37.9667	11.9667	17.9667
38.9667	12.9667	18.9667
39.9667	13.9667	19.9667
40.9667	14.9667	20.9667
41.9667	15.9667	21.9667
42.9667	16.9667	22.9667
43.9667	17.9667	23.9667
44.9667	18.9667	0.966667
45.9667	19.9667	1.96667
46.9667	20.9667	2.96667
47.9667	21.9667	3.96667
48.9667	22.9667	4.96667
49.9667	23.9667	5.96667
50.9667	0.966667	6.96667
51.9667	1.96667	7.96667
52.9667	2.96667	8.96667
53.9667	3.96667	9.96667
54.9667	4.96667	10.9667
55.9667	5.96667	11.9667
56.9667	6.96667	12.9667
57.9667	7.96667	13.9667
58.9667	8.96667	14.9667
59.9667	9.96667	15.9667
60.9667	10.9667	16.9667
61.9667	11.9667	17.9667
62.9667	12.9667	18.9667
63.9667	13.9667	19.9667
64.9667	14.9667	20.9667
65.9667	15.9667	21.9667
66.9667	16.9667	22.9667
67.9667	17.9667	23.9667
68.9667	18.9667	0.966667
69.9667	19.9667	1.96667
70.9667	20.9667	2.96667
71.9667	21.9667	3.96667
72.9667	22.9667	4.96667
73.9667	23.9667	5.96667
74.9667	0.966667	6.96667
75.9667	1.96667	7.96667
76.9667	2.96667	8.96667
77.9667	3.96667	9.96667
78.9667	4.96667	10.9667
79.9667	5.96667	11.9667
80.9667	6.96667	12.9667
81.9667	7.96667	13.9667
82.9667	8.96667	14.9667
83.9667	9.96667	15.9667
84.9667	10.9667	16.9667
85.9667	11.9667	17.9667
86.9667	12.9667	18.9667
87.9667	13.9667	19.9667
88.9667	14.9667	20.9667
89.9667	15.9667	21.9667
90.9667	16.9667	22.9667
91.9667	17.9667	23.9667
92.9667	18.9667	0.966667
93.9667	19.9667	1.96667
94.9667	20.9667	2.96667
95.9667	21.9667	3.96667
96.9667	22.9667	4.96667
97.9667	23.9667	5.96667
98.9667	0.966667	6.96667
99.9667	1.96667	7.96667
100.967	2.96667	8.96667
101.967	3.96667	9.96667
102.967	4.96667	10.9667
103.967	5.96667	11.9667
104.967	6.96667	12.9667
105.967	7.96667	13.9667
106.967	8.96667	14.9667
107.967	9.96667	15.9667
108.967	10.9667	16.9667
109.967	11.9667	17.9667
110.967	12.9667	18.9667
111.967	13.9667	19.9667
112.967	14.9667	20.9667
113.967	15.9667	21.9667
114.967	16.9667	22.9667
115.967	17.9667	23.9667
116.967	18.9667	0.966667
117.967	19.9667	1.96667
118.967	20.9667	2.96667
119.967	21.9667	3.96667
120.967	22.9667	4.96667
121.967	23.9667	5.96667
122.967	0.966667	6.96667
123.967	1.96667	7.96667
124.967	2.96667	8.96667
125.967	3.96667	9.96667
126.967	4.96667	10.9667
127.967	5.96667	11.9667
128.967	6.96667	12.9667
129.967	7.96667	13.9667
130.967	8.96667	14.9667
131.967	9.96667	15.9667
132.967	10.9667	16.9667
133.967	11.9667	17.9667
134.967	12.9667	18.9667
135.967	13.9667	19.9667
136.967	14.9667	20.9667
137.967	15.9667	21.9667
138.967	16.9667	22.9667
139.967	17.9667	23.9667
140.967	18.9667	0.966667
141.967	19.9667	1.96667
142.967	20.9667	2.96667
143.967	21.9667	3.96667
144.967	22.9667	4.96667
145.967	23.9667	5.96667
146.967	0.966667	6.96667
147.967	1.96667	7.96667
148.967	2.96667	8.96667
149.967	3.96667	9.96667
150.967	4.96667	10.9667
151.967	5.96667	11.9667
152.967	6.96667	12.9667
153.967	7.96667	13.9667
154.967	8.96667	14.9667
155.967	9.96667	15.9667
156.967	10.9667	16.9667
157.967	11.9667	17.9667

## Sheet: Smoothed Data
Cell:	1	2	3	4	5	6	7	8	9	10	11	12	13	14	15	16	17	18	19	20	21	22	23	24	25	26	27	28	29	30	31	32	33	34	35	36	37	38	39	40	41	42	43	44	45	46	47	48	49
	21174.1	17915.1	19622.9	17165.4	22326.9	25448.7	25978.4	23054.1	16808.5	24764.9	28922.4	12284.3	28211.6	23073.2	25872.2	15229.2	18560.3	24783.4	29105.3	12650.5	25420.2	21772.3	17515.5	19305.2	23851.1	27203	14450.1	15237.5	11889.4	18496	20051.5	12202.7	17719.9	20626.2	13035.6	14477.6	14767.3	12461.9	15184.4	17018.4	16397.8	19703.8	20979.6	16785.5	22239.9	20419.5	12504.7	19706.1	21882.4
	21085.3	17845.8	19539.8	17102.3	22229.3	25331.6	25860.7	22952.8	16752.5	24657.4	28784.3	12251.2	28081.5	22971.2	25756	15180.5	18494	24680.9	28979.2	12613.7	25312.6	21688	17453.1	19236.8	23757.3	27091.9	14406.6	15190.5	11859.7	18425.6	19982.4	12171	17658	20544.7	12999.5	14433.7	14721.9	12431.4	15134.7	16956.1	16338.3	19627.4	20894.2	16725.8	22150.1	20334.8	12468.9	19638.8	21809.1
	20996.8	17776.8	19457	17039.4	22132.1	25215	25743.6	22852	16696.6	24550.5	28646.9	12218.1	27952	22869.7	25640.3	15131.9	18427.8	24578.8	28853.6	12577.1	25205.4	21604.1	17391	19168.7	23663.9	26981.3	14363.2	15143.7	11830.2	18355.5	19913.6	12139.4	17596.2	20463.6	12963.6	14389.8	14676.6	12400.9	15085.2	16894	16279	19551.4	20809.1	16666.2	22060.7	20250.5	12433.2	19571.7	21736
	20908.8	17708.1	19374.6	16976.8	22035.3	25098.9	25627	22751.6	16641	24444	28510.1	12185.2	27823	22768.6	25525.2	15083.5	18361.9	24477.1	28728.6	12540.6	25098.7	21520.4	17329.1	19100.8	23570.8	26871.1	14320	15097.1	11800.7	18285.7	19845	12107.9	17534.7	20382.8	12927.7	14346.1	14631.5	12370.5	15035.9	16832.1	16219.9	19475.6	20724.3	16606.9	21971.7	20166.5	12397.6	19504.8	21663.2
	20821.1	17639.7	19292.5	16914.3	21939	24983.4	25510.9	22651.6	16585.5	24338	28374	12152.4	27694.7	22667.9	25410.5	15035.2	18296.3	24375.8	28604.1	12504.2	24992.5	21437.1	17267.4	19033.2	23478.1	26761.3	14276.9	15050.6	11771.3	18216.1	19776.7	12076.4	17473.4	20302.3	12891.9	14302.6	14586.5	12340.1	14986.7	16770.4	16161	19400.1	20639.9	16547.7	21883	20082.9	12362.1	19438.1	21590.6
	20733.8	17571.5	19210.8	16852.1	21843	24868.4	25395.4	22552	16530.2	24232.4	28238.5	12119.6	27567	22567.8	25296.4	14987.1	18230.8	24274.9	28480.1	12467.9	24886.6	21354.2	17205.9	18965.8	23385.7	26652	14233.9	15004.2	11742	18146.8	19708.5	12045.1	17412.3	20222.2	12856.3	14259.1	14541.7	12309.9	14937.7	16709	16102.3	19324.9	20555.9	16488.8	21794.7	19999.6	12326.7	19371.7	21518.3
	20646.8	17503.6	19129.4	16790.2	21747.5	24754	25280.4	22452.9	16475.1	24127.3	28103.7	12086.9	27439.8	22468	25182.8	14939.1	18165.6	24174.5	28356.7	12431.6	24781.3	21271.5	17144.7	18898.6	23293.7	26543.2	14191	14958	11712.7	18077.8	19640.6	12013.8	17351.4	20142.3	12820.7	14215.8	14496.9	12279.7	14888.8	16647.8	16043.8	19250	20472.1	16430.1	21706.7	19916.7	12291.4	19305.4	21446.2
	20560.2	17435.9	19048.3	16728.4	21652.4	24640.1	25165.9	22354.3	16420.2	24022.6	27969.5	12054.3	27313.2	22368.7	25069.7	14891.3	18100.7	24074.4	28233.8	12395.5	24676.4	21189.2	17083.6	18831.6	23202.1	26434.7	14148.3	14912	11683.5	18009	19573	11982.6	17290.7	20062.8	12785.2	14172.7	14452.3	12249.6	14840.1	16586.8	15985.6	19175.5	20388.8	16371.6	21619.1	19834.1	12256.2	19239.5	21374.3
	20474	17368.5	18967.6	16666.9	21557.7	24526.7	25051.9	22256	16365.4	23918.4	27835.9	12021.8	27187.2	22269.8	24957.1	14843.6	18035.9	23974.8	28111.5	12359.5	24571.9	21107.1	17022.8	18764.9	23110.8	26326.8	14105.7	14866	11654.4	17940.5	19505.5	11951.4	17230.2	19983.6	12749.8	14129.6	14407.9	12219.5	14791.5	16526.1	15927.5	19101.2	20305.7	16313.4	21531.8	19751.9	12221.1	19173.7	21302.7
	20388.1	17301.4	18887.3	16605.6	21463.5	24413.8	24938.4	22158.2	16310.8	23814.7	27703	11989.4	27061.8	22171.4	24845	14796.1	17971.4	23875.6	27989.6	12323.6	24467.9	21025.4	16962.2	18698.4	23019.9	26219.2	14063.2	14820.2	11625.3	17872.2	19438.3	11920.4	17169.9	19904.7	12714.5	14086.7	14363.6	12189.5	14743.1	16465.6	15869.7	19027.1	20223	16255.3	21444.9	19670	12186.1	19108.2	21231.4
	20302.6	17234.5	18807.3	16544.5	21369.6	24301.4	24825.5	22060.9	16256.5	23711.4	27570.7	11957.1	26937	22073.4	24733.5	14748.7	17907.1	23776.7	27868.3	12287.8	24364.3	20944	16901.8	18632.2	22929.3	26112.1	14020.8	14774.6	11596.3	17804.2	19371.4	11889.4	17109.9	19826.1	12679.3	14043.9	14319.4	12159.6	14694.9	16405.3	15812.1	18953.4	20140.7	16197.4	21358.3	19588.4	12151.2	19042.9	21160.2
	20217.5	17167.8	18727.6	16483.7	21276.1	24189.6	24713	21963.9	16202.2	23608.5	27439.1	11924.8	26812.7	21975.8	24622.4	14701.5	17843.1	23678.3	27747.5	12252.1	24261.1	20862.9	16841.6	18566.2	22839.1	26005.4	13978.6	14729	11567.4	17736.5	19304.6	11858.5	17050	19747.8	12644.2	14001.2	14275.3	12129.8	14646.8	16345.2	15754.7	18880	20058.7	16139.8	21272.1	19507.2	12116.4	18977.8	21089.3
	20132.7	17101.5	18648.3	16423	21183.1	24078.2	24601	21867.4	16148.2	23506.1	27308.1	11892.7	26689	21878.7	24511.8	14654.4	17779.2	23580.3	27627.2	12216.5	24158.4	20782.1	16781.6	18500.4	22749.2	25899.1	13936.5	14683.6	11538.6	17669	19238.1	11827.7	16990.4	19669.8	12609.2	13958.7	14231.4	12100	14598.9	16285.4	15697.5	18806.8	19977	16082.4	21186.3	19426.4	12081.7	18913	21018.7
	20048.3	17035.3	18569.3	16362.6	21090.5	23967.4	24489.6	21771.3	16094.3	23404.1	27177.7	11860.6	26565.9	21782	24401.7	14607.5	17715.6	23482.7	27507.4	12181	24056	20701.6	16721.8	18434.8	22659.7	25793.3	13894.5	14638.4	11509.8	17601.8	19171.7	11797	16930.9	19592.1	12574.2	13916.2	14187.6	12070.3	14551.1	16225.8	15640.6	18734	19895.7	16025.1	21100.8	19345.8	12047.2	18848.4	20948.3
	19964.2	16969.5	18490.6	16302.4	20998.2	23857.1	24378.6	21675.6	16040.6	23302.5	27047.9	11828.6	26443.3	21685.7	24292.1	14560.7	17652.2	23385.5	27388.1	12145.6	23954.2	20621.4	16662.2	18369.4	22570.5	25687.9	13852.6	14593.3	11481.1	17534.8	19105.7	11766.3	16871.7	19514.8	12539.4	13873.9	14143.9	12040.6	14503.5	16166.4	15583.8	18661.4	19814.7	15968.1	21015.6	19265.6	12012.7	18784	20878.1
	19880.4	16903.9	18412.2	16242.4	20906.4	23747.3	24268.2	21580.3	15987.1	23201.4	26918.7	11796.6	26321.3	21589.8	24183	14514	17589.1	23288.7	27269.3	12110.3	23852.7	20541.5	16602.9	18304.3	22481.6	25582.9	13810.9	14548.3	11452.4	17468	19039.8	11735.7	16812.6	19437.7	12504.6	13831.7	14100.3	12011	14456	16107.2	15527.2	18589.1	19734	15911.3	20930.8	19185.8	11978.3	18719.8	20808.2
	19797	16838.5	18334.2	16182.6	20815	23638	24158.2	21485.4	15933.7	23100.7	26790.2	11764.8	26199.8	21494.4	24074.3	14467.5	17526.1	23192.2	27151.1	12075.1	23751.7	20462	16543.7	18239.4	22393.1	25478.4	13769.2	14503.4	11423.9	17401.6	18974.1	11705.2	16753.8	19360.9	12470	13789.7	14056.9	11981.5	14408.7	16048.3	15470.9	18517.1	19653.7	15854.7	20846.4	19106.3	11944	18655.8	20738.5
	19714	16773.4	18256.6	16123.1	20723.9	23529.1	24048.8	21391	15880.5	23000.5	26662.2	11733	26078.9	21399.3	23966.2	14421.1	17463.4	23096.2	27033.3	12040	23651	20382.7	16484.7	18174.7	22305	25374.2	13727.8	14458.7	11395.4	17335.3	18908.7	11674.8	16695.1	19284.5	12435.4	13747.7	14013.6	11952.1	14361.5	15989.5	15414.8	18445.4	19573.7	15798.3	20762.2	19027.1	11909.8	18592.1	20669
	19631.3	16708.5	18179.2	16063.7	20633.3	23420.8	23939.8	21296.9	15827.5	22900.7	26534.9	11701.3	25958.6	21304.7	23858.5	14374.9	17400.9	23000.5	26916	12005	23550.8	20303.7	16426	18110.3	22217.2	25270.5	13686.4	14414.1	11366.9	17269.3	18843.4	11644.4	16636.7	19208.3	12400.9	13705.9	13970.5	11922.7	14314.5	15931	15358.8	18374	19494	15742.1	20678.5	18948.2	11875.7	18528.6	20599.8
	19548.9	16643.9	18102.2	16004.6	20543.1	23313	23831.3	21203.3	15774.7	22801.3	26408.2	11669.7	25838.8	21210.6	23751.3	14328.8	17338.6	22905.3	26799.2	11970.1	23451	20225	16367.4	18046	22129.7	25167.2	13645.1	14369.7	11338.5	17203.6	18778.4	11614.1	16578.4	19132.4	12366.5	13664.2	13927.4	11893.3	14267.6	15872.8	15303.1	18302.8	19414.6	15686.2	20595	18869.7	11841.7	18465.4	20530.8
	19466.9	16579.5	18025.5	15945.7	20453.2	23205.7	23723.3	21110.1	15722	22702.3	26282	11638.2	25719.5	21116.8	23644.6	14282.9	17276.5	22810.4	26682.9	11935.3	23351.7	20146.6	16309.1	17982	22042.5	25064.2	13604	14325.4	11310.2	17138.1	18713.6	11583.9	16520.4	19056.8	12332.2	13622.6	13884.5	11864.1	14220.8	15814.7	15247.6	18232	19335.6	15630.4	20511.9	18791.5	11807.8	18402.3	20462
	19385.3	16515.4	17949.2	15886.9	20363.8	23098.8	23615.8	21017.3	15669.5	22603.8	26156.5	11606.7	25600.8	21023.4	23538.4	14237.1	17214.6	22715.9	26567.1	11900.6	23252.7	20068.5	16250.9	17918.1	21955.7	24961.7	13563	14281.2	11281.9	17072.8	18649	11553.7	16462.5	18981.6	12298	13581.2	13841.7	11834.9	14174.2	15756.8	15192.3	18161.4	19256.9	15574.9	20429.2	18713.6	11774	18339.5	20393.5
	19303.9	16451.5	17873.1	15828.4	20274.7	22992.5	23508.7	20924.8	15617.1	22505.6	26031.5	11575.4	25482.6	20930.5	23432.6	14191.4	17152.9	22621.7	26451.8	11866	23154.1	19990.6	16193	17854.5	21869.2	24859.6	13522.1	14237.1	11253.8	17007.8	18584.7	11523.6	16404.9	18906.6	12263.8	13539.8	13799	11805.7	14127.8	15699.2	15137.2	18091.1	19178.6	15519.5	20346.8	18636.1	11740.4	18276.9	20325.2
	19222.9	16387.8	17797.4	15770.1	20186	22886.6	23402.2	20832.8	15564.9	22407.9	25907.2	11544	25365	20837.9	23327.3	14145.9	17091.5	22528	26336.9	11831.4	23056	19913.1	16135.2	17791.1	21783	24758	13481.3	14193.2	11225.6	16943	18520.5	11493.6	16347.4	18831.9	12229.7	13498.6	13756.4	11776.6	14081.5	15641.8	15082.3	18021.1	19100.6	15464.4	20264.7	18558.9	11706.8	18214.5	20257.1
	19142.3	16324.4	17722	15712	20097.7	22781.2	23296.1	20741.2	15512.9	22310.6	25783.4	11512.8	25247.8	20745.8	23222.5	14100.5	17030.3	22434.6	26222.6	11797	22958.2	19835.9	16077.7	17727.9	21697.2	24656.7	13440.6	14149.4	11197.6	16878.5	18456.5	11463.7	16290.1	18757.5	12195.8	13457.5	13714	11747.6	14035.3	15584.6	15027.7	17951.3	19022.8	15409.4	20183	18482	11673.3	18152.3	20189.3
	19061.9	16261.3	17646.9	15654.2	20009.8	22676.3	23190.5	20650	15461	22213.8	25660.3	11481.7	25131.3	20654	23118.2	14055.2	16969.2	22341.6	26108.7	11762.7	22860.9	19758.9	16020.3	17665	21611.7	24555.8	13400.1	14105.7	11169.6	16814.2	18392.8	11433.8	16233	18683.3	12161.9	13416.5	13671.7	11718.6	13989.3	15527.7	14973.2	17881.9	18945.5	15354.7	20101.5	18405.5	11639.9	18090.4	20121.7
	18981.9	16198.4	17572.2	15596.5	19922.3	22571.9	23085.3	20559.2	15409.3	22117.3	25537.7	11450.6	25015.2	20562.7	23014.3	14010	16908.4	22249	25995.3	11728.4	22763.9	19682.2	15963.1	17602.2	21526.5	24455.3	13359.6	14062.1	11141.6	16750.2	18329.2	11404	16176.1	18609.5	12128.1	13375.6	13629.5	11689.7	13943.4	15470.9	14918.9	17812.7	18868.4	15300.2	20020.5	18329.2	11606.6	18028.6	20054.3
	18902.3	16135.7	17497.7	15539	19835.1	22468	22980.6	20468.7	15357.7	22021.2	25415.7	11419.6	24899.7	20471.7	22910.8	13965	16847.8	22156.7	25882.3	11694.3	22667.3	19605.8	15906.1	17539.6	21441.6	24355.2	13319.3	14018.7	11113.7	16686.4	18265.8	11374.3	16119.4	18536	12094.3	13334.8	13587.4	11660.9	13897.7	15414.4	14864.9	17743.8	18791.7	15245.8	19939.7	18253.3	11573.4	17967.1	19987.2
	18823	16073.2	17423.6	15481.7	19748.4	22364.5	22876.4	20378.7	15306.3	21925.6	25294.2	11388.6	24784.7	20381.2	22807.9	13920.2	16787.4	22064.9	25769.8	11660.2	22571.2	19529.7	15849.4	17477.2	21357.1	24255.5	13279.1	13975.4	11085.9	16622.8	18202.7	11344.6	16062.9	18462.7	12060.7	13294.1	13545.4	11632.1	13852.1	15358.1	14811	17675.1	18715.2	15191.7	19859.3	18177.7	11540.3	17905.8	19920.3
	18743.9	16011	17349.8	15424.6	19662	22261.5	22772.7	20289	15255.1	21830.3	25173.4	11357.8	24670.2	20291.1	22705.3	13875.4	16727.2	21973.3	25657.8	11626.2	22475.4	19453.8	15792.8	17415.1	21272.8	24156.1	13239	13932.2	11058.2	16559.4	18139.7	11315	16006.6	18389.7	12027.1	13253.6	13503.6	11603.3	13806.6	15302	14757.3	17606.8	18639.2	15137.8	19779.2	18102.5	11507.3	17844.8	19853.6
	18665.3	15949	17276.3	15367.8	19576	22158.9	22669.4	20199.7	15204	21735.5	25053.1	11327	24556.2	20201.3	22603.3	13830.8	16667.2	21882.2	25546.2	11592.3	22380	19378.3	15736.4	17353.1	21188.9	24057.2	13199	13889.2	11030.5	16496.3	18077	11285.5	15950.4	18317	11993.6	13213.2	13461.8	11574.7	13761.3	15246.1	14703.9	17538.7	18563.4	15084.1	19699.5	18027.5	11474.4	17783.9	19787.1
	18586.9	15887.3	17203.1	15311.1	19490.3	22056.9	22566.5	20110.9	15153	21641	24933.4	11296.2	24442.8	20112	22501.7	13786.4	16607.4	21791.4	25435.1	11558.6	22285	19303	15680.1	17291.4	21105.3	23958.7	13159.2	13846.3	11002.8	16433.4	18014.4	11256	15894.4	18244.6	11960.2	13172.8	13420.2	11546	13716.1	15190.4	14650.6	17470.9	18487.9	15030.6	19620.1	17952.9	11441.6	17723.3	19720.9
	18508.9	15825.7	17130.3	15254.6	19405.1	21955.3	22464.1	20022.4	15102.3	21547	24814.2	11265.6	24329.8	20023	22400.5	13742	16547.8	21700.9	25324.5	11524.9	22190.4	19228	15624.1	17229.8	21022	23860.5	13119.4	13803.4	10975.2	16370.8	17952.1	11226.6	15838.7	18172.5	11926.8	13132.6	13378.7	11517.5	13671.1	15135	14597.6	17403.3	18412.8	14977.3	19541	17878.6	11408.9	17662.9	19654.8
	18431.2	15764.5	17057.7	15198.3	19320.2	21854.1	22362.2	19934.2	15051.6	21453.3	24695.6	11235	24217.4	19934.4	22299.8	13697.8	16488.4	21610.8	25214.3	11491.2	22096.2	19153.2	15568.3	17168.4	20939	23762.7	13079.8	13760.8	10947.7	16308.4	17889.9	11197.3	15783.1	18100.7	11893.6	13092.5	13337.3	11488.9	13626.2	15079.8	14544.8	17336.1	18337.9	14924.2	19462.2	17804.6	11376.2	17602.7	19589.1
	18353.8	15703.4	16985.4	15142.2	19235.6	21753.4	22260.7	19846.5	15001.1	21360.1	24577.6	11204.5	24105.5	19846.2	22199.5	13653.7	16429.2	21521.1	25104.6	11457.7	22002.4	19078.7	15512.6	17107.3	20856.3	23665.3	13040.3	13718.2	10920.2	16246.2	17828	11168	15727.6	18029.1	11860.4	13052.5	13296	11460.5	13581.4	15024.7	14492.1	17269.1	18263.4	14871.3	19383.8	17730.9	11343.7	17542.7	19523.5
	18276.7	15642.6	16913.5	15086.3	19151.5	21653.2	22159.7	19759.1	14950.8	21267.2	24460.1	11174	23994.1	19758.4	22099.7	13609.7	16370.2	21431.7	24995.3	11424.3	21908.9	19004.5	15457.1	17046.3	20774	23568.3	13000.9	13675.8	10892.8	16184.2	17766.2	11138.8	15672.4	17957.8	11827.3	13012.6	13254.8	11432	13536.8	14969.9	14439.7	17202.4	18189.2	14818.6	19305.6	17657.5	11311.3	17482.9	19458.1
	18200	15582	16841.8	15030.6	19067.7	21553.4	22059.1	19672.1	14900.6	21174.8	24343.2	11143.7	23883.1	19671	22000.3	13565.9	16311.4	21342.7	24886.4	11390.9	21815.8	18930.6	15401.9	16985.5	20691.9	23471.7	12961.6	13633.4	10865.5	16122.5	17704.6	11109.6	15617.3	17886.8	11794.3	12972.8	13213.8	11403.7	13492.3	14915.3	14387.4	17135.9	18115.3	14766.2	19227.8	17584.5	11279	17423.3	19393
	18123.6	15521.6	16770.5	14975.1	18984.2	21454.1	21959	19585.5	14850.6	21082.7	24226.8	11113.4	23772.7	19584	21901.4	13522.1	16252.8	21254	24778	11357.7	21723.1	18856.9	15346.7	16924.9	20610.2	23375.4	12922.4	13591.2	10838.2	16061	17643.2	11080.6	15562.5	17816	11761.3	12933.1	13172.8	11375.4	13447.9	14861	14335.4	17069.7	18041.8	14713.9	19150.3	17511.7	11246.8	17364	19328.1
	18047.5	15461.5	16699.5	14919.8	18901.2	21355.3	21859.3	19499.3	14800.7	20991	24111	11083.1	23662.8	19497.3	21802.9	13478.6	16194.4	21165.7	24670.1	11324.5	21630.8	18783.5	15291.8	16864.6	20528.7	23279.5	12883.3	13549.1	10810.9	15999.7	17582.1	11051.5	15507.8	17745.5	11728.4	12893.5	13132	11347.1	13403.7	14806.8	14283.5	17003.8	17968.5	14661.8	19073.2	17439.3	11214.6	17304.9	19263.5
	17971.6	15401.5	16628.7	14864.7	18818.5	21256.8	21760	19413.4	14751	20899.7	23995.7	11053	23553.4	19411	21704.8	13435.1	16136.2	21077.7	24562.6	11291.4	21538.8	18710.3	15237.1	16804.4	20447.6	23184	12844.3	13507.2	10783.8	15938.6	17521	11022.6	15453.2	17675.3	11695.6	12854.1	13091.2	11318.9	13359.5	14752.8	14231.9	16938.1	17895.5	14609.9	18996.3	17367.2	11182.6	17246	19199
	17896.2	15341.9	16558.3	14809.7	18736.1	21158.9	21661.2	19327.9	14701.4	20808.8	23881	11022.8	23444.4	19325.1	21607.2	13391.7	16078.2	20990.1	24455.5	11258.4	21447.3	18637.5	15182.5	16744.4	20366.7	23088.8	12805.4	13465.3	10756.6	15877.8	17460.2	10993.7	15398.9	17605.4	11662.9	12814.7	13050.6	11290.7	13315.6	14699.1	14180.4	16872.8	17822.9	14558.2	18919.8	17295.4	11150.7	17187.2	19134.8
	17821	15282.4	16488.1	14755	18654.1	21061.3	21562.8	19242.7	14652	20718.2	23766.8	10992.8	23336	19239.6	21510	13348.5	16020.3	20902.8	24348.8	11225.5	21356	18564.8	15128.1	16684.5	20286.1	22994.1	12766.7	13423.6	10729.6	15817.1	17399.6	10964.9	15344.7	17535.7	11630.2	12775.4	13010.1	11262.6	13271.7	14645.5	14129.2	16807.6	17750.5	14506.7	18843.6	17223.9	11118.8	17128.8	19070.8
	17746.1	15223.1	16418.3	14700.4	18572.5	20964.2	21464.8	19158	14602.7	20628.1	23653.1	10962.8	23228	19154.4	21413.2	13305.4	15962.7	20815.9	24242.6	11192.7	21265.2	18492.5	15073.9	16624.9	20205.9	22899.6	12728	13382	10702.6	15756.7	17339.2	10936.1	15290.7	17466.3	11597.6	12736.2	12969.6	11234.5	13228	14592.2	14078.1	16742.8	17678.5	14455.4	18767.7	17152.7	11087.1	17070.5	19007
	17671.6	15164.1	16348.8	14646	18491.2	20867.6	21367.3	19073.5	14553.5	20538.3	23540	10932.9	23120.5	19069.6	21316.8	13262.4	15905.2	20729.3	24136.8	11160	21174.7	18420.3	15019.9	16565.5	20125.9	22805.6	12689.5	13340.5	10675.6	15696.6	17278.9	10907.4	15236.9	17397.2	11565.1	12697.2	12929.3	11206.5	13184.4	14539.1	14027.3	16678.2	17606.8	14404.3	18692.1	17081.8	11055.4	17012.4	18943.4
	17597.3	15105.3	16279.5	14591.9	18410.3	20771.4	21270.2	18989.5	14504.5	20448.9	23427.4	10903.1	23013.5	18985.2	21220.9	13219.6	15848	20643	24031.5	11127.3	21084.6	18348.5	14966.1	16506.2	20046.3	22711.9	12651	13299.1	10648.7	15636.6	17218.8	10878.8	15183.2	17328.3	11532.6	12658.2	12889.1	11178.6	13141	14486.2	13976.6	16613.9	17535.3	14353.5	18616.9	17011.2	11023.9	16954.6	18880
	17523.3	15046.7	16210.6	14537.9	18329.7	20675.6	21173.5	18905.8	14455.6	20359.9	23315.3	10873.3	22907	18901.2	21125.4	13176.8	15790.9	20557.1	23926.5	11094.7	20994.8	18276.9	14912.4	16447.1	19966.9	22618.5	12612.7	13257.8	10621.8	15576.9	17158.9	10850.2	15129.8	17259.7	11500.2	12619.4	12849	11150.6	13097.6	14433.5	13926.2	16549.8	17464.2	14302.8	18541.9	16940.9	10992.4	16896.9	18816.9
	17449.7	14988.3	16141.9	14484	18249.5	20580.3	21077.3	18822.5	14406.9	20271.2	23203.8	10843.6	22801	18817.5	21030.3	13134.2	15734	20471.5	23822	11062.2	20905.4	18205.5	14858.9	16388.3	19887.8	22525.5	12574.5	13216.7	10595	15517.3	17099.2	10821.6	15076.5	17191.4	11467.9	12580.6	12809	11122.8	13054.4	14381	13875.9	16486	17393.4	14252.3	18467.3	16870.9	10961	16839.5	18753.9
	17376.4	14930.2	16073.5	14430.4	18169.6	20485.3	20981.5	18739.5	14358.3	20182.9	23092.8	10813.9	22695.4	18734.2	20935.6	13091.7	15677.3	20386.2	23717.9	11029.8	20816.4	18134.4	14805.6	16329.5	19809	22432.9	12536.4	13175.6	10568.3	15458	17039.7	10793.2	15023.3	17123.3	11435.7	12541.9	12769.1	11094.9	13011.4	14328.7	13825.8	16422.5	17322.9	14202	18392.9	16801.2	10929.8	16782.2	18691.2
	17303.3	14872.2	16005.4	14377	18090	20390.9	20886.1	18656.8	14309.9	20095	22982.3	10784.3	22590.3	18651.2	20841.4	13049.3	15620.8	20301.3	23614.2	10997.5	20727.7	18063.6	14752.4	16271	19730.5	22340.6	12498.3	13134.7	10541.6	15398.9	16980.4	10764.8	14970.4	17055.5	11403.5	12503.4	12729.3	11067.1	12968.4	14276.6	13775.9	16359.2	17252.6	14151.9	18318.9	16731.8	10898.6	16725.2	18628.7
	17230.6	14814.5	15937.6	14323.7	18010.8	20296.8	20791.1	18574.6	14261.6	20007.4	22872.3	10754.8	22485.7	18568.6	20747.6	13007	15564.5	20216.6	23511	10965.3	20639.3	17993	14699.4	16212.7	19652.3	22248.7	12460.4	13093.9	10514.9	15340	16921.2	10736.4	14917.6	16987.9	11371.4	12464.9	12689.6	11039.4	12925.6	14224.8	13726.2	16296.2	17182.7	14102	18245.2	16662.7	10867.5	16668.4	18566.5
	17158.1	14757	15870.1	14270.6	17932	20203.2	20696.5	18492.6	14213.4	19920.3	22762.8	10725.3	22381.5	18486.4	20654.1	12964.8	15508.4	20132.4	23408.1	10933.1	20551.3	17922.6	14646.6	16154.5	19574.3	22157.2	12422.6	13053.2	10488.4	15281.4	16862.2	10708.1	14864.9	16920.7	11339.4	12426.6	12650	11011.7	12882.9	14173.1	13676.8	16233.4	17113.1	14052.3	18171.8	16593.9	10836.5	16611.8	18504.4
	17086	14699.7	15802.9	14217.7	17853.5	20110	20602.3	18411.1	14165.4	19833.4	22653.9	10695.9	22277.8	18404.5	20561.1	12922.8	15452.4	20048.4	23305.7	10901	20463.7	17852.5	14594	16096.5	19496.7	22065.9	12384.9	13012.6	10461.8	15222.9	16803.4	10679.9	14812.4	16853.6	11307.4	12388.3	12610.6	10984	12840.3	14121.6	13627.5	16170.9	17043.8	14002.8	18098.7	16525.4	10805.6	16555.4	18442.5
	17014.1	14642.6	15736	14165	17775.3	20017.2	20508.6	18329.8	14117.5	19747	22545.5	10666.6	22174.6	18323	20468.5	12880.9	15396.6	19964.8	23203.6	10869	20376.4	17782.7	14541.5	16038.7	19419.3	21975.1	12347.3	12972.1	10435.3	15164.7	16744.7	10651.7	14760.1	16786.8	11275.5	12350.1	12571.2	10956.4	12797.8	14070.4	13578.3	16108.6	16974.7	13953.5	18025.8	16457.2	10774.8	16499.2	18380.9
	16942.6	14585.7	15669.3	14112.4	17697.5	19924.8	20415.3	18249	14069.7	19660.9	22437.5	10637.3	22071.8	18241.8	20376.3	12839	15341	19881.5	23102	10837.1	20289.5	17713.1	14489.2	15981.1	19342.2	21884.5	12309.8	12931.7	10408.9	15106.6	16686.3	10623.6	14708	16720.3	11243.7	12312	12531.9	10928.9	12755.5	14019.3	13529.4	16046.6	16906	13904.3	17953.3	16389.3	10744.1	16443.2	18319.5
	16871.3	14529.1	15603	14060	17620	19832.9	20322.3	18168.4	14022.1	19575.1	22330.1	10608	21969.5	18161	20284.5	12797.3	15285.6	19798.5	23000.8	10805.3	20202.9	17643.7	14437.1	15923.6	19265.4	21794.3	12272.4	12891.5	10382.5	15048.8	16628	10595.5	14656	16654	11211.9	12274.1	12492.7	10901.3	12713.3	13968.5	13480.7	15984.9	16837.5	13855.4	17881.1	16321.7	10713.5	16387.5	18258.2
	16800.3	14472.6	15536.9	14007.8	17542.8	19741.3	20229.8	18088.2	13974.6	19489.8	22223.2	10578.9	21867.6	18080.5	20193.2	12755.7	15230.4	19715.8	22899.9	10773.5	20116.6	17574.6	14385.1	15866.3	19188.9	21704.5	12235.1	12851.3	10356.2	14991.2	16569.9	10567.5	14604.2	16588	11180.2	12236.2	12453.6	10873.9	12671.2	13917.8	13432.2	15923.4	16769.4	13806.7	17809.2	16254.4	10683	16331.9	18197.2
	16729.7	14416.4	15471.1	13955.8	17466	19650.2	20137.7	18008.4	13927.2	19404.7	22116.8	10549.8	21766.2	18000.4	20102.2	12714.3	15175.3	19633.5	22799.5	10741.8	20030.7	17505.7	14333.3	15809.2	19112.6	21615	12197.9	12811.3	10329.9	14933.8	16511.9	10539.6	14552.6	16522.2	11148.5	12198.4	12414.6	10846.4	12629.2	13867.4	13383.8	15862.2	16701.5	13758.2	17737.6	16187.3	10652.5	16276.5	18136.4
	16659.3	14360.3	15405.6	13904	17389.5	19559.5	20046	17928.8	13880	19320	22010.9	10520.7	21665.2	17920.6	20011.6	12672.9	15120.4	19551.4	22699.5	10710.2	19945.1	17437	14281.7	15752.3	19036.6	21525.8	12160.8	12771.3	10303.6	14876.6	16454.2	10511.7	14501.1	16456.7	11116.9	12160.7	12375.7	10819	12587.4	13817.2	13335.7	15801.2	16633.9	13709.8	17666.3	16120.6	10622.2	16221.4	18075.8
	16589.2	14304.5	15340.3	13852.3	17313.4	19469.2	19954.6	17849.7	13832.9	19235.7	21905.5	10491.7	21564.7	17841.2	19921.4	12631.6	15065.7	19469.7	22599.9	10678.7	19859.9	17368.6	14230.2	15695.5	18960.9	21437	12123.8	12731.5	10277.4	14819.5	16396.6	10483.8	14449.8	16391.4	11085.4	12123.1	12336.9	10791.7	12545.7	13767.1	13287.7	15740.5	16566.7	13661.7	17595.3	16054.1	10591.9	16166.4	18015.4
	16519.3	14248.9	15275.4	13800.8	17237.5	19379.3	19863.7	17770.8	13785.9	19151.7	21800.5	10462.8	21464.6	17762.1	19831.6	12590.5	15011.2	19388.3	22500.6	10647.3	19775	17300.4	14178.9	15638.9	18885.5	21348.5	12086.9	12691.8	10251.3	14762.7	16339.1	10456.1	14398.6	16326.4	11054	12085.6	12298.2	10764.4	12504.1	13717.3	13239.9	15680	16499.7	13613.7	17524.6	15988	10561.8	16111.7	17955.3
	16449.8	14193.5	15210.7	13749.5	17162	19289.8	19773.2	17692.3	13739.1	19068.1	21696.1	10433.9	21365	17683.4	19742.2	12549.4	14956.8	19307.2	22401.8	10615.9	19690.4	17232.5	14127.8	15582.5	18810.3	21260.3	12050.1	12652.2	10225.2	14706.2	16281.9	10428.3	14347.6	16261.7	11022.6	12048.2	12259.5	10737.1	12462.6	13667.7	13192.3	15619.8	16433	13565.9	17454.2	15922.1	10531.7	16057.1	17895.3
	16380.6	14138.2	15146.3	13698.3	17086.8	19200.7	19683.1	17614.1	13692.4	18984.8	21592.1	10405.1	21265.8	17605	19653.2	12508.5	14902.7	19226.4	22303.3	10584.6	19606.2	17164.8	14076.8	15526.2	18735.4	21172.5	12013.4	12612.7	10199.2	14649.8	16224.8	10400.7	14296.8	16197.1	10991.3	12010.8	12221	10709.8	12421.2	13618.2	13144.9	15559.8	16366.5	13518.4	17384.1	15856.5	10501.8	16002.8	17835.5
	16311.6	14083.2	15082.1	13647.3	17012	19112	19593.3	17536.3	13645.8	18901.9	21488.7	10376.3	21167.1	17526.9	19564.6	12467.7	14848.7	19145.9	22205.2	10553.4	19522.3	17097.3	14026	15470.2	18660.7	21085	11976.8	12573.2	10173.2	14593.6	16167.8	10373	14246.1	16132.8	10960	11973.6	12182.6	10682.6	12379.9	13569	13097.7	15500.1	16300.4	13471	17314.3	15791.2	10471.9	15948.6	17776
	16242.9	14028.4	15018.2	13596.5	16937.5	19023.7	19504	17458.8	13599.3	18819.3	21385.7	10347.6	21068.8	17449.2	19476.3	12427	14794.8	19065.8	22107.5	10522.3	19438.7	17030	13975.3	15414.2	18586.4	20997.8	11940.3	12533.9	10147.2	14537.6	16111.1	10345.5	14195.5	16068.8	10928.8	11936.4	12144.3	10655.5	12338.8	13520	13050.7	15440.6	16234.6	13423.8	17244.7	15726.2	10442.1	15894.7	17716.6
	16174.5	13973.8	14954.6	13545.9	16863.3	18935.8	19415	17381.6	13553	18737	21283.2	10318.9	20970.9	17371.8	19388.5	12386.4	14741.2	18985.9	22010.2	10491.2	19355.5	16963	13924.8	15358.5	18512.3	20910.9	11903.9	12494.8	10121.3	14481.8	16054.5	10317.9	14145.2	16005	10897.6	11899.4	12106	10628.3	12297.8	13471.1	13003.8	15381.4	16169	13376.8	17175.5	15661.4	10412.4	15840.9	17657.5
	16106.4	13919.4	14891.3	13495.4	16789.4	18848.4	19326.4	17304.7	13506.8	18655.1	21181.2	10290.3	20873.5	17294.8	19301	12345.9	14687.7	18906.4	21913.3	10460.2	19272.6	16896.2	13874.5	15302.9	18438.4	20824.4	11867.6	12455.7	10095.5	14426.2	15998	10290.5	14095	15941.5	10866.5	11862.4	12067.9	10601.3	12256.9	13422.5	12957.2	15322.4	16103.7	13330	17106.5	15597	10382.8	15787.4	17598.5
	16038.5	13865.2	14828.3	13445.1	16715.8	18761.3	19238.2	17228.2	13460.8	18573.6	21079.7	10261.8	20776.5	17218.1	19213.9	12305.5	14634.4	18827.1	21816.8	10429.3	19190	16829.7	13824.3	15247.5	18364.9	20738.2	11831.3	12416.7	10069.6	14370.8	15941.8	10263.1	14044.9	15878.2	10835.5	11825.6	12029.8	10574.2	12216.1	13374	12910.7	15263.7	16038.7	13283.3	17037.9	15532.8	10353.3	15734	17539.8
	15971	13811.2	14765.5	13394.9	16642.6	18674.5	19150.4	17152	13414.8	18492.3	20978.6	10233.3	20679.9	17141.7	19127.2	12265.2	14581.2	18748.1	21720.6	10398.5	19107.7	16763.3	13774.3	15192.2	18291.6	20652.4	11795.2	12377.8	10043.9	14315.6	15885.7	10235.7	13995	15815.1	10804.6	11788.8	11991.9	10547.2	12175.4	13325.8	12864.4	15205.2	15974	13236.9	16969.5	15468.9	10323.8	15680.9	17481.3
	15903.7	13757.4	14703	13344.9	16569.6	18588.2	19063	17076.1	13369	18411.4	20878	10204.9	20583.7	17065.7	19040.9	12225	14528.2	18669.5	21624.8	10367.7	19025.8	16697.2	13724.4	15137.1	18218.5	20566.8	11759.2	12339	10018.2	14260.6	15829.7	10208.4	13945.2	15752.3	10773.7	11752.1	11954	10520.2	12134.8	13277.7	12818.3	15146.9	15909.5	13190.7	16901.4	15405.3	10294.5	15627.9	17422.9
	15836.7	13703.8	14640.7	13295.1	16497	18502.3	18976	17000.5	13323.3	18330.9	20777.9	10176.5	20488	16990	18955	12184.9	14475.4	18591.2	21529.4	10337.1	18944.2	16631.4	13674.7	15082.2	18145.8	20481.6	11723.3	12300.3	9992.5	14205.8	15774	10181.2	13895.7	15689.7	10742.8	11715.5	11916.2	10493.3	12094.4	13229.9	12772.4	15088.9	15845.4	13144.6	16833.6	15341.9	10265.3	15575.2	17364.8
	15769.9	13650.4	14578.7	13245.5	16424.7	18416.8	18889.3	16925.3	13277.7	18250.6	20678.2	10148.2	20392.7	16914.6	18869.4	12145	14422.8	18513.1	21434.4	10306.5	18862.9	16565.7	13625.2	15027.4	18073.2	20396.7	11687.5	12261.8	9966.89	14151.2	15718.3	10154	13846.2	15627.3	10712	11679	11878.5	10466.4	12054.1	13182.2	12726.7	15031.1	15781.5	13098.7	16766.1	15278.8	10236.1	15522.6	17306.9
	15703.5	13597.2	14517	13196	16352.8	18331.6	18803	16850.4	13232.3	18170.8	20579.1	10119.9	20297.9	16839.5	18784.2	12105.1	14370.3	18435.4	21339.8	10275.9	18781.9	16500.3	13575.8	14972.8	18001	20312.1	11651.7	12223.3	9941.31	14096.8	15662.9	10126.8	13796.9	15565.2	10681.3	11642.5	11840.9	10439.5	12013.9	13134.8	12681.1	14973.6	15717.9	13053	16698.8	15216.1	10207.1	15470.3	17249.2
	15637.3	13544.2	14455.5	13146.7	16281.1	18246.8	18717.1	16775.8	13187	18091.2	20480.4	10091.7	20203.4	16764.8	18699.4	12065.3	14318	18357.9	21245.5	10245.5	18701.3	16435.1	13526.6	14918.4	17929	20227.8	11616.1	12184.9	9915.79	14042.6	15607.6	10099.7	13747.8	15503.3	10650.7	11606.2	11803.4	10412.7	11973.8	13087.5	12635.8	14916.3	15654.5	13007.5	16631.9	15153.5	10178.1	15418.1	17191.6
	15571.3	13491.3	14394.4	13097.6	16209.7	18162.5	18631.6	16701.5	13141.8	18012	20382.1	10063.6	20109.4	16690.4	18615	12025.7	14265.9	18280.8	21151.6	10215.1	18620.9	16370.1	13477.5	14864.1	17857.2	20143.9	11580.5	12146.7	9890.31	13988.5	15552.5	10072.7	13698.8	15441.7	10620.1	11570	11766	10385.9	11933.8	13040.4	12590.6	14859.3	15591.5	12962.2	16565.2	15091.3	10149.2	15366.1	17134.3
	15505.7	13438.7	14333.4	13048.6	16138.7	18078.5	18546.5	16627.5	13096.7	17933.1	20284.3	10035.5	20015.8	16616.3	18530.9	11986.1	14213.9	18203.9	21058	10184.8	18540.9	16305.4	13428.6	14810	17785.8	20060.2	11545.1	12108.5	9864.88	13934.7	15497.5	10045.7	13650	15380.3	10589.5	11533.8	11728.7	10359.2	11893.9	12993.5	12545.6	14802.5	15528.7	12917.1	16498.8	15029.3	10120.4	15314.4	17077.2
	15440.3	13386.3	14272.8	12999.8	16068	17994.8	18461.7	16553.9	13051.8	17854.5	20187	10007.4	19922.6	16542.5	18447.2	11946.7	14162.1	18127.3	20964.9	10154.6	18461.2	16240.8	13379.8	14756.1	17714.5	19976.9	11509.8	12070.5	9839.5	13881.1	15442.7	10018.8	13601.3	15319.1	10559.1	11497.8	11691.5	10332.5	11854.2	12946.8	12500.7	14745.9	15466.2	12872.1	16432.7	14967.7	10091.7	15262.8	17020.2
	15375.2	13334.1	14212.4	12951.1	15997.5	17911.6	18377.3	16480.5	13007	17776.3	20090.1	9979.42	19829.8	16469.1	18363.9	11907.4	14110.5	18051.1	20872.1	10124.4	18381.8	16176.5	13331.2	14702.3	17643.6	19893.9	11474.5	12032.5	9814.16	13827.7	15388.1	9991.87	13552.8	15258.2	10528.6	11461.8	11654.4	10305.8	11814.5	12900.3	12456.1	14689.6	15403.9	12827.4	16366.9	14906.2	10063.1	15211.4	16963.5
	15310.4	13282	14152.2	12902.6	15927.4	17828.7	18293.3	16407.5	12962.3	17698.3	19993.7	9951.49	19737.5	16396	18280.9	11868.1	14059	17975.1	20779.6	10094.3	18302.7	16112.4	13282.7	14648.7	17572.9	19811.2	11439.3	11994.7	9788.87	13774.4	15333.6	9965.03	13504.4	15197.5	10498.3	11425.9	11617.3	10279.1	11775	12854	12411.7	14633.5	15342	12782.8	16301.3	14845.1	10034.5	15160.2	16906.9
	15245.8	13230.2	14092.3	12854.3	15857.6	17746.2	18209.6	16334.8	12917.7	17620.7	19897.7	9923.6	19645.5	16323.2	18198.3	11829	14007.7	17899.4	20687.6	10064.3	18224	16048.6	13234.4	14595.2	17502.4	19728.8	11404.3	11956.9	9763.63	13721.3	15279.2	9938.25	13456.2	15137	10468	11390.1	11580.4	10252.5	11735.6	12807.9	12367.4	14577.7	15280.3	12738.4	16236.1	14784.2	10006.1	15109.2	16850.6
	15181.5	13178.6	14032.7	12806.1	15788.1	17664.1	18126.3	16262.4	12873.3	17543.5	19802.2	9895.78	19554	16250.7	18116.1	11790	13956.6	17824	20595.9	10034.4	18145.5	15984.9	13186.3	14541.9	17432.2	19646.7	11369.3	11919.3	9738.43	13668.5	15225.1	9911.52	13408.1	15076.8	10437.7	11354.4	11543.5	10225.9	11696.3	12762	12323.3	14522.1	15218.8	12694.1	16171.1	14723.6	9977.73	15058.4	16794.4
	15117.4	13127.1	13973.3	12758.1	15718.9	17582.4	18043.4	16190.3	12829	17466.5	19707.1	9868	19462.8	16178.5	18034.2	11751.1	13905.6	17748.9	20504.5	10004.5	18067.4	15921.5	13138.3	14488.8	17362.2	19565	11334.4	11881.7	9713.29	13615.8	15171.1	9884.84	13360.2	15016.8	10407.6	11318.7	11506.8	10199.4	11657.1	12716.3	12279.4	14466.7	15157.7	12650.1	16106.3	14663.3	9949.46	15007.8	16738.5
	15053.6	13075.8	13914.2	12710.3	15650	17501	17960.8	16118.5	12784.8	17389.9	19612.5	9840.28	19372.1	16106.7	17952.6	11712.3	13854.8	17674.1	20413.5	9974.71	17989.5	15858.3	13090.4	14435.8	17292.5	19483.5	11299.7	11844.3	9688.18	13563.3	15117.2	9858.21	13312.4	14957	10377.4	11283.2	11470.1	10172.9	11618	12670.7	12235.6	14411.5	15096.8	12606.2	16041.9	14603.2	9921.28	14957.4	16682.7
	14990.1	13024.8	13855.3	12662.6	15581.4	17420	17878.6	16047.1	12740.7	17313.6	19518.3	9812.62	19281.8	16035.1	17871.5	11673.6	13804.2	17599.6	20322.9	9944.99	17912	15795.3	13042.7	14383	17223.1	19402.3	11265	11806.9	9663.13	13511	15063.5	9831.63	13264.8	14897.4	10347.4	11247.7	11433.5	10146.4	11579	12625.3	12192.1	14356.6	15036.1	12562.6	15977.7	14543.4	9893.18	14907.1	16627.2
	14926.8	12973.9	13796.7	12615.1	15513.1	17339.3	17796.8	15975.9	12696.7	17237.6	19424.6	9785	19191.9	15963.9	17790.7	11635	13753.7	17525.4	20232.7	9915.34	17834.8	15732.5	12995.2	14330.4	17153.9	19321.5	11230.4	11769.7	9638.12	13458.9	15010	9805.11	13217.3	14838.1	10317.4	11212.4	11397	10120	11540.2	12580.2	12148.7	14302	14975.8	12519.1	15913.8	14483.9	9865.18	14857.1	16571.8
	14863.8	12923.2	13738.4	12567.7	15445.1	17259.1	17715.3	15905	12652.9	17161.9	19331.3	9757.44	19102.3	15893	17710.2	11596.5	13703.4	17451.4	20142.8	9885.76	17757.8	15669.9	12947.8	14277.9	17084.9	19241	11195.9	11732.5	9613.15	13407	14956.6	9778.63	13170	14779	10287.4	11177.1	11360.6	10093.6	11501.4	12535.2	12105.5	14247.5	14915.7	12475.8	15850.2	14424.6	9837.26	14807.2	16516.6
	14801.1	12872.7	13680.3	12520.5	15377.4	17179.2	17634.2	15834.5	12609.2	17086.6	19238.4	9729.94	19013.2	15822.4	17630.1	11558.1	13653.2	17377.8	20053.2	9856.26	17681.2	15607.5	12900.6	14225.6	17016.2	19160.7	11161.5	11695.5	9588.23	13355.3	14903.4	9752.21	13122.8	14720.1	10257.5	11141.9	11324.3	10067.2	11462.8	12490.4	12062.5	14193.3	14855.8	12432.6	15786.8	14365.6	9809.42	14757.6	16461.6
	14738.6	12822.4	13622.4	12473.4	15310	17099.6	17553.5	15764.2	12565.6	17011.5	19146	9702.49	18924.5	15752.1	17550.4	11519.8	13603.2	17304.4	19964	9826.82	17604.9	15545.4	12853.5	14173.4	16947.8	19080.8	11127.1	11658.5	9563.36	13303.7	14850.3	9725.83	13075.8	14661.5	10227.7	11106.8	11288	10040.9	11424.3	12445.8	12019.6	14139.3	14796.3	12389.7	15723.8	14306.9	9781.67	14708.1	16406.8
	14676.4	12772.3	13564.9	12426.5	15242.9	17020.4	17473.1	15694.3	12522.1	16936.8	19054	9675.09	18836.2	15682.1	17471	11481.6	13553.4	17231.3	19875.2	9797.46	17528.9	15483.5	12806.5	14121.4	16879.6	19001.1	11092.9	11621.7	9538.54	13252.4	14797.4	9699.51	13028.9	14603.1	10198	11071.8	11251.9	10014.6	11385.9	12401.3	11977	14085.5	14736.9	12346.9	15660.9	14248.4	9754.01	14658.8	16352.2
	14614.4	12722.4	13507.5	12379.8	15176.1	16941.6	17393	15624.6	12478.8	16862.4	18962.5	9647.74	18748.3	15612.4	17391.9	11443.5	13503.7	17158.5	19786.7	9768.17	17453.2	15421.7	12759.7	14069.5	16811.6	18921.8	11058.8	11584.9	9513.76	13201.2	14744.6	9673.23	12982.1	14544.9	10168.2	11036.9	11215.8	9988.28	11347.6	12357.1	11934.5	14032	14677.9	12304.3	15598.4	14190.2	9726.43	14609.7	16297.8
	14552.7	12672.6	13450.4	12333.2	15109.6	16863.1	17313.4	15555.3	12435.5	16788.3	18871.4	9620.44	18660.7	15543	17313.2	11405.5	13454.2	17085.9	19698.5	9738.95	17377.7	15360.2	12713.1	14017.8	16743.9	18842.8	11024.8	11548.2	9489.02	13150.2	14692	9647.01	12935.5	14486.9	10138.6	11002	11179.9	9962.04	11309.4	12313	11892.2	13978.7	14619.1	12261.8	15536.1	14132.2	9698.94	14560.8	16243.5
	14491.2	12623.1	13393.6	12286.8	15043.3	16785	17234	15486.2	12392.4	16714.5	18780.7	9593.2	18573.6	15473.9	17234.8	11367.6	13404.9	17013.7	19610.7	9709.8	17302.6	15298.9	12666.6	13966.3	16676.4	18764	10990.8	11511.7	9464.34	13099.4	14639.5	9620.84	12889.1	14429.1	10109	10967.3	11144	9935.83	11271.3	12269.2	11850	13925.6	14560.5	12219.6	15474.1	14074.5	9671.54	14512	16189.5
	14430	12573.7	13337	12240.5	14977.4	16707.3	17155.1	15417.4	12349.4	16641	18690.4	9566.01	18486.8	15405.1	17156.8	11329.9	13355.7	16941.7	19523.3	9680.71	17227.8	15237.9	12620.3	13914.9	16609.2	18685.6	10957	11475.2	9439.7	13048.8	14587.2	9594.71	12842.8	14371.6	10079.5	10932.6	11108.2	9909.65	11233.3	12225.5	11808.1	13872.8	14502.3	12177.5	15412.4	14017.1	9644.21	14463.5	16135.6
	14369.1	12524.5	13280.6	12194.4	14911.8	16629.9	17076.4	15349	12306.6	16567.8	18600.6	9538.88	18400.5	15336.6	17079.1	11292.2	13306.6	16870	19436.2	9651.7	17153.3	15177	12574	13863.7	16542.2	18607.4	10923.2	11438.9	9415.1	12998.3	14535.1	9568.64	12796.6	14314.3	10050	10898	11072.5	9883.51	11195.5	12182	11766.3	13820.2	14444.2	12135.6	15350.9	13959.9	9616.98	14415.1	16082
	14308.4	12475.6	13224.5	12148.5	14846.4	16552.8	16998.2	15280.8	12263.8	16495	18511.2	9511.79	18314.5	15268.5	17001.8	11254.6	13257.7	16798.6	19349.5	9622.76	17079	15116.3	12528	13812.6	16475.5	18529.6	10889.5	11402.6	9390.55	12948.1	14483.1	9542.61	12750.6	14257.2	10020.6	10863.5	11036.9	9857.39	11157.7	12138.6	11724.7	13767.8	14386.5	12093.9	15289.7	13903	9589.83	14367	16028.5
	14247.9	12426.7	13168.6	12102.7	14781.3	16476.1	16920.2	15212.9	12221.2	16422.4	18422.2	9484.76	18228.9	15200.6	16924.8	11217.1	13209	16727.5	19263	9593.89	17005.1	15055.8	12482.1	13761.7	16409	18452	10855.9	11366.4	9366.05	12898	14431.3	9516.64	12704.7	14200.3	9991.2	10829.1	11001.4	9831.31	11120.1	12095.5	11683.2	13715.6	14328.9	12052.3	15228.7	13846.3	9562.76	14319	15975.2
	14187.7	12378.1	13113	12057	14716.6	16399.8	16842.7	15145.4	12178.6	16350.2	18333.6	9457.78	18143.7	15133	16848.2	11179.7	13160.5	16656.6	19177	9565.09	16931.4	14995.6	12436.3	13710.9	16342.7	18374.8	10822.5	11330.4	9341.59	12848.1	14379.6	9490.71	12659	14143.7	9961.9	10794.7	10965.9	9805.26	11082.5	12052.5	11642	13663.7	14271.7	12010.9	15168	13789.9	9535.78	14271.2	15922.1
	14127.7	12329.7	13057.6	12011.5	14652.1	16323.8	16765.4	15078.1	12136.2	16278.2	18245.4	9430.85	18058.8	15065.7	16771.8	11142.5	13112.1	16586	19091.3	9536.36	16858.1	14935.5	12390.7	13660.3	16276.7	18297.8	10789.1	11294.4	9317.17	12798.4	14328	9464.84	12613.4	14087.2	9932.65	10760.5	10930.6	9779.25	11045.1	12009.7	11600.9	13611.9	14214.7	11969.7	15107.6	13733.8	9508.88	14223.5	15869.1
	14068	12281.4	13002.5	11966.2	14587.8	16248.1	16688.6	15011.1	12093.9	16206.5	18157.7	9403.97	17974.4	14998.7	16695.9	11105.3	13063.8	16515.7	19005.9	9507.7	16785	14875.7	12345.2	13609.9	16210.9	18221.1	10755.8	11258.5	9292.81	12748.8	14276.6	9439.01	12567.9	14031	9903.46	10726.3	10895.3	9753.26	11007.8	11967.1	11559.9	13560.4	14157.9	11928.7	15047.4	13677.9	9482.06	14176.1	15816.4
	14008.6	12233.4	12947.6	11921	14523.9	16172.8	16612	14944.4	12051.8	16135.2	18070.4	9377.15	17890.3	14932	16620.2	11068.2	13015.7	16445.7	18920.8	9479.1	16712.2	14816	12299.9	13559.6	16145.3	18144.7	10722.5	11222.8	9268.49	12699.5	14225.4	9413.23	12522.6	13975	9874.33	10692.2	10860.2	9727.3	10970.6	11924.7	11519.2	13509.1	14101.4	11887.8	14987.5	13622.2	9455.33	14128.8	15763.8
	13949.4	12185.5	12893	11875.9	14460.3	16097.8	16535.8	14877.9	12009.7	16064.1	17983.5	9350.37	17806.6	14865.6	16544.9	11031.2	12967.8	16375.9	18836.1	9450.58	16639.7	14756.6	12254.7	13509.4	16080	18068.6	10689.4	11187.1	9244.21	12650.3	14174.3	9387.51	12477.4	13919.2	9845.25	10658.2	10825.1	9701.38	10933.5	11882.5	11478.6	13458.1	14045.2	11847.1	14927.8	13566.8	9428.69	14081.7	15711.5
	13890.4	12137.8	12838.5	11831	14396.9	16023.2	16459.9	14811.8	11967.8	15993.4	17896.9	9323.65	17723.3	14799.5	16469.9	10994.4	12920	16306.4	18751.8	9422.12	16567.5	14697.4	12209.7	13459.5	16015	17992.8	10656.4	11151.5	9219.98	12601.3	14123.3	9361.83	12432.4	13863.6	9816.23	10624.3	10790.1	9675.48	10896.5	11840.4	11438.2	13407.2	13989.1	11806.6	14868.4	13511.7	9402.12	14034.8	15659.3
	13831.7	12090.2	12784.4	11786.3	14333.8	15948.9	16384.4	14746	11926	15922.9	17810.8	9296.98	17640.4	14733.6	16395.3	10957.6	12872.4	16237.1	18667.7	9393.73	16495.6	14638.3	12164.8	13409.6	15950.1	17917.3	10623.4	11116	9195.79	12552.5	14072.6	9336.2	12387.5	13808.2	9787.27	10590.5	10755.2	9649.62	10859.6	11798.5	11398	13356.6	13933.4	11766.2	14809.3	13456.8	9375.64	13988.1	15607.3
	13773.2	12042.9	12730.4	11741.7	14271	15874.9	16309.2	14680.4	11884.3	15852.8	17725.2	9270.36	17557.8	14668.1	16320.9	10920.9	12824.9	16168.2	18584	9365.41	16423.9	14579.5	12120	13359.9	15885.5	17842	10590.6	11080.6	9171.65	12503.9	14021.9	9310.61	12342.8	13753.1	9758.36	10556.7	10720.3	9623.78	10822.8	11756.8	11357.9	13306.2	13877.9	11726	14750.4	13402.1	9349.24	13941.6	15555.4
	13714.9	11995.7	12676.7	11697.3	14208.5	15801.3	16234.4	14615.1	11842.7	15782.9	17639.9	9243.79	17475.6	14602.8	16246.9	10884.3	12777.6	16099.5	18500.7	9337.16	16352.6	14520.9	12075.4	13310.4	15821.2	17767	10557.8	11045.3	9147.56	12455.4	13971.4	9285.08	12298.2	13698.1	9729.52	10523.1	10685.6	9597.98	10786.1	11715.3	11318	13256	13822.6	11686	14691.7	13347.7	9322.92	13895.2	15503.8
	13656.9	11948.7	12623.3	11653	14146.2	15728	16159.9	14550.1	11801.2	15713.3	17555	9217.27	17393.8	14537.9	16173.2	10847.8	12730.4	16031.1	18417.6	9308.97	16281.5	14462.4	12030.9	13261	15757	17692.4	10525.1	11010.1	9123.51	12407.1	13921.1	9259.6	12253.7	13643.4	9700.72	10489.5	10651	9572.2	10749.5	11673.9	11278.3	13206	13767.6	11646.2	14633.4	13293.6	9296.69	13849	15452.3
	13599.2	11901.9	12570	11608.8	14084.3	15655.1	16085.7	14485.4	11759.8	15644	17470.5	9190.81	17312.3	14473.2	16099.9	10811.5	12683.4	15962.9	18334.9	9280.85	16210.7	14404.2	11986.6	13211.8	15693.1	17618	10492.5	10975	9099.5	12359	13870.9	9234.16	12209.4	13588.9	9671.99	10456	10616.4	9546.46	10713.1	11632.7	11238.8	13156.3	13712.8	11606.5	14575.2	13239.7	9270.54	13803	15401
	13541.7	11855.3	12517	11564.9	14022.6	15582.5	16011.9	14421	11718.6	15575	17386.4	9164.39	17231.2	14408.8	16026.9	10775.2	12636.5	15895	18252.6	9252.8	16140.2	14346.2	11942.4	13162.7	15629.5	17543.9	10460	10940	9075.54	12311	13820.8	9208.77	12165.2	13534.6	9643.31	10422.6	10581.9	9520.74	10676.7	11591.7	11199.4	13106.7	13658.3	11567	14517.3	13186.1	9244.47	13757.2	15349.9
	13484.4	11808.8	12464.3	11521	13961.1	15510.2	15938.3	14356.8	11677.4	15506.3	17302.7	9138.02	17150.5	14344.7	15954.2	10739	12589.8	15827.4	18170.5	9224.82	16069.9	14288.3	11898.3	13113.8	15566	17470	10427.6	10905	9051.62	12263.3	13770.9	9183.43	12121.1	13480.5	9614.69	10389.3	10547.5	9495.06	10640.5	11550.9	11160.2	13057.4	13604	11527.6	14459.7	13132.6	9218.48	13711.5	15299
	13427.3	11762.6	12411.8	11477.3	13900	15438.3	15865.2	14292.9	11636.4	15437.9	17219.4	9111.71	17070.1	14280.8	15881.8	10702.9	12543.3	15760	18088.8	9196.9	16000	14230.7	11854.4	13065.1	15502.8	17396.5	10395.3	10870.2	9027.75	12215.7	13721.1	9158.14	12077.2	13426.6	9586.12	10356	10513.2	9469.4	10604.3	11510.2	11121.1	13008.3	13549.9	11488.5	14402.3	13079.5	9192.57	13666.1	15248.2
	13370.5	11716.5	12359.5	11433.8	13839.1	15366.6	15792.3	14229.3	11595.5	15369.8	17136.5	9085.44	16990.1	14217.3	15809.7	10666.9	12496.9	15692.9	18007.4	9169.05	15930.3	14173.2	11810.7	13016.4	15439.8	17323.2	10363.1	10835.5	9003.93	12168.3	13671.5	9132.89	12033.4	13372.9	9557.61	10322.8	10479	9443.78	10568.3	11469.7	11082.2	12959.4	13496.1	11449.5	14345.2	13026.6	9166.74	13620.7	15197.7
	13314	11670.5	12307.4	11390.4	13778.5	15295.4	15719.8	14166	11554.7	15302	17054	9059.23	16910.4	14154	15737.9	10631	12450.6	15626	17926.3	9141.27	15860.9	14116	11767	12968	15377.1	17250.2	10330.9	10800.8	8980.15	12121	13622	9107.7	11989.8	13319.4	9529.15	10289.8	10444.8	9418.18	10532.3	11429.4	11043.5	12910.7	13442.5	11410.6	14288.3	12973.9	9141	13575.6	15147.3
	13257.6	11624.8	12255.6	11347.1	13718.1	15224.4	15647.6	14102.9	11514.1	15234.4	16971.9	9033.06	16831.1	14091	15666.5	10595.2	12404.5	15559.5	17845.6	9113.55	15791.7	14059	11723.5	12919.7	15314.5	17177.4	10298.9	10766.3	8956.41	12073.9	13572.7	9082.55	11946.3	13266.1	9500.75	10256.7	10410.8	9392.61	10496.5	11389.2	11005	12862.2	13389.2	11371.9	14231.7	12921.5	9115.33	13530.7	15097
	13201.5	11579.2	12203.9	11304	13658.1	15153.7	15575.7	14040.2	11473.5	15167.2	16890.2	9006.95	16752.2	14028.3	15595.4	10559.6	12358.5	15493.1	17765.2	9085.9	15722.9	14002.1	11680.2	12871.5	15252.3	17105	10266.9	10731.8	8932.72	12027	13523.5	9057.45	11902.9	13213	9472.41	10223.8	10376.8	9367.07	10460.8	11349.3	10966.6	12813.9	13336.1	11333.4	14175.3	12869.3	9089.75	13485.9	15047
	13145.7	11533.8	12152.6	11261	13598.3	15083.4	15504.2	13977.7	11433	15100.2	16808.8	8980.88	16673.6	13965.8	15524.6	10524	12312.7	15427.1	17685.1	9058.31	15654.3	13945.4	11636.9	12823.5	15190.2	17032.8	10235	10697.5	8909.07	11980.3	13474.5	9032.39	11859.7	13160.2	9444.12	10191	10342.9	9341.56	10425.1	11309.5	10928.4	12765.9	13283.3	11295.1	14119.2	12817.3	9064.24	13441.3	14997.1
	13090	11488.6	12101.4	11218.2	13538.7	15013.4	15432.9	13915.4	11392.7	15033.5	16727.9	8954.87	16595.4	13903.7	15454.1	10488.5	12267.1	15361.3	17605.3	9030.79	15585.9	13889	11593.9	12775.6	15128.3	16960.9	10203.2	10663.2	8885.47	11933.7	13425.6	9007.39	11816.6	13107.5	9415.89	10158.2	10309.1	9316.07	10389.6	11269.8	10890.3	12718	13230.6	11256.9	14063.3	12765.6	9038.82	13396.8	14947.4
	13034.6	11443.6	12050.5	11175.5	13479.4	14943.7	15362	13853.5	11352.5	14967.1	16647.3	8928.9	16517.5	13841.8	15383.9	10453.1	12221.6	15295.7	17525.8	9003.34	15517.9	13832.7	11550.9	12727.9	15066.7	16889.3	10171.5	10629	8861.91	11887.4	13376.8	8982.43	11773.6	13055	9387.71	10125.5	10275.4	9290.62	10354.2	11230.4	10852.4	12670.4	13178.2	11218.8	14007.6	12714.1	9013.48	13352.6	14897.9
	12979.5	11398.7	11999.8	11133	13420.4	14874.4	15291.4	13791.8	11312.3	14900.9	16567.1	8902.98	16440	13780.1	15314	10417.7	12176.2	15230.4	17446.7	8975.95	15450.1	13776.6	11508.1	12680.3	15005.3	16817.9	10139.9	10594.9	8838.4	11841.1	13328.2	8957.52	11730.8	13002.8	9359.59	10093	10241.8	9265.19	10318.9	11191.1	10814.7	12622.9	13126.1	11181	13952.2	12662.9	8988.21	13308.5	14848.5
	12924.5	11354	11949.3	11090.6	13361.7	14805.3	15221.2	13730.4	11272.3	14835.1	16487.3	8877.12	16362.8	13718.8	15244.4	10382.5	12131	15165.4	17367.8	8948.63	15382.6	13720.7	11465.4	12632.9	14944.2	16746.8	10108.3	10560.9	8814.93	11795.1	13279.7	8932.65	11688.1	12950.7	9331.52	10060.4	10208.2	9239.79	10283.7	11151.9	10777.2	12575.7	13074.2	11143.3	13897	12611.9	8963.03	13264.6	14799.3
	12869.8	11309.5	11899.1	11048.3	13303.2	14736.6	15151.2	13669.2	11232.4	14769.5	16407.9	8851.3	16286	13657.7	15175.1	10347.4	12085.9	15100.6	17289.3	8921.37	15315.4	13665	11422.9	12585.6	14883.2	16676	10076.9	10527	8791.5	11749.2	13231.4	8907.83	11645.5	12898.9	9303.51	10028	10174.8	9214.42	10248.6	11113	10739.8	12528.7	13022.5	11105.7	13842.1	12561.1	8937.92	13220.8	14750.3
	12815.3	11265.1	11849	11006.2	13245	14668.2	15081.6	13608.3	11192.7	14704.2	16328.8	8825.53	16209.5	13596.9	15106.2	10312.4	12041	15036.1	17211.1	8894.17	15248.4	13609.5	11380.5	12538.5	14822.5	16605.5	10045.5	10493.2	8768.12	11703.5	13183.2	8883.06	11603.1	12847.2	9275.56	9995.64	10141.4	9189.08	10213.6	11074.2	10702.5	12481.9	12971	11068.3	13787.4	12510.6	8912.9	13177.2	14701.5
	12761	11220.9	11799.2	10964.3	13187	14600.1	15012.3	13547.7	11153	14639.2	16250.1	8799.81	16133.4	13536.3	15037.5	10277.5	11996.2	14971.8	17133.2	8867.04	15181.7	13554.2	11338.2	12491.5	14762	16535.2	10014.2	10459.5	8744.79	11657.9	13135.2	8858.34	11560.8	12795.7	9247.65	9963.37	10108.1	9163.76	10178.7	11035.6	10665.5	12435.2	12919.8	11031.1	13733	12460.3	8887.95	13133.8	14652.8
	12707	11176.9	11749.6	10922.4	13129.3	14532.3	14943.3	13487.3	11113.4	14574.4	16171.8	8774.15	16057.6	13476	14969.2	10242.7	11951.6	14907.7	17055.7	8839.98	15115.2	13499	11296.1	12444.7	14701.7	16465.2	9983.04	10425.9	8721.49	11612.5	13087.3	8833.66	11518.6	12744.5	9219.81	9931.17	10074.9	9138.47	10143.9	10997.1	10628.6	12388.8	12868.8	10994.1	13678.8	12410.2	8863.08	13090.6	14604.3
	12653.2	11133	11700.3	10880.8	13071.8	14464.9	14874.6	13427.2	11074	14509.9	16093.9	8748.53	15982.2	13416	14901.1	10207.9	11907.1	14844	16978.4	8812.98	15049	13444.1	11254.1	12398	14641.6	16395.4	9951.93	10392.3	8698.24	11567.3	13039.5	8809.03	11476.6	12693.4	9192.01	9899.06	10041.7	9113.21	10109.2	10958.8	10591.8	12342.6	12818	10957.2	13624.8	12360.4	8838.29	13047.5	14556
	12599.6	11089.4	11651.1	10839.2	13014.6	14397.7	14806.2	13367.4	11034.6	14445.7	16016.3	8722.95	15907.1	13356.2	14833.4	10173.3	11862.8	14780.4	16901.4	8786.04	14983.1	13389.3	11212.3	12351.4	14581.8	16325.9	9920.91	10358.9	8675.04	11522.3	12991.9	8784.45	11434.7	12642.5	9164.28	9867.02	10008.7	9087.98	10074.6	10920.7	10555.2	12296.6	12767.5	10920.4	13571	12310.8	8813.58	13004.6	14507.9
	12546.2	11045.8	11602.2	10797.8	12957.7	14330.8	14738.1	13307.8	10995.4	14381.8	15939.1	8697.43	15832.3	13296.8	14765.9	10138.7	11818.6	14717.2	16824.8	8759.17	14917.4	13334.8	11170.5	12305	14522.1	16256.7	9889.97	10325.5	8651.88	11477.4	12944.4	8759.91	11392.9	12591.9	9136.6	9835.07	9975.71	9062.78	10040.1	10882.7	10518.8	12250.8	12717.2	10883.8	13517.5	12261.4	8788.94	12961.9	14459.9
	12493.1	11002.5	11553.5	10756.6	12901	14264.3	14670.4	13248.5	10956.3	14318.1	15862.3	8671.96	15757.9	13237.5	14698.7	10104.3	11774.5	14654.1	16748.5	8732.36	14852	13280.4	11128.9	12258.8	14462.7	16187.7	9859.12	10292.3	8628.77	11432.6	12897.1	8735.43	11351.3	12541.4	9108.97	9803.2	9942.83	9037.6	10005.7	10844.9	10482.6	12205.2	12667.1	10847.4	13464.3	12212.3	8764.39	12919.3	14412.1
	12440.2	10959.3	11505	10715.4	12844.6	14198.1	14602.9	13189.5	10917.2	14254.7	15785.8	8646.54	15683.8	13178.6	14631.9	10070	11730.6	14591.4	16672.4	8705.62	14786.9	13226.2	11087.5	12212.7	14403.5	16119	9828.35	10259.1	8605.69	11388.1	12849.9	8710.98	11309.7	12491.1	9081.4	9771.4	9910.03	9012.46	9971.38	10807.3	10446.5	12159.8	12617.2	10811.1	13411.2	12163.4	8739.91	12876.9	14364.4
	12387.5	10916.3	11456.7	10674.5	12788.4	14132.1	14535.8	13130.7	10878.3	14191.6	15709.7	8621.17	15610.1	13119.9	14565.3	10035.7	11686.9	14528.8	16596.7	8678.95	14722	13172.2	11046.2	12166.7	14344.6	16050.6	9797.67	10226	8582.67	11343.7	12802.8	8686.59	11268.4	12441	9053.89	9739.69	9877.31	8987.34	9937.19	10769.8	10410.5	12114.6	12567.6	10775	13358.4	12114.7	8715.51	12834.7	14316.9
	12335	10873.5	11408.7	10633.6	12732.5	14066.5	14469	13072.2	10839.6	14128.8	15633.9	8595.85	15536.7	13061.4	14499.1	10001.6	11643.2	14466.6	16521.3	8652.34	14657.4	13118.4	11005	12120.9	14285.8	15982.4	9767.08	10193	8559.69	11299.5	12755.9	8662.25	11227.1	12391.1	9026.43	9708.06	9844.68	8962.26	9903.11	10732.5	10374.7	12069.6	12518.2	10739	13305.9	12066.3	8691.18	12792.6	14269.6
	12282.8	10830.8	11360.8	10592.9	12676.8	14001.2	14402.4	13013.9	10800.9	14066.2	15558.6	8570.59	15463.6	13003.2	14433.1	9967.5	11599.8	14404.5	16446.2	8625.79	14593	13064.7	10963.9	12075.3	14227.3	15914.5	9736.57	10160.1	8536.75	11255.4	12709.1	8637.95	11186	12341.4	8999.03	9676.51	9812.14	8937.2	9869.12	10695.4	10339.1	12024.8	12469	10703.2	13253.5	12018	8666.94	12750.7	14222.5
	12230.7	10788.3	11313.2	10552.4	12621.4	13936.2	14336.2	12955.9	10762.3	14003.9	15483.6	8545.37	15390.9	12945.3	14367.4	9933.54	11556.5	14342.8	16371.4	8599.32	14528.9	13011.3	10923	12029.7	14169	15846.9	9706.15	10127.3	8513.86	11211.5	12662.5	8613.71	11145	12291.9	8971.69	9645.04	9779.68	8912.18	9835.24	10658.4	10303.6	11980.2	12420.1	10667.6	13201.4	11970	8642.77	12708.9	14175.5
	12178.9	10746	11265.8	10512	12566.2	13871.4	14270.3	12898.1	10723.9	13941.9	15408.9	8520.21	15318.5	12887.6	14302	9899.67	11513.3	14281.2	16296.9	8572.9	14465.1	12958	10882.2	11984.4	14110.9	15779.5	9675.81	10094.6	8491.02	11167.8	12616	8589.51	11104.2	12242.6	8944.4	9613.65	9747.3	8887.19	9801.46	10621.6	10268.3	11935.8	12371.3	10632.1	13149.6	11922.2	8618.67	12667.4	14128.7
	12127.4	10703.8	11218.6	10471.7	12511.3	13807	14204.7	12840.6	10685.5	13880.1	15334.6	8495.09	15246.4	12830.2	14236.9	9865.91	11470.2	14219.9	16222.7	8546.56	14401.5	12905	10841.6	11939.2	14053	15712.4	9645.55	10062	8468.21	11124.2	12569.6	8565.36	11063.5	12193.5	8917.18	9582.34	9715.01	8862.23	9767.79	10584.9	10233.2	11891.6	12322.8	10596.7	13097.9	11874.7	8594.66	12625.9	14082
	12076	10661.8	11171.6	10431.5	12456.7	13742.9	14139.4	12783.4	10647.3	13818.6	15260.7	8470.03	15174.7	12773.1	14172.1	9832.24	11427.4	14158.9	16148.9	8520.27	14338.2	12852.1	10801	11894.1	13995.4	15645.5	9615.39	10029.4	8445.46	11080.8	12523.4	8541.26	11022.9	12144.6	8890	9551.12	9682.81	8837.3	9734.21	10548.4	10198.2	11847.6	12274.5	10561.6	13046.5	11827.4	8570.72	12584.7	14035.6
	12024.8	10620	11124.9	10391.5	12402.3	13679.1	14074.4	12726.4	10609.2	13757.4	15187.1	8445.02	15103.3	12716.2	14107.6	9798.67	11384.6	14098.1	16075.3	8494.06	14275.1	12799.4	10760.7	11849.2	13937.9	15578.9	9585.3	9996.99	8422.75	11037.6	12477.3	8517.21	10982.5	12095.9	8862.89	9519.98	9650.69	8812.41	9700.74	10512.1	10163.3	11803.7	12226.4	10526.5	12995.3	11780.3	8546.85	12543.6	13989.2
	11973.9	10578.3	11078.3	10351.7	12348.1	13615.6	14009.7	12669.6	10571.2	13696.4	15113.9	8420.07	15032.2	12659.5	14043.4	9765.19	11342	14037.6	16002	8467.91	14212.3	12746.9	10720.4	11804.4	13880.7	15512.6	9555.31	9964.64	8400.08	10994.5	12431.4	8493.21	10942.1	12047.3	8835.83	9488.91	9618.65	8787.54	9667.37	10475.9	10128.6	11760.1	12178.6	10491.6	12944.4	11733.4	8523.06	12502.7	13943.1
	11923.2	10536.8	11031.9	10312	12294.2	13552.4	13945.3	12613.2	10533.3	13635.7	15041	8395.16	14961.5	12603.1	13979.5	9731.82	11299.6	13977.3	15929.1	8441.83	14149.7	12694.6	10680.3	11759.8	13823.7	15446.5	9525.39	9932.39	8377.47	10951.6	12385.6	8469.25	10902	11999	8808.84	9457.93	9586.7	8762.71	9634.1	10439.9	10094.1	11716.7	12130.9	10456.9	12893.6	11686.7	8499.35	12461.9	13897.1
	11872.7	10495.5	10985.8	10272.4	12240.5	13489.5	13881.2	12556.9	10495.5	13575.3	14968.5	8370.31	14891	12547	13915.8	9698.54	11257.3	13917.3	15856.4	8415.81	14087.4	12642.4	10640.3	11715.3	13766.9	15380.6	9495.57	9900.22	8354.89	10908.8	12340	8445.35	10861.9	11950.8	8781.9	9427.03	9554.84	8737.92	9600.94	10404	10059.7	11673.4	12083.5	10422.3	12843.1	11640.3	8475.71	12421.3	13851.3
	11822.4	10454.3	10939.9	10233	12187.1	13426.8	13817.4	12500.9	10457.8	13515.2	14896.3	8345.51	14821	12491.1	13852.5	9665.36	11215.1	13857.5	15784	8389.87	14025.4	12590.5	10600.5	11671	13710.3	15315.1	9465.83	9868.15	8332.37	10866.2	12294.5	8421.5	10822	11902.9	8755.02	9396.22	9523.06	8713.16	9567.88	10368.3	10025.5	11630.4	12036.3	10387.9	12792.8	11594	8452.15	12380.8	13805.6
	11772.4	10413.3	10894.2	10193.7	12133.9	13364.5	13753.9	12445.2	10420.2	13455.3	14824.5	8320.77	14751.2	12435.5	13789.4	9632.28	11173.1	13797.9	15712	8363.98	13963.6	12538.7	10560.8	11626.8	13654	15249.7	9436.17	9836.17	8309.88	10823.8	12249.1	8397.7	10782.2	11855.1	8728.2	9365.48	9491.37	8688.43	9534.92	10332.7	9991.39	11587.5	11989.3	10353.6	12742.8	11548	8428.66	12340.6	13760.1
	11722.5	10372.5	10848.6	10154.5	12081	13302.5	13690.7	12389.7	10382.8	13395.6	14753	8296.08	14681.8	12380.1	13726.6	9599.29	11131.2	13738.6	15640.2	8338.17	13902	12487.2	10521.2	11582.8	13597.8	15184.7	9406.6	9804.28	8287.45	10781.5	12203.9	8373.95	10742.5	11807.5	8701.43	9334.83	9459.77	8663.74	9502.06	10297.3	9957.47	11544.9	11942.5	10319.5	12692.9	11502.2	8405.25	12300.4	13714.8
	11672.9	10331.8	10803.3	10115.5	12028.3	13240.7	13627.8	12334.5	10345.5	13336.3	14681.9	8271.44	14612.7	12325	13664.1	9566.41	11089.5	13679.6	15568.8	8312.42	13840.8	12435.8	10481.8	11538.9	13541.9	15119.9	9377.11	9772.49	8265.06	10739.4	12158.8	8350.25	10703	11760.1	8674.73	9304.26	9428.25	8639.08	9469.3	10262.1	9923.69	11502.4	11896	10285.5	12643.3	11456.6	8381.91	12260.5	13669.6
	11623.5	10291.3	10758.2	10076.6	11975.8	13179.3	13565.2	12279.5	10308.2	13277.1	14611.2	8246.86	14543.9	12270.1	13601.9	9533.62	11047.9	13620.7	15497.6	8286.74	13779.7	12384.6	10442.5	11495.1	13486.2	15055.3	9347.71	9740.78	8242.71	10697.5	12113.8	8326.6	10663.6	11712.9	8648.08	9273.77	9396.81	8614.45	9436.65	10227	9890.07	11460.1	11849.6	10251.7	12593.9	11411.3	8358.65	12220.6	13624.6
	11574.3	10250.9	10713.4	10037.9	11923.6	13118.1	13502.9	12224.8	10271.1	13218.3	14540.7	8222.33	14475.5	12215.4	13539.9	9500.93	11006.5	13562.2	15426.8	8261.13	13718.9	12333.5	10403.3	11451.6	13430.7	14991	9318.39	9709.17	8220.42	10655.7	12069	8303	10624.4	11665.9	8621.5	9243.36	9365.47	8589.87	9404.1	10192.1	9856.6	11418	11803.5	10218	12544.8	11366.1	8335.46	12181	13579.8
	11525.3	10210.7	10668.7	9999.28	11871.7	13057.3	13440.9	12170.3	10234.1	13159.7	14470.6	8197.86	14407.3	12161	13478.3	9468.34	10965.2	13503.8	15356.2	8235.58	13658.4	12282.7	10364.3	11408.1	13375.5	14927	9289.16	9677.65	8198.17	10614.1	12024.4	8279.46	10585.2	11619.1	8594.97	9213.03	9334.21	8565.32	9371.66	10157.3	9823.27	11376.1	11757.6	10184.4	12495.8	11321.2	8312.35	12141.5	13535.1
	11476.5	10170.7	10624.2	9960.82	11819.9	12996.7	13379.2	12116	10197.3	13101.4	14400.9	8173.44	14339.5	12106.9	13416.9	9435.85	10924	13445.8	15286	8210.1	13598.1	12232	10325.4	11364.8	13320.4	14863.2	9260.01	9646.23	8175.96	10572.6	11979.8	8255.96	10546.2	11572.5	8568.51	9182.79	9303.03	8540.8	9339.31	10122.7	9790.1	11334.4	11711.9	10151	12447.1	11276.5	8289.31	12102.1	13490.6
	11427.9	10130.8	10579.9	9922.5	11768.5	12936.4	13317.8	12062	10160.5	13043.3	14331.5	8149.07	14272.1	12053	13355.8	9403.45	10883	13387.9	15216	8184.69	13538.1	12181.6	10286.6	11321.7	13265.5	14799.7	9230.94	9614.89	8153.8	10531.3	11935.5	8232.52	10507.4	11526	8542.1	9152.63	9271.94	8516.32	9307.07	10088.2	9757.07	11292.9	11666.4	10117.8	12398.6	11231.9	8266.34	12063	13446.2
	11379.6	10091.1	10535.8	9884.31	11717.2	12876.4	13256.6	12008.3	10123.8	12985.5	14262.5	8124.76	14204.9	11999.3	13295	9371.16	10842.1	13330.3	15146.3	8159.35	13478.3	12131.3	10248	11278.7	13210.9	14736.4	9201.96	9583.65	8131.69	10490.2	11891.2	8209.12	10468.7	11479.7	8515.75	9122.55	9240.94	8491.88	9274.93	10053.9	9724.2	11251.5	11621.1	10084.7	12350.3	11187.6	8243.45	12023.9	13402
	11331.4	10051.6	10492	9846.27	11666.2	12816.7	13195.8	11954.8	10087.3	12928	14193.7	8100.51	14138	11945.9	13234.4	9338.96	10801.4	13273	15077	8134.07	13418.7	12081.2	10209.5	11235.9	13156.5	14673.4	9173.07	9552.5	8109.62	10449.2	11847.1	8185.78	10430.1	11433.7	8489.47	9092.56	9210.03	8467.48	9242.89	10019.7	9691.47	11210.4	11576	10051.7	12302.2	11143.6	8220.63	11985.1	13358
	11283.5	10012.2	10448.3	9808.36	11615.4	12757.3	13135.2	11901.5	10050.9	12870.7	14125.4	8076.3	14071.5	11892.8	13174.2	9306.87	10760.8	13215.9	15007.9	8108.86	13359.4	12031.3	10171.1	11193.2	13102.3	14610.6	9144.26	9521.45	8087.61	10408.3	11803.2	8162.49	10391.6	11387.8	8463.24	9062.65	9179.2	8443.11	9210.96	9985.74	9658.89	11169.4	11531.2	10018.9	12254.3	11099.7	8197.88	11946.3	13314.1
	11235.8	9972.96	10404.8	9770.58	11564.9	12698.1	13075	11848.5	10014.6	12813.6	14057.3	8052.16	14005.3	11839.8	13114.2	9274.87	10720.4	13159	14939.1	8083.72	13300.4	11981.5	10132.9	11150.6	13048.3	14548	9115.53	9490.48	8065.63	10367.7	11759.3	8139.26	10353.3	11342.1	8437.08	9032.81	9148.46	8418.78	9179.12	9951.88	9626.46	11128.6	11486.5	9986.24	12206.7	11056	8175.21	11907.8	13270.4
	11188.3	9933.9	10361.6	9732.95	11514.6	12639.3	13015	11795.7	9978.35	12756.9	13989.6	8028.07	13939.4	11787.2	13054.5	9242.97	10680.1	13102.4	14870.6	8058.65	13241.6	11932	10094.8	11108.2	12994.5	14485.8	9086.89	9459.61	8043.71	10327.2	11715.7	8116.07	10315.1	11296.5	8410.97	9003.07	9117.81	8394.49	9147.39	9918.17	9594.17	11088	11442.1	9953.72	12159.2	11012.5	8152.61	11869.3	13226.8
	11140.9	9894.99	10318.5	9695.45	11464.6	12580.7	12955.3	11743.1	9942.26	12700.3	13922.3	8004.04	13873.8	11734.7	12995	9211.17	10639.9	13046	14802.4	8033.64	13183	11882.6	10056.9	11066	12940.9	14423.7	9058.33	9428.83	8021.83	10286.8	11672.1	8092.94	10277	11251.2	8384.93	8973.4	9087.24	8370.24	9115.77	9884.61	9562.03	11047.6	11397.8	9921.34	12112	10969.3	8130.08	11831.1	13183.4
	11093.8	9856.25	10275.6	9658.09	11414.7	12522.4	12895.9	11690.8	9906.29	12644.1	13855.2	7980.06	13808.6	11682.5	12935.9	9179.47	10599.9	12989.8	14734.5	8008.71	13124.7	11833.4	10019.1	11023.9	12887.6	14362	9029.86	9398.15	8000	10246.6	11628.7	8069.86	10239	11206.1	8358.95	8943.82	9056.76	8346.02	9084.24	9851.2	9530.03	11007.3	11353.8	9889.1	12065	10926.2	8107.62	11793	13140.2
	11047	9817.66	10232.9	9620.87	11365.2	12464.4	12836.8	11638.8	9870.43	12588.1	13788.5	7956.14	13743.6	11630.5	12877	9147.87	10560.1	12933.9	14666.9	7983.84	13066.7	11784.4	9981.36	10981.9	12834.4	14300.4	9001.47	9367.55	7978.21	10206.6	11585.5	8046.83	10201.2	11161.1	8333.03	8914.32	9026.37	8321.85	9052.82	9817.94	9498.18	10967.3	11309.9	9857	12018.2	10883.4	8085.24	11755	13097.1
	11000.3	9779.23	10190.5	9583.78	11315.8	12406.6	12778	11586.9	9834.68	12532.3	13722.1	7932.27	13679	11578.8	12818.3	9116.36	10520.3	12878.2	14599.6	7959.04	13008.8	11735.6	9943.81	10940.1	12781.5	14239.1	8973.16	9337.05	7956.47	10166.7	11542.4	8023.86	10163.6	11116.3	8307.17	8884.9	8996.07	8297.71	9021.49	9784.83	9466.47	10927.4	11266.3	9825.05	11971.6	10840.7	8062.93	11717.2	13054.1
	10953.8	9740.96	10148.2	9546.84	11266.7	12349.2	12719.4	11535.3	9799.04	12476.8	13656.1	7908.46	13614.7	11527.3	12760	9084.96	10480.8	12822.8	14532.6	7934.31	12951.2	11686.9	9906.39	10898.5	12728.8	14178.1	8944.94	9306.64	7934.78	10127	11499.4	8000.94	10126	11071.7	8281.37	8855.57	8965.85	8273.61	8990.27	9751.87	9434.91	10887.7	11222.9	9793.23	11925.3	10798.3	8040.68	11679.6	13011.4
	10907.5	9702.85	10106.1	9510.02	11217.8	12292	12661.1	11484	9763.52	12421.6	13590.4	7884.71	13550.6	11476.1	12701.9	9053.66	10441.3	12767.6	14465.9	7909.64	12893.9	11638.5	9869.1	10857	12676.3	14117.3	8916.8	9276.32	7913.14	10087.5	11456.5	7978.07	10088.6	11027.3	8255.63	8826.31	8935.72	8249.56	8959.16	9719.05	9403.49	10848.2	11179.7	9761.56	11879.1	10756.1	8018.52	11642.1	12968.7
	10861.4	9664.9	10064.2	9473.35	11169.1	12235.1	12603.2	11432.9	9728.11	12366.6	13525	7861.02	13486.9	11425	12644.1	9022.45	10402	12712.7	14399.4	7885.05	12836.8	11590.2	9831.94	10815.6	12624	14056.7	8888.75	9246.1	7891.54	10048.1	11413.8	7955.25	10051.3	10983	8229.96	8797.14	8905.68	8225.54	8928.14	9686.38	9372.21	10808.8	11136.6	9730.02	11833.1	10714	7996.42	11604.7	12926.3
	10815.6	9627.1	10022.5	9436.81	11120.7	12178.5	12545.5	11382	9692.81	12311.8	13459.9	7837.38	13423.5	11374.3	12586.5	8991.34	10362.9	12657.9	14333.3	7860.52	12780	11542.1	9794.92	10774.4	12571.9	13996.4	8860.78	9215.96	7869.99	10008.8	11371.3	7932.49	10014.2	10939	8204.34	8768.06	8875.73	8201.57	8897.23	9653.86	9341.08	10769.7	11093.8	9698.63	11787.4	10672.2	7974.39	11567.5	12884
	10769.9	9589.46	9981.06	9400.4	11072.5	12122.1	12488	11331.3	9657.63	12257.3	13395.2	7813.8	13360.5	11323.7	12529.2	8960.34	10323.9	12603.5	14267.4	7836.06	12723.3	11494.2	9758.03	10733.4	12520	13936.4	8832.89	9185.92	7848.49	9969.74	11328.9	7909.78	9977.13	10895.1	8178.79	8739.05	8845.86	8177.63	8866.42	9621.48	9310.09	10730.7	11051.2	9667.37	11741.9	10630.6	7952.44	11530.4	12841.8
	10724.5	9551.98	9939.75	9364.13	11024.5	12066	12430.9	11280.9	9622.56	12203.1	13330.8	7790.27	13297.7	11273.4	12472.2	8929.43	10285	12549.2	14201.8	7811.67	12667	11446.4	9721.28	10692.4	12468.3	13876.6	8805.09	9155.98	7827.03	9930.81	11286.6	7887.13	9940.24	10851.4	8153.3	8710.13	8816.08	8153.74	8835.71	9589.26	9279.23	10691.9	11008.8	9636.26	11696.5	10589.1	7930.55	11493.5	12799.8
	10679.2	9514.65	9898.65	9328	10976.8	12010.2	12374	11230.7	9587.6	12149.1	13266.7	7766.8	13235.2	11223.3	12415.5	8898.62	10246.3	12495.2	14136.5	7787.35	12610.8	11398.9	9684.66	10651.7	12416.9	13817	8777.37	9126.12	7805.62	9892.03	11244.4	7864.52	9903.47	10807.9	8127.88	8681.29	8786.39	8129.88	8805.1	9557.17	9248.52	10653.3	10966.6	9605.28	11651.4	10547.9	7908.74	11456.8	12757.9
	10634.2	9477.47	9857.73	9292	10929.3	11954.7	12317.4	11180.7	9552.76	12095.3	13202.9	7743.39	13173	11173.4	12359	8867.91	10207.7	12441.4	14071.5	7763.09	12554.9	11351.5	9648.17	10611.1	12365.6	13757.6	8749.73	9096.36	7784.26	9853.41	11202.4	7841.98	9866.84	10764.5	8102.51	8652.54	8756.78	8106.07	8774.59	9525.23	9217.95	10614.8	10924.5	9574.44	11606.5	10506.8	7887	11420.2	12716.3
	10589.3	9440.46	9817.01	9256.14	10882	11899.4	12261.1	11131	9518.03	12041.8	13139.5	7720.04	13111.1	11123.8	12302.8	8837.3	10169.2	12387.9	14006.8	7738.91	12499.3	11304.3	9611.81	10570.6	12314.6	13698.6	8722.17	9066.69	7762.95	9814.94	11160.6	7819.48	9830.34	10721.4	8077.21	8623.87	8727.27	8082.3	8744.18	9493.44	9187.52	10576.6	10882.7	9543.74	11561.8	10466	7865.33	11383.7	12674.7
	10544.7	9403.59	9776.47	9220.41	10834.9	11844.5	12205.1	11081.5	9483.42	11988.6	13076.3	7696.75	13049.6	11074.4	12246.8	8806.79	10130.9	12334.6	13942.4	7714.79	12443.8	11257.3	9575.59	10530.3	12263.7	13639.7	8694.7	9037.11	7741.68	9776.63	11118.9	7797.04	9793.97	10678.4	8051.97	8595.28	8697.84	8058.57	8713.88	9461.78	9157.23	10538.5	10841.1	9513.17	11517.3	10425.4	7843.72	11347.4	12633.3
	10500.2	9366.88	9736.13	9184.81	10788.1	11789.7	12149.3	11032.2	9448.92	11935.6	13013.5	7673.51	12988.3	11025.2	12191.1	8776.38	10092.7	12281.5	13878.2	7690.75	12388.7	11210.4	9539.5	10490.1	12213.1	13581.1	8667.31	9007.62	7720.47	9738.47	11077.3	7774.66	9757.73	10635.6	8026.79	8566.77	8668.5	8034.89	8683.68	9430.27	9127.08	10500.5	10799.7	9482.74	11473	10384.9	7822.19	11311.2	12592.1
	10455.9	9330.33	9695.98	9149.35	10741.4	11735.3	12093.8	10983.2	9414.53	11882.8	12951	7650.33	12927.3	10976.3	12135.6	8746.07	10054.7	12228.7	13814.3	7666.77	12333.7	11163.8	9503.54	10450.1	12162.7	13522.7	8640.01	8978.23	7699.29	9700.47	11035.8	7752.32	9721.62	10593	8001.68	8538.35	8639.25	8011.25	8653.58	9398.91	9097.07	10462.8	10758.4	9452.44	11428.9	10344.7	7800.73	11275.2	12551
	10411.9	9293.93	9656.01	9114.03	10695	11681.1	12038.6	10934.4	9380.25	11830.3	12888.8	7627.21	12866.7	10927.6	12080.4	8715.86	10016.8	12176.1	13750.8	7642.86	12279	11117.3	9467.72	10410.2	12112.4	13464.6	8612.79	8948.93	7678.17	9662.62	10994.5	7730.05	9685.64	10550.5	7976.63	8510	8610.08	7987.65	8623.58	9367.68	9067.19	10425.2	10717.4	9422.28	11384.9	10304.6	7779.33	11239.3	12510.1
	10368	9257.68	9616.23	9078.83	10648.9	11627.2	11983.7	10885.8	9346.09	11778	12827	7604.15	12806.3	10879.1	12025.5	8685.75	9979.07	12123.7	13687.5	7619.02	12224.5	11071	9432.02	10370.5	12062.4	13406.7	8585.65	8919.72	7657.1	9624.92	10953.4	7707.82	9649.78	10508.2	7951.64	8481.75	8581.01	7964.09	8593.68	9336.6	9037.45	10387.8	10676.6	9392.25	11341.2	10264.7	7758.01	11203.6	12469.3
	10324.4	9221.58	9576.64	9043.77	10602.9	11573.5	11929	10837.4	9312.04	11726	12765.4	7581.14	12746.2	10830.8	11970.8	8655.73	9941.46	12071.6	13624.4	7595.25	12170.3	11024.9	9396.46	10330.9	12012.6	13349.1	8558.59	8890.6	7636.07	9587.37	10912.3	7685.65	9614.06	10466.1	7926.71	8453.57	8552.02	7940.58	8563.88	9305.66	9007.85	10350.6	10635.9	9362.36	11297.7	10225.1	7736.76	11168	12428.7
	10280.9	9185.64	9537.24	9008.85	10557.2	11520.1	11874.6	10789.3	9278.1	11674.2	12704.1	7558.2	12686.5	10782.8	11916.4	8625.82	9903.99	12019.7	13561.7	7571.54	12116.2	10978.9	9361.03	10291.5	11963	13291.6	8531.61	8861.57	7615.09	9549.98	10871.4	7663.54	9578.47	10424.2	7901.85	8425.48	8523.12	7917.11	8534.18	9274.86	8978.39	10313.5	10595.4	9332.6	11254.4	10185.6	7715.57	11132.5	12388.2
	10237.7	9149.85	9498.02	8974.06	10511.7	11467	11820.5	10741.4	9244.28	11622.7	12643.2	7535.31	12627	10735	11862.3	8596.01	9866.66	11968	13499.2	7547.91	12062.5	10933.1	9325.73	10252.2	11913.6	13234.5	8504.72	8832.64	7594.16	9512.74	10830.7	7641.48	9543	10382.5	7877.05	8397.47	8494.3	7893.68	8504.59	9244.2	8949.06	10276.6	10555.2	9302.98	11211.3	10146.3	7694.45	11097.2	12347.9
	10194.6	9114.21	9458.99	8939.4	10466.4	11414.1	11766.6	10693.7	9210.57	11571.3	12582.6	7512.48	12567.8	10687.4	11808.4	8566.29	9829.46	11916.5	13437	7524.34	12008.9	10887.5	9290.57	10213	11864.4	13177.5	8477.91	8803.8	7573.27	9475.65	10790.1	7619.48	9507.67	10340.9	7852.31	8369.54	8465.58	7870.3	8475.09	9213.68	8919.87	10239.9	10515.1	9273.49	11168.4	10107.2	7673.4	11062.1	12307.7
	10151.7	9078.72	9420.14	8904.87	10421.3	11361.5	11713	10646.2	9176.97	11520.3	12522.2	7489.71	12508.9	10640	11754.7	8536.67	9792.41	11865.3	13375.1	7500.85	11955.6	10842.1	9255.53	10174.1	11815.4	13120.8	8451.18	8775.05	7552.43	9438.71	10749.6	7597.53	9472.46	10299.5	7827.64	8341.7	8436.94	7846.96	8445.7	9183.3	8890.81	10203.4	10475.2	9244.13	11125.7	10068.3	7652.42	11027	12267.7
	10109	9043.38	9381.48	8870.48	10376.4	11309.2	11659.7	10599	9143.49	11469.5	12462.2	7467	12450.3	10592.9	11701.3	8507.16	9755.5	11814.3	13313.5	7477.42	11902.5	10796.8	9220.63	10135.2	11766.7	13064.3	8424.54	8746.39	7531.65	9401.93	10709.3	7575.63	9437.39	10258.3	7803.03	8313.94	8408.39	7823.66	8416.4	9153.06	8861.89	10167	10435.5	9214.9	11083.2	10029.5	7631.51	10992.2	12227.8
	10066.6	9008.19	9343	8836.22	10331.8	11257.1	11606.6	10552	9110.12	11418.9	12402.5	7444.35	12392	10545.9	11648.2	8477.74	9718.72	11763.6	13252.1	7454.06	11849.6	10751.8	9185.85	10096.5	11718.1	13008.1	8397.97	8717.83	7510.9	9365.29	10669.1	7553.79	9402.44	10217.2	7778.49	8286.26	8379.93	7800.41	8387.21	9122.95	8833.1	10130.8	10396	9185.8	11040.9	9991	7610.67	10957.4	12188
	10024.3	8973.15	9304.7	8802.09	10287.4	11205.2	11553.8	10505.2	9076.86	11368.5	12343.1	7421.75	12334	10499.2	11595.3	8448.42	9682.08	11713	13191	7430.77	11797	10706.9	9151.21	10058	11669.7	12952.1	8371.49	8689.35	7490.21	9328.81	10629	7532.01	9367.62	10176.3	7754.01	8258.66	8351.56	7777.21	8358.11	9092.99	8804.44	10094.7	10356.7	9156.83	10998.8	9952.64	7589.89	10922.8	12148.5
	9982.16	8938.26	9266.59	8768.09	10243.2	11153.7	11501.3	10458.6	9043.71	11318.4	12284	7399.22	12276.2	10452.7	11542.6	8419.2	9645.58	11662.7	13130.2	7407.55	11744.6	10662.1	9116.7	10019.6	11621.5	12896.3	8345.09	8660.97	7469.57	9292.47	10589.1	7510.28	9332.92	10135.6	7729.59	8231.15	8323.27	7754.05	8329.12	9063.16	8775.92	10058.8	10317.6	9128	10956.8	9914.48	7569.19	10888.4	12109
	9940.25	8903.52	9228.65	8734.22	10199.2	11102.4	11449	10412.2	9010.68	11268.5	12225.2	7376.74	12218.8	10406.5	11490.2	8390.08	9609.22	11612.6	13069.7	7384.4	11692.4	10617.6	9082.32	9981.29	11573.5	12840.8	8318.77	8632.68	7448.97	9256.29	10549.3	7488.6	9298.36	10095.1	7705.24	8203.72	8295.08	7730.94	8300.23	9033.46	8747.53	10023.1	10278.6	9099.29	10915.1	9876.5	7548.54	10854.1	12069.7
	9898.54	8868.93	9190.9	8700.49	10155.4	11051.3	11397	10366.1	8977.76	11218.9	12166.7	7354.33	12161.6	10360.4	11438.1	8361.06	9572.99	11562.8	13009.4	7361.32	11640.5	10573.2	9048.07	9943.18	11525.8	12785.5	8292.54	8604.48	7428.42	9220.25	10509.6	7466.98	9263.92	10054.7	7680.95	8176.37	8266.97	7707.87	8271.44	9003.91	8719.27	9987.58	10239.9	9070.71	10873.6	9838.71	7527.97	10819.9	12030.6
	9857.01	8834.49	9153.33	8666.88	10111.8	11000.5	11345.2	10320.1	8944.95	11169.5	12108.5	7331.97	12104.8	10314.6	11386.2	8332.14	9536.9	11513.2	12949.4	7338.3	11588.7	10529	9013.95	9905.21	11478.2	12730.4	8266.38	8576.37	7407.92	9184.36	10470.1	7445.42	9229.61	10014.5	7656.72	8149.1	8238.95	7684.85	8242.74	8974.49	8691.14	9952.2	10201.3	9042.26	10832.2	9801.09	7507.47	10785.8	11991.6
	9815.68	8800.19	9115.93	8633.41	10068.5	10949.9	11293.7	10274.4	8912.26	11120.3	12050.6	7309.67	12048.2	10269	11334.5	8303.31	9500.95	11463.8	12889.7	7315.36	11537.2	10485	8979.96	9867.39	11430.8	12675.5	8240.31	8548.35	7387.47	9148.63	10430.7	7423.91	9195.43	9974.48	7632.56	8121.92	8211.01	7661.87	8214.15	8945.2	8663.15	9916.98	10162.9	9013.94	10791.1	9763.67	7487.03	10751.9	11952.7
	9774.53	8766.04	9078.72	8600.07	10025.3	10899.6	11242.5	10228.9	8879.68	11071.4	11992.9	7287.44	11991.9	10223.5	11283.1	8274.59	9465.14	11414.6	12830.3	7292.49	11486	10441.1	8946.1	9829.71	11383.6	12620.9	8214.31	8520.43	7367.06	9113.04	10391.5	7402.46	9161.38	9934.62	7608.46	8094.82	8183.17	7638.94	8185.66	8916.05	8635.28	9881.93	10124.7	8985.75	10750.1	9726.42	7466.65	10718.2	11914
	9733.58	8732.04	9041.68	8566.85	9982.41	10849.6	11191.5	10183.6	8847.21	11022.7	11935.6	7265.26	11935.9	10178.4	11231.9	8245.96	9429.46	11365.6	12771.1	7269.68	11434.9	10397.5	8912.37	9792.18	11336.7	12566.5	8188.4	8492.6	7346.71	9077.59	10352.4	7381.06	9127.45	9894.93	7584.43	8067.8	8155.41	7616.06	8157.27	8887.04	8607.55	9847.04	10086.7	8957.69	10709.3	9689.36	7446.35	10684.6	11875.5
	9692.81	8698.19	9004.82	8533.77	9939.69	10799.8	11140.8	10138.6	8814.85	10974.2	11878.6	7243.14	11880.2	10133.4	11181	8217.44	9393.92	11316.9	12712.2	7246.94	11384.1	10353.9	8878.77	9754.8	11289.9	12512.4	8162.57	8464.85	7326.4	9042.3	10313.4	7359.72	9093.65	9855.41	7560.46	8040.87	8127.74	7593.22	8128.97	8858.15	8579.94	9812.31	10048.9	8929.75	10668.7	9652.47	7426.11	10651.1	11837.1
	9652.23	8664.48	8968.14	8500.82	9897.18	10750.2	11090.3	10093.7	8782.61	10926	11821.9	7221.09	11824.7	10088.6	11130.3	8189.01	9358.52	11268.4	12653.6	7224.28	11333.5	10310.6	8845.3	9717.56	11243.3	12458.4	8136.83	8437.2	7306.14	9007.16	10274.6	7338.44	9059.98	9816.06	7536.56	8014.02	8100.17	7570.44	8100.78	8829.4	8552.47	9777.75	10011.2	8901.93	10628.3	9615.77	7405.94	10617.7	11798.8
	9611.84	8630.92	8931.63	8468	9854.88	10700.9	11040.1	10049.1	8750.48	10878	11765.4	7199.09	11769.5	10044	11079.9	8160.68	9323.25	11220.1	12595.2	7201.68	11283.1	10267.4	8811.96	9680.46	11196.9	12404.7	8111.16	8409.64	7285.93	8972.16	10235.9	7317.21	9026.44	9776.87	7512.72	7987.25	8072.68	7547.7	8072.69	8800.79	8525.12	9743.35	9973.77	8874.25	10588.1	9579.25	7385.84	10584.5	11760.7
	9571.64	8597.5	8895.3	8435.32	9812.79	10651.9	10990.2	10004.7	8718.47	10830.2	11709.3	7177.16	11714.6	9999.7	11029.7	8132.45	9288.13	11172	12537.1	7179.16	11233	10224.5	8778.75	9643.52	11150.7	12351.3	8085.57	8382.18	7265.77	8937.31	10197.3	7296.04	8993.03	9737.86	7488.95	7960.57	8045.27	7525.01	8044.69	8772.3	8497.9	9709.1	9936.48	8846.69	10548.1	9542.9	7365.8	10551.4	11722.7
	9531.63	8564.23	8859.15	8402.76	9770.9	10603.1	10940.5	9960.44	8686.57	10782.7	11653.4	7155.29	11660	9955.57	10979.7	8104.33	9253.13	11124.2	12479.3	7156.7	11183	10181.6	8745.67	9606.72	11104.8	12298	8060.07	8354.8	7245.66	8902.61	10158.9	7274.92	8959.74	9699.01	7465.25	7933.97	8017.96	7502.37	8016.8	8743.95	8470.81	9675.02	9899.37	8819.25	10508.3	9506.73	7345.83	10518.5	11684.9
	9491.8	8531.11	8823.17	8370.33	9729.22	10554.5	10891	9916.43	8654.78	10735.4	11597.9	7133.48	11605.7	9911.65	10930	8076.3	9218.28	11076.6	12421.7	7134.31	11133.3	10139	8712.73	9570.06	11059	12245	8034.65	8327.52	7225.6	8868.05	10120.6	7253.87	8926.58	9660.33	7441.61	7907.45	7990.74	7479.77	7989.01	8715.72	8443.84	9641.1	9862.44	8791.94	10468.6	9470.74	7325.93	10485.7	11647.2
	9452.16	8498.12	8787.36	8338.03	9687.75	10506.2	10841.8	9872.64	8623.11	10688.3	11542.6	7111.73	11551.7	9867.94	10880.6	8048.37	9183.57	11029.2	12364.4	7112	11083.8	10096.5	8679.91	9533.55	11013.4	12192.2	8009.31	8300.33	7205.59	8833.64	10082.5	7232.87	8893.55	9621.82	7418.03	7881.02	7963.61	7457.23	7961.31	8687.63	8417	9607.34	9825.69	8764.75	10429.2	9434.93	7306.09	10453	11609.6
	9412.71	8465.29	8751.73	8305.87	9646.49	10458.2	10792.9	9829.06	8591.55	10641.5	11487.6	7090.04	11497.9	9824.44	10831.3	8020.54	9148.99	10982	12307.4	7089.75	11034.6	10054.2	8647.23	9497.19	10968	12139.6	7984.05	8273.23	7185.63	8799.38	10044.5	7211.92	8860.64	9583.48	7394.53	7854.67	7936.56	7434.74	7933.72	8659.67	8390.29	9573.73	9789.12	8737.68	10389.9	9399.29	7286.32	10420.5	11572.2
	9373.44	8432.6	8716.27	8273.83	9605.43	10410.3	10744.2	9785.68	8560.11	10594.9	11432.9	7068.42	11444.4	9781.14	10782.3	7992.81	9114.55	10935.1	12250.6	7067.57	10985.5	10012.1	8614.67	9460.97	10922.8	12087.3	7958.87	8246.22	7165.71	8765.26	10006.6	7191.03	8827.86	9545.3	7371.09	7828.41	7909.61	7412.3	7906.22	8631.83	8363.7	9540.29	9752.73	8710.74	10350.8	9363.83	7266.62	10388.1	11534.9
	9334.35	8400.05	8680.99	8241.92	9564.58	10362.8	10695.7	9742.52	8528.78	10548.5	11378.5	7046.86	11391.2	9738.06	10733.6	7965.18	9080.24	10888.4	12194.1	7045.47	10936.7	9970.13	8582.25	9424.9	10877.8	12035.2	7933.78	8219.3	7145.85	8731.29	9968.85	7170.2	8795.21	9507.28	7347.71	7802.22	7882.74	7389.92	7878.83	8604.13	8337.24	9507	9716.51	8683.91	10311.9	9328.54	7246.98	10355.8	11497.8
	9295.46	8367.64	8645.88	8210.15	9523.93	10315.4	10647.5	9699.56	8497.56	10502.3	11324.4	7025.36	11338.2	9695.18	10685.1	7937.65	9046.08	10841.9	12137.9	7023.43	10888.1	9928.34	8549.96	9388.97	10833	11983.3	7908.76	8192.48	7126.04	8697.47	9931.25	7149.43	8762.69	9469.43	7324.41	7776.13	7855.97	7367.58	7851.53	8576.55	8310.91	9473.86	9680.47	8657.21	10273.1	9293.42	7227.41	10323.7	11460.8
	9256.74	8335.38	8610.94	8178.5	9483.48	10268.4	10599.5	9656.81	8466.47	10456.4	11270.6	7003.92	11285.6	9652.51	10636.8	7910.22	9012.05	10795.6	12082	7001.47	10839.7	9886.73	8517.79	9353.19	10788.4	11931.6	7883.83	8165.74	7106.28	8663.79	9893.79	7128.72	8730.29	9431.75	7301.17	7750.11	7829.28	7345.29	7824.34	8549.1	8284.69	9440.89	9644.6	8630.63	10234.6	9258.48	7207.91	10291.6	11424
	9218.21	8303.26	8576.17	8146.99	9443.24	10221.5	10551.8	9614.27	8435.48	10410.7	11217	6982.55	11233.2	9610.05	10588.8	7882.89	8978.16	10749.5	12026.3	6979.58	10791.5	9845.28	8485.76	9317.56	10744	11880.2	7858.98	8139.1	7086.56	8630.26	9856.47	7108.06	8698.02	9394.24	7278	7724.19	7802.69	7323.06	7797.24	8521.78	8258.6	9408.07	9608.91	8604.18	10196.2	9223.71	7188.47	10259.8	11387.3
	9179.86	8271.28	8541.57	8115.6	9403.2	10174.9	10504.4	9571.94	8404.61	10365.2	11163.7	6961.24	11181	9567.79	10541	7855.65	8944.4	10703.7	11970.8	6957.75	10743.6	9804.01	8453.86	9282.07	10699.8	11829	7834.21	8112.55	7066.9	8596.87	9819.28	7087.46	8665.88	9356.88	7254.89	7698.34	7776.18	7300.88	7770.24	8494.58	8232.64	9375.4	9573.4	8577.84	10158	9189.11	7169.1	10228	11350.8
	9141.7	8239.44	8507.14	8084.35	9363.36	10128.6	10457.2	9529.81	8373.86	10319.9	11110.7	6939.99	11129.2	9525.74	10493.4	7828.52	8910.78	10658	11915.6	6936	10695.8	9762.91	8422.09	9246.73	10655.8	11778	7809.52	8086.09	7047.29	8563.63	9782.22	7066.92	8633.86	9319.69	7231.86	7672.58	7749.77	7278.76	7743.34	8467.51	8206.79	9342.89	9538.05	8551.62	10120	9154.68	7149.8	10196.4	11314.4
	9103.72	8207.75	8472.88	8053.22	9323.72	10082.4	10410.2	9487.89	8343.22	10274.9	11058	6918.81	11077.6	9483.89	10446.1	7801.49	8877.3	10612.6	11860.7	6914.32	10648.3	9721.98	8390.45	9211.53	10612	11727.2	7784.91	8059.72	7027.73	8530.53	9745.31	7046.44	8601.97	9282.67	7208.89	7646.9	7723.45	7256.68	7716.55	8440.57	8181.07	9310.54	9502.88	8525.52	10082.2	9120.42	7130.56	10164.9	11278.1
	9065.92	8176.2	8438.79	8022.22	9284.28	10036.6	10363.4	9446.17	8312.7	10230.1	11005.6	6897.69	11026.3	9442.25	10399	7774.56	8843.96	10567.4	11806.1	6892.71	10601	9681.22	8358.94	9176.47	10568.4	11676.7	7760.39	8033.45	7008.22	8497.58	9708.53	7026.01	8570.21	9245.81	7185.99	7621.31	7697.21	7234.66	7689.85	8413.75	8155.47	9278.33	9467.88	8499.54	10044.6	9086.33	7111.39	10133.6	11241.9
	9028.3	8144.78	8404.87	7991.35	9245.04	9990.91	10317	9404.65	8282.29	10185.5	10953.4	6876.63	10975.3	9400.8	10352.1	7747.73	8810.75	10522.4	11751.7	6871.17	10553.9	9640.63	8327.56	9141.57	10524.9	11626.4	7735.94	8007.26	6988.76	8464.77	9671.89	7005.64	8538.58	9209.11	7163.15	7595.8	7671.07	7212.7	7663.25	8387.05	8129.99	9246.28	9433.05	8473.67	10007.1	9052.41	7092.28	10102.4	11206
	8990.87	8113.51	8371.12	7960.62	9206.01	9945.5	10270.7	9363.34	8251.99	10141.2	10901.6	6855.64	10924.5	9359.57	10305.5	7720.99	8777.68	10477.7	11697.6	6849.7	10507	9600.21	8296.31	9106.8	10481.7	11576.3	7711.58	7981.17	6969.36	8432.1	9635.38	6985.33	8507.07	9172.58	7140.39	7570.38	7645.02	7190.79	7636.74	8360.48	8104.64	9214.39	9398.4	8447.93	9969.82	9018.66	7073.25	10071.3	11170.1
	8953.61	8082.38	8337.53	7930.01	9167.17	9900.32	10224.7	9322.23	8221.82	10097.1	10850	6834.72	10874	9318.53	10259.1	7694.36	8744.75	10433.1	11643.7	6828.3	10460.4	9559.96	8265.2	9072.18	10438.7	11526.4	7687.3	7955.17	6950	8399.58	9599.01	6965.08	8475.69	9136.2	7117.69	7545.04	7619.05	7168.93	7610.34	8334.03	8079.4	9182.64	9363.91	8422.3	9932.71	8985.07	7054.27	10040.3	11134.4
	8916.53	8051.39	8304.11	7899.53	9128.52	9855.39	10178.9	9281.33	8191.75	10053.2	10798.6	6813.85	10823.7	9277.69	10213	7667.83	8711.95	10388.8	11590.1	6806.98	10413.9	9519.88	8234.21	9037.71	10395.8	11476.7	7663.1	7929.26	6930.69	8367.2	9562.78	6944.89	8444.43	9099.99	7095.07	7519.79	7593.18	7147.13	7584.04	8307.7	8054.28	9151.04	9329.59	8396.78	9895.77	8951.65	7035.37	10009.5	11098.8
	8879.64	8020.53	8270.86	7869.18	9090.08	9810.69	10133.4	9240.62	8161.81	10009.5	10747.6	6793.06	10773.8	9237.06	10167	7641.39	8679.29	10344.7	11536.7	6785.72	10367.7	9479.97	8203.35	9003.38	10353.1	11427.3	7638.98	7903.44	6911.44	8334.97	9526.68	6924.76	8413.3	9063.94	7072.51	7494.62	7567.4	7125.39	7557.83	8281.5	8029.28	9119.6	9295.44	8371.39	9859.01	8918.39	7016.53	9978.77	11063.4
	8842.92	7989.82	8237.77	7838.95	9051.83	9766.22	10088.1	9200.12	8131.98	9966.01	10696.8	6772.32	10724.1	9196.62	10121.3	7615.06	8646.77	10300.8	11483.7	6764.54	10321.7	9440.22	8172.63	8969.2	10310.7	11378.1	7614.94	7877.71	6892.24	8302.87	9490.72	6904.68	8382.3	9028.06	7050.02	7469.53	7541.71	7103.7	7531.73	8255.42	8004.4	9088.31	9261.46	8346.11	9822.43	8885.31	6997.75	9948.19	11028.1
	8806.38	7959.24	8204.85	7808.86	9013.78	9721.98	10043	9159.81	8102.26	9922.77	10646.3	6751.65	10674.6	9156.39	10075.9	7588.82	8614.38	10257.1	11430.8	6743.43	10275.8	9400.65	8142.03	8935.16	10268.4	11329.1	7590.98	7852.08	6873.09	8270.92	9454.9	6884.67	8351.42	8992.33	7027.6	7444.53	7516.11	7082.07	7505.72	8229.46	7979.64	9057.16	9227.64	8320.94	9786.02	8852.38	6979.05	9917.74	10992.9
	8770.02	7928.8	8172.09	7778.89	8975.92	9677.98	9998.19	9119.71	8072.66	9879.75	10596.1	6731.05	10625.4	9116.35	10030.6	7562.69	8582.13	10213.7	11378.2	6722.39	10230.2	9361.24	8111.56	8901.26	10226.3	11280.3	7567.11	7826.53	6853.99	8239.12	9419.21	6864.71	8320.67	8956.76	7005.25	7419.62	7490.6	7060.49	7479.81	8203.62	7955	9026.17	9194	8295.89	9749.78	8819.62	6960.4	9887.42	10957.9
	8733.84	7898.5	8139.49	7749.06	8938.26	9634.21	9953.6	9079.8	8043.18	9836.95	10546.1	6710.51	10576.5	9076.51	9985.61	7536.65	8550.02	10170.4	11325.9	6701.42	10184.9	9322.01	8081.23	8867.51	10184.4	11231.8	7543.31	7801.08	6834.94	8207.45	9383.66	6844.81	8290.04	8921.36	6982.97	7394.79	7465.19	7038.97	7454	8177.9	7930.47	8995.32	9160.51	8270.95	9713.72	8787.02	6941.83	9857.22	10923
	8697.84	7868.34	8107.06	7719.35	8900.79	9590.67	9909.24	9040.09	8013.81	9794.37	10496.4	6690.04	10527.9	9036.87	9940.83	7510.72	8518.04	10127.4	11273.9	6680.52	10139.7	9282.94	8051.02	8833.9	10142.7	11183.4	7519.6	7775.71	6815.94	8175.93	9348.24	6824.97	8259.54	8886.11	6960.75	7370.04	7439.86	7017.51	7428.29	8152.3	7906.06	8964.62	9127.2	8246.13	9677.83	8754.58	6923.32	9827.15	10888.3
	8662.01	7838.31	8074.8	7689.77	8863.52	9547.36	9865.12	9000.58	7984.55	9752	10447	6669.64	10479.5	8997.43	9896.28	7484.88	8486.19	10084.6	11222.1	6659.69	10094.7	9244.04	8020.94	8800.44	10101.2	11135.3	7495.97	7750.44	6797	8144.54	9312.96	6805.19	8229.17	8851.02	6938.61	7345.38	7414.62	6996.1	7402.68	8126.82	7881.77	8934.07	9094.05	8221.42	9642.11	8722.31	6904.87	9797.21	10853.7
	8626.36	7808.42	8042.69	7660.31	8826.43	9504.28	9821.22	8961.27	7955.42	9709.86	10397.8	6649.29	10431.3	8958.18	9851.95	7459.15	8454.49	10041.9	11170.5	6638.94	10049.9	9205.3	7991	8767.12	10059.9	11087.4	7472.41	7725.26	6778.11	8113.3	9277.81	6785.47	8198.92	8816.09	6916.54	7320.8	7389.48	6974.75	7377.16	8101.46	7857.59	8903.66	9061.06	8196.82	9606.57	8690.19	6886.5	9767.39	10819.2
	8590.88	7778.66	8010.75	7630.99	8789.54	9461.42	9777.56	8922.15	7926.4	9667.93	10349	6629.02	10383.4	8919.13	9807.85	7433.51	8422.92	9999.54	11119.2	6618.25	10005.4	9166.74	7961.18	8733.94	10018.7	11039.7	7448.94	7700.17	6759.27	8082.2	9242.8	6765.81	8168.79	8781.32	6894.53	7296.31	7364.43	6953.46	7351.74	8076.22	7833.53	8873.4	9028.23	8172.34	9571.19	8658.24	6868.18	9737.7	10784.9
	8555.58	7749.05	7978.96	7601.79	8752.85	9418.8	9734.13	8883.23	7897.49	9626.22	10300.3	6608.81	10335.8	8880.27	9763.97	7407.97	8391.48	9957.35	11068.1	6597.64	9961.03	9128.34	7931.49	8700.91	9977.8	10992.2	7425.55	7675.17	6740.48	8051.24	9207.93	6746.2	8138.79	8746.71	6872.6	7271.9	7339.46	6932.23	7326.42	8051.09	7809.58	8843.29	8995.57	8147.97	9535.99	8626.45	6849.94	9708.13	10750.7
	8520.45	7719.56	7947.34	7572.72	8716.34	9376.4	9690.92	8844.5	7868.7	9584.72	10252	6588.67	10288.5	8841.61	9720.32	7382.53	8360.18	9915.37	11017.3	6577.1	9916.89	9090.1	7901.93	8668.02	9937.04	10945	7402.24	7650.27	6721.74	8020.42	9173.19	6726.66	8108.92	8712.26	6850.74	7247.58	7314.59	6911.06	7301.2	8026.08	7785.75	8813.32	8963.07	8123.7	9500.95	8594.81	6831.75	9678.68	10716.6
	8485.5	7690.22	7915.88	7543.78	8680.02	9334.22	9647.94	8805.97	7840.02	9543.44	10203.9	6568.59	10241.3	8803.14	9676.89	7357.19	8329.02	9873.61	10966.8	6556.63	9872.95	9052.04	7872.51	8635.27	9896.47	10897.9	7379.01	7625.45	6703.06	7989.73	9138.59	6707.18	8079.17	8677.96	6828.94	7223.34	7289.81	6889.94	7276.08	8001.19	7762.03	8783.49	8930.73	8099.55	9466.08	8563.33	6813.64	9649.36	10682.7
	8450.72	7661	7884.58	7514.96	8643.89	9292.28	9605.19	8767.63	7811.47	9502.38	10156.1	6548.58	10194.5	8764.86	9633.69	7331.95	8297.99	9832.05	10916.5	6536.23	9829.22	9014.14	7843.21	8602.67	9856.09	10851.1	7355.87	7600.72	6684.43	7959.19	9104.12	6687.75	8049.54	8643.82	6807.22	7199.19	7265.12	6868.89	7251.05	7976.42	7738.43	8753.81	8898.56	8075.51	9431.39	8532.01	6795.59	9620.16	10648.9
	8416.12	7631.92	7853.44	7486.27	8607.95	9250.55	9562.67	8729.48	7783.02	9461.53	10108.5	6528.63	10147.9	8726.77	9590.71	7306.81	8267.09	9790.7	10866.5	6515.91	9785.7	8976.4	7814.04	8570.21	9815.89	10804.5	7332.8	7576.09	6665.85	7928.79	9069.78	6668.38	8020.04	8609.84	6785.57	7175.12	7240.53	6847.89	7226.12	7951.76	7714.94	8724.28	8866.54	8051.58	9396.86	8500.85	6777.6	9591.09	10615.2
	8381.68	7602.98	7822.45	7457.71	8572.2	9209.05	9520.37	8691.53	7754.69	9420.89	10061.2	6508.76	10101.6	8688.88	9547.95	7281.77	8236.33	9749.56	10816.7	6495.65	9742.38	8938.83	7784.99	8537.89	9775.88	10758.1	7309.81	7551.54	6647.33	7898.53	9035.58	6649.08	7990.67	8576.01	6763.99	7151.14	7216.02	6826.96	7201.29	7927.21	7691.56	8694.88	8834.68	8027.76	9362.49	8469.84	6759.68	9562.14	10581.7
	8347.42	7574.16	7791.62	7429.27	8536.63	9167.77	9478.3	8653.77	7726.48	9380.47	10014.1	6488.95	10055.5	8651.18	9505.41	7256.82	8205.71	9708.62	10767.1	6475.47	9699.27	8901.43	7756.08	8505.71	9736.06	10711.9	7286.9	7527.09	6628.85	7868.4	9001.52	6629.83	7961.41	8542.34	6742.47	7127.24	7191.6	6806.08	7176.56	7902.79	7668.29	8665.63	8802.98	8004.05	9328.29	8438.99	6741.82	9533.31	10548.3
	8313.34	7545.49	7760.96	7400.96	8501.26	9126.71	9436.45	8616.19	7698.39	9340.25	9967.34	6469.2	10009.6	8613.66	9463.09	7231.98	8175.22	9667.9	10717.8	6455.36	9656.35	8864.19	7727.3	8473.68	9696.42	10665.9	7264.08	7502.72	6610.43	7838.41	8967.59	6610.65	7932.28	8508.82	6721.03	7103.43	7167.28	6785.26	7151.92	7878.47	7645.14	8636.52	8771.44	7980.45	9294.26	8408.3	6724.03	9504.6	10515
	8279.42	7516.94	7730.44	7372.77	8466.07	9085.88	9394.82	8578.81	7670.4	9300.25	9920.81	6449.52	9964.03	8576.34	9420.99	7207.23	8144.86	9627.38	10668.8	6435.32	9613.65	8827.11	7698.64	8441.79	9656.97	10620.2	7241.33	7478.45	6592.06	7808.56	8933.79	6591.52	7903.28	8475.46	6699.66	7079.7	7143.05	6764.51	7127.38	7854.27	7622.1	8607.55	8740.06	7956.95	9260.4	8377.75	6706.31	9476.01	10481.9
	8245.67	7488.52	7700.09	7344.71	8431.06	9045.26	9353.42	8541.62	7642.54	9260.47	9874.54	6429.91	9918.69	8539.21	9379.11	7182.59	8114.64	9587.07	10620	6415.35	9571.14	8790.2	7670.12	8410.04	9617.7	10574.6	7218.66	7454.26	6573.75	7778.85	8900.13	6572.45	7874.4	8442.25	6678.36	7056.05	7118.9	6743.81	7102.94	7830.18	7599.17	8578.72	8708.84	7933.57	9226.69	8347.36	6688.65	9447.54	10448.9
	8212.1	7460.24	7669.89	7316.78	8396.24	9004.86	9312.23	8504.62	7614.79	9220.89	9828.52	6410.37	9873.6	8502.26	9337.45	7158.04	8084.55	9546.96	10571.4	6395.46	9528.83	8753.46	7641.72	8378.43	9578.62	10529.3	7196.08	7430.17	6555.49	7749.28	8866.6	6553.45	7845.64	8409.2	6657.13	7032.49	7094.85	6723.17	7078.59	7806.21	7576.35	8550.04	8677.77	7910.29	9193.16	8317.13	6671.05	9419.2	10416.1
	8178.69	7432.09	7639.84	7288.97	8361.6	8964.69	9271.27	8467.8	7587.15	9181.52	9782.75	6390.89	9828.76	8465.5	9296	7133.59	8054.59	9507.06	10523.1	6375.63	9486.73	8716.87	7613.45	8346.96	9539.72	10484.2	7173.57	7406.16	6537.28	7719.84	8833.2	6534.5	7817.01	8376.3	6635.97	7009.02	7070.89	6702.6	7054.34	7782.35	7553.64	8521.49	8646.85	7887.12	9159.78	8287.04	6653.52	9390.97	10383.3
	8145.45	7404.07	7609.95	7261.29	8327.15	8924.72	9230.52	8431.17	7559.63	9142.36	9737.24	6371.48	9784.16	8428.93	9254.78	7109.24	8024.77	9467.37	10475	6355.88	9444.82	8680.45	7585.3	8315.64	9501	10439.2	7151.15	7382.25	6519.12	7690.54	8799.94	6515.61	7788.5	8343.56	6614.88	6985.63	7047.02	6682.09	7030.19	7758.6	7531.04	8493.08	8616.09	7864.05	9126.57	8257.11	6636.05	9362.87	10350.7
	8112.38	7376.18	7580.21	7233.73	8292.88	8884.98	9190	8394.73	7532.23	9103.41	9691.98	6352.14	9739.82	8392.55	9213.76	7084.99	7995.09	9427.87	10427.2	6336.2	9403.12	8644.19	7557.29	8284.45	9462.46	10394.5	7128.8	7358.43	6501.02	7661.38	8766.81	6496.78	7760.11	8310.96	6593.87	6962.32	7023.24	6661.64	7006.13	7734.96	7508.54	8464.81	8585.49	7841.09	9093.52	8227.33	6618.65	9334.88	10318.3
	8079.48	7348.42	7550.63	7206.3	8258.79	8845.45	9149.69	8358.48	7504.94	9064.67	9646.98	6332.87	9695.71	8356.35	9172.97	7060.83	7965.53	9388.59	10379.6	6316.59	9361.61	8608.1	7529.4	8253.41	9424.11	10350	7106.53	7334.69	6482.96	7632.35	8733.82	6478.02	7731.84	8278.52	6572.92	6939.1	6999.56	6641.25	6982.17	7711.43	7486.16	8436.68	8555.04	7818.23	9060.63	8197.7	6601.31	9307.01	10285.9
	8046.75	7320.79	7521.2	7178.99	8224.88	8806.14	9109.59	8322.41	7477.77	9026.13	9602.22	6313.66	9651.85	8320.33	9132.39	7036.78	7936.11	9349.5	10332.3	6297.05	9320.3	8572.17	7501.64	8222.51	9385.94	10305.7	7084.35	7311.05	6464.97	7603.46	8700.96	6459.31	7703.7	8246.23	6552.05	6915.96	6975.96	6620.92	6958.3	7688.02	7463.89	8408.68	8524.74	7795.48	9027.91	8168.22	6584.04	9279.27	10253.7
	8014.18	7293.3	7491.92	7151.8	8191.16	8767.04	9069.71	8286.53	7450.71	8987.8	9557.72	6294.52	9608.24	8284.5	9092.02	7012.82	7906.82	9310.62	10285.2	6277.59	9279.19	8536.4	7474.01	8191.74	9347.95	10261.7	7062.24	7287.49	6447.02	7574.7	8668.23	6440.66	7675.68	8214.09	6531.24	6892.91	6952.46	6600.65	6934.54	7664.71	7441.72	8380.83	8494.6	7772.84	8995.34	8138.89	6566.83	9251.64	10221.7
	7981.79	7265.93	7462.79	7124.74	8157.61	8728.15	9030.05	8250.83	7423.76	8949.68	9513.46	6275.45	9564.87	8248.86	9051.86	6988.96	7877.67	9271.94	10238.3	6258.19	9238.28	8500.79	7446.51	8161.12	9310.14	10217.8	7040.21	7264.03	6429.13	7546.08	8635.64	6422.07	7647.78	8182.11	6510.51	6869.94	6929.04	6580.45	6910.86	7641.51	7419.66	8353.1	8464.6	7750.3	8962.93	8109.7	6549.69	9224.12	10189.7
	7949.55	7238.68	7433.82	7097.8	8124.25	8689.48	8990.6	8215.31	7396.93	8911.76	9469.45	6256.44	9521.74	8213.39	9011.92	6965.2	7848.64	9233.46	10191.7	6238.87	9197.56	8465.34	7419.13	8130.64	9272.52	10174.1	7018.27	7240.65	6411.29	7517.59	8603.17	6403.55	7620	8150.27	6489.85	6847.06	6905.72	6560.31	6887.29	7618.43	7397.71	8325.52	8434.76	7727.86	8930.68	8080.67	6532.61	9196.73	10157.9
	7917.48	7211.57	7404.99	7070.99	8091.06	8651.02	8951.37	8179.98	7370.22	8874.05	9425.69	6237.5	9478.85	8178.11	8972.19	6941.53	7819.75	9195.19	10145.4	6219.62	9157.04	8430.05	7391.88	8100.3	9235.07	10130.6	6996.4	7217.36	6393.51	7489.24	8570.84	6385.08	7592.35	8118.59	6469.26	6824.26	6882.49	6540.23	6863.81	7595.45	7375.87	8298.07	8405.07	7705.53	8898.59	8051.78	6515.6	9169.45	10126.2
	7885.58	7184.58	7376.32	7044.3	8058.05	8612.77	8912.34	8144.83	7343.62	8836.54	9382.17	6218.64	9436.2	8143.01	8932.67	6917.97	7791	9157.11	10099.2	6200.44	9116.72	8394.92	7364.75	8070.09	9197.8	10087.4	6974.61	7194.16	6375.78	7461.02	8538.64	6366.67	7564.81	8087.05	6448.74	6801.54	6859.35	6520.21	6840.42	7572.58	7354.13	8270.75	8375.53	7683.3	8866.66	8023.04	6498.64	9142.29	10094.7
	7853.84	7157.73	7347.8	7017.73	8025.22	8574.73	8873.53	8109.86	7317.13	8799.23	9338.9	6199.83	9393.79	8108.09	8893.36	6894.5	7762.37	9119.23	10053.3	6181.33	9076.59	8359.96	7337.76	8040.03	9160.71	10044.3	6952.9	7171.05	6358.1	7432.93	8506.58	6348.33	7537.4	8055.66	6428.3	6778.91	6836.3	6500.26	6817.13	7549.81	7332.5	8243.57	8346.14	7661.17	8834.89	7994.44	6481.76	9115.24	10063.2
	7822.27	7131	7319.42	6991.29	7992.56	8536.9	8834.93	8075.07	7290.76	8762.13	9295.87	6181.1	9351.61	8073.35	8854.26	6871.13	7733.88	9081.56	10007.7	6162.29	9036.65	8325.15	7310.88	8010.1	9123.8	10001.5	6931.27	7148.04	6340.48	7404.98	8474.64	6330.04	7510.11	8024.43	6407.92	6756.36	6813.34	6480.37	6793.93	7527.16	7310.97	8216.53	8316.9	7639.15	8803.27	7965.99	6464.93	9088.31	10031.9
	7790.86	7104.39	7291.19	6964.97	7960.08	8499.27	8796.53	8040.46	7264.51	8725.23	9253.08	6162.44	9309.68	8038.79	8815.37	6847.86	7705.51	9044.08	9962.23	6143.33	8996.91	8290.5	7284.14	7980.31	9087.07	9958.82	6909.72	7125.1	6322.91	7377.16	8442.84	6311.81	7482.94	7993.34	6387.62	6733.9	6790.47	6460.54	6770.83	7504.61	7289.55	8189.62	8287.81	7617.22	8771.81	7937.68	6448.17	9061.5	10000.8
	7759.61	7077.91	7263.11	6938.77	7927.78	8461.86	8758.35	8006.03	7238.37	8688.53	9210.54	6143.84	9267.98	8004.42	8776.69	6824.68	7677.28	9006.8	9917.04	6124.43	8957.35	8256.01	7257.52	7950.67	9050.51	9916.37	6888.24	7102.26	6305.39	7349.47	8411.17	6293.65	7455.89	7962.39	6367.39	6711.52	6767.69	6440.78	6747.83	7482.17	7268.23	8162.84	8258.86	7595.4	8740.5	7909.52	6431.48	9034.8	9969.73
	7728.52	7051.56	7235.18	6912.69	7895.65	8424.65	8720.37	7971.79	7212.34	8652.03	9168.23	6125.31	9226.52	7970.21	8738.22	6801.6	7649.18	8969.71	9872.09	6105.61	8918	8221.68	7231.02	7921.15	9014.14	9874.13	6866.85	7079.51	6287.92	7321.92	8379.63	6275.54	7428.96	7931.6	6347.22	6689.23	6745	6421.08	6724.92	7459.84	7247.02	8136.19	8230.06	7573.68	8709.35	7881.5	6414.85	9008.22	9938.82
	7697.6	7025.34	7207.4	6886.74	7863.7	8387.65	8682.6	7937.71	7186.42	8615.73	9126.17	6106.85	9185.29	7936.19	8699.95	6778.62	7621.21	8932.83	9827.37	6086.86	8878.83	8187.51	7204.66	7891.78	8977.93	9832.09	6845.53	7056.84	6270.51	7294.5	8348.22	6257.5	7402.15	7900.95	6327.14	6667.01	6722.4	6401.44	6702.1	7437.61	7225.91	8109.67	8201.41	7552.06	8678.35	7853.62	6398.28	8981.75	9908.04
	7666.84	6999.23	7179.76	6860.9	7831.92	8350.85	8645.04	7903.82	7160.62	8579.63	9084.34	6088.46	9144.29	7902.34	8661.88	6755.73	7593.37	8896.14	9782.88	6068.18	8839.85	8153.5	7178.41	7862.55	8941.91	9790.25	6824.3	7034.27	6253.16	7267.21	8316.94	6239.51	7375.46	7870.46	6307.12	6644.89	6699.89	6381.87	6679.38	7415.48	7204.91	8083.29	8172.91	7530.54	8647.51	7825.89	6381.77	8955.39	9877.38
	7636.23	6973.26	7152.27	6835.19	7800.31	8314.26	8607.68	7870.1	7134.94	8543.72	9042.75	6070.13	9103.53	7868.67	8624.03	6732.94	7565.66	8859.64	9738.63	6049.57	8801.07	8119.64	7152.29	7833.45	8906.06	9748.61	6803.14	7011.78	6235.86	7240.05	8285.79	6221.59	7348.89	7840.1	6287.17	6622.84	6677.48	6362.37	6656.75	7393.46	7184	8057.03	8144.55	7509.11	8616.82	7798.29	6365.33	8929.15	9846.85
	7605.79	6947.41	7124.92	6809.6	7768.88	8277.87	8570.52	7836.56	7109.36	8508.02	9001.4	6051.87	9063	7835.18	8586.37	6710.25	7538.08	8823.34	9694.61	6031.04	8762.47	8085.94	7126.3	7804.49	8870.39	9707.17	6782.06	6989.38	6218.61	7213.02	8254.77	6203.72	7322.44	7809.9	6267.3	6600.89	6655.15	6342.92	6634.21	7371.55	7163.2	8030.91	8116.33	7487.79	8586.28	7770.84	6348.95	8903.02	9816.44
	7575.51	6921.68	7097.72	6784.13	7737.62	8241.68	8533.57	7803.2	7083.91	8472.51	8960.29	6033.69	9022.7	7801.86	8548.92	6687.66	7510.63	8787.24	9650.82	6012.57	8724.06	8052.4	7100.43	7775.67	8834.89	9665.93	6761.06	6967.07	6201.41	7186.12	8223.89	6185.92	7296.11	7779.83	6247.5	6579.01	6632.92	6323.55	6611.77	7349.73	7142.51	8004.92	8088.26	7466.57	8555.9	7743.53	6332.64	8877.01	9786.16
	7545.39	6896.07	7070.66	6758.78	7706.53	8205.7	8496.83	7770.01	7058.56	8437.2	8919.41	6015.57	8982.62	7768.71	8511.67	6665.16	7483.31	8751.33	9607.26	5994.17	8685.85	8019.01	7074.68	7746.98	8799.56	9624.89	6740.14	6944.84	6184.27	7159.35	8193.13	6168.18	7269.9	7749.92	6227.77	6557.22	6610.77	6304.23	6589.43	7328.03	7121.91	7979.05	8060.33	7445.44	8525.66	7716.36	6316.38	8851.1	9756.01
	7515.42	6870.59	7043.74	6733.56	7675.6	8169.92	8460.28	7737	7033.33	8402.09	8878.76	5997.51	8942.78	7735.74	8474.63	6642.76	7456.12	8715.61	9563.93	5975.85	8647.82	7985.78	7049.06	7718.43	8764.41	9584.05	6719.29	6922.71	6167.18	7132.71	8162.5	6150.49	7243.81	7720.15	6208.11	6535.51	6588.72	6284.99	6567.18	7306.42	7101.41	7953.32	8032.55	7424.42	8495.58	7689.32	6300.19	8825.31	9725.98
	7485.61	6845.24	7016.97	6708.45	7644.85	8134.33	8423.94	7704.16	7008.21	8367.17	8838.35	5979.53	8903.17	7702.95	8437.78	6620.45	7429.06	8680.08	9520.83	5957.6	8609.98	7952.71	7023.56	7690.02	8729.43	9543.41	6698.53	6900.66	6150.15	7106.2	8132.01	6132.87	7217.84	7690.52	6188.52	6513.89	6566.75	6265.8	6545.02	7284.92	7081.01	7927.71	8004.9	7403.49	8465.64	7662.43	6284.07	8799.63	9696.07
	7455.97	6820	6990.34	6683.46	7614.27	8098.95	8387.79	7671.49	6983.2	8332.45	8798.17	5961.62	8863.78	7670.32	8401.13	6598.24	7402.13	8644.75	9477.96	5939.41	8572.32	7919.79	6998.19	7661.74	8694.63	9502.97	6677.84	6878.7	6133.17	7079.83	8101.64	6115.31	7191.98	7661.04	6169.01	6492.35	6544.88	6246.69	6522.95	7263.51	7060.72	7902.23	7977.4	7382.66	8435.86	7635.67	6268	8774.06	9666.29
	7426.47	6794.89	6963.85	6658.59	7583.86	8063.77	8351.85	7639	6958.31	8297.91	8758.22	5943.77	8824.62	7637.87	8364.69	6576.12	7375.32	8609.6	9435.32	5921.3	8534.86	7887.03	6972.93	7633.6	8659.99	9462.72	6657.24	6856.82	6116.25	7053.58	8071.4	6097.81	7166.25	7631.7	6149.57	6470.9	6523.09	6227.64	6500.98	7242.21	7040.52	7876.87	7950.04	7361.93	8406.22	7609.04	6252	8748.6	9636.63
	7397.14	6769.9	6937.51	6633.85	7553.61	8028.78	8316.11	7606.68	6933.52	8263.58	8718.5	5925.99	8785.68	7605.59	8328.44	6554.1	7348.65	8574.65	9392.9	5903.26	8497.58	7854.42	6947.8	7605.59	8625.54	9422.67	6636.71	6835.04	6099.37	7027.45	8041.29	6080.37	7140.63	7602.51	6130.2	6449.53	6501.4	6208.65	6479.1	7221.01	7020.42	7851.64	7922.82	7341.29	8376.73	7582.56	6236.06	8723.25	9607.1
	7367.96	6745.03	6911.3	6609.22	7523.53	7993.99	8280.56	7574.53	6908.85	8229.43	8679.01	5908.28	8746.97	7573.48	8292.39	6532.18	7322.1	8539.89	9350.72	5885.29	8460.49	7821.97	6922.8	7577.72	8591.25	9382.82	6616.25	6813.34	6082.56	7001.46	8011.31	6062.99	7115.13	7573.46	6110.91	6428.25	6479.8	6189.73	6457.32	7199.91	7000.42	7826.54	7895.74	7320.75	8347.39	7556.21	6220.18	8698.01	9577.69
	7338.93	6720.29	6885.24	6584.71	7493.62	7959.4	8245.21	7542.55	6884.3	8195.48	8639.74	5890.64	8708.48	7541.54	8256.54	6510.35	7295.68	8505.31	9308.75	5867.39	8423.58	7789.67	6897.91	7549.98	8557.13	9343.16	6595.88	6791.73	6065.8	6975.59	7981.46	6045.67	7089.74	7544.55	6091.69	6407.05	6458.28	6170.88	6435.63	7178.92	6980.52	7801.56	7868.8	7300.3	8318.2	7529.99	6204.37	8672.88	9548.4
	7310.06	6695.66	6859.32	6560.32	7463.87	7925	8210.06	7510.74	6859.85	8161.71	8600.71	5873.07	8670.22	7509.77	8220.88	6488.62	7269.39	8470.92	9267.02	5849.56	8386.86	7757.53	6873.14	7522.37	8523.18	9303.7	6575.59	6770.2	6049.09	6949.86	7951.74	6028.41	7064.48	7515.79	6072.54	6385.93	6436.86	6152.09	6414.03	7158.02	6960.71	7776.71	7841.99	7279.95	8289.15	7503.91	6188.62	8647.86	9519.24
	7281.35	6671.16	6833.53	6536.05	7434.29	7890.8	8175.11	7479.11	6835.52	8128.14	8561.9	5855.57	8632.17	7478.17	8185.42	6466.98	7243.22	8436.72	9225.51	5831.8	8350.33	7725.53	6848.5	7494.9	8489.41	9264.43	6555.37	6748.77	6032.43	6924.25	7922.14	6011.21	7039.33	7487.17	6053.46	6364.9	6415.53	6133.37	6392.52	7137.21	6941	7751.98	7815.33	7259.7	8260.25	7477.96	6172.92	8622.94	9490.19
	7252.78	6646.77	6807.89	6511.9	7404.87	7856.8	8140.35	7447.64	6811.29	8094.76	8523.32	5838.13	8594.35	7446.74	8150.15	6445.43	7217.19	8402.71	9184.22	5814.12	8313.98	7693.7	6823.98	7467.57	8455.8	9225.36	6535.23	6727.41	6015.84	6898.76	7892.68	5994.07	7014.3	7458.69	6034.45	6343.95	6394.28	6114.71	6371.11	7116.51	6921.39	7727.38	7788.8	7239.54	8231.49	7452.15	6157.29	8598.14	9461.27
	7224.37	6622.51	6782.38	6487.87	7375.62	7822.98	8105.79	7416.34	6787.18	8061.56	8484.96	5820.77	8556.74	7415.48	8115.07	6423.98	7191.28	8368.89	9143.16	5796.5	8277.81	7662.01	6799.57	7440.37	8422.37	9186.48	6515.17	6706.15	5999.29	6873.4	7863.34	5976.99	6989.38	7430.35	6015.52	6323.08	6373.13	6096.12	6349.79	7095.91	6901.88	7702.9	7762.41	7219.48	8202.88	7426.47	6141.73	8573.44	9432.47
	7196.12	6598.36	6757.01	6463.95	7346.53	7789.36	8071.42	7385.21	6763.18	8028.56	8446.83	5803.47	8519.35	7384.38	8080.19	6402.63	7165.49	8335.25	9102.32	5778.95	8241.83	7630.48	6775.29	7413.3	8389.1	9147.8	6495.19	6684.97	5982.8	6848.17	7834.13	5959.97	6964.58	7402.15	5996.67	6302.31	6352.07	6077.6	6328.56	7075.4	6882.45	7678.54	7736.15	7199.51	8174.41	7400.91	6126.22	8548.85	9403.79
	7168.01	6574.34	6731.78	6440.16	7317.6	7755.93	8037.24	7354.25	6739.29	7995.74	8408.92	5786.24	8482.18	7353.45	8045.5	6381.36	7139.83	8301.79	9061.71	5761.47	8206.03	7599.1	6751.13	7386.36	8356	9109.31	6475.29	6663.88	5966.37	6823.07	7805.05	5943.01	6939.9	7374.09	5977.88	6281.61	6331.09	6059.15	6307.42	7054.99	6863.13	7654.3	7710.03	7179.63	8146.08	7375.49	6110.77	8524.37	9375.23
	7140.06	6550.43	6706.68	6416.48	7288.83	7722.69	8003.25	7323.45	6715.52	7963.11	8371.23	5769.08	8445.23	7322.69	8011	6360.2	7114.3	8268.52	9021.31	5744.06	8170.41	7567.87	6727.09	7359.56	8323.07	9071.01	6455.46	6642.88	5949.98	6798.09	7776.09	5926.12	6915.33	7346.18	5959.17	6261	6310.21	6040.76	6286.38	7034.68	6843.9	7630.19	7684.05	7159.85	8117.9	7350.2	6095.39	8499.99	9346.79
	7112.26	6526.64	6681.72	6392.92	7260.23	7689.64	7969.46	7292.83	6691.85	7930.66	8333.76	5751.99	8408.49	7292.09	7976.69	6339.12	7088.89	8235.43	8981.14	5726.73	8134.97	7536.79	6703.16	7332.89	8290.31	9032.9	6435.72	6621.96	5933.66	6773.23	7747.26	5909.28	6890.88	7318.4	5940.53	6240.47	6289.41	6022.44	6265.43	7014.46	6824.76	7606.19	7658.2	7140.16	8089.86	7325.04	6080.07	8475.72	9318.47
	7084.61	6502.97	6656.9	6369.47	7231.78	7656.78	7935.86	7262.36	6668.29	7898.4	8296.51	5734.97	8371.97	7261.66	7942.58	6318.14	7063.61	8202.53	8941.18	5709.46	8099.72	7505.86	6679.36	7306.35	8257.71	8994.99	6416.05	6601.13	5917.39	6748.5	7718.56	5892.5	6866.54	7290.77	5921.96	6220.03	6268.71	6004.19	6244.56	6994.34	6805.71	7582.32	7632.48	7120.56	8061.96	7300.01	6064.8	8451.55	9290.27
	7057.11	6479.42	6632.21	6346.15	7203.5	7624.11	7902.45	7232.07	6644.84	7866.33	8259.48	5718.01	8335.66	7231.39	7908.65	6297.26	7038.45	8169.8	8901.45	5692.26	8064.64	7475.09	6655.67	7279.94	8225.28	8957.26	6396.45	6580.38	5901.17	6723.89	7689.99	5875.79	6842.32	7263.27	5903.47	6199.67	6248.09	5986	6223.8	6974.32	6786.76	7558.56	7606.9	7101.06	8034.2	7275.11	6049.6	8427.49	9262.19
	7029.75	6455.99	6607.65	6322.94	7175.38	7591.63	7869.22	7201.93	6621.5	7834.44	8222.67	5701.13	8299.57	7201.29	7874.9	6276.46	7013.42	8137.26	8861.93	5675.13	8029.75	7444.46	6632.1	7253.67	8193.02	8919.72	6376.94	6559.72	5885.01	6699.41	7661.54	5859.13	6818.22	7235.91	5885.05	6179.4	6227.57	5967.89	6203.12	6954.39	6767.9	7534.93	7581.44	7081.65	8006.58	7250.34	6034.46	8403.54	9234.23
	7002.55	6432.67	6583.23	6299.84	7147.41	7559.33	7836.19	7171.97	6598.28	7802.73	8186.08	5684.31	8263.68	7171.34	7841.35	6255.76	6988.51	8104.9	8822.63	5658.07	7995.04	7413.98	6608.65	7227.52	8160.92	8882.38	6357.5	6539.14	5868.9	6675.05	7633.22	5842.54	6794.23	7208.69	5866.7	6159.21	6207.13	5949.84	6182.53	6934.55	6749.13	7511.41	7556.12	7062.33	7979.11	7225.69	6019.38	8379.69	9206.38
	6975.5	6409.47	6558.95	6276.87	7119.6	7527.22	7803.34	7142.16	6575.16	7771.21	8149.7	5667.56	8228.01	7141.57	7807.98	6235.16	6963.73	8072.72	8783.55	5641.08	7960.5	7383.66	6585.32	7201.51	8128.99	8845.22	6338.15	6518.65	5852.85	6650.82	7605.03	5826	6770.35	7181.61	5848.43	6139.1	6186.78	5931.85	6162.04	6914.81	6730.46	7488.01	7530.94	7043.1	7951.77	7201.17	6004.36	8355.94	9178.66
	6948.59	6386.39	6534.79	6254.01	7091.95	7495.3	7770.68	7112.52	6552.15	7739.86	8113.54	5650.88	8192.55	7111.95	7774.8	6214.64	6939.07	8040.72	8744.69	5624.16	7926.15	7353.48	6562.11	7175.63	8097.22	8808.26	6318.86	6498.25	5836.85	6626.71	7576.96	5809.53	6746.59	7154.67	5830.23	6119.08	6166.52	5913.94	6141.63	6895.16	6711.87	7464.73	7505.88	7023.96	7924.57	7176.77	5989.4	8332.3	9151.05
	6921.83	6363.42	6510.77	6231.26	7064.46	7463.56	7738.21	7083.04	6529.25	7708.7	8077.59	5634.27	8157.29	7082.49	7741.8	6194.22	6914.53	8008.9	8706.04	5607.31	7891.97	7323.45	6539.01	7149.87	8065.61	8771.48	6299.66	6477.93	5820.91	6602.72	7549.01	5793.12	6722.94	7127.86	5812.11	6099.14	6146.35	5896.09	6121.32	6875.61	6693.38	7441.57	7480.95	7004.91	7897.5	7152.51	5974.5	8308.76	9123.56
	6895.22	6340.57	6486.89	6208.63	7037.12	7432	7705.92	7053.73	6506.46	7677.72	8041.85	5617.73	8122.25	7053.2	7708.99	6173.89	6890.12	7977.26	8667.6	5590.53	7857.97	7293.57	6516.03	7124.25	8034.17	8734.88	6280.53	6457.7	5805.02	6578.85	7521.2	5776.76	6699.4	7101.19	5794.05	6079.29	6126.27	5878.31	6101.1	6856.15	6674.98	7418.52	7456.15	6985.96	7870.58	7128.36	5959.66	8285.32	9096.18
	6868.75	6317.84	6463.13	6186.12	7009.94	7400.63	7673.82	7024.57	6483.78	7646.92	8006.33	5601.25	8087.41	7024.06	7676.35	6153.66	6865.83	7945.8	8629.39	5573.82	7824.15	7263.84	6493.16	7098.76	8002.9	8698.48	6261.49	6437.55	5789.19	6555.1	7493.5	5760.47	6675.98	7074.66	5776.07	6059.52	6106.28	5860.6	6080.97	6836.78	6656.66	7395.6	7431.49	6967.09	7843.79	7104.34	5944.88	8261.99	9068.93
	6842.43	6295.22	6439.5	6163.72	6982.91	7369.44	7641.9	6995.58	6461.2	7616.3	7971.02	5584.85	8052.78	6995.09	7643.91	6133.51	6841.66	7914.51	8591.38	5557.18	7790.51	7234.25	6470.42	7073.39	7971.78	8662.26	6242.51	6417.48	5773.41	6531.48	7465.93	5744.24	6652.67	7048.27	5758.17	6039.83	6086.38	5842.96	6060.92	6817.5	6638.44	7372.78	7406.95	6948.31	7817.14	7080.45	5930.16	8238.76	9041.78
	6816.25	6272.71	6416.01	6141.43	6956.04	7338.43	7610.17	6966.74	6438.74	7585.86	7935.92	5568.51	8018.36	6966.27	7611.64	6113.46	6817.62	7883.4	8553.59	5540.6	7757.04	7204.81	6447.78	7048.16	7940.83	8626.23	6223.62	6397.5	5757.69	6507.98	7438.49	5728.06	6629.47	7022.01	5740.34	6020.23	6066.57	5825.39	6040.97	6798.31	6620.3	7350.08	7382.53	6929.63	7790.62	7056.67	5915.5	8215.62	9014.76
	6790.22	6250.32	6392.64	6119.26	6929.32	7307.6	7578.62	6938.07	6416.38	7555.59	7901.03	5552.24	7984.14	6937.61	7579.55	6093.5	6793.7	7852.46	8516.01	5524.1	7723.74	7175.52	6425.26	7023.05	7910.04	8590.38	6204.8	6377.61	5742.02	6484.59	7411.17	5711.95	6606.39	6995.88	5722.58	6000.72	6046.84	5807.88	6021.11	6779.22	6602.26	7327.5	7358.25	6911.03	7764.24	7033.02	5900.9	8192.6	8987.85
	6764.33	6228.04	6369.41	6097.21	6902.76	7276.95	7547.25	6909.55	6394.13	7525.5	7866.35	5536.05	7950.12	6909.11	7547.65	6073.63	6769.9	7821.7	8478.64	5507.66	7690.63	7146.38	6402.86	6998.08	7879.41	8554.72	6186.06	6357.8	5726.4	6461.33	7383.98	5695.9	6583.42	6969.89	5704.89	5981.28	6027.2	5790.45	6001.34	6760.22	6584.3	7305.03	7334.09	6892.52	7737.99	7009.5	5886.36	8169.67	8961.05
	6738.59	6205.88	6346.3	6075.26	6876.35	7246.48	7516.06	6881.19	6371.99	7495.59	7831.88	5519.91	7916.31	6880.77	7515.92	6053.85	6746.22	7791.11	8441.48	5491.29	7657.68	7117.38	6380.57	6973.23	7848.95	8519.24	6167.4	6338.07	5710.85	6438.19	7356.91	5679.9	6560.56	6944.04	5687.28	5961.93	6007.65	5773.08	5981.66	6741.3	6566.42	7282.68	7310.06	6874.1	7711.88	6986.09	5871.88	8146.84	8934.37
	6712.98	6183.83	6323.32	6053.44	6850.09	7216.19	7485.05	6852.99	6349.95	7465.86	7797.62	5503.85	7882.7	6852.58	7484.37	6034.16	6722.66	7760.7	8404.53	5474.99	7624.92	7088.52	6358.4	6948.5	7818.64	8483.94	6148.81	6318.43	5695.34	6415.17	7329.96	5663.97	6537.81	6918.32	5669.74	5942.66	5988.19	5755.78	5962.07	6722.48	6548.64	7260.43	7286.16	6855.77	7685.9	6962.8	5857.45	8124.11	8907.81
	6687.53	6161.9	6300.47	6031.72	6823.98	7186.08	7454.22	6824.95	6328.02	7436.3	7763.56	5487.86	7849.29	6824.55	7453	6014.56	6699.22	7730.46	8367.8	5458.76	7592.32	7059.81	6336.34	6923.91	7788.49	8448.83	6130.3	6298.87	5679.89	6392.27	7303.13	5648.1	6515.17	6892.73	5652.28	5923.48	5968.82	5738.55	5942.57	6703.74	6530.94	7238.3	7262.38	6837.52	7660.05	6939.64	5843.09	8101.48	8881.35
	6662.21	6140.07	6277.75	6010.12	6798.02	7156.14	7423.57	6797.06	6306.2	7406.91	7729.7	5471.93	7816.08	6796.68	7421.81	5995.06	6675.91	7700.39	8331.27	5442.6	7559.9	7031.25	6314.4	6899.44	7758.51	8413.9	6111.87	6279.39	5664.5	6369.48	7276.43	5632.29	6492.65	6867.28	5634.88	5904.38	5949.54	5721.39	5923.15	6685.1	6513.33	7216.29	7238.72	6819.36	7634.34	6916.59	5828.78	8078.96	8855.01
	6637.03	6118.36	6255.16	5988.63	6772.21	7126.38	7393.1	6769.33	6284.49	7377.7	7696.06	5456.07	7783.07	6768.96	7390.8	5975.64	6652.71	7670.5	8294.95	5426.5	7527.65	7002.83	6292.56	6875.1	7728.68	8379.15	6093.51	6260	5649.16	6346.82	7249.85	5616.54	6470.24	6841.96	5617.57	5885.37	5930.34	5704.3	5903.83	6666.54	6495.81	7194.38	7215.19	6801.29	7608.76	6893.67	5814.54	8056.53	8828.79
	6612	6096.76	6232.69	5967.25	6746.55	7096.8	7362.81	6741.76	6262.88	7348.66	7662.61	5440.29	7750.25	6741.39	7359.95	5956.32	6629.64	7640.77	8258.83	5410.48	7495.57	6974.55	6270.84	6850.88	7699.01	8344.59	6075.23	6240.69	5633.88	6324.27	7223.4	5600.84	6447.93	6816.77	5600.32	5866.43	5911.23	5687.27	5884.59	6648.07	6478.37	7172.59	7191.78	6783.31	7583.31	6870.86	5800.35	8034.2	8802.68
	6587.1	6075.27	6210.34	5945.99	6721.04	7067.39	7332.69	6714.34	6241.38	7319.8	7629.37	5424.57	7717.64	6713.98	7329.29	5937.08	6606.68	7611.22	8222.92	5394.52	7463.67	6946.42	6249.24	6826.79	7669.49	8310.2	6057.03	6221.47	5618.65	6301.84	7197.07	5585.21	6425.74	6791.72	5583.15	5847.59	5892.21	5670.32	5865.45	6629.69	6461.01	7150.91	7168.5	6765.41	7557.99	6848.17	5786.22	8011.96	8776.67
	6562.35	6053.9	6188.13	5924.84	6695.68	7038.16	7302.75	6687.07	6219.98	7291.1	7596.33	5408.91	7685.22	6686.72	7298.8	5917.94	6583.84	7581.84	8187.22	5378.63	7431.93	6918.43	6227.74	6802.83	7640.14	8276	6038.9	6202.33	5603.48	6279.53	7170.86	5569.64	6403.66	6766.8	5566.05	5828.82	5873.28	5653.43	5846.39	6611.4	6443.74	7129.34	7145.34	6747.6	7532.8	6825.6	5772.15	7989.83	8750.79
	6537.73	6032.63	6166.04	5903.8	6670.46	7009.1	7272.98	6659.96	6198.69	7262.58	7563.49	5393.33	7653	6659.61	7268.48	5898.88	6561.13	7552.62	8151.72	5362.81	7400.36	6890.58	6206.36	6778.99	7610.94	8241.97	6020.85	6183.27	5588.36	6257.34	7144.77	5554.13	6381.68	6742.01	5549.03	5810.14	5854.43	5636.62	5827.42	6593.19	6426.56	7107.87	7122.3	6729.87	7507.74	6803.14	5758.14	7967.79	8725.01
	6513.26	6011.48	6144.07	5882.87	6645.39	6980.21	7243.39	6633	6177.5	7234.23	7530.85	5377.81	7620.97	6632.65	7238.33	5879.91	6538.53	7523.57	8116.43	5347.05	7368.97	6862.88	6185.09	6755.28	7581.9	8208.13	6002.87	6164.29	5573.29	6235.26	7118.8	5538.67	6359.82	6717.35	5532.08	5791.54	5835.68	5619.87	5808.54	6575.08	6409.45	7086.52	7099.38	6712.23	7482.81	6780.8	5744.18	7945.85	8699.35
	6488.92	5990.43	6122.22	5862.05	6620.47	6951.49	7213.97	6606.19	6156.43	7206.05	7498.4	5362.37	7589.14	6605.85	7208.36	5861.04	6516.05	7494.7	8081.34	5331.36	7337.74	6835.31	6163.93	6731.69	7553.01	8174.46	5984.97	6145.4	5558.29	6213.3	7092.95	5523.28	6338.06	6692.82	5515.2	5773.02	5817.01	5603.19	5789.74	6557.04	6392.44	7065.28	7076.58	6694.68	7458	6758.58	5730.28	7924.01	8673.79
	6464.72	5969.5	6100.51	5841.35	6595.7	6922.94	7184.73	6579.54	6135.45	7178.03	7466.16	5346.99	7557.5	6579.19	7178.55	5842.25	6493.68	7465.98	8046.45	5315.74	7306.69	6807.89	6142.89	6708.23	7524.28	8140.97	5967.15	6126.59	5543.33	6191.46	7067.23	5507.95	6316.42	6668.43	5498.4	5754.59	5798.42	5586.58	5771.04	6539.1	6375.5	7044.14	7053.9	6677.21	7433.33	6736.47	5716.44	7902.27	8648.35
	6440.65	5948.67	6078.91	5820.75	6571.07	6894.57	7155.66	6553.03	6114.58	7150.19	7434.12	5331.67	7526.05	6552.69	7148.92	5823.55	6471.44	7437.44	8011.77	5300.19	7275.8	6780.61	6121.95	6684.89	7495.71	8107.66	5949.4	6107.86	5528.43	6169.73	7041.62	5492.67	6294.88	6644.16	5481.67	5736.24	5779.92	5570.04	5752.42	6521.23	6358.65	7023.12	7031.35	6659.82	7408.78	6714.48	5702.66	7880.62	8623.02
	6416.72	5927.96	6057.43	5800.27	6546.58	6866.36	7126.76	6526.68	6093.82	7122.51	7402.27	5316.43	7494.8	6526.34	7119.45	5804.94	6449.31	7409.06	7977.29	5284.71	7245.08	6753.47	6101.12	6661.67	7467.28	8074.52	5931.73	6089.21	5513.59	6148.11	7016.14	5477.46	6273.46	6620.02	5465.01	5717.97	5761.52	5553.57	5733.89	6503.46	6341.88	7002.2	7008.91	6642.52	7384.36	6692.6	5688.94	7859.06	8597.8
	6392.93	5907.35	6036.08	5779.89	6522.24	6838.32	7098.03	6500.48	6073.15	7095	7370.61	5301.26	7463.73	6500.13	7090.16	5786.42	6427.3	7380.85	7943	5269.29	7214.52	6726.47	6080.41	6638.58	7439.02	8041.56	5914.13	6070.65	5498.8	6126.62	6990.77	5462.3	6252.14	6596.01	5448.42	5699.79	5743.19	5537.17	5715.45	6485.77	6325.19	6981.39	6986.59	6625.31	7360.07	6670.83	5675.27	7837.6	8572.68
	6369.28	5886.85	6014.85	5759.63	6498.04	6810.45	7069.47	6474.43	6052.6	7067.66	7339.15	5286.15	7432.86	6474.07	7061.03	5767.99	6405.41	7352.8	7908.92	5253.94	7184.13	6699.61	6059.8	6615.61	7410.9	8008.78	5896.61	6052.16	5484.07	6105.23	6965.53	5447.21	6230.92	6572.13	5431.91	5681.69	5724.96	5520.84	5697.09	6468.16	6308.58	6960.68	6964.39	6608.17	7335.9	6649.18	5661.66	7816.24	8547.68
	6345.76	5866.46	5993.74	5739.47	6473.98	6782.75	7041.08	6448.52	6032.14	7040.48	7307.89	5271.11	7402.17	6448.16	7032.07	5749.64	6383.64	7324.91	7875.03	5238.65	7153.91	6672.89	6039.3	6592.77	7382.94	7976.17	5879.17	6033.76	5469.39	6083.96	6940.4	5432.17	6209.82	6548.38	5415.48	5663.67	5706.81	5504.58	5678.82	6450.64	6292.06	6940.08	6942.31	6591.12	7311.86	6627.64	5648.11	7794.97	8522.79
	6322.37	5846.18	5972.75	5719.43	6450.07	6755.21	7012.86	6422.77	6011.8	7013.47	7276.82	5256.14	7371.67	6422.4	7003.28	5731.39	6361.98	7297.19	7841.35	5223.44	7123.85	6646.3	6018.91	6570.04	7355.13	7943.74	5861.8	6015.44	5454.77	6062.81	6915.4	5417.2	6188.82	6524.76	5399.11	5645.73	5688.74	5488.39	5660.64	6433.2	6275.61	6919.59	6920.34	6574.16	7287.94	6606.21	5634.62	7773.8	8498
	6299.12	5826	5951.89	5699.49	6426.3	6727.84	6984.81	6397.16	5991.55	6986.62	7245.94	5241.23	7341.36	6396.78	6974.65	5713.22	6340.43	7269.63	7807.86	5208.29	7093.96	6619.86	5998.64	6547.44	7327.48	7911.48	5844.5	5997.21	5440.2	6041.77	6890.51	5402.28	6167.93	6501.26	5382.82	5627.88	5670.77	5472.27	5642.54	6415.84	6259.24	6899.21	6898.49	6557.27	7264.15	6584.9	5621.18	7752.72	8473.32
	6276	5805.93	5931.14	5679.66	6402.67	6700.64	6956.93	6371.7	5971.41	6959.94	7215.25	5226.4	7311.24	6371.31	6946.19	5695.14	6319	7242.24	7774.57	5193.2	7064.23	6593.55	5978.46	6524.96	7299.97	7879.39	5827.28	5979.05	5425.68	6020.84	6865.75	5387.42	6147.15	6477.9	5366.6	5610.1	5652.88	5456.21	5624.53	6398.57	6242.96	6878.92	6876.76	6540.47	7240.48	6563.69	5607.8	7731.73	8448.75
	6253.02	5785.97	5910.51	5659.94	6379.18	6673.6	6929.21	6346.38	5951.37	6933.42	7184.75	5211.63	7281.3	6345.98	6917.89	5677.14	6297.69	7215	7741.47	5178.19	7034.67	6567.39	5958.4	6502.6	7272.62	7847.48	5810.14	5960.97	5411.22	6000.02	6841.1	5372.63	6126.47	6454.66	5350.46	5592.42	5635.07	5440.23	5606.61	6381.38	6226.75	6858.75	6855.14	6523.75	7216.93	6542.6	5594.48	7710.84	8424.29
	6230.16	5766.11	5890	5640.33	6355.83	6646.72	6901.66	6321.22	5931.43	6907.06	7154.44	5196.93	7251.54	6320.8	6889.75	5659.23	6276.49	7187.93	7708.57	5163.23	7005.27	6541.35	5938.45	6480.36	7245.42	7815.74	5793.07	5942.98	5396.82	5979.32	6816.57	5357.89	6105.9	6431.54	5334.39	5574.81	5617.35	5424.32	5588.77	6364.27	6210.63	6838.67	6833.64	6507.11	7193.51	6521.61	5581.21	7690.04	8399.94
	6207.44	5746.36	5869.61	5620.83	6332.62	6620.01	6874.27	6296.19	5911.59	6880.87	7124.32	5182.3	7221.97	6295.76	6861.78	5641.41	6255.41	7161.01	7675.87	5148.35	6976.03	6515.46	5918.6	6458.24	7218.36	7784.17	5776.08	5925.06	5382.47	5958.73	6792.15	5343.21	6085.44	6408.55	5318.39	5557.28	5599.72	5408.47	5571.02	6347.24	6194.58	6818.7	6812.25	6490.55	7170.2	6500.74	5568	7669.33	8375.69
	6184.85	5726.72	5849.33	5601.43	6309.55	6593.45	6847.05	6271.32	5891.86	6854.83	7094.38	5167.73	7192.59	6270.87	6833.97	5623.68	6234.44	7134.26	7643.36	5133.53	6946.95	6489.7	5898.86	6436.25	7191.46	7752.77	5759.16	5907.23	5368.18	5938.25	6767.86	5328.59	6065.08	6385.69	5302.46	5539.84	5582.17	5392.7	5553.36	6330.3	6178.61	6798.84	6790.98	6474.08	7147.03	6479.97	5554.84	7648.71	8351.55
	6162.39	5707.18	5829.18	5582.14	6286.61	6567.06	6819.99	6246.58	5872.23	6828.96	7064.64	5153.23	7163.38	6246.12	6806.32	5606.03	6213.59	7107.66	7611.04	5118.78	6918.04	6464.08	5879.23	6414.37	7164.7	7721.54	5742.31	5889.48	5353.94	5917.88	6743.68	5314.03	6044.83	6362.95	5286.61	5522.48	5564.71	5377	5535.78	6313.43	6162.72	6779.07	6769.82	6457.68	7123.97	6459.31	5541.74	7628.19	8327.52
	6140.07	5687.75	5809.14	5562.96	6263.81	6540.83	6793.09	6221.99	5852.7	6803.24	7035.08	5138.8	7134.36	6221.51	6778.83	5588.47	6192.85	7081.22	7578.91	5104.09	6889.28	6438.59	5859.7	6392.61	7138.1	7690.48	5725.54	5871.8	5339.75	5897.63	6719.62	5299.52	6024.68	6340.34	5270.83	5505.2	5547.33	5361.36	5518.28	6296.65	6146.9	6759.41	6748.78	6441.37	7101.03	6438.76	5528.7	7607.76	8303.59
	6117.87	5668.42	5789.21	5543.89	6241.16	6514.76	6766.36	6197.55	5833.27	6777.69	7005.7	5124.44	7105.51	6197.04	6751.5	5571	6172.22	7054.94	7546.98	5089.47	6860.69	6413.24	5840.28	6370.98	7111.64	7659.59	5708.84	5854.21	5325.62	5877.48	6695.68	5285.08	6004.64	6317.85	5255.12	5488	5530.04	5345.8	5500.87	6279.95	6131.17	6739.85	6727.85	6425.14	7078.21	6418.32	5515.71	7587.42	8279.77
	6095.8	5649.2	5769.4	5524.92	6218.63	6488.85	6739.79	6173.25	5813.94	6752.29	6976.51	5110.14	7076.85	6172.72	6724.33	5553.61	6151.71	7028.82	7515.23	5074.91	6832.25	6388.02	5820.96	6349.46	7085.33	7628.87	5692.22	5836.7	5311.55	5857.45	6671.85	5270.7	5984.7	6295.49	5239.49	5470.88	5512.83	5330.3	5483.55	6263.32	6115.51	6720.39	6707.03	6408.98	7055.51	6397.98	5502.78	7567.17	8256.05
	6073.86	5630.08	5749.71	5506.06	6196.25	6463.1	6713.38	6149.08	5794.72	6727.06	6947.51	5095.92	7048.37	6148.53	6697.32	5536.3	6131.31	7002.85	7483.68	5060.42	6803.98	6362.93	5801.75	6328.06	7059.16	7598.32	5675.67	5819.26	5297.53	5837.52	6648.14	5256.37	5964.86	6273.25	5223.93	5453.85	5495.71	5314.87	5466.31	6246.78	6099.92	6701.04	6686.32	6392.91	7032.94	6377.76	5489.91	7547.01	8232.44
	6052.05	5611.06	5730.14	5487.3	6173.99	6437.51	6687.13	6125.06	5775.59	6701.98	6918.68	5081.75	7020.06	6124.48	6670.47	5519.09	6111.02	6977.04	7452.32	5046	6775.86	6337.98	5782.65	6306.78	7033.15	7567.93	5659.2	5801.91	5283.56	5817.71	6624.54	5242.1	5945.13	6251.13	5208.44	5436.9	5478.67	5299.52	5449.15	6230.31	6084.42	6681.78	6665.72	6376.91	7010.48	6357.63	5477.09	7526.94	8208.93
	6030.37	5592.15	5710.67	5468.65	6151.88	6412.07	6661.04	6101.19	5756.56	6677.05	6890.04	5067.66	6991.93	6100.58	6643.77	5501.95	6090.84	6951.39	7421.14	5031.64	6747.9	6313.17	5763.65	6285.61	7007.27	7537.72	5642.8	5784.64	5269.65	5798	6601.06	5227.9	5925.5	6229.14	5193.02	5420.02	5461.72	5284.23	5432.08	6213.93	6068.98	6662.62	6645.23	6361	6988.14	6337.61	5464.32	7506.96	8185.53
	6008.81	5573.34	5691.32	5450.1	6129.89	6386.79	6635.11	6077.45	5737.64	6652.28	6861.58	5053.63	6963.98	6076.81	6617.24	5484.91	6070.78	6925.88	7390.15	5017.35	6720.1	6288.48	5744.76	6264.56	6981.55	7507.67	5626.47	5767.44	5255.79	5778.4	6577.7	5213.75	5905.98	6207.27	5177.68	5403.23	5444.85	5269.02	5415.1	6197.62	6053.63	6643.57	6624.86	6345.16	6965.91	6317.7	5451.61	7487.07	8162.23
	5987.38	5554.63	5672.09	5431.66	6108.04	6361.67	6609.34	6053.85	5718.81	6627.67	6833.29	5039.67	6936.2	6053.18	6590.85	5467.94	6050.82	6900.54	7359.35	5003.12	6692.46	6263.93	5725.96	6243.63	6955.96	7477.78	5610.22	5750.32	5241.99	5758.91	6554.45	5199.65	5886.56	6185.52	5162.4	5386.52	5428.06	5253.87	5398.19	6181.39	6038.35	6624.61	6604.59	6329.4	6943.8	6297.89	5438.96	7467.26	8139.03
	5966.07	5536.02	5652.97	5413.32	6086.33	6336.7	6583.73	6030.39	5700.08	6603.21	6805.19	5025.77	6908.6	6029.69	6564.62	5451.06	6030.98	6875.34	7328.74	4988.96	6664.97	6239.51	5707.28	6222.82	6930.53	7448.06	5594.04	5733.28	5228.24	5739.53	6531.32	5185.62	5867.24	6163.89	5147.2	5369.89	5411.36	5238.79	5381.38	6165.24	6023.14	6605.75	6584.43	6313.72	6921.81	6278.19	5426.36	7447.55	8115.94
	5944.9	5517.52	5633.96	5395.09	6064.74	6311.88	6558.27	6007.07	5681.45	6578.91	6777.27	5011.95	6881.17	6006.34	6538.55	5434.27	6011.25	6850.3	7298.31	4974.86	6637.64	6215.22	5688.69	6202.12	6905.23	7418.5	5577.93	5716.33	5214.55	5720.26	6508.3	5171.65	5848.02	6142.38	5132.07	5353.34	5394.75	5223.78	5364.64	6149.17	6008.01	6586.99	6564.38	6298.12	6899.94	6258.59	5413.82	7427.93	8092.95
	5923.84	5499.12	5615.06	5376.96	6043.29	6287.22	6532.97	5983.88	5662.92	6554.75	6749.52	4998.18	6853.92	5983.12	6512.63	5417.56	5991.62	6825.41	7268.06	4960.82	6610.47	6191.07	5670.21	6181.53	6880.08	7389.11	5561.9	5699.44	5200.91	5701.09	6485.39	5157.73	5828.91	6120.99	5117.02	5336.87	5378.21	5208.85	5347.99	6133.18	5992.96	6568.32	6544.44	6282.6	6878.18	6239.09	5401.33	7408.39	8070.06
	5902.91	5480.82	5596.28	5358.93	6021.97	6262.71	6507.82	5960.84	5644.49	6530.76	6721.95	4984.49	6826.83	5960.04	6486.86	5400.93	5972.11	6800.67	7238	4946.85	6583.45	6167.04	5651.83	6161.06	6855.07	7359.88	5545.94	5682.64	5187.32	5682.03	6462.6	5143.88	5809.89	6099.73	5102.03	5320.48	5361.76	5193.98	5331.42	6117.26	5977.98	6549.76	6524.61	6267.15	6856.54	6219.7	5388.89	7388.94	8047.27
	5882.11	5462.62	5577.6	5341.01	6000.77	6238.36	6482.83	5937.93	5626.16	6506.91	6694.55	4970.86	6799.92	5937.09	6461.25	5384.38	5952.7	6776.08	7208.12	4932.95	6556.59	6143.15	5633.56	6140.71	6830.21	7330.82	5530.05	5665.92	5173.79	5663.08	6439.93	5130.08	5790.98	6078.58	5087.12	5304.18	5345.39	5179.18	5314.94	6101.42	5963.07	6531.29	6504.88	6251.78	6835.01	6200.41	5376.51	7369.58	8024.59
	5861.42	5444.52	5559.04	5323.18	5979.71	6214.15	6457.99	5915.15	5607.92	6483.21	6667.33	4957.29	6773.18	5914.28	6435.79	5367.92	5933.41	6751.64	7178.43	4919.11	6529.88	6119.38	5615.38	6120.47	6805.48	7301.92	5514.24	5649.27	5160.32	5644.23	6417.37	5116.34	5772.17	6057.55	5072.28	5287.95	5329.11	5164.45	5298.54	6085.65	5948.24	6512.91	6485.26	6236.49	6813.6	6181.22	5364.18	7350.31	8002.01
	5840.86	5426.52	5540.59	5305.46	5958.78	6190.1	6433.31	5892.52	5589.78	6459.66	6640.28	4943.8	6746.61	5891.61	6410.48	5351.55	5914.22	6727.34	7148.91	4905.34	6503.33	6095.75	5597.31	6100.34	6780.9	7273.18	5498.5	5632.7	5146.9	5625.49	6394.92	5102.65	5753.46	6036.64	5057.51	5271.8	5312.91	5149.79	5282.22	6069.97	5933.47	6494.64	6465.75	6221.27	6792.3	6162.13	5351.91	7331.12	7979.52
	5820.42	5408.62	5522.24	5287.85	5937.98	6166.19	6408.77	5870.01	5571.74	6436.27	6613.41	4930.36	6720.21	5869.06	6385.31	5335.25	5895.14	6703.2	7119.58	4891.62	6476.93	6072.24	5579.34	6080.32	6756.45	7244.6	5482.83	5616.21	5133.53	5606.86	6372.58	5089.03	5734.85	6015.85	5042.81	5255.73	5296.79	5135.2	5265.99	6054.35	5918.79	6476.45	6446.34	6206.13	6771.11	6143.14	5339.69	7312.02	7957.14
	5800.1	5390.82	5504.01	5270.33	5917.3	6142.44	6384.39	5847.65	5553.79	6413.02	6586.7	4917	6693.98	5846.65	6360.3	5319.04	5876.16	6679.2	7090.43	4877.98	6450.68	6048.86	5561.47	6060.42	6732.15	7216.18	5467.23	5599.79	5120.21	5588.33	6350.36	5075.46	5716.33	5995.17	5028.18	5239.74	5280.75	5120.68	5249.83	6038.82	5904.17	6458.37	6427.03	6191.07	6750.03	6124.26	5327.53	7293	7934.86
	5779.91	5373.12	5485.88	5252.91	5896.75	6118.83	6360.16	5825.41	5535.94	6389.92	6560.17	4903.7	6667.92	5824.38	6335.44	5302.91	5857.3	6655.36	7061.45	4864.4	6424.59	6025.61	5543.7	6040.63	6707.99	7187.92	5451.71	5583.46	5106.95	5569.9	6328.25	5061.96	5697.92	5974.62	5013.62	5223.83	5264.79	5106.23	5233.77	6023.36	5889.63	6440.37	6407.83	6176.08	6729.07	6105.47	5315.41	7274.07	7912.68
	5759.83	5355.52	5467.87	5235.6	5876.33	6095.37	6336.09	5803.31	5518.19	6366.97	6533.81	4890.46	6642.02	5802.23	6310.73	5286.86	5838.54	6631.65	7032.66	4850.88	6398.64	6002.49	5526.03	6020.95	6683.96	7159.82	5436.26	5567.19	5093.75	5551.58	6306.26	5048.51	5679.61	5954.18	4999.13	5208	5248.92	5091.85	5217.78	6007.97	5875.16	6422.47	6388.74	6161.17	6708.22	6086.78	5303.36	7255.22	7890.6
	5739.87	5338.02	5449.96	5218.38	5856.04	6072.06	6312.16	5781.34	5500.53	6344.17	6507.62	4877.29	6616.29	5780.22	6286.16	5270.89	5819.88	6608.1	7004.04	4837.42	6372.85	5979.5	5508.46	6001.38	6660.07	7131.88	5420.88	5551.01	5080.6	5533.37	6284.37	5035.11	5661.39	5933.85	4984.72	5192.25	5233.13	5077.53	5201.87	5992.66	5860.76	6404.67	6369.75	6146.33	6687.48	6068.19	5291.35	7236.46	7868.62
	5720.04	5320.61	5432.16	5201.27	5835.87	6048.89	6288.38	5759.51	5482.97	6321.51	6481.6	4864.18	6590.73	5758.33	6261.74	5255	5801.34	6584.68	6975.6	4824.03	6347.21	5956.63	5490.99	5981.93	6636.32	7104.1	5405.57	5534.9	5067.5	5515.26	6262.6	5021.78	5643.28	5913.65	4970.37	5176.58	5217.42	5063.29	5186.05	5977.42	5846.43	6386.96	6350.86	6131.57	6666.85	6049.7	5279.4	7217.79	7846.73
	5700.32	5303.31	5414.46	5184.26	5815.83	6025.87	6264.75	5737.8	5465.5	6299	6455.74	4851.14	6565.33	5736.58	6237.47	5239.2	5782.89	6561.42	6947.33	4810.7	6321.72	5933.89	5473.62	5962.58	6612.71	7076.48	5390.33	5518.87	5054.45	5497.25	6240.94	5008.5	5625.26	5893.55	4956.1	5160.99	5201.79	5049.12	5170.31	5962.26	5832.18	6369.34	6332.07	6116.88	6646.34	6031.31	5267.5	7199.19	7824.95
	5680.72	5286.1	5396.88	5167.34	5795.91	6003	6241.27	5716.23	5448.13	6276.63	6430.06	4838.17	6540.1	5714.96	6213.34	5223.47	5764.56	6538.29	6919.24	4797.44	6296.38	5911.28	5456.35	5943.34	6589.24	7049.01	5375.17	5502.92	5041.46	5479.34	6219.39	4995.28	5607.34	5873.58	4941.89	5145.47	5186.24	5035.01	5154.65	5947.17	5817.99	6351.81	6313.38	6102.27	6625.93	6013.02	5255.66	7180.68	7803.26
	5661.23	5268.99	5379.4	5150.52	5776.12	5980.27	6217.93	5694.79	5430.86	6254.41	6404.54	4825.26	6515.02	5693.47	6189.36	5207.83	5746.32	6515.31	6891.33	4784.24	6271.19	5888.79	5439.18	5924.22	6565.9	7021.7	5360.08	5487.04	5028.53	5461.54	6197.96	4982.12	5589.52	5853.71	4927.76	5130.04	5170.77	5020.98	5139.07	5932.15	5803.88	6334.37	6294.8	6087.73	6605.63	5994.82	5243.86	7162.26	7781.68
	5641.87	5251.98	5362.02	5133.81	5756.45	5957.68	6194.74	5673.47	5413.67	6232.33	6379.18	4812.41	6490.12	5672.1	6165.52	5192.27	5728.2	6492.47	6863.58	4771.1	6246.15	5866.43	5422.1	5905.2	6542.7	6994.55	5345.06	5471.23	5015.64	5443.83	6176.63	4969.02	5571.79	5833.97	4913.69	5114.68	5155.39	5007.01	5123.58	5917.21	5789.84	6317.03	6276.32	6073.26	6585.44	5976.72	5232.12	7143.92	7760.18
	5622.62	5235.06	5344.75	5117.19	5736.9	5935.24	6171.7	5652.29	5396.58	6210.39	6353.99	4799.63	6465.37	5650.87	6141.83	5176.79	5710.17	6469.78	6836.02	4758.03	6221.26	5844.2	5405.13	5886.29	6519.63	6967.55	5330.11	5455.5	5002.81	5426.23	6155.41	4955.97	5554.17	5814.33	4899.7	5099.4	5140.08	4993.11	5108.16	5902.34	5775.86	6299.78	6257.94	6058.87	6565.36	5958.72	5220.44	7125.66	7738.79
	5603.48	5218.24	5327.59	5100.66	5717.48	5912.94	6148.8	5631.23	5379.59	6188.6	6328.96	4786.91	6440.78	5629.76	6118.28	5161.38	5692.25	6447.22	6808.62	4745.02	6196.52	5822.08	5388.25	5867.49	6496.69	6940.71	5315.23	5439.85	4990.04	5408.74	6134.31	4942.98	5536.63	5794.81	4885.77	5084.2	5124.85	4979.28	5092.83	5887.55	5761.96	6282.61	6239.65	6044.55	6545.38	5940.81	5208.8	7107.48	7717.49
	5584.46	5201.52	5310.53	5084.24	5698.18	5890.78	6126.05	5610.31	5362.69	6166.95	6304.1	4774.26	6416.36	5608.78	6094.87	5146.06	5674.43	6424.81	6781.39	4732.07	6171.92	5800.1	5371.46	5848.79	6473.89	6914.02	5300.42	5424.27	4977.31	5391.34	6113.31	4930.05	5519.2	5775.4	4871.92	5069.08	5109.71	4965.53	5077.58	5872.82	5748.13	6265.54	6221.47	6030.3	6525.52	5923	5197.22	7089.39	7696.29
	5565.56	5184.89	5293.57	5067.91	5679	5868.76	6103.44	5589.51	5345.88	6145.44	6279.4	4761.67	6392.09	5587.92	6071.61	5130.82	5656.71	6402.53	6754.34	4719.19	6147.47	5778.23	5354.78	5830.2	6451.23	6887.49	5285.69	5408.77	4964.64	5374.04	6092.43	4917.17	5501.86	5756.1	4858.13	5054.03	5094.64	4951.84	5062.4	5858.17	5734.36	6248.56	6203.39	6016.13	6505.76	5905.29	5185.69	7071.37	7675.19
	5546.77	5168.35	5276.72	5051.68	5659.94	5846.88	6080.97	5568.84	5329.16	6124.07	6254.86	4749.14	6367.98	5567.19	6048.48	5115.65	5639.1	6380.4	6727.46	4706.36	6123.17	5756.49	5338.19	5811.72	6428.7	6861.11	5271.02	5393.34	4952.03	5356.85	6071.65	4904.36	5484.62	5736.92	4844.42	5039.07	5079.66	4938.21	5047.31	5843.59	5720.67	6231.66	6185.4	6002.03	6486.11	5887.67	5174.21	7053.44	7654.18
	5528.1	5151.92	5259.97	5035.55	5641	5825.15	6058.65	5548.29	5312.54	6102.84	6230.48	4736.68	6344.04	5546.59	6025.5	5100.57	5621.59	6358.4	6700.74	4693.6	6099.02	5734.88	5321.7	5793.35	6406.3	6834.88	5256.43	5377.99	4939.46	5339.75	6050.99	4891.6	5467.47	5717.85	4830.77	5024.18	5064.75	4924.66	5032.3	5829.08	5707.04	6214.86	6167.51	5988	6466.56	5870.14	5162.78	7035.59	7633.27
	5509.54	5135.57	5243.33	5019.51	5622.18	5803.55	6036.47	5527.87	5296.01	6081.75	6206.26	4724.28	6320.24	5526.11	6002.65	5085.56	5604.18	6336.54	6674.2	4680.91	6075.01	5713.38	5305.3	5775.08	6384.03	6808.81	5241.91	5362.71	4926.95	5322.75	6030.43	4878.89	5450.41	5698.89	4817.19	5009.37	5049.92	4911.18	5017.37	5814.64	5693.48	6198.14	6149.72	5974.05	6447.12	5852.71	5151.41	7017.82	7612.45
	5491.09	5119.32	5226.78	5003.57	5603.48	5782.09	6014.43	5507.58	5279.57	6060.8	6182.2	4711.95	6296.61	5505.76	5979.95	5070.64	5586.87	6314.82	6647.82	4668.27	6051.14	5692.01	5289	5756.92	6361.89	6782.88	5227.45	5347.51	4914.5	5305.86	6009.98	4866.25	5433.45	5680.04	4803.68	4994.63	5035.17	4897.76	5002.52	5800.27	5679.99	6181.52	6132.03	5960.16	6427.79	5835.37	5140.08	7000.13	7591.73
	5472.75	5103.17	5210.34	4987.73	5584.9	5760.77	5992.53	5487.41	5263.22	6039.99	6158.3	4699.68	6273.13	5485.53	5957.39	5055.79	5569.66	6293.24	6621.61	4655.7	6027.42	5670.76	5272.8	5738.86	6339.89	6757.11	5213.07	5332.38	4902.09	5289.06	5989.64	4853.66	5416.59	5661.3	4790.24	4979.97	5020.5	4884.42	4987.75	5785.98	5666.57	6164.98	6114.44	5946.35	6408.56	5818.13	5128.81	6982.52	7571.1
	5454.52	5087.11	5194	4971.98	5566.44	5739.58	5970.77	5467.37	5246.96	6019.31	6134.56	4687.47	6249.81	5465.42	5934.96	5041.02	5552.56	6271.79	6595.57	4643.19	6003.85	5649.63	5256.69	5720.91	6318.01	6731.49	5198.76	5317.32	4889.74	5272.36	5969.41	4841.12	5399.82	5642.67	4776.87	4965.39	5005.91	4871.14	4973.06	5771.75	5653.22	6148.52	6096.94	5932.61	6389.43	5800.97	5117.59	6964.99	7550.57
	5436.41	5071.14	5177.76	4956.32	5548.1	5718.53	5949.15	5447.45	5230.8	5998.78	6110.97	4675.33	6226.64	5445.44	5912.67	5026.32	5535.55	6250.48	6569.69	4630.74	5980.42	5628.62	5240.67	5703.06	6296.27	6706.02	5184.51	5302.34	4877.44	5255.76	5949.29	4828.65	5383.14	5624.15	4763.57	4950.89	4991.4	4857.93	4958.44	5757.6	5639.93	6132.16	6079.53	5918.94	6370.41	5783.91	5106.42	6947.54	7530.13
	5418.41	5055.27	5161.62	4940.76	5529.87	5697.62	5927.67	5427.65	5214.72	5978.37	6087.54	4663.25	6203.63	5425.57	5890.52	5011.71	5518.64	6229.3	6543.98	4618.36	5957.13	5607.74	5224.75	5685.31	6274.65	6680.69	5170.34	5287.43	4865.2	5239.26	5929.27	4816.23	5366.56	5605.73	4750.33	4936.46	4976.97	4844.79	4943.91	5743.51	5626.71	6115.88	6062.23	5905.34	6351.49	5766.95	5095.3	6930.17	7509.78
	5400.52	5039.49	5145.58	4925.29	5511.77	5676.84	5906.32	5407.98	5198.74	5958.11	6064.26	4651.23	6180.77	5405.83	5868.5	4997.17	5501.83	6208.26	6518.43	4606.03	5933.98	5586.97	5208.92	5667.67	6253.17	6655.52	5156.24	5272.6	4853.01	5222.85	5909.36	4803.87	5350.06	5587.43	4737.16	4922.11	4962.61	4831.72	4929.46	5729.5	5613.56	6099.68	6045.01	5891.81	6332.67	5750.07	5084.23	6912.88	7489.53
	5382.73	5023.8	5129.65	4909.92	5493.77	5656.2	5885.12	5388.43	5182.84	5937.98	6041.14	4639.27	6158.06	5386.22	5846.62	4982.71	5485.12	6187.35	6493.04	4593.77	5910.98	5566.32	5193.19	5650.14	6231.81	6630.49	5142.2	5257.83	4840.87	5206.55	5889.56	4791.56	5333.67	5569.24	4724.07	4907.84	4948.34	4818.72	4915.08	5715.55	5600.47	6083.58	6027.89	5878.35	6313.96	5733.28	5073.22	6895.67	7469.37
	5365.06	5008.2	5113.81	4894.64	5475.9	5635.69	5864.05	5369	5167.04	5917.98	6018.17	4627.38	6135.5	5366.72	5824.88	4968.32	5468.51	6166.58	6467.82	4581.57	5888.11	5545.79	5177.55	5632.7	6210.58	6605.62	5128.24	5243.14	4828.78	5190.34	5869.87	4779.31	5317.36	5551.15	4711.03	4893.64	4934.14	4805.79	4900.79	5701.67	5587.46	6067.55	6010.87	5864.96	6295.35	5716.59	5062.25	6878.53	7449.3
	5347.5	4992.7	5098.07	4879.46	5458.14	5615.31	5843.12	5349.69	5151.32	5898.12	5995.36	4615.55	6113.1	5347.34	5803.27	4954.02	5452	6145.94	6442.76	4569.43	5865.39	5525.38	5162	5615.37	6189.48	6580.89	5114.34	5228.53	4816.75	5174.22	5850.28	4767.12	5301.15	5533.17	4698.07	4879.52	4920.01	4792.92	4886.57	5687.86	5574.5	6051.62	5993.94	5851.64	6276.84	5699.99	5051.34	6861.48	7429.33
	5330.04	4977.29	5082.43	4864.36	5440.49	5595.07	5822.32	5330.5	5135.7	5878.39	5972.7	4603.78	6090.84	5328.08	5781.79	4939.79	5435.58	6125.43	6417.86	4557.35	5842.81	5505.09	5146.55	5598.14	6168.51	6556.3	5100.52	5213.98	4804.77	5158.21	5830.8	4754.98	5285.02	5515.3	4685.18	4865.48	4905.97	4780.12	4872.43	5674.12	5561.62	6035.76	5977.1	5838.39	6258.44	5683.47	5040.47	6844.5	7409.44
	5312.69	4961.97	5066.88	4849.37	5422.96	5574.96	5801.66	5311.44	5120.16	5858.8	5950.18	4592.08	6068.74	5308.95	5760.45	4925.63	5419.27	6105.05	6393.12	4545.34	5820.37	5484.92	5131.19	5581.01	6147.66	6531.86	5086.76	5199.51	4792.84	5142.28	5811.43	4742.9	5268.99	5497.53	4672.35	4851.51	4892	4767.39	4858.37	5660.45	5548.79	6019.99	5960.36	5825.21	6240.13	5667.05	5029.65	6827.59	7389.65
	5295.45	4946.74	5051.44	4834.46	5405.54	5554.98	5781.14	5292.49	5104.71	5839.33	5927.83	4580.44	6046.78	5289.93	5739.24	4911.55	5403.05	6084.8	6368.55	4533.38	5798.07	5464.87	5115.92	5563.98	6126.94	6507.57	5073.07	5185.11	4780.96	5126.46	5792.16	4730.87	5253.05	5479.87	4659.59	4837.61	4878.11	4754.73	4844.39	5646.84	5536.04	6004.31	5943.7	5812.1	6221.92	5650.71	5018.89	6810.77	7369.95
	5278.32	4931.6	5036.09	4819.64	5388.24	5535.13	5760.74	5273.66	5089.35	5820	5905.62	4568.86	6024.98	5271.02	5718.16	4897.55	5386.92	6064.69	6344.13	4521.49	5775.91	5444.93	5100.74	5547.05	6106.34	6483.43	5059.45	5170.78	4769.13	5110.73	5772.99	4718.9	5237.2	5462.32	4646.9	4823.79	4864.3	4742.14	4830.49	5633.31	5523.35	5988.71	5927.14	5799.05	6203.82	5634.47	5008.17	6794.02	7350.34
	5261.29	4916.55	5020.84	4804.92	5371.05	5515.42	5740.48	5254.95	5074.08	5800.8	5883.56	4557.34	6003.32	5252.24	5697.21	4883.62	5370.9	6044.7	6319.87	4509.66	5753.89	5425.11	5085.65	5530.22	6085.87	6459.42	5045.9	5156.53	4757.36	5095.09	5753.94	4706.99	5221.45	5444.87	4634.27	4810.05	4850.56	4729.61	4816.66	5619.84	5510.72	5973.19	5910.67	5786.08	6185.81	5618.31	4997.51	6777.35	7330.83
	5244.37	4901.59	5005.69	4790.29	5353.97	5495.83	5720.36	5236.36	5058.9	5781.73	5861.64	4545.88	5981.8	5233.57	5676.39	4869.77	5354.97	6024.84	6295.77	4497.88	5732.01	5405.4	5070.66	5513.49	6065.53	6435.56	5032.42	5142.34	4745.64	5079.55	5734.98	4695.13	5205.78	5427.53	4621.72	4796.38	4836.9	4717.16	4802.92	5606.44	5498.16	5957.75	5894.29	5773.17	6167.9	5602.24	4986.89	6760.75	7311.4
	5227.55	4886.72	4990.63	4775.75	5337	5476.37	5700.36	5217.89	5043.8	5762.79	5839.88	4534.49	5960.44	5215.03	5655.71	4855.99	5339.13	6005.11	6271.82	4486.17	5710.26	5385.82	5055.75	5496.87	6045.31	6411.85	5019.01	5128.23	4733.97	5064.1	5716.13	4683.33	5190.2	5410.29	4609.22	4782.79	4823.31	4704.77	4789.24	5593.1	5485.67	5942.4	5878.01	5760.33	6150.1	5586.26	4976.33	6744.23	7292.06
	5210.84	4871.94	4975.67	4761.29	5320.15	5457.04	5680.5	5199.53	5028.79	5743.98	5818.26	4523.16	5939.22	5196.59	5635.15	4842.29	5323.39	5985.52	6248.03	4474.52	5688.65	5366.34	5040.94	5480.34	6025.21	6388.28	5005.66	5114.19	4722.36	5048.75	5697.39	4671.59	5174.71	5393.15	4596.8	4769.27	4809.8	4692.44	4775.65	5579.83	5473.23	5927.13	5861.81	5747.56	6132.39	5570.36	4965.81	6727.79	7272.81
	5194.24	4857.26	4960.8	4746.93	5303.4	5437.84	5660.77	5181.29	5013.87	5725.3	5796.79	4511.88	5918.15	5178.27	5614.73	4828.67	5307.75	5966.04	6224.4	4462.93	5667.18	5346.99	5026.22	5463.91	6005.24	6364.85	4992.39	5100.22	4710.79	5033.49	5678.75	4659.9	5159.31	5376.12	4584.44	4755.83	4796.37	4680.19	4762.13	5566.63	5460.86	5911.93	5845.7	5734.86	6114.78	5554.56	4955.35	6711.42	7253.66
	5177.73	4842.65	4946.03	4732.66	5286.77	5418.76	5641.17	5163.17	4999.04	5706.75	5775.47	4500.67	5897.22	5160.07	5594.43	4815.11	5292.2	5946.7	6200.92	4451.4	5645.85	5327.74	5011.58	5447.57	5985.38	6341.56	4979.18	5086.32	4699.28	5018.33	5660.21	4648.26	5144	5359.19	4572.15	4742.46	4783.01	4668.01	4748.7	5553.5	5448.56	5896.83	5829.68	5722.22	6097.26	5538.84	4944.93	6695.12	7234.59
	5161.34	4828.14	4931.36	4718.48	5270.24	5399.81	5621.69	5145.16	4984.29	5688.32	5754.29	4489.53	5876.43	5141.98	5574.26	4801.63	5276.74	5927.48	6177.6	4439.93	5624.65	5308.62	4997.04	5431.34	5965.65	6318.41	4966.04	5072.49	4687.82	5003.25	5641.78	4636.68	5128.78	5342.37	4559.93	4729.16	4769.73	4655.89	4735.33	5540.43	5436.32	5881.8	5813.75	5709.66	6079.84	5523.2	4934.56	6678.9	7215.61
	5145.04	4813.72	4916.78	4704.39	5253.83	5380.99	5602.35	5127.27	4969.63	5670.02	5733.25	4478.44	5855.79	5124.01	5554.22	4788.23	5261.38	5908.39	6154.43	4428.52	5603.58	5289.6	4982.58	5415.2	5946.05	6295.41	4952.96	5058.73	4676.41	4988.27	5623.45	4625.16	5113.65	5325.65	4547.77	4715.94	4756.53	4643.84	4722.05	5527.42	5424.14	5866.85	5797.91	5697.15	6062.52	5507.65	4924.24	6662.76	7196.71
	5128.85	4799.38	4902.29	4690.39	5237.53	5362.3	5583.14	5109.49	4955.05	5651.85	5712.36	4467.41	5835.29	5106.15	5534.3	4774.9	5246.11	5889.42	6131.42	4417.17	5582.65	5270.7	4968.22	5399.16	5926.56	6272.54	4939.96	5045.05	4665.05	4973.39	5605.23	4613.69	5098.61	5309.03	4535.68	4702.79	4743.39	4631.85	4708.84	5514.48	5412.03	5851.98	5782.16	5684.72	6045.3	5492.19	4913.97	6646.68	7177.91
	5112.76	4785.14	4887.9	4676.48	5221.33	5343.72	5564.05	5091.82	4940.56	5633.81	5691.61	4456.45	5814.93	5088.41	5514.51	4761.64	5230.93	5870.58	6108.55	4405.88	5561.86	5251.92	4953.94	5383.22	5907.2	6249.81	4927.02	5031.43	4653.75	4958.59	5587.1	4602.28	5083.65	5292.51	4523.65	4689.72	4730.34	4619.94	4695.7	5501.61	5399.97	5837.19	5766.49	5672.35	6028.17	5476.81	4903.75	6630.69	7159.2
	5096.77	4770.98	4873.6	4662.66	5205.24	5325.28	5545.09	5074.27	4926.15	5615.89	5671.01	4445.54	5794.71	5070.77	5494.85	4748.46	5215.85	5851.86	6085.84	4394.65	5541.2	5233.24	4939.75	5367.37	5887.95	6227.22	4914.15	5017.88	4642.5	4943.89	5569.08	4590.92	5068.78	5276.09	4511.69	4676.72	4717.36	4608.09	4682.65	5488.8	5387.98	5822.48	5750.91	5660.05	6011.14	5461.52	4893.57	6614.76	7140.57
	5080.88	4756.9	4859.39	4648.92	5189.26	5306.95	5526.26	5056.84	4911.83	5598.09	5650.54	4434.7	5774.64	5053.25	5475.31	4735.35	5200.86	5833.27	6063.28	4383.48	5520.67	5214.68	4925.65	5351.62	5868.83	6204.78	4901.34	5004.4	4631.29	4929.28	5551.16	4579.61	5054	5259.78	4499.79	4663.8	4704.45	4596.31	4669.67	5476.06	5376.06	5807.85	5735.42	5647.81	5994.21	5446.31	4883.45	6598.91	7122.03
	5065.1	4742.92	4845.28	4635.27	5173.39	5288.75	5507.56	5039.51	4897.6	5580.42	5630.22	4423.91	5754.7	5035.84	5455.9	4722.31	5185.97	5814.8	6040.87	4372.37	5500.28	5196.23	4911.64	5335.97	5849.82	6182.46	4888.6	4991	4620.14	4914.75	5533.34	4568.37	5039.3	5243.56	4487.97	4650.94	4691.61	4584.6	4656.76	5463.38	5364.19	5793.3	5720.02	5635.64	5977.36	5431.19	4873.37	6583.13	7103.58
	5049.41	4729.02	4831.25	4621.71	5157.62	5270.68	5488.98	5022.3	4883.44	5562.88	5610.04	4413.19	5734.9	5018.55	5436.61	4709.34	5171.16	5796.45	6018.61	4361.32	5480.01	5177.89	4897.72	5320.41	5830.94	6160.29	4875.93	4977.66	4609.04	4900.32	5515.63	4557.17	5024.7	5227.45	4476.2	4638.17	4678.85	4572.95	4643.93	5450.76	5352.39	5778.83	5704.7	5623.54	5960.62	5416.14	4863.34	6567.43	7085.21
	5033.83	4715.21	4817.32	4608.24	5141.97	5252.72	5470.52	5005.2	4869.38	5545.45	5589.99	4402.53	5715.24	5001.36	5417.45	4696.45	5156.45	5778.23	5996.5	4350.32	5459.88	5159.67	4883.88	5304.94	5812.17	6138.25	4863.33	4964.39	4597.99	4885.98	5498.02	4546.03	5010.17	5211.44	4464.5	4625.46	4666.17	4561.37	4631.18	5438.21	5340.65	5764.43	5689.47	5611.5	5943.96	5401.19	4853.36	6551.79	7066.93
	5018.34	4701.48	4803.48	4594.86	5126.41	5234.89	5452.19	4988.21	4855.39	5528.15	5570.09	4391.93	5695.72	4984.28	5398.4	4683.63	5141.83	5760.13	5974.54	4339.39	5439.89	5141.55	4870.13	5289.57	5793.52	6116.35	4850.79	4951.19	4587	4871.73	5480.5	4534.95	4995.74	5195.52	4452.87	4612.83	4653.56	4549.86	4618.5	5425.72	5328.97	5750.11	5674.32	5599.52	5927.4	5386.31	4843.43	6536.23	7048.74
	5002.95	4687.84	4789.73	4581.56	5110.96	5217.18	5433.99	4971.34	4841.49	5510.98	5550.32	4381.38	5676.34	4967.32	5379.48	4670.88	5127.29	5742.15	5952.73	4328.52	5420.02	5123.54	4856.47	5274.3	5774.99	6094.59	4838.32	4938.06	4576.05	4857.57	5463.09	4523.92	4981.39	5179.71	4441.3	4600.27	4641.02	4538.41	4605.89	5413.3	5317.35	5735.87	5659.26	5587.61	5910.94	5371.52	4833.55	6520.74	7030.63
	4987.67	4674.28	4776.08	4568.35	5095.62	5199.58	5415.91	4954.57	4827.68	5493.92	5530.69	4370.9	5657.1	4950.46	5360.69	4658.2	5112.85	5724.29	5931.06	4317.7	5400.28	5105.65	4842.89	5259.12	5756.57	6072.96	4825.92	4925	4565.16	4843.5	5445.78	4512.95	4967.12	5163.99	4429.8	4587.78	4628.56	4527.03	4593.36	5400.94	5305.79	5721.71	5644.28	5575.77	5894.56	5356.81	4823.71	6505.32	7012.61
	4972.48	4660.81	4762.51	4555.22	5080.38	5182.11	5397.95	4937.91	4813.95	5476.99	5511.2	4360.48	5637.99	4933.71	5342.01	4645.6	5098.5	5706.55	5909.54	4306.94	5380.67	5087.86	4829.4	5244.03	5738.28	6051.47	4813.58	4912	4554.31	4829.52	5428.57	4502.03	4952.94	5148.37	4418.36	4575.37	4616.16	4515.72	4580.91	5388.64	5294.29	5707.62	5629.39	5563.99	5878.28	5342.18	4813.92	6489.98	6994.67
	4957.38	4647.43	4749.03	4542.18	5065.25	5164.76	5380.11	4921.36	4800.3	5460.17	5491.85	4350.12	5619.01	4917.07	5323.45	4633.06	5084.24	5688.93	5888.16	4296.25	5361.2	5070.19	4816	5229.03	5720.1	6030.11	4801.31	4899.08	4543.52	4815.63	5411.46	4491.16	4938.85	5132.85	4406.99	4563.02	4603.84	4504.48	4568.53	5376.41	5282.85	5693.61	5614.58	5552.27	5862.09	5327.64	4804.18	6474.7	6976.82
	4942.39	4634.13	4735.65	4529.23	5050.22	5147.52	5362.4	4904.93	4786.73	5443.48	5472.62	4339.81	5600.18	4900.54	5305.02	4620.6	5070.07	5671.42	5866.93	4285.61	5341.85	5052.62	4802.68	5214.13	5702.03	6008.88	4789.1	4886.22	4532.78	4801.82	5394.44	4480.35	4924.84	5117.43	4395.68	4550.75	4591.6	4493.3	4556.22	5364.23	5271.48	5679.68	5599.85	5540.62	5846	5313.17	4794.49	6459.5	6959.05
	4927.49	4620.91	4722.35	4516.36	5035.29	5130.41	5344.81	4888.6	4773.24	5426.91	5453.54	4329.57	5581.47	4884.12	5286.7	4608.21	5055.99	5654.04	5845.85	4275.03	5322.63	5035.16	4789.44	5199.32	5684.08	5987.79	4776.96	4873.43	4522.08	4788.11	5377.53	4469.59	4910.91	5102.1	4384.43	4538.55	4579.42	4482.18	4543.99	5352.12	5260.16	5665.82	5585.21	5529.03	5829.99	5298.79	4784.84	6444.36	6941.37
	4912.69	4607.78	4709.14	4503.57	5020.47	5113.41	5327.33	4872.37	4759.84	5410.45	5434.59	4319.38	5562.9	4867.8	5268.51	4595.89	5042	5636.78	5824.91	4264.5	5303.53	5017.81	4776.29	5184.6	5666.25	5966.83	4764.89	4860.71	4511.44	4774.48	5360.72	4458.89	4897.07	5086.87	4373.25	4526.42	4567.32	4471.14	4531.83	5340.08	5248.91	5652.04	5570.64	5517.51	5814.07	5284.48	4775.25	6429.3	6923.77
	4897.99	4594.73	4696.02	4490.87	5005.75	5096.53	5309.98	4856.26	4746.52	5394.12	5415.77	4309.25	5544.46	4851.59	5250.43	4583.64	5028.1	5619.63	5804.11	4254.04	5284.57	5000.56	4763.23	5169.98	5648.53	5946	4752.88	4848.05	4500.85	4760.94	5344	4448.24	4883.31	5071.74	4362.13	4514.37	4555.29	4460.15	4519.74	5328.09	5237.71	5638.33	5556.17	5506.05	5798.25	5270.26	4765.7	6414.31	6906.26
	4883.38	4581.76	4682.98	4478.25	4991.12	5079.76	5292.75	4840.25	4733.28	5377.9	5397.08	4299.19	5526.16	4835.48	5232.47	4571.46	5014.28	5602.6	5783.46	4243.63	5265.73	4983.43	4750.25	5155.44	5630.92	5925.3	4740.94	4835.47	4490.32	4747.48	5327.38	4437.64	4869.64	5056.7	4351.08	4502.38	4543.33	4449.23	4507.73	5316.17	5226.57	5624.7	5541.77	5494.65	5782.52	5256.12	4756.2	6399.39	6888.83
	4868.86	4568.88	4670.04	4465.72	4976.61	5063.11	5275.64	4824.35	4720.12	5361.79	5378.53	4289.18	5507.98	4819.48	5214.63	4559.35	5000.56	5585.69	5762.95	4233.29	5247.02	4966.39	4737.35	5141	5613.43	5904.73	4729.06	4822.95	4479.83	4734.11	5310.87	4427.1	4856.05	5041.76	4340.08	4490.47	4531.45	4438.38	4495.79	5304.31	5215.49	5611.14	5527.45	5483.32	5766.87	5242.06	4746.74	6384.54	6871.49
	4854.44	4556.08	4657.18	4453.27	4962.19	5046.58	5258.64	4808.55	4707.04	5345.81	5360.1	4279.22	5489.94	4803.59	5196.91	4547.31	4986.92	5568.89	5742.58	4223	5228.43	4949.47	4724.54	5126.65	5596.05	5884.3	4717.25	4810.5	4469.39	4720.83	5294.44	4416.61	4842.54	5026.91	4329.16	4478.62	4519.63	4427.59	4483.92	5292.51	5204.48	5597.66	5513.22	5472.04	5751.32	5228.08	4737.34	6369.76	6854.23
	4840.12	4543.36	4644.41	4440.9	4947.87	5030.16	5241.77	4792.86	4694.05	5329.94	5341.81	4269.33	5472.03	4787.8	5179.3	4535.34	4973.37	5552.21	5722.35	4212.77	5209.97	4932.65	4711.81	5112.38	5578.78	5863.99	4705.5	4798.11	4459	4707.64	5278.12	4406.18	4829.11	5012.16	4318.29	4466.85	4507.88	4416.87	4472.13	5280.77	5193.52	5584.25	5499.06	5460.84	5735.85	5214.18	4727.98	6355.05	6837.06
	4825.89	4530.73	4631.72	4428.62	4933.65	5013.85	5225.01	4777.28	4681.13	5314.19	5323.64	4259.5	5454.24	4772.11	5161.81	4523.44	4959.9	5535.64	5702.26	4202.59	5191.64	4915.94	4699.17	5098.21	5561.62	5843.81	4693.82	4785.79	4448.67	4694.53	5261.89	4395.79	4815.76	4997.5	4307.49	4455.14	4496.21	4406.21	4460.41	5269.09	5182.62	5570.91	5484.99	5449.69	5720.48	5200.35	4718.67	6340.41	6819.97
	4811.75	4518.17	4619.12	4416.42	4919.53	4997.66	5208.37	4761.8	4668.3	5298.55	5305.61	4249.72	5436.59	4756.53	5144.44	4511.61	4946.52	5519.19	5682.31	4192.47	5173.42	4899.33	4686.61	5084.13	5544.58	5823.76	4682.21	4773.54	4438.38	4681.5	5245.76	4385.47	4802.5	4982.94	4296.75	4443.51	4484.6	4395.61	4448.76	5257.47	5171.78	5557.65	5471	5438.61	5705.19	5186.61	4709.41	6325.84	6802.96
	4797.7	4505.7	4606.61	4404.3	4905.51	4981.58	5191.85	4746.42	4655.54	5283.02	5287.7	4240	5419.06	4741.05	5127.18	4499.85	4933.23	5502.85	5662.5	4182.42	5155.34	4882.82	4674.13	5070.14	5527.65	5803.84	4670.66	4761.35	4428.14	4668.56	5229.73	4375.19	4789.32	4968.47	4286.07	4431.95	4473.07	4385.08	4437.18	5245.91	5160.99	5544.46	5457.08	5427.58	5689.99	5172.94	4700.19	6311.34	6786.03
	4783.75	4493.31	4594.18	4392.26	4891.59	4965.61	5175.44	4731.15	4642.87	5267.61	5269.92	4230.34	5401.66	4725.67	5110.04	4488.16	4920.03	5486.62	5642.82	4172.41	5137.37	4866.42	4661.73	5056.23	5510.83	5784.05	4659.17	4749.23	4417.96	4655.7	5213.79	4364.97	4776.21	4954.09	4275.46	4420.45	4461.61	4374.61	4425.67	5234.42	5150.27	5531.35	5443.25	5416.62	5674.88	5159.36	4691.03	6296.91	6769.19
	4769.89	4481	4581.83	4380.3	4877.76	4949.75	5159.15	4715.98	4630.27	5252.31	5252.27	4220.73	5384.39	4710.4	5093.01	4476.53	4906.91	5470.51	5623.29	4162.47	5119.53	4850.12	4649.41	5042.41	5494.11	5764.38	4647.75	4737.18	4407.83	4642.93	5197.95	4354.8	4763.19	4939.81	4264.9	4409.02	4450.21	4364.21	4414.23	5222.98	5139.6	5518.31	5429.49	5405.72	5659.86	5145.85	4681.91	6282.55	6752.43
	4756.12	4468.77	4569.57	4368.43	4864.04	4934.01	5142.97	4700.92	4617.76	5237.13	5234.75	4211.18	5367.25	4695.22	5076.1	4464.98	4893.88	5454.5	5603.89	4152.58	5101.81	4833.93	4637.18	5028.69	5477.51	5744.84	4636.39	4725.19	4397.74	4630.25	5182.2	4344.68	4750.25	4925.62	4254.41	4397.67	4438.89	4353.87	4402.86	5211.6	5128.99	5505.34	5415.82	5394.89	5644.92	5132.42	4672.84	6268.26	6735.75
	4742.44	4456.63	4557.4	4356.63	4850.41	4918.37	5126.91	4685.95	4605.32	5222.05	5217.35	4201.69	5350.23	4680.15	5059.3	4453.49	4880.93	5438.62	5584.63	4142.75	5084.21	4817.84	4625.03	5015.05	5461.02	5725.42	4625.1	4713.26	4387.71	4617.64	5166.55	4334.62	4737.39	4911.52	4243.99	4386.38	4427.63	4343.59	4391.57	5200.29	5118.44	5492.44	5402.22	5384.11	5630.07	5119.06	4663.82	6254.03	6719.16
	4728.86	4444.56	4545.31	4344.92	4836.87	4902.85	5110.96	4671.09	4592.96	5207.09	5200.07	4192.26	5333.34	4665.18	5042.61	4442.08	4868.07	5422.84	5565.51	4132.98	5066.74	4801.85	4612.96	5001.5	5444.64	5706.14	4613.87	4701.4	4377.72	4605.12	5151	4324.61	4724.61	4897.51	4233.62	4375.16	4416.44	4333.37	4380.34	5189.03	5107.95	5479.62	5388.69	5373.4	5615.31	5105.79	4654.84	6239.88	6702.65
	4715.36	4432.57	4533.3	4333.28	4823.44	4887.44	5095.13	4656.33	4580.68	5192.24	5182.92	4182.88	5316.57	4650.3	5026.03	4430.73	4855.29	5407.17	5546.52	4123.26	5049.38	4785.96	4600.97	4988.03	5428.36	5686.97	4602.7	4689.61	4367.79	4592.68	5135.54	4314.65	4711.91	4883.59	4223.31	4364.01	4405.32	4323.22	4369.19	5177.84	5097.51	5466.86	5375.25	5362.74	5600.63	5092.59	4645.92	6225.8	6686.22
	4701.96	4420.66	4521.37	4321.73	4810.1	4872.13	5079.41	4641.68	4568.48	5177.5	5165.9	4173.56	5299.92	4635.53	5009.57	4419.45	4842.6	5391.61	5527.67	4113.6	5032.15	4770.17	4589.06	4974.65	5412.2	5667.93	4591.6	4677.88	4357.91	4580.33	5120.17	4304.75	4699.28	4869.76	4213.07	4352.93	4394.27	4313.13	4358.1	5166.7	5087.14	5454.18	5361.88	5352.15	5586.04	5079.47	4637.04	6211.78	6669.87
	4688.64	4408.83	4509.53	4310.25	4796.85	4856.93	5063.8	4627.12	4556.36	5162.87	5148.99	4164.3	5283.4	4620.86	4993.22	4408.23	4829.99	5376.17	5508.95	4104	5015.03	4754.49	4577.23	4961.36	5396.14	5649.01	4580.57	4666.22	4348.07	4568.05	5104.9	4294.89	4686.74	4856.02	4202.88	4341.91	4383.29	4303.1	4347.09	5155.62	5076.81	5441.57	5348.59	5341.62	5571.54	5066.42	4628.21	6197.84	6653.61
	4675.42	4397.08	4497.77	4298.85	4783.7	4841.85	5048.3	4612.66	4544.31	5148.35	5132.21	4155.09	5267	4606.28	4976.98	4397.09	4817.46	5360.83	5490.36	4094.45	4998.03	4738.9	4565.48	4948.16	5380.19	5630.22	4569.59	4654.62	4338.29	4555.86	5089.72	4285.09	4674.27	4842.38	4192.76	4330.96	4372.38	4293.13	4336.14	5144.6	5066.55	5429.03	5335.38	5331.15	5557.12	5053.45	4619.42	6183.96	6637.42
	4662.28	4385.41	4486.09	4287.53	4770.64	4826.86	5032.92	4598.31	4532.35	5133.94	5115.55	4145.93	5250.73	4591.8	4960.85	4386.01	4805.02	5345.6	5471.91	4084.96	4981.16	4723.42	4553.81	4935.04	5364.35	5611.55	4558.69	4643.08	4328.56	4543.75	5074.63	4275.34	4661.89	4828.82	4182.7	4320.08	4361.53	4283.23	4325.27	5133.64	5056.34	5416.56	5322.24	5320.74	5542.78	5040.56	4610.69	6170.15	6621.32
	4649.23	4373.81	4474.5	4276.29	4757.68	4811.99	5017.65	4584.05	4520.46	5119.64	5099.02	4136.84	5234.57	4577.42	4944.83	4375	4792.66	5330.48	5453.59	4075.53	4964.4	4708.04	4542.23	4922.01	5348.61	5593	4547.84	4631.61	4318.88	4531.72	5059.64	4265.65	4649.58	4815.35	4172.7	4309.27	4350.76	4273.38	4314.46	5122.74	5046.19	5404.17	5309.18	5310.39	5528.53	5027.74	4602	6156.41	6605.3
	4636.27	4362.3	4462.98	4265.13	4744.81	4797.22	5002.48	4569.89	4508.64	5105.44	5082.6	4127.8	5218.54	4563.14	4928.92	4364.06	4780.39	5315.46	5435.41	4066.15	4947.76	4692.75	4530.72	4909.06	5332.98	5574.57	4537.06	4620.2	4309.24	4519.77	5044.74	4256	4637.34	4801.97	4162.75	4298.53	4340.05	4263.6	4303.72	5111.89	5036.1	5391.84	5296.19	5300.09	5514.36	5015	4593.36	6142.74	6589.36
	4623.4	4350.86	4451.55	4254.05	4732.04	4782.56	4987.43	4555.83	4496.91	5091.35	5066.3	4118.81	5202.63	4548.96	4913.12	4353.18	4768.19	5300.56	5417.35	4056.83	4931.23	4677.57	4519.29	4896.2	5317.45	5556.27	4526.34	4608.86	4299.66	4507.91	5029.93	4246.41	4625.19	4788.68	4152.87	4287.85	4329.4	4253.88	4293.05	5101.11	5026.06	5379.58	5283.28	5289.86	5500.28	5002.33	4584.77	6129.14	6573.5
	4610.61	4339.5	4440.2	4243.04	4719.36	4768	4972.49	4541.87	4485.25	5077.37	5050.12	4109.88	5186.83	4534.87	4897.43	4342.37	4756.08	5285.76	5399.43	4047.56	4914.83	4662.48	4507.94	4883.42	5302.03	5538.08	4515.69	4597.58	4290.13	4496.12	5015.22	4236.87	4613.11	4775.48	4143.05	4277.24	4318.83	4244.22	4282.45	5090.38	5016.08	5367.39	5270.44	5279.69	5486.28	4989.74	4576.23	6115.6	6557.72
	4597.91	4328.22	4428.92	4232.11	4706.77	4753.55	4957.66	4528.01	4473.67	5063.5	5034.06	4101.01	5171.16	4520.88	4881.85	4331.63	4744.06	5271.07	5381.63	4038.35	4898.54	4647.49	4496.66	4870.73	5286.71	5520.02	4505.1	4586.36	4280.64	4484.41	5000.6	4227.38	4601.11	4762.36	4133.29	4266.69	4308.32	4234.62	4271.91	5079.71	5006.15	5355.28	5257.68	5269.58	5472.37	4977.23	4567.73	6102.13	6542.02
	4585.3	4317.01	4417.73	4221.26	4694.27	4739.2	4942.94	4514.24	4462.16	5049.73	5018.12	4092.19	5155.61	4506.98	4866.38	4320.95	4732.11	5256.48	5363.97	4029.19	4882.36	4632.6	4485.47	4858.12	5271.5	5502.07	4494.57	4575.21	4271.21	4472.79	4986.07	4217.94	4589.19	4749.34	4123.59	4256.21	4297.87	4225.08	4261.45	5069.1	4996.28	5343.23	5244.99	5259.53	5458.53	4964.78	4559.28	6088.73	6526.41
	4572.78	4305.88	4406.62	4210.49	4681.86	4724.96	4928.32	4500.57	4450.73	5036.07	5002.3	4083.42	5140.17	4493.18	4851.01	4310.34	4720.25	5242	5346.43	4020.09	4866.31	4617.8	4474.35	4845.59	5256.4	5484.25	4484.11	4564.12	4261.83	4461.24	4971.63	4208.55	4577.34	4736.4	4113.95	4245.8	4287.5	4215.6	4251.05	5058.55	4986.47	5331.25	5232.37	5249.53	5444.78	4952.42	4550.88	6075.4	6510.87
	4560.34	4294.83	4395.59	4199.79	4669.55	4710.82	4913.81	4487	4439.38	5022.51	4986.6	4074.71	5124.85	4479.47	4835.75	4299.8	4708.46	5227.63	5329.03	4011.05	4850.36	4603.11	4463.32	4833.15	5241.39	5466.54	4473.7	4553.09	4252.49	4449.77	4957.28	4199.22	4565.57	4723.54	4104.36	4235.45	4277.19	4206.18	4240.72	5048.05	4976.71	5319.34	5219.83	5239.6	5431.11	4940.12	4542.53	6062.13	6495.41
	4547.98	4283.86	4384.63	4189.16	4657.32	4696.78	4899.42	4473.52	4428.1	5009.06	4971.01	4066.06	5109.65	4465.86	4820.6	4289.32	4696.76	5213.36	5311.75	4002.06	4834.53	4588.51	4452.36	4820.79	5226.49	5448.95	4463.36	4542.13	4243.21	4438.38	4943.02	4189.94	4553.87	4710.77	4094.84	4225.17	4266.94	4196.82	4230.46	5037.61	4967	5307.5	5207.36	5229.72	5417.53	4927.9	4534.23	6048.93	6480.03
	4535.72	4272.96	4373.76	4178.61	4645.19	4682.85	4885.12	4460.14	4416.9	4995.71	4955.53	4057.46	5094.57	4452.34	4805.55	4278.9	4685.14	5199.19	5294.6	3993.13	4818.82	4574.01	4441.47	4808.52	5211.7	5431.48	4453.09	4531.22	4233.97	4427.07	4928.85	4180.7	4542.25	4698.09	4085.38	4214.95	4256.76	4187.52	4220.26	5027.23	4957.35	5295.72	5194.97	5219.9	5404.02	4915.75	4525.97	6035.8	6464.73
	4523.53	4262.13	4362.96	4168.14	4633.15	4669.02	4870.94	4446.85	4405.77	4982.47	4940.17	4048.91	5079.6	4438.91	4790.61	4268.56	4673.6	5185.13	5277.58	3984.25	4803.22	4559.6	4430.67	4796.33	5197	5414.12	4442.87	4520.38	4224.78	4415.83	4914.78	4171.52	4530.7	4685.5	4075.97	4204.8	4246.65	4178.28	4210.13	5016.9	4947.76	5284.02	5182.64	5210.14	5390.6	4903.68	4517.76	6022.74	6449.51
	4511.43	4251.39	4352.24	4157.75	4621.19	4655.29	4856.86	4433.66	4394.72	4969.32	4924.93	4040.42	5064.75	4425.58	4775.78	4258.28	4662.14	5171.17	5260.68	3975.43	4787.73	4545.29	4419.94	4784.22	5182.41	5396.89	4432.72	4509.61	4215.65	4404.68	4900.79	4162.39	4519.23	4672.99	4066.62	4194.72	4236.6	4169.09	4200.07	5006.63	4938.22	5272.38	5170.39	5200.44	5377.26	4891.68	4509.6	6009.74	6434.38
	4499.42	4240.71	4341.6	4147.42	4609.33	4641.66	4842.89	4420.57	4383.74	4956.29	4909.8	4031.98	5050.01	4412.34	4761.05	4248.06	4650.76	5157.32	5243.91	3966.66	4772.36	4531.07	4409.29	4772.19	5167.92	5379.76	4422.63	4498.89	4206.56	4393.6	4886.9	4153.31	4507.83	4660.56	4057.34	4184.7	4226.62	4159.97	4190.07	4996.42	4928.74	5260.81	5158.21	5190.8	5364	4879.75	4501.49	5996.81	6419.31
	4487.49	4230.11	4331.04	4137.18	4597.55	4628.13	4829.02	4407.57	4372.84	4943.35	4894.79	4023.6	5035.39	4399.19	4746.43	4237.91	4639.46	5143.56	5227.26	3957.95	4757.1	4516.95	4398.71	4760.24	5153.53	5362.76	4412.61	4488.24	4197.52	4382.6	4873.09	4144.28	4496.51	4648.22	4048.11	4174.74	4216.7	4150.91	4180.14	4986.27	4919.31	5249.31	5146.1	5181.21	5350.82	4867.9	4493.42	5983.95	6404.33
	4475.64	4219.59	4320.55	4127	4585.87	4614.7	4815.26	4394.66	4362.01	4930.51	4879.88	4015.27	5020.88	4386.14	4731.91	4227.82	4628.24	5129.91	5210.75	3949.29	4741.95	4502.92	4388.21	4748.38	5139.24	5345.87	4402.64	4477.64	4188.53	4371.68	4859.37	4135.31	4485.26	4635.97	4038.93	4164.85	4206.85	4141.9	4170.28	4976.17	4909.93	5237.87	5134.06	5171.68	5337.72	4856.11	4485.4	5971.15	6389.43
	4463.87	4209.14	4310.14	4116.9	4574.27	4601.37	4801.6	4381.85	4351.26	4917.78	4865.09	4006.99	5006.49	4373.17	4717.49	4217.8	4617.1	5116.36	5194.35	3940.69	4726.91	4488.99	4377.79	4736.59	5125.05	5329.09	4392.74	4467.11	4179.6	4360.83	4845.74	4126.38	4474.08	4623.79	4029.82	4155.02	4197.06	4132.96	4160.48	4966.12	4900.61	5226.5	5122.1	5162.21	5324.7	4844.4	4477.43	5958.42	6374.61
	4452.19	4198.77	4299.81	4106.88	4562.76	4588.14	4788.05	4369.13	4340.58	4905.15	4850.41	3998.77	4992.21	4360.3	4703.18	4207.84	4606.04	5102.91	5178.08	3932.14	4711.98	4475.15	4367.44	4724.89	5110.96	5312.43	4382.9	4456.64	4170.71	4350.06	4832.2	4117.5	4462.98	4611.7	4020.76	4145.26	4187.33	4124.07	4150.74	4956.14	4891.34	5215.2	5110.2	5152.8	5311.76	4832.77	4469.51	5945.76	6359.86
	4440.59	4188.47	4289.55	4096.93	4551.33	4575.01	4774.6	4356.5	4329.97	4892.62	4835.85	3990.6	4978.04	4347.52	4688.97	4197.95	4595.06	5089.57	5161.93	3923.64	4697.17	4461.4	4357.17	4713.27	5096.97	5295.88	4373.12	4446.23	4161.86	4339.37	4818.75	4108.68	4451.95	4599.7	4011.77	4135.56	4177.67	4115.24	4141.08	4946.2	4882.13	5203.97	5098.38	5143.44	5298.9	4821.2	4461.63	5933.16	6345.19
	4429.07	4178.24	4279.37	4087.05	4540	4561.97	4761.25	4343.96	4319.44	4880.19	4821.39	3982.48	4963.98	4334.82	4674.86	4188.12	4584.15	5076.32	5145.91	3915.2	4682.46	4447.75	4346.97	4701.73	5083.08	5279.45	4363.41	4435.88	4153.07	4328.75	4805.39	4099.9	4441	4587.78	4002.83	4125.93	4168.07	4106.47	4131.48	4936.33	4872.97	5192.8	5086.62	5134.14	5286.11	4809.7	4453.81	5920.63	6330.6
	4417.64	4168.09	4269.26	4077.24	4528.75	4549.04	4748	4331.52	4308.98	4867.85	4807.05	3974.42	4950.04	4322.22	4660.85	4178.35	4573.33	5063.17	5130.01	3906.82	4667.87	4434.19	4336.85	4690.27	5069.29	5263.13	4353.75	4425.6	4144.33	4318.2	4792.11	4091.17	4430.11	4575.94	3993.94	4116.36	4158.54	4097.76	4121.94	4926.5	4863.86	5181.7	5074.93	5124.9	5273.41	4798.28	4446.03	5908.16	6316.09
	4406.28	4158.01	4259.23	4067.51	4517.58	4536.2	4734.86	4319.17	4298.59	4855.62	4792.81	3966.41	4936.21	4309.71	4646.95	4168.65	4562.58	5050.12	5114.23	3898.49	4653.38	4420.72	4326.8	4678.89	5055.6	5246.92	4344.16	4415.37	4135.64	4307.74	4778.92	4082.5	4419.3	4564.18	3985.12	4106.85	4149.07	4089.1	4112.47	4916.74	4854.81	5170.66	5063.31	5115.72	5260.79	4786.92	4438.3	5895.76	6301.66
	4395.01	4148.01	4249.28	4057.85	4506.51	4523.46	4721.82	4306.9	4288.28	4843.49	4778.68	3958.45	4922.48	4297.28	4633.15	4159.02	4551.91	5037.18	5098.57	3890.21	4639	4407.34	4316.83	4667.59	5042.01	5230.82	4334.63	4405.2	4126.99	4297.35	4765.82	4073.87	4408.57	4552.51	3976.35	4097.4	4139.67	4080.5	4103.06	4907.03	4845.81	5159.69	5051.77	5106.59	5248.24	4775.64	4430.61	5883.43	6287.3
	4383.82	4138.07	4239.4	4048.26	4495.52	4510.82	4708.89	4294.73	4278.04	4831.45	4764.67	3950.54	4908.87	4284.95	4619.45	4149.44	4541.31	5024.33	5083.03	3881.99	4624.73	4394.06	4306.93	4656.36	5028.51	5214.84	4325.16	4395.1	4118.4	4287.03	4752.81	4065.3	4397.9	4540.91	3967.64	4088.02	4130.32	4071.96	4093.71	4897.37	4836.87	5148.78	5040.29	5097.52	5235.77	4764.43	4422.98	5871.16	6273.02
	4372.7	4128.21	4229.59	4038.75	4484.61	4498.27	4696.05	4282.65	4267.87	4819.51	4750.76	3942.69	4895.37	4272.7	4605.85	4139.93	4530.8	5011.58	5067.62	3873.82	4610.57	4380.86	4297.11	4645.22	5015.12	5198.96	4315.75	4385.05	4109.85	4276.79	4739.88	4056.77	4387.3	4529.4	3958.98	4078.7	4121.04	4063.48	4084.44	4887.77	4827.97	5137.94	5028.87	5088.5	5223.38	4753.29	4415.39	5858.95	6258.82
	4361.67	4118.42	4219.86	4029.3	4473.79	4485.82	4683.32	4270.67	4257.77	4807.67	4736.95	3934.89	4881.97	4260.54	4592.35	4130.49	4520.36	4998.92	5052.32	3865.7	4596.52	4367.76	4287.36	4634.16	5001.82	5183.2	4306.4	4375.07	4101.35	4266.62	4727.04	4048.3	4376.78	4517.97	3950.39	4069.45	4111.83	4055.05	4075.22	4878.22	4819.13	5127.17	5017.53	5079.54	5211.06	4742.21	4407.85	5846.81	6244.69
	4350.72	4108.71	4210.2	4019.93	4463.05	4473.46	4670.68	4258.77	4247.75	4795.93	4723.26	3927.14	4868.69	4248.47	4578.95	4121.1	4510	4986.37	5037.15	3857.64	4582.57	4354.75	4277.68	4623.17	4988.61	5167.54	4297.11	4365.14	4092.9	4256.52	4714.29	4039.87	4366.33	4506.62	3941.85	4060.25	4102.67	4046.68	4066.07	4868.73	4810.34	5116.46	5006.26	5070.64	5198.83	4731.21	4400.36	5834.74	6230.65
	4339.85	4099.07	4200.62	4010.63	4452.4	4461.2	4658.15	4246.96	4237.8	4784.28	4709.67	3919.44	4855.51	4236.48	4565.65	4111.78	4499.72	4973.91	5022.09	3849.63	4568.74	4341.83	4268.08	4612.26	4975.51	5152	4287.89	4355.27	4084.5	4246.5	4701.62	4031.49	4355.94	4495.35	3933.36	4051.12	4093.58	4038.36	4056.98	4859.29	4801.61	5105.81	4995.05	5061.79	5186.67	4720.28	4392.91	5822.73	6216.67
	4329.05	4089.49	4191.11	4001.4	4441.83	4449.03	4645.71	4235.24	4227.92	4772.73	4696.19	3911.8	4842.44	4224.58	4552.44	4102.52	4489.51	4961.55	5007.15	3841.68	4555	4328.99	4258.55	4601.43	4962.49	5136.56	4278.72	4345.47	4076.15	4236.55	4689.03	4023.17	4345.63	4484.16	3924.93	4042.05	4084.55	4030.11	4047.96	4849.91	4792.93	5095.23	4983.91	5053	5174.58	4709.41	4385.51	5810.79	6202.78
	4318.34	4079.99	4181.67	3992.24	4431.35	4436.95	4633.38	4223.6	4218.11	4761.28	4682.81	3904.21	4829.48	4212.77	4539.34	4093.33	4479.37	4949.28	4992.33	3833.77	4541.38	4316.25	4249.09	4590.68	4949.58	5121.24	4269.62	4335.72	4067.84	4226.68	4676.54	4014.89	4335.39	4473.05	3916.56	4033.05	4075.58	4021.91	4039	4840.58	4784.3	5084.72	4972.83	5044.26	5162.57	4698.62	4378.16	5798.91	6188.96
	4307.7	4070.56	4172.31	3983.15	4420.95	4424.97	4621.14	4212.06	4208.37	4749.92	4669.54	3896.67	4816.63	4201.04	4526.34	4084.2	4469.32	4937.11	4977.63	3825.93	4527.86	4303.6	4239.71	4580.01	4936.76	5106.02	4260.58	4326.03	4059.59	4216.88	4664.13	4006.66	4325.22	4462.02	3908.25	4024.1	4066.67	4013.76	4030.1	4831.3	4775.72	5074.26	4961.83	5035.58	5150.64	4687.89	4370.86	5787.1	6175.22
	4297.14	4061.21	4163.02	3974.13	4410.63	4413.09	4609	4200.6	4198.7	4738.66	4656.38	3889.18	4803.88	4189.4	4513.43	4075.13	4459.34	4925.04	4963.04	3818.13	4514.45	4291.03	4230.39	4569.41	4924.04	5090.91	4251.59	4316.4	4051.38	4207.15	4651.8	3998.48	4315.12	4451.07	3899.98	4015.22	4057.83	4005.67	4021.26	4822.08	4767.19	5063.87	4950.89	5026.95	5138.79	4677.24	4363.61	5775.35	6161.55
	4286.66	4051.92	4153.8	3965.18	4400.4	4401.29	4596.96	4189.24	4189.11	4727.49	4643.32	3881.74	4791.24	4177.85	4500.62	4066.12	4449.43	4913.06	4948.57	3810.39	4501.14	4278.55	4221.16	4558.89	4911.41	5075.91	4242.67	4306.83	4043.22	4197.5	4639.56	3990.35	4305.09	4440.2	3891.78	4006.4	4049.05	3997.64	4012.49	4812.91	4758.72	5053.55	4940.01	5018.38	5127.01	4666.65	4356.4	5763.66	6147.96
	4276.25	4042.7	4144.65	3956.3	4390.24	4389.59	4585.02	4177.96	4179.58	4716.42	4630.36	3874.36	4778.7	4166.38	4487.91	4057.17	4439.6	4901.18	4934.22	3802.7	4487.93	4266.17	4211.99	4548.45	4898.87	5061.01	4233.81	4297.32	4035.11	4187.91	4627.4	3982.27	4295.13	4429.41	3883.63	3997.64	4040.32	3989.66	4003.78	4803.79	4750.29	5043.28	4929.2	5009.87	5115.3	4656.13	4349.24	5752.04	6134.44
	4265.93	4033.56	4135.58	3947.49	4380.17	4377.98	4573.18	4166.76	4170.13	4705.44	4617.5	3867.02	4766.27	4154.99	4475.29	4048.29	4429.85	4889.39	4919.99	3795.07	4474.83	4253.86	4202.9	4538.08	4886.43	5046.23	4225.01	4287.86	4027.05	4178.4	4615.33	3974.24	4285.23	4418.69	3875.54	3988.94	4031.66	3981.74	3995.14	4794.73	4741.92	5033.09	4918.46	5001.41	5103.67	4645.68	4342.13	5740.49	6121
	4255.68	4024.48	4126.57	3938.75	4370.18	4366.46	4561.43	4155.66	4160.74	4694.55	4604.75	3859.74	4753.94	4143.69	4462.77	4039.47	4420.17	4877.7	4905.87	3787.48	4461.83	4241.65	4193.87	4527.79	4874.08	5031.54	4216.27	4278.47	4019.04	4168.96	4603.34	3966.26	4275.41	4408.06	3867.5	3980.3	4023.06	3973.87	3986.55	4785.72	4733.6	5022.95	4907.78	4993	5092.11	4635.29	4335.07	5729	6107.64
	4245.5	4015.48	4117.64	3930.08	4360.28	4355.04	4549.78	4144.64	4151.43	4683.76	4592.1	3852.5	4741.72	4132.47	4450.35	4030.7	4410.56	4866.1	4891.86	3779.95	4448.94	4229.53	4184.92	4517.58	4861.83	5016.97	4207.59	4269.13	4011.07	4159.59	4591.43	3958.33	4265.66	4397.5	3859.52	3971.72	4014.52	3966.06	3978.03	4776.76	4725.33	5012.88	4897.17	4984.65	5080.63	4624.97	4328.05	5717.57	6094.35
	4235.41	4006.54	4108.78	3921.47	4350.45	4343.7	4538.23	4133.7	4142.19	4673.06	4579.55	3845.32	4729.6	4121.34	4438.02	4022.01	4401.03	4854.6	4877.97	3772.47	4436.15	4217.49	4176.04	4507.44	4849.67	5002.5	4198.97	4259.85	4003.16	4150.3	4579.61	3950.44	4255.97	4387.02	3851.59	3963.21	4006.04	3958.3	3969.57	4767.85	4717.12	5002.87	4886.62	4976.35	5069.23	4614.73	4321.08	5706.2	6081.14
	4225.39	3997.67	4099.99	3912.94	4340.7	4332.45	4526.77	4122.85	4133.01	4662.45	4567.11	3838.19	4717.59	4110.28	4425.79	4013.37	4391.58	4843.18	4864.19	3765.05	4423.46	4205.53	4167.24	4497.37	4837.6	4988.13	4190.41	4250.63	3995.29	4141.07	4567.87	3942.6	4246.35	4376.61	3843.72	3954.75	3997.63	3950.6	3961.17	4759	4708.95	4992.92	4876.14	4968.11	5057.89	4604.54	4314.16	5694.9	6068
	4215.44	3988.88	4091.27	3904.47	4331.04	4321.3	4515.41	4112.09	4123.91	4651.94	4554.76	3831.11	4705.67	4099.32	4413.65	4004.79	4382.19	4831.86	4850.53	3757.68	4410.88	4193.67	4158.5	4487.39	4825.63	4973.87	4181.9	4241.47	3987.47	4131.92	4556.21	3934.82	4236.8	4366.29	3835.9	3946.35	3989.27	3942.95	3952.83	4750.2	4700.83	4983.03	4865.72	4959.92	5046.63	4594.43	4307.29	5683.67	6054.93
	4205.57	3980.15	4082.62	3896.07	4321.45	4310.23	4504.14	4101.41	4114.87	4641.51	4542.52	3824.08	4693.86	4088.43	4401.61	3996.27	4372.88	4820.63	4836.98	3750.36	4398.39	4181.88	4149.83	4477.47	4813.75	4959.71	4173.46	4232.36	3979.7	4122.83	4544.64	3927.08	4227.32	4356.04	3828.13	3938.02	3980.97	3935.36	3944.55	4741.46	4692.77	4973.21	4855.36	4951.78	5035.44	4584.38	4300.46	5672.49	6041.94
	4195.78	3971.49	4074.03	3887.74	4311.95	4299.25	4492.96	4090.82	4105.9	4631.18	4530.37	3817.1	4682.16	4077.62	4389.66	3987.82	4363.65	4809.5	4823.54	3743.09	4386.01	4170.19	4141.23	4467.63	4801.95	4945.66	4165.08	4223.31	3971.97	4113.81	4533.15	3919.39	4217.9	4345.86	3820.42	3929.74	3972.73	3927.82	3936.33	4732.76	4684.76	4963.44	4845.07	4943.7	5024.33	4574.4	4293.68	5661.39	6029.03
	4186.06	3962.9	4065.52	3879.48	4302.52	4288.36	4481.89	4080.31	4097.01	4620.94	4518.33	3810.17	4670.55	4066.9	4377.81	3979.42	4354.48	4798.45	4810.22	3735.87	4373.72	4158.58	4132.71	4457.87	4790.25	4931.71	4156.75	4214.32	3964.29	4104.87	4521.74	3911.74	4208.56	4335.76	3812.77	3921.52	3964.55	3920.34	3928.18	4724.12	4676.79	4953.74	4834.84	4935.68	5013.29	4564.48	4286.95	5650.34	6016.19
	4176.41	3954.38	4057.08	3871.28	4293.18	4277.56	4470.9	4069.88	4088.18	4610.79	4506.38	3803.29	4659.04	4056.26	4366.04	3971.09	4345.39	4787.5	4797	3728.71	4361.54	4147.05	4124.25	4448.18	4778.65	4917.86	4148.49	4205.39	3956.66	4095.99	4510.41	3904.15	4199.28	4325.74	3805.17	3913.36	3956.43	3912.9	3920.08	4715.53	4668.88	4944.11	4824.68	4927.71	5002.32	4554.63	4280.27	5639.36	6003.42
	4166.84	3945.92	4048.71	3863.15	4283.91	4266.85	4460.01	4059.54	4079.42	4600.73	4494.53	3796.46	4647.64	4045.7	4354.37	3962.82	4336.38	4776.64	4783.9	3721.59	4349.45	4135.61	4115.86	4438.56	4767.13	4904.12	4140.28	4196.51	3949.08	4087.19	4499.17	3896.6	4190.06	4315.8	3797.62	3905.27	3948.37	3905.53	3912.04	4706.99	4661.02	4934.53	4814.58	4919.79	4991.43	4544.85	4273.63	5628.44	5990.73
	4157.34	3937.53	4040.4	3855.09	4274.72	4256.22	4449.21	4049.28	4070.72	4590.76	4482.78	3789.68	4636.33	4035.22	4342.79	3954.6	4327.43	4765.87	4770.9	3714.53	4337.47	4124.25	4107.55	4429.02	4755.7	4890.47	4132.13	4187.69	3941.55	4078.45	4488	3889.1	4180.91	4305.92	3790.12	3897.23	3940.37	3898.2	3904.07	4698.51	4653.21	4925.02	4804.55	4911.93	4980.6	4535.13	4267.04	5617.59	5978.12
	4147.91	3929.22	4032.17	3847.09	4265.6	4245.68	4438.5	4039.1	4062.1	4580.88	4471.13	3782.95	4625.12	4024.82	4331.31	3946.45	4318.56	4755.18	4758.02	3707.52	4325.58	4112.97	4099.3	4419.55	4744.36	4876.93	4124.04	4178.93	3934.06	4069.78	4476.92	3881.65	4171.83	4296.13	3782.68	3889.24	3932.43	3890.93	3896.15	4690.07	4645.45	4915.56	4794.57	4904.12	4969.85	4525.48	4260.5	5606.8	5965.58
	4138.56	3920.96	4024	3839.16	4256.57	4235.22	4427.88	4029	4053.54	4571.08	4459.57	3776.27	4614.02	4014.49	4319.91	3938.35	4309.75	4744.59	4745.24	3700.56	4313.79	4101.78	4091.12	4410.15	4733.11	4863.49	4116.01	4170.22	3926.62	4061.18	4465.92	3874.24	4162.82	4286.4	3775.3	3881.32	3924.54	3883.71	3888.29	4681.69	4637.73	4906.17	4784.66	4896.36	4959.17	4515.89	4254.01	5596.07	5953.11
	4129.28	3912.78	4015.9	3831.3	4247.61	4224.85	4417.35	4018.99	4045.05	4561.38	4448.11	3769.64	4603.01	4004.25	4308.61	3930.32	4301.02	4734.09	4732.58	3693.66	4302.09	4090.67	4083	4400.83	4721.95	4850.15	4108.04	4161.57	3919.23	4052.65	4455	3866.89	4153.87	4276.75	3767.96	3873.46	3916.71	3876.55	3880.49	4673.36	4630.07	4896.84	4774.81	4888.66	4948.56	4506.37	4247.56	5585.41	5940.72
	4120.07	3904.66	4007.87	3823.5	4238.73	4214.57	4406.92	4009.06	4036.63	4551.76	4436.75	3763.06	4592.1	3994.09	4297.39	3922.34	4292.36	4723.67	4720.02	3686.8	4290.5	4079.65	4074.96	4391.58	4710.88	4836.91	4100.12	4152.98	3911.89	4044.18	4444.15	3859.58	4144.99	4267.18	3760.68	3865.65	3908.94	3869.44	3872.75	4665.08	4622.46	4887.57	4765.03	4881.01	4938.02	4496.91	4241.16	5574.81	5928.4
	4110.94	3896.61	3999.9	3815.77	4229.93	4204.37	4396.58	3999.2	4028.27	4542.23	4425.48	3756.53	4581.28	3984.01	4286.27	3914.42	4283.77	4713.35	4707.57	3679.99	4278.99	4068.7	4066.98	4382.4	4699.9	4823.77	4092.27	4144.45	3904.59	4035.79	4433.39	3852.32	4136.17	4257.68	3753.45	3857.9	3901.23	3862.38	3865.07	4656.85	4614.9	4878.36	4755.31	4873.42	4927.55	4487.52	4234.81	5564.27	5916.15
	4101.87	3888.62	3992	3808.1	4221.2	4194.25	4386.32	3989.43	4019.98	4532.79	4414.31	3750.05	4570.57	3974	4275.23	3906.56	4275.26	4703.11	4695.22	3673.24	4267.59	4057.84	4059.07	4373.29	4689.01	4810.73	4084.46	4135.97	3897.34	4027.46	4422.71	3845.1	4127.42	4248.25	3746.28	3850.21	3893.58	3855.37	3857.44	4648.67	4607.39	4869.21	4745.65	4865.88	4917.16	4478.19	4228.5	5553.8	5903.98
	4092.88	3880.7	3984.17	3800.49	4212.55	4184.22	4376.16	3979.74	4011.76	4523.44	4403.23	3743.61	4559.95	3964.07	4264.28	3898.77	4266.81	4692.96	4682.99	3666.54	4256.28	4047.06	4051.23	4364.26	4678.21	4797.79	4076.72	4127.54	3890.13	4019.2	4412.1	3837.93	4118.73	4238.89	3739.15	3842.57	3885.98	3848.42	3849.88	4640.55	4599.93	4860.12	4736.05	4858.39	4906.83	4468.92	4222.25	5543.39	5891.88
	4083.96	3872.85	3976.41	3792.95	4203.98	4174.28	4366.08	3970.13	4003.6	4514.17	4392.25	3737.23	4549.43	3954.22	4253.43	3891.02	4258.43	4682.9	4670.86	3659.88	4245.06	4036.36	4043.46	4355.29	4667.49	4784.94	4069.03	4119.17	3882.98	4011	4401.58	3830.81	4110.11	4229.61	3732.08	3835	3878.45	3841.52	3842.37	4632.48	4592.52	4851.09	4726.51	4850.96	4896.58	4459.72	4216.03	5533.04	5879.86
	4075.11	3865.06	3968.71	3785.48	4195.48	4164.41	4356.09	3960.6	3995.51	4504.99	4381.36	3730.89	4539	3944.45	4242.66	3883.34	4250.12	4672.92	4658.83	3653.28	4233.94	4025.74	4035.75	4346.4	4656.86	4772.2	4061.41	4110.86	3875.87	4002.87	4391.14	3823.74	4101.55	4220.4	3725.06	3827.48	3870.96	3834.67	3834.92	4624.45	4585.15	4842.13	4717.04	4843.58	4886.39	4450.58	4209.87	5522.76	5867.91
	4066.33	3857.34	3961.07	3778.07	4187.05	4154.63	4346.19	3951.15	3987.48	4495.89	4370.56	3724.6	4528.67	3934.75	4231.98	3875.72	4241.88	4663.03	4646.91	3646.73	4222.91	4015.21	4028.11	4337.58	4646.32	4759.55	4053.83	4102.61	3868.81	3994.81	4380.77	3816.71	4093.06	4211.26	3718.1	3820.01	3863.54	3827.87	3827.52	4616.48	4577.84	4833.22	4707.63	4836.26	4876.27	4441.51	4203.75	5512.54	5856.04
	4057.62	3849.68	3953.51	3770.72	4178.7	4144.93	4336.38	3941.77	3979.53	4486.88	4359.86	3718.36	4518.43	3925.13	4221.38	3868.15	4233.71	4653.23	4635.1	3640.22	4211.98	4004.75	4020.54	4328.83	4635.86	4747	4046.32	4094.41	3861.79	3986.81	4370.48	3809.73	4084.63	4202.2	3711.18	3812.6	3856.17	3821.12	3820.19	4608.56	4570.58	4824.37	4698.28	4828.99	4866.23	4432.49	4197.68	5502.38	5844.24
	4048.98	3842.09	3946	3763.44	4170.43	4135.31	4326.66	3932.48	3971.63	4477.96	4349.24	3712.17	4508.29	3915.59	4210.87	3860.64	4225.62	4643.51	4623.39	3633.77	4201.13	3994.37	4013.03	4320.15	4625.49	4734.54	4038.86	4086.26	3854.82	3978.88	4360.27	3802.8	4076.26	4193.2	3704.32	3805.25	3848.86	3814.43	3812.91	4600.69	4563.36	4815.58	4688.99	4821.77	4856.25	4423.55	4191.66	5492.29	5832.51
	4040.41	3834.56	3938.57	3756.22	4162.22	4125.78	4317.02	3923.26	3963.8	4469.12	4338.72	3706.03	4498.24	3906.12	4200.45	3853.19	4217.58	4633.88	4611.78	3627.37	4190.38	3984.07	4005.59	4311.54	4615.21	4722.18	4031.45	4078.18	3847.9	3971.02	4350.14	3795.91	4067.96	4184.28	3697.51	3797.96	3841.6	3807.78	3805.68	4592.87	4556.19	4806.86	4679.76	4814.6	4846.34	4414.66	4185.69	5482.26	5820.85
	4031.91	3827.1	3931.19	3749.06	4154.1	4116.32	4307.47	3914.12	3956.04	4460.36	4328.3	3699.94	4488.29	3896.73	4190.12	3845.8	4209.62	4624.34	4600.28	3621.02	4179.73	3973.86	3998.21	4303	4605.01	4709.92	4024.11	4070.14	3841.02	3963.22	4340.08	3789.07	4059.72	4175.42	3690.75	3790.72	3834.4	3801.19	3798.51	4585.1	4549.08	4798.19	4670.59	4807.49	4836.5	4405.84	4179.76	5472.29	5809.27
	4023.48	3819.7	3923.89	3741.97	4146.04	4106.95	4298	3905.06	3948.34	4451.69	4317.96	3693.89	4478.43	3887.42	4179.87	3838.47	4201.73	4614.88	4588.88	3614.71	4169.16	3963.72	3990.9	4294.53	4594.9	4697.76	4016.82	4062.17	3834.19	3955.48	4330.11	3782.28	4051.55	4166.64	3684.04	3783.54	3827.26	3794.65	3791.4	4577.38	4542.01	4789.58	4661.48	4800.43	4826.73	4397.08	4173.88	5462.38	5797.76
	4015.11	3812.36	3916.64	3734.94	4138.06	4097.65	4288.62	3896.08	3940.7	4443.1	4307.72	3687.89	4468.66	3878.17	4169.71	3831.19	4193.9	4605.5	4577.59	3608.46	4158.68	3953.66	3983.66	4286.13	4584.87	4685.68	4009.58	4054.24	3827.41	3947.81	4320.21	3775.53	4043.44	4157.93	3677.38	3776.41	3820.17	3788.16	3784.35	4569.71	4534.99	4781.03	4652.44	4793.43	4817.03	4388.38	4168.04	5452.54	5786.33
	4006.82	3805.09	3909.46	3727.97	4130.16	4088.44	4279.33	3887.17	3933.13	4434.6	4297.56	3681.94	4458.99	3869.01	4159.63	3823.97	4186.15	4596.21	4566.39	3602.26	4148.3	3943.67	3976.48	4277.8	4574.93	4673.71	4002.4	4046.38	3820.67	3940.21	4310.38	3768.83	4035.39	4149.29	3670.78	3769.34	3813.14	3781.72	3777.35	4562.1	4528.02	4772.54	4643.45	4786.48	4807.39	4379.74	4162.25	5442.76	5774.97
	3998.59	3797.88	3902.35	3721.06	4122.32	4079.3	4270.12	3878.34	3925.63	4426.18	4287.5	3676.04	4449.4	3859.92	4149.64	3816.81	4178.46	4587.01	4555.3	3596.1	4138	3933.77	3969.36	4269.54	4565.07	4661.83	3995.28	4038.56	3813.98	3932.67	4300.64	3762.17	4027.41	4140.72	3664.22	3762.32	3806.16	3775.33	3770.4	4554.53	4521.1	4764.11	4634.52	4779.58	4797.82	4371.17	4156.51	5433.05	5763.68
	3990.43	3790.74	3895.3	3714.22	4114.56	4070.25	4261	3869.58	3918.19	4417.84	4277.52	3670.19	4439.91	3850.9	4139.73	3809.7	4170.84	4577.88	4544.31	3590	4127.79	3923.94	3962.31	4261.35	4555.3	4650.04	3988.21	4030.81	3807.34	3925.19	4290.97	3755.56	4019.49	4132.21	3657.72	3755.36	3799.24	3768.99	3763.51	4547.01	4514.23	4755.74	4625.66	4772.73	4788.33	4362.65	4150.82	5423.39	5752.46
	3982.34	3783.66	3888.31	3707.44	4106.87	4061.27	4251.96	3860.9	3910.81	4409.59	4267.63	3664.38	4430.52	3841.95	4129.91	3802.65	4163.28	4568.84	4533.42	3583.94	4117.68	3914.19	3955.33	4253.23	4545.61	4638.35	3981.2	4023.1	3800.74	3917.78	4281.37	3749	4011.63	4123.78	3651.26	3748.45	3792.37	3762.7	3756.68	4539.54	4507.4	4747.43	4616.85	4765.94	4778.89	4354.2	4145.17	5413.8	5741.32
	3974.32	3776.64	3881.39	3700.72	4099.25	4052.37	4243.01	3852.3	3903.49	4401.42	4257.84	3658.62	4421.21	3833.08	4120.17	3795.66	4155.8	4559.89	4522.62	3577.94	4107.65	3904.52	3948.4	4245.17	4536.01	4626.75	3974.24	4015.45	3794.19	3910.43	4271.86	3742.48	4003.83	4115.42	3644.86	3741.6	3785.56	3756.47	3749.9	4532.13	4500.63	4739.18	4608.11	4759.2	4769.53	4345.81	4139.57	5404.28	5730.25
	3966.36	3769.68	3874.53	3694.06	4091.71	4043.55	4234.13	3843.77	3896.24	4393.33	4248.13	3652.91	4411.99	3824.29	4110.51	3788.72	4148.38	4551.01	4511.93	3571.98	4097.71	3894.93	3941.55	4237.19	4526.48	4615.24	3967.34	4007.86	3787.68	3903.15	4262.41	3736	3996.09	4107.12	3638.51	3734.8	3778.8	3750.28	3743.17	4524.76	4493.9	4730.98	4599.42	4752.52	4760.23	4337.48	4134.01	5394.81	5719.26
	3958.47	3762.79	3867.73	3687.46	4084.23	4034.81	4225.35	3835.32	3889.05	4385.32	4238.51	3647.24	4402.87	3815.56	4100.93	3781.84	4141.02	4542.22	4501.34	3566.07	4087.86	3885.41	3934.75	4229.27	4517.05	4603.83	3960.49	4000.32	3781.22	3895.92	4253.05	3729.58	3988.42	4098.9	3632.2	3728.06	3772.1	3744.14	3736.5	4517.44	4487.22	4722.85	4590.8	4745.88	4751	4329.22	4128.51	5385.41	5708.33
	3950.65	3755.96	3860.99	3680.92	4076.83	4026.14	4216.64	3826.94	3881.93	4377.39	4228.97	3641.63	4393.83	3806.91	4091.44	3775.02	4133.74	4533.51	4490.85	3560.21	4078.09	3875.97	3928.02	4221.42	4507.69	4592.5	3953.7	3992.84	3774.81	3888.77	4243.76	3723.19	3980.81	4090.74	3625.95	3721.37	3765.45	3738.05	3729.88	4510.18	4480.59	4714.77	4582.23	4739.31	4741.84	4321.01	4123.05	5376.07	5697.48
	3942.89	3749.19	3854.32	3674.45	4069.5	4017.55	4208.02	3818.64	3874.87	4369.54	4219.53	3636.06	4384.88	3798.33	4082.03	3768.25	4126.52	4524.89	4480.46	3554.4	4068.41	3866.6	3921.35	4213.64	4498.42	4581.28	3946.96	3985.41	3768.44	3881.67	4234.54	3716.86	3973.26	4082.65	3619.75	3714.73	3758.86	3732.01	3723.32	4502.96	4474.01	4706.75	4573.72	4732.78	4732.74	4312.86	4117.63	5366.8	5686.7
	3935.2	3742.49	3847.71	3668.03	4062.24	4009.04	4199.48	3810.41	3867.87	4361.78	4210.17	3630.53	4376.03	3789.82	4072.7	3761.54	4119.36	4516.34	4470.17	3548.64	4058.82	3857.32	3914.75	4205.92	4489.23	4570.14	3940.28	3978.03	3762.12	3874.64	4225.4	3710.57	3965.77	4074.63	3613.59	3708.15	3752.32	3726.02	3716.81	4495.79	4467.47	4698.79	4565.27	4726.31	4723.71	4304.77	4112.27	5357.58	5676
	3927.58	3735.84	3841.16	3661.68	4055.05	4000.6	4191.02	3802.25	3860.93	4354.09	4200.9	3625.06	4367.26	3781.38	4063.46	3754.88	4112.28	4507.88	4459.97	3542.92	4049.32	3848.1	3908.21	4198.28	4480.12	4559.09	3933.65	3970.71	3755.84	3867.67	4216.34	3704.32	3958.34	4066.68	3607.49	3701.63	3745.83	3720.08	3710.36	4488.67	4460.98	4690.89	4556.88	4719.88	4714.75	4296.75	4106.95	5348.43	5665.36
	3920.02	3729.26	3834.67	3655.38	4047.93	3992.24	4182.64	3794.17	3854.06	4346.49	4191.71	3619.63	4358.58	3773.02	4054.29	3748.28	4105.25	4499.49	4449.87	3537.26	4039.9	3838.96	3901.73	4190.7	4471.1	4548.14	3927.07	3963.44	3749.61	3860.76	4207.34	3698.12	3950.97	4058.79	3601.44	3695.15	3739.4	3714.19	3703.95	4481.6	4454.55	4683.04	4548.55	4713.52	4705.85	4288.78	4101.67	5339.34	5654.8
	3912.52	3722.74	3828.24	3649.15	4040.88	3983.96	4174.34	3786.16	3847.25	4338.96	4182.61	3614.24	4349.99	3764.73	4045.21	3741.73	4098.3	4491.19	4439.87	3531.64	4030.57	3829.9	3895.32	4183.18	4462.15	4537.27	3920.55	3956.23	3743.42	3853.91	4198.43	3691.96	3943.67	4050.97	3595.43	3688.73	3733.02	3708.35	3697.61	4474.58	4448.15	4675.26	4540.28	4707.2	4697.01	4280.87	4096.45	5330.32	5644.32
	3905.1	3716.28	3821.88	3642.97	4033.89	3975.75	4166.13	3778.22	3840.5	4331.52	4173.6	3608.91	4341.48	3756.5	4036.21	3735.24	4091.41	4482.97	4429.97	3526.07	4021.32	3820.91	3888.96	4175.74	4453.29	4526.5	3914.08	3949.06	3737.28	3847.13	4189.58	3685.85	3936.42	4043.22	3589.48	3682.36	3726.69	3702.56	3691.31	4467.61	4441.81	4667.53	4532.07	4700.94	4688.25	4273.02	4091.27	5321.35	5633.9
	3897.73	3709.88	3815.57	3636.86	4026.98	3967.62	4157.99	3770.36	3833.81	4324.15	4164.67	3603.62	4333.07	3748.35	4027.28	3728.81	4084.58	4474.83	4420.16	3520.55	4012.16	3812	3882.67	4168.36	4444.51	4515.81	3907.67	3941.96	3731.19	3840.41	4180.81	3679.78	3929.24	4035.54	3583.57	3676.05	3720.42	3696.81	3685.07	4460.69	4435.52	4659.86	4523.91	4694.73	4679.54	4265.24	4086.13	5312.45	5623.56
	3890.43	3703.55	3809.33	3630.8	4020.14	3959.56	4149.94	3762.57	3827.18	4316.87	4155.83	3598.38	4324.74	3740.27	4018.44	3722.43	4077.82	4466.77	4410.45	3515.08	4003.08	3803.16	3876.45	4161.05	4435.81	4505.22	3901.31	3934.9	3725.14	3833.74	4172.12	3673.76	3922.11	4027.92	3577.71	3669.78	3714.2	3691.12	3678.88	4453.82	4429.27	4652.25	4515.81	4688.57	4670.91	4257.51	4081.05	5303.61	5613.28
	3883.2	3697.27	3803.15	3624.81	4013.37	3951.57	4141.96	3754.85	3820.62	4309.66	4147.07	3593.18	4316.5	3732.26	4009.68	3716.1	4071.12	4458.79	4400.83	3509.65	3994.08	3794.39	3870.28	4153.8	4427.19	4494.71	3895	3927.9	3719.14	3827.14	4163.5	3667.79	3915.05	4020.37	3571.91	3663.57	3708.03	3685.47	3672.74	4446.99	4423.07	4644.69	4507.77	4682.47	4662.33	4249.84	4076.01	5294.84	5603.09
	3876.03	3691.06	3797.03	3618.87	4006.66	3943.66	4134.06	3747.2	3814.11	4302.53	4138.39	3588.03	4308.35	3724.32	4000.99	3709.83	4064.49	4450.89	4391.31	3504.27	3985.17	3785.7	3864.17	4146.62	4418.65	4484.29	3888.75	3920.96	3713.18	3820.61	4154.95	3661.85	3908.05	4012.88	3566.15	3657.42	3701.92	3679.87	3666.65	4440.22	4416.91	4637.19	4499.79	4676.42	4653.83	4242.23	4071.01	5286.12	5592.96
	3868.92	3684.9	3790.97	3612.99	4000.03	3935.82	4126.25	3739.62	3807.67	4295.48	4129.8	3582.93	4300.28	3716.44	3992.39	3703.62	4057.93	4443.06	4381.89	3498.94	3976.34	3777.08	3858.13	4139.5	4410.2	4473.97	3882.55	3914.07	3707.27	3814.13	4146.47	3655.97	3901.1	4005.46	3560.44	3651.31	3695.86	3674.32	3660.62	4433.49	4410.81	4629.75	4491.87	4670.42	4645.38	4234.68	4066.07	5277.47	5582.9
	3861.88	3678.81	3784.96	3607.17	3993.46	3928.05	4118.51	3732.12	3801.29	4288.51	4121.29	3577.87	4292.3	3708.64	3983.86	3697.46	4051.43	4435.32	4372.56	3493.66	3967.6	3768.54	3852.15	4132.45	4401.82	4463.73	3876.4	3907.23	3701.4	3807.71	4138.07	3650.12	3894.22	3998.11	3554.77	3645.26	3689.85	3668.82	3654.63	4426.82	4404.75	4622.37	4484	4664.48	4637.01	4227.18	4061.17	5268.88	5572.92
	3854.9	3672.77	3779.02	3601.41	3986.96	3920.36	4110.85	3724.68	3794.97	4281.61	4112.87	3572.86	4284.4	3700.91	3975.42	3691.35	4044.99	4427.66	4363.32	3488.43	3958.93	3760.06	3846.23	4125.47	4393.52	4453.57	3870.31	3900.44	3695.58	3801.35	4129.74	3644.32	3887.39	3990.82	3549.16	3639.26	3683.89	3663.37	3648.7	4420.19	4398.74	4615.04	4476.19	4658.58	4628.69	4219.75	4056.31	5260.36	5563.01
	3847.98	3666.8	3773.14	3595.71	3980.53	3912.74	4103.27	3717.32	3788.71	4274.79	4104.53	3567.89	4276.59	3693.24	3967.05	3685.3	4038.61	4420.07	4354.18	3483.24	3950.35	3751.66	3840.37	4118.55	4385.3	4443.51	3864.26	3893.71	3689.8	3795.06	4121.48	3638.57	3880.63	3983.59	3543.6	3633.31	3677.99	3657.96	3642.82	4413.61	4392.77	4607.78	4468.44	4652.74	4620.44	4212.37	4051.5	5251.89	5553.17
	3841.13	3660.88	3767.32	3590.07	3974.17	3905.2	4095.77	3710.03	3782.51	4268.06	4096.27	3562.97	4268.87	3685.64	3958.75	3679.31	4032.3	4412.56	4345.13	3478.1	3941.85	3743.34	3834.57	4111.7	4377.16	4433.53	3858.28	3887.02	3684.07	3788.82	4113.29	3632.86	3873.92	3976.44	3538.08	3627.41	3672.14	3652.6	3637	4407.08	4386.86	4600.56	4460.75	4646.96	4612.25	4205.05	4046.74	5243.49	5543.4
	3834.34	3655.03	3761.56	3584.48	3967.87	3897.72	4088.34	3702.81	3776.37	4261.39	4088.09	3558.1	4261.23	3678.12	3950.54	3673.36	4026.06	4405.13	4336.18	3473.01	3933.44	3735.08	3828.83	4104.91	4369.1	4423.65	3852.34	3880.4	3678.38	3782.65	4105.18	3627.19	3867.27	3969.34	3532.61	3621.57	3666.34	3647.29	3631.22	4400.6	4380.99	4593.41	4453.11	4641.22	4604.13	4197.79	4042.03	5235.15	5533.71
	3827.61	3649.23	3755.85	3578.95	3961.64	3890.32	4081	3695.65	3770.29	4254.81	4080	3553.27	4253.67	3670.66	3942.4	3667.47	4019.87	4397.78	4327.31	3467.97	3925.1	3726.9	3823.15	4098.19	4361.12	4413.84	3846.46	3873.82	3672.74	3776.53	4097.14	3621.57	3860.68	3962.31	3527.19	3615.77	3660.59	3642.03	3625.49	4394.17	4375.16	4586.31	4445.53	4635.54	4596.07	4190.59	4037.36	5226.87	5524.08
	3820.95	3643.49	3750.21	3573.48	3955.48	3882.99	4073.73	3688.57	3764.27	4248.3	4071.98	3548.49	4246.2	3663.26	3934.34	3661.64	4013.75	4390.51	4318.54	3462.97	3916.84	3718.79	3817.54	4091.53	4353.22	4404.13	3840.63	3867.3	3667.14	3770.47	4089.17	3615.99	3854.16	3955.35	3521.82	3610.03	3654.89	3636.82	3619.82	4387.78	4369.39	4579.27	4438.01	4629.91	4588.08	4183.44	4032.74	5218.66	5514.53
	3814.35	3637.82	3744.62	3568.07	3949.38	3875.73	4066.53	3681.56	3758.32	4241.87	4064.05	3543.75	4238.81	3655.94	3926.36	3655.86	4007.7	4383.31	4309.87	3458.02	3908.67	3710.75	3811.98	4084.93	4345.39	4394.5	3834.85	3860.83	3661.59	3764.47	4081.27	3610.46	3847.68	3948.45	3516.49	3604.34	3649.24	3631.65	3614.19	4381.45	4363.66	4572.29	4430.55	4624.33	4580.14	4176.35	4028.17	5210.51	5505.05
	3807.81	3632.2	3739.1	3562.72	3943.35	3868.54	4059.41	3674.61	3752.42	4235.51	4056.2	3539.06	4231.51	3648.68	3918.45	3650.13	4001.7	4376.19	4301.28	3453.11	3900.57	3702.78	3806.48	4078.41	4337.65	4384.95	3829.12	3854.41	3656.08	3758.54	4073.45	3604.97	3841.27	3941.61	3511.22	3598.69	3643.65	3626.53	3608.62	4375.16	4357.97	4565.36	4423.14	4618.81	4572.27	4169.32	4023.64	5202.41	5495.64
	3801.33	3626.64	3733.63	3557.42	3937.39	3861.42	4052.37	3667.74	3746.58	4229.23	4048.43	3534.42	4224.29	3641.49	3910.62	3644.46	3995.77	4369.14	4292.79	3448.26	3892.56	3694.88	3801.04	4071.94	4329.98	4375.5	3823.45	3848.05	3650.62	3752.66	4065.69	3599.52	3834.92	3934.84	3505.99	3593.1	3638.11	3621.46	3603.1	4368.92	4352.34	4558.49	4415.78	4613.33	4564.47	4162.35	4019.16	5194.39	5486.3
	3794.91	3621.14	3728.22	3552.18	3931.5	3854.37	4045.41	3660.93	3740.8	4223.02	4040.74	3529.82	4217.15	3634.37	3902.87	3638.84	3989.91	4362.18	4284.39	3443.45	3884.62	3687.06	3795.67	4065.54	4322.39	4366.12	3817.83	3841.74	3645.2	3746.84	4058.01	3594.12	3828.62	3928.13	3500.8	3587.57	3632.61	3616.43	3597.62	4362.73	4346.75	4551.67	4408.49	4607.91	4556.72	4155.43	4014.73	5186.42	5477.03
	3788.55	3615.7	3722.87	3547	3925.67	3847.39	4038.52	3654.19	3735.08	4216.89	4033.13	3525.26	4210.1	3627.31	3895.19	3633.27	3984.1	4355.29	4276.08	3438.69	3876.77	3679.3	3790.35	4059.2	4314.88	4356.84	3812.26	3835.48	3639.83	3741.08	4050.39	3588.76	3822.38	3921.49	3495.67	3582.08	3627.17	3611.45	3592.2	4356.58	4341.21	4544.92	4401.25	4602.55	4549.04	4148.57	4010.34	5178.51	5467.84
	3782.26	3610.32	3717.57	3541.87	3919.9	3840.48	4031.71	3647.53	3729.42	4210.84	4025.6	3520.75	4203.13	3620.32	3887.58	3627.75	3978.36	4348.47	4267.86	3433.97	3868.99	3671.62	3785.09	4052.93	4307.44	4347.63	3806.74	3829.27	3634.5	3735.37	4042.85	3583.44	3816.2	3914.9	3490.58	3576.64	3621.78	3606.52	3586.82	4350.49	4335.71	4538.21	4394.06	4597.23	4541.42	4141.77	4006	5170.67	5458.71
	3776.02	3604.99	3712.34	3536.8	3914.21	3833.64	4024.97	3640.92	3723.82	4204.86	4018.15	3516.29	4196.24	3613.39	3880.05	3622.29	3972.68	4341.73	4259.73	3429.3	3861.29	3664	3779.89	4046.72	4300.09	4338.52	3801.27	3823.11	3629.22	3729.73	4035.38	3578.17	3810.08	3908.38	3485.54	3571.25	3616.44	3601.63	3581.5	4344.44	4330.26	4531.57	4386.94	4591.97	4533.86	4135.03	4001.7	5162.89	5449.66
	3769.85	3599.73	3707.16	3531.79	3908.57	3826.87	4018.31	3634.39	3718.28	4198.96	4010.78	3511.87	4189.44	3606.53	3872.6	3616.89	3967.06	4335.07	4251.7	3424.68	3853.67	3656.46	3774.75	4040.57	4292.81	4329.48	3795.86	3817.01	3623.98	3724.14	4027.97	3572.94	3804.02	3901.93	3480.55	3565.91	3611.15	3596.79	3576.23	4338.44	4324.86	4524.98	4379.86	4586.76	4526.37	4128.34	3997.46	5155.17	5440.68
	3763.74	3594.52	3702.04	3526.83	3903.01	3820.17	4011.72	3627.93	3712.79	4193.13	4003.49	3507.5	4182.71	3599.74	3865.22	3611.53	3961.5	4328.49	4243.75	3420.1	3846.13	3648.98	3769.67	4034.49	4285.6	4320.53	3790.5	3810.96	3618.78	3718.62	4020.64	3567.76	3798.01	3895.54	3475.6	3560.62	3605.92	3592	3571	4332.49	4319.5	4518.44	4372.85	4581.6	4518.93	4121.7	3993.26	5147.51	5431.77
	3757.69	3589.37	3696.97	3521.93	3897.5	3813.54	4005.2	3621.53	3707.37	4187.37	3996.28	3503.17	4176.07	3593.01	3857.91	3606.23	3956.01	4321.97	4235.89	3415.57	3838.66	3641.58	3764.65	4028.47	4278.48	4311.67	3785.18	3804.96	3613.63	3713.15	4013.38	3562.61	3792.06	3889.2	3470.71	3555.39	3600.73	3587.25	3565.82	4326.58	4314.19	4511.97	4365.89	4576.5	4511.56	4115.13	3989.1	5139.92	5422.93
	3751.69	3584.27	3691.97	3517.09	3892.07	3806.97	3998.76	3615.2	3702.01	4181.69	3989.15	3498.89	4169.51	3586.35	3850.68	3600.98	3950.57	4315.54	4228.12	3411.09	3831.27	3634.24	3759.68	4022.51	4271.42	4302.89	3779.92	3799.01	3608.53	3707.74	4006.19	3557.51	3786.17	3882.94	3465.85	3550.2	3595.59	3582.56	3560.7	4320.73	4308.93	4505.54	4358.98	4571.45	4504.25	4108.6	3984.99	5132.39	5414.16
	3745.76	3579.24	3687.02	3512.3	3886.69	3800.47	3992.4	3608.93	3696.7	4176.09	3982.09	3494.65	4163.03	3579.75	3843.52	3595.78	3945.2	4309.17	4220.44	3406.65	3823.96	3626.97	3754.78	4016.61	4264.45	4294.19	3774.71	3793.12	3603.47	3702.38	3999.07	3552.46	3780.33	3876.73	3461.05	3545.06	3590.5	3577.9	3555.62	4314.92	4303.71	4499.18	4352.13	4566.45	4497	4102.14	3980.93	5124.92	5405.46
	3739.89	3574.26	3682.12	3507.57	3881.38	3794.05	3986.1	3602.73	3691.45	4170.55	3975.11	3490.45	4156.63	3573.22	3836.44	3590.64	3939.89	4302.89	4212.85	3402.26	3816.73	3619.77	3749.93	4010.78	4257.55	4285.57	3769.55	3787.27	3598.45	3697.08	3992.01	3547.45	3774.55	3870.58	3456.29	3539.97	3585.46	3573.29	3550.59	4309.16	4298.53	4492.86	4345.34	4561.5	4489.81	4095.73	3976.92	5117.51	5396.84
	3734.08	3569.34	3677.29	3502.89	3876.14	3787.68	3979.88	3596.6	3686.26	4165.09	3968.21	3486.3	4150.31	3566.75	3829.43	3585.55	3934.64	4296.67	4205.34	3397.91	3809.57	3612.64	3745.14	4005.01	4250.73	4277.03	3764.45	3781.48	3593.47	3691.84	3985.03	3542.48	3768.83	3864.5	3451.58	3534.93	3580.47	3568.73	3545.61	4303.44	4293.41	4486.61	4338.6	4556.6	4482.69	4089.37	3972.95	5110.16	5388.28
	3728.32	3564.48	3672.51	3498.27	3870.96	3781.39	3973.74	3590.53	3681.13	4159.71	3961.39	3482.2	4144.07	3560.35	3822.49	3580.51	3929.45	4290.54	4197.93	3393.62	3802.48	3605.58	3740.41	3999.3	4243.98	4268.58	3759.39	3775.74	3588.54	3686.66	3978.11	3537.55	3763.17	3858.48	3446.91	3529.94	3575.53	3564.22	3540.67	4297.78	4288.33	4480.41	4331.92	4551.76	4475.62	4083.07	3969.02	5102.87	5379.8
	3722.63	3559.67	3667.78	3493.7	3865.84	3775.16	3967.66	3584.53	3676.05	4154.39	3954.64	3478.14	4137.92	3554.01	3815.62	3575.52	3924.33	4284.47	4190.6	3389.36	3795.48	3598.59	3735.74	3993.66	4237.31	4260.21	3754.38	3770.05	3583.66	3681.53	3971.27	3532.67	3757.56	3852.52	3442.29	3524.99	3570.64	3559.74	3535.79	4292.16	4283.29	4474.26	4325.29	4546.96	4468.62	4076.83	3965.15	5095.65	5371.38
	3716.99	3554.92	3663.12	3489.19	3860.79	3769	3961.66	3578.6	3671.03	4149.15	3947.97	3474.13	4131.84	3547.73	3808.82	3570.59	3919.26	4278.48	4183.36	3385.15	3788.54	3591.66	3731.12	3988.07	4230.71	4251.92	3749.43	3764.41	3578.82	3676.46	3964.49	3527.82	3752	3846.62	3437.72	3520.1	3565.8	3555.32	3530.95	4286.59	4278.3	4468.17	4318.72	4542.22	4461.67	4070.64	3961.31	5088.49	5363.04
	3711.41	3550.23	3658.5	3484.73	3855.8	3762.91	3955.73	3572.73	3666.08	4143.99	3941.37	3470.16	4125.84	3541.51	3802.1	3565.7	3914.25	4272.56	4176.2	3380.99	3781.68	3584.8	3726.56	3982.55	4224.19	4243.71	3744.52	3758.82	3574.02	3671.45	3957.78	3523.02	3746.51	3840.78	3433.19	3515.26	3561	3550.94	3526.16	4281.06	4273.36	4462.13	4312.2	4537.53	4454.79	4064.51	3957.53	5081.38	5354.76
	3705.89	3545.59	3653.95	3480.33	3850.88	3756.88	3949.87	3566.92	3661.17	4138.89	3934.85	3466.23	4119.92	3535.36	3795.45	3560.87	3909.3	4266.72	4169.13	3376.87	3774.9	3578.01	3722.06	3977.09	4217.74	4235.58	3739.66	3753.28	3569.26	3666.49	3951.14	3518.27	3741.06	3835	3428.7	3510.46	3556.26	3546.6	3521.42	4275.59	4268.46	4456.15	4305.73	4532.9	4447.96	4058.43	3953.79	5074.34	5346.56
	3700.43	3541.01	3649.45	3475.98	3846.01	3750.91	3944.08	3561.18	3656.33	4133.86	3928.41	3462.35	4114.07	3529.27	3788.86	3556.09	3904.42	4260.94	4162.15	3372.8	3768.19	3571.28	3717.62	3971.69	4211.37	4227.53	3734.86	3747.8	3564.55	3661.58	3944.56	3513.55	3735.68	3829.28	3424.27	3505.71	3551.56	3542.31	3516.73	4270.16	4263.61	4450.22	4299.32	4528.31	4441.2	4052.4	3950.09	5067.37	5338.42
	3695.03	3536.48	3645	3471.69	3841.21	3745.01	3938.36	3555.5	3651.54	4128.91	3922.04	3458.51	4108.31	3523.25	3782.35	3551.36	3899.59	4255.25	4155.25	3368.78	3761.55	3564.62	3713.23	3966.35	4205.07	4219.57	3730.1	3742.36	3559.88	3656.73	3938.06	3508.88	3730.35	3823.62	3419.88	3501.01	3546.91	3538.07	3512.08	4264.78	4258.8	4444.35	4292.97	4523.77	4434.5	4046.43	3946.44	5060.45	5330.36
	3689.68	3532.01	3640.61	3467.45	3836.47	3739.18	3932.72	3549.88	3646.81	4124.03	3915.75	3454.72	4102.62	3517.28	3775.91	3546.68	3894.82	4249.62	4148.44	3364.79	3754.99	3558.03	3708.9	3961.07	4198.84	4211.68	3725.39	3736.98	3555.26	3651.94	3931.62	3504.25	3725.07	3818.02	3415.53	3496.36	3542.31	3533.86	3507.48	4259.44	4254.04	4438.53	4286.67	4519.29	4427.85	4040.51	3942.84	5053.59	5322.36
	3684.4	3527.59	3636.28	3463.26	3831.8	3733.41	3927.14	3544.33	3642.14	4119.22	3909.53	3450.97	4097.01	3511.38	3769.54	3542.05	3890.11	4244.07	4141.71	3360.86	3748.5	3551.5	3704.62	3955.86	4192.69	4203.87	3720.73	3731.65	3550.67	3647.2	3925.25	3499.67	3719.85	3812.48	3411.23	3491.75	3537.76	3529.71	3502.93	4254.15	4249.32	4432.77	4280.43	4514.86	4421.27	4034.65	3939.28	5046.8	5314.43
	3679.17	3523.23	3632	3459.12	3827.18	3727.71	3921.63	3538.84	3637.52	4114.48	3903.38	3447.27	4091.48	3505.54	3763.24	3537.48	3885.47	4238.58	4135.07	3356.97	3742.08	3545.04	3700.4	3950.7	4186.6	4196.14	3716.13	3726.36	3546.13	3642.52	3918.94	3495.12	3714.69	3807	3406.97	3487.19	3533.25	3525.59	3498.43	4248.91	4244.65	4427.06	4274.23	4510.48	4414.75	4028.84	3935.77	5040.06	5306.58
	3673.99	3518.93	3627.77	3455.04	3822.63	3722.07	3916.2	3533.41	3632.96	4109.81	3897.31	3443.61	4086.03	3499.76	3757.01	3532.95	3880.88	4233.17	4128.51	3353.12	3735.73	3538.64	3696.24	3945.6	4180.6	4188.48	3711.57	3721.13	3541.64	3637.89	3912.7	3490.62	3709.57	3801.57	3402.76	3482.68	3528.79	3521.52	3493.97	4243.72	4240.03	4421.4	4268.1	4506.15	4408.28	4023.08	3932.3	5033.39	5298.79
	3668.88	3514.68	3623.6	3451.02	3818.14	3716.49	3910.83	3528.05	3628.46	4105.22	3891.31	3439.99	4080.65	3494.04	3750.85	3528.48	3876.34	4227.84	4122.04	3349.32	3729.46	3532.31	3692.13	3940.57	4174.66	4180.91	3707.06	3715.95	3537.18	3633.32	3906.53	3486.16	3704.52	3796.21	3398.6	3478.22	3524.38	3517.5	3489.56	4238.57	4235.45	4415.79	4262.01	4501.87	4401.88	4017.38	3928.87	5026.78	5291.07
	3663.82	3510.49	3619.48	3447.04	3813.71	3710.98	3905.53	3522.74	3624.01	4100.69	3885.39	3436.42	4075.35	3488.39	3744.75	3524.05	3871.87	4222.57	4115.64	3345.56	3723.25	3526.05	3688.08	3935.59	4168.8	4173.41	3702.6	3710.82	3532.77	3628.79	3900.43	3481.74	3699.52	3790.9	3394.48	3473.8	3520.02	3513.52	3485.19	4233.47	4230.91	4410.24	4255.99	4497.64	4395.53	4011.73	3925.49	5020.23	5283.43
	3658.81	3506.35	3615.42	3443.12	3809.34	3705.53	3900.3	3517.5	3619.62	4096.23	3879.53	3432.89	4070.13	3482.79	3738.73	3519.68	3867.46	4217.37	4109.34	3341.85	3717.12	3519.85	3684.08	3930.68	4163.01	4166	3698.19	3705.74	3528.4	3624.33	3894.39	3477.36	3694.57	3785.65	3390.4	3469.44	3515.7	3509.58	3480.87	4228.42	4226.42	4404.75	4250.01	4493.46	4389.24	4006.13	3922.16	5013.74	5275.85
	3653.87	3502.26	3611.41	3439.25	3805.04	3700.14	3895.14	3512.32	3615.28	4091.84	3873.75	3429.41	4064.98	3477.25	3732.77	3515.36	3863.1	4212.25	4103.11	3338.18	3711.06	3513.71	3680.14	3925.82	4157.29	4158.66	3693.82	3700.71	3524.08	3619.92	3888.41	3473.02	3689.68	3780.47	3386.37	3465.11	3511.43	3505.69	3476.6	4223.41	4221.97	4399.31	4244.09	4489.34	4383.01	4000.59	3918.87	5007.31	5268.34
	3648.98	3498.23	3607.46	3435.43	3800.79	3694.82	3890.05	3507.21	3611	4087.53	3868.05	3425.97	4059.91	3471.78	3726.88	3511.08	3858.81	4207.2	4096.97	3334.55	3705.07	3507.64	3676.26	3921.03	4151.65	4151.39	3689.51	3695.73	3519.79	3615.56	3882.51	3468.73	3684.84	3775.33	3382.38	3460.84	3507.2	3501.84	3472.37	4218.45	4217.57	4393.92	4238.23	4485.26	4376.84	3995.1	3915.63	5000.94	5260.9
	3644.14	3494.25	3603.56	3431.67	3796.61	3689.55	3885.02	3502.15	3606.78	4083.28	3862.41	3422.57	4054.92	3466.36	3721.06	3506.86	3854.57	4202.21	4090.91	3330.97	3699.15	3501.63	3672.43	3916.29	4146.08	4144.21	3685.24	3690.8	3515.55	3611.25	3876.67	3464.48	3680.05	3770.26	3378.44	3456.61	3503.03	3498.03	3468.19	4213.54	4213.21	4388.58	4232.41	4481.24	4370.73	3989.66	3912.43	4994.63	5253.53
	3639.36	3490.33	3599.71	3427.95	3792.48	3684.36	3880.06	3497.15	3602.61	4079.1	3856.85	3419.22	4050	3461.01	3715.31	3502.69	3850.39	4197.3	4084.93	3327.44	3693.3	3495.69	3668.65	3911.61	4140.57	4137.1	3681.02	3685.92	3511.35	3607	3870.89	3460.27	3675.32	3765.24	3374.54	3452.43	3498.89	3494.27	3464.06	4208.67	4208.9	4383.29	4226.65	4477.26	4364.68	3984.27	3909.27	4988.39	5246.22
	3634.64	3486.46	3595.92	3424.29	3788.42	3679.22	3875.17	3492.22	3598.5	4074.99	3851.36	3415.91	4045.15	3455.71	3709.62	3498.56	3846.27	4192.46	4079.03	3323.95	3687.52	3489.81	3664.93	3906.99	4135.14	4130.06	3676.86	3681.09	3507.19	3602.8	3865.18	3456.1	3670.64	3760.28	3370.69	3448.29	3494.81	3490.55	3459.97	4203.85	4204.63	4378.06	4220.95	4473.34	4358.69	3978.94	3906.16	4982.2	5238.99
	3629.97	3482.65	3592.18	3420.68	3784.42	3674.14	3870.35	3487.34	3594.44	4070.95	3845.94	3412.65	4040.38	3450.47	3704	3494.49	3842.2	4187.69	4073.22	3320.5	3681.81	3483.99	3661.26	3902.44	4129.78	4123.11	3672.73	3676.31	3503.08	3598.65	3859.53	3451.97	3666.02	3755.38	3366.88	3444.2	3490.77	3486.87	3455.93	4199.08	4200.41	4372.89	4215.3	4469.46	4352.75	3973.66	3903.09	4976.08	5231.82
	3625.36	3478.89	3588.49	3417.13	3780.48	3669.13	3865.6	3482.53	3590.44	4066.98	3840.59	3409.43	4035.69	3445.29	3698.45	3490.47	3838.2	4182.99	4067.48	3317.1	3676.17	3478.23	3657.65	3897.94	4124.5	4116.22	3668.66	3671.58	3499	3594.55	3853.95	3447.88	3661.45	3750.54	3363.11	3440.16	3486.77	3483.23	3451.93	4194.35	4196.23	4367.76	4209.7	4465.64	4346.87	3968.43	3900.07	4970.01	5224.73
	3620.8	3475.18	3584.86	3413.62	3776.59	3664.18	3860.91	3477.77	3586.5	4063.07	3835.31	3406.25	4031.07	3440.17	3692.96	3486.49	3834.25	4178.36	4061.83	3313.74	3670.59	3472.54	3654.1	3893.5	4119.28	4109.42	3664.64	3666.9	3494.97	3590.51	3848.44	3443.84	3656.93	3745.75	3359.39	3436.16	3482.82	3479.64	3447.98	4189.67	4192.09	4362.69	4204.15	4461.87	4341.06	3963.25	3897.09	4964.01	5217.7
	3616.3	3471.53	3581.27	3410.16	3772.77	3659.29	3856.29	3473.07	3582.61	4059.24	3830.1	3403.12	4026.52	3435.11	3687.54	3482.57	3830.35	4173.8	4056.25	3310.42	3665.09	3466.92	3650.59	3889.12	4114.13	4102.69	3660.66	3662.27	3490.98	3586.52	3842.99	3439.83	3652.47	3741.01	3355.71	3432.21	3478.92	3476.09	3444.07	4185.04	4188	4357.67	4198.66	4458.15	4335.29	3958.12	3894.16	4958.07	5210.74
	3611.85	3467.93	3577.75	3406.76	3769.01	3654.46	3851.73	3468.44	3578.77	4055.47	3824.96	3400.03	4022.05	3430.11	3682.19	3478.7	3826.52	4169.31	4050.76	3307.15	3659.65	3461.35	3647.14	3884.79	4109.06	4096.03	3656.73	3657.68	3487.03	3582.58	3837.6	3435.87	3648.05	3736.34	3352.08	3428.3	3475.06	3472.59	3440.21	4180.45	4183.95	4352.7	4193.22	4454.48	4329.59	3953.05	3891.27	4952.18	5203.85
	3607.46	3464.38	3574.27	3403.41	3765.3	3649.69	3847.24	3463.86	3574.99	4051.78	3819.89	3396.98	4017.65	3425.17	3676.9	3474.87	3822.74	4164.89	4045.35	3303.92	3654.28	3455.85	3643.75	3880.53	4104.05	4089.45	3652.85	3653.15	3483.13	3578.7	3832.28	3431.95	3643.69	3731.72	3348.49	3424.44	3471.25	3469.12	3436.39	4175.91	4179.95	4347.78	4187.84	4450.85	4323.95	3948.03	3888.42	4946.36	5197.02
	3603.12	3460.88	3570.85	3400.1	3761.66	3644.98	3842.82	3459.34	3571.27	4048.15	3814.89	3393.98	4013.33	3420.28	3671.68	3471.09	3819.02	4160.53	4040.02	3300.73	3648.98	3450.41	3640.41	3876.32	4099.11	4082.94	3649.02	3648.67	3479.26	3574.86	3827.02	3428.07	3639.39	3727.15	3344.94	3420.62	3467.48	3465.7	3432.62	4171.42	4175.99	4342.92	4182.51	4447.28	4318.36	3943.06	3885.62	4940.6	5190.27
	3598.84	3457.44	3567.48	3396.85	3758.07	3640.33	3838.46	3454.88	3567.6	4044.58	3809.97	3391.02	4009.07	3415.45	3666.52	3467.37	3815.36	4156.25	4034.76	3297.59	3643.75	3445.03	3637.12	3872.17	4094.25	4076.51	3645.23	3644.24	3475.44	3571.08	3821.83	3424.23	3635.13	3722.65	3341.44	3416.85	3463.75	3462.32	3428.89	4166.97	4172.08	4338.11	4177.23	4443.76	4312.83	3938.14	3882.86	4934.9	5183.58
	3594.61	3454.05	3564.16	3393.65	3754.55	3635.74	3834.17	3450.48	3563.98	4041.09	3805.11	3388.11	4004.9	3410.68	3661.43	3463.69	3811.75	4152.04	4029.59	3294.5	3638.58	3439.71	3633.88	3868.08	4089.45	4070.15	3641.49	3639.85	3471.66	3567.35	3816.7	3420.43	3630.93	3718.19	3337.98	3413.13	3460.08	3458.98	3425.21	4162.57	4168.21	4333.35	4172	4440.29	4307.35	3933.27	3880.14	4929.26	5176.96
	3590.43	3450.72	3560.89	3390.5	3751.08	3631.21	3829.94	3446.13	3560.42	4037.66	3800.32	3385.24	4000.79	3405.97	3656.4	3460.06	3808.2	4147.89	4024.49	3291.44	3633.48	3434.46	3630.7	3864.05	4084.72	4063.87	3637.8	3635.52	3467.91	3563.66	3811.63	3416.67	3626.78	3713.8	3334.56	3409.45	3456.44	3455.68	3421.57	4158.21	4164.38	4328.64	4166.83	4436.87	4301.94	3928.45	3877.47	4923.68	5170.41
	3586.31	3447.43	3557.68	3387.4	3747.67	3626.74	3825.77	3441.84	3556.92	4034.3	3795.59	3382.41	3996.76	3401.31	3651.44	3456.48	3804.71	4143.82	4019.48	3288.43	3628.45	3429.26	3627.57	3860.08	4080.07	4057.65	3634.15	3631.23	3464.21	3560.04	3806.63	3412.95	3622.69	3709.45	3331.19	3405.81	3452.85	3452.43	3417.97	4153.9	4160.6	4323.98	4161.71	4433.5	4296.58	3923.68	3874.84	4918.16	5163.93
	3582.24	3444.2	3554.52	3384.35	3744.32	3622.33	3821.68	3437.62	3553.46	4031.01	3790.94	3379.63	3992.8	3396.71	3646.54	3452.95	3801.27	4139.81	4014.54	3285.46	3623.49	3424.13	3624.5	3856.16	4075.48	4051.52	3630.56	3627	3460.56	3556.46	3801.69	3409.27	3618.64	3705.17	3327.86	3402.22	3449.3	3449.22	3414.42	4149.64	4156.86	4319.38	4156.64	4430.18	4291.28	3918.97	3872.26	4912.7	5157.52
	3578.23	3441.02	3551.41	3381.35	3741.03	3617.97	3817.64	3433.44	3550.07	4027.78	3786.36	3376.89	3988.92	3392.17	3641.7	3449.47	3797.89	4135.87	4009.68	3282.54	3618.59	3419.06	3621.48	3852.3	4070.96	4045.45	3627.01	3622.81	3456.94	3552.93	3796.81	3405.64	3614.65	3700.93	3324.57	3398.68	3445.8	3446.05	3410.92	4145.42	4153.17	4314.82	4151.63	4426.91	4286.03	3914.3	3869.72	4907.3	5151.17
	3574.26	3437.9	3548.35	3378.4	3737.8	3613.68	3813.67	3429.33	3546.72	4024.62	3781.84	3374.19	3985.1	3387.69	3636.93	3446.03	3794.56	4132	4004.9	3279.65	3613.75	3414.05	3618.51	3848.5	4066.51	4039.46	3623.5	3618.67	3453.36	3549.45	3792	3402.04	3610.71	3696.76	3321.33	3395.18	3442.34	3442.92	3407.46	4141.25	4149.52	4310.32	4146.67	4423.68	4280.85	3909.68	3867.22	4901.96	5144.89
	3570.36	3434.82	3545.34	3375.5	3734.63	3609.45	3809.77	3425.27	3543.44	4021.53	3777.39	3371.54	3981.36	3383.26	3632.23	3442.65	3791.29	4128.2	4000.19	3276.81	3608.98	3409.1	3615.59	3844.76	4062.13	4033.54	3620.04	3614.59	3449.83	3546.02	3787.25	3398.49	3606.82	3692.63	3318.13	3391.72	3438.93	3439.83	3404.04	4137.12	4145.91	4305.87	4141.76	4420.51	4275.72	3905.12	3864.77	4896.69	5138.68
	3566.5	3431.8	3542.39	3372.65	3731.51	3605.27	3805.93	3421.27	3540.2	4018.51	3773.01	3368.93	3977.69	3378.88	3627.58	3439.31	3788.08	4124.46	3995.57	3274.02	3604.28	3404.21	3612.73	3841.08	4057.82	4027.69	3616.63	3610.55	3446.33	3542.65	3782.56	3394.97	3602.98	3688.56	3314.97	3388.31	3435.55	3436.78	3400.67	4133.05	4142.34	4301.47	4136.9	4417.39	4270.64	3900.61	3862.36	4891.47	5132.54
	3562.7	3428.83	3539.48	3369.85	3728.45	3601.15	3802.15	3417.33	3537.02	4015.55	3768.69	3366.36	3974.1	3374.57	3623	3436.03	3784.93	4120.8	3991.02	3271.27	3599.64	3399.38	3609.92	3837.45	4053.58	4021.92	3613.27	3606.56	3442.88	3539.32	3777.94	3391.5	3599.2	3684.55	3311.85	3384.94	3432.23	3433.78	3397.34	4129.01	4138.82	4297.12	4132.1	4414.32	4265.63	3896.14	3859.99	4886.31	5126.46
	3558.95	3425.91	3536.63	3367.1	3725.45	3597.09	3798.43	3413.44	3533.89	4012.65	3764.45	3363.84	3970.57	3370.31	3618.49	3432.79	3781.82	4117.2	3986.55	3268.56	3595.07	3394.61	3607.16	3833.88	4049.4	4016.21	3609.95	3602.61	3439.46	3536.04	3773.38	3388.06	3595.46	3680.59	3308.78	3381.61	3428.94	3430.81	3394.05	4125.03	4135.35	4292.83	4127.35	4411.3	4260.66	3891.73	3857.67	4881.21	5120.45
	3555.25	3423.04	3533.83	3364.39	3722.51	3593.09	3794.78	3409.61	3530.82	4009.83	3760.27	3361.36	3967.12	3366.1	3614.03	3429.6	3778.78	4113.67	3982.15	3265.89	3590.56	3389.9	3604.45	3830.36	4045.29	4010.58	3606.68	3598.72	3436.09	3532.81	3768.88	3384.67	3591.78	3676.68	3305.75	3378.33	3425.7	3427.89	3390.81	4121.09	4131.92	4288.58	4122.65	4408.32	4255.76	3887.36	3855.39	4876.18	5114.51
	3551.61	3420.23	3531.08	3361.74	3719.63	3589.15	3791.2	3405.83	3527.8	4007.07	3756.16	3358.92	3963.73	3361.95	3609.64	3426.45	3775.79	4110.21	3977.83	3263.26	3586.12	3385.25	3601.8	3826.9	4041.26	4005.02	3603.46	3594.88	3432.76	3529.64	3764.44	3381.32	3588.15	3672.83	3302.76	3375.1	3422.5	3425	3387.61	4117.19	4128.53	4284.39	4118	4405.4	4250.91	3883.05	3853.15	4871.2	5108.64
	3548.02	3417.46	3528.38	3359.13	3716.8	3585.26	3787.67	3402.11	3524.84	4004.37	3752.11	3356.53	3960.42	3357.86	3605.31	3423.36	3772.86	4106.81	3973.59	3260.68	3581.74	3380.66	3599.2	3823.5	4037.29	3999.53	3600.28	3591.08	3429.47	3526.51	3760.07	3378.01	3584.57	3669.03	3299.82	3371.9	3419.34	3422.16	3384.45	4113.34	4125.18	4280.24	4113.41	4402.53	4246.12	3878.78	3850.96	4866.28	5102.83
	3544.48	3414.75	3525.73	3356.58	3714.03	3581.43	3784.21	3398.44	3521.93	4001.74	3748.13	3354.18	3957.18	3353.82	3601.05	3420.31	3769.98	4103.48	3969.43	3258.14	3577.42	3376.13	3596.65	3820.16	4033.38	3994.11	3597.15	3587.34	3426.22	3523.43	3755.76	3374.73	3581.04	3665.28	3296.91	3368.76	3416.23	3419.36	3381.34	4109.54	4121.88	4276.15	4108.87	4399.7	4241.39	3874.57	3848.81	4861.43	5097.09
	3540.99	3412.09	3523.14	3354.07	3711.32	3577.66	3780.81	3394.83	3519.07	3999.18	3744.22	3351.87	3954.01	3349.84	3596.84	3417.31	3767.15	4100.22	3965.34	3255.65	3573.17	3371.66	3594.15	3816.87	4029.55	3988.77	3594.07	3583.64	3423.01	3520.4	3751.51	3371.5	3577.56	3661.59	3294.05	3365.65	3413.16	3416.6	3378.27	4105.78	4118.62	4272.11	4104.38	4396.93	4236.71	3870.4	3846.7	4856.63	5091.42
	3537.56	3409.48	3520.59	3351.61	3708.66	3573.94	3777.47	3391.28	3516.27	3996.68	3740.37	3349.61	3950.92	3345.91	3592.7	3414.36	3764.39	4097.03	3961.33	3253.19	3568.99	3367.25	3591.71	3813.65	4025.78	3983.49	3591.03	3579.99	3419.84	3517.42	3747.32	3368.31	3574.13	3657.95	3291.23	3362.59	3410.13	3413.88	3375.25	4102.07	4115.4	4268.12	4099.94	4394.21	4232.08	3866.29	3844.64	4851.9	5085.82
	3534.17	3406.92	3518.1	3349.2	3706.07	3570.29	3774.2	3387.78	3513.52	3994.25	3736.59	3347.39	3947.89	3342.03	3588.62	3411.46	3761.67	4093.91	3957.39	3250.78	3564.86	3362.9	3589.31	3810.47	4022.09	3978.28	3588.03	3576.39	3416.71	3514.49	3743.2	3365.16	3570.76	3654.36	3288.46	3359.57	3407.15	3411.2	3372.26	4098.41	4112.23	4264.18	4095.56	4391.53	4227.52	3862.22	3842.62	4847.22	5080.28
	3530.84	3404.41	3515.65	3346.84	3703.53	3566.68	3770.98	3384.33	3510.82	3991.88	3732.88	3345.21	3944.93	3338.21	3584.6	3408.6	3759.02	4090.85	3953.53	3248.41	3560.8	3358.61	3586.97	3807.36	4018.45	3973.15	3585.09	3572.84	3413.62	3511.6	3739.13	3362.05	3567.43	3650.83	3285.73	3356.6	3404.2	3408.56	3369.32	4094.79	4109.1	4260.29	4091.23	4388.9	4223.01	3858.2	3840.64	4842.61	5074.81
	3527.56	3401.95	3513.26	3344.53	3701.04	3563.14	3767.83	3380.94	3508.18	3989.58	3729.23	3343.08	3942.04	3334.45	3580.64	3405.8	3756.41	4087.86	3949.74	3246.08	3556.8	3354.37	3584.68	3804.3	4014.89	3968.08	3582.19	3569.34	3410.57	3508.77	3735.13	3358.98	3564.16	3647.35	3283.03	3353.66	3401.3	3405.96	3366.42	4091.22	4106.02	4256.45	4086.95	4386.33	4218.55	3854.23	3838.7	4838.05	5069.41
	3524.34	3399.54	3510.91	3342.27	3698.62	3559.65	3764.74	3377.61	3505.59	3987.35	3725.64	3340.99	3939.23	3330.74	3576.75	3403.04	3753.86	4084.93	3946.03	3243.8	3552.87	3350.2	3582.44	3801.29	4011.39	3963.09	3579.33	3565.88	3407.56	3505.98	3731.19	3355.94	3560.93	3643.92	3280.38	3350.78	3398.44	3403.4	3363.57	4087.69	4102.97	4252.66	4082.72	4383.8	4214.15	3850.31	3836.81	4833.56	5064.08
	3521.16	3397.19	3508.62	3340.05	3696.25	3556.22	3761.71	3374.33	3503.05	3985.18	3722.13	3338.94	3936.48	3327.08	3572.91	3400.33	3751.37	4082.08	3942.4	3241.56	3549	3346.08	3580.25	3798.34	4007.96	3958.16	3576.52	3562.48	3404.59	3503.25	3727.31	3352.95	3557.76	3640.55	3277.78	3347.93	3395.63	3400.88	3360.76	4084.21	4099.97	4248.92	4078.54	4381.32	4209.81	3846.44	3834.96	4829.13	5058.81
	3518.04	3394.88	3506.38	3337.88	3693.93	3552.84	3758.75	3371.1	3500.57	3983.07	3718.67	3336.94	3933.81	3323.48	3569.14	3397.66	3748.93	4079.28	3938.84	3239.36	3545.19	3342.02	3578.12	3795.45	4004.6	3953.31	3573.76	3559.12	3401.66	3500.56	3723.49	3350	3554.63	3637.22	3275.21	3345.13	3392.85	3398.4	3357.99	4080.78	4097.02	4245.23	4074.42	4378.9	4205.52	3842.62	3833.15	4824.75	5053.61
	3514.96	3392.63	3504.18	3335.76	3691.68	3549.52	3755.84	3367.93	3498.14	3981.03	3715.28	3334.98	3931.2	3319.93	3565.43	3395.05	3746.55	4076.56	3935.35	3237.2	3541.44	3338.02	3576.03	3792.62	4001.31	3948.52	3571.04	3555.81	3398.77	3497.92	3719.73	3347.09	3551.56	3633.95	3272.69	3342.37	3390.12	3395.96	3355.26	4077.39	4094.1	4241.59	4070.35	4376.52	4201.29	3838.85	3831.39	4820.44	5048.48
	3511.94	3390.42	3502.04	3333.69	3689.48	3546.25	3753	3364.81	3495.77	3979.06	3711.96	3333.07	3928.66	3316.44	3561.77	3392.48	3744.22	4073.9	3931.94	3235.08	3537.75	3334.08	3574	3789.84	3998.08	3943.8	3568.37	3552.55	3395.92	3495.32	3716.04	3344.22	3548.54	3630.73	3270.21	3339.65	3387.43	3393.56	3352.58	4074.04	4091.23	4238	4066.33	4374.19	4197.11	3835.12	3829.67	4816.19	5043.41
	3508.97	3388.27	3499.95	3331.66	3687.34	3543.04	3750.21	3361.74	3493.44	3977.14	3708.7	3331.19	3926.2	3313	3558.18	3389.96	3741.95	4071.31	3928.6	3233.01	3534.13	3330.2	3572.01	3787.12	3994.92	3939.15	3565.74	3549.34	3393.11	3492.78	3712.41	3341.39	3545.56	3627.57	3267.77	3336.98	3384.78	3391.2	3349.94	4070.75	4088.41	4234.46	4062.36	4371.91	4192.99	3831.45	3827.99	4811.99	5038.41
	3506.05	3386.17	3497.9	3329.69	3685.25	3539.89	3747.49	3358.73	3491.18	3975.3	3705.51	3329.37	3923.8	3309.61	3554.65	3387.48	3739.73	4068.79	3925.34	3230.98	3530.57	3326.37	3570.08	3784.45	3991.82	3934.57	3563.16	3546.18	3390.34	3490.28	3708.83	3338.59	3542.64	3624.45	3265.37	3334.35	3382.17	3388.88	3347.34	4067.5	4085.62	4230.97	4058.45	4369.68	4188.92	3827.82	3826.35	4807.86	5033.48
	3503.18	3384.12	3495.91	3327.76	3683.22	3536.79	3744.83	3355.77	3488.96	3973.52	3702.38	3327.58	3921.47	3306.27	3551.18	3385.06	3737.56	4066.33	3922.15	3228.99	3527.07	3322.6	3568.2	3781.84	3988.8	3930.06	3560.62	3543.06	3387.61	3487.83	3705.32	3335.84	3539.77	3621.39	3263.01	3331.76	3379.6	3386.6	3344.78	4064.29	4082.88	4227.53	4054.58	4367.5	4184.91	3824.24	3824.76	4803.79	5028.61
	3500.36	3382.11	3493.97	3325.87	3681.24	3533.74	3742.23	3352.86	3486.8	3971.8	3699.31	3325.84	3919.22	3302.99	3547.77	3382.68	3735.45	4063.94	3919.04	3227.05	3523.63	3318.89	3566.37	3779.28	3985.83	3925.62	3558.13	3539.99	3384.92	3485.43	3701.87	3333.13	3536.94	3618.38	3260.7	3329.21	3377.08	3384.36	3342.26	4061.13	4080.18	4224.14	4050.77	4365.36	4180.95	3820.71	3823.21	4799.78	5023.82
	3497.59	3380.16	3492.07	3324.04	3679.33	3530.75	3739.69	3350.01	3484.69	3970.15	3696.31	3324.14	3917.03	3299.77	3544.41	3380.35	3733.4	4061.61	3916	3225.14	3520.25	3315.24	3564.59	3776.78	3982.94	3921.25	3555.69	3536.98	3382.27	3483.08	3698.48	3330.46	3534.17	3615.42	3258.42	3326.71	3374.59	3382.16	3339.79	4058.02	4077.53	4220.81	4047.01	4363.28	4177.05	3817.23	3821.7	4795.83	5019.08
	3494.87	3378.26	3490.23	3322.25	3677.46	3527.81	3737.2	3347.2	3482.63	3968.56	3693.37	3322.48	3914.91	3296.59	3541.12	3378.06	3731.4	4059.36	3913.03	3223.28	3516.93	3311.64	3562.86	3774.34	3980.11	3916.94	3553.29	3534.01	3379.66	3480.77	3695.15	3327.83	3531.45	3612.51	3256.19	3324.25	3372.15	3380	3337.36	4054.95	4074.92	4217.52	4043.3	4361.25	4173.21	3813.79	3820.23	4791.93	5014.42
	3492.21	3376.41	3488.44	3320.51	3675.66	3524.93	3734.78	3344.46	3480.62	3967.03	3690.5	3320.87	3912.86	3293.47	3537.89	3375.82	3729.45	4057.16	3910.14	3221.46	3513.68	3308.1	3561.19	3771.95	3977.35	3912.7	3550.93	3531.08	3377.09	3478.51	3691.88	3325.23	3528.77	3609.65	3254	3321.83	3369.74	3377.88	3334.97	4051.93	4072.35	4214.28	4039.65	4359.26	4169.41	3810.41	3818.81	4788.1	5009.82
	3489.59	3374.6	3486.69	3318.82	3673.91	3522.11	3732.42	3341.76	3478.67	3965.57	3687.69	3319.3	3910.88	3290.4	3534.72	3373.63	3727.55	4055.04	3907.32	3219.68	3510.48	3304.62	3559.56	3769.62	3974.65	3908.53	3548.62	3528.21	3374.56	3476.3	3688.67	3322.68	3526.15	3606.84	3251.85	3319.45	3367.38	3375.79	3332.62	4048.95	4069.82	4211.09	4036.04	4357.33	4165.68	3807.07	3817.43	4784.33	5005.29
	3487.02	3372.85	3485	3317.17	3672.21	3519.33	3730.12	3339.12	3476.77	3964.18	3684.94	3317.78	3908.96	3287.38	3531.6	3371.49	3725.71	4052.97	3904.57	3217.94	3507.34	3301.19	3557.98	3767.34	3972.02	3904.43	3546.36	3525.38	3372.07	3474.13	3685.52	3320.16	3523.57	3604.09	3249.74	3317.12	3365.06	3373.75	3330.31	4046.02	4067.34	4207.95	4032.49	4355.44	4162	3803.78	3816.09	4780.62	5000.83
	3484.51	3371.15	3483.35	3315.58	3670.57	3516.61	3727.88	3336.52	3474.93	3962.84	3682.25	3316.29	3907.12	3284.41	3528.55	3369.39	3723.93	4050.98	3901.9	3216.25	3504.27	3297.82	3556.45	3765.12	3969.45	3900.39	3544.14	3522.6	3369.61	3472.01	3682.43	3317.69	3521.05	3601.38	3247.68	3314.82	3362.78	3371.75	3328.05	4043.13	4064.9	4204.86	4028.98	4353.6	4158.37	3800.53	3814.79	4776.97	4996.43
	3482.04	3369.49	3481.76	3314.02	3668.98	3513.95	3725.69	3333.98	3473.13	3961.57	3679.63	3314.86	3905.34	3281.5	3525.55	3367.34	3722.2	4049.05	3899.3	3214.59	3501.25	3294.5	3554.98	3762.95	3966.95	3896.43	3541.96	3519.87	3367.2	3469.94	3679.4	3315.25	3518.57	3598.73	3245.65	3312.57	3360.54	3369.78	3325.82	4040.29	4062.5	4201.81	4025.53	4351.81	4154.8	3797.34	3813.53	4773.38	4992.1
	3479.62	3367.89	3480.21	3312.52	3667.45	3511.34	3723.57	3331.49	3471.39	3960.37	3677.07	3313.46	3903.63	3278.64	3522.61	3365.34	3720.52	4047.18	3896.77	3212.98	3498.29	3291.24	3553.55	3760.84	3964.52	3892.52	3539.83	3517.18	3364.82	3467.91	3676.43	3312.85	3516.15	3596.13	3243.67	3310.36	3358.33	3367.85	3323.64	4037.49	4060.14	4198.82	4022.13	4350.07	4151.28	3794.19	3812.32	4769.85	4987.83
	3477.25	3366.34	3478.71	3311.06	3665.98	3508.78	3721.5	3329.06	3469.7	3959.23	3674.58	3312.11	3901.99	3275.83	3519.73	3363.38	3718.89	4045.38	3894.31	3211.41	3495.4	3288.04	3552.17	3758.78	3962.15	3888.69	3537.74	3514.55	3362.49	3465.93	3673.51	3310.5	3513.77	3593.57	3241.72	3308.2	3356.17	3365.96	3321.5	4034.74	4057.83	4195.88	4018.78	4348.38	4147.81	3791.09	3811.15	4766.37	4983.63
	3474.93	3364.83	3477.26	3309.65	3664.56	3506.27	3719.5	3326.67	3468.06	3958.15	3672.14	3310.8	3900.41	3273.07	3516.91	3361.47	3717.32	4043.65	3891.93	3209.88	3492.56	3284.89	3550.85	3756.78	3959.84	3884.92	3535.7	3511.95	3360.19	3464	3670.66	3308.18	3511.44	3591.07	3239.82	3306.07	3354.05	3364.12	3319.4	4032.04	4055.56	4192.99	4015.49	4346.74	4144.4	3788.03	3810.02	4762.96	4979.49
	3472.66	3363.38	3475.86	3308.28	3663.19	3503.82	3717.55	3324.33	3466.47	3957.13	3669.77	3309.53	3898.91	3270.36	3514.14	3359.61	3715.8	4041.98	3889.62	3208.39	3489.78	3281.79	3549.57	3754.83	3957.6	3881.21	3533.7	3509.41	3357.93	3462.11	3667.87	3305.9	3509.16	3588.62	3237.95	3303.98	3351.97	3362.3	3317.33	4029.38	4053.33	4190.14	4012.24	4345.14	4141.05	3785.03	3808.94	4759.61	4975.42
	3470.44	3361.97	3474.51	3306.96	3661.88	3501.42	3715.66	3322.05	3464.94	3956.18	3667.46	3308.31	3897.47	3267.71	3511.44	3357.79	3714.34	4040.37	3887.38	3206.95	3487.05	3278.76	3548.34	3752.94	3955.42	3877.57	3531.75	3506.91	3355.71	3460.27	3665.13	3303.65	3506.92	3586.21	3236.13	3301.94	3349.93	3360.53	3315.31	4026.76	4051.15	4187.35	4009.04	4343.59	4137.74	3782.07	3807.89	4756.31	4971.42
	3468.27	3360.61	3473.21	3305.69	3660.62	3499.08	3713.83	3319.82	3463.46	3955.29	3665.21	3307.12	3896.09	3265.1	3508.79	3356.02	3712.93	4038.83	3885.21	3205.54	3484.39	3275.77	3547.16	3751.1	3953.31	3874	3529.84	3504.45	3353.53	3458.48	3662.45	3301.45	3504.74	3583.86	3234.35	3299.94	3347.93	3358.8	3313.33	4024.19	4049.01	4184.6	4005.9	4342.09	4134.49	3779.16	3806.89	4753.08	4967.48
	3466.15	3359.3	3471.96	3304.46	3659.42	3496.78	3712.06	3317.63	3462.02	3954.46	3663.03	3305.99	3894.79	3262.55	3506.2	3354.3	3711.57	4037.35	3883.11	3204.18	3481.78	3272.84	3546.03	3749.31	3951.26	3870.49	3527.97	3502.05	3351.39	3456.73	3659.84	3299.29	3502.61	3581.56	3232.61	3297.98	3345.97	3357.11	3311.4	4021.67	4046.91	4181.91	4002.8	4340.64	4131.3	3776.29	3805.93	4749.9	4963.61
	3464.08	3358.04	3470.75	3303.28	3658.27	3494.54	3710.34	3315.5	3460.64	3953.69	3660.9	3304.89	3893.55	3260.05	3503.66	3352.62	3710.27	4035.94	3881.08	3202.86	3479.24	3269.96	3544.95	3747.58	3949.28	3867.05	3526.15	3499.68	3349.29	3455.03	3657.27	3297.16	3500.52	3579.3	3230.9	3296.06	3344.05	3355.45	3309.5	4019.18	4044.85	4179.26	3999.76	4339.24	4128.15	3773.48	3805.01	4746.78	4959.8
	3462.05	3356.83	3469.6	3302.15	3657.18	3492.35	3708.68	3313.42	3459.32	3952.99	3658.84	3303.84	3892.38	3257.59	3501.19	3350.98	3709.02	4034.59	3879.13	3201.58	3476.75	3267.14	3543.92	3745.91	3947.35	3863.67	3524.37	3497.37	3347.22	3453.37	3654.77	3295.07	3498.48	3577.1	3229.24	3294.18	3342.17	3353.83	3307.64	4016.75	4042.84	4176.66	3996.76	4337.88	4125.06	3770.71	3804.13	4743.73	4956.06
	3460.08	3355.67	3468.49	3301.06	3656.14	3490.22	3707.08	3311.39	3458.04	3952.35	3656.84	3302.83	3891.27	3255.19	3498.77	3349.4	3707.82	4033.31	3877.24	3200.34	3474.31	3264.37	3542.94	3744.28	3945.5	3860.35	3522.64	3495.1	3345.19	3451.76	3652.33	3293.02	3496.49	3574.95	3227.62	3292.34	3340.32	3352.25	3305.82	4014.36	4040.86	4174.11	3993.82	4336.57	4122.03	3767.98	3803.29	4740.73	4952.38
	3458.15	3354.55	3467.43	3300.01	3655.15	3488.13	3705.54	3309.4	3456.81	3951.77	3654.9	3301.86	3890.23	3252.84	3496.4	3347.85	3706.67	4032.09	3875.43	3199.14	3471.94	3261.65	3542.01	3742.72	3943.7	3857.11	3520.95	3492.87	3343.2	3450.19	3649.94	3291.01	3494.55	3572.84	3226.04	3290.54	3338.52	3350.71	3304.04	4012.01	4038.94	4171.61	3990.93	4335.31	4119.04	3765.3	3802.5	4737.79	4948.77
	3456.27	3353.49	3466.42	3299.02	3654.21	3486.1	3704.06	3307.47	3455.64	3951.26	3653.02	3300.94	3889.25	3250.54	3494.1	3346.36	3705.58	4030.94	3873.68	3197.99	3469.62	3258.99	3541.13	3741.2	3941.97	3853.92	3519.3	3490.69	3341.25	3448.67	3647.61	3289.04	3492.66	3570.79	3224.5	3288.78	3336.76	3349.21	3302.3	4009.7	4037.05	4169.16	3988.08	4334.1	4116.11	3762.67	3801.74	4734.91	4945.22
	3454.44	3352.47	3465.46	3298.06	3653.33	3484.12	3702.63	3305.59	3454.51	3950.8	3651.2	3300.06	3888.35	3248.28	3491.85	3344.91	3704.54	4029.85	3872.01	3196.87	3467.35	3256.38	3540.29	3739.74	3940.3	3850.8	3517.7	3488.56	3339.34	3447.19	3645.34	3287.11	3490.81	3568.78	3222.99	3287.07	3335.03	3347.75	3300.6	4007.45	4035.2	4166.75	3985.29	4332.93	4113.24	3760.09	3801.03	4732.08	4941.74
	3452.65	3351.5	3464.54	3297.16	3652.51	3482.19	3701.26	3303.75	3453.44	3950.41	3649.44	3299.22	3887.5	3246.08	3489.65	3343.5	3703.55	4028.82	3870.41	3195.8	3465.15	3253.82	3539.51	3738.33	3938.7	3847.74	3516.14	3486.47	3337.46	3445.76	3643.12	3285.21	3489.01	3566.82	3221.53	3285.39	3333.35	3346.32	3298.94	4005.23	4033.4	4164.4	3982.55	4331.81	4110.41	3757.55	3800.36	4729.32	4938.32
	3450.92	3350.58	3463.68	3296.3	3651.73	3480.31	3699.94	3301.97	3452.41	3950.08	3647.74	3298.43	3886.73	3243.93	3487.51	3342.15	3702.62	4027.86	3868.87	3194.76	3463	3251.31	3538.77	3736.98	3937.15	3844.74	3514.62	3484.42	3335.63	3444.37	3640.97	3283.35	3487.26	3564.91	3220.11	3283.76	3331.7	3344.93	3297.32	4003.06	4031.64	4162.1	3979.86	4330.74	4107.64	3755.06	3799.73	4726.62	4934.97
	3449.23	3349.71	3462.86	3295.48	3651.01	3478.48	3698.69	3300.24	3451.44	3949.81	3646.11	3297.67	3886.01	3241.83	3485.43	3340.83	3701.74	4026.96	3867.41	3193.77	3460.91	3248.86	3538.08	3735.68	3935.67	3841.81	3513.15	3482.42	3333.83	3443.03	3638.86	3281.53	3485.56	3563.05	3218.72	3282.16	3330.09	3343.58	3295.74	4000.93	4029.92	4159.84	3977.22	4329.72	4104.92	3752.62	3799.15	4723.97	4931.68
	3447.59	3348.89	3462.09	3294.71	3650.34	3476.71	3697.49	3298.55	3450.52	3949.61	3644.53	3296.96	3885.37	3239.77	3483.41	3339.57	3700.91	4026.12	3866.02	3192.82	3458.87	3246.46	3537.44	3734.44	3934.25	3838.94	3511.72	3480.46	3332.07	3441.74	3636.82	3279.75	3483.91	3561.24	3217.38	3280.61	3328.52	3342.27	3294.2	3998.85	4028.25	4157.63	3974.62	4328.74	4102.25	3750.22	3798.6	4721.38	4928.45
	3446	3348.11	3461.37	3293.99	3649.73	3474.98	3696.34	3296.91	3449.65	3949.46	3643.01	3296.3	3884.79	3237.77	3481.44	3338.34	3700.13	4025.35	3864.69	3191.91	3456.89	3244.11	3536.85	3733.24	3932.9	3836.14	3510.34	3478.55	3330.34	3440.48	3634.83	3278	3482.3	3559.48	3216.07	3279.09	3326.99	3341	3292.7	3996.81	4026.62	4155.47	3972.08	4327.81	4099.64	3747.86	3798.09	4718.85	4925.29
	3444.45	3347.38	3460.7	3293.31	3649.17	3473.31	3695.26	3295.32	3448.83	3949.38	3641.56	3295.67	3884.27	3235.81	3479.52	3337.17	3699.41	4024.64	3863.44	3191.04	3454.96	3241.81	3536.31	3732.11	3931.61	3833.4	3509	3476.68	3328.66	3439.28	3632.9	3276.3	3480.74	3557.76	3214.81	3277.62	3325.5	3339.76	3291.23	3994.82	4025.02	4153.36	3969.59	4326.93	4097.08	3745.56	3797.63	4716.38	4922.2
	3442.96	3346.71	3460.07	3292.67	3648.66	3471.69	3694.23	3293.79	3448.06	3949.36	3640.16	3295.09	3883.82	3233.91	3477.67	3336.04	3698.74	4023.99	3862.26	3190.21	3453.09	3239.56	3535.82	3731.02	3930.38	3830.72	3507.7	3474.86	3327.01	3438.11	3631.03	3274.63	3479.23	3556.1	3213.58	3276.19	3324.05	3338.57	3289.81	3992.87	4023.48	4151.3	3967.15	4326.1	4094.57	3743.3	3797.21	4713.97	4919.17
	3441.51	3346.07	3459.5	3292.08	3648.2	3470.12	3693.25	3292.29	3447.34	3949.4	3638.83	3294.55	3883.44	3232.05	3475.86	3334.95	3698.12	4023.41	3861.14	3189.42	3451.27	3237.37	3535.37	3729.99	3929.21	3828.1	3506.44	3473.08	3325.4	3437	3629.21	3272.99	3477.77	3554.48	3212.39	3274.79	3322.63	3337.41	3288.42	3990.97	4021.97	4149.29	3964.75	4325.31	4092.11	3741.09	3796.83	4711.61	4916.2
	3440.11	3345.49	3458.97	3291.54	3647.8	3468.6	3692.34	3290.85	3446.67	3949.5	3637.55	3294.06	3883.11	3230.24	3474.11	3333.91	3697.56	4022.89	3860.09	3188.67	3449.51	3235.22	3534.97	3729.01	3928.1	3825.54	3505.23	3471.34	3323.83	3435.92	3627.45	3271.4	3476.35	3552.91	3211.24	3273.44	3321.26	3336.28	3287.08	3989.1	4020.51	4147.32	3962.41	4324.56	4089.7	3738.92	3796.49	4709.32	4913.29
	3438.75	3344.96	3458.49	3291.04	3647.45	3467.12	3691.47	3289.46	3446.05	3949.66	3636.33	3293.61	3882.86	3228.48	3472.42	3332.91	3697.04	4022.44	3859.12	3187.97	3447.8	3233.13	3534.63	3728.08	3927.05	3823.05	3504.06	3469.65	3322.29	3434.89	3625.74	3269.84	3474.98	3551.39	3210.13	3272.13	3319.92	3335.2	3285.77	3987.28	4019.09	4145.41	3960.12	4323.87	4087.35	3736.8	3796.19	4707.08	4910.45
	3437.44	3344.47	3458.05	3290.59	3647.15	3465.7	3690.67	3288.11	3445.49	3949.88	3635.17	3293.2	3882.67	3226.77	3470.78	3331.96	3696.58	4022.04	3858.21	3187.3	3446.15	3231.09	3534.32	3727.21	3926.07	3820.62	3502.93	3468	3320.8	3433.91	3624.09	3268.32	3473.66	3549.92	3209.06	3270.85	3318.62	3334.15	3284.5	3985.51	4017.71	4143.54	3957.87	4323.22	4085.05	3734.72	3795.93	4704.9	4907.68
	3436.18	3344.03	3457.67	3290.18	3646.9	3464.33	3689.92	3286.81	3444.97	3950.17	3634.08	3292.83	3882.54	3225.11	3469.2	3331.06	3696.17	4021.72	3857.37	3186.68	3444.56	3229.1	3534.07	3726.39	3925.15	3818.25	3501.85	3466.39	3319.34	3432.96	3622.5	3266.84	3472.39	3548.49	3208.03	3269.62	3317.36	3333.15	3283.27	3983.78	4016.37	4141.72	3955.68	4322.62	4082.8	3732.69	3795.71	4702.78	4904.97
	3434.97	3343.64	3457.33	3289.81	3646.7	3463.01	3689.22	3285.56	3444.5	3950.51	3633.04	3292.51	3882.47	3223.5	3467.67	3330.19	3695.82	4021.45	3856.6	3186.1	3443.01	3227.15	3533.87	3725.63	3924.29	3815.94	3500.8	3464.83	3317.91	3432.07	3620.96	3265.4	3471.16	3547.11	3207.04	3268.43	3316.13	3332.18	3282.08	3982.09	4015.08	4139.95	3953.54	4322.06	4080.6	3730.71	3795.54	4700.72	4902.32
	3433.8	3343.29	3457.04	3289.5	3646.56	3461.74	3688.59	3284.36	3444.08	3950.92	3632.06	3292.22	3882.48	3221.93	3466.2	3329.38	3695.51	4021.25	3855.9	3185.55	3441.52	3225.26	3533.71	3724.91	3923.49	3813.69	3499.8	3463.31	3316.53	3431.21	3619.47	3263.99	3469.98	3545.78	3206.08	3267.27	3314.95	3331.24	3280.92	3980.45	4013.82	4138.23	3951.44	4321.56	4078.45	3728.77	3795.4	4698.71	4899.73
	3432.68	3343	3456.8	3289.22	3646.47	3460.52	3688	3283.21	3443.71	3951.39	3631.14	3291.98	3882.54	3220.42	3464.78	3328.61	3695.26	4021.11	3855.27	3185.05	3440.09	3223.42	3533.6	3724.25	3922.75	3811.5	3498.85	3461.83	3315.18	3430.4	3618.05	3262.62	3468.85	3544.5	3205.17	3266.16	3313.8	3330.35	3279.81	3978.85	4012.61	4136.56	3949.4	4321.09	4076.36	3726.88	3795.31	4696.77	4897.21
	3431.61	3342.75	3456.61	3288.99	3646.43	3459.35	3687.48	3282.1	3443.39	3951.92	3630.28	3291.79	3882.67	3218.95	3463.42	3327.88	3695.06	4021.03	3854.71	3184.59	3438.71	3221.63	3533.54	3723.65	3922.07	3809.38	3497.94	3460.4	3313.87	3429.64	3616.67	3261.29	3467.76	3543.27	3204.29	3265.08	3312.69	3329.49	3278.73	3977.29	4011.45	4134.94	3947.4	4320.68	4074.32	3725.03	3795.25	4694.88	4894.76
	3430.58	3342.55	3456.46	3288.81	3646.44	3458.23	3687	3281.04	3443.12	3952.51	3629.48	3291.64	3882.86	3217.53	3462.11	3327.2	3694.91	4021.01	3854.21	3184.17	3437.38	3219.89	3533.53	3723.09	3921.46	3807.31	3497.07	3459	3312.59	3428.92	3615.36	3259.99	3466.72	3542.08	3203.45	3264.05	3311.62	3328.67	3277.69	3975.78	4010.32	4133.36	3945.45	4320.31	4072.32	3723.23	3795.24	4693.05	4892.36
	3429.6	3342.39	3456.36	3288.67	3646.51	3457.16	3686.59	3280.03	3442.91	3953.16	3628.73	3291.53	3883.12	3216.15	3460.85	3326.57	3694.82	4021.06	3853.79	3183.79	3436.11	3218.2	3533.56	3722.59	3920.9	3805.31	3496.24	3457.66	3311.35	3428.24	3614.1	3258.73	3465.73	3540.94	3202.65	3263.05	3310.59	3327.89	3276.69	3974.31	4009.24	4131.83	3943.55	4319.98	4070.38	3721.47	3795.27	4691.28	4890.03
	3428.67	3342.29	3456.31	3288.57	3646.63	3456.14	3686.23	3279.06	3442.74	3953.87	3628.05	3291.46	3883.44	3214.83	3459.65	3325.97	3694.78	4021.17	3853.43	3183.45	3434.89	3216.55	3533.65	3722.14	3920.41	3803.37	3495.45	3456.35	3310.15	3427.6	3612.89	3257.51	3464.78	3539.85	3201.89	3262.1	3309.59	3327.14	3275.73	3972.88	4008.2	4130.36	3941.71	4319.71	4068.49	3719.76	3795.34	4689.56	4887.77
	3427.79	3342.23	3456.31	3288.52	3646.79	3455.17	3685.92	3278.14	3442.62	3954.64	3627.42	3291.43	3883.83	3213.55	3458.51	3325.43	3694.78	4021.35	3853.14	3183.16	3433.72	3214.96	3533.78	3721.74	3919.97	3801.49	3494.71	3455.08	3308.99	3427.01	3611.74	3256.33	3463.89	3538.81	3201.17	3261.18	3308.63	3326.44	3274.81	3971.5	4007.2	4128.93	3939.91	4319.48	4066.66	3718.1	3795.45	4687.91	4885.56
	3426.95	3342.22	3456.35	3288.51	3647.01	3454.25	3685.67	3277.27	3442.55	3955.47	3626.86	3291.45	3884.28	3212.32	3457.41	3324.93	3694.85	4021.58	3852.92	3182.9	3432.61	3213.41	3533.96	3721.4	3919.6	3799.66	3494.01	3453.86	3307.86	3426.46	3610.64	3255.18	3463.03	3537.81	3200.48	3260.3	3307.71	3325.77	3273.92	3970.16	4006.24	4127.54	3938.16	4319.29	4064.87	3716.48	3795.6	4686.31	4883.42
	3426.15	3342.26	3456.45	3288.55	3647.28	3453.38	3685.47	3276.45	3442.53	3956.37	3626.35	3291.51	3884.79	3211.14	3456.38	3324.47	3694.96	4021.88	3852.76	3182.68	3431.55	3211.92	3534.18	3721.11	3919.29	3797.9	3493.35	3452.68	3306.77	3425.96	3609.6	3254.07	3462.23	3536.86	3199.83	3259.47	3306.83	3325.13	3273.07	3968.87	4005.33	4126.21	3936.46	4319.15	4063.14	3714.91	3795.79	4684.77	4881.35
	3425.4	3342.34	3456.59	3288.63	3647.61	3452.55	3685.33	3275.67	3442.56	3957.32	3625.9	3291.62	3885.36	3210.01	3455.39	3324.06	3695.13	4022.24	3852.68	3182.51	3430.54	3210.47	3534.46	3720.87	3919.04	3796.2	3492.73	3451.54	3305.72	3425.5	3608.61	3253	3461.47	3535.96	3199.22	3258.67	3305.98	3324.54	3272.26	3967.61	4004.46	4124.93	3934.81	4319.06	4061.45	3713.38	3796.03	4683.29	4879.33
	3424.7	3342.47	3456.78	3288.76	3647.98	3451.78	3685.25	3274.94	3442.64	3958.34	3625.51	3291.77	3886	3208.92	3454.46	3323.69	3695.34	4022.67	3852.66	3182.37	3429.58	3209.07	3534.78	3720.69	3918.85	3794.56	3492.16	3450.45	3304.71	3425.08	3607.68	3251.96	3460.76	3535.11	3198.65	3257.91	3305.18	3323.98	3271.48	3966.41	4003.63	4123.69	3933.2	4319.02	4059.82	3711.9	3796.3	4681.86	4877.38
	3424.05	3342.65	3457.01	3288.93	3648.41	3451.05	3685.21	3274.26	3442.77	3959.41	3625.17	3291.96	3886.7	3207.88	3453.58	3323.37	3695.61	4023.16	3852.71	3182.28	3428.68	3207.72	3535.15	3720.55	3918.72	3792.98	3491.63	3449.39	3303.73	3424.7	3606.8	3250.96	3460.1	3534.3	3198.12	3257.19	3304.41	3323.46	3270.75	3965.24	4002.84	4122.5	3931.65	4319.02	4058.24	3710.46	3796.62	4680.5	4875.5
	3423.44	3342.88	3457.29	3289.15	3648.88	3450.37	3685.24	3273.62	3442.95	3960.55	3624.9	3292.19	3887.47	3206.89	3452.76	3323.09	3695.94	4023.71	3852.83	3182.23	3427.83	3206.42	3535.56	3720.47	3918.64	3791.45	3491.14	3448.38	3302.78	3424.37	3605.98	3250	3459.48	3533.54	3197.63	3256.51	3303.67	3322.98	3270.05	3964.12	4002.1	4121.36	3930.15	4319.06	4056.7	3709.07	3796.97	4679.19	4873.68
	3422.88	3343.15	3457.63	3289.41	3649.41	3449.75	3685.32	3273.03	3443.17	3961.75	3624.68	3292.47	3888.3	3205.94	3451.99	3322.86	3696.31	4024.32	3853.02	3182.21	3427.03	3205.17	3536.03	3720.45	3918.63	3789.99	3490.7	3447.41	3301.88	3424.08	3605.21	3249.07	3458.91	3532.82	3197.17	3255.87	3302.98	3322.53	3269.39	3963.04	4001.4	4120.27	3928.69	4319.15	4055.22	3707.72	3797.37	4677.94	4871.92
	3422.36	3343.48	3458	3289.71	3649.99	3449.17	3685.45	3272.49	3443.45	3963	3624.52	3292.79	3889.19	3205.04	3451.27	3322.67	3696.74	4025	3853.27	3182.24	3426.28	3203.96	3536.54	3720.47	3918.68	3788.59	3490.29	3446.48	3301.01	3423.84	3604.49	3248.18	3458.38	3532.16	3196.75	3255.26	3302.32	3322.13	3268.76	3962	4000.74	4119.23	3927.29	4319.29	4053.8	3706.42	3797.81	4676.75	4870.22
	3421.89	3343.85	3458.43	3290.06	3650.62	3448.64	3685.64	3271.99	3443.78	3964.32	3624.43	3293.15	3890.15	3204.19	3450.61	3322.52	3697.22	4025.73	3853.6	3182.31	3425.59	3202.8	3537.1	3720.55	3918.79	3787.24	3489.93	3445.59	3300.18	3423.63	3603.83	3247.33	3457.91	3531.54	3196.37	3254.7	3301.7	3321.76	3268.18	3961.01	4000.12	4118.24	3925.93	4319.48	4052.42	3705.16	3798.28	4675.61	4868.59
	3421.46	3344.26	3458.91	3290.45	3651.3	3448.16	3685.88	3271.54	3444.15	3965.7	3624.38	3293.56	3891.16	3203.39	3450	3322.42	3697.75	4026.53	3853.99	3182.42	3424.95	3201.69	3537.71	3720.68	3918.96	3785.96	3489.61	3444.75	3299.38	3423.47	3603.23	3246.51	3457.48	3530.96	3196.03	3254.18	3301.11	3321.42	3267.63	3960.06	3999.55	4117.29	3924.63	4319.71	4051.09	3703.95	3798.8	4674.54	4867.02
	3421.08	3344.73	3459.43	3290.89	3652.03	3447.72	3686.17	3271.13	3444.58	3967.14	3624.4	3294	3892.25	3202.63	3449.44	3322.37	3698.33	4027.4	3854.44	3182.57	3424.36	3200.63	3538.36	3720.86	3919.19	3784.73	3489.33	3443.94	3298.62	3423.36	3602.68	3245.73	3457.09	3530.44	3195.73	3253.69	3300.56	3321.13	3267.11	3959.15	3999.02	4116.4	3923.37	4319.98	4049.81	3702.79	3799.36	4673.52	4865.51
	3420.75	3345.24	3460	3291.37	3652.82	3447.34	3686.52	3270.77	3445.06	3968.64	3624.47	3294.5	3893.39	3201.92	3448.94	3322.36	3698.97	4028.32	3854.97	3182.77	3423.82	3199.62	3539.06	3721.1	3919.48	3783.57	3489.1	3443.18	3297.9	3423.28	3602.18	3244.99	3456.75	3529.96	3195.46	3253.24	3300.05	3320.87	3266.64	3958.29	3998.53	4115.55	3922.16	4320.3	4048.59	3701.67	3799.96	4672.56	4864.06
	3420.46	3345.8	3460.61	3291.9	3653.65	3447	3686.93	3270.46	3445.58	3970.2	3624.61	3295.03	3894.6	3201.26	3448.49	3322.39	3699.66	4029.31	3855.56	3183	3423.33	3198.65	3539.81	3721.39	3919.83	3782.46	3488.91	3442.45	3297.21	3423.25	3601.73	3244.28	3456.46	3529.53	3195.23	3252.84	3299.58	3320.65	3266.2	3957.47	3998.08	4114.75	3921	4320.67	4047.41	3700.59	3800.6	4671.66	4862.68
	3420.22	3346.4	3461.28	3292.47	3654.53	3446.72	3687.39	3270.19	3446.15	3971.82	3624.8	3295.61	3895.87	3200.64	3448.09	3322.47	3700.4	4030.36	3856.23	3183.27	3422.89	3197.73	3540.61	3721.73	3920.24	3781.41	3488.76	3441.77	3296.56	3423.26	3601.34	3243.61	3456.22	3529.14	3195.04	3252.47	3299.14	3320.46	3265.8	3956.69	3997.68	4114	3919.89	4321.08	4046.29	3699.56	3801.29	4670.81	4861.37
	3420.02	3347.06	3461.99	3293.08	3655.47	3446.48	3687.9	3269.97	3446.78	3973.5	3625.05	3296.23	3897.2	3200.07	3447.75	3322.6	3701.19	4031.48	3856.96	3183.59	3422.51	3196.86	3541.45	3722.12	3920.71	3780.42	3488.65	3441.13	3295.95	3423.31	3601.01	3242.98	3456.02	3528.8	3194.89	3252.14	3298.75	3320.32	3265.43	3955.96	3997.31	4113.3	3918.83	4321.54	4045.21	3698.58	3802.01	4670.03	4860.11
	3419.87	3347.76	3462.75	3293.74	3656.46	3446.28	3688.47	3269.79	3447.45	3975.25	3625.35	3296.9	3898.6	3199.54	3447.46	3322.76	3702.03	4032.65	3857.75	3183.94	3422.17	3196.03	3542.34	3722.56	3921.24	3779.49	3488.58	3440.53	3295.37	3423.41	3600.73	3242.38	3455.87	3528.51	3194.77	3251.85	3298.38	3320.21	3265.11	3955.27	3997	4112.65	3917.81	4322.04	4044.19	3697.64	3802.77	4669.3	4858.92
	3419.77	3348.51	3463.56	3294.44	3657.49	3446.14	3689.09	3269.66	3448.17	3977.05	3625.72	3297.61	3900.06	3199.07	3447.22	3322.98	3702.93	4033.89	3858.62	3184.34	3421.89	3195.25	3543.28	3723.06	3921.83	3778.61	3488.56	3439.97	3294.83	3423.55	3600.5	3241.82	3455.76	3528.26	3194.7	3251.6	3298.06	3320.14	3264.81	3954.62	3996.72	4112.04	3916.85	4322.59	4043.21	3696.74	3803.58	4668.63	4857.79
	3419.71	3349.3	3464.42	3295.19	3658.58	3446.05	3689.77	3269.58	3448.95	3978.91	3626.14	3298.36	3901.58	3198.64	3447.03	3323.23	3703.88	4035.19	3859.55	3184.78	3421.66	3194.52	3544.27	3723.61	3922.48	3777.8	3488.57	3439.45	3294.33	3423.73	3600.32	3241.3	3455.7	3528.06	3194.66	3251.39	3297.77	3320.1	3264.56	3954.01	3996.49	4111.49	3915.93	4323.19	4042.29	3695.9	3804.42	4668.01	4856.73
	3419.7	3350.14	3465.32	3295.98	3659.72	3446	3690.5	3269.54	3449.77	3980.84	3626.62	3299.16	3903.16	3198.25	3446.9	3323.54	3704.88	4036.56	3860.55	3185.26	3421.48	3193.84	3545.3	3724.22	3923.19	3777.04	3488.63	3438.97	3293.86	3423.96	3600.2	3240.81	3455.69	3527.91	3194.65	3251.21	3297.52	3320.1	3264.34	3953.45	3996.29	4110.98	3915.07	4323.83	4041.42	3695.09	3805.31	4667.46	4855.72
	3419.73	3351.03	3466.27	3296.81	3660.91	3446	3691.28	3269.54	3450.64	3982.82	3627.16	3300	3904.81	3197.91	3446.82	3323.88	3705.94	4037.99	3861.62	3185.78	3421.35	3193.2	3546.38	3724.87	3923.95	3776.34	3488.73	3438.53	3293.43	3424.22	3600.13	3240.36	3455.73	3527.8	3194.69	3251.08	3297.3	3320.14	3264.16	3952.93	3996.15	4110.52	3914.25	4324.51	4040.6	3694.33	3806.24	4666.96	4854.79
	3419.81	3351.97	3467.27	3297.69	3662.15	3446.05	3692.12	3269.6	3451.56	3984.86	3627.75	3300.88	3906.52	3197.62	3446.79	3324.27	3707.05	4039.48	3862.75	3186.34	3421.27	3192.6	3547.51	3725.58	3924.78	3775.7	3488.88	3438.13	3293.04	3424.53	3600.12	3239.94	3455.81	3527.74	3194.76	3250.98	3297.12	3320.22	3264.02	3952.46	3996.04	4110.11	3913.48	4325.25	4039.83	3693.62	3807.2	4666.53	4853.91
	3419.93	3352.96	3468.32	3298.62	3663.44	3446.15	3693.01	3269.69	3452.53	3986.97	3628.41	3301.81	3908.3	3197.38	3446.82	3324.71	3708.2	4041.03	3863.95	3186.94	3421.24	3192.06	3548.69	3726.34	3925.67	3775.12	3489.06	3437.78	3292.68	3424.88	3600.16	3239.56	3455.93	3527.73	3194.87	3250.92	3296.98	3320.33	3263.91	3952.02	3995.98	4109.75	3912.76	4326.02	4039.11	3692.95	3808.21	4666.15	4853.1
	3420.1	3353.99	3469.41	3299.59	3664.78	3446.29	3693.95	3269.84	3453.54	3989.14	3629.12	3302.78	3910.13	3197.18	3446.9	3325.19	3709.42	4042.64	3865.23	3187.58	3421.26	3191.56	3549.91	3727.16	3926.61	3774.6	3489.29	3437.46	3292.35	3425.28	3600.25	3239.22	3456.11	3527.76	3195.02	3250.9	3296.87	3320.49	3263.84	3951.63	3995.96	4109.44	3912.09	4326.85	4038.44	3692.33	3809.26	4665.82	4852.35
	3420.31	3355.07	3470.56	3300.6	3666.18	3446.49	3694.95	3270.02	3454.61	3991.36	3629.89	3303.8	3912.03	3197.02	3447.03	3325.71	3710.68	4044.32	3866.56	3188.27	3421.34	3191.1	3551.18	3728.02	3927.62	3774.13	3489.56	3437.18	3292.07	3425.71	3600.4	3238.91	3456.33	3527.84	3195.2	3250.92	3296.81	3320.67	3263.81	3951.29	3995.98	4109.18	3911.47	4327.71	4037.82	3691.75	3810.35	4665.56	4851.66
	3420.57	3356.2	3471.75	3301.65	3667.62	3446.73	3696.01	3270.26	3455.73	3993.65	3630.71	3304.85	3913.99	3196.91	3447.21	3326.28	3711.99	4046.06	3867.97	3188.99	3421.46	3190.7	3552.5	3728.94	3928.68	3773.72	3489.87	3436.94	3291.82	3426.19	3600.6	3238.64	3456.59	3527.96	3195.43	3250.98	3296.77	3320.9	3263.81	3950.98	3996.04	4108.96	3910.9	4328.63	4037.24	3691.21	3811.48	4665.35	4851.03
	3420.87	3357.37	3472.98	3302.75	3669.11	3447.02	3697.11	3270.53	3456.89	3996	3631.59	3305.95	3916.01	3196.85	3447.44	3326.89	3713.36	4047.86	3869.44	3189.76	3421.63	3190.33	3553.86	3729.91	3929.81	3773.37	3490.22	3436.74	3291.6	3426.71	3600.85	3238.41	3456.91	3528.13	3195.68	3251.08	3296.78	3321.16	3263.85	3950.72	3996.15	4108.8	3910.38	4329.58	4036.72	3690.73	3812.65	4665.2	4850.47
	3421.22	3358.59	3474.27	3303.9	3670.65	3447.35	3698.27	3270.86	3458.11	3998.4	3632.53	3307.1	3918.1	3196.83	3447.73	3327.55	3714.78	4049.73	3870.98	3190.56	3421.85	3190.02	3555.27	3730.93	3930.99	3773.08	3490.62	3436.58	3291.42	3427.28	3601.15	3238.21	3457.26	3528.35	3195.98	3251.21	3296.82	3321.46	3263.92	3950.5	3996.3	4108.68	3909.9	4330.59	4036.25	3690.28	3813.86	4665.11	4849.97
	3421.61	3359.86	3475.6	3305.09	3672.25	3447.73	3699.49	3271.22	3459.37	4000.87	3633.53	3308.29	3920.25	3196.86	3448.07	3328.25	3716.25	4051.66	3872.59	3191.41	3422.13	3189.75	3556.73	3732.01	3932.23	3772.84	3491.05	3436.46	3291.28	3427.88	3601.51	3238.05	3457.67	3528.61	3196.31	3251.39	3296.9	3321.8	3264.03	3950.32	3996.49	4108.61	3909.47	4331.64	4035.83	3689.88	3815.12	4665.08	4849.54
	3422.05	3361.18	3476.98	3306.32	3673.89	3448.16	3700.75	3271.64	3460.68	4003.4	3634.59	3309.52	3922.46	3196.94	3448.46	3329	3717.78	4053.65	3874.26	3192.3	3422.45	3189.52	3558.24	3733.14	3933.53	3772.66	3491.53	3436.38	3291.17	3428.53	3601.92	3237.92	3458.12	3528.92	3196.69	3251.6	3297.01	3322.17	3264.18	3950.19	3996.73	4108.59	3909.09	4332.73	4035.46	3689.53	3816.41	4665.1	4849.16
	3422.53	3362.54	3478.41	3307.59	3675.58	3448.64	3702.07	3272.09	3462.04	4005.98	3635.7	3310.79	3924.73	3197.06	3448.9	3329.79	3719.35	4055.7	3876	3193.23	3422.82	3189.34	3559.79	3734.32	3934.89	3772.54	3492.04	3436.34	3291.1	3429.22	3602.39	3237.83	3458.61	3529.27	3197.09	3251.85	3297.16	3322.58	3264.36	3950.09	3997	4108.61	3908.76	4333.86	4035.14	3689.21	3817.74	4665.18	4848.85
	3423.06	3363.95	3479.88	3308.91	3677.32	3449.16	3703.44	3272.6	3463.45	4008.63	3636.86	3312.11	3927.06	3197.22	3449.39	3330.62	3720.98	4057.81	3877.81	3194.2	3423.25	3189.21	3561.39	3735.55	3936.31	3772.47	3492.6	3436.34	3291.07	3429.95	3602.9	3237.78	3459.15	3529.67	3197.54	3252.13	3297.35	3323.03	3264.58	3950.04	3997.32	4108.69	3908.48	4335.05	4034.87	3688.95	3819.11	4665.31	4848.6
	3423.63	3365.4	3481.41	3310.28	3679.12	3449.73	3704.87	3273.14	3464.9	4011.34	3638.09	3313.47	3929.46	3197.43	3449.94	3331.5	3722.65	4059.98	3879.68	3195.21	3423.72	3189.12	3563.04	3736.84	3937.78	3772.46	3493.2	3436.38	3291.07	3430.73	3603.47	3237.76	3459.74	3530.12	3198.02	3252.46	3297.57	3323.51	3264.83	3950.03	3997.68	4108.81	3908.25	4336.27	4034.64	3688.73	3820.53	4665.51	4848.41
	3424.25	3366.9	3482.98	3311.68	3680.96	3450.35	3706.35	3273.73	3466.41	4014.11	3639.37	3314.87	3931.92	3197.69	3450.53	3332.42	3724.38	4062.22	3881.62	3196.26	3424.24	3189.07	3564.73	3738.17	3939.32	3772.51	3493.84	3436.46	3291.1	3431.54	3604.09	3237.78	3460.37	3530.61	3198.54	3252.82	3297.83	3324.03	3265.12	3950.07	3998.08	4108.98	3908.06	4337.54	4034.47	3688.55	3821.98	4665.76	4848.29
	3424.91	3368.45	3484.59	3313.13	3682.85	3451.02	3707.88	3274.37	3467.96	4016.93	3640.71	3316.32	3934.44	3197.99	3451.18	3333.38	3726.16	4064.52	3883.63	3197.35	3424.81	3189.07	3566.47	3739.56	3940.91	3772.62	3494.52	3436.57	3291.17	3432.4	3604.77	3237.83	3461.05	3531.14	3199.09	3253.23	3298.12	3324.59	3265.45	3950.14	3998.52	4109.19	3907.92	4338.86	4034.34	3688.41	3823.48	4666.07	4848.22
	3425.62	3370.05	3486.26	3314.63	3684.8	3451.73	3709.46	3275.05	3469.56	4019.82	3642.11	3317.81	3937.02	3198.33	3451.88	3334.39	3728	4066.88	3885.7	3198.48	3425.43	3189.12	3568.26	3741	3942.56	3772.78	3495.24	3436.73	3291.28	3433.3	3605.49	3237.92	3461.77	3531.72	3199.68	3253.66	3298.46	3325.18	3265.81	3950.26	3999.01	4109.46	3907.83	4340.22	4034.27	3688.33	3825.01	4666.43	4848.22
	3426.37	3371.69	3487.97	3316.17	3686.79	3452.49	3711.1	3275.78	3471.21	4022.77	3643.56	3319.35	3939.66	3198.72	3452.63	3335.44	3729.88	4069.31	3887.84	3199.65	3426.1	3189.21	3570.09	3742.5	3944.27	3773	3496.01	3436.92	3291.42	3434.25	3606.27	3238.04	3462.54	3532.35	3200.31	3254.14	3298.82	3325.81	3266.21	3950.42	3999.53	4109.77	3907.79	4341.62	4034.24	3688.28	3826.59	4666.85	4848.28
	3427.16	3373.38	3489.73	3317.75	3688.83	3453.29	3712.79	3276.55	3472.91	4025.78	3645.07	3320.92	3942.37	3199.16	3453.43	3336.54	3731.81	4071.79	3890.05	3200.86	3426.82	3189.34	3571.98	3744.04	3946.04	3773.28	3496.81	3437.16	3291.6	3435.23	3607.1	3238.2	3463.35	3533.02	3200.98	3254.66	3299.23	3326.47	3266.64	3950.62	4000.1	4110.13	3907.79	4343.07	4034.26	3688.28	3828.21	4667.33	4848.41
	3428	3375.11	3491.53	3319.38	3690.93	3454.14	3714.53	3277.36	3474.66	4028.84	3646.63	3322.54	3945.13	3199.64	3454.28	3337.68	3733.8	4074.34	3892.33	3202.11	3427.59	3189.52	3573.9	3745.64	3947.87	3773.61	3497.65	3437.43	3291.81	3436.26	3607.98	3238.39	3464.21	3533.74	3201.68	3255.21	3299.67	3327.18	3267.11	3950.86	4000.71	4110.54	3907.85	4344.56	4034.34	3688.32	3829.86	4667.86	4848.59
	3428.88	3376.89	3493.39	3321.05	3693.07	3455.04	3716.33	3278.22	3476.45	4031.97	3648.25	3324.21	3947.96	3200.16	3455.18	3338.86	3735.84	4076.94	3894.67	3203.41	3428.41	3189.74	3575.88	3747.29	3949.76	3774	3498.54	3437.74	3292.06	3437.33	3608.92	3238.62	3465.12	3534.5	3202.42	3255.8	3300.15	3327.91	3267.61	3951.14	4001.36	4110.99	3907.95	4346.09	4034.46	3688.41	3831.56	4668.45	4848.84
	3429.81	3378.72	3495.29	3322.76	3695.26	3455.98	3718.18	3279.12	3478.29	4035.16	3649.93	3325.91	3950.85	3200.73	3456.13	3340.09	3737.92	4079.61	3897.08	3204.74	3429.28	3190.01	3577.9	3748.99	3951.7	3774.44	3499.46	3438.09	3292.34	3438.44	3609.91	3238.89	3466.07	3535.3	3203.19	3256.43	3300.66	3328.69	3268.15	3951.47	4002.05	4111.5	3908.1	4347.67	4034.63	3688.54	3833.29	4669.1	4849.15
	3430.78	3380.59	3497.24	3324.52	3697.5	3456.97	3720.08	3280.07	3480.18	4038.4	3651.66	3327.66	3953.8	3201.34	3457.14	3341.36	3740.06	4082.35	3899.55	3206.11	3430.19	3190.32	3579.97	3750.75	3953.7	3774.94	3500.43	3438.48	3292.66	3439.59	3610.95	3239.19	3467.06	3536.15	3204	3257.1	3301.21	3329.5	3268.73	3951.83	4002.79	4112.05	3908.29	4349.29	4034.84	3688.72	3835.07	4669.8	4849.52
	3431.8	3382.51	3499.23	3326.32	3699.79	3458.01	3722.03	3281.06	3482.12	4041.71	3653.45	3329.45	3956.82	3202	3458.19	3342.67	3742.25	4085.14	3902.09	3207.53	3431.16	3190.68	3582.09	3752.56	3955.76	3775.5	3501.43	3438.9	3293.01	3440.79	3612.04	3239.53	3468.1	3537.05	3204.85	3257.8	3301.79	3330.35	3269.34	3952.24	4003.56	4112.64	3908.54	4350.96	4035.11	3688.93	3836.89	4670.56	4849.95
	3432.86	3384.48	3501.27	3328.17	3702.13	3459.09	3724.03	3282.09	3484.11	4045.07	3655.3	3331.29	3959.89	3202.7	3459.3	3344.03	3744.49	4087.99	3904.7	3208.98	3432.17	3191.08	3584.25	3754.42	3957.88	3776.11	3502.48	3439.37	3293.4	3442.02	3613.18	3239.9	3469.18	3537.99	3205.73	3258.54	3302.42	3331.23	3269.99	3952.69	4004.38	4113.29	3908.83	4352.67	4035.42	3689.2	3838.75	4671.37	4850.45
	3433.96	3386.49	3503.36	3330.06	3704.52	3460.22	3726.09	3283.17	3486.14	4048.5	3657.2	3333.17	3963.03	3203.45	3460.45	3345.43	3746.79	4090.91	3907.37	3210.48	3433.24	3191.52	3586.46	3756.33	3960.06	3776.78	3503.56	3439.87	3293.82	3443.3	3614.38	3240.3	3470.31	3538.98	3206.65	3259.32	3303.07	3332.15	3270.67	3953.18	4005.24	4113.98	3909.17	4354.42	4035.79	3689.5	3840.64	4672.25	4851
	3435.11	3388.55	3505.5	3331.99	3706.96	3461.4	3728.2	3284.3	3488.22	4051.99	3659.16	3335.09	3966.23	3204.24	3461.65	3346.87	3749.13	4093.89	3910.11	3212.01	3434.35	3192.01	3588.72	3758.29	3962.29	3777.51	3504.69	3440.41	3294.28	3444.63	3615.62	3240.75	3471.49	3540.01	3207.61	3260.13	3303.77	3333.11	3271.38	3953.71	4006.14	4114.72	3909.55	4356.22	4036.2	3689.85	3842.58	4673.17	4851.62
	3436.3	3390.66	3507.68	3333.97	3709.45	3462.62	3730.36	3285.47	3490.35	4055.53	3661.18	3337.05	3969.49	3205.07	3462.91	3348.36	3751.52	4096.93	3912.92	3213.59	3435.51	3192.54	3591.02	3760.31	3964.59	3778.29	3505.85	3440.99	3294.78	3445.99	3616.92	3241.22	3472.71	3541.08	3208.6	3260.99	3304.5	3334.1	3272.14	3954.29	4007.08	4115.5	3909.99	4358.06	4036.66	3690.25	3844.56	4674.16	4852.3
	3437.53	3392.81	3509.91	3335.99	3711.99	3463.88	3732.58	3286.68	3492.53	4059.14	3663.25	3339.06	3972.81	3205.95	3464.21	3349.89	3753.97	4100.03	3915.79	3215.2	3436.72	3193.12	3593.37	3762.38	3966.94	3779.13	3507.06	3441.6	3295.3	3447.4	3618.27	3241.74	3473.97	3542.2	3209.63	3261.88	3305.26	3335.13	3272.92	3954.9	4008.06	4116.34	3910.47	4359.94	4037.17	3690.69	3846.58	4675.2	4853.04
	3438.81	3395.01	3512.19	3338.06	3714.58	3465.2	3734.84	3287.93	3494.75	4062.8	3665.38	3341.11	3976.19	3206.87	3465.57	3351.47	3756.46	4103.19	3918.73	3216.86	3437.98	3193.74	3595.77	3764.5	3969.35	3780.02	3508.3	3442.26	3295.87	3448.84	3619.67	3242.28	3475.28	3543.36	3210.7	3262.81	3306.07	3336.19	3273.75	3955.56	4009.08	4117.22	3910.99	4361.87	4037.73	3691.17	3848.64	4676.29	4853.84
	3440.13	3397.25	3514.52	3340.17	3717.22	3466.55	3737.16	3289.23	3497.02	4066.53	3667.56	3343.21	3979.64	3207.83	3466.97	3353.09	3759.01	4106.42	3921.74	3218.55	3439.29	3194.4	3598.21	3766.67	3971.81	3780.97	3509.59	3442.95	3296.47	3450.33	3621.13	3242.87	3476.63	3544.57	3211.8	3263.77	3306.9	3337.29	3274.61	3956.25	4010.15	4118.14	3911.57	4363.84	4038.33	3691.69	3850.74	4677.44	4854.71
	3441.5	3399.54	3516.89	3342.32	3719.9	3467.96	3739.53	3290.58	3499.34	4070.31	3669.8	3345.34	3983.15	3208.84	3468.43	3354.75	3761.6	4109.7	3924.81	3220.29	3440.65	3195.11	3600.71	3768.9	3974.34	3781.98	3510.91	3443.68	3297.1	3451.87	3622.63	3243.48	3478.03	3545.82	3212.93	3264.78	3307.78	3338.43	3275.5	3956.99	4011.25	4119.12	3912.19	4365.85	4038.98	3692.26	3852.88	4678.65	4855.63
	3442.91	3401.88	3519.31	3344.51	3722.64	3469.41	3741.96	3291.97	3501.71	4074.15	3672.1	3347.52	3986.71	3209.9	3469.93	3356.45	3764.25	4113.05	3927.95	3222.07	3442.05	3195.86	3603.24	3771.17	3976.92	3783.04	3512.28	3444.45	3297.77	3453.44	3624.19	3244.13	3479.47	3547.12	3214.11	3265.82	3308.69	3339.6	3276.43	3957.77	4012.4	4120.14	3912.86	4367.91	4039.68	3692.87	3855.06	4679.91	4856.62
	3444.36	3404.26	3521.78	3346.75	3725.43	3470.9	3744.43	3293.4	3504.12	4078.06	3674.45	3349.75	3990.34	3211	3471.49	3358.2	3766.95	4116.46	3931.16	3223.88	3443.51	3196.65	3605.83	3773.5	3979.56	3784.15	3513.68	3445.26	3298.47	3455.06	3625.8	3244.82	3480.96	3548.46	3215.32	3266.89	3309.64	3340.81	3277.39	3958.59	4013.58	4121.2	3913.58	4370.01	4040.43	3693.53	3857.27	4681.23	4857.67
	3445.86	3406.69	3524.29	3349.04	3728.26	3472.45	3746.96	3294.87	3506.58	4082.02	3676.86	3352.01	3994.03	3212.14	3473.09	3359.99	3769.7	4119.93	3934.43	3225.74	3445.01	3197.49	3608.46	3775.89	3982.26	3785.33	3515.13	3446.1	3299.21	3456.72	3627.46	3245.54	3482.49	3549.85	3216.56	3268.01	3310.62	3342.06	3278.39	3959.45	4014.81	4122.32	3914.34	4372.15	4041.23	3694.23	3859.53	4682.6	4858.78
	3447.4	3409.17	3526.85	3351.37	3731.15	3474.03	3749.54	3296.39	3509.09	4086.05	3679.32	3354.32	3997.79	3213.32	3474.75	3361.82	3772.5	4123.46	3937.77	3227.64	3446.56	3198.37	3611.14	3778.32	3985.02	3786.55	3516.61	3446.98	3299.98	3458.42	3629.17	3246.3	3484.07	3551.28	3217.84	3269.16	3311.64	3343.34	3279.42	3960.35	4016.08	4123.48	3915.15	4374.33	4042.08	3694.97	3861.83	4684.03	4859.95
	3448.99	3411.69	3529.46	3353.74	3734.08	3475.67	3752.17	3297.96	3511.65	4090.13	3681.84	3356.67	4001.6	3214.55	3476.45	3363.7	3775.35	4127.06	3941.17	3229.58	3448.16	3199.29	3613.87	3780.81	3987.83	3787.84	3518.13	3447.9	3300.78	3460.16	3630.94	3247.09	3485.69	3552.75	3219.16	3270.35	3312.69	3344.65	3280.49	3961.29	4017.39	4124.69	3916.01	4376.56	4042.97	3695.76	3864.17	4685.52	4861.19
	3450.61	3414.26	3532.11	3356.16	3737.07	3477.34	3754.85	3299.57	3514.25	4094.27	3684.41	3359.07	4005.48	3215.82	3478.2	3365.62	3778.25	4130.71	3944.64	3231.56	3449.81	3200.26	3616.64	3783.35	3990.7	3789.18	3519.69	3448.86	3301.62	3461.94	3632.75	3247.92	3487.35	3554.27	3220.51	3271.57	3313.79	3346.01	3281.59	3962.27	4018.74	4125.94	3916.92	4378.83	4043.91	3696.59	3866.55	4687.06	4862.48
	3452.28	3416.87	3534.82	3358.62	3740.1	3479.07	3757.58	3301.22	3516.9	4098.47	3687.05	3361.51	4009.41	3217.14	3480.01	3367.58	3781.2	4134.43	3948.18	3233.57	3451.5	3201.27	3619.46	3785.94	3993.63	3790.57	3521.3	3449.85	3302.5	3463.77	3634.62	3248.78	3489.07	3555.83	3221.9	3272.84	3314.91	3347.39	3282.73	3963.29	4020.13	4127.24	3917.87	4381.14	4044.9	3697.46	3868.97	4688.65	4863.84
	3454	3419.53	3537.57	3361.12	3743.18	3480.84	3760.37	3302.91	3519.6	4102.74	3689.73	3363.99	4013.41	3218.49	3481.86	3369.59	3784.2	4138.21	3951.79	3235.63	3453.25	3202.32	3622.33	3788.59	3996.62	3792.02	3522.94	3450.88	3303.41	3465.64	3636.53	3249.68	3490.82	3557.44	3223.33	3274.14	3316.08	3348.82	3283.9	3964.35	4021.56	4128.59	3918.87	4383.5	4045.94	3698.38	3871.43	4690.31	4865.26
	3455.76	3422.23	3540.36	3363.67	3746.31	3482.65	3763.21	3304.65	3522.35	4107.06	3692.48	3366.51	4017.47	3219.9	3483.76	3371.64	3787.25	4142.05	3955.46	3237.73	3455.04	3203.42	3625.24	3791.29	3999.67	3793.53	3524.62	3451.95	3304.36	3467.55	3638.5	3250.61	3492.62	3559.09	3224.79	3275.47	3317.28	3350.28	3285.11	3965.46	4023.04	4129.98	3919.91	4385.9	4047.02	3699.34	3873.93	4692.01	4866.74
	3457.56	3424.99	3543.21	3366.26	3749.49	3484.51	3766.1	3306.43	3525.14	4111.44	3695.28	3369.08	4021.59	3221.34	3485.71	3373.73	3790.36	4145.95	3959.2	3239.87	3456.88	3204.55	3628.21	3794.04	4002.77	3795.09	3526.34	3453.06	3305.34	3469.51	3640.52	3251.58	3494.46	3560.79	3226.28	3276.85	3318.51	3351.77	3286.35	3966.6	4024.55	4131.42	3921.01	4388.34	4048.15	3700.35	3876.48	4693.78	4868.28
	3459.4	3427.78	3546.1	3368.9	3752.72	3486.42	3769.04	3308.26	3527.98	4115.89	3698.13	3371.69	4025.78	3222.83	3487.71	3375.87	3793.51	4149.92	3963	3242.05	3458.77	3205.74	3631.21	3796.84	4005.93	3796.7	3528.09	3454.2	3306.35	3471.5	3642.6	3252.58	3496.35	3562.53	3227.82	3278.26	3319.78	3353.31	3287.63	3967.79	4026.1	4132.91	3922.15	4390.82	4049.33	3701.39	3879.06	4695.59	4869.88
	3461.29	3430.63	3549.04	3371.58	3756	3488.37	3772.03	3310.13	3530.87	4120.39	3701.04	3374.35	4030.02	3224.36	3489.76	3378.05	3796.71	4153.94	3966.88	3244.27	3460.71	3206.96	3634.27	3799.7	4009.15	3798.37	3529.89	3455.38	3307.4	3473.54	3644.72	3253.62	3498.28	3564.31	3229.38	3279.71	3321.09	3354.87	3288.94	3969.01	4027.7	4134.45	3923.33	4393.35	4050.56	3702.48	3881.68	4697.47	4871.55
	3463.23	3433.52	3552.03	3374.3	3759.33	3490.36	3775.08	3312.05	3533.8	4124.95	3704.01	3377.04	4034.33	3225.94	3491.86	3380.27	3799.97	4158.03	3970.81	3246.53	3462.7	3208.23	3637.37	3802.61	4012.43	3800.1	3531.73	3456.6	3308.48	3475.62	3646.89	3254.69	3500.26	3566.14	3230.99	3281.19	3322.44	3356.48	3290.29	3970.28	4029.33	4136.03	3924.57	4395.92	4051.84	3703.62	3884.34	4699.4	4873.28
	3465.2	3436.45	3555.06	3377.07	3762.71	3492.4	3778.17	3314.01	3536.78	4129.57	3707.03	3379.79	4038.7	3227.56	3494.01	3382.54	3803.27	4162.18	3974.82	3248.83	3464.74	3209.54	3640.52	3805.57	4015.77	3801.88	3533.6	3457.86	3309.6	3477.75	3649.12	3255.79	3502.28	3568.01	3232.63	3282.71	3323.82	3358.12	3291.67	3971.58	4031.01	4137.65	3925.85	4398.53	4053.16	3704.8	3887.04	4701.38	4875.06
	3467.22	3439.43	3558.14	3379.89	3766.14	3494.49	3781.32	3316.01	3539.81	4134.26	3710.11	3382.57	4043.13	3229.22	3496.2	3384.84	3806.63	4166.39	3978.89	3251.17	3466.82	3210.89	3643.72	3808.59	4019.16	3803.72	3535.52	3459.15	3310.75	3479.91	3651.4	3256.93	3504.35	3569.92	3234.3	3284.27	3325.23	3359.79	3293.09	3972.93	4032.73	4139.33	3927.18	4401.18	4054.53	3706.02	3889.78	4703.42	4876.91
	3469.28	3442.46	3561.27	3382.74	3769.62	3496.62	3784.52	3318.05	3542.89	4139	3713.25	3385.4	4047.62	3230.92	3498.45	3387.2	3810.03	4170.66	3983.03	3253.55	3468.95	3212.28	3646.96	3811.65	4022.61	3805.61	3537.47	3460.48	3311.94	3482.12	3653.73	3258.11	3506.46	3571.88	3236.01	3285.87	3326.69	3361.5	3294.54	3974.31	4034.48	4141.05	3928.55	4403.87	4055.95	3707.28	3892.56	4705.51	4878.83
	3471.39	3445.54	3564.45	3385.64	3773.14	3498.8	3787.77	3320.14	3546.01	4143.8	3716.44	3388.27	4052.17	3232.67	3500.75	3389.59	3813.49	4174.99	3987.24	3255.97	3471.13	3213.72	3650.26	3814.78	4026.12	3807.56	3539.47	3461.84	3313.16	3484.37	3656.11	3259.32	3508.61	3573.89	3237.76	3287.5	3328.18	3363.25	3296.03	3975.74	4036.28	4142.82	3929.97	4406.61	4057.41	3708.59	3895.39	4707.66	4880.8
	3473.54	3448.66	3567.67	3388.59	3776.72	3501.02	3791.08	3322.28	3549.18	4148.67	3719.69	3391.18	4056.79	3234.46	3503.09	3392.03	3817	4179.39	3991.51	3258.44	3473.36	3215.2	3653.6	3817.95	4029.69	3809.57	3541.5	3463.24	3314.41	3486.67	3658.54	3260.56	3510.81	3575.93	3239.54	3289.17	3329.7	3365.03	3297.55	3977.21	4038.12	4144.63	3931.44	4409.39	4058.93	3709.94	3898.25	4709.87	4882.83
	3475.73	3451.82	3570.94	3391.58	3780.35	3503.29	3794.43	3324.45	3552.4	4153.59	3722.99	3394.14	4061.46	3236.3	3505.48	3394.51	3820.55	4183.85	3995.85	3260.94	3475.64	3216.72	3656.98	3821.18	4033.31	3811.63	3543.57	3464.68	3315.7	3489	3661.02	3261.84	3513.05	3578.02	3241.36	3290.88	3331.26	3366.85	3299.1	3978.71	4040	4146.49	3932.95	4412.21	4060.49	3711.34	3901.15	4712.13	4884.93
	3477.96	3455.04	3574.26	3394.62	3784.02	3505.6	3797.84	3326.68	3555.66	4158.57	3726.35	3397.14	4066.2	3238.17	3507.93	3397.04	3824.16	4188.37	4000.26	3263.48	3477.96	3218.28	3660.42	3824.46	4036.99	3813.74	3545.68	3466.16	3317.02	3491.38	3663.56	3263.16	3515.34	3580.16	3243.21	3292.62	3332.86	3368.71	3300.69	3980.26	4041.92	4148.39	3934.52	4415.07	4062.1	3712.78	3904.1	4714.44	4887.09
	3480.24	3458.3	3577.63	3397.7	3787.75	3507.96	3801.3	3328.94	3558.98	4163.62	3729.77	3400.19	4071	3240.09	3510.42	3399.6	3827.82	4192.95	4004.74	3266.06	3480.33	3219.89	3663.9	3827.79	4040.74	3815.91	3547.83	3467.67	3318.38	3493.8	3666.14	3264.51	3517.67	3582.34	3245.1	3294.4	3334.5	3370.6	3302.32	3981.85	4043.88	4150.35	3936.13	4417.98	4063.75	3714.26	3907.08	4716.81	4889.31
	3482.56	3461.6	3581.04	3400.82	3791.52	3510.36	3804.81	3331.25	3562.33	4168.72	3733.24	3403.27	4075.86	3242.06	3512.96	3402.21	3831.53	4197.59	4009.28	3268.69	3482.76	3221.54	3667.43	3831.18	4044.53	3818.14	3550.01	3469.22	3319.78	3496.27	3668.78	3265.89	3520.04	3584.56	3247.03	3296.22	3336.17	3372.52	3303.98	3983.47	4045.88	4152.35	3937.78	4420.92	4065.45	3715.78	3910.1	4719.24	4891.59
	3484.93	3464.95	3584.5	3403.99	3795.34	3512.81	3808.37	3333.6	3565.74	4173.88	3736.77	3406.41	4080.79	3244.06	3515.55	3404.87	3835.29	4202.3	4013.89	3271.35	3485.23	3223.23	3671	3834.62	4048.39	3820.42	3552.24	3470.81	3321.2	3498.77	3671.47	3267.31	3522.46	3586.83	3248.99	3298.07	3337.87	3374.48	3305.67	3985.14	4047.92	4154.39	3939.48	4423.91	4067.2	3717.35	3913.17	4721.72	4893.94
	3487.34	3468.35	3588.01	3407.2	3799.22	3515.3	3811.99	3336	3569.19	4179.11	3740.35	3409.58	4085.77	3246.11	3518.19	3407.57	3839.1	4207.07	4018.57	3274.06	3487.74	3224.96	3674.63	3838.12	4052.31	3822.75	3554.5	3472.43	3322.66	3501.32	3674.21	3268.76	3524.93	3589.14	3250.98	3299.96	3339.62	3376.48	3307.4	3986.85	4050	4156.48	3941.23	4426.94	4069	3718.96	3916.27	4724.26	4896.34
	3489.79	3471.79	3591.57	3410.46	3803.14	3517.84	3815.65	3338.44	3572.69	4184.4	3743.99	3412.8	4090.82	3248.2	3520.87	3410.31	3842.96	4211.9	4023.31	3276.8	3490.31	3226.74	3678.3	3841.67	4056.28	3825.14	3556.81	3474.09	3324.16	3503.92	3677	3270.25	3527.44	3591.49	3253.01	3301.89	3341.4	3378.51	3309.16	3988.6	4052.12	4158.62	3943.03	4430.01	4070.85	3720.62	3919.42	4726.85	4898.81
	3492.28	3475.28	3595.17	3413.76	3807.11	3520.42	3819.37	3340.93	3576.24	4189.74	3747.69	3416.06	4095.93	3250.34	3523.61	3413.09	3846.87	4216.79	4028.12	3279.59	3492.93	3228.56	3682.02	3845.27	4060.31	3827.59	3559.15	3475.79	3325.69	3506.55	3679.84	3271.77	3529.99	3593.89	3255.08	3303.86	3343.21	3380.58	3310.96	3990.39	4054.28	4160.81	3944.87	4433.13	4072.74	3722.32	3922.6	4729.49	4901.34
	3494.82	3478.82	3598.83	3417.11	3811.13	3523.05	3823.14	3343.46	3579.84	4195.15	3751.44	3419.37	4101.1	3252.52	3526.39	3415.92	3850.83	4221.74	4033	3282.41	3495.59	3230.42	3685.79	3848.92	4064.4	3830.09	3561.53	3477.52	3327.25	3509.23	3682.74	3273.33	3532.59	3596.33	3257.18	3305.86	3345.07	3382.69	3312.79	3992.21	4056.48	4163.04	3946.76	4436.28	4074.68	3724.06	3925.83	4732.2	4903.93
	3497.4	3482.4	3602.53	3420.5	3815.21	3525.72	3826.96	3346.03	3583.48	4200.62	3755.25	3422.72	4106.34	3254.74	3529.23	3418.79	3854.84	4226.76	4037.95	3285.28	3498.3	3232.32	3689.6	3852.63	4068.55	3832.65	3563.95	3479.29	3328.85	3511.95	3685.68	3274.92	3535.23	3598.82	3259.32	3307.9	3346.96	3384.83	3314.66	3994.08	4058.72	4165.32	3948.7	4439.48	4076.67	3725.84	3929.1	4734.95	4906.59
	3500.03	3486.03	3606.28	3423.94	3819.33	3528.44	3830.83	3348.64	3587.17	4206.14	3759.11	3426.11	4111.64	3257	3532.11	3421.7	3858.9	4231.84	4042.97	3288.19	3501.06	3234.26	3693.46	3856.4	4072.76	3835.26	3566.4	3481.09	3330.48	3514.72	3688.68	3276.55	3537.91	3601.35	3261.5	3309.97	3348.88	3387	3316.56	3995.99	4061.01	4167.64	3950.68	4442.72	4078.7	3727.67	3932.4	4737.77	4909.31
	3502.7	3489.7	3610.07	3427.42	3823.5	3531.2	3834.76	3351.31	3590.9	4211.73	3763.04	3429.55	4117	3259.31	3535.04	3424.66	3863.01	4236.98	4048.05	3291.14	3503.87	3236.25	3697.38	3860.21	4077.02	3837.93	3568.9	3482.94	3332.15	3517.52	3691.73	3278.21	3540.64	3603.92	3263.71	3312.08	3350.84	3389.22	3318.5	3997.94	4063.33	4170.01	3952.71	4446	4080.78	3729.55	3935.75	4740.63	4912.08
	3505.41	3493.43	3613.92	3430.94	3827.72	3534.01	3838.73	3354.01	3594.68	4217.38	3767.01	3433.03	4122.42	3261.66	3538.02	3427.66	3867.18	4242.19	4053.2	3294.13	3506.73	3238.28	3701.33	3864.08	4081.35	3840.65	3571.43	3484.81	3333.85	3520.37	3694.83	3279.9	3543.42	3606.54	3265.95	3314.23	3352.84	3391.46	3320.47	3999.92	4065.69	4172.43	3954.79	4449.32	4082.91	3731.46	3939.14	4743.55	4914.93
	3508.16	3497.19	3617.81	3434.52	3831.99	3536.86	3842.76	3356.76	3598.51	4223.09	3771.05	3436.56	4127.9	3264.05	3541.05	3430.7	3871.39	4247.45	4058.42	3297.16	3509.63	3240.35	3705.34	3868.01	4085.73	3843.43	3574.01	3486.73	3335.58	3523.27	3697.98	3281.63	3546.24	3609.2	3268.23	3316.42	3354.88	3393.75	3322.47	4001.95	4068.1	4174.89	3956.91	4452.68	4085.09	3733.42	3942.57	4746.53	4917.83
	3510.96	3501.01	3621.75	3438.13	3836.31	3539.76	3846.84	3359.55	3602.39	4228.86	3775.14	3440.13	4133.45	3266.48	3544.13	3433.79	3875.65	4252.78	4063.71	3300.23	3512.58	3242.46	3709.39	3871.99	4090.17	3846.27	3576.62	3488.68	3337.35	3526.2	3701.18	3283.4	3549.1	3611.9	3270.55	3318.64	3356.95	3396.07	3324.51	4004.02	4070.54	4177.4	3959.08	4456.09	4087.31	3735.42	3946.03	4749.56	4920.79
	3513.8	3504.87	3625.74	3441.79	3840.68	3542.7	3850.97	3362.39	3606.32	4234.7	3779.28	3443.74	4139.05	3268.96	3547.25	3436.92	3879.97	4258.17	4069.06	3303.34	3515.58	3244.61	3713.5	3876.02	4094.67	3849.16	3579.27	3490.67	3339.16	3529.18	3704.44	3285.2	3552.01	3614.65	3272.9	3320.9	3359.06	3398.42	3326.59	4006.12	4073.02	4179.95	3961.3	4459.53	4089.58	3737.47	3949.54	4752.65	4923.82
	3516.68	3508.77	3629.78	3445.5	3845.1	3545.69	3855.15	3365.27	3610.29	4240.59	3783.49	3447.4	4144.73	3271.48	3550.43	3440.09	3884.33	4263.63	4074.49	3306.49	3518.63	3246.81	3717.65	3880.11	4099.22	3852.1	3581.96	3492.69	3340.99	3532.2	3707.74	3287.03	3554.96	3617.44	3275.29	3323.19	3361.21	3400.81	3328.7	4008.27	4075.55	4182.56	3963.57	4463.02	4091.9	3739.56	3953.09	4755.8	4926.91
	3519.61	3512.72	3633.86	3449.25	3849.56	3548.72	3859.39	3368.19	3614.3	4246.54	3787.75	3451.09	4150.46	3274.04	3553.65	3443.31	3888.75	4269.14	4079.98	3309.68	3521.73	3249.04	3721.84	3884.25	4103.84	3855.1	3584.68	3494.75	3342.87	3535.27	3711.1	3288.9	3557.96	3620.28	3277.71	3325.53	3363.39	3403.23	3330.84	4010.46	4078.11	4185.2	3965.88	4466.55	4094.27	3741.69	3956.68	4758.99	4930.06
	3522.58	3516.72	3637.99	3453.04	3854.08	3551.8	3863.67	3371.16	3618.37	4252.56	3792.06	3454.84	4156.25	3276.65	3556.92	3446.57	3893.21	4274.72	4085.54	3312.91	3524.88	3251.32	3726.09	3888.44	4108.51	3858.16	3587.45	3496.85	3344.77	3538.38	3714.51	3290.8	3561	3623.16	3280.17	3327.9	3365.61	3405.7	3333.02	4012.68	4080.72	4187.9	3968.23	4470.12	4096.68	3743.87	3960.31	4762.25	4933.27
	3525.59	3520.77	3642.17	3456.88	3858.65	3554.92	3868.01	3374.17	3622.48	4258.63	3796.43	3458.62	4162.11	3279.29	3560.25	3449.87	3897.73	4280.36	4091.16	3316.18	3528.07	3253.64	3730.38	3892.69	4113.24	3861.27	3590.25	3498.98	3346.71	3541.53	3717.97	3292.74	3564.08	3626.08	3282.66	3330.3	3367.86	3408.19	3335.23	4014.95	4083.36	4190.64	3970.64	4473.73	4099.14	3746.08	3963.98	4765.55	4936.55
	3528.65	3524.86	3646.4	3460.77	3863.26	3558.08	3872.39	3377.22	3626.64	4264.77	3800.86	3462.45	4168.03	3281.98	3563.61	3453.22	3902.29	4286.07	4096.86	3319.5	3531.31	3256	3734.72	3896.99	4118.03	3864.44	3593.09	3501.15	3348.68	3544.72	3721.48	3294.71	3567.21	3629.04	3285.19	3332.74	3370.15	3410.72	3337.47	4017.25	4086.05	4193.42	3973.09	4477.38	4101.64	3748.35	3967.69	4768.91	4939.88
	3531.74	3528.99	3650.68	3464.69	3867.93	3561.29	3876.83	3380.32	3630.84	4270.96	3805.34	3466.33	4174.01	3284.72	3567.03	3456.61	3906.91	4291.83	4102.62	3322.85	3534.61	3258.4	3739.11	3901.35	4122.88	3867.66	3595.97	3503.35	3350.69	3547.96	3725.04	3296.71	3570.38	3632.05	3287.75	3335.22	3372.48	3413.29	3339.75	4019.6	4088.77	4196.26	3975.58	4481.08	4104.19	3750.65	3971.44	4772.33	4943.28
	3534.88	3533.17	3655	3468.67	3872.64	3564.55	3881.32	3383.46	3635.09	4277.22	3809.88	3470.24	4180.05	3287.49	3570.5	3460.04	3911.57	4297.66	4108.45	3326.24	3537.94	3260.85	3743.55	3905.76	4127.78	3870.93	3598.89	3505.59	3352.73	3551.24	3728.65	3298.75	3573.6	3635.11	3290.35	3337.74	3374.84	3415.89	3342.07	4021.98	4091.53	4199.13	3978.12	4484.81	4106.79	3752.99	3975.23	4775.8	4946.74
	3538.06	3537.4	3659.37	3472.68	3877.41	3567.85	3885.86	3386.64	3639.39	4283.54	3814.48	3474.2	4186.16	3290.31	3574.02	3463.51	3916.29	4303.55	4114.35	3329.67	3541.33	3263.33	3748.03	3910.22	4132.75	3874.27	3601.85	3507.87	3354.8	3554.56	3732.31	3300.82	3576.86	3638.2	3292.98	3340.29	3377.25	3418.53	3344.41	4024.41	4094.34	4202.06	3980.71	4488.58	4109.44	3755.38	3979.06	4779.33	4950.26
	3541.29	3541.67	3663.79	3476.74	3882.22	3571.19	3890.45	3389.87	3643.73	4289.92	3819.13	3478.21	4192.32	3293.16	3577.58	3467.03	3921.06	4309.5	4120.31	3333.15	3544.77	3265.86	3752.56	3914.74	4137.77	3877.65	3604.84	3510.18	3356.91	3557.93	3736.02	3302.93	3580.16	3641.34	3295.65	3342.88	3379.68	3421.2	3346.8	4026.87	4097.18	4205.03	3983.35	4492.4	4112.13	3757.81	3982.94	4782.91	4953.85
	3544.56	3545.99	3668.26	3480.85	3887.08	3574.58	3895.09	3393.14	3648.12	4296.36	3823.84	3482.25	4198.55	3296.06	3581.19	3470.59	3925.87	4315.52	4126.34	3336.66	3548.25	3268.43	3757.14	3919.31	4142.85	3881.09	3607.87	3512.53	3359.05	3561.34	3739.79	3305.06	3583.51	3644.53	3298.35	3345.51	3382.16	3423.9	3349.21	4029.37	4100.06	4208.04	3986.03	4496.25	4114.87	3760.29	3986.85	4786.55	4957.49
	3547.86	3550.36	3672.77	3485	3891.99	3578.01	3899.78	3396.45	3652.56	4302.86	3828.6	3486.34	4204.84	3299.01	3584.85	3474.19	3930.74	4321.6	4132.44	3340.21	3551.78	3271.04	3761.77	3923.94	4147.99	3884.59	3610.94	3514.92	3361.22	3564.79	3743.6	3307.24	3586.9	3647.76	3301.08	3348.17	3384.67	3426.64	3351.66	4031.91	4102.98	4211.1	3988.75	4500.15	4117.65	3762.8	3990.8	4790.24	4961.2
	3551.22	3554.76	3677.33	3489.19	3896.95	3581.49	3904.52	3399.8	3657.04	4309.42	3833.42	3490.48	4211.2	3301.99	3588.56	3477.83	3935.65	4327.74	4138.61	3343.8	3555.36	3273.69	3766.44	3928.62	4153.18	3888.14	3614.05	3517.34	3363.43	3568.28	3747.47	3309.44	3590.34	3651.03	3303.86	3350.87	3387.22	3429.42	3354.15	4034.5	4105.95	4214.21	3991.52	4504.09	4120.48	3765.36	3994.79	4793.98	4964.96
	3554.61	3559.22	3681.94	3493.43	3901.96	3585	3909.32	3403.2	3661.57	4316.04	3838.3	3494.65	4217.61	3305.02	3592.32	3481.52	3940.62	4333.94	4144.85	3347.43	3558.99	3276.38	3771.16	3933.35	4158.44	3891.75	3617.2	3519.8	3365.67	3571.82	3751.39	3311.68	3593.82	3654.34	3306.66	3353.61	3389.8	3432.23	3356.66	4037.12	4108.95	4217.36	3994.34	4508.07	4123.36	3767.96	3998.82	4797.78	4968.79
	3558.04	3563.72	3686.6	3497.71	3907.02	3588.57	3914.16	3406.64	3666.15	4322.73	3843.23	3498.87	4224.09	3308.08	3596.13	3485.25	3945.64	4340.21	4151.15	3351.11	3562.66	3279.11	3775.93	3938.13	4163.75	3895.41	3620.38	3522.29	3367.94	3575.4	3755.35	3313.95	3597.35	3657.7	3309.5	3356.38	3392.42	3435.08	3359.21	4039.78	4111.99	4220.56	3997.21	4512.08	4126.28	3770.61	4002.89	4801.64	4972.68
	3561.52	3568.27	3691.3	3502.04	3912.13	3592.18	3919.05	3410.13	3670.77	4329.47	3848.21	3503.13	4230.63	3311.19	3599.99	3489.02	3950.7	4346.53	4157.52	3354.82	3566.38	3281.88	3780.75	3942.97	4169.13	3899.13	3623.61	3524.82	3370.25	3579.02	3759.37	3316.26	3600.92	3661.1	3312.38	3359.19	3395.08	3437.96	3361.8	4042.47	4115.07	4223.8	4000.12	4516.14	4129.25	3773.29	4007	4805.55	4976.64
	3565.04	3572.86	3696.06	3506.41	3917.28	3595.83	3923.99	3413.66	3675.44	4336.28	3853.26	3507.44	4237.23	3314.35	3603.89	3492.84	3955.82	4352.92	4163.96	3358.57	3570.16	3284.7	3785.61	3947.87	4174.55	3902.9	3626.87	3527.39	3372.59	3582.69	3763.44	3318.6	3604.53	3664.55	3315.29	3362.04	3397.77	3440.87	3364.42	4045.21	4118.19	4227.09	4003.07	4520.24	4132.27	3776.02	4011.15	4809.51	4980.65
	3568.6	3577.49	3700.86	3510.82	3922.49	3599.52	3928.98	3417.23	3680.15	4343.14	3858.36	3511.78	4243.89	3317.54	3607.85	3496.69	3960.98	4359.38	4170.47	3362.36	3573.98	3287.55	3790.52	3952.81	4180.04	3906.73	3630.17	3529.99	3374.96	3586.4	3767.56	3320.97	3608.19	3668.03	3318.23	3364.92	3400.5	3443.82	3367.07	4047.99	4121.35	4230.42	4006.07	4524.38	4135.33	3778.79	4015.34	4813.53	4984.72
	3572.2	3582.18	3705.71	3515.28	3927.74	3603.26	3934.03	3420.84	3684.92	4350.07	3863.51	3516.17	4250.62	3320.77	3611.85	3500.59	3966.2	4365.89	4177.04	3366.19	3577.84	3290.44	3795.48	3957.81	4185.59	3910.61	3633.5	3532.63	3377.37	3590.15	3771.73	3323.37	3611.89	3671.57	3321.21	3367.84	3403.27	3446.8	3369.76	4050.81	4124.54	4233.8	4009.12	4528.56	4138.44	3781.6	4019.57	4817.6	4988.86
	3575.85	3586.9	3710.6	3519.78	3933.04	3607.05	3939.12	3424.49	3689.72	4357.06	3868.72	3520.61	4257.4	3324.05	3615.9	3504.54	3971.46	4372.47	4183.68	3370.06	3581.76	3293.38	3800.49	3962.87	4191.19	3914.55	3636.88	3535.3	3379.81	3593.95	3775.95	3325.81	3615.64	3675.14	3324.23	3370.8	3406.08	3449.82	3372.48	4053.66	4127.78	4237.22	4012.21	4532.78	4141.6	3784.45	4023.83	4821.73	4993.06
	3579.53	3591.68	3715.55	3524.32	3938.39	3610.88	3944.26	3428.19	3694.57	4364.11	3873.99	3525.08	4264.25	3327.37	3620	3508.52	3976.78	4379.11	4190.39	3373.97	3585.72	3296.36	3805.54	3967.98	4196.86	3918.54	3640.29	3538.01	3382.28	3597.78	3780.22	3328.28	3619.43	3678.76	3327.28	3373.79	3408.92	3452.87	3375.23	4056.56	4131.06	4240.69	4015.35	4537.04	4144.8	3787.35	4028.14	4825.91	4997.31
	3583.26	3596.49	3720.54	3528.91	3943.79	3614.75	3949.45	3431.93	3699.47	4371.22	3879.31	3529.6	4271.16	3330.73	3624.15	3512.55	3982.14	4385.81	4197.17	3377.92	3589.74	3299.37	3810.64	3973.14	4202.58	3922.59	3643.74	3540.76	3384.78	3601.67	3784.54	3330.79	3623.27	3682.42	3330.36	3376.82	3411.8	3455.96	3378.02	4059.49	4134.37	4244.21	4018.53	4541.34	4148.05	3790.29	4032.49	4830.15	5001.63
	3587.03	3601.36	3725.58	3533.54	3949.24	3618.66	3954.7	3435.71	3704.42	4378.39	3884.69	3534.16	4278.14	3334.13	3628.34	3516.62	3987.56	4392.58	4204.02	3381.9	3593.8	3302.43	3815.79	3978.36	4208.36	3926.69	3647.23	3543.54	3387.32	3605.59	3788.91	3333.32	3627.14	3686.13	3333.48	3379.89	3414.71	3459.08	3380.84	4062.47	4137.73	4247.77	4021.76	4545.68	4151.34	3793.27	4036.88	4834.44	5006.01
	3590.84	3606.26	3730.66	3538.22	3954.74	3622.62	3959.99	3439.54	3709.41	4385.62	3890.12	3538.77	4285.17	3337.57	3632.59	3520.73	3993.02	4399.4	4210.93	3385.93	3597.9	3305.53	3820.99	3983.63	4214.2	3930.85	3650.76	3546.36	3389.89	3609.56	3793.33	3335.89	3631.07	3689.87	3336.63	3382.99	3417.66	3462.23	3383.7	4065.48	4141.12	4251.37	4025.04	4550.06	4154.68	3796.29	4041.31	4838.79	5010.46
	3594.69	3611.22	3735.8	3542.94	3960.28	3626.62	3965.33	3443.4	3714.44	4392.91	3895.61	3543.42	4292.27	3341.06	3636.88	3524.88	3998.54	4406.3	4217.91	3390	3602.06	3308.67	3826.23	3988.95	4220.09	3935.06	3654.33	3549.22	3392.5	3613.57	3797.81	3338.49	3635.03	3693.67	3339.81	3386.13	3420.65	3465.42	3386.59	4068.53	4144.56	4255.02	4028.36	4554.48	4158.06	3799.35	4045.77	4843.19	5014.96
	3598.59	3616.21	3740.98	3547.7	3965.88	3630.67	3970.72	3447.31	3719.53	4400.27	3901.16	3548.11	4299.43	3344.58	3641.23	3529.08	4004.1	4413.25	4224.96	3394.1	3606.26	3311.85	3831.52	3994.33	4226.05	3939.33	3657.93	3552.11	3395.13	3617.62	3802.33	3341.13	3639.05	3697.5	3343.03	3389.31	3423.68	3468.64	3389.51	4071.62	4148.03	4258.72	4031.72	4558.94	4161.49	3802.45	4050.28	4847.64	5019.53
	3602.52	3621.26	3746.21	3552.51	3971.52	3634.76	3976.16	3451.27	3724.65	4407.68	3906.76	3552.84	4306.65	3348.15	3645.62	3533.31	4009.71	4420.26	4232.08	3398.25	3610.52	3315.07	3836.86	3999.76	4232.06	3943.65	3661.57	3555.04	3397.8	3621.72	3806.9	3343.8	3643.1	3701.38	3346.29	3392.53	3426.74	3471.9	3392.47	4074.75	4151.54	4262.46	4035.13	4563.44	4164.97	3805.6	4054.83	4852.15	5024.15
	3606.5	3626.35	3751.49	3557.36	3977.21	3638.89	3981.65	3455.26	3729.83	4415.16	3912.41	3557.61	4313.93	3351.76	3650.06	3537.6	4015.38	4427.34	4239.26	3402.43	3614.82	3318.33	3842.25	4005.24	4238.13	3948.03	3665.25	3558	3400.5	3625.85	3811.52	3346.49	3647.2	3705.3	3349.57	3395.78	3429.84	3475.19	3395.46	4077.92	4155.09	4266.25	4038.59	4567.98	4168.49	3808.79	4059.41	4856.71	5028.84
	3610.52	3631.48	3756.81	3562.25	3982.95	3643.07	3987.19	3459.3	3735.05	4422.7	3918.13	3562.43	4321.28	3355.4	3654.55	3541.92	4021.09	4434.48	4246.51	3406.66	3619.17	3321.63	3847.68	4010.78	4244.26	3952.46	3668.97	3561	3403.24	3630.04	3816.2	3349.23	3651.35	3709.27	3352.9	3399.06	3432.97	3478.51	3398.48	4081.13	4158.68	4270.08	4042.09	4572.56	4172.06	3812.01	4064.04	4861.33	5033.59
	3614.58	3636.66	3762.19	3567.19	3988.74	3647.29	3992.77	3463.37	3740.31	4430.3	3923.89	3567.29	4328.68	3359.1	3659.09	3546.28	4026.85	4441.69	4253.83	3410.92	3623.56	3324.97	3853.16	4016.37	4250.45	3956.95	3672.72	3564.03	3406.01	3634.26	3820.92	3351.99	3655.53	3713.28	3356.25	3402.39	3436.15	3481.87	3401.54	4084.37	4162.31	4273.95	4045.64	4577.18	4175.68	3815.28	4068.7	4866	5038.4
	3618.68	3641.88	3767.61	3572.17	3994.58	3651.55	3998.41	3467.5	3745.62	4437.96	3929.72	3572.19	4336.15	3362.83	3663.68	3550.69	4032.66	4448.95	4261.22	3415.22	3628.01	3328.35	3858.69	4022.02	4256.7	3961.5	3676.51	3567.1	3408.81	3638.53	3825.69	3354.79	3659.77	3717.33	3359.64	3405.75	3439.36	3485.26	3404.63	4087.66	4165.97	4277.88	4049.23	4581.84	4179.34	3818.6	4073.4	4870.73	5043.27
	3622.82	3647.15	3773.08	3577.19	4000.46	3655.86	4004.1	3471.66	3750.98	4445.68	3935.6	3577.14	4343.68	3366.6	3668.31	3555.14	4038.53	4456.28	4268.68	3419.56	3632.5	3331.77	3864.27	4027.72	4263.01	3966.1	3680.34	3570.21	3411.64	3642.84	3830.52	3357.61	3664.04	3721.43	3363.07	3409.15	3442.61	3488.69	3407.75	4090.98	4169.68	4281.84	4052.87	4586.54	4183.04	3821.95	4078.15	4875.51	5048.2
	3627	3652.46	3778.59	3582.26	4006.4	3660.21	4009.83	3475.86	3756.38	4453.46	3941.54	3582.12	4351.28	3370.41	3673	3559.63	4044.44	4463.68	4276.2	3423.94	3637.04	3335.23	3869.89	4033.47	4269.37	3970.75	3684.21	3573.35	3414.5	3647.19	3835.39	3360.48	3668.37	3725.57	3366.53	3412.58	3445.89	3492.15	3410.91	4094.35	4173.42	4285.85	4056.55	4591.27	4186.79	3825.34	4082.93	4880.35	5053.19
	3631.22	3657.82	3784.16	3587.37	4012.38	3664.61	4015.62	3480.11	3761.83	4461.31	3947.53	3587.15	4358.93	3374.27	3677.73	3564.16	4050.4	4471.13	4283.79	3428.36	3641.63	3338.73	3875.56	4039.28	4275.8	3975.46	3688.12	3576.53	3417.4	3651.59	3840.32	3363.37	3672.73	3729.75	3370.02	3416.06	3449.21	3495.64	3414.1	4097.75	4177.21	4289.91	4060.28	4596.05	4190.59	3828.78	4087.75	4885.24	5058.25
	3635.49	3663.22	3789.77	3592.52	4018.41	3669.05	4021.45	3484.4	3767.33	4469.21	3953.57	3592.23	4366.65	3378.17	3682.51	3568.74	4056.41	4478.65	4291.45	3432.82	3646.27	3342.27	3881.28	4045.14	4282.28	3980.22	3692.06	3579.75	3420.33	3656.03	3845.29	3366.29	3677.14	3733.97	3373.54	3419.56	3452.57	3499.16	3417.32	4101.19	4181.03	4294.01	4064.05	4600.87	4194.43	3832.25	4092.61	4890.18	5063.36
	3639.79	3668.66	3795.43	3597.72	4024.49	3673.53	4027.33	3488.73	3772.86	4477.18	3959.68	3597.34	4374.43	3382.1	3687.35	3573.35	4062.47	4486.23	4299.18	3437.32	3650.96	3345.86	3887.05	4051.06	4288.82	3985.04	3696.05	3583	3423.29	3660.52	3850.32	3369.25	3681.6	3738.24	3377.1	3423.11	3455.97	3502.72	3420.58	4104.67	4184.89	4298.16	4067.86	4605.73	4198.32	3835.77	4097.51	4895.18	5068.54
	3644.14	3674.16	3801.14	3602.96	4030.62	3678.05	4033.26	3493.1	3778.45	4485.21	3965.84	3602.5	4382.27	3386.08	3692.23	3578.01	4068.58	4493.88	4306.98	3441.85	3655.7	3349.48	3892.86	4057.03	4295.42	3989.92	3700.07	3586.29	3426.29	3665.04	3855.39	3372.24	3686.09	3742.56	3380.7	3426.69	3459.4	3506.32	3423.87	4108.19	4188.79	4302.35	4071.73	4610.62	4202.26	3839.33	4102.45	4900.24	5073.78
	3648.52	3679.69	3806.89	3608.25	4036.8	3682.62	4039.24	3497.51	3784.08	4493.3	3972.05	3607.7	4390.18	3390.1	3697.16	3582.71	4074.74	4501.58	4314.84	3446.42	3660.48	3353.14	3898.72	4063.05	4302.08	3994.85	3704.13	3589.61	3429.31	3669.61	3860.52	3375.26	3690.64	3746.91	3384.32	3430.31	3462.87	3509.94	3427.19	4111.75	4192.72	4306.58	4075.63	4615.56	4206.24	3842.93	4107.43	4905.35	5079.08
	3652.95	3685.27	3812.69	3613.57	4043.02	3687.23	4045.27	3501.97	3789.76	4501.45	3978.32	3612.94	4398.14	3394.16	3702.14	3587.46	4080.94	4509.35	4322.77	3451.04	3665.31	3356.84	3904.63	4069.13	4308.79	3999.84	3708.22	3592.97	3432.37	3674.23	3865.69	3378.31	3695.23	3751.31	3387.99	3433.97	3466.38	3513.6	3430.55	4115.34	4196.7	4310.86	4079.59	4620.53	4210.26	3846.57	4112.45	4910.51	5084.44
	3657.42	3690.9	3818.54	3618.94	4049.3	3691.88	4051.34	3506.47	3795.48	4509.66	3984.65	3618.22	4406.17	3398.26	3707.17	3592.24	4087.2	4517.19	4330.77	3455.69	3670.19	3360.58	3910.58	4075.26	4315.57	4004.88	3712.36	3596.37	3435.46	3678.88	3870.92	3381.39	3699.86	3755.76	3391.68	3437.66	3469.92	3517.3	3433.94	4118.98	4200.71	4315.19	4083.58	4625.54	4214.33	3850.25	4117.51	4915.73	5089.86
	3661.93	3696.57	3824.44	3624.36	4055.62	3696.58	4057.47	3511.01	3801.24	4517.94	3991.03	3623.55	4414.26	3402.41	3712.25	3597.07	4093.51	4525.08	4338.84	3460.38	3675.12	3364.36	3916.59	4081.45	4322.4	4009.98	3716.53	3599.8	3438.59	3683.58	3876.19	3384.51	3704.53	3760.24	3395.41	3441.4	3473.51	3521.02	3437.37	4122.65	4204.77	4319.56	4087.63	4630.6	4218.45	3853.98	4122.6	4921	5095.34
	3666.47	3702.28	3830.39	3629.81	4061.99	3701.32	4063.64	3515.59	3807.06	4526.27	3997.47	3628.92	4422.41	3406.59	3717.37	3601.94	4099.87	4533.04	4346.98	3465.11	3680.1	3368.19	3922.64	4087.69	4329.3	4015.13	3720.74	3603.27	3441.74	3688.33	3881.52	3387.66	3709.26	3764.78	3399.17	3445.16	3477.13	3524.78	3440.82	4126.37	4208.86	4323.97	4091.71	4635.69	4222.61	3857.74	4127.74	4926.33	5100.89
	3671.06	3708.04	3836.38	3635.31	4068.41	3706.11	4069.86	3520.21	3812.91	4534.67	4003.97	3634.33	4430.63	3410.82	3722.55	3606.85	4106.27	4541.07	4355.19	3469.88	3685.12	3372.05	3928.73	4093.98	4336.25	4020.34	3724.99	3606.77	3444.93	3693.11	3886.89	3390.83	3714.02	3769.35	3402.97	3448.97	3480.78	3528.58	3444.31	4130.12	4212.99	4328.43	4095.85	4640.82	4226.82	3861.55	4132.91	4931.71	5106.49
	3675.69	3713.84	3842.43	3640.85	4074.87	3710.93	4076.13	3524.88	3818.82	4543.13	4010.52	3639.78	4438.9	3415.08	3727.77	3611.8	4112.73	4549.15	4363.46	3474.68	3690.2	3375.95	3934.88	4100.33	4343.26	4025.6	3729.27	3610.32	3448.15	3697.94	3892.32	3394.04	3718.83	3773.97	3406.8	3452.81	3484.48	3532.4	3447.84	4133.91	4217.16	4332.94	4100.02	4645.99	4231.07	3865.39	4138.13	4937.14	5112.16
	3680.37	3719.69	3848.52	3646.44	4081.39	3715.8	4082.45	3529.58	3824.76	4551.65	4017.13	3645.28	4447.24	3419.39	3733.05	3616.79	4119.24	4557.3	4371.8	3479.53	3695.32	3379.89	3941.07	4106.74	4350.33	4030.92	3733.6	3613.89	3451.4	3702.82	3897.8	3397.29	3723.69	3778.63	3410.66	3456.69	3488.21	3536.26	3451.4	4137.74	4221.37	4337.49	4104.25	4651.2	4235.37	3869.28	4143.38	4942.63	5117.89
	3685.08	3725.58	3854.65	3652.07	4087.95	3720.72	4088.82	3534.33	3830.76	4560.23	4023.79	3650.81	4455.65	3423.73	3738.37	3621.83	4125.79	4565.52	4380.21	3484.41	3700.49	3383.87	3947.31	4113.19	4357.46	4036.3	3737.96	3617.51	3454.68	3707.73	3903.32	3400.56	3728.59	3783.33	3414.56	3460.61	3491.98	3540.16	3454.99	4141.61	4225.61	4342.08	4108.51	4656.45	4239.71	3873.21	4148.67	4948.18	5123.68
	3689.83	3731.52	3860.84	3657.74	4094.56	3725.67	4095.23	3539.12	3836.79	4568.88	4030.51	3656.39	4464.11	3428.12	3743.75	3626.91	4132.4	4573.79	4388.69	3489.33	3705.71	3387.89	3953.6	4119.7	4364.65	4041.73	3742.36	3621.16	3458	3712.7	3908.9	3403.86	3733.53	3788.08	3418.49	3464.56	3495.79	3544.08	3458.61	4145.51	4229.9	4346.72	4112.82	4661.74	4244.1	3877.17	4154	4953.78	5129.53
	3694.62	3737.5	3867.08	3663.45	4101.22	3730.67	4101.69	3543.95	3842.88	4577.58	4037.28	3662.01	4472.64	3432.55	3749.17	3632.03	4139.05	4582.13	4397.24	3494.29	3710.98	3391.95	3959.94	4126.27	4371.9	4047.22	3746.8	3624.84	3461.35	3717.7	3914.52	3407.2	3738.52	3792.88	3422.45	3468.55	3499.63	3548.04	3462.27	4149.46	4234.22	4351.41	4117.18	4667.06	4248.53	3881.18	4159.37	4959.43	5135.44
	3699.45	3743.53	3873.36	3669.21	4107.93	3735.72	4108.2	3548.82	3849.01	4586.35	4044.12	3667.68	4481.22	3437.02	3754.64	3637.19	4145.75	4590.54	4405.85	3499.29	3716.3	3396.05	3966.32	4132.89	4379.21	4052.76	3751.27	3628.56	3464.73	3722.75	3920.2	3410.56	3743.55	3797.71	3426.45	3472.58	3503.52	3552.03	3465.96	4153.44	4238.58	4356.13	4121.58	4672.43	4253.01	3885.23	4164.78	4965.14	5141.42
	3704.32	3749.6	3879.69	3675.01	4114.69	3740.8	4114.76	3553.73	3855.18	4595.18	4051	3673.38	4489.87	3441.53	3760.17	3642.39	4152.51	4599.01	4414.54	3504.33	3721.66	3400.19	3972.75	4139.56	4386.58	4058.36	3755.79	3632.32	3468.14	3727.84	3925.93	3413.96	3748.63	3802.59	3430.48	3476.64	3507.44	3556.05	3469.68	4157.47	4242.98	4360.91	4126.03	4677.83	4257.54	3889.32	4170.23	4970.91	5147.45
	3709.24	3755.71	3886.07	3680.85	4121.49	3745.93	4121.37	3558.69	3861.4	4604.08	4057.95	3679.13	4498.59	3446.08	3765.74	3647.64	4159.31	4607.54	4423.29	3509.4	3727.08	3404.37	3979.23	4146.29	4394	4064.01	3760.34	3636.12	3471.58	3732.97	3931.7	3417.39	3753.76	3807.52	3434.54	3480.75	3511.4	3560.11	3473.44	4161.53	4247.42	4365.72	4130.52	4683.28	4262.11	3893.45	4175.72	4976.73	5153.55
	3714.19	3761.87	3892.49	3686.74	4128.34	3751.1	4128.02	3563.68	3867.67	4613.03	4064.95	3684.92	4507.36	3450.67	3771.36	3652.93	4166.16	4616.13	4432.11	3514.52	3732.54	3408.59	3985.75	4153.07	4401.49	4069.72	3764.93	3639.95	3475.06	3738.15	3937.53	3420.85	3758.93	3812.48	3438.64	3484.89	3515.39	3564.2	3477.22	4165.63	4251.89	4370.59	4135.05	4688.76	4266.72	3897.62	4181.24	4982.6	5159.71
	3719.18	3768.07	3898.97	3692.66	4135.24	3756.32	4134.72	3568.72	3873.98	4622.05	4072	3690.75	4516.2	3455.3	3777.03	3658.25	4173.06	4624.79	4441	3519.67	3738.06	3412.85	3992.33	4159.91	4409.04	4075.49	3769.56	3643.82	3478.56	3743.37	3943.41	3424.34	3764.14	3817.49	3442.77	3489.07	3519.43	3568.32	3481.05	4169.77	4256.41	4375.49	4139.63	4694.28	4271.39	3901.84	4186.81	4988.53	5165.93
	3724.22	3774.32	3905.49	3698.64	4142.19	3761.58	4141.47	3573.8	3880.33	4631.13	4079.11	3696.62	4525.1	3459.98	3782.75	3663.62	4180.01	4633.51	4449.96	3524.86	3743.62	3417.15	3998.95	4166.8	4416.64	4081.31	3774.22	3647.72	3482.1	3748.64	3949.33	3427.86	3769.4	3822.55	3446.94	3493.28	3523.5	3572.48	3484.9	4173.95	4260.96	4380.45	4144.26	4699.84	4276.09	3906.09	4192.41	4994.51	5172.21
	3729.29	3780.61	3912.06	3704.65	4149.19	3766.88	4148.27	3578.92	3886.73	4640.27	4086.28	3702.54	4534.06	3464.69	3788.52	3669.04	4187.01	4642.3	4458.99	3530.09	3749.23	3421.49	4005.62	4173.75	4424.31	4087.19	3778.93	3651.66	3485.67	3753.95	3955.31	3431.42	3774.7	3827.65	3451.13	3497.53	3527.61	3576.67	3488.79	4178.17	4265.55	4385.44	4148.93	4705.43	4280.84	3910.38	4198.06	5000.55	5178.55
	3734.4	3786.94	3918.68	3710.71	4156.23	3772.22	4155.11	3584.08	3893.17	4649.47	4093.51	3708.49	4543.09	3469.44	3794.35	3674.49	4194.06	4651.15	4468.09	3535.36	3754.89	3425.87	4012.33	4180.75	4432.03	4093.13	3783.67	3655.64	3489.28	3759.3	3961.34	3435	3780.05	3832.79	3455.37	3501.82	3531.76	3580.89	3492.71	4182.42	4270.18	4390.49	4153.64	4711.07	4285.64	3914.71	4203.74	5006.65	5184.96
	3739.55	3793.32	3925.34	3716.81	4163.33	3777.61	4162	3589.28	3899.66	4658.74	4100.79	3714.49	4552.18	3474.24	3800.22	3679.99	4201.16	4660.06	4477.25	3540.66	3760.6	3430.28	4019.1	4187.81	4439.81	4099.12	3788.45	3659.65	3492.91	3764.7	3967.41	3438.61	3785.44	3837.98	3459.63	3506.15	3535.95	3585.14	3496.67	4186.72	4274.85	4395.57	4158.4	4716.75	4290.48	3919.09	4209.46	5012.79	5191.42
	3744.75	3799.75	3932.06	3722.95	4170.47	3783.04	4168.94	3594.53	3906.2	4668.06	4108.12	3720.53	4561.33	3479.07	3806.14	3685.52	4208.31	4669.04	4486.49	3546.01	3766.36	3434.74	4025.91	4194.92	4447.66	4105.17	3793.26	3663.7	3496.58	3770.14	3973.54	3442.26	3790.88	3843.21	3463.93	3510.52	3540.17	3589.43	3500.66	4191.05	4279.55	4400.7	4163.21	4722.46	4295.37	3923.5	4215.22	5019	5197.95
	3749.98	3806.21	3938.82	3729.13	4177.66	3788.51	4175.93	3599.81	3912.78	4677.45	4115.52	3726.62	4570.54	3483.95	3812.11	3691.1	4215.51	4678.08	4495.79	3551.39	3772.16	3439.24	4032.77	4202.08	4455.56	4111.27	3798.12	3667.78	3500.27	3775.62	3979.72	3445.93	3796.36	3848.48	3468.26	3514.92	3544.43	3593.74	3504.68	4195.43	4284.29	4405.88	4168.06	4728.21	4300.3	3927.96	4221.02	5025.25	5204.54
	3755.25	3812.73	3945.63	3735.36	4184.89	3794.03	4182.96	3605.14	3919.4	4686.91	4122.97	3732.74	4579.82	3488.87	3818.13	3696.72	4222.76	4687.19	4505.16	3556.81	3778.02	3443.77	4039.67	4209.3	4463.52	4117.43	3803.01	3671.91	3504	3781.15	3985.94	3449.64	3801.89	3853.8	3472.62	3519.36	3548.73	3598.09	3508.73	4199.84	4289.08	4411.1	4172.95	4734	4305.28	3932.45	4226.85	5031.57	5211.19
	3760.57	3819.28	3952.49	3741.63	4192.18	3799.58	4190.04	3610.51	3926.07	4696.42	4130.47	3738.91	4589.15	3493.82	3824.2	3702.39	4230.05	4696.35	4514.6	3562.26	3783.93	3448.35	4046.63	4216.58	4471.55	4123.65	3807.95	3676.07	3507.76	3786.73	3992.22	3453.38	3807.46	3859.16	3477.02	3523.84	3553.07	3602.48	3512.82	4204.29	4293.89	4416.36	4177.89	4739.83	4310.31	3936.99	4232.73	5037.94	5217.91
	3765.92	3825.88	3959.4	3747.94	4199.51	3805.18	4197.17	3615.91	3932.79	4705.99	4138.03	3745.11	4598.55	3498.82	3830.32	3708.09	4237.4	4705.59	4524.11	3567.76	3789.88	3452.96	4053.63	4223.9	4479.63	4129.92	3812.92	3680.26	3511.55	3792.34	3998.55	3457.15	3813.08	3864.57	3481.45	3528.35	3557.45	3606.89	3516.94	4208.78	4298.75	4421.67	4182.87	4745.69	4315.37	3941.56	4238.64	5044.36	5224.68
	3771.31	3832.52	3966.35	3754.29	4206.89	3810.83	4204.35	3621.36	3939.55	4715.63	4145.65	3751.36	4608.01	3503.86	3836.49	3713.84	4244.79	4714.88	4533.69	3573.29	3795.88	3457.62	4060.68	4231.29	4487.77	4136.25	3817.92	3684.49	3515.38	3798	4004.92	3460.94	3818.74	3870.01	3485.91	3532.9	3561.86	3611.34	3521.09	4213.3	4303.65	4427.02	4187.9	4751.6	4320.49	3946.18	4244.6	5050.83	5231.52
	3776.74	3839.21	3973.35	3760.69	4214.32	3816.51	4211.57	3626.85	3946.35	4725.33	4153.33	3757.65	4617.54	3508.94	3842.71	3719.62	4252.24	4724.24	4543.34	3578.86	3801.94	3462.31	4067.77	4238.72	4495.97	4142.64	3822.97	3688.76	3519.23	3803.7	4011.35	3464.77	3824.45	3875.51	3490.4	3537.49	3566.32	3615.82	3525.28	4217.87	4308.58	4432.42	4192.97	4757.54	4325.65	3950.83	4250.59	5057.37	5238.42
	3782.21	3845.94	3980.4	3767.13	4221.8	3822.24	4218.84	3632.39	3953.2	4735.09	4161.06	3763.98	4627.12	3514.06	3848.98	3725.45	4259.73	4733.67	4553.05	3584.47	3808.04	3467.05	4074.92	4246.21	4504.23	4149.08	3828.05	3693.06	3523.12	3809.45	4017.82	3468.63	3830.2	3881.04	3494.93	3542.12	3570.81	3620.33	3529.5	4222.47	4313.55	4437.86	4198.09	4763.52	4330.85	3955.52	4256.62	5063.95	5245.37
	3787.72	3852.71	3987.5	3773.61	4229.32	3828.01	4226.16	3637.96	3960.09	4744.91	4168.84	3770.35	4636.77	3519.21	3855.3	3731.32	4267.27	4743.15	4562.83	3590.11	3814.19	3471.82	4082.1	4253.76	4512.55	4155.58	3833.17	3697.4	3527.04	3815.24	4024.35	3472.52	3836	3886.62	3499.49	3546.78	3575.34	3624.87	3533.75	4227.12	4318.56	4443.35	4203.25	4769.54	4336.1	3960.26	4262.68	5070.59	5252.39
	3793.27	3859.53	3994.65	3780.13	4236.89	3833.83	4233.52	3643.58	3967.03	4754.8	4176.68	3776.77	4646.48	3524.41	3861.67	3737.23	4274.86	4752.7	4572.69	3595.8	3820.4	3476.63	4089.34	4261.36	4520.93	4162.14	3838.33	3701.78	3530.99	3821.07	4030.92	3476.44	3841.84	3892.24	3504.09	3551.48	3579.9	3629.45	3538.04	4231.8	4323.61	4448.88	4208.45	4775.6	4341.39	3965.03	4268.79	5077.29	5259.48
	3798.86	3866.39	4001.84	3786.7	4244.51	3839.68	4240.94	3649.23	3974.01	4764.74	4184.58	3783.22	4656.25	3529.65	3868.09	3743.18	4282.5	4762.32	4582.6	3601.52	3826.65	3481.48	4096.62	4269.01	4529.36	4168.75	3843.52	3706.19	3534.97	3826.95	4037.55	3480.39	3847.73	3897.91	3508.71	3556.22	3584.5	3634.05	3542.36	4236.52	4328.69	4454.46	4213.7	4781.69	4346.73	3969.84	4274.93	5084.04	5266.62
	3804.49	3873.3	4009.08	3793.31	4252.18	3845.58	4248.39	3654.93	3981.04	4774.75	4192.54	3789.71	4666.08	3534.93	3874.56	3749.18	4290.19	4771.99	4592.59	3607.27	3832.95	3486.37	4103.95	4276.72	4537.86	4175.42	3848.76	3710.64	3538.98	3832.87	4044.22	3484.37	3853.66	3903.62	3513.37	3561	3589.15	3638.69	3546.71	4241.27	4333.81	4460.07	4218.99	4787.82	4352.11	3974.7	4281.11	5090.84	5273.82
	3810.15	3880.24	4016.37	3799.96	4259.9	3851.52	4255.9	3660.67	3988.11	4784.81	4200.55	3796.25	4675.97	3540.25	3881.08	3755.21	4297.93	4781.73	4602.65	3613.07	3839.3	3491.3	4111.33	4284.48	4546.42	4182.15	3854.03	3715.12	3543.03	3838.84	4050.94	3488.38	3859.63	3909.37	3518.06	3565.81	3593.82	3643.36	3551.09	4246.07	4338.97	4465.74	4224.33	4793.99	4357.53	3979.59	4287.33	5097.7	5281.09
	3815.86	3887.23	4023.7	3806.65	4267.66	3857.51	4263.45	3666.45	3995.22	4794.94	4208.61	3802.83	4685.92	3545.61	3887.64	3761.29	4305.71	4791.53	4612.77	3618.9	3845.7	3496.27	4118.75	4292.29	4555.03	4188.93	3859.33	3719.65	3547.1	3844.84	4057.71	3492.42	3865.65	3915.17	3522.79	3570.66	3598.54	3648.07	3555.51	4250.91	4344.17	4471.44	4229.71	4800.19	4363.01	3984.52	4293.59	5104.61	5288.41
	3821.6	3894.27	4031.08	3813.38	4275.47	3863.53	4271.05	3672.27	4002.38	4805.13	4216.74	3809.44	4695.94	3551.01	3894.26	3767.4	4313.55	4801.4	4622.96	3624.77	3852.15	3501.28	4126.22	4300.16	4563.71	4195.77	3864.68	3724.2	3551.21	3850.89	4064.53	3496.49	3871.72	3921.01	3527.54	3575.55	3603.29	3652.8	3559.96	4255.78	4349.4	4477.2	4235.14	4806.44	4368.52	3989.49	4299.89	5111.58	5295.8
	3827.39	3901.35	4038.51	3820.16	4283.33	3869.6	4278.7	3678.13	4009.58	4815.38	4224.92	3816.1	4706.01	3556.45	3900.93	3773.56	4321.43	4811.33	4633.22	3630.67	3858.65	3506.33	4133.74	4308.08	4572.44	4202.67	3870.06	3728.79	3555.35	3856.99	4071.4	3500.59	3877.83	3926.89	3532.33	3580.48	3608.09	3657.56	3564.44	4260.69	4354.68	4482.99	4240.61	4812.72	4374.08	3994.5	4306.22	5118.6	5303.25
	3833.21	3908.47	4045.99	3826.98	4291.23	3875.71	4286.39	3684.04	4016.83	4825.69	4233.15	3822.8	4716.15	3561.93	3907.65	3779.76	4329.36	4821.32	4643.55	3636.62	3865.2	3511.41	4141.3	4316.05	4581.23	4209.62	3875.48	3733.42	3559.52	3863.12	4078.32	3504.72	3883.98	3932.81	3537.15	3585.44	3612.92	3662.36	3568.95	4265.64	4359.99	4488.83	4246.13	4819.04	4379.68	3999.54	4312.59	5125.67	5310.76
	3839.07	3915.63	4053.51	3833.83	4299.18	3881.86	4294.13	3689.98	4024.12	4836.06	4241.44	3829.53	4726.35	3567.45	3914.42	3786	4337.34	4831.37	4653.94	3642.59	3871.8	3516.54	4148.91	4324.08	4590.08	4216.63	3880.94	3738.09	3563.72	3869.3	4085.29	3508.89	3890.18	3938.78	3542	3590.44	3617.78	3667.19	3573.5	4270.63	4365.33	4494.71	4251.68	4825.39	4385.33	4004.63	4319	5132.8	5318.33
	3844.97	3922.84	4061.09	3840.74	4307.18	3888.05	4301.92	3695.97	4031.46	4846.49	4249.79	3836.31	4736.61	3573.01	3921.23	3792.28	4345.37	4841.49	4664.4	3648.61	3878.45	3521.71	4156.57	4332.16	4598.99	4223.7	3886.43	3742.79	3567.95	3875.53	4092.31	3513.08	3896.42	3944.79	3546.89	3595.47	3622.68	3672.05	3578.08	4275.65	4370.72	4500.64	4257.29	4831.78	4391.03	4009.75	4325.44	5139.99	5325.96
	3850.91	3930.09	4068.7	3847.68	4315.23	3894.29	4309.76	3702	4038.84	4856.98	4258.19	3843.13	4746.93	3578.61	3928.1	3798.61	4353.45	4851.67	4674.93	3654.66	3885.15	3526.91	4164.27	4340.3	4607.96	4230.82	3891.96	3747.53	3572.22	3881.79	4099.37	3517.3	3902.7	3950.84	3551.8	3600.55	3627.63	3676.94	3582.7	4280.72	4376.14	4506.61	4262.94	4838.21	4396.76	4014.92	4331.92	5147.22	5333.65
	3856.89	3937.38	4076.37	3854.66	4323.33	3900.56	4317.64	3708.07	4046.26	4867.53	4266.65	3849.99	4757.31	3584.25	3935.02	3804.97	4361.57	4861.91	4685.52	3660.75	3891.9	3532.15	4172.01	4348.49	4616.99	4238	3897.53	3752.3	3576.51	3888.1	4106.48	3521.55	3909.03	3956.94	3556.75	3605.66	3632.6	3681.86	3587.34	4285.82	4381.6	4512.62	4268.63	4844.68	4402.54	4020.12	4338.44	5154.52	5341.41
	3862.91	3944.71	4084.08	3861.69	4331.47	3906.88	4325.56	3714.18	4053.73	4878.14	4275.16	3856.88	4767.75	3589.93	3941.98	3811.37	4369.75	4872.21	4696.19	3666.87	3898.7	3537.43	4179.81	4356.73	4626.07	4245.24	3903.13	3757.11	3580.84	3894.46	4113.65	3525.83	3915.41	3963.08	3561.73	3610.8	3637.62	3686.82	3592.02	4290.96	4387.09	4518.68	4274.36	4851.18	4408.37	4025.36	4345	5161.86	5349.22
	3868.96	3952.09	4091.84	3868.75	4339.66	3913.24	4333.54	3720.33	4061.24	4888.81	4283.73	3863.82	4778.25	3595.64	3949	3817.82	4377.97	4882.58	4706.92	3673.03	3905.55	3542.76	4187.64	4365.02	4635.22	4252.54	3908.77	3761.95	3585.2	3900.85	4120.86	3530.14	3921.82	3969.26	3566.74	3615.99	3642.67	3691.8	3596.73	4296.14	4392.63	4524.79	4280.14	4857.72	4414.24	4030.64	4351.59	5169.26	5357.09
	3875.06	3959.51	4099.64	3875.86	4347.89	3919.65	4341.56	3726.53	4068.8	4899.54	4292.35	3870.8	4788.81	3601.4	3956.06	3824.3	4386.24	4893.01	4717.71	3679.23	3912.45	3548.12	4195.53	4373.37	4644.42	4259.89	3914.45	3766.83	3589.59	3907.29	4128.12	3534.48	3928.29	3975.49	3571.79	3621.21	3647.76	3696.82	3601.48	4301.36	4398.2	4530.93	4285.96	4864.3	4420.15	4035.95	4358.22	5176.71	5365.03
	3881.19	3966.97	4107.5	3883.01	4356.18	3926.09	4349.63	3732.76	4076.4	4910.34	4301.03	3877.82	4799.43	3607.2	3963.18	3830.83	4394.56	4903.5	4728.58	3685.46	3919.41	3553.52	4203.46	4381.77	4653.68	4267.3	3920.17	3771.75	3594.01	3913.77	4135.42	3538.85	3934.79	3981.75	3576.86	3626.47	3652.89	3701.86	3606.25	4306.61	4403.81	4537.12	4291.83	4870.91	4426.11	4041.31	4364.89	5184.22	5373.03
	3887.36	3974.48	4115.39	3890.21	4364.51	3932.58	4357.74	3739.04	4084.04	4921.19	4309.77	3884.87	4810.11	3613.04	3970.35	3837.4	4402.92	4914.05	4739.51	3691.73	3926.41	3558.95	4211.43	4390.22	4663	4274.77	3925.92	3776.7	3598.46	3920.3	4142.78	3543.25	3941.34	3988.06	3581.97	3631.76	3658.05	3706.94	3611.06	4311.9	4409.45	4543.35	4297.74	4877.56	4432.11	4046.7	4371.59	5191.78	5381.08
	3893.57	3982.03	4123.34	3897.44	4372.88	3939.11	4365.9	3745.36	4091.73	4932.1	4318.56	3891.97	4820.85	3618.92	3977.56	3844.01	4411.33	4924.67	4750.51	3698.04	3933.46	3564.43	4219.45	4398.73	4672.38	4282.3	3931.71	3781.69	3602.94	3926.86	4150.18	3547.68	3947.93	3994.41	3587.11	3637.1	3663.26	3712.05	3615.91	4317.23	4415.14	4549.63	4303.7	4884.24	4438.15	4052.13	4378.33	5199.4	5389.2
	3899.82	3989.62	4131.33	3904.71	4381.31	3945.68	4374.11	3751.72	4099.45	4943.07	4327.41	3899.1	4831.66	3624.83	3984.82	3850.66	4419.8	4935.35	4761.57	3704.38	3940.56	3569.95	4227.52	4407.28	4681.82	4289.88	3937.53	3786.71	3607.46	3933.47	4157.64	3552.14	3954.57	4000.81	3592.28	3642.47	3668.49	3717.19	3620.78	4322.6	4420.86	4555.95	4309.7	4890.97	4444.24	4057.6	4385.11	5207.06	5397.38
	3906.1	3997.25	4139.37	3912.03	4389.78	3952.29	4382.36	3758.12	4107.23	4954.1	4336.32	3906.27	4842.52	3630.79	3992.14	3857.35	4428.31	4946.09	4772.7	3710.75	3947.72	3575.5	4235.63	4415.9	4691.31	4297.52	3943.39	3791.77	3612	3940.13	4165.14	3556.63	3961.25	4007.24	3597.48	3647.87	3673.77	3722.36	3625.69	4328.01	4426.61	4562.31	4315.74	4897.72	4450.37	4063.1	4391.92	5214.79	5405.62
	3912.43	4004.92	4147.45	3919.38	4398.3	3958.94	4390.67	3764.56	4115.04	4965.18	4345.28	3913.49	4853.44	3636.79	3999.5	3864.08	4436.86	4956.89	4783.9	3717.17	3954.92	3581.09	4243.79	4424.56	4700.86	4305.22	3949.29	3796.86	3616.58	3946.82	4172.69	3561.15	3967.98	4013.72	3602.71	3653.32	3679.08	3727.56	3630.63	4333.45	4432.41	4568.72	4321.83	4904.52	4456.55	4068.65	4398.77	5222.56	5413.92
	3918.79	4012.64	4155.59	3926.78	4406.86	3965.63	4399.01	3771.05	4122.9	4976.33	4354.29	3920.74	4864.42	3642.82	4006.91	3870.85	4445.47	4967.75	4795.16	3723.61	3962.17	3586.73	4251.99	4433.28	4710.48	4312.97	3955.23	3802	3621.18	3953.56	4180.28	3565.7	3974.75	4020.25	3607.98	3658.8	3684.43	3732.79	3635.6	4338.93	4438.24	4575.17	4327.96	4911.35	4462.77	4074.23	4405.66	5230.39	5422.28
	3925.19	4020.4	4163.76	3934.22	4415.47	3972.37	4407.41	3777.57	4130.81	4987.54	4363.36	3928.03	4875.46	3648.9	4014.38	3877.66	4454.12	4978.68	4806.5	3730.1	3969.48	3592.4	4260.24	4442.04	4720.14	4320.78	3961.2	3807.16	3625.82	3960.34	4187.93	3570.28	3981.56	4026.81	3613.28	3664.32	3689.82	3738.05	3640.61	4344.45	4444.1	4581.67	4334.13	4918.22	4469.03	4079.85	4412.58	5238.27	5430.7
	3931.62	4028.2	4171.99	3941.7	4424.13	3979.14	4415.84	3784.14	4138.75	4998.8	4372.49	3935.36	4886.55	3655.01	4021.89	3884.51	4462.82	4989.66	4817.89	3736.61	3976.84	3598.11	4268.53	4450.86	4729.87	4328.65	3967.21	3812.36	3630.49	3967.17	4195.62	3574.89	3988.42	4033.41	3618.6	3669.87	3695.24	3743.34	3645.65	4350.01	4450.01	4588.2	4340.35	4925.12	4475.34	4085.5	4419.54	5246.21	5439.18
	3938.1	4036.04	4180.26	3949.22	4432.84	3985.96	4424.33	3790.75	4146.74	5010.12	4381.67	3942.72	4897.71	3661.17	4029.45	3891.4	4471.57	5000.71	4829.35	3743.17	3984.24	3603.86	4276.87	4459.74	4739.66	4336.58	3973.25	3817.6	3635.19	3974.03	4203.36	3579.52	3995.32	4040.06	3623.96	3675.46	3700.7	3748.67	3650.72	4355.61	4455.95	4594.78	4346.61	4932.06	4481.68	4091.2	4426.54	5254.2	5447.73
	3944.61	4043.92	4188.57	3956.78	4441.59	3992.82	4432.86	3797.4	4154.78	5021.51	4390.91	3950.13	4908.93	3667.36	4037.06	3898.33	4480.36	5011.82	4840.88	3749.76	3991.7	3609.65	4285.25	4468.66	4749.5	4344.57	3979.33	3822.88	3639.93	3980.94	4211.15	3584.19	4002.26	4046.75	3629.35	3681.09	3706.2	3754.02	3655.82	4361.24	4461.93	4601.41	4352.92	4939.03	4488.08	4096.93	4433.57	5262.24	5456.33
	3951.16	4051.85	4196.93	3964.38	4450.39	3999.72	4441.44	3804.1	4162.85	5032.95	4400.2	3957.57	4920.2	3673.59	4044.73	3905.31	4489.21	5022.99	4852.48	3756.38	3999.21	3615.47	4293.67	4477.64	4759.4	4352.61	3985.45	3828.18	3644.69	3987.9	4218.99	3588.89	4009.25	4053.49	3634.77	3686.75	3711.73	3759.4	3660.95	4366.91	4467.94	4608.08	4359.27	4946.04	4494.51	4102.7	4440.64	5270.34	5464.99
	3957.75	4059.82	4205.34	3972.03	4459.23	4006.66	4450.07	3810.83	4170.97	5044.45	4409.55	3965.06	4931.54	3679.86	4052.44	3912.32	4498.1	5034.22	4864.14	3763.04	4006.77	3621.34	4302.15	4486.67	4769.36	4360.72	3991.6	3833.53	3649.49	3994.89	4226.87	3593.61	4016.28	4060.26	3640.22	3692.45	3717.3	3764.81	3666.12	4372.62	4473.99	4614.79	4365.66	4953.08	4500.99	4108.5	4447.74	5278.49	5473.72
	3964.38	4067.83	4213.79	3979.71	4468.12	4013.64	4458.74	3817.61	4179.13	5056	4418.95	3972.58	4942.93	3686.18	4060.2	3919.37	4507.03	5045.51	4875.86	3769.73	4014.38	3627.24	4310.66	4495.75	4779.38	4368.88	3997.79	3838.91	3654.31	4001.93	4234.8	3598.36	4023.35	4067.08	3645.7	3698.19	3722.91	3770.26	3671.32	4378.37	4480.08	4621.54	4372.1	4960.16	4507.52	4114.34	4454.88	5286.69	5482.5
	3971.04	4075.88	4222.29	3987.43	4477.06	4020.66	4467.45	3824.43	4187.34	5067.62	4428.41	3980.14	4954.38	3692.53	4068.01	3926.47	4516.02	5056.87	4887.65	3776.46	4022.05	3633.18	4319.22	4504.88	4789.46	4377.09	4004.02	3844.33	3659.17	4009.01	4242.78	3603.15	4030.47	4073.93	3651.22	3703.97	3728.55	3775.73	3676.56	4384.15	4486.2	4628.34	4378.58	4967.28	4514.08	4120.22	4462.05	5294.95	5491.35
	3977.74	4083.97	4230.84	3995.2	4486.05	4027.73	4476.22	3831.29	4195.59	5079.29	4437.93	3987.73	4965.89	3698.91	4075.87	3933.6	4525.05	5068.28	4899.51	3783.22	4029.76	3639.17	4327.82	4514.07	4799.59	4385.37	4010.28	3849.78	3664.06	4016.13	4250.81	3607.96	4037.63	4080.83	3656.76	3709.78	3734.23	3781.23	3681.82	4389.97	4492.37	4635.18	4385.11	4974.43	4520.69	4126.13	4469.26	5303.25	5500.25
	3984.48	4092.1	4239.43	4003	4495.08	4034.83	4485.02	3838.19	4203.88	5091.02	4447.5	3995.37	4977.46	3705.34	4083.78	3940.78	4534.13	5079.76	4911.43	3790.02	4037.53	3645.19	4336.47	4523.3	4809.78	4393.71	4016.57	3855.26	3668.97	4023.29	4258.88	3612.8	4044.83	4087.77	3662.34	3715.63	3739.95	3786.77	3687.12	4395.83	4498.56	4642.06	4391.67	4981.62	4527.34	4132.09	4476.51	5311.62	5509.22
	3991.26	4100.27	4248.06	4010.85	4504.15	4041.98	4493.88	3845.13	4212.21	5102.81	4457.12	4003.04	4989.08	3711.81	4091.73	3947.99	4543.25	5091.3	4923.42	3796.85	4045.35	3651.24	4345.16	4532.59	4820.03	4402.1	4022.91	3860.79	3673.92	4030.5	4267	3617.68	4052.08	4094.76	3667.94	3721.52	3745.7	3792.33	3692.45	4401.73	4504.8	4648.99	4398.29	4988.84	4534.04	4138.07	4483.79	5320.03	5518.24
	3998.07	4108.49	4256.74	4018.74	4513.28	4049.16	4502.78	3852.12	4220.59	5114.65	4466.8	4010.75	5000.77	3718.32	4099.74	3955.24	4552.42	5102.89	4935.47	3803.71	4053.21	3657.34	4353.9	4541.93	4830.33	4410.55	4029.28	3866.34	3678.9	4037.75	4275.17	3622.58	4059.37	4101.78	3673.58	3727.44	3751.49	3797.92	3697.81	4407.66	4511.07	4655.95	4404.94	4996.1	4540.77	4144.1	4491.1	5328.5	5527.33
	4004.92	4116.75	4265.47	4026.66	4522.45	4056.39	4511.73	3859.14	4229	5126.55	4476.54	4018.5	5012.51	3724.86	4107.8	3962.54	4561.64	5114.55	4947.59	3810.61	4061.13	3663.48	4362.68	4551.32	4840.7	4419.06	4035.68	3871.94	3683.92	4045.04	4283.38	3627.51	4066.7	4108.85	3679.24	3733.4	3757.32	3803.55	3703.21	4413.64	4517.38	4662.97	4411.64	5003.39	4547.56	4150.16	4498.45	5337.02	5536.47
	4011.81	4125.04	4274.24	4034.63	4531.66	4063.66	4520.72	3866.21	4237.46	5138.51	4486.33	4026.28	5024.31	3731.45	4115.91	3969.87	4570.91	5126.27	4959.77	3817.55	4069.11	3669.65	4371.5	4560.76	4851.12	4427.63	4042.12	3877.57	3688.96	4052.37	4291.64	3632.46	4074.08	4115.96	3684.94	3739.39	3763.18	3809.2	3708.64	4419.64	4523.72	4670.02	4418.38	5010.71	4554.38	4156.25	4505.84	5345.6	5545.68
	4018.73	4133.38	4283.06	4042.63	4540.92	4070.97	4529.76	3873.32	4245.97	5150.53	4496.18	4034.1	5036.16	3738.07	4124.07	3977.25	4580.22	5138.05	4972.02	3824.51	4077.13	3675.87	4380.37	4570.26	4861.59	4436.26	4048.6	3883.23	3694.03	4059.75	4299.95	3637.45	4081.5	4123.11	3690.67	3745.42	3769.08	3814.88	3714.1	4425.69	4530.1	4677.12	4425.17	5018.07	4561.24	4162.39	4513.26	5354.23	5554.95
	4025.7	4141.76	4291.92	4050.68	4550.23	4078.32	4538.84	3880.48	4254.51	5162.6	4506.08	4041.96	5048.08	3744.73	4132.27	3984.66	4589.58	5149.89	4984.33	3831.52	4085.21	3682.12	4389.28	4579.8	4872.13	4444.94	4055.11	3888.93	3699.14	4067.16	4308.31	3642.47	4088.96	4130.3	3696.42	3751.49	3775.02	3820.59	3719.59	4431.78	4536.51	4684.26	4432	5025.47	4568.15	4168.56	4520.71	5362.91	5564.28
	4032.69	4150.18	4300.83	4058.77	4559.59	4085.71	4547.97	3887.67	4263.1	5174.73	4516.03	4049.86	5060.05	3751.44	4140.53	3992.11	4598.98	5161.79	4996.7	3838.55	4093.33	3688.41	4398.23	4589.4	4882.72	4453.69	4061.66	3894.67	3704.27	4074.62	4316.71	3647.51	4096.47	4137.53	3702.21	3757.6	3780.99	3826.33	3725.11	4437.9	4542.97	4691.44	4438.87	5032.9	4575.11	4174.76	4528.2	5371.64	5573.66
	4039.73	4158.64	4309.78	4066.89	4568.99	4093.14	4557.15	3894.91	4271.73	5186.92	4526.05	4057.79	5072.08	3758.18	4148.83	3999.61	4608.44	5173.75	5009.14	3845.62	4101.51	3694.74	4407.23	4599.04	4893.37	4462.49	4068.24	3900.44	3709.44	4082.13	4325.16	3652.59	4104.02	4144.8	3708.03	3763.74	3787	3832.1	3730.67	4444.06	4549.46	4698.67	4445.79	5040.36	4582.1	4181	4535.73	5380.43	5583.11
	4046.8	4167.14	4318.78	4075.06	4578.43	4100.61	4566.37	3902.19	4280.4	5199.16	4536.11	4065.76	5084.16	3764.95	4157.19	4007.14	4617.93	5185.76	5021.65	3852.72	4109.75	3701.1	4416.27	4608.74	4904.08	4471.35	4074.86	3906.24	3714.64	4089.67	4333.65	3657.69	4111.61	4152.12	3713.88	3769.92	3793.04	3837.9	3736.26	4450.25	4555.98	4705.94	4452.75	5047.86	4589.14	4187.28	4543.29	5389.27	5592.62
	4053.91	4175.69	4327.82	4083.27	4587.92	4108.12	4575.63	3909.51	4289.12	5211.46	4546.24	4073.76	5096.3	3771.77	4165.59	4014.72	4627.48	5197.84	5034.21	3859.86	4118.03	3707.51	4425.35	4618.49	4914.84	4480.27	4081.52	3912.09	3719.87	4097.26	4342.19	3662.82	4119.24	4159.48	3719.75	3776.14	3799.13	3843.73	3741.88	4456.49	4562.54	4713.25	4459.75	5055.4	4596.22	4193.59	4550.88	5398.16	5602.19
	4061.06	4184.27	4336.9	4091.51	4597.46	4115.67	4584.94	3916.87	4297.87	5223.81	4556.41	4081.81	5108.5	3778.63	4174.05	4022.33	4637.07	5209.98	5046.85	3867.03	4126.37	3713.95	4434.48	4628.29	4925.66	4489.25	4088.21	3917.96	3725.13	4104.88	4350.78	3667.99	4126.92	4166.87	3725.66	3782.39	3805.24	3849.59	3747.54	4462.76	4569.14	4720.6	4466.8	5062.96	4603.34	4199.93	4558.51	5407.11	5611.81
	4068.24	4192.89	4346.03	4099.8	4607.04	4123.26	4594.3	3924.27	4306.67	5236.23	4566.64	4089.88	5120.75	3785.52	4182.55	4029.98	4646.7	5222.18	5059.54	3874.23	4134.76	3720.44	4443.65	4638.13	4936.54	4498.29	4094.93	3923.88	3730.42	4112.55	4359.42	3673.18	4134.64	4174.31	3731.6	3788.68	3811.4	3855.48	3753.22	4469.07	4575.77	4728	4473.89	5070.57	4610.5	4206.32	4566.17	5416.1	5621.5
	4075.46	4201.55	4355.21	4108.12	4616.67	4130.89	4603.7	3931.72	4315.51	5248.69	4576.93	4098	5133.06	3792.46	4191.11	4037.67	4656.39	5234.44	5072.3	3881.47	4143.2	3726.96	4452.86	4648.03	4947.47	4507.39	4101.69	3929.82	3735.74	4120.26	4368.1	3678.39	4142.4	4181.79	3737.57	3795	3817.59	3861.39	3758.94	4475.41	4582.44	4735.44	4481.02	5078.2	4617.71	4212.73	4573.87	5425.15	5631.25
	4082.71	4210.25	4364.43	4116.49	4626.34	4138.56	4613.15	3939.21	4324.39	5261.21	4587.27	4106.15	5145.43	3799.43	4199.71	4045.4	4666.11	5246.75	5085.12	3888.74	4151.69	3733.52	4462.11	4657.98	4958.46	4516.54	4108.49	3935.81	3741.09	4128.02	4376.82	3683.64	4150.21	4189.31	3743.56	3801.37	3823.81	3867.34	3764.69	4481.8	4589.15	4742.92	4488.2	5085.87	4624.96	4219.19	4581.6	5434.26	5641.06
	4090	4219	4373.69	4124.89	4636.06	4146.27	4622.64	3946.74	4333.31	5273.79	4597.67	4114.33	5157.85	3806.44	4208.36	4053.18	4675.89	5259.13	5098.01	3896.04	4160.24	3740.11	4471.41	4667.98	4969.51	4525.76	4115.32	3941.82	3746.47	4135.81	4385.6	3688.92	4158.06	4196.87	3749.59	3807.76	3830.07	3873.31	3770.48	4488.22	4595.89	4750.45	4495.42	5093.58	4632.25	4225.68	4589.36	5443.41	5650.93
	4097.33	4227.78	4383	4133.33	4645.83	4154.02	4632.18	3954.31	4342.28	5286.42	4608.12	4122.56	5170.33	3813.49	4217.06	4060.99	4685.71	5271.57	5110.96	3903.37	4168.84	3746.75	4480.75	4678.03	4980.61	4535.03	4122.18	3947.88	3751.89	4143.65	4394.41	3694.22	4165.95	4204.48	3755.65	3814.2	3836.37	3879.31	3776.29	4494.67	4602.67	4758.02	4502.68	5101.31	4639.58	4232.2	4597.16	5452.62	5660.85
	4104.69	4236.6	4392.36	4141.82	4655.63	4161.81	4641.77	3961.93	4351.28	5299.11	4618.63	4130.81	5182.86	3820.58	4225.81	4068.84	4695.57	5284.06	5123.97	3910.74	4177.49	3753.42	4490.13	4688.13	4991.77	4544.37	4129.08	3953.97	3757.33	4151.53	4403.28	3699.56	4173.88	4212.12	3761.73	3820.67	3842.71	3885.34	3782.14	4501.17	4609.48	4765.63	4509.99	5109.08	4646.96	4238.76	4604.99	5461.88	5670.84
	4112.09	4245.46	4401.75	4150.34	4665.49	4169.64	4651.4	3969.59	4360.33	5311.85	4629.19	4139.11	5195.45	3827.7	4234.61	4076.72	4705.48	5296.61	5137.04	3918.14	4186.19	3760.14	4499.55	4698.28	5002.99	4553.76	4136.02	3960.09	3762.81	4159.45	4412.19	3704.92	4181.86	4219.8	3767.85	3827.18	3849.08	3891.4	3788.02	4507.7	4616.33	4773.28	4517.34	5116.89	4654.37	4245.35	4612.86	5471.2	5680.89
	4119.53	4254.36	4411.19	4158.9	4675.39	4177.51	4661.07	3977.28	4369.42	5324.64	4639.8	4147.44	5208.09	3834.87	4243.46	4084.65	4715.44	5309.22	5150.18	3925.57	4194.95	3766.89	4509.01	4708.48	5014.26	4563.22	4142.99	3966.25	3768.32	4167.41	4421.15	3710.31	4189.87	4227.53	3773.99	3833.72	3855.48	3897.49	3793.93	4514.27	4623.22	4780.97	4524.73	5124.72	4661.83	4251.97	4620.76	5480.56	5691
	4127	4263.3	4420.68	4167.5	4685.33	4185.42	4670.79	3985.03	4378.55	5337.49	4650.47	4155.8	5220.79	3842.07	4252.36	4092.62	4725.44	5321.89	5163.38	3933.03	4203.76	3773.68	4518.52	4718.73	5025.59	4572.73	4150	3972.44	3773.85	4175.41	4430.15	3715.73	4197.93	4235.29	3780.17	3840.31	3861.92	3903.61	3799.88	4520.88	4630.14	4788.71	4532.17	5132.6	4669.33	4258.64	4628.69	5489.98	5701.17
	4134.51	4272.28	4430.21	4176.14	4695.32	4193.37	4680.55	3992.81	4387.72	5350.4	4661.2	4164.2	5233.55	3849.31	4261.31	4100.63	4735.49	5334.62	5176.64	3940.53	4212.62	3780.5	4528.07	4729.03	5036.97	4582.3	4157.04	3978.67	3779.42	4183.46	4439.19	3721.17	4206.04	4243.1	3786.37	3846.92	3868.4	3909.75	3805.86	4527.52	4637.09	4796.49	4539.65	5140.5	4676.88	4265.33	4636.65	5499.45	5711.39
	4142.05	4281.3	4439.78	4184.81	4705.36	4201.36	4690.36	4000.63	4396.93	5363.35	4671.98	4172.63	5246.36	3856.59	4270.31	4108.67	4745.58	5347.41	5189.96	3948.06	4221.54	3787.37	4537.66	4739.38	5048.41	4591.94	4164.11	3984.94	3785.02	4191.55	4448.29	3726.65	4214.18	4250.94	3792.6	3853.58	3874.91	3915.92	3811.86	4534.2	4644.08	4804.31	4547.17	5148.44	4684.46	4272.06	4644.65	5508.97	5721.68
	4149.63	4290.36	4449.39	4193.53	4715.44	4209.39	4700.21	4008.5	4406.18	5376.36	4682.81	4181.1	5259.22	3863.91	4279.36	4116.76	4755.72	5360.25	5203.34	3955.62	4230.5	3794.27	4547.29	4749.78	5059.91	4601.63	4171.22	3991.24	3790.65	4199.67	4457.42	3732.15	4222.37	4258.83	3798.86	3860.27	3881.46	3922.13	3817.9	4540.92	4651.11	4812.17	4554.74	5156.41	4692.09	4278.83	4652.68	5518.55	5732.03
	4157.24	4299.46	4459.05	4202.29	4725.56	4217.46	4710.11	4016.41	4415.47	5389.43	4693.7	4189.6	5272.14	3871.26	4288.45	4124.88	4765.9	5373.16	5216.79	3963.21	4239.53	3801.22	4556.96	4760.23	5071.46	4611.38	4178.37	3997.57	3796.31	4207.84	4466.61	3737.68	4230.59	4266.76	3805.15	3866.99	3888.05	3928.35	3823.98	4547.67	4658.18	4820.08	4562.35	5164.41	4699.76	4285.62	4660.75	5528.17	5742.43
	4164.89	4308.59	4468.75	4211.08	4735.73	4225.56	4720.05	4024.36	4424.81	5402.55	4704.64	4198.14	5285.11	3878.66	4297.6	4133.04	4776.13	5386.12	5230.29	3970.83	4248.6	3808.2	4566.68	4770.72	5083.07	4621.19	4185.55	4003.94	3802	4216.05	4475.84	3743.24	4238.86	4274.72	3811.47	3873.75	3894.67	3934.61	3830.08	4554.46	4665.27	4828.02	4570	5172.45	4707.47	4292.46	4668.84	5537.85	5752.9
	4172.58	4317.77	4478.5	4219.91	4745.94	4233.71	4730.04	4032.35	4434.18	5415.72	4715.64	4206.71	5298.13	3886.09	4306.8	4141.25	4786.4	5399.14	5243.86	3978.49	4257.73	3815.22	4576.43	4781.27	5094.73	4631.06	4192.76	4010.35	3807.73	4224.3	4485.11	3748.83	4247.18	4282.73	3817.82	3880.55	3901.32	3940.9	3836.22	4561.29	4672.41	4836.01	4577.69	5180.51	4715.22	4299.32	4676.97	5547.58	5763.42
	4180.3	4326.98	4488.29	4228.78	4756.2	4241.9	4740.07	4040.39	4443.6	5428.94	4726.69	4215.32	5311.21	3893.56	4316.04	4149.49	4796.72	5412.21	5257.48	3986.17	4266.91	3822.28	4586.23	4791.86	5106.45	4640.99	4200.01	4016.79	3813.48	4232.59	4494.43	3754.45	4255.53	4290.78	3824.19	3887.39	3908.01	3947.21	3842.38	4568.15	4679.58	4844.04	4585.43	5188.62	4723.01	4306.22	4685.14	5557.37	5774.01
	4188.06	4336.23	4498.12	4237.69	4766.5	4250.12	4750.15	4048.47	4453.05	5442.22	4737.79	4223.96	5324.35	3901.07	4325.34	4157.76	4807.08	5425.35	5271.17	3993.89	4276.14	3829.37	4596.06	4802.5	5118.22	4650.98	4207.3	4023.26	3819.26	4240.93	4503.79	3760.09	4263.93	4298.87	3830.6	3894.25	3914.74	3953.55	3848.58	4575.05	4686.78	4852.11	4593.21	5196.75	4730.85	4313.16	4693.33	5567.2	5784.65
	4195.85	4345.52	4507.99	4246.64	4776.85	4258.39	4760.27	4056.59	4462.55	5455.55	4748.95	4232.63	5337.54	3908.62	4334.68	4166.08	4817.49	5438.54	5284.91	4001.64	4285.42	3836.51	4605.94	4813.2	5130.05	4661.03	4214.62	4029.77	3825.08	4249.3	4513.2	3765.76	4272.36	4306.99	3837.03	3901.16	3921.5	3959.92	3854.81	4581.99	4694.02	4860.23	4601.03	5204.91	4738.72	4320.13	4701.56	5577.09	5795.35
	4203.67	4354.85	4517.91	4255.63	4787.24	4266.69	4770.44	4064.75	4472.09	5468.93	4760.16	4241.34	5350.78	3916.21	4344.07	4174.44	4827.94	5451.79	5298.71	4009.43	4294.76	3843.68	4615.85	4823.94	5141.94	4671.14	4221.97	4036.31	3830.92	4257.71	4522.65	3771.46	4280.84	4315.16	3843.49	3908.1	3928.3	3966.32	3861.07	4588.96	4701.29	4868.38	4608.9	5213.11	4746.64	4327.13	4709.82	5587.03	5806.11
	4211.54	4364.22	4527.87	4264.65	4797.67	4275.04	4780.64	4072.95	4481.66	5482.37	4771.43	4250.09	5364.07	3923.83	4353.52	4182.83	4838.44	5465.1	5312.57	4017.24	4304.15	3850.9	4625.81	4834.73	5153.88	4681.31	4229.36	4042.89	3836.79	4266.17	4532.15	3777.19	4289.36	4323.37	3849.98	3915.08	3935.13	3972.74	3867.37	4595.97	4708.6	4876.58	4616.8	5221.34	4754.6	4334.16	4718.11	5597.01	5816.93
	4219.43	4373.63	4537.87	4273.71	4808.15	4283.42	4790.9	4081.19	4491.28	5495.85	4782.74	4258.86	5377.42	3931.49	4363.01	4191.26	4848.98	5478.46	5326.49	4025.08	4313.59	3858.15	4635.81	4845.56	5165.87	4691.54	4236.78	4049.51	3842.7	4274.66	4541.69	3782.94	4297.92	4331.62	3856.5	3922.09	3942	3979.19	3873.69	4603.02	4715.95	4884.82	4624.75	5229.6	4762.6	4341.23	4726.43	5607.06	5827.81
	4227.36	4383.07	4547.92	4282.81	4818.67	4291.84	4801.2	4089.48	4500.94	5509.39	4794.12	4267.67	5390.82	3939.2	4372.55	4199.73	4859.56	5491.88	5340.46	4032.96	4323.09	3865.44	4645.84	4856.45	5177.92	4701.83	4244.23	4056.15	3848.63	4283.2	4551.28	3788.73	4306.53	4339.9	3863.05	3929.13	3948.9	3985.67	3880.05	4610.1	4723.33	4893.1	4632.74	5237.9	4770.64	4348.33	4734.79	5617.15	5838.75
	4235.33	4392.56	4558	4291.95	4829.23	4300.3	4811.54	4097.8	4510.63	5522.98	4805.54	4276.52	5404.28	3946.93	4382.14	4208.24	4870.19	5505.36	5354.49	4040.86	4332.64	3872.77	4655.92	4867.38	5190.03	4712.17	4251.72	4062.84	3854.6	4291.77	4560.91	3794.54	4315.17	4348.23	3869.63	3936.22	3955.84	3992.18	3886.43	4617.22	4730.74	4901.42	4640.78	5246.22	4778.72	4355.46	4743.17	5627.29	5849.74
	4243.33	4402.08	4568.13	4301.13	4839.84	4308.8	4821.93	4106.17	4520.37	5536.62	4817.02	4285.39	5417.79	3954.71	4391.78	4216.79	4880.87	5518.9	5368.58	4048.8	4342.24	3880.14	4666.04	4878.36	5202.19	4722.58	4259.25	4069.55	3860.6	4300.39	4570.59	3800.38	4323.86	4356.6	3876.23	3943.33	3962.81	3998.71	3892.85	4624.37	4738.19	4909.78	4648.85	5254.58	4786.85	4362.63	4751.59	5637.49	5860.8
	4251.37	4411.64	4578.3	4310.35	4850.49	4317.34	4832.36	4114.58	4530.14	5550.31	4828.55	4294.3	5431.35	3962.53	4401.47	4225.37	4891.58	5532.49	5382.72	4056.77	4351.89	3887.54	4676.19	4889.39	5214.4	4733.05	4266.81	4076.31	3866.62	4309.05	4580.31	3806.24	4332.58	4365	3882.86	3950.49	3969.82	4005.27	3899.29	4631.56	4745.67	4918.18	4656.97	5262.97	4795.01	4369.83	4760.04	5647.73	5871.91
	4259.44	4421.23	4588.52	4319.6	4861.18	4325.92	4842.83	4123.03	4539.96	5564.06	4840.14	4303.25	5444.96	3970.38	4411.21	4234	4902.35	5546.14	5396.92	4064.77	4361.6	3894.99	4686.39	4900.47	5226.67	4743.57	4274.4	4083.09	3872.68	4317.74	4590.07	3812.14	4341.35	4373.45	3889.52	3957.67	3976.86	4011.86	3905.77	4638.79	4753.19	4926.62	4665.13	5271.39	4803.22	4377.06	4768.52	5658.03	5883.08
	4267.55	4430.87	4598.77	4328.89	4871.92	4334.54	4853.35	4131.53	4549.81	5577.85	4851.78	4312.22	5458.63	3978.28	4421	4242.66	4913.15	5559.84	5411.17	4072.8	4371.36	3902.47	4696.62	4911.6	5238.99	4754.16	4282.03	4089.91	3878.77	4326.48	4599.88	3818.06	4350.16	4381.93	3896.21	3964.9	3983.93	4018.47	3912.28	4646.05	4760.74	4935.11	4673.33	5279.84	4811.46	4384.33	4777.03	5668.38	5894.3
	4275.69	4440.54	4609.07	4338.22	4882.7	4343.19	4863.91	4140.06	4559.71	5591.69	4863.47	4321.23	5472.35	3986.21	4430.83	4251.36	4924	5573.6	5425.48	4080.86	4381.17	3910	4706.89	4922.77	5251.37	4764.81	4289.69	4096.77	3884.89	4335.25	4609.73	3824	4359	4390.46	3902.92	3972.15	3991.04	4025.11	3918.82	4653.35	4768.32	4943.63	4681.57	5288.32	4819.75	4391.63	4785.57	5678.78	5905.59
	4283.86	4450.25	4619.4	4347.58	4893.52	4351.89	4874.52	4148.64	4569.64	5605.59	4875.21	4330.27	5486.12	3994.18	4440.72	4260.09	4934.9	5587.42	5439.85	4088.95	4391.03	3917.56	4717.21	4933.99	5263.8	4775.51	4297.38	4103.66	3891.03	4344.07	4619.63	3829.98	4367.89	4399.02	3909.66	3979.44	3998.19	4031.78	3925.39	4660.68	4775.94	4952.2	4689.85	5296.83	4828.08	4398.96	4794.14	5689.23	5916.93
	4292.07	4460	4629.78	4356.99	4904.38	4360.62	4885.16	4157.25	4579.61	5619.53	4887.01	4339.35	5499.94	4002.19	4450.66	4268.87	4945.84	5601.3	5454.26	4097.07	4400.95	3925.16	4727.56	4945.26	5276.29	4786.28	4305.11	4110.58	3897.21	4352.92	4629.57	3835.98	4376.82	4407.63	3916.43	3986.77	4005.37	4038.48	3931.99	4668.05	4783.6	4960.8	4698.18	5305.38	4836.45	4406.32	4802.75	5699.73	5928.33
	4300.31	4469.78	4640.2	4366.43	4915.29	4369.39	4895.86	4165.91	4589.62	5633.53	4898.86	4348.45	5513.82	4010.24	4460.64	4277.68	4956.82	5615.23	5468.73	4105.22	4410.92	3932.8	4737.94	4956.57	5288.83	4797.11	4312.87	4117.54	3903.42	4361.82	4639.55	3842.01	4385.79	4416.27	3923.23	3994.13	4012.58	4045.2	3938.62	4675.46	4791.28	4969.45	4706.54	5313.95	4844.86	4413.72	4811.38	5710.28	5939.79
	4308.59	4479.6	4650.67	4375.91	4926.24	4378.2	4906.59	4174.61	4599.67	5647.57	4910.76	4357.59	5527.74	4018.32	4470.68	4286.53	4967.84	5629.21	5483.26	4113.4	4420.94	3940.48	4748.37	4967.93	5301.42	4807.99	4320.67	4124.53	3909.66	4370.75	4649.58	3848.07	4394.8	4424.95	3930.05	4001.53	4019.83	4051.95	3945.28	4682.9	4799.01	4978.13	4714.95	5322.56	4853.3	4421.14	4820.05	5720.88	5951.31
	4316.9	4489.46	4661.17	4385.42	4937.23	4387.05	4917.37	4183.35	4609.76	5661.66	4922.71	4366.76	5541.72	4026.44	4480.76	4295.41	4978.91	5643.25	5497.83	4121.61	4431.01	3948.2	4758.84	4979.34	5314.07	4818.94	4328.5	4131.55	3915.93	4379.72	4659.65	3854.15	4403.85	4433.67	3936.9	4008.96	4027.12	4058.72	3951.96	4690.37	4806.76	4986.86	4723.4	5331.19	4861.79	4428.6	4828.74	5731.54	5962.88
	4325.25	4499.35	4671.71	4394.97	4948.26	4395.94	4928.2	4192.13	4619.89	5675.8	4934.72	4375.96	5555.75	4034.61	4490.89	4304.33	4990.02	5657.35	5512.46	4129.85	4441.13	3955.96	4769.34	4990.79	5326.77	4829.94	4336.36	4138.61	3922.23	4388.73	4669.76	3860.26	4412.94	4442.43	3943.78	4016.42	4034.43	4065.52	3958.68	4697.88	4814.55	4995.63	4731.89	5339.86	4870.32	4436.09	4837.47	5742.24	5974.51
	4333.63	4509.29	4682.3	4404.56	4959.33	4404.87	4939.06	4200.95	4630.06	5689.99	4946.78	4385.2	5569.83	4042.81	4501.08	4313.29	5001.18	5671.5	5527.13	4138.12	4451.31	3963.76	4779.88	5002.3	5339.52	4841	4344.26	4145.71	3928.55	4397.78	4679.92	3866.4	4422.07	4451.22	3950.69	4023.92	4041.78	4072.35	3965.43	4705.43	4822.37	5004.43	4740.42	5348.56	4878.9	4443.62	4846.22	5752.99	5986.2
	4342.04	4519.26	4692.92	4414.19	4970.45	4413.83	4949.97	4209.82	4640.26	5704.23	4958.89	4394.46	5583.97	4051.05	4511.31	4322.29	5012.38	5685.71	5541.86	4146.42	4461.54	3971.6	4790.46	5013.84	5352.33	4852.13	4352.19	4152.84	3934.91	4406.87	4690.12	3872.57	4431.24	4460.06	3957.62	4031.45	4049.17	4079.2	3972.21	4713.01	4830.23	5013.28	4748.99	5357.28	4887.51	4451.17	4855.01	5763.8	5997.94
	4350.49	4529.26	4703.59	4423.85	4981.6	4422.84	4960.92	4218.72	4650.5	5718.52	4971.05	4403.76	5598.15	4059.32	4521.59	4331.33	5023.62	5699.97	5556.64	4154.75	4471.82	3979.47	4801.07	5025.44	5365.18	4863.31	4360.16	4160	3941.3	4416	4700.36	3878.76	4440.45	4468.93	3964.58	4039.01	4056.59	4086.08	3979.02	4720.62	4838.12	5022.17	4757.6	5366.04	4896.16	4458.76	4863.82	5774.65	6009.74
	4358.97	4539.3	4714.29	4433.55	4992.8	4431.88	4971.92	4227.66	4660.78	5732.85	4983.26	4413.09	5612.38	4067.64	4531.92	4340.4	5034.9	5714.29	5571.47	4163.11	4482.16	3987.39	4811.72	5037.08	5378.1	4874.56	4368.15	4167.19	3947.72	4425.17	4710.64	3884.98	4449.7	4477.85	3971.57	4046.61	4064.04	4092.98	3985.86	4728.27	4846.04	5031.09	4766.26	5374.82	4904.85	4466.37	4872.67	5785.56	6021.6
	4367.49	4549.38	4725.04	4443.29	5004.04	4440.96	4982.96	4236.65	4671.1	5747.23	4995.53	4422.45	5626.67	4075.99	4542.3	4349.5	5046.23	5728.66	5586.35	4171.49	4492.54	3995.34	4822.41	5048.76	5391.06	4885.86	4376.19	4174.42	3954.17	4434.38	4720.97	3891.22	4458.99	4486.8	3978.58	4054.25	4071.53	4099.91	3992.72	4735.96	4854	5040.06	4774.95	5383.64	4913.58	4474.02	4881.54	5796.51	6033.51
	4376.03	4559.49	4735.82	4453.06	5015.32	4450.07	4994.04	4245.68	4681.46	5761.66	5007.84	4431.84	5641	4084.38	4552.73	4358.65	5057.6	5743.09	5601.28	4179.91	4502.98	4003.34	4833.14	5060.49	5404.08	4897.22	4384.25	4181.68	3960.64	4443.62	4731.34	3897.49	4468.32	4495.79	3985.62	4061.91	4079.05	4106.87	3999.62	4743.68	4861.99	5049.06	4783.68	5392.48	4922.35	4481.7	4890.44	5807.52	6045.48
	4384.61	4569.64	4746.65	4462.87	5026.64	4459.23	5005.16	4254.74	4691.85	5776.14	5020.21	4441.26	5655.38	4092.81	4563.2	4367.83	5069.01	5757.57	5616.25	4188.36	4513.47	4011.37	4843.9	5072.27	5417.15	4908.64	4392.35	4188.98	3967.15	4452.9	4741.76	3903.79	4477.69	4504.82	3992.69	4069.61	4086.6	4113.85	4006.54	4751.43	4870.02	5058.11	4792.46	5401.36	4931.16	4489.41	4899.37	5818.57	6057.51
	4393.23	4579.83	4757.51	4472.72	5038	4468.42	5016.33	4263.85	4702.29	5790.66	5032.63	4450.71	5669.82	4101.28	4573.73	4377.05	5080.47	5772.11	5631.27	4196.83	4524.02	4019.44	4854.7	5084.09	5430.27	4920.13	4400.48	4196.31	3973.69	4462.22	4752.21	3910.11	4487.09	4513.88	3999.78	4077.35	4094.19	4120.85	4013.5	4759.22	4878.07	5067.19	4801.27	5410.26	4940.01	4497.15	4908.33	5829.67	6069.59
	4401.88	4590.05	4768.42	4482.6	5049.4	4477.66	5027.53	4273	4712.75	5805.23	5045.1	4460.19	5684.3	4109.79	4584.3	4386.3	5091.97	5786.69	5646.34	4205.34	4534.61	4027.56	4865.53	5095.96	5443.45	4931.67	4408.65	4203.67	3980.26	4471.58	4762.71	3916.47	4496.54	4522.99	4006.9	4085.11	4101.81	4127.89	4020.48	4767.05	4886.16	5076.31	4810.13	5419.19	4948.9	4504.93	4917.32	5840.83	6081.73
	4410.56	4600.31	4779.36	4492.52	5060.85	4486.93	5038.78	4282.19	4723.26	5819.85	5057.62	4469.71	5698.84	4118.34	4594.93	4395.59	5103.51	5801.34	5661.46	4213.87	4545.26	4035.71	4876.4	5107.88	5456.68	4943.27	4416.84	4211.07	3986.85	4480.98	4773.25	3922.84	4506.03	4532.13	4014.04	4092.91	4109.47	4134.94	4027.49	4774.9	4894.28	5085.48	4819.02	5428.15	4957.83	4512.73	4926.34	5852.03	6093.93
	4419.27	4610.6	4790.34	4502.48	5072.33	4496.23	5050.08	4291.42	4733.81	5834.51	5070.19	4479.25	5713.42	4126.92	4605.6	4404.92	5115.09	5816.03	5676.62	4222.43	4555.96	4043.9	4887.31	5119.83	5469.96	4954.93	4425.08	4218.5	3993.48	4490.41	4783.83	3929.25	4515.55	4541.31	4021.22	4100.75	4117.16	4142.02	4034.53	4782.8	4902.44	5094.68	4827.96	5437.15	4966.8	4520.56	4935.39	5863.28	6106.18
	4428.02	4620.93	4801.36	4512.47	5083.85	4505.58	5061.41	4300.69	4744.39	5849.22	5082.81	4488.82	5728.05	4135.54	4616.32	4414.28	5126.71	5830.78	5691.83	4231.02	4566.71	4052.13	4898.25	5131.84	5483.29	4966.65	4433.34	4225.97	4000.14	4499.89	4794.46	3935.68	4525.11	4550.53	4028.41	4108.61	4124.88	4149.13	4041.6	4790.72	4910.63	5103.92	4836.93	5446.16	4975.81	4528.43	4944.46	5874.59	6118.48
	4436.8	4631.29	4812.42	4522.5	5095.41	4514.96	5072.79	4310	4755	5863.97	5095.48	4498.42	5742.73	4144.2	4627.1	4423.68	5138.38	5845.59	5707.08	4239.64	4577.51	4060.4	4909.23	5143.88	5496.67	4978.43	4441.64	4233.46	4006.82	4509.4	4805.12	3942.13	4534.72	4559.78	4035.64	4116.51	4132.63	4156.26	4048.7	4798.69	4918.85	5113.19	4845.95	5455.21	4984.86	4536.32	4953.56	5885.94	6130.84
	4445.61	4641.69	4823.52	4532.56	5107.01	4524.38	5084.21	4319.35	4765.66	5878.77	5108.21	4508.06	5757.46	4152.9	4637.92	4433.11	5150.09	5860.44	5722.38	4248.28	4588.36	4068.72	4920.24	5155.98	5510.1	4990.27	4449.97	4241	4013.54	4518.94	4815.83	3948.61	4544.36	4569.08	4042.88	4124.44	4140.42	4163.42	4055.82	4806.68	4927.1	5122.51	4855	5464.29	4993.95	4544.25	4962.7	5897.34	6143.26
	4454.45	4652.12	4834.66	4542.66	5118.65	4533.84	5095.67	4328.74	4776.35	5893.61	5120.98	4517.72	5772.24	4161.64	4648.78	4442.58	5161.84	5875.35	5737.72	4256.95	4599.27	4077.07	4931.29	5168.11	5523.59	5002.17	4458.33	4248.56	4020.28	4528.53	4826.58	3955.12	4554.03	4578.41	4050.16	4132.41	4148.24	4170.6	4062.98	4814.71	4935.38	5131.87	4864.1	5473.39	5003.08	4552.2	4971.85	5908.79	6155.73
	4463.33	4662.59	4845.84	4552.79	5130.33	4543.34	5107.17	4338.17	4787.08	5908.5	5133.8	4527.41	5787.06	4170.41	4659.7	4452.09	5173.63	5890.32	5753.11	4265.66	4610.22	4085.46	4942.37	5180.29	5537.12	5014.13	4466.73	4256.16	4027.06	4538.15	4837.37	3961.65	4563.75	4587.78	4057.46	4140.4	4156.09	4177.81	4070.16	4822.77	4943.7	5141.26	4873.23	5482.52	5012.24	4560.19	4981.04	5920.28	6168.26
	4472.24	4673.09	4857.05	4562.96	5142.05	4552.87	5118.72	4347.64	4797.84	5923.43	5146.68	4537.13	5801.94	4179.22	4670.67	4461.63	5185.46	5905.33	5768.53	4274.38	4621.23	4093.89	4953.48	5192.52	5550.71	5026.15	4475.15	4263.79	4033.86	4547.81	4848.2	3968.21	4573.51	4597.18	4064.78	4148.43	4163.98	4185.04	4077.37	4830.87	4952.05	5150.69	4882.4	5491.68	5021.45	4568.2	4990.25	5931.83	6180.84
	4481.18	4683.63	4868.3	4573.17	5153.81	4562.44	5130.31	4357.15	4808.64	5938.41	5159.6	4546.88	5816.86	4188.08	4681.68	4471.2	5197.34	5920.4	5784	4283.14	4632.29	4102.36	4964.63	5204.79	5564.35	5038.23	4483.61	4271.45	4040.69	4557.5	4859.07	3974.8	4583.3	4606.63	4072.13	4156.49	4171.9	4192.3	4084.6	4839	4960.43	5160.17	4891.62	5500.87	5030.69	4576.24	4999.49	5943.43	6193.48
	4490.15	4694.2	4879.59	4583.41	5165.61	4572.05	5141.93	4366.7	4819.48	5953.42	5172.57	4556.66	5831.82	4196.97	4692.75	4480.81	5209.25	5935.52	5799.51	4291.93	4643.41	4110.87	4975.82	5217.1	5578.04	5050.37	4492.11	4279.15	4047.56	4567.23	4869.98	3981.41	4593.13	4616.11	4079.51	4164.59	4179.85	4199.58	4091.87	4847.16	4968.85	5169.67	4900.87	5510.09	5039.98	4584.32	5008.76	5955.07	6206.17
	4499.16	4704.81	4890.92	4593.68	5177.44	4581.7	5153.6	4376.29	4830.35	5968.48	5185.59	4566.46	5846.84	4205.89	4703.86	4490.46	5221.21	5950.69	5815.06	4300.74	4654.57	4119.42	4987.04	5229.45	5591.78	5062.57	4500.63	4286.88	4054.45	4577	4880.94	3988.05	4603	4625.62	4086.91	4172.71	4187.83	4206.88	4099.16	4855.36	4977.29	5179.22	4910.16	5519.33	5049.3	4592.42	5018.06	5966.77	6218.92
	4508.2	4715.45	4902.28	4603.99	5189.31	4591.38	5165.31	4385.92	4841.25	5983.59	5198.66	4576.3	5861.9	4214.86	4715.02	4500.14	5233.21	5965.91	5830.65	4309.58	4665.78	4128.01	4998.29	5241.85	5605.56	5074.82	4509.19	4294.64	4061.37	4586.81	4891.93	3994.71	4612.91	4635.18	4094.34	4180.87	4195.85	4214.21	4106.48	4863.59	4985.77	5188.81	4919.49	5528.6	5058.66	4600.55	5027.38	5978.51	6231.71
	4517.27	4726.12	4913.68	4614.34	5201.22	4601.1	5177.06	4395.59	4852.2	5998.74	5211.78	4586.16	5877.01	4223.86	4726.23	4509.86	5245.25	5981.18	5846.28	4318.44	4677.05	4136.64	5009.57	5254.29	5619.4	5087.14	4517.78	4302.43	4068.32	4596.65	4902.97	4001.39	4622.85	4644.77	4101.79	4189.06	4203.9	4221.56	4113.83	4871.86	4994.28	5198.43	4928.85	5537.89	5068.06	4608.71	5036.73	5990.3	6244.57
	4526.37	4736.83	4925.12	4624.72	5213.17	4610.85	5188.86	4405.3	4863.17	6013.92	5224.95	4596.05	5892.17	4232.91	4737.49	4519.61	5257.33	5996.51	5861.95	4327.33	4688.37	4145.31	5020.89	5266.78	5633.29	5099.52	4526.41	4310.26	4075.3	4606.53	4914.04	4008.11	4632.83	4654.4	4109.26	4197.28	4211.98	4228.93	4121.2	4880.16	5002.82	5208.09	4938.26	5547.22	5077.5	4616.9	5046.1	6002.13	6257.48
	4535.5	4747.57	4936.59	4635.13	5225.16	4620.65	5200.69	4415.05	4874.19	6029.15	5238.16	4605.97	5907.37	4241.99	4748.8	4529.39	5269.45	6011.88	5877.65	4336.25	4699.74	4154.02	5032.24	5279.3	5647.23	5111.95	4535.06	4318.12	4082.31	4616.44	4925.16	4014.85	4642.85	4664.06	4116.76	4205.53	4220.09	4236.33	4128.61	4888.49	5011.39	5217.78	4947.71	5556.57	5086.98	4625.12	5055.5	6014.02	6270.44
	4544.67	4758.34	4948.11	4645.58	5237.18	4630.48	5212.56	4424.84	4885.24	6044.43	5251.43	4615.91	5922.62	4251.11	4760.16	4539.21	5281.61	6027.31	5893.4	4345.2	4711.16	4162.77	5043.62	5291.87	5661.22	5124.45	4543.75	4326.01	4089.35	4626.39	4936.31	4021.61	4652.9	4673.76	4124.29	4213.81	4228.24	4243.76	4136.03	4896.85	5019.99	5227.52	4957.19	5565.95	5096.49	4633.37	5064.93	6025.95	6283.45
	4553.86	4769.15	4959.65	4656.07	5249.24	4640.34	5224.48	4434.67	4896.32	6059.74	5264.74	4625.88	5937.91	4260.26	4771.56	4549.07	5293.81	6042.79	5909.18	4354.17	4722.63	4171.56	5055.04	5304.48	5675.26	5137	4552.47	4333.94	4096.41	4636.38	4947.51	4028.4	4663	4683.5	4131.84	4222.13	4236.42	4251.2	4143.49	4905.25	5028.63	5237.29	4966.71	5575.35	5106.05	4641.64	5074.38	6037.94	6296.52
	4563.09	4779.99	4971.24	4666.59	5261.34	4650.25	5236.43	4444.54	4907.44	6075.09	5278.1	4635.88	5953.25	4269.46	4783.01	4558.95	5306.05	6058.31	5924.99	4363.17	4734.15	4180.39	5066.49	5317.13	5689.34	5149.62	4561.22	4341.9	4103.51	4646.4	4958.75	4035.21	4673.13	4693.27	4139.41	4230.48	4244.62	4258.67	4150.97	4913.68	5037.29	5247.1	4976.27	5584.78	5115.64	4649.95	5083.86	6049.96	6309.64
	4572.34	4790.86	4982.86	4677.14	5273.48	4660.19	5248.43	4454.44	4918.59	6090.48	5291.51	4645.91	5968.63	4278.69	4794.51	4568.88	5318.33	6073.89	5940.84	4372.2	4745.72	4189.26	5077.96	5329.83	5703.48	5162.29	4570	4349.89	4110.63	4656.45	4970.02	4042.05	4683.29	4703.08	4147.01	4238.85	4252.87	4266.16	4158.48	4922.14	5045.99	5256.95	4985.87	5594.24	5125.27	4658.28	5093.36	6062.04	6322.82
	4581.63	4801.77	4994.51	4687.72	5285.65	4670.16	5260.46	4464.39	4929.77	6105.92	5304.97	4655.96	5984.06	4287.96	4806.06	4578.83	5330.65	6089.52	5956.73	4381.25	4757.35	4198.17	5089.47	5342.56	5717.66	5175.02	4578.82	4357.91	4117.79	4666.55	4981.33	4048.91	4693.49	4712.92	4154.63	4247.26	4261.14	4273.68	4166.02	4930.63	5054.72	5266.83	4995.5	5603.72	5134.94	4666.64	5102.89	6074.17	6336.05
	4590.95	4812.71	5006.2	4698.34	5297.85	4680.18	5272.54	4474.37	4941	6121.39	5318.47	4666.04	5999.54	4297.27	4817.66	4588.82	5343.01	6105.2	5972.65	4390.32	4769.02	4207.12	5101.02	5355.34	5731.89	5187.82	4587.66	4365.96	4124.97	4676.67	4992.69	4055.8	4703.73	4722.8	4162.28	4255.7	4269.44	4281.22	4173.58	4939.16	5063.48	5276.75	5005.18	5613.23	5144.64	4675.03	5112.44	6086.34	6349.33
	4600.3	4823.68	5017.93	4709	5310.1	4690.23	5284.65	4484.4	4952.25	6136.9	5332.02	4676.15	6015.05	4306.62	4829.31	4598.85	5355.41	6120.92	5988.6	4399.43	4780.75	4216.11	5112.59	5368.16	5746.17	5200.67	4596.54	4374.05	4132.18	4686.83	5004.08	4062.71	4714.01	4732.72	4169.94	4264.17	4277.78	4288.78	4181.16	4947.72	5072.27	5286.7	5014.89	5622.76	5154.39	4683.45	5122.02	6098.56	6362.66
	4609.68	4834.68	5029.69	4719.68	5322.38	4700.31	5296.81	4494.46	4963.54	6152.45	5345.62	4686.28	6030.62	4316	4841	4608.91	5367.85	6136.7	6004.59	4408.55	4792.52	4225.15	5124.19	5381.02	5760.5	5213.58	4605.45	4382.17	4139.42	4697.03	5015.51	4069.65	4724.32	4742.67	4177.64	4272.67	4286.14	4296.36	4188.78	4956.31	5081.08	5296.7	5024.64	5632.32	5164.17	4691.89	5131.63	6110.82	6376.05
	4619.1	4845.71	5041.49	4730.4	5334.69	4710.43	5309.01	4504.56	4974.86	6168.04	5359.26	4696.44	6046.22	4325.42	4852.74	4619	5380.33	6152.52	6020.6	4417.71	4804.35	4234.22	5135.83	5393.92	5774.87	5226.55	4614.39	4390.32	4146.69	4707.26	5026.98	4076.61	4734.67	4752.66	4185.35	4281.2	4294.54	4303.97	4196.42	4964.94	5089.93	5306.73	5034.42	5641.9	5173.99	4700.36	5141.26	6123.14	6389.49
	4628.54	4856.78	5053.32	4741.16	5347.04	4720.59	5321.24	4514.7	4986.21	6183.67	5372.95	4706.62	6061.87	4334.89	4864.53	4629.12	5392.85	6168.39	6036.65	4426.89	4816.22	4243.33	5147.49	5406.86	5789.3	5239.58	4623.36	4398.5	4153.99	4717.53	5038.49	4083.6	4745.05	4762.68	4193.09	4289.76	4302.97	4311.6	4204.08	4973.6	5098.82	5316.79	5044.25	5651.51	5183.85	4708.86	5150.91	6135.5	6402.98
	4638.01	4867.88	5065.19	4751.94	5359.43	4730.78	5333.51	4524.88	4997.6	6199.33	5386.69	4716.83	6077.56	4344.38	4876.37	4639.28	5405.4	6184.31	6052.73	4436.09	4828.15	4252.48	5159.18	5419.84	5803.77	5252.66	4632.37	4406.72	4161.31	4727.83	5050.04	4090.61	4755.47	4772.74	4200.86	4298.35	4311.43	4319.25	4211.77	4982.28	5107.73	5326.89	5054.11	5661.15	5193.74	4717.38	5160.58	6147.9	6416.52
	4647.51	4879.01	5077.08	4762.76	5371.85	4741.01	5345.83	4535.1	5009.02	6215.04	5400.48	4727.07	6093.3	4353.92	4888.26	4649.47	5418	6200.28	6068.84	4445.32	4840.13	4261.68	5170.91	5432.86	5818.29	5265.81	4641.4	4414.97	4168.67	4738.16	5061.62	4097.64	4765.92	4782.84	4208.64	4306.97	4319.92	4326.92	4219.49	4991.01	5116.67	5337.03	5064	5670.81	5203.67	4725.94	5170.29	6160.35	6430.11
	4657.04	4890.17	5089.02	4773.62	5384.31	4751.28	5358.18	4545.35	5020.48	6230.78	5414.31	4737.33	6109.08	4363.5	4900.19	4659.69	5430.63	6216.3	6084.98	4454.57	4852.16	4270.91	5182.66	5445.92	5832.85	5279.02	4650.47	4423.24	4176.05	4748.53	5073.25	4104.7	4776.41	4792.96	4216.45	4315.61	4328.44	4334.62	4227.23	4999.76	5125.64	5347.2	5073.94	5680.49	5213.64	4734.52	5180.01	6172.85	6443.76
	4666.6	4901.36	5100.99	4784.5	5396.8	4761.58	5370.57	4555.65	5031.97	6246.55	5428.18	4747.61	6124.9	4373.11	4912.18	4669.95	5443.3	6232.36	6101.15	4463.85	4864.24	4280.18	5194.45	5459.02	5847.46	5292.28	4659.57	4431.55	4183.46	4758.93	5084.91	4111.79	4786.93	4803.13	4224.28	4324.29	4337	4342.34	4235	5008.54	5134.64	5357.41	5083.91	5690.2	5223.65	4743.12	5189.76	6185.4	6457.45
	4676.2	4912.58	5112.99	4795.42	5409.32	4771.92	5383	4565.98	5043.49	6262.37	5442.1	4757.92	6140.76	4382.76	4924.2	4680.24	5456.01	6248.47	6117.36	4473.15	4876.37	4289.5	5206.26	5472.16	5862.12	5305.6	4668.7	4439.89	4190.9	4769.37	5096.61	4118.9	4797.49	4813.33	4232.14	4333	4345.58	4350.08	4242.79	5017.36	5143.67	5367.65	5093.92	5699.93	5233.69	4751.75	5199.53	6197.99	6471.2
	4685.82	4923.83	5125.02	4806.37	5421.88	4782.29	5395.47	4576.35	5055.04	6278.22	5456.07	4768.25	6156.67	4392.44	4936.28	4690.56	5468.76	6264.63	6133.59	4482.48	4888.55	4298.85	5218.1	5485.34	5876.82	5318.99	4677.86	4448.27	4198.37	4779.84	5108.34	4126.03	4808.09	4823.56	4240.02	4341.74	4354.19	4357.84	4250.61	5026.2	5152.73	5377.93	5103.96	5709.69	5243.77	4760.41	5209.32	6210.63	6485
	4695.47	4935.12	5137.09	4817.36	5434.47	4792.7	5407.98	4586.76	5066.62	6294.1	5470.08	4778.61	6172.61	4402.17	4948.41	4700.91	5481.55	6280.84	6149.85	4491.83	4900.77	4308.24	5229.97	5498.56	5891.58	5332.43	4687.05	4456.67	4205.86	4790.34	5120.12	4133.18	4818.71	4833.83	4247.92	4350.51	4362.84	4365.62	4258.46	5035.08	5161.82	5388.25	5114.04	5719.47	5253.88	4769.1	5219.14	6223.31	6498.85
	4705.15	4946.43	5149.19	4828.37	5447.1	4803.14	5420.53	4597.2	5078.24	6310.03	5484.14	4789	6188.6	4411.93	4960.58	4711.3	5494.37	6297.09	6166.14	4501.21	4913.05	4317.68	5241.87	5511.81	5906.37	5345.93	4696.27	4465.1	4213.39	4800.88	5131.93	4140.36	4829.38	4844.13	4255.84	4359.31	4371.51	4373.43	4266.32	5043.99	5170.94	5398.6	5124.16	5729.28	5264.03	4777.81	5228.98	6236.04	6512.75
	4714.86	4957.78	5161.33	4839.42	5459.76	4813.62	5433.11	4607.69	5089.89	6325.99	5498.24	4799.4	6204.63	4421.73	4972.8	4721.72	5507.23	6313.39	6182.47	4510.6	4925.38	4327.15	5253.8	5525.11	5921.22	5359.48	4705.52	4473.57	4220.94	4811.45	5143.78	4147.57	4840.08	4854.47	4263.78	4368.13	4380.22	4381.26	4274.22	5052.93	5180.08	5408.98	5134.31	5739.1	5274.22	4786.55	5238.85	6248.81	6526.7
	4724.6	4969.15	5173.5	4850.5	5472.46	4824.13	5445.73	4618.21	5101.57	6341.98	5512.39	4809.83	6220.71	4431.57	4985.06	4732.17	5520.13	6329.73	6198.82	4520.03	4937.76	4336.66	5265.76	5538.44	5936.1	5373.1	4714.8	4482.07	4228.52	4822.05	5155.66	4154.79	4850.81	4864.84	4271.75	4376.99	4388.96	4389.11	4282.14	5061.9	5189.26	5419.4	5144.5	5748.96	5284.45	4795.32	5248.73	6261.63	6540.7
	4734.37	4980.56	5185.7	4861.61	5485.19	4834.68	5458.39	4628.76	5113.29	6358.01	5526.58	4820.29	6236.82	4441.44	4997.37	4742.65	5533.07	6346.13	6215.2	4529.47	4950.19	4346.22	5277.74	5551.81	5951.04	5386.77	4724.11	4490.59	4236.13	4832.69	5167.59	4162.04	4861.57	4875.24	4279.74	4385.87	4397.72	4396.98	4290.08	5070.9	5198.46	5429.86	5154.72	5758.83	5294.71	4804.11	5258.64	6274.49	6554.75
	4744.17	4991.99	5197.93	4872.76	5497.95	4845.27	5471.09	4639.36	5125.04	6374.08	5540.82	4830.77	6252.97	4451.36	5009.73	4753.17	5546.04	6362.56	6231.62	4538.94	4962.67	4355.81	5289.76	5565.22	5966.02	5400.5	4733.45	4499.15	4243.76	4843.36	5179.55	4169.32	4872.37	4885.68	4287.75	4394.78	4406.52	4404.87	4298.05	5079.93	5207.7	5440.35	5164.98	5768.73	5305	4812.92	5268.57	6287.4	6568.84
	4753.99	5003.46	5210.2	4883.93	5510.75	4855.89	5483.83	4649.99	5136.81	6390.18	5555.1	4841.27	6269.17	4461.31	5022.14	4763.72	5559.06	6379.04	6248.06	4548.44	4975.2	4365.44	5301.8	5578.67	5981.04	5414.29	4742.82	4507.74	4251.43	4854.06	5191.54	4176.61	4883.21	4896.16	4295.79	4403.72	4415.34	4412.78	4306.04	5088.99	5216.96	5450.87	5175.27	5778.66	5315.33	4821.76	5278.52	6300.35	6582.99
	4763.85	5014.95	5222.49	4895.14	5523.57	4866.54	5496.6	4660.66	5148.62	6406.31	5569.42	4851.79	6285.4	4471.29	5034.59	4774.29	5572.1	6395.57	6264.53	4557.96	4987.78	4375.12	5313.87	5592.16	5996.11	5428.14	4752.22	4516.36	4259.12	4864.8	5203.58	4183.94	4894.07	4906.66	4303.84	4412.69	4424.2	4420.72	4314.06	5098.08	5226.25	5461.43	5185.6	5788.6	5325.7	4830.63	5288.5	6313.35	6597.19
	4773.73	5026.47	5234.82	4906.38	5536.44	4877.23	5509.42	4671.36	5160.46	6422.48	5583.78	4862.34	6301.68	4481.31	5047.09	4784.91	5585.19	6412.14	6281.04	4567.5	5000.4	4384.83	5325.96	5605.68	6011.22	5442.04	4761.65	4525	4266.84	4875.57	5215.65	4191.28	4904.98	4917.2	4311.92	4421.69	4433.09	4428.67	4322.1	5107.2	5235.57	5472.02	5195.97	5798.57	5336.1	4839.52	5298.49	6326.39	6611.44
	4783.65	5038.03	5247.19	4917.65	5549.33	4887.96	5522.26	4682.11	5172.34	6438.68	5598.19	4872.91	6318	4491.38	5059.64	4795.55	5598.31	6428.76	6297.57	4577.06	5013.08	4394.58	5338.09	5619.24	6026.38	5456	4771.12	4533.68	4274.59	4886.37	5227.75	4198.65	4915.91	4927.78	4320.01	4430.71	4442	4436.65	4330.16	5116.35	5244.92	5482.64	5206.36	5808.56	5346.54	4848.44	5308.51	6339.47	6625.73
	4793.59	5049.61	5259.58	4928.95	5562.26	4898.72	5535.15	4692.88	5184.24	6454.92	5612.65	4883.51	6334.35	4501.47	5072.23	4806.22	5611.46	6445.42	6314.13	4586.64	5025.81	4404.37	5350.24	5632.84	6041.58	5470.02	4780.61	4542.39	4282.36	4897.2	5239.89	4206.04	4926.88	4938.38	4328.13	4439.77	4450.95	4444.65	4338.25	5125.53	5254.29	5493.3	5216.8	5818.58	5357.01	4857.38	5318.55	6352.6	6640.07
	4803.56	5061.22	5272	4940.29	5575.21	4909.51	5548.07	4703.7	5196.18	6471.19	5627.14	4894.12	6350.75	4511.61	5084.86	4816.93	5624.66	6462.13	6330.72	4596.25	5038.58	4414.2	5362.42	5646.47	6056.83	5484.1	4790.13	4551.13	4290.16	4908.07	5252.07	4213.45	4937.88	4949.03	4336.27	4448.85	4459.92	4452.67	4346.37	5134.74	5263.7	5504	5227.27	5828.61	5367.51	4866.35	5328.61	6365.77	6654.46
	4813.56	5072.86	5284.46	4951.65	5588.2	4920.34	5561.03	4714.55	5208.14	6487.49	5641.68	4904.76	6367.18	4521.78	5097.55	4827.66	5637.89	6478.87	6347.35	4605.88	5051.41	4424.07	5374.62	5660.14	6072.12	5498.23	4799.67	4559.89	4297.99	4918.97	5264.28	4220.89	4948.91	4959.7	4344.43	4457.96	4468.93	4460.71	4354.5	5143.97	5273.13	5514.72	5237.77	5838.67	5378.05	4875.35	5338.69	6378.99	6668.9
	4823.58	5084.52	5296.94	4963.05	5601.22	4931.21	5574.03	4725.44	5220.14	6503.83	5656.26	4915.42	6383.66	4531.99	5110.28	4838.43	5651.15	6495.67	6364	4615.54	5064.28	4433.98	5386.85	5673.85	6087.45	5512.42	4809.25	4568.69	4305.85	4929.9	5276.53	4228.35	4959.98	4970.41	4352.62	4467.09	4477.96	4468.77	4362.67	5153.24	5282.59	5525.48	5248.3	5848.75	5388.63	4884.36	5348.79	6392.25	6683.39
	4833.64	5096.22	5309.46	4974.47	5614.28	4942.11	5587.07	4736.36	5232.17	6520.2	5670.88	4926.1	6400.17	4542.23	5123.05	4849.23	5664.45	6512.5	6380.68	4625.21	5077.2	4443.93	5399.11	5687.6	6102.83	5526.67	4818.86	4577.51	4313.73	4940.86	5288.81	4235.83	4971.08	4981.15	4360.82	4476.26	4487.03	4476.85	4370.85	5162.54	5292.07	5536.28	5258.87	5858.85	5399.24	4893.41	5358.91	6405.55	6697.92
	4843.72	5107.94	5322.01	4985.93	5627.36	4953.04	5600.14	4747.32	5244.23	6536.61	5685.55	4936.81	6416.72	4552.51	5135.87	4860.06	5677.79	6529.38	6397.38	4634.91	5090.18	4453.92	5411.4	5701.37	6118.25	5540.97	4828.5	4586.37	4321.64	4951.86	5301.13	4243.34	4982.21	4991.92	4369.04	4485.45	4496.12	4484.96	4379.06	5171.86	5301.59	5547.1	5269.48	5868.98	5409.88	4902.47	5369.06	6418.89	6712.5
	4853.83	5119.69	5334.59	4997.42	5640.48	4964.01	5613.24	4758.31	5256.31	6553.04	5700.25	4947.53	6433.31	4562.83	5148.74	4870.92	5691.16	6546.3	6414.12	4644.63	5103.2	4463.95	5423.71	5715.19	6133.71	5555.33	4838.16	4595.25	4329.58	4962.89	5313.48	4250.86	4993.37	5002.72	4377.29	4494.67	4505.24	4493.08	4387.29	5181.21	5311.13	5557.96	5280.11	5879.12	5420.56	4911.56	5379.22	6432.28	6727.13
	4863.97	5131.47	5347.19	5008.94	5653.63	4975.01	5626.38	4769.34	5268.43	6569.51	5715	4958.28	6449.94	4573.18	5161.65	4881.81	5704.56	6563.26	6430.89	4654.37	5116.27	4474.01	5436.04	5729.04	6149.22	5569.75	4847.86	4604.17	4337.54	4973.95	5325.87	4258.41	5004.57	5013.56	4385.55	4503.91	4514.39	4501.22	4395.55	5190.59	5320.69	5568.86	5290.78	5889.29	5431.27	4920.68	5389.4	6445.7	6741.8
	4874.14	5143.28	5359.83	5020.48	5666.8	4986.04	5639.56	4780.4	5280.58	6586.01	5729.78	4969.05	6466.6	4583.57	5174.6	4892.73	5718	6580.27	6447.68	4664.13	5129.38	4484.12	5448.4	5742.93	6164.76	5584.22	4857.58	4613.11	4345.53	4985.04	5338.29	4265.99	5015.79	5024.43	4393.83	4513.18	4523.57	4509.39	4403.83	5200	5330.29	5579.78	5301.49	5899.48	5442.01	4929.82	5399.6	6459.17	6756.52
	4884.33	5155.11	5372.5	5032.06	5680.01	4997.12	5652.77	4791.5	5292.76	6602.54	5744.61	4979.84	6483.31	4594	5187.6	4903.68	5731.48	6597.32	6464.51	4673.91	5142.55	4494.26	5460.79	5756.85	6180.35	5598.75	4867.33	4622.08	4353.55	4996.16	5350.75	4273.58	5027.05	5035.34	4402.14	4522.48	4532.78	4517.57	4412.13	5209.44	5339.91	5590.74	5312.22	5909.69	5452.79	4938.98	5409.82	6472.68	6771.28
	4894.55	5166.97	5385.19	5043.67	5693.25	5008.22	5666.02	4802.64	5304.97	6619.1	5759.48	4990.65	6500.05	4604.46	5200.65	4914.67	5744.98	6614.4	6481.36	4683.72	5155.77	4504.44	5473.2	5770.8	6195.98	5613.34	4877.11	4631.07	4361.59	5007.31	5363.24	4281.2	5038.34	5046.27	4410.46	4531.8	4542.02	4525.78	4420.46	5218.9	5349.56	5601.73	5322.99	5919.92	5463.6	4948.17	5420.06	6486.24	6786.1
	4904.8	5178.86	5397.92	5055.31	5706.52	5019.36	5679.31	4813.8	5317.21	6635.69	5774.39	5001.48	6516.83	4614.96	5213.74	4925.68	5758.53	6631.53	6498.24	4693.54	5169.03	4514.67	5485.64	5784.79	6211.66	5627.98	4886.91	4640.1	4369.66	5018.49	5375.77	4288.84	5049.66	5057.24	4418.81	4541.16	4551.28	4534	4428.81	5228.39	5359.23	5612.75	5333.79	5930.17	5474.44	4957.38	5430.32	6499.83	6800.95
[truncated: 7,710 more rows]
[truncated: 211 more columns]

## Sheet: Analysis
Cell:	Peak Time 1	Peak Time 2	Peak Time 3	Peak Time 4	Peak Time 5	Peak ZT 1	Peak ZT 2	Peak ZT 3	Peak ZT 4	Peak ZT 5	Peak ExT 1	Peak ExT 2	Peak ExT 3	Peak ExT 4	Peak ExT 5	Peak 1 luminescence value	Peak 2 luminescence value	Peak 3 luminescence value	Peak 4 luminescence value	Peak 5 luminescence value	Trough Time 1	Trough Time 2	Trough Time 3	Trough Time 4	Trough Time 5	Trough Time 6	Trough ZT 1	Trough ZT 2	Trough ZT 3	Trough ZT 4	Trough ZT 5	Trough ZT 6	Trough ExT 1	Trough ExT 2	Trough ExT 3	Trough ExT 4	Trough ExT 5	Trough ExT 6	Trough 1 luminescence value	Trough 2 luminescence value	Trough 3 luminescence value	Trough 4 luminescence value	Trough 5 luminescence value	Trough 6 luminescence value	Rising Edge Halfmax Time 1	Rising Edge Halfmax Time 2	Rising Edge Halfmax Time 3	Rising Edge Halfmax Time 4	Rising Edge Halfmax Time 5
[truncated: 260 more rows]
[truncated: 44 more columns]
