# Supplementary material for: Single cell model for re‐entrainment to a shifted light cycle
Source: FASEB J. 2022 Sep 3;36(10):e22518. doi: 10.1096/fj.202200478R (PMC9543151; doi:10.1096/fj.202200478R)
Supplement: Supplementary file 36 — Dataset S35 [file FSB2-36-0-s005.xlsx]

## Sheet: Information
Cell num	X	Y	Size
1	74	130	9
2	78	132	9
3	81.875	137.125	8
4	82.5	117	6
5	83	132.5	6
6	84	110	9
7	83.3333	121.667	3
8	83.5	151	6
9	85	143	9
10	86	103	9
11	86	119	9
12	86.875	151.125	8
13	88	109	9
14	88	113	9
15	87.8571	133.714	7
16	89.2	98.6	5
17	89	129	9
18	90	137	9
19	91	145	9
20	91.5	110.5	4
21	91.7143	113.857	7
22	92	124	9
23	92.1429	140.286	7
24	92	148.5	4
25	92	153	9
26	92.25	129.75	4
27	93.5	107	4
28	95	116	9
29	95	119.5	6
30	95	131.5	6
31	95.125	143.125	8
32	94.5	146.5	4
33	96	109.5	6
34	95.7143	128	7
35	95.5	151	6
36	97	106	9
37	97	124.5	6
38	97.5	136	6
39	98	146.5	6
40	98.5	96	6
41	99.125	112.875	8
42	99	143	9
43	99	151	9
44	100.286	108.143	7
45	100	117.5	6
46	99.8	127.4	5
47	99.5	139.5	4
48	101	104	9
49	100.667	120.833	6
50	102	88	9
51	102	134.2	5
52	102.286	145.143	7
53	103.125	113.875	8
54	103	124	9
55	102.25	129.75	4
56	102.5	138	6
57	102.5	141.5	4
58	102.875	150.875	8
59	103.6	107.2	5
60	104	118	9
61	104.5	100	6
62	105.714	128.143	7
63	106	137	9
64	106	143	9
65	106	146.5	6
66	106.714	91	7
67	107	97.5	4
68	107	106	9
69	107	112	9
70	108	116.5	6
71	109	120	9
72	109	126	9
73	109.5	129.5	4
74	109.5	137.5	4
75	110.125	141.125	8
76	109.8	144.4	5
77	110	110	3
78	111	134	9
79	112	104	9
80	112	116	9
81	113	95	9
82	112.8	100.4	5
83	112.5	129	6
84	112.5	138	4
85	113.4	141.8	5
86	115	123	9
87	114.5	135	6
88	115.25	102.75	4
89	115.5	116	6
90	115.333	119.333	3
91	116	131	9
92	116.5	95	6
93	117	127	9
94	118	105	9
95	118	134.5	6
96	119	90	9
97	119	99	9
98	118.5	112	6
99	118.875	115.875	8
100	118.8	122.4	5
101	119.5	95.5	4
102	119.857	131.286	7
103	121.286	102.857	7
104	122	108.5	6
105	122	111.5	6
106	122	124.5	6
107	123	115	9
108	123	122	3
109	123.8	95.4	5
110	123.5	99	6
111	125	92.5	6
112	124.4	104.2	5
113	125.5	108	6
114	125.6	111.8	5
115	126.875	87.125	8
116	127	98	9
117	127	101.5	6
118	127	120.5	6
119	127.667	94.6667	3
120	127.875	116.875	8
121	129	107	9
122	129	110.5	6
123	128.333	113.333	3
124	130.286	103.143	7
125	147.125	124.875	8
126	147.5	128.5	4
127	150	119	9
128	151.125	129.875	8
129	152.25	116.25	4
130	151.5	123	6
131	153	113	9
132	152.6	133.8	5
133	153.6	140	5
134	155	109.5	6
135	154.5	125.5	4
136	154.5	129	6
137	156	103	9
138	156	116	7
139	156	137	9
140	158	127	9
141	158.8	123.2	5
142	159.5	102	6
143	159.5	115.5	4
144	161	111	9
145	161.875	125.125	8
146	161.667	133.667	3
147	163.5	128.5	4
148	163.5	137	6
149	165	114.5	6
150	165	121.5	6
151	165.667	93.6667	3
152	166	106	9
153	165.6	124.8	5
154	167.333	128.833	6
155	168	138.5	6
156	168.875	95.125	8
157	168.5	115	4
158	169	124	9
159	168.875	141.875	8
160	170.125	132.125	8
161	170.8	111.4	5
162	170.5	128	6
163	171.5	118	6
164	172.5	96	6
165	172.667	102.833	6
166	173.125	123.875	8
167	174.143	99.2857	7
168	174.125	113.875	8
169	175	105.5	6
170	176.5	134.5	4
171	177.5	108.5	4
172	178.714	111.857	7
173	180	135	9
174	182	114	9
175	182	121	9
176	182.5	117.5	4
177	183	125	9
178	183.5	106	6
179	186	117	9
180	186.25	108	4
181	188	125	9
182	189	111	9

## Sheet: Raw Data
Cell:	1	2	3	4	5	6	7	8	9	10	11	12	13	14	15	16	17	18	19	20	21	22	23	24	25	26	27	28	29	30	31	32	33	34	35	36	37	38	39	40	41	42	43	44	45	46	47	48	49
	9936.89	9734	10931.9	8701.17	13093.8	7535	15124.5	9720.67	11578	11747.5	13884.7	8890.75	13384.3	12625.6	13641.6	6386.8	19003.8	13188	14071.7	12236.8	14799.6	21276.6	13713.1	12081	8851.44	17833.1	11841.2	20855.9	18267.5	21237.2	15626.9	14283.9	15702.3	16414.9	11172	11688.6	16010	20969.3	13670.8	8569.83	17903.8	19877.8	11209.9	10724.7	18994	28326.5	19306	11159.1	15478.2
	9257.44	9964.4	10505.8	8807	11425.5	7846.06	12164.7	9022	10999.8	10195	12852.9	8670.38	10804.8	11822.3	12505.7	6848.8	16601	12945.2	12624.8	12319.9	13849.3	19015.2	13661.9	12265.8	8809.11	16187	11647	18188.1	16805.8	18299.7	14718.4	12954.2	14785.8	15834.6	10910.1	10779.5	15944.3	19023	14219.8	9197.95	15188.9	17515.9	10465.7	10801.4	16735.3	17127	18780	9493	15906.7
	8600	9101.2	9410.38	8669.67	10684	7719.64	11046	8236	10387.1	10098.7	12633.8	8274	10035.9	11247	11509.9	6909.2	15279	11640.3	11765.4	11994.2	12708	17289.1	12519.1	10765.8	8110.44	15016.8	11264.2	15945.8	15352.5	15922.5	13239.4	12162.8	14791.8	14552.9	9850.33	10249.2	14825.7	16792.2	12648.2	9148.57	14144.5	15365.6	9367	10712	15266.2	15648.8	16712.8	8764	14729.3
	7610.11	8004.4	8284.62	8326.33	8925.83	7448.46	9685.33	6964.17	8992.62	9647	10752.3	6848.38	8913.11	10385.3	10099.9	6275.4	13105.6	9872	9934	11200.8	11236.7	14664.3	10704	9520	6863.67	12411.2	10462.8	13320.7	12729	13211.5	11098.1	10311	14053.2	13054.3	8311.5	9553.5	13304.5	13833.5	9845.33	8295.73	12643.5	12562.1	7411.22	10517.9	13134	13464.4	14488.5	8098.56	13628
	6575.22	6960.2	7061.38	7555.17	7702.67	7037.33	8429	5639.33	7239.12	8391.33	9224.22	5596.62	7744.89	8892	8584.43	5790.6	11147.2	8252.78	8136.22	9828.75	9622.57	12991.2	8968.14	7448.75	5541.33	11347.2	9282	11573.6	10680.5	11280.7	9108.88	8248.75	12046.5	11407.3	6580.67	8595.5	11709.5	11507.7	7990.67	7754.83	10495.9	10586.4	6027	9379.14	11657.2	11673.2	12029.2	6921.44	11953.2
	5663.44	5886.6	5857.88	6409.67	6366.83	6269.22	6679.33	4805.83	5745.12	6988	7656.56	4657.62	6680.44	7775.33	7275	4962.2	9287.89	6787.22	6461	8038.5	8226.57	10606	7137.29	6278.75	4673.22	9512.75	8186.5	9595.78	8881.75	9188.5	7083.5	6616.25	10752.8	9716.86	5364.17	7645.12	9937.83	9045.17	6908.5	6862.5	9271	8566.78	5150.56	7849.57	9596.5	9460.4	9509.75	6114.33	10606.5
	4933.78	5039.4	5072.25	5437.67	5402	5411.78	6012	4098.67	4863.75	6291.67	6510.22	4217	5782.44	6857.44	6184.71	4624.8	7763.56	6010.11	5403.44	6774.75	7117.71	8578.44	5848.57	5425.5	4332.89	8204.5	7251.25	8003.56	7781.75	7545.67	5875.62	5654.5	8842.5	8179	4916.33	6691.25	8591.33	7384.67	6309.67	6131	7767.25	6896	4450.67	6799.14	8479.83	8126.6	7572.5	5336.78	8920.5
	4446.67	4282.2	4415.25	5064.83	4723.5	4936.89	5302.67	3692.83	4499.38	5805	5709.22	3826.75	5247.78	6066.56	5499	3615.2	6723.44	5351.22	4850.22	6019.75	6307.43	7308.56	4982.86	4515.5	3924.78	7039.25	6420.75	6676.67	6575.25	6773.33	4998.88	4890.75	7628.33	7253.14	4245.67	5666.62	8046.83	5984.33	4912.17	5141.5	6787.62	5761.22	3746	5518.43	7236	7196.8	6206.25	4584.22	8689.5
	3954.56	4082	3948.25	4362.17	4384	4418.89	4774	3362.67	4046	5308.67	5142.67	3479.88	4506.44	5764.89	5008	3445.4	6126.78	4817.67	4457.89	5248.5	5398.71	6616	4637.14	4205.75	3665	6334	6259.75	5983.89	5933.25	6402.17	4439	4474.25	6276.33	6284.43	3976.33	5247.38	7104.67	5126.5	4735	4518.33	6107.25	5100.22	3560.78	5025.14	6681	6330.6	5650.5	4153.22	7929
	3641.67	3705.8	3700.12	3883	4111	3803.44	4141.67	3142.83	3773.88	4978.67	4853.44	3253.12	4031.67	5145.33	4766.57	2958.6	5904.33	4416.22	4055.22	4662.75	5081.29	6605.11	4337.29	3933.75	3407.89	6078	5361.5	5334.11	5736.75	5812	4096.75	4102.25	6034.17	5927.86	3653.83	4749.12	6733.17	4583.83	4142.83	3699.17	5732	4545.22	3311.78	4475.57	6147.83	6228.2	5048	3859.22	7432.5
	3541.56	3496.6	3521.88	3846.17	3927	3680.89	4312	2965.33	3608.75	4604.67	4860.78	3051.75	3909.78	4970.22	4500.86	3011	5741.44	4093.22	3769.78	4346.25	4362.43	6622.67	4142.57	3492.25	3193.78	6150.75	4455.25	5070.67	5795.25	5257	4159.62	3963.25	5221.5	5647.57	3487.5	4444.62	6332.17	4471.33	4146.5	3432.17	5575.75	4251.78	3214.67	4352.71	5927.5	6129.4	4919	3669	7328.83
	3407.33	3505.6	3466.88	3916	3780.33	3575.89	3931	2831.67	3407	4135	4772.44	2984.5	3861.33	4538.89	4399	2973.4	5669.44	3945.22	3823.56	4067.75	4583.43	6729.89	4189.43	3515	3102.33	5818.25	4416.5	5080.33	5766.25	5483.67	4205.25	3982.5	4910.17	5688.71	3439.33	4411.62	6244.83	4475.67	4312.67	3536.17	5412.38	4322.78	3220.33	4115.71	6164.17	6146.2	4789	3695.67	7423.5
	3435.44	3502.4	3585.5	3774.17	3934.83	3479.78	4102.67	2960	3434.25	3911.67	4919.67	3005.62	4026	4955.22	4452.57	2911.4	5502	4061.89	3758.67	4635	4808.43	6923.44	4402	3450.5	3142.56	5807.25	4655.5	5493.11	5875.25	5666.5	4610.25	4175.25	4979.17	5868	3490.67	4571	6174	4821.83	4423.67	3881.33	5635.5	4605.78	3177.89	4281.43	6324.83	6421.6	4688.75	3795.89	7628.83
	3542.33	3794.8	3711.25	3712	4016	3684.78	4032.33	3086.83	3694.25	4079	5127.56	3080.12	4411.11	5225.22	4471.14	3031.2	5161.89	4424.67	3789.33	4714	4977.43	6758.22	4520.71	3719.25	3243.67	5709.75	4802.5	5840.22	6426.5	6198.5	4933.62	4379.25	5379.83	6173.57	3546.17	4524.12	5972.17	5223.67	4459.67	4377.83	6035.25	4822.78	3271.22	4522.86	6712.17	6733.2	5260.5	3973.56	7889.17
	3933.67	4062.2	3991.25	4036.33	4139.83	3792.44	4296.33	3262.5	4014.5	4192.33	5494.11	3324.75	4654.33	5542.33	4735.29	3237.4	5603.78	4948.89	3969.44	5040.12	5197.29	7099.33	4724.86	3931	3215.22	6140.5	4765.75	6139.11	6583.25	6306.67	5014.88	4426	5468	6737.14	3657.67	4822.75	6438.67	5671.5	4535.83	4489	6388.38	5029.11	3432	5012.86	7177.5	7186	5226.5	4227.11	8431.83
	4267.33	4262	4536	4480.33	4519.83	4076.11	5150.67	3589.33	4371.75	4166	6511.56	3437.62	5463.67	5998.67	5542.14	3433.8	6077.11	5491	4418.78	5641.75	5956.29	7540.11	5207.29	3899.25	3446.56	6515.75	5839.25	6736.44	7400.25	6991.33	5549.38	4498.25	6345.17	7177.57	3908.67	5427.88	6913.33	6277.67	4755.5	4679.83	7086.12	5680.67	3565.44	5461.71	8104.83	7499.8	5502	4832.33	9070.5
	4755.44	4858.2	4505.25	5019.83	4866	4488	5644.67	3777	4791.5	4440.67	7486.11	3853.75	6147.56	6485.11	5919.43	3834.4	6576	5877.89	4864.89	6298	6762.57	8065.33	5690.57	4354.75	3489.11	7172.5	6605.5	7785.22	8043.75	7559	6090	5286	7174.83	8114.29	4344.67	6258.25	7465.5	6766.5	5000.33	5210.17	7604.75	6150.78	3839.89	6015.43	8691.5	8148.4	6416	5148.67	9288.5
	5365.44	5079.8	4930	5636.33	5136.67	4840.78	6184.33	4444.33	5486.62	4466.67	7948	4288.12	6558.33	7034.44	6319.57	4018.2	6933.33	6697	5426.33	6825.25	7968	8683.44	6199.71	4947	3838.11	7522.25	7807.5	8689.89	8741.75	8410.17	6923.12	5559	8051	9243.57	4637	7117.38	8247.5	7797.83	5676.67	5646.83	8537.75	6908.56	4257.44	6737.29	9052.33	9219.4	7535.25	5566.22	9884
	5732.44	5366.2	5281.5	6126.17	5465.5	5316.22	6534.33	4909.17	5934.75	5138	8544.67	4559.88	6970.11	7777.11	6692.86	4485.4	7757.56	7202.67	6024.11	7636.5	8646.71	8940.11	6863.57	5210	4102.11	8189	8758.25	9433.33	9438.75	9206.5	7615.5	6242.75	9111.17	10133.9	5091.83	8511	9094.83	8693.17	5828.17	6271	10033.1	7563.89	4543.78	7860.57	10615.2	10176.2	8148.25	6097.56	10620.7
	6290.44	5896	5826.38	6908	5987	5742	7241	5527.17	6184.88	5954.33	9301	4962.88	7676.78	8676.56	7350.43	5023.8	8330.78	7891	6614.33	8279	9818.71	9346	7533.29	5679.25	4374	9291.5	9495	10706.3	10458.2	10034.2	8575.5	6860.75	10471.2	11050.6	5466	10167	9675.83	9300.17	6534.67	6762.5	11572.1	8165.11	4792.44	8871.29	11234.7	11240	8824.25	6760.56	11447.8
	6563.67	6482	6429.38	7337.33	6730.33	6221.56	8046.67	6001.5	7042.88	5865.33	9887.11	5616.38	8417	9491.33	8119.43	5482.8	8818.67	8716.56	7381.33	9284.5	10881.7	9918.67	8438.43	6054.75	4805.67	9620	10704	11605.2	10483.8	10623	9263.12	6961.75	11581.8	11987.1	5688.17	10908.2	10441.5	9846.33	6999.83	7282	12581.6	8833.89	5045.44	10046.6	11892.8	12111.4	9499.5	7636.89	12045.7
	6752.56	6820	6812	8097.33	6841.5	6398.89	7987.67	6164.5	7663.38	6522	9887.33	5999.5	8745.56	10102.8	8559.71	5779.6	9318.33	9245.56	7977.78	9382.75	11668.7	10347	9040.57	6575.25	5132.56	10684.8	11218.5	12127	11478.5	11647.2	9921.38	7458	12854.2	12601.1	6050.5	11724.1	11309.2	10409.7	7061.17	7788	13141.1	9346.44	5303.56	10844.1	12028.5	12441	10298.8	8270.89	12446
	7061.61	7294.6	6967	8819.92	6552.17	6133.56	8043	7173.67	8097.5	7500.67	10617.2	6507.38	9337.22	10616.1	8745.29	6063.6	9872	9639.44	8721.78	9750.62	12624.1	10216.2	8949	6923.75	5718.33	10666.2	12589	12580.3	11678.8	12273.8	9945.38	7593.5	12687.8	12656.1	6872.83	13528.2	11647.2	11495.7	7453.33	9196.67	14574.4	10932.8	4994.33	11825.7	12142.5	13643.6	10610.2	8469.89	12990.2
	7121	7426	7183.25	8796.08	6914.5	6572.44	7803.33	6840	7994.62	7914	10864.8	6318.12	9539.67	11228.2	8527.14	6575.2	9781.89	9229.33	8859.89	9857.75	13285.9	10735	8789.29	7119.75	5940.56	10962.8	12730.5	13093	12470.2	12547.7	10025.8	7539.5	13067.2	13303.6	7209.17	14569	12898.8	11024.8	7443.83	9505.5	14362.1	10756.8	4992.33	12215.6	12721.3	14446.8	10974.8	8793.78	12825
	6889.44	7020.8	7211.12	8463.83	6602.33	6216.22	7822.33	6888.33	7773.25	7718	10431.8	6060.62	9431	11293.1	7971.57	6629	9687.11	8743.56	8491.67	10116	13131.4	11093	8639.57	6806.5	5952.44	10556	13078.5	12766.7	12441.2	12145.3	9699.5	7561.25	12523.3	12796.1	7055	14978.8	13562.7	10935.2	7231.67	9572.5	13789	10801	5104.22	12085.4	12575.5	14833	10972	9192.33	13135.2
	6515.67	6837	6823	8067.67	6510	6004	7529	6624	7499.12	7249.67	9927.22	5909.12	8762.56	10949.8	7695.43	6488.8	9566.89	8407.33	8012.44	9859.25	12832.7	11119.8	8127.43	6826.5	5672.44	10423.5	12276.5	12246.1	12231.8	11363.5	9234	7201.75	11967.8	12320.3	6670	14342	13482.3	10054	6891.33	8737	13653.2	10240.6	5150.22	11668.6	12328.5	15180.8	10495.2	9062.56	13042.7
	5971.89	6609.4	6502.12	7443	6526	5780	7158	6160.83	7171.88	7156.33	9709.56	5431.5	8162.78	9839	7430.86	6448.2	9521.56	7773.67	7753.56	8991.5	11805.3	11172.9	7665.86	6398.5	5284.44	10004.5	12089.2	11772.3	12040.8	11574.2	8584.62	6927.5	11421	11647	6616.67	14118.9	12521.2	9893.5	6731.33	8452	13107	9694.89	4996.11	11346	11981	15011.4	10386	8911.22	12882.8
	5686.78	6283.8	6209.12	6728.33	6215	5206.44	6966	5644.83	6559.75	6632.33	9629	5198.25	7691.11	9266.56	7041.29	6435.2	9092.11	7291.33	7324.67	8301.75	10718.3	10957.4	7673.29	6007.25	4924.33	9602	10824.2	11465.2	11514.5	11082.5	8222.75	6641.5	10417.3	11033.1	6256.83	13513.2	12139.7	8753.83	6347.67	7637.17	11958.4	9469.22	4702.22	10459.1	11573.3	13755.2	9556.75	8218.22	12739.5
	5293.11	5937.8	6006.88	6540.33	5997.67	4902.89	6692.33	5283.17	6237.12	5956	8865.22	4663.62	7081.22	8242.67	6492.86	6067.2	8125.22	6809.67	6899.44	7753.75	10063.7	10423.7	6923.71	5661.5	4385.33	9142.5	9721.5	10256.9	10621	10816.8	7545.5	5860.5	9640.83	9842.14	5925.5	12579.2	11234.8	8177.5	6125.17	7012.83	10718.2	8376.67	4242	9386.86	10860	12447.4	9057.5	7523	11769
	4884.89	5516.6	5285.62	6526.67	5533.83	4323.56	6092.33	5194.5	5632.5	5262.67	7910.56	4347	5657.89	7274.56	5922.57	5722.2	7483.89	6088.33	5942.33	6841.25	8911.57	9750.44	6348.86	5020	4125.33	8732	8906.5	9254	9780	10192.5	6815.25	5480.75	8474	8950.57	5580	12194.1	10415.8	7467.33	5563.83	6406.33	9428.5	7027	4134.89	8168.43	9591.83	10394.6	7489.25	6865.11	10289.5
	4616.89	5196.4	5117.38	5903.5	5306	4117.33	5665.67	4863.83	4994.25	5030.67	7111.67	4031.88	5295.56	6695.67	5507	5264.6	6884.22	5731.78	5421.67	6150	8018.14	8914	5924.57	4701	3686.33	8053.75	7778.25	8268.89	9465.5	9263.5	6087.25	5136	7736.67	7947.29	5329.33	10902.9	9161.67	6470.83	5129.83	5501.83	8222.75	6724.67	4989	7201.57	9106.67	9656.6	6447.25	5936.22	9516.5
	4244.22	4934	4598	5170.67	4906.67	3843.67	5073	4242.67	4730.5	4133	6287.78	3517	4722.89	5937.67	5031.29	5063.4	6444.67	5333.67	4924.22	5683.75	7380	8133.56	5644.86	4193.75	3396.44	6981.5	6442.75	7091.67	8846	8288.5	5521.12	4443.75	6867.83	7460.71	4796.5	9048.88	8488.33	5890.5	4734.17	4908.83	7621.62	5459.44	3520.11	6100	8027	8747.6	6066.25	5255.89	9415.67
	4116	4578.4	4184.88	4572.33	4593.67	3653.33	4535.67	3830.67	4359.38	3888.33	5906.67	3274.12	4182.89	5398.11	4701.14	4769.8	5926.44	5092.22	4545	4843.5	6524.29	7426.78	5328.43	4148.75	3128	6202.25	5508	6575.33	8482.5	7307.5	4818.62	4128.75	5921.83	6772.57	4466.5	7518	7086.67	4916.83	4504.67	4412	6697.25	4979.78	3284.56	5299.14	7727	8033.4	5331.5	4642.11	8690
	3936.67	4350.8	3993.62	4104.17	4449.33	3346	4370.33	3339.33	4060.38	3544.33	5440.44	3068.38	4024.78	4702.78	4569.86	4351	5402.11	4830.67	4187	4586.25	5844.43	6628.78	5010.43	3787	2982.22	5878.25	5000.25	6319	8085.5	6576.5	4637.88	3851.25	5349.17	6092.71	4125.83	6066.75	6426.67	4647.58	4221.83	4355.5	5796.75	4989.56	3121.67	4744.29	6916.33	7474	4971.25	4017.56	8301.67
	3865.22	4153.8	3755.25	3651.17	4230.5	3233.22	3902.67	3020.33	3965.38	3446.33	4964.89	2988.75	3836.11	4513.67	4455.71	3871.4	5133.56	4446.67	3907.56	4264.5	5250.29	6174.11	4772.43	3496.5	2916.33	5246.25	4180.25	5777.89	7552	6087.33	4396.75	3859	4764.5	5761.71	3759.5	5242.88	5706.33	4365	4108.67	3730.33	5145.25	4841.89	2867.11	4253.43	6507.67	6794	4690.75	3672.11	8201.83
	3901.56	3699.8	3650.5	3485.5	4210.67	3041.33	3848.33	2950.83	3838.25	3137	4844.44	2947.75	3548.56	4461.33	4388.29	3386.4	4964	4201.67	3822.33	4241	4823	5758.44	4586.14	3393.25	2682	5158.75	3951.25	5270.78	6952	5571.83	4224.25	3631.25	4380.33	5540.43	3276.83	5229.62	5521.17	4065.5	4078.17	3601.5	4724.88	4949.56	2842.78	4053.71	6368.5	6168.4	4536	3442.56	7614.83
	3843.33	3687.6	3529.25	3556.83	4043.33	2973.44	3575	2916.67	3706.75	3255	4362.11	2964.25	3575.44	4317.22	4075.14	3137.2	4918.44	4222.11	3565.22	4328.75	4414.14	5350.89	4509.29	3310.5	2747.89	5097.25	3943.5	5206.22	6472.75	5712.33	4240.75	3505.75	4430.67	5544.57	2986.83	5172.25	5262.33	4205.17	4381.67	3573.67	4714.5	5010.89	3095.44	3914.43	5867.17	5828.4	4627.5	3497.44	7443.17
	3813.33	3766.4	3549.62	3373	4110.17	3089.33	3899.33	2928.67	3888.88	3067.67	4352.11	3140.88	3410.89	4070.22	4306.29	3080.6	5211.67	4317.22	3722.67	4082.5	4352.57	5248.89	4552.57	3628	2812.78	5068.5	3902.25	5328	6225	5520.5	4744.75	3605.25	4182.17	5724.14	2946	5217	5512.67	4653	4673	3632.17	4818.25	5680	3037.11	4262.57	5563.67	6095.2	5191.25	3448	6728.83
	3862.44	3712.4	3505.62	3374.33	3887	2996.33	4034.67	3015.33	4379.62	2932.33	4334	3405.75	3633	4141.89	4387.14	3032.2	5340.56	4651.56	3864.67	4052	4524.29	5148.89	4797.43	3385	3330.11	5212.75	4376	5719	6251.5	5446.5	5038.62	4006	4524.17	6108	3119.33	5394.25	6068.5	5193.83	4910.67	4001.67	5063.5	6413.56	3412.67	4451.86	5865	6478.4	5583.5	3578.22	6788.67
	4128.11	3826	3879.44	3421	4007.83	3055.22	4297	3255.67	4432	3135.67	4713.33	3732.5	3844.89	4297.56	4812.71	3205.6	5731	5050	4151.56	4411.5	4654.86	5528.78	4923.71	3890.5	3153.56	5300.75	4620.25	5999.11	6478.25	5532.33	5536	4546.75	5073.67	6302.57	3441.33	6134.12	5982.17	5551.5	5513.83	3899.67	6085.38	7208.89	3989.89	4782.43	6300.5	7320.2	6624.5	3536.89	7198
	4318.22	3842.4	4125.62	3502.67	4351.33	3146.22	4319.33	3371.67	4810.12	3363.33	5364.33	4412.38	4029.67	4585.67	5341	3218.8	6142.56	5493.11	4458.33	4747	4911.29	5751	5504.71	4098.75	3409.89	5407	5186.25	6288.22	6822.5	5980.17	5937.38	5138.25	5496	6769.86	3360.5	6615.25	6373.83	6229.67	5642.17	4363	6640.38	8023.78	4165.44	5417.29	6255.67	8028	7503.5	3844.22	7652.17
	4372.56	4194.4	4745.38	3906.67	4703.67	3335.22	4481.33	3885.33	5398.5	3153.33	5829.44	4243	4523.44	4971.33	6402.86	3435.8	6572.56	6314.33	4982.78	5216.25	5503.71	6042.56	6001.14	4677	3586.44	5988	5901.5	6859.44	7229	6277.33	6079.25	5767	6286.5	7081	3885.67	7642.62	6822.67	7124.33	5790.67	4388	7314	8894.22	4249.44	6184.86	6636.33	8811.2	8219.75	4228.89	7895.5
	4920.67	4502.2	5121.88	4069.5	5013	3449.89	4452.33	4317.17	5864.25	3687.33	6200.56	4644.88	4855.11	5243.89	7424.86	3812	6680.78	6942	5573	5843	5888.29	6468.89	6475.14	5148.5	4033.22	6566.75	6358.75	7205.11	7933.5	7145	6717.62	6209.75	6645.67	7718.86	4059.17	8121.12	7333	8389	6076.5	4665.17	7881.75	9477.78	4232.33	6831	7130.33	9662.8	9259	4387.89	8541
	5035.33	4852.6	5562.88	4177.33	5367.83	3621.56	4919	4599	6530.25	3925.33	6679.22	4935.75	5500.78	5629.89	7346	3951	7113.78	7273.56	5906.78	5931.75	6481.57	6948.78	7045.43	5526	4337.22	6927.5	6984.5	8252.56	8774	8346.33	7290.12	6658	7261.17	8411.43	4450	8852.5	8314.5	9194.5	6464.67	4879.33	8858.88	9446.33	4628.78	7619.57	7886.67	10120.8	10287.8	4986.44	9224.5
	4888.33	4824.8	6262.25	4322	5718.67	3804.33	5006.67	5015.5	6771.25	4035.67	7089.11	5450.38	5775.67	5921.78	7530.14	4107	7413.11	7696.56	6553.56	6354.75	7091	7322.22	7359.57	5585.25	4830	7338.75	7447.25	9581.89	10096.5	9108	7629	6955.5	7766	9014.14	4834	9170.38	9495.33	10122.2	6658.33	5191	9426	9556.33	4767.78	8220.71	8932.17	10587.4	11106.8	5317	10184.7
	5098.22	5258.4	6557.12	4820.83	6089	3887.11	5147	5084.67	7252.75	4347.33	7475.33	5724.25	6231.89	6497	7402.14	4232.2	7621.33	7778.11	6943.11	6298.25	7295.29	7854	7760.14	6063.25	5112.11	7862.25	7886	9009.67	11451.8	9797.5	7838.5	7200.25	7972.33	8945.29	5052.83	9734.62	10246.2	10268.2	7358.83	5453.83	9760.88	9959.33	4696.22	8623	9729.33	10886	11117.5	5609.67	11343
	5300.22	5188.4	6659.25	4844.33	6222.17	4162.67	5145.67	5228	7273.5	4565.33	7531.33	5876.88	6408.33	7143.11	7283.29	4325	7911.89	7846.33	7132.33	6565.5	7591.86	8634.11	7792.29	6011.5	5275.44	7950.5	7770.25	9235.11	12316	10378.2	7920.88	7224.5	8195.67	8967.86	5297.83	9184.88	10534.2	10420.3	7579	5292.5	10512.1	10000.1	4997.67	8832.43	10225.7	11599.8	11497.8	5474.44	12686
	5333.89	5471	6464.12	4776.83	6097.17	4259.89	5235.33	5141.83	7322	5054.67	7627.44	6029	6932.67	7720.22	7286	4571.6	8029	7866.67	7038.67	6799.5	7542.29	9255.33	7600.71	5941.75	5274.22	8536.75	7314.5	9924.67	13112.5	10545	7985.88	7429.75	9511.33	9016.43	5471.5	9410.12	10827.3	10471.5	7572.83	5494.17	10772.9	9867.33	4988.11	8821.86	10535.8	12020	10839.2	5693.11	13548.3
	5312.11	5332.4	6558.38	4883.83	6570	4283.89	5436	5102	6712.25	4957	7607.67	5775.88	6755.22	7986.89	7548.57	4407.8	7824	7804	6631.89	6982.75	8083.29	9417.33	7503	5921	5201.11	8472.5	7202.25	10161	13881.5	10345	7762.88	7321.5	8497.17	9032.14	5698.33	9261.88	11115.8	10324.2	7216	5533.5	10802.5	9669.67	4856.89	8562.29	10883.2	12799.2	10639.2	5759.56	13640.7
	5068.67	5352.4	6190	4827.83	6201.33	4230.89	5097.67	4664.67	6709.88	5039.67	7457.56	5718	6790.44	8012	7656.29	4524.2	7469	7485.44	6675.44	6507.25	7873.57	9411.22	7227.29	5743.25	4873.44	8684.75	7045.25	10262.1	13671.5	9748.67	7548	7223	8286.5	8949.29	5608.33	9316.88	10935.5	9963	7283	5454.5	10474	9450.56	4659	8750.14	10830.7	12517.8	10142.5	5866.78	13155.7
	4900.11	5335.2	6340	4873.17	6131.17	4430.56	5286.33	4541	6452.12	5160.33	6959.44	5368.88	6449.22	7886.56	7210.29	4460.4	7163.11	7054.11	6313.22	6168.25	7783.86	9293	6997.43	5458.25	4783	8634.25	6637.75	10216	12830.5	9431.17	7495.5	6672.75	8289.83	9029.43	5543.33	9418.5	10784	9536.17	7181.83	4914.17	9932.38	8666.22	4426.33	8588.71	11156.5	12263.4	9608	5666.89	13228
	4812.33	5106.4	6248.25	4666.83	6160.83	4363.11	4896.67	4598.17	6008.12	5283.67	6656.56	5161.38	6271.33	7704.89	6853.14	4207.4	6823.11	6734.78	5682.67	6053.5	8097	9238.56	6662.71	5394.5	4754	8609.75	6055.75	10187.4	13647.8	9118.67	7445.25	6299.75	7902	8621	5303	9001.38	10314.5	9061.33	6800.83	4525	9453	8410.89	4471.44	8319.71	11040.8	11807.6	8914	5650.89	12637
	4652.33	5054.2	6184.25	4559.5	5883.83	4200.78	4846	4366.83	5565.62	5164.67	6499.78	4981.88	5842.44	7610.56	6373.86	4063.2	6512.11	6389.11	5755.78	5799.5	7853.86	8828.78	6522.14	5108.25	4573.11	8493.5	5981.25	9725.22	13019.5	8972.67	7347.25	6243.75	7413.33	8323.29	5230.5	9004.75	10002	8573.67	6538.33	4423.33	8816.31	7863.11	4283	8152.71	10491.3	10664.2	8458.5	5609.89	11609.2
	4426.56	4844.6	6124.12	4496.17	5596.17	4082.44	4789	3936	5404.12	4919	6156	4893.38	5618	7488.56	5908.71	4036.8	6520.56	5919.44	5169.56	5159.75	7654	8340	6248.43	4642.75	4359.11	7977	5562	9154.44	12039	8466.17	6810	5933.25	7079.5	7739.29	5005.83	8620	9631.67	7685.83	6155.67	4274.83	8125.88	7091.33	3965.78	7716.29	10041.2	9386.2	7405.75	5267.44	10864.7
	4369.89	4603.6	5940.25	4471.33	5356.5	3974.22	4629	3630.17	5136.62	4749.67	5838	4298.25	5076.11	6766.22	5560.57	3822.4	5993.89	5568.44	5035.11	5085.75	6981.14	8340.11	6339.43	4327	4222.78	8032	5405.75	8385.33	10725	8123.33	6562.75	5183	6323.83	7369.29	4691.17	8007	9116.5	6774.17	5647.83	4030.33	7654.5	6540	3698.11	7562.86	9988.17	8834	6473.75	5214.22	10504.3
	4000.67	4077.8	5453.38	4303	4902.33	3822.89	4472.33	3343.17	4633.5	4116	5534.44	4024.62	4710.78	6381	5483.71	3716.8	5892.78	5178.33	4739	4934.25	6390.43	7857	6041.43	4377.5	4250.78	8276	4910.5	7776	10374.5	7262.17	5754.5	4966.5	5939.67	7534.43	4487.17	7630.62	8803.5	6298.83	5216.17	3768.17	7290.25	6001	3714	7035.86	9431	8171.4	6000.75	4813.67	10324.3
	3809.22	3925.6	5034.88	4202.33	4563.33	3755.67	4120	3193.17	4272.75	3860.33	5283.22	3804.75	4483.11	6093.89	5109.29	3607.2	5669.11	4956	4507.78	4477.5	6128.43	7089.33	5702.29	4068.25	4028.44	8294.5	4677	7389.78	9897.75	6971.5	5652	4789	5283.17	7081.57	4041.33	7244.12	8153	6017.33	5006.5	3704.67	6996.75	6114.78	3596.33	6457.14	8450.33	7601	6030.5	4546.33	9883.5
	3658.33	3903.6	4691.12	3915.83	4074.67	3546.78	4220	3076.17	3817.88	3572.33	4969.78	3600.38	4419.89	5851.89	4834.43	3554.6	5524.11	4581.44	4093.44	4374	5956.71	6867.33	5410.57	3811.25	3778.11	8400.25	4258.5	7120.44	9071.25	6495.5	5232.25	4184.75	5141.5	7008.57	3860.33	6527.12	7434.83	5736.33	4515	3557.5	6405	5760.22	3360.22	5869	7653.33	7296	5936.75	4367.11	9018.17
	3511.11	3915.6	4054.25	3963.17	3961.17	3523.89	4016.33	2948.33	3559.25	3582.67	4367.22	3533.25	4047.22	5811.33	4568	3488.2	5422	4538.78	3874.89	4122.75	5667	7095.78	5210.71	3450.25	3410.78	7595.75	3988.25	6686.67	8605.25	6184.83	5182.75	3816.75	4765.67	6977.14	3477.67	6326.5	7282.17	5450.67	4322	3298	6227.75	5910.44	3242.44	5895.86	7542.17	6904.8	5695.25	4352.67	8684.67
	3403.67	3691	3859.62	3727.33	3783.5	3431.67	4171	2952.33	3706	3462.33	4307.22	3344.38	3871.78	5825.89	4335.29	3336.2	5506.33	4460.11	3700.78	4179	5368.86	7409.89	4962	3449	3253.11	7416	4077.75	6398.67	8359	5839.17	5308.62	4020.75	4597	7039.29	3270.17	5896.38	6883.17	5749.83	4081.33	3282.67	6241.88	7212.33	3216.67	5846	7362.67	6582.2	5690.75	4340.44	8558.67
	3375.78	3843.4	3783	3819.5	3848.17	3495.78	3898	2951.67	3878.25	3462	4255.11	3524.12	4119.89	6001.67	4529.57	3319.2	5549.56	4610.11	3733	4054	5115.43	7545	5186.14	3555.5	3190.11	7260	3993	6151.33	8300.75	5667.33	5376.75	3922.25	4596.33	7185	3260	5238.38	6701.83	5840.17	4128.17	3395	6331.5	6484.11	3097.56	5543.57	7087.5	6884.2	6092.25	4280.89	8430.17
	3615.33	3739.4	3809.88	3676.17	4185.5	3460.22	3968	3063.33	3824.88	3606.67	4132.89	3690.38	3932.89	5741.22	4773.14	3395.4	5860.78	5212.11	3705	4069	5165.14	7763	5207.29	3564.25	3265.78	7232	4110.25	6040.78	8146.5	5520.5	5427.38	4068	4602.5	7548.57	3181.17	4794.88	6700.83	6141.67	4015.67	3563.17	6587.25	7092.56	3208	5459	7065.5	6734.8	7195	4398.44	8681
	3581.22	3990	3670.62	3674.83	4185.33	3415.22	3864	3321.33	4033.75	3551.33	4105.11	4071.75	4163.67	5521.22	5029.57	3316.4	6612.67	5991.78	3656.22	4280	4998.14	7866	5337.71	3839.5	3390.89	7219	4008.5	5985.56	7764.75	5650.67	5576.12	4273	5122.33	7838.57	3266.5	5268.62	7154.83	6453.83	4325.5	3637.17	6853.75	7602	3477.78	5459.57	7018.67	6865.6	7938.5	5124	8723.5
	3517.56	4350	3845.38	3635.67	4431.33	3345.78	3884	3476.5	4495.12	3641.67	4361.11	4305	4058.33	5213	5249	3270	6732.22	7028.11	4073.44	4528	5157.14	7916.78	5988.57	4047	3687.89	7093	4233	6059.78	8385	6163.33	6014.75	4703.5	5210.33	8164.86	3519.33	5945.88	7050.5	7538	4444.17	3735.33	6945.25	8188.11	3667.44	5424.43	7164.83	7585	8425.25	5446.89	8907.83
	3667.22	4524	4249.75	3726.17	4889	3312.33	3932	3853.17	5050.5	3685.33	4550.11	4624.88	4310.11	5274.78	5763.86	3331.4	6790.44	7800.33	4388.11	4781.5	5352.14	8061.33	6710.43	4340.75	4260.11	7270.75	4296.75	6473.78	8931.25	6806.67	6610	5204.75	5637.17	8258.43	4086.5	5941.62	7688.83	8472	4824.33	3754.33	7085.62	8820.78	4038.44	5481.71	7489.17	8200.6	8930.75	5217.11	9386
	4084.11	5085	4443.62	3832	5238.67	3443.89	4266.33	4075.33	5873.5	4476.33	4803.22	4884.38	4532	5205.67	6384.14	3441	6932.22	8516.56	5034.33	5392.75	6614.57	8948.78	7787	4780.25	4546.56	7368.5	4364.5	7046.11	9649.25	7438	7105.62	5880.75	6001.67	8842.29	4273.17	5970.38	8079.83	9501.5	5419.33	3872.67	7365.38	9474.89	4518.22	5377.71	7722.67	9160	10182	5173.67	10414.7
	4260.11	5574.4	5131.75	3921	6260.5	3484.11	4229	4237.17	6466.12	4847.33	5457.67	5253.88	4863	5833.56	6869.86	3449.4	7013.78	9058.89	5835.67	5892.75	5970.29	9671.56	8099.43	5139.5	4896.44	7643.25	4871.25	7586.56	10526.5	8421.67	8124.38	6884	6410.5	9516.71	4649.67	6289.75	8513.5	10308.2	5844.5	4108.17	8014.5	10545.4	4999.67	6018.43	8184.83	9803.2	11178.6	5747.78	11337
	4490.11	5677	5702	4158.33	6794	3599.28	4521.33	4508.5	7007.12	5053.67	5982.11	5623.38	5113.44	5876.89	7045.14	3512.6	7543.61	9464.44	6460	6649.5	6551.57	10177.1	8502.86	5590.5	5003.44	8009.75	4987.75	8359.33	11906.2	9224	8526.25	7604	6865	10001.1	4966	6612.88	11011.8	11168.3	6385.83	4405	8455	11298.4	5302.89	6663.29	8678.33	11028.6	11006.2	5695.11	12434.8
	4699.89	6233.2	6112.25	4361.33	6937.67	3754.33	4779.67	4809.67	7189.88	5629.33	6321.67	5938.62	5678.56	6246.89	7644.14	3622	7533.78	9969.11	7183.22	7407.5	7276.14	10477.9	9385.14	5880	5143.78	8772	5280.25	9315.56	13339.2	9994	8914.62	7965	7765.83	10346	5416.33	6839.62	10807.7	12104.5	7469.33	4577.67	8915.38	11942.2	6206.56	7550.71	9189.83	11743	11862.2	6276.89	12922.2
	4992.44	7196	6457.12	4321.33	7219.5	3988.22	5093.33	5279.5	7439.62	6166	6737	6169.75	5772.89	6389.56	7939.71	3722.2	7885	10421.3	7474.22	7483.5	7963.86	11671	9521.14	6331.5	5411.78	9585.75	5450	10255.9	13950.5	10413.2	9219	8354	8249.5	10797.6	5865.5	7329.62	11758.2	12390.3	8086.5	4700	10149	12612.2	6699.33	8185.43	9568	12817.4	12230.2	6768.56	13277
	5085.11	7854.6	6686.62	4741.17	7376.83	4057.22	5203	5334.83	7409.38	6573.33	7076.56	6460	5894	6931.67	7912.57	3629.2	8015.67	10874	8068.56	7829.75	8056.43	12317.6	9862.43	6621.5	5725.33	9927.25	5622.5	10652.3	14204.2	11305.5	9710.12	8293.5	8717.5	11330.9	6318.33	7585.12	12161.7	13275.7	8626.83	4693.67	10889.1	13202	6821.56	8382.43	9891.5	13512.8	12586.5	6970.78	14153.2
	5135	7634	7018.75	4655.83	7743.33	4224.78	5629.33	5593.83	7321.88	6823	7372.33	6775	5843.56	6589.44	8107.14	3746.6	8100.22	10780.4	7909.89	7749.75	8935.29	12985.2	9702.57	6639.75	6106.33	10262.5	5679.25	11257.9	13991.5	11628.8	9743.75	8439.5	8712.67	11432	6297.17	7573.88	12590.2	13172.8	8978.83	4710	10652.8	13165.6	7188.78	9089.57	10422.8	13776.4	12239.5	7206.11	15374.7
	5338.56	7908.6	7080.62	4872.17	7903.17	4134.44	5623.67	5507.83	7601.75	7374.67	7495.22	7274.38	5792.67	6551.78	8278.29	3598	8180.33	10786.3	8071.67	7910.75	9368.86	13844	9305	7079.5	6247.33	10436	5897.5	12040.9	14237.5	12112.7	9702.75	8674.5	9221.67	11680	6576.83	8294.25	13493.7	12777.3	9286.33	4922.17	11285.1	13151.3	7550.89	9301.43	10935.7	13664.8	12032	7313.22	15642.7
	5404.67	7845.2	7208	4955	7669.17	4153.78	5524.67	5357.67	7463	7779.67	7559.67	7231.5	5971.78	6480.89	8353.71	3718	8226.33	10412	8186.78	8031.25	9496.29	13561.7	9567.86	6621.25	6160.22	10870.2	5884.5	12515.9	13970.2	11956.8	9539.62	8654.5	9579	11931.1	6855.33	8372.25	13767.2	12975.5	8776.83	4757.5	11033	12698.9	8008.67	9873.86	11488	14402.4	11758.2	7410.22	15415.2
	5306.89	7358.6	7523.5	4863.67	7383.67	4252.56	5497.33	5433	6974.12	7647.67	7432.89	7249.5	5861.89	6563.56	8302.29	3748.2	8066.78	9761.11	7994.67	7697.5	9493.71	13418	9349.71	6665.5	6392.56	10826.8	5796	12612.8	14174.8	12614.3	9654.25	8511.5	10787.7	12113	6858.5	8040.62	13223	13055.7	8413.5	4867.33	11420.6	12171.3	7879	10016.4	11920.7	14057.2	10942.8	7658.78	15501
	5348.33	6760	7416.12	4762.17	7484.5	4031.89	5712.33	4936	7001.5	7567.67	7249.22	7125.25	5926.67	6665.22	8276.43	3619.8	8020.67	9562.44	8010.56	7998.5	9868.86	13793.8	9012.71	6406.75	6181	10787.5	5717	12933.9	13735	12564.7	9439.25	8118.5	8932.67	12085.6	6954	7971.75	12833.3	12932.8	8119	4793.17	10794.9	11984.1	7678.11	9488.71	12090.2	13662.8	10237.2	7531.67	14935.3
	5382.44	6283.4	6974.75	4889.83	7132.33	4154.22	5219.67	4719	6576.25	6927	7069.67	6627.88	5733.67	6421.22	7930	3653	8007.89	9370.11	7459.78	7672	9818.43	13496.3	8677.43	6292.75	6120.44	11109.8	5655.25	12316.4	12714.2	11986	9432.75	7747.5	8549.67	11718.6	6954.67	7903.25	12383	12669.7	8086.83	4570.33	10138.6	11545.4	7125.89	9105.71	12301	13039.4	9600	7372	14384.5
	4907.33	5767.6	6809.88	4664.83	6820.33	4149.11	5109.33	4501.83	6184.75	6851.67	7087.11	6387.5	5510.89	6448.33	7637.43	3589.8	7909	8678.89	7161.11	7329.25	9910.57	13011	8279.29	5818.25	5900.33	10655.5	5860.5	12064.8	12850.2	11699.8	9850.62	7158.5	8684.17	11331.6	7058.67	7703.25	11800.5	11742.8	7823.83	4491.17	9744.62	10970.7	6444.11	8882.57	12495.7	12829.4	8677.25	6874.22	14022
	4800.78	5428.8	6673.75	4671.5	6643.67	4086.33	5099.67	4231.33	5952.25	6365.33	6965.56	5671.5	5298.44	6330.22	7566.43	3477.6	7756	8043.44	6459.33	7040	10266	12973.9	8109.86	5354	5200.44	10198.8	5689.25	11609	12545.8	10843.2	9376	6755.75	8260.17	11144.1	6395.5	8065.25	11111	10794	7365.5	4492.5	9600.5	10276.7	5912.33	8836.86	12504.3	12194.4	8217.75	6708	13925.5
	4597.78	5183.2	6367.38	4554.5	6423.83	3989.78	4976.67	3882	5466	6575.67	6528.44	5350	4879.17	6426.22	7052.57	3285.8	7160.11	7583.22	6066.78	6800.75	10264.6	12169.6	7851.71	5136.25	5028.78	9609.75	5355.75	11419.8	12272.5	9865.17	9093	6407.75	8143.5	10778.9	6143.67	7356.62	10962.3	10040.3	6874.33	4588.5	9182.88	9872.67	5353.11	8896.14	13363.2	11736	8135.25	6354.33	13391
	4346.89	5016.8	6419.5	4436.17	6068.33	3986.22	5040.67	3545.67	5378	6352.67	6465.44	4915.25	4630.56	6101.33	6493.71	3492	6734.33	6986.89	5671.67	6162.75	9503.57	12239.2	7557.43	4855.5	4579	9149.5	5351.5	11058.6	11715	9429.67	8967.5	6139.5	8022.67	10989.9	5779.17	7273	10335.2	9648.67	6621	4589.5	8815.75	9290.56	4734	9292.71	11838.3	11779	7506.5	6302.56	12395.3
	4022.33	4693.2	5907.88	4562.17	5790.5	3834.33	4945.67	3349	4912.88	5488	6443.67	4402.5	4318.11	5941.89	6180.71	3332.4	6485.44	6636	5249.44	5649.25	9249	12680.2	7072.57	4615	4238.22	8663.25	5000	10960.9	12335.2	9061.5	8195.12	5532.75	7685	10492.7	5540.33	7041	10439	9225	5963.83	4402.5	8592.62	8672.11	4385	9311.86	11075.2	11300.4	7333.75	5995.78	11719
	3986.33	4443.2	5557.5	4338.33	5585.5	3743.22	4810.67	3182.83	4662.75	5137.33	6152.78	4125.75	4191.67	5918.56	5977.57	3475.2	6505.11	5964.44	4982.78	5520.75	9262.86	12697.9	6905.86	4599	3937.78	8293.25	5136	10609	11955.8	8415.17	7799.88	5254.75	7526.17	9669.14	5125.67	6815.5	10162	8454.5	5348	4302.83	8161.75	8003.33	4009.44	9274.57	10561	10949.8	6843.75	5817.11	11286.8
	3964.11	4573	5568.75	4296	5654.17	3564.44	4730.67	3162.17	4501.38	4988.67	6110.56	3839.62	4049	5458.78	5759.71	3410.6	6419.78	6102.67	5023.11	5389.75	8819.14	12561.9	7392	4390.25	3656.33	8164.75	4644.5	9713.56	11325.2	8491.67	7308.38	4823.75	7133	9169	5002.33	6528	9582.17	8240.17	5212.67	4233.17	7676	7664.78	3770.33	9079.71	9863.17	10599.4	6790.75	5429.89	10262.5
	3816.89	5168.6	5235.5	4245.17	5343.17	3629.44	4579.33	3098.17	4446	4375	5774.22	3769.5	3883	5346.44	5497	3389.2	6286.67	6085.78	4620.56	5602.25	8113.57	12043.4	7626	3983.25	3564.89	7481.25	4558.75	8994.89	10793.8	7893.83	6805.12	4898.25	6586.83	8805.57	4422.5	6222.75	8773.67	7988	4853	3933	7286.12	7852.22	3667.11	8218	9030.17	10488	7209	4930.22	9872.33
	3892.33	5982.8	5051.25	4278.83	5281.17	3525.89	4718.67	3180.83	4454.88	4012.33	5842.11	3615	3816.56	4948	5412.14	3199.2	6204.78	6217.78	4678.22	5463.25	7632.43	12078.6	7509.29	4105.5	3483.22	7560.25	4384.25	8698.44	10529.2	7640.5	6866.12	4436.75	6554.33	8700.57	4199.17	5755.62	8318.5	8173	4914.67	3913.67	7187.62	7792.44	3420.89	7788.29	8673.83	10044.2	7339.75	4778.56	9489
	3831.56	6286.4	5053	4085.5	5176.5	4006.67	4723.67	3185.83	4299.88	3910	5734	3834.75	3832.89	5105	5398.14	3319.6	6101.44	6435.67	4558.22	5594.75	7276.57	11735.2	7834.14	3964.25	3319.67	7323.25	4392.5	8477.67	10351.2	7532.5	6250.75	4528.5	6400.33	8791.43	4152.33	5600	8245.17	7964	4564.67	3986.17	7390.62	7977.33	3650.67	7680.71	8552.5	10150	8060.25	4697.56	9557.67
	3942.78	6920.2	4908	4160.5	5366.17	3459.67	4693	3337.67	4434.38	3848.67	5841.78	3918.81	3926.89	5294.78	5264	3305	6221.22	6893.33	4598.44	6162.75	6862	11090.1	8009.29	4127	3455.78	7324.5	4667.75	8697.44	10551.5	7564.33	6344.88	4628	6811.5	8334.14	3977.33	5517.38	8357.17	8275.67	4846	3852.67	7666.62	8228.78	3605	7521.57	8455	10452	8806.5	4808.78	9518.17
	3941	7567.8	5030.75	4273.33	5575.17	3535.56	4617	3533.33	4441.38	3870.33	5843	3912.5	4031.67	5325.78	5067.71	3475.8	6393.44	7227.56	4682.22	6304	6625.43	10538.9	8431.71	4380	3582.44	7094.25	4656.5	8675.89	10421.8	8228.08	6451	4966.5	6869.5	8144	4227.83	5653.75	8426.5	8528.33	4784.17	3823.83	7913.62	8086.44	3706.56	7532.43	8591.33	10532.6	8586.5	4826.89	10146.2
	4071.89	8064.6	5089.88	4398.5	5713.5	3537.67	4872.33	3762	4585.5	3909.67	6150	4358	3997.67	5401.33	5537.29	3351.6	6411.22	7597.44	4943.44	6582.75	6410.57	9736.78	8411.43	4872.25	3816.56	7344.25	4867.5	8981.56	11094.2	7826.17	6544.88	5324.5	7180.5	8291.57	4351.33	5705.62	8549.67	8471	5200.33	3899.33	7847.5	8285.78	3859.22	7338.71	8822.67	10725	9065.5	5036.22	10428.8
	4188.78	8938.4	5339.75	4267	5887.83	3664.33	4893.67	3976	4908.25	4043	7016.33	4905.5	4222.67	5685.33	5704.86	3406.2	6492.67	7960.56	5173.22	6689.25	6471.14	9796.17	8102.29	4845.75	3895	7601	5038	9387.89	11683.8	8295.83	6934	5796.25	7660	8663.29	4696.33	6042.88	8835.5	8810.17	5594.17	3957.5	8188.25	8334.67	4094.44	7669.29	9156.67	11362.6	9712.5	5289.44	10578.7
	4395.78	9795.2	5549.75	4444.67	6134.83	3744.89	5060	4529	5223.62	3753.33	6917.33	5167	4334.22	5492.78	5928.71	3565.4	6711.44	8188.22	5741.44	7237.5	6607.71	9601.11	8325.43	5331	4146.56	7865.25	5158.5	9804.89	12227.5	8662.67	7107	6421.75	7840.83	9118.43	4858.33	6212.75	9277.17	9310.5	6225.5	4019.83	8468.25	9118.89	4483.11	8126.57	9657.33	11600.4	10126	5418.67	10923.8
	4548.56	10011	5870.62	4662	6298.83	3884	5193	4398.83	5654.75	4172	7754.11	5429.75	4610.89	5639.44	6186	3622	6861.33	8754.67	5968.56	6887.25	6724.86	9685.11	8716	5820.75	4303.39	8163.25	5188	10080.9	13220.2	9401	7462.75	7089.25	8341.17	9662.14	5179.33	6593.88	9814.33	9979.17	6635.17	4183.5	9101.38	9648.78	4960.11	8506.29	10353.7	12054.6	10674	5513.89	11532.3
	4848.89	9964.2	5993.62	4685.17	6373.67	3992.56	5231	4659.83	5880.38	4251.67	7912.33	5679	4678.33	5831.11	6242.86	3709.2	6972.56	9049.89	6598.22	6590.25	6752	9768.56	9067.57	5941	4478.67	8397	5399.25	10328.6	13079.5	9818.67	7844.38	7382.25	8538.5	9687	5730	6494.25	10653.2	10328.3	7096.5	4378	9153.5	10066.2	5553.56	8609.57	11235	12027.4	10663.8	5691.11	12518.3
	5083.56	9482	6163.5	4795.83	6591.33	3956.89	5263.33	4573.67	6085.88	4401.67	8355.33	5755.38	4927.11	6017.44	6434.14	3694	7217.33	9371.33	6740.56	6898.25	6903.29	9680.33	9598.43	5924.5	4924.33	8940	5538.25	10684.1	13408.2	10086.2	8064	7514.5	8414.33	10241.1	5733.17	6502.62	10814	10599.3	7132	4414.17	9168.88	10496	5731.11	8483.71	11651	11668.2	10569.2	5900.44	12897.5
	5132.67	8484.8	6318.75	4720	6581.5	3986.67	5531.33	4830.83	6170.5	4639.67	8545.33	6073.5	4932.78	5932.11	6745.86	3643.4	7223.67	9626.44	6897.22	7091.5	6625.57	10037.2	9343.29	5994.25	4956.22	9094.75	5188.25	11136.3	13332.2	10424.5	8187.5	7504	8714.83	10337.4	6024.33	6457	11327.7	10552.7	7639.17	4404.5	9249.62	10704.8	5736.67	8691.71	12209.8	11743.4	10272.8	6129.33	13449.2
	5103.67	7542	6501.75	4827.83	6937.33	3967	5414	4855.67	6277.12	4522.67	8502.56	6229.38	5074	5680.56	6621.71	3675.2	7694.67	10503.1	7128.22	7056	6746.29	10060.4	9265.86	5935.75	5011.44	9454.75	5460.75	11297.4	13421.8	10739.8	8012.38	7900.5	9210.83	10007.4	6324.67	6805.12	11124.7	10453.8	7855.33	4512.33	9600.12	10224.4	5906.67	9188.14	12041	11716.4	9943.75	6255.22	13593.7
	5011	6986.6	6205.38	4809.17	6855.17	4187.67	5685.33	5111.83	6145	4521	8469.33	6387.12	4944	5767.44	6657.14	3632.4	7653.89	10344.7	7005.44	6711.75	7132.29	10079.9	9150.71	6034	5004.22	9543.75	5619.75	11728.3	13702	11536.8	7905.12	7973.5	9488.83	10511.7	6278.33	6860.88	11109.2	10234.7	7892.67	4367.33	9846.75	9950.44	5781.78	9612.43	12481.2	11352.8	9498.75	6445.22	13577.3
	5190.78	6452	6557.31	4718.33	6737.67	3994	5700.33	4776.33	6293.88	4558	8242.33	6320.75	4840.11	5563.89	6846	3635.8	7664.33	10688.6	6966.67	6621.25	7236.57	10029.3	9353	6290.5	5072	9926.5	5451.25	11438	13334	10578.2	7624.75	8084.75	9535.67	10525.3	6469.33	7373.75	10922	10274.2	7496.83	4270.83	10015.4	9526.33	5635.22	9577.14	12344.5	11545.8	8938	6606.89	13111.2
	4930.78	5886.5	6113.88	4697	6272.17	4029.44	5464	4594	6134.5	4722.67	8265	6216.25	4841.22	5568.67	6777.71	3626.8	7456	10943.4	6610.89	5847	6978	10081.8	9233	6063.25	5102.89	9556.25	5494.75	11649.8	12902.8	10588.2	7603.88	8119.25	9543.67	10188.9	6328.83	7223.38	10983.5	9802.67	7299.33	4326.33	9812.88	9566.33	5502.67	9505.43	12198.8	11285	8492.25	6790.67	12629.8
	4826.33	5715.4	5866.62	4703	6118.33	4184.56	5413	4442.83	5891.5	4599.67	8185.78	6062.5	4644.22	5572	6573.14	3350.8	7239.11	11071.8	6573.11	5613	7101.14	10006.3	9374	6026.75	4808.33	9560	5537.5	11178.2	13091.5	10045.7	7553.88	7693.75	8709.83	10702.4	6308.5	6964	10871	9613.83	7332.17	4063	9411.12	9623.56	5193	9586.14	12070	11137.8	8038	6459.78	12378.5
	4635.67	5335.6	5801.5	4413.83	5858.17	3980.89	5408.33	3982.33	5650	4469.33	7782	5861	4586.11	5370.44	6396	3386.4	7114.67	10835.4	6431.44	5212	6931.57	9532.11	9203.43	5642.25	4986.33	9100.5	5121	10914.4	12295.2	9691.5	7253.75	7427.75	8719.17	10168.9	5992.17	6890.25	10693	9482.67	6658.17	4087.33	9545.12	9088	4798.78	9543.71	11516.8	11281.6	7388.75	6120.56	11690
	4385.78	5171.6	5591.5	4370.67	5530.33	3972.89	5303.67	3863.67	5583.38	4494.67	7205.56	5389.5	4370.44	5247.33	6313.14	3392.2	6700.89	9951.44	5928.56	5137.25	6839.14	9543.11	8592.29	5207.75	4753	8503	5321.75	10402.7	11970.8	9194.17	7147.75	6898.5	8026.33	10032.4	5813	6800.12	10438.3	8904.33	6408.33	3915.67	9319.25	8467.22	4616.22	8945.29	11018	11074.2	7141	5905.67	10838.5
	4197.67	4748.4	5394.75	4363.33	5251	3878.89	4702	3850.83	5071.5	4427.33	6696.89	5376.25	5014.56	5139.56	6084	3325.8	6490.33	9609.89	5609.33	5010.75	6623.71	9168	8351.29	4931.75	4413.22	8369.5	5109.5	9978.33	10741	8836.83	6450.38	6670	7581.83	9746.43	5492.67	6491.75	9982	8440.33	5707.67	3760.67	9182.62	8031.22	4486.89	8425.57	10559.8	11122	6929.25	5769.78	10714.3
	4076.22	4690.8	5159.62	4120.67	4972	3754.89	4866	3545.17	4956.62	4046.33	6273.56	4778.5	4095.56	4942.22	5822.71	3339.6	6191	9255.56	6317.33	4758.5	6406.57	8701.11	8016.57	4819.5	4008.56	7629.25	4948.5	9363.33	10409.2	8440.83	6157.38	6622	7553	9173.86	5252	6376.75	9571.17	7739.5	5457.33	3631.67	8858.31	7296.44	4219.33	8363.29	10346	10829.6	6335.75	5753.22	10191.8
	3965.22	4480.4	4930	4057.17	4739.5	3779	4547.67	3478	4745.5	3822	5955.22	4538.88	3933.56	4808.44	5742.29	3126.6	5896.11	8649.67	4918.44	4463.5	6191.14	8467.56	7584	4502.75	3904.67	7487.75	4611.25	8689.44	9574	7849.83	6036.5	6458.75	6396.5	8865	4943.83	6147.75	9162.67	7654.5	5206.83	3697.67	8201.12	7184.78	3963.33	7901.57	9628.5	10539.4	6295.75	5700.11	9434.67
	3684.33	4491.2	4732	3844.67	4761.83	3575	4490.67	3307.33	4585.5	3657	5644.44	4148	3768.89	4465.33	5392.71	3130.6	5589.11	8558.67	4629.67	4446.5	6269.14	8052.67	6959.57	4005.25	3678.89	7009.75	4537.5	8081.78	9154.25	7228.17	5780.88	5772.25	6040.83	8244.29	4749.83	5715.38	8224.83	7235.17	4688.17	3697.17	7750	6451.56	3749.78	7695.86	8408.33	10026.6	5955.5	5724.89	8936.33
	3685.89	4571.2	4540.75	3862.17	4654.33	3564.33	4255	3197.67	4387.75	3702.67	5289.44	3969.75	3610.22	4365.78	5310.14	3142.2	5471.89	8514.33	4288.33	4688.5	5615.71	7644.78	6490.14	4067.5	3530.44	6776.5	4332.25	7663.56	8561	6602.17	5302.75	5266.5	5720.17	8297	4374.5	5317.12	8029.83	6668.67	4158.33	3758	7281.25	6100	3392.89	7432.43	7913.5	10131.8	5517.5	5509.11	8071.5
	3662.78	4567	4243.88	3719.67	4427.67	3369.78	4196.33	3074.83	4220.38	3640.33	5063.56	3900.25	3527.22	4234	5271.43	3095.2	5219.22	8182.33	4065.89	4357.25	5307	7394.22	6552.14	3838.25	3383	6179.25	4149.75	6823.22	8488.5	6209	5131.75	4884.75	5585.33	7912.43	4092.33	5036.25	7705.67	6245	4004.17	3712.67	7024	5686.33	3396.67	7208.86	7657.83	10080.4	5425.25	5280.78	7678
	3496.56	4698.4	4241.62	3752.5	4221.33	3353	4212	2781.5	4010	3253.33	4522	3562.75	3444.67	4180.89	5016.86	3002.2	4938.78	8169.22	4038.89	4240	5039.43	7196.44	6817.86	3834.75	3386.33	6087	4098.75	6494.22	8232.5	5984.17	5055.25	4682	5295.17	7953	3814.83	4793.12	7478	5643	3988.5	3503.5	6712	5398.22	3203.78	7021.29	6847.33	10689.2	5619.25	5202.22	7434.5
	3549.56	5192.4	4049.38	3575.33	4186	3266.22	3981	2892.83	3763.25	3469.67	4576.11	3494.88	3419.56	4126.78	4877.71	2930.2	4874.22	7906.56	3981.78	4666.5	4935.14	7219.44	6425.43	3844.5	3311.33	5951.5	3896.5	6005.67	7659.5	6026.5	5070.62	4403	5038.67	7888.71	3756	4511.62	7148	5502.5	3645.17	3495	6500.38	5370.44	3237.78	6868.14	6504.17	10288	5495.75	5383.11	7331.83
	3537.89	5742	4083.12	3646.67	4394.17	3343.89	4007	2906.17	4000.25	3085.33	4715.89	3681.62	3405.56	4197.33	4989.71	3099.8	4694.44	7835.89	3799	4584	4759.57	7032	6379	3678.5	3324.22	5686.5	3774	5738.67	7479	5663.83	5076.88	4445	5038.33	7997.57	3608.17	4388.75	7363.33	5425.17	3736.83	3612.83	6476	5394.11	3171.78	6518.43	6443.17	9805.2	5865.75	5364.89	7047.83
	3639.44	5914.8	4067	3502.5	4417.17	3372.33	3832.67	3145.5	3887.12	3141	4975.22	3752.25	3387.11	4240.33	4773.71	2986.4	4749.11	7534.22	3958.22	4753.25	5062.86	7062.67	6306.57	3774.25	3273.67	5865.75	3822	5565	7742.75	5587.83	4954.62	4351	5222.83	7947.71	3701.33	4464.38	6927.17	5595.5	3871.83	3568	6324.25	5418	3232	6572.14	6333.17	9746	6019	5325.56	7370.17
	3644.67	6140.8	4156.25	3617.67	4576.5	3434.11	3943.33	3319	4085.88	3165.67	4933.44	4061.5	3476.67	4304.67	4985.29	2844.4	4830.33	6734.67	4042.11	4937.5	4914.43	6854.89	6372.57	3889	3389.11	5848	3938	5677.78	7516.25	5580.83	5244.38	4587.75	5072.5	7386	3552.17	4177.75	6969.5	5746.33	4097	3504.33	6296.88	5385.78	3268.22	6392.14	6475.83	9908.2	6109.25	5192.33	7705.83
	3737.22	6363.4	4371.12	3495.33	4834	3378.44	4033	3370	4248.25	3311	4939.33	4263.75	3552.44	4413	4763.14	2881.6	4752.22	6605.56	4492.78	5191.25	5251.86	6677	6520.29	4052.5	3467.33	5630.25	4144.75	5702.22	7604	6000.67	5284.25	4504	5172.83	7219.14	3898.67	4196.88	6869.5	6072.67	4433.67	3540.83	6228.38	5958.11	3460.22	6178.71	6597.33	9673.6	6579	5475.56	7674.67
	3932.33	6118.4	4428.38	3661.5	4884.83	3429.56	3981.67	3553.17	4466.38	3527	5291.11	4655.5	3648	4611.11	4843.86	2710.2	4816.44	6572.33	4734	5127	5316.29	6548.11	6274.14	4352.75	3468.11	6168.25	3874	5987	7471	6236	5615	4717.5	5284.17	6766.86	3995	4220.25	6902.17	6331.17	4588.83	3490.17	6068.5	6254.78	3706.78	6373.57	6382	9381	6445.25	5354.89	7795.17
	3985.33	6021.6	4581.12	3461	4844.83	3363.89	3961.33	3648.33	4444.88	3277.33	5217.56	4627.12	3680.22	4672.33	4814.86	2852.2	5002	6190.22	4897.33	5279.5	5012.14	6488.22	6385.57	4663.75	3576.11	6516	3887.75	5989.78	7499	6593	5871.5	4981.25	5336.67	6784.57	4086.67	4405.38	6908.67	6661.67	5059.83	3515.83	6312.25	6441.89	3968.33	6065.57	6627.33	8861.8	6688	5411.44	7958.83
	4044.78	5413.6	4604.5	3720.17	4941	3361.78	4082.33	3769	4540.5	3483.33	5208.56	4841.75	3789.44	4567.22	4935.14	2958.4	5178.67	6189.11	5173.89	5484	5224.14	6493.22	6346.43	4564	3653.56	6446.25	3962.75	5984.89	7528.25	6748.33	6023.25	5109	5608.5	6773.57	4482.83	4323.5	7141	6708.83	5417.83	3514.5	6140.38	7020.78	4175.44	6205.14	6555	8632.4	6650.75	5544	8281
	4148.22	5398.8	4697.25	3740.5	4844	3397.33	4182.33	3870.67	4805.5	3305.33	5528.56	4970.12	3874.89	4755	4888.71	2932.2	5243.56	6037.89	5543.67	5365.5	5319.71	6557.67	6253.29	4893.25	3641	6622.5	3996.75	6492.44	7741.5	7104.33	6014.38	5487.5	5867.67	6996.71	4667	4572.75	7155.17	6683.83	5841.33	3473.33	5992.62	7182.44	4416.78	6387.14	6786	8253.4	6518.75	5712.44	8211.67
	4120.44	5313.6	4764.88	3890.5	4937.33	3377.67	4199.33	4005.5	4861	3633	5428	5184.5	3942.33	4596.44	4909.29	2969.8	5323	5981	5786.33	5341	5432.71	6542.11	6541.14	4881	3655.11	6924.75	4019.75	6945.67	7871.5	7309.17	5807.25	5821.75	6185.67	7030.43	4850.17	4816	7351	6668.67	6087.83	3485.33	6188.88	7229.56	4699.22	6182.71	6855	8393.8	6530	5893.89	8620.33
	4174	5253	4860.12	3793.33	4968	3453.22	4179.67	4069.83	4692.5	3191	5398.78	5306.12	3949.11	4580.44	4908.86	3035.8	5550.44	6224.33	5567	4942	5501.86	6627.78	6458.71	4923.75	3811.56	6728	3986.25	7425.22	8010.5	7330.67	5681	5445	6301.67	7119	4653.17	4832.62	7323.83	6718.17	6164.83	3558.67	6313.75	6825	4787.44	5930.43	6816.5	7986	5939.75	5916.89	8416.33
	3999.33	4869.4	4842.38	3721.83	4992.67	3473.22	4216.67	4175.33	4729	3308	5338.56	5583.38	4061	4532.11	4974.43	3078	5475.11	6136.33	5502.89	4687.5	5253.43	6468	6331.57	4917.5	3613.56	6911	4031.25	7524.11	7995.25	7020.67	5517.25	5701.75	6121	7087	4834.83	4916.38	7475.33	6751	6390.67	3715.17	6418.62	6790.11	4988.67	5970.14	7207.83	7888.8	5689.75	5908.33	8202.5
	4072.89	4601.2	4932.88	3727.17	4744.33	3437.67	3944.33	3977.5	4659.88	3560.33	5483.22	5442.75	3949.78	4568.67	4817.86	2999.2	5455.67	6071.89	5249.56	4561.25	5577.43	6659	6308.86	4888.25	3717.67	6510.25	4188.5	7546.78	8240.5	6916	5463	5575.75	6106.33	7085.57	5083.5	4858.38	7338.5	6830.67	6122.33	3487.33	6546.5	6643.11	4879.56	5912.14	7712.5	7420.4	5445.25	6443.89	7959.17
	3893	4696.2	4877.75	3593.67	4617	3331.89	4127	3736.83	4614.25	3472.67	5236.78	5118.5	3787.33	4465.44	4814.57	2780.6	5220	5641.89	4996.22	4387.25	5326.43	6592.78	6415.57	4785.5	3634.56	6336.25	4150.25	7472.22	7820	6807.83	5538.25	5625.25	6016.5	7023.14	5251.17	5006.88	7155	6673.67	5951.17	3538.5	6519.62	6350.22	4602.33	5914.86	7796.67	7301.4	5686	6279.56	7815.67
	3929.56	4407.2	4925.88	3670	4386.33	3371.89	4057	3659	4594.75	3506	5378.33	5028	3812.22	4405.22	4645.57	2987.6	5294.11	5437.44	4824.33	4199.75	5310.14	6552.89	5978	4427.75	3655.33	6011.25	4087.25	7626.22	8240.25	6916.67	5312.75	5688	5721.67	6870.71	5040.17	4786.75	6856.33	6749	5825.83	3454.33	6419.5	6242.67	4469	6045.57	7588.33	7206.4	5168	6204.33	7830
	3856.22	4277.2	4750.75	3661.17	4343.17	3286.89	4034.33	3529	4390.5	3353	5147.78	4777.38	3630.67	4201.56	4732.43	2811.4	5064.89	5452	4689.11	4119	5228.57	6577	5714.71	4175.25	3673.56	5849	4054	7555.11	7894.5	6224.67	5252.5	5716.75	5565.33	6567	4972.83	4640.5	6875.83	6746.5	5483.83	3315	6250.75	6083.89	4353.33	5647.71	7641.17	6761.4	4884.5	5965.89	7623.5
	3678.56	4099.4	4941.5	3571.67	4245	3343.89	4061	3577	4367.12	3440.33	4891.22	4461.88	3522.56	4443.83	5391.71	2984.8	4895.67	5398.33	4407.89	3940.25	5145.29	6738.44	5517.71	4066	3651	5984.75	3809.25	7474.33	7867.5	6136.5	5098.88	5823	5373.83	6267.57	4678.83	4532.12	6792.17	6383.67	5358.17	3355	6281.62	6073	4104.78	5526.71	7394.17	6671.2	4916.25	5985.11	7058.33
	3661.33	3940.8	4788.12	3541	4079.83	3295.89	3752.67	3313.83	4460.88	3236	4763.22	4122.38	3465.33	4170	4467.71	2890.2	4781.44	5602.11	4239.44	3772	4904.29	7064.78	5619.86	4109	3429.44	5576.75	4116.75	6922.22	7997	5634.83	4955.5	5383	5186.5	5956.43	4578.67	4486.25	6334.33	5886	4774.67	3265.83	5990.88	6005.22	3918.11	5499.29	6911.17	6384.2	4626	5891.22	6728.33
	3468.56	3652.8	4397.88	3455.83	4050.5	3327.22	3825.33	3274.5	4080	3012.67	4497.22	3892	3483.78	3976.11	4350.57	2883.6	4636.78	5646	3904.44	3858.75	4760.29	7090.89	5176.43	3933	3377.22	5178.75	3842.25	6609.56	7793.5	5322.5	4664.62	5581.25	4901.5	5622.14	4489.17	4273.25	6169	5648.17	4486.67	3104.17	5801.25	5749.78	3755.44	5666.57	6544.5	6474	4633	5671.33	6193.17
	3306.89	3688	4418	3350.67	3872	3125.22	3540	3029.83	3957.75	2878.67	4180.33	3606.38	3344.56	3859.44	4120.29	2783.6	4572.56	5614.89	3742.78	3695.5	4392.29	7513.44	5084.43	3482	3174.33	5160.75	3817.75	6159.22	7602.25	5029.67	4565.5	5294.75	4841.83	5572.29	4186	4216.25	5994.83	5246.17	4268.83	3139	5630.62	5401.11	3561.33	5191	5966.33	6727.2	4631.5	5312.89	5981
	3326	3457.4	4212.62	3285.17	3776	3155.78	3744.67	2920.67	3795.88	2843.67	4109.22	3508.12	3195.78	3642.56	3967.43	2759	4327.44	5669	3524	3488.5	4262.14	7342.89	4766	3530.75	3213.89	4925.5	3773.75	5777.11	7206.75	4895.67	4366.12	4950.5	4471.83	5478.43	4129.67	4049.12	5711.5	5070.17	4026.67	3031.83	5386.75	4959.44	3321.44	5250.57	5753.33	6450.4	4721	4984.33	5722.33
	3290.67	3745	4206.75	3251.17	3684.83	3104.67	3457.67	2909	3705.38	2699	3770.67	3410.38	3123.67	3605.67	4161.71	2686.8	4216.22	5616.44	3435.78	3413.5	4064.14	6843.44	4996	3256	3092.33	4690.25	3883.25	5209.44	7016.25	4545.33	4007.75	4354.25	4265.17	5500.14	4105.33	3890	5449	4721.5	3641	2988.5	5111.75	4726.78	3163.44	4956.29	5325.83	6634.2	4453.25	4893.22	5594.5
	3325.33	3666.4	4114.12	3259.17	3587.83	3026.33	3469	2834.67	3652.62	2989	3752.22	3374	3020.89	3404.22	3956.71	2646	4118.11	5363.22	3234.89	3529	3876.86	6602.33	4515	3354.5	3081.22	4308.25	3484.25	4818.33	6618.25	4426.33	3914.25	4378.5	4135.33	5578.86	3833.5	3738.62	5370.17	4581.17	3427.67	3004	4970.75	4449.11	3064.22	4762.29	5143.33	6912.2	4445.5	4610.11	5318.33
	3163.67	3519.4	3871.62	3147.67	3605.17	2966.33	3403.33	2783	3565.75	2941.33	3671.89	3184.38	3018.56	3331.89	3825.14	2724.8	3934.78	5107.22	3331	3564.5	3824.71	6702.22	4527	3335.5	3012.78	4471.5	3464.75	4545.33	6560.75	4522.33	3978.38	4084	3991.5	5322.71	3620	3658	5305	4527.83	3360.5	3028.5	5007.75	4204.67	3075.89	4732.86	5009.33	6849.2	4457.25	4395.33	5257.33
	3256.56	3518.2	3764	3108.33	3759.5	3090.67	3515.67	2895.17	3579.62	2834.33	3566.89	3187.25	2927.56	3448	3920.57	2732.6	3885	5027.78	3414.89	3770.75	3966.57	6373.44	4731.86	3219.75	2972.11	4469	3340	4390.56	5753.5	4392.5	4151.75	3936.75	3951	5369.14	3541.5	3625.12	5218	4432	3427.67	3006	4860.88	4316.78	2966.22	4796	4847	6552	4631.75	4516.89	5119.5
	3249.22	3715	3629.25	3036.17	3775.5	3004.22	3382.33	2920	3404	2847.33	3687.22	3294.88	2895	3373.67	4056.86	2704.2	3903	4931.44	3383.67	3764.5	3811.71	6274.56	4986.29	3384.5	3012.78	4257	3215.75	4204.78	5392.25	4187.17	4319.12	3667.75	3839	5063.14	3593	3520.25	5050.5	4349	3303.67	2989	4900.75	4248.67	2986.67	4795.71	4849.67	6409.8	4813.25	4253.89	5230
	3253	3727.6	3441.75	3191.5	3971.67	2988.22	3441.67	2933.67	3597.38	2829	3656.22	3517.25	2922.67	3399.22	3959.71	2694.6	3844.78	4639.67	3708.67	3904.25	3856.86	6020	4975.14	3489.5	2985	4355.75	3330	4055.33	5277.75	4281.83	4432.25	3845.25	3976.5	5007.71	3459.33	3518.25	5126.67	4462.83	3340.67	2975.5	4955	4279.78	2893.22	4884.29	4784.33	6556.2	4789	4374.11	5164.33
	3414.11	4006.4	3401.38	3141.67	3958	2976.11	3246.67	3123.17	3608.62	2814.33	3770.44	3524.5	3079.56	3588.44	3973.86	2694.8	3704.78	4543.67	3787.78	4232.25	3969.86	5649.67	5199.57	3566	2982.33	4389.5	3252.75	4203.89	5203.75	4566.83	4606.12	3757	3997.33	5003.86	3437	3656.5	5265.67	4709.67	3507	2947.17	5053.38	4545.22	2919.78	5087.86	4827.17	6506.6	5085.5	4406.22	5172.67
	3499.56	4070.6	3689.75	3130.67	4166.5	3123.22	3308.67	3196.67	3732.62	2808	3806.56	3614.12	3075.11	3454.67	4080.71	2724.2	3700.44	4506.44	4095.22	4322	4180.29	5635.67	5250.86	3595.25	2956.67	4560	3177	4206.22	5708.75	4809.33	4684.25	3923.75	4115.33	5072.43	3678	3639.62	5104.67	4740.33	3728.33	3036.67	5173.38	4659.56	2946.67	5138.43	4838.67	6436.8	4926	4424.11	5395.83
	3581.67	4214.4	3636.5	3181.5	4363.17	3049.78	3599.67	4189.67	3945	2910	3975.11	3606	3200.89	3555.89	4008.71	2634.8	4023.22	4426.44	4293.89	4708.25	4119.57	5413.78	5324.29	3734.75	3203.11	4905.25	3148.25	4525.67	5758	5020.83	4957.88	4351.75	4365.83	5157.43	3562	3708.38	5357.83	4981.33	3940.17	3105.83	5237.75	4802.44	3045.11	5243.57	5394.25	6533.4	5002	4141.78	5325.17
	3756.89	4167	3731.75	3169.17	4716.83	3134.33	3317.67	3625.33	3939.12	2866.67	4135.22	3847.75	3233	3744.22	4185.57	2612.4	4115.22	4423.22	4480.22	4712.25	4321.57	5512.89	5472.86	3861	3087.56	4941	3347	4647.11	6039.75	5339.67	5048.88	4164.5	4449.17	5177.29	3667.67	3768.62	5514.17	5172.83	4027.33	3015.17	5239.12	4937.11	3136.78	5117.86	5009.17	6440.4	5068.25	4081.56	5558.33
	3603.67	4097.2	3788.62	3211.33	4790.33	2965.89	3434	3573.67	4145.75	3028.67	4192	3961.38	3377.44	3731.22	4146.29	2720.6	4280.56	4599.22	4560	5077.5	4393.57	5463	5373.29	3872.5	3155.44	5191.75	3359	5029	6238.25	5698.83	5046.25	4396	4477.17	5456.86	3593	3915.62	5921.33	5233.33	4271.83	3025.17	5354.75	5005.11	3312.78	4804.86	5091.67	6319.4	5366.25	4026.33	5559.67
	3755.78	4300.8	3995	3175.83	5197	3063	3388.33	3693	4136.62	3139.33	4093.11	4030.88	3450	3697.11	4249.43	2652.8	4425.33	4535.44	4658.33	4932.25	4417.29	5434	5421.14	3904	3332.56	5415.75	3487.5	4966.11	5992.5	5611.5	5090.5	4367	4846.17	5533.43	3724.5	3916.25	6055.5	5330	4469.5	3147.67	5095.75	5299.44	3383.56	4891.29	5008.67	6528.6	5329	4082	5588.83
	3950.11	4299.8	3971.75	3126.83	4939.5	3128.11	3348.33	3546	4014	3249.33	4252.78	4198.5	3477.56	3745.11	4197.86	2583.2	4569.11	4463.44	4584	4768.75	4378	5420.33	5279.29	4001.75	3357.56	5346	3497.75	5373.78	5660	5704.17	5090.5	4403	5102.83	5730.86	3647.17	3983	6041.33	5706.33	4459.67	3140.17	5039.25	5232.33	3413	4891.29	5109	6275	5163.75	4028.89	5766.5
	3760.44	4236.6	3790.62	3156.67	4556	3087.78	3437	3627.17	3918.88	3020.67	4374.78	4148.5	3363.22	3774.44	4137.29	2851.8	4388.89	4468.56	4615.33	4409.75	4525.57	5374.89	4956.86	3880.5	3429.33	5447.25	3415.25	5456.89	5855	5856.67	4980.25	4331.25	4899.5	5854.57	3544.33	3972.12	6202.33	5894	4539.33	3209.33	5109.75	4925.11	3322.56	4945.43	5407	6097.6	4838.5	3851.67	5957.33
	3731.44	4201.6	3860.62	3072.5	4667.5	2944	3392.33	3341.33	3920.88	3174.67	4294.56	4188.62	3372.22	3697.33	3984.29	2746.8	4444.56	4374.44	4321.44	4218.25	4439.86	5375.44	4850.14	3619.25	3281.67	5207.75	3526.5	5614.78	5230	5678.5	4833.62	4195.5	5097.5	6021.71	3575.83	4194.12	5904.33	6092.5	4409.33	3134	5077.5	4915.89	3281.33	4943.57	5813.33	6410.2	4953.5	3798.33	5983.83
[truncated: 133 more columns]

## Sheet: Raw Time
Time	ZT	ExT
15.45	13.45	19.45
16.45	14.45	20.45
17.45	15.45	21.45
18.45	16.45	22.45
19.45	17.45	23.45
20.45	18.45	0.45
21.45	19.45	1.45
22.45	20.45	2.45
23.45	21.45	3.45
24.45	22.45	4.45
25.45	23.45	5.45
26.45	0.45	6.45
27.45	1.45	7.45
28.45	2.45	8.45
29.45	3.45	9.45
30.45	4.45	10.45
31.45	5.45	11.45
32.45	6.45	12.45
33.45	7.45	13.45
34.45	8.45	14.45
35.45	9.45	15.45
36.45	10.45	16.45
37.45	11.45	17.45
38.45	12.45	18.45
39.45	13.45	19.45
40.45	14.45	20.45
41.45	15.45	21.45
42.45	16.45	22.45
43.45	17.45	23.45
44.45	18.45	0.45
45.45	19.45	1.45
46.45	20.45	2.45
47.45	21.45	3.45
48.45	22.45	4.45
49.45	23.45	5.45
50.45	0.45	6.45
51.45	1.45	7.45
52.45	2.45	8.45
53.45	3.45	9.45
54.45	4.45	10.45
55.45	5.45	11.45
56.45	6.45	12.45
57.45	7.45	13.45
58.45	8.45	14.45
59.45	9.45	15.45
60.45	10.45	16.45
61.45	11.45	17.45
62.45	12.45	18.45
63.45	13.45	19.45
64.45	14.45	20.45
65.45	15.45	21.45
66.45	16.45	22.45
67.45	17.45	23.45
68.45	18.45	0.45
69.45	19.45	1.45
70.45	20.45	2.45
71.45	21.45	3.45
72.45	22.45	4.45
73.45	23.45	5.45
74.45	0.45	6.45
75.45	1.45	7.45
76.45	2.45	8.45
77.45	3.45	9.45
78.45	4.45	10.45
79.45	5.45	11.45
80.45	6.45	12.45
81.45	7.45	13.45
82.45	8.45	14.45
83.45	9.45	15.45
84.45	10.45	16.45
85.45	11.45	17.45
86.45	12.45	18.45
87.45	13.45	19.45
88.45	14.45	20.45
89.45	15.45	21.45
90.45	16.45	22.45
91.45	17.45	23.45
92.45	18.45	0.45
93.45	19.45	1.45
94.45	20.45	2.45
95.45	21.45	3.45
96.45	22.45	4.45
97.45	23.45	5.45
98.45	0.45	6.45
99.45	1.45	7.45
100.45	2.45	8.45
101.45	3.45	9.45
102.45	4.45	10.45
103.45	5.45	11.45
104.45	6.45	12.45
105.45	7.45	13.45
106.45	8.45	14.45
107.45	9.45	15.45
108.45	10.45	16.45
109.45	11.45	17.45
110.45	12.45	18.45
111.45	13.45	19.45
112.45	14.45	20.45
113.45	15.45	21.45
114.45	16.45	22.45
115.45	17.45	23.45
116.45	18.45	0.45
117.45	19.45	1.45
118.45	20.45	2.45
119.45	21.45	3.45
120.45	22.45	4.45
121.45	23.45	5.45
122.45	0.45	6.45
123.45	1.45	7.45
124.45	2.45	8.45
125.45	3.45	9.45
126.45	4.45	10.45
127.45	5.45	11.45
128.45	6.45	12.45
129.45	7.45	13.45
130.45	8.45	14.45
131.45	9.45	15.45
132.45	10.45	16.45
133.45	11.45	17.45
134.45	12.45	18.45
135.45	13.45	19.45
136.45	14.45	20.45
137.45	15.45	21.45
138.45	16.45	22.45
139.45	17.45	23.45
140.45	18.45	0.45
141.45	19.45	1.45
142.45	20.45	2.45
143.45	21.45	3.45
144.45	22.45	4.45
145.45	23.45	5.45
146.45	0.45	6.45
147.45	1.45	7.45
148.45	2.45	8.45
149.45	3.45	9.45
150.45	4.45	10.45
151.45	5.45	11.45
152.45	6.45	12.45
153.45	7.45	13.45
154.45	8.45	14.45
155.45	9.45	15.45
156.45	10.45	16.45
157.45	11.45	17.45
158.45	12.45	18.45
159.45	13.45	19.45
160.45	14.45	20.45

## Sheet: Smoothed Data
Cell:	1	2	3	4	5	6	7	8	9	10	11	12	13	14	15	16	17	18	19	20	21	22	23	24	25	26	27	28	29	30	31	32	33	34	35	36	37	38	39	40	41	42	43	44	45	46	47	48	49
	10301.5	10550	11559.1	9300.98	13376.2	8044.07	14816.5	10200.1	12399.4	11762.9	14606.4	9541.16	13055.8	13067.5	14131.7	7012.65	19406	14129.2	14715.3	13237.7	15436.2	21972.7	14985.6	13197.1	9505.86	18352.4	12445.2	21294.9	19123.2	21572.8	16780.8	15048	16459.6	17324	12016.4	11946.4	17016.8	22208.8	15120.6	9382.87	17948.9	20645.7	11843	11527.4	19304.9	24637.9	20967.1	11084.5	16543.7
	10283.2	10533.6	11536.6	9293.86	13345.2	8040.53	14778.4	10177.1	12374.2	11745.9	14580.1	9522.97	13025.7	13048.3	14103.4	7008.75	19360.9	14100.5	14680.3	13223.2	15407.6	21922.1	14956	13170.5	9487.74	18314.5	12432.2	21239.3	19078.9	21512.5	16739.7	15012.8	16441.5	17295.3	11989.9	11930.2	16992.5	22149	15087.1	9377.77	17909.5	20588.1	11812.5	11518.8	19262.5	24545.5	20921.1	11062.4	16524.2
	10265	10517.3	11514	9286.75	13314.3	8036.99	14740.5	10154.2	12349	11729	14553.9	9504.81	12995.7	13029	14075.1	7004.84	19315.9	14071.8	14645.4	13208.7	15379.1	21871.6	14926.4	13143.9	9469.66	18276.7	12419.2	21183.9	19034.7	21452.5	16698.8	14977.7	16423.4	17266.7	11963.5	11914.1	16968.3	22089.4	15053.7	9372.68	17870.2	20530.8	11782.1	11510.3	19220.2	24453.3	20875.2	11040.3	16504.6
	10246.8	10501	11491.6	9279.64	13283.4	8033.46	14702.6	10131.4	12323.9	11712	14527.7	9486.69	12965.8	13009.8	14046.9	7000.94	19271.1	14043.2	14610.6	13194.3	15350.7	21821.3	14896.9	13117.4	9451.61	18239	12406.2	21128.7	18990.6	21392.6	16657.9	14942.7	16405.3	17238.1	11937.2	11898	16944	22029.8	15020.4	9367.59	17830.9	20473.6	11751.8	11501.8	19178	24361.6	20829.5	11018.3	16485.1
	10228.6	10484.8	11469.1	9272.54	13252.7	8029.92	14664.8	10108.6	12298.8	11695.1	14501.5	9468.61	12936	12990.6	14018.8	6997.04	19226.3	14014.6	14575.8	13179.8	15322.3	21771	14867.5	13090.9	9433.59	18201.4	12393.2	21073.6	18946.6	21332.8	16617.2	14907.8	16387.3	17209.5	11910.9	11882	16919.8	21970.5	14987.1	9362.5	17791.8	20416.5	11721.5	11493.3	19135.9	24270.1	20783.8	10996.4	16465.7
	10210.4	10468.5	11446.8	9265.44	13222	8026.38	14627.1	10085.8	12273.8	11678.2	14475.4	9450.55	12906.2	12971.4	13990.7	6993.14	19181.7	13986.1	14541.2	13165.4	15293.9	21720.8	14838.1	13064.5	9415.61	18163.8	12380.3	21018.6	18902.7	21273.3	16576.5	14873	16369.3	17181.1	11884.7	11865.9	16895.7	21911.3	14954	9357.41	17752.7	20359.6	11691.3	11484.8	19093.8	24179.1	20738.2	10974.5	16446.2
	10192.3	10452.3	11424.4	9258.35	13191.3	8022.84	14589.6	10063.1	12248.8	11661.3	14449.3	9432.53	12876.5	12952.3	13962.6	6989.25	19137.2	13957.7	14506.6	13150.9	15265.6	21670.8	14808.7	13038.1	9397.66	18126.3	12367.3	20963.8	18858.8	21213.9	16535.9	14838.2	16351.3	17152.6	11858.5	11849.9	16871.6	21852.3	14920.8	9352.32	17713.7	20302.9	11661.2	11476.3	19051.9	24088.3	20692.7	10952.6	16426.7
	10174.2	10436.1	11402.1	9251.26	13160.8	8019.31	14552.1	10040.4	12223.9	11644.5	14423.3	9414.54	12846.9	12933.2	13934.6	6985.35	19092.7	13929.3	14472.1	13136.5	15237.3	21620.9	14779.5	13011.8	9379.74	18088.9	12354.4	20909.1	18815.1	21154.6	16495.4	14803.5	16333.3	17124.2	11832.3	11833.9	16847.5	21793.4	14887.8	9347.23	17674.9	20246.3	11631.2	11467.8	19010	23998	20647.3	10930.8	16407.3
	10156.1	10419.9	11379.8	9244.17	13130.3	8015.77	14514.7	10017.8	12199	11627.7	14397.3	9396.58	12817.3	12914.1	13906.7	6981.45	19048.4	13901	14437.7	13122.1	15209.1	21571.1	14750.2	12985.5	9361.85	18051.6	12341.4	20854.5	18771.5	21095.5	16455.1	14768.9	16315.3	17095.9	11806.3	11817.9	16823.4	21734.7	14854.8	9342.15	17636.1	20189.9	11601.2	11459.4	18968.3	23908	20602	10909	16387.9
	10138.1	10403.7	11357.6	9237.08	13099.9	8012.23	14477.4	9995.25	12174.2	11610.9	14371.4	9378.65	12787.8	12895.1	13878.8	6977.55	19004.1	13872.7	14403.4	13107.7	15181	21521.4	14721	12959.3	9344	18014.3	12328.5	20800.1	18728	21036.6	16414.8	14734.3	16297.3	17067.5	11780.3	11801.9	16799.4	21676.1	14821.9	9337.06	17597.3	20133.6	11571.3	11450.9	18926.6	23818.3	20556.8	10887.3	16368.5
	10120.1	10387.6	11335.4	9230	13069.5	8008.69	14440.2	9972.73	12149.4	11594.1	14345.5	9360.76	12758.4	12876	13851	6973.64	18960	13844.4	14369.1	13093.3	15152.9	21471.8	14691.9	12933.1	9326.17	17977.1	12315.6	20745.9	18684.6	20977.9	16374.6	14699.9	16279.4	17039.3	11754.3	11786	16775.3	21617.7	14789	9331.96	17558.7	20077.5	11541.5	11442.4	18885	23729	20511.7	10865.6	16349.2
	10102.1	10371.5	11313.3	9222.92	13039.2	8005.15	14403.1	9950.26	12124.7	11577.4	14319.6	9342.89	12729.1	12857	13823.2	6969.74	18916	13816.3	14335	13078.9	15124.8	21422.3	14662.8	12907	9308.37	17940	12302.7	20691.8	18641.3	20919.3	16334.5	14665.5	16261.5	17011	11728.4	11770.1	16751.4	21559.4	14756.3	9326.87	17520.2	20021.6	11511.7	11433.9	18843.5	23640	20466.6	10844	16329.8
	10084.2	10355.4	11291.2	9215.83	13009	8001.6	14366.1	9927.84	12100	11560.7	14293.8	9325.05	12699.8	12838	13795.4	6965.84	18872	13788.1	14300.9	13064.5	15096.8	21372.9	14633.8	12880.9	9290.61	17903	12289.8	20637.8	18598.1	20860.9	16294.5	14631.2	16243.6	16982.8	11702.5	11754.2	16727.4	21501.3	14723.5	9321.77	17481.7	19965.8	11482.1	11425.4	18802.1	23551.4	20421.7	10822.4	16310.5
	10066.3	10339.3	11269.1	9208.76	12978.9	7998.06	14329.2	9905.47	12075.3	11544	14268	9307.25	12670.6	12819.1	13767.8	6961.93	18828.2	13760	14266.8	13050.2	15068.8	21323.7	14604.8	12854.9	9272.87	17866	12276.9	20583.9	18554.9	20802.6	16254.6	14597	16225.7	16954.7	11676.7	11738.3	16703.5	21443.3	14690.9	9316.67	17443.3	19910.1	11452.5	11416.9	18760.8	23463.2	20376.8	10800.8	16291.1
	10048.4	10323.2	11247.1	9201.68	12948.8	7994.51	14292.4	9883.14	12050.7	11527.3	14242.3	9289.47	12641.4	12800.1	13740.1	6958.02	18784.5	13732	14232.9	13035.8	15040.9	21274.5	14575.9	12828.9	9255.16	17829.1	12264.1	20530.2	18511.9	20744.5	16214.7	14562.8	16207.8	16926.6	11650.9	11722.4	16679.6	21385.5	14658.3	9311.57	17405	19854.6	11422.9	11408.5	18719.6	23375.3	20332.1	10779.3	16271.8
	10030.5	10307.2	11225.1	9194.6	12918.8	7990.96	14255.7	9860.86	12026.1	11510.6	14216.6	9271.72	12612.4	12781.2	13712.6	6954.1	18740.8	13704	14199	13021.5	15013.1	21225.5	14547	12802.9	9237.48	17792.3	12251.2	20476.6	18468.9	20686.6	16175	14528.7	16189.9	16898.5	11625.2	11706.6	16655.7	21327.8	14625.7	9306.46	17366.8	19799.2	11393.5	11400	18678.5	23287.8	20287.4	10757.8	16252.5
	10012.7	10291.2	11203.2	9187.52	12888.9	7987.41	14219.1	9838.63	12001.6	11494	14191	9254	12583.4	12762.4	13685.1	6950.19	18697.3	13676.1	14165.2	13007.1	14985.2	21176.5	14518.2	12777	9219.83	17755.5	12238.3	20423.2	18426.1	20628.8	16135.3	14494.7	16172.1	16870.5	11599.6	11690.7	16631.9	21270.3	14593.3	9301.35	17328.7	19744	11364.1	11391.5	18637.4	23200.6	20242.8	10736.4	16233.2
	9994.88	10275.2	11181.3	9180.44	12859	7983.85	14182.6	9816.44	11977.1	11477.4	14165.3	9236.3	12554.4	12743.5	13657.6	6946.26	18653.8	13648.2	14131.5	12992.8	14957.5	21127.7	14489.4	12751.2	9202.21	17718.8	12225.5	20369.9	18383.3	20571.1	16095.8	14460.8	16154.2	16842.5	11574	11674.9	16608.1	21212.9	14560.8	9296.23	17290.6	19688.9	11334.8	11383	18596.5	23113.8	20198.3	10715	16214
	9977.11	10259.2	11159.4	9173.36	12829.2	7980.29	14146.2	9794.3	11952.7	11460.8	14139.8	9218.64	12525.6	12724.7	13630.2	6942.34	18610.5	13620.4	14097.8	12978.5	14929.7	21079	14460.7	12725.3	9184.61	17682.2	12212.6	20316.7	18340.7	20513.7	16056.3	14426.9	16136.4	16814.5	11548.4	11659.1	16584.3	21155.6	14528.5	9291.11	17252.7	19634	11305.5	11374.5	18555.6	23027.3	20153.8	10693.7	16194.7
	9959.36	10243.2	11137.5	9166.28	12799.4	7976.72	14109.9	9772.2	11928.3	11444.3	14114.2	9201	12496.8	12705.8	13602.8	6938.41	18567.2	13592.6	14064.3	12964.1	14902	21030.4	14431.9	12699.6	9167.04	17645.7	12199.8	20263.7	18298.1	20456.4	16016.9	14393.1	16118.6	16786.6	11522.9	11643.4	16560.5	21098.5	14496.2	9285.98	17214.8	19579.2	11276.3	11366	18514.8	22941.2	20109.5	10672.4	16175.5
	9941.64	10227.2	11115.7	9159.2	12769.8	7973.15	14073.6	9750.15	11903.9	11427.7	14088.7	9183.39	12468	12687.1	13575.5	6934.47	18524.1	13564.9	14030.8	12949.8	14874.4	20981.8	14403.3	12673.8	9149.5	17609.2	12187	20210.8	18255.6	20399.2	15977.6	14359.4	16100.8	16758.7	11497.4	11627.6	16536.7	21041.5	14463.9	9280.85	17177	19524.6	11247.2	11357.6	18474.1	22855.5	20065.2	10651.2	16156.2
	9923.96	10211.3	11094	9152.12	12740.1	7969.58	14037.5	9728.14	11879.6	11411.2	14063.3	9165.8	12439.4	12668.3	13548.2	6930.53	18481	13537.2	13997.3	12935.5	14846.8	20933.4	14374.7	12648.1	9131.98	17572.8	12174.2	20158	18213.2	20342.2	15938.3	14325.7	16083	16730.9	11472	11611.9	16513	20984.7	14431.7	9275.7	17139.3	19470.1	11218.2	11349.1	18433.5	22770.1	20021	10629.9	16137
	9906.29	10195.4	11072.2	9145.03	12710.6	7966	14001.5	9706.17	11855.3	11394.8	14037.9	9148.24	12410.8	12649.5	13521	6926.59	18438.1	13509.5	13964	12921.2	14819.2	20885.1	14346.1	12622.4	9114.49	17536.5	12161.3	20105.4	18170.9	20285.4	15899.2	14292.1	16065.2	16703.1	11446.6	11596.2	16489.3	20928	14399.6	9270.55	17101.6	19415.8	11189.2	11340.6	18392.9	22685	19976.9	10608.8	16117.8
	9888.66	10179.5	11050.5	9137.95	12681.1	7962.42	13965.5	9684.25	11831.1	11378.3	14012.5	9130.7	12382.3	12630.8	13493.8	6922.64	18395.2	13481.9	13930.7	12906.9	14791.7	20836.9	14317.6	12596.8	9097.02	17500.2	12148.5	20052.9	18128.6	20228.7	15860.1	14258.6	16047.4	16675.3	11421.3	11580.5	16465.6	20871.5	14367.5	9265.4	17064.1	19361.6	11160.3	11332.1	18352.5	22600.4	19932.8	10587.7	16098.6
	9871.05	10163.6	11028.9	9130.86	12651.7	7958.83	13929.7	9662.37	11806.9	11361.9	13987.1	9113.19	12353.8	12612.1	13466.7	6918.68	18352.4	13454.3	13897.5	12892.6	14764.2	20788.8	14289.1	12571.2	9079.58	17464	12135.7	20000.5	18086.5	20172.1	15821.1	14225.2	16029.7	16647.5	11396	11564.8	16441.9	20815	14335.4	9260.23	17026.6	19307.5	11131.4	11323.6	18312.1	22516	19888.8	10566.6	16079.4
	9853.47	10147.7	11007.2	9123.76	12622.4	7955.24	13894	9640.54	11782.7	11345.5	13961.8	9095.71	12325.5	12593.4	13439.6	6914.71	18309.7	13426.8	13864.3	12878.3	14736.8	20740.8	14260.6	12545.7	9062.16	17427.9	12122.9	19948.3	18044.5	20115.8	15782.2	14191.8	16011.9	16619.8	11370.7	11549.1	16418.3	20758.8	14303.5	9255.06	16989.2	19253.6	11102.7	11315	18271.9	22432.1	19844.9	10545.5	16060.2
	9835.91	10131.8	10985.6	9116.67	12593.1	7951.64	13858.3	9618.74	11758.6	11329.1	13936.6	9078.24	12297.1	12574.8	13412.6	6910.74	18267.1	13399.3	13831.3	12864	14709.4	20692.9	14232.2	12520.1	9044.77	17391.8	12110.1	19896.2	18002.5	20059.5	15743.4	14158.5	15994.1	16592.1	11345.5	11533.5	16394.7	20702.6	14271.5	9249.87	16951.9	19199.8	11074	11306.5	18231.7	22348.5	19801.1	10524.6	16041
	9818.38	10115.9	10964.1	9109.57	12563.8	7948.03	13822.8	9596.99	11734.5	11312.7	13911.3	9060.81	12268.9	12556.1	13385.6	6906.76	18224.6	13371.9	13798.3	12849.7	14682.1	20645.1	14203.8	12494.7	9027.4	17355.8	12097.3	19844.2	17960.6	20003.4	15704.6	14125.2	15976.4	16564.5	11320.4	11517.9	16371.1	20646.6	14239.6	9244.68	16914.7	19146.1	11045.3	11298	18191.6	22265.2	19757.4	10503.6	16021.9
	9800.87	10100.1	10942.5	9102.46	12534.7	7944.42	13787.3	9575.28	11710.5	11296.4	13886.1	9043.39	12240.7	12537.5	13358.6	6902.77	18182.2	13344.5	13765.3	12835.3	14654.8	20597.4	14175.4	12469.2	9010.05	17319.9	12084.6	19792.4	17918.8	19947.5	15666	14092.1	15958.7	16536.9	11295.3	11502.2	16347.5	20590.7	14207.8	9239.47	16877.6	19092.6	11016.7	11289.5	18151.5	22182.4	19713.7	10482.7	16002.7
	9783.39	10084.2	10921	9095.35	12505.6	7940.8	13751.9	9553.62	11686.5	11280	13860.9	9026	12212.6	12518.9	13331.8	6898.78	18139.9	13317.2	13732.5	12821	14627.5	20549.8	14147.1	12443.8	8992.73	17284.1	12071.8	19740.7	17877.1	19891.7	15627.4	14059	15941	16509.3	11270.2	11486.7	16323.9	20535	14176	9234.26	16840.5	19039.3	10988.2	11280.9	18111.6	22099.8	19670.1	10461.8	15983.5
	9765.94	10068.4	10899.6	9088.24	12476.6	7937.17	13716.7	9531.99	11662.5	11263.7	13835.8	9008.63	12184.6	12500.4	13304.9	6894.77	18097.7	13289.9	13699.7	12806.7	14600.3	20502.3	14118.9	12418.4	8975.42	17248.3	12059	19689.1	17835.5	19836.1	15588.9	14025.9	15923.2	16481.8	11245.2	11471.1	16300.3	20479.4	14144.3	9229.03	16803.5	18986	10959.8	11272.4	18071.8	22017.7	19626.5	10441	15964.4
	9748.51	10052.6	10878.1	9081.12	12447.6	7933.54	13681.5	9510.41	11638.5	11247.5	13810.7	8991.29	12156.7	12481.8	13278.1	6890.76	18055.6	13262.6	13666.9	12792.4	14573.1	20454.9	14090.6	12393.1	8958.14	17212.5	12046.2	19637.6	17793.9	19780.7	15550.4	13992.9	15905.5	16454.2	11220.2	11455.5	16276.8	20423.9	14112.6	9223.79	16766.6	18932.9	10931.4	11263.8	18032	21935.9	19583	10420.2	15945.2
	9731.11	10036.8	10856.7	9074	12418.7	7929.89	13646.4	9488.86	11614.6	11231.2	13785.6	8973.96	12128.8	12463.3	13251.4	6886.74	18013.6	13235.4	13634.3	12778.1	14546	20407.6	14062.4	12367.7	8940.89	17176.9	12033.4	19586.3	17752.4	19725.3	15512	13960	15887.8	16426.7	11195.2	11440	16253.3	20368.5	14080.9	9218.54	16729.8	18880	10903	11255.3	17992.3	21854.4	19539.6	10399.5	15926.1
	9713.73	10021	10835.4	9066.87	12389.8	7926.24	13611.5	9467.36	11590.8	11215	13760.6	8956.66	12100.9	12444.8	13224.7	6882.7	17971.6	13208.2	13601.7	12763.8	14518.9	20360.4	14034.2	12342.5	8923.65	17141.3	12020.7	19535	17711.1	19670.2	15473.7	13927.2	15870.1	16399.3	11170.3	11424.4	16229.8	20313.3	14049.3	9213.28	16693.1	18827.2	10874.8	11246.7	17952.7	21773.3	19496.3	10378.8	15906.9
	9696.37	10005.2	10814	9059.73	12361	7922.59	13576.6	9445.89	11566.9	11198.8	13735.6	8939.38	12073.2	12426.3	13198	6878.66	17929.8	13181	13569.1	12749.5	14491.8	20313.3	14006.1	12317.2	8906.43	17105.7	12007.9	19484	17669.8	19615.1	15435.5	13894.4	15852.4	16371.9	11145.5	11408.9	16206.3	20258.2	14017.7	9208.01	16656.4	18774.5	10846.6	11238.1	17913.1	21692.6	19453	10358.1	15887.8
	9679.04	9989.43	10792.7	9052.59	12332.3	7918.92	13541.8	9424.47	11543.1	11182.6	13710.6	8922.12	12045.5	12407.8	13171.4	6874.61	17888	13153.9	13536.7	12735.2	14464.8	20266.3	13978	12292	8889.24	17070.3	11995.1	19433	17628.5	19560.3	15397.4	13861.6	15834.7	16344.5	11120.6	11393.4	16182.8	20203.2	13986.2	9202.72	16619.8	18721.9	10818.4	11229.6	17873.7	21612.2	19409.8	10337.5	15868.6
	9661.73	9973.66	10771.4	9045.44	12303.7	7915.24	13507.1	9403.09	11519.3	11166.5	13685.7	8904.87	12017.9	12389.3	13144.8	6870.54	17846.3	13126.8	13504.3	12720.8	14437.8	20219.4	13949.9	12266.8	8872.06	17034.9	11982.4	19382.2	17587.4	19505.5	15359.3	13829	15817.1	16317.1	11095.9	11378	16159.3	20148.4	13954.7	9197.41	16583.3	18669.5	10790.4	11221	17834.3	21532.2	19366.7	10317	15849.5
	9644.45	9957.89	10750.2	9038.29	12275.1	7911.56	13472.5	9381.74	11495.6	11150.3	13660.8	8887.65	11990.4	12370.9	13118.3	6866.47	17804.8	13099.8	13471.9	12706.5	14410.8	20172.5	13921.9	12241.6	8854.91	16999.5	11969.6	19331.5	17546.3	19450.9	15321.3	13796.4	15799.4	16289.7	11071.1	11362.5	16135.9	20093.7	13923.3	9192.09	16546.9	18617.2	10762.3	11212.4	17795	21452.6	19323.6	10296.4	15830.3
	9627.19	9942.14	10728.9	9031.12	12246.5	7907.86	13438	9360.43	11471.9	11134.2	13635.9	8870.45	11962.9	12352.5	13091.8	6862.38	17763.3	13072.8	13439.7	12692.2	14383.9	20125.8	13893.8	12216.5	8837.77	16964.2	11956.8	19280.9	17505.3	19396.5	15283.4	13763.8	15781.7	16262.4	11046.4	11347.1	16112.5	20039.1	13891.9	9186.76	16510.6	18565	10734.4	11203.7	17755.8	21373.3	19280.5	10276	15811.2
	9609.95	9926.39	10707.7	9023.95	12218	7904.16	13403.6	9339.16	11448.2	11118.1	13611	8853.27	11935.5	12334.1	13065.3	6858.28	17721.9	13045.8	13407.5	12677.8	14357	20079.2	13865.9	12191.4	8820.66	16929	11944.1	19230.4	17464.4	19342.2	15245.5	13731.4	15764	16235.1	11021.7	11331.6	16089	19984.6	13860.6	9181.41	16474.3	18513	10706.5	11195.1	17716.7	21294.3	19237.6	10255.5	15792.1
	9592.73	9910.65	10686.6	9016.78	12189.6	7900.45	13369.3	9317.93	11424.6	11102.1	13586.2	8836.11	11908.2	12315.7	13038.9	6854.17	17680.5	13018.9	13375.3	12663.5	14330.2	20032.6	13837.9	12166.3	8803.56	16893.9	11931.3	19180.1	17423.6	19288.1	15207.7	13698.9	15746.4	16207.8	10997.1	11316.2	16065.6	19930.2	13829.2	9176.05	16438.1	18461.1	10678.6	11186.5	17677.7	21215.8	19194.7	10235.1	15772.9
	9575.54	9894.92	10665.4	9009.59	12161.3	7896.72	13335.1	9296.74	11401	11086	13561.4	8818.97	11880.9	12297.3	13012.6	6850.05	17639.3	12992	13343.2	12649.1	14303.4	19986.2	13810	12141.2	8786.48	16858.8	11918.5	19129.9	17382.9	19234.1	15170	13666.6	15728.7	16180.6	10972.5	11300.8	16042.2	19876	13798	9170.67	16402	18409.3	10650.8	11177.8	17638.7	21137.6	19151.8	10214.8	15753.8
	9558.37	9879.19	10644.3	9002.39	12133	7892.99	13300.9	9275.58	11377.4	11070	13536.7	8801.84	11853.7	12278.9	12986.3	6845.92	17598.2	12965.1	13311.2	12634.8	14276.6	19939.8	13782.1	12116.2	8769.42	16823.7	11905.8	19079.8	17342.2	19180.2	15132.3	13634.3	15711	16153.4	10947.9	11285.4	16018.8	19821.9	13766.7	9165.27	16366	18357.7	10623.1	11169.1	17599.8	21059.7	19109	10194.4	15734.6
	9541.23	9863.47	10623.2	8995.19	12104.7	7889.24	13266.9	9254.47	11353.8	11054	13511.9	8784.73	11826.6	12260.6	12960	6841.77	17557.1	12938.3	13279.3	12620.4	14249.9	19893.6	13754.2	12091.2	8752.38	16788.8	11893	19029.8	17301.6	19126.5	15094.7	13602	15693.4	16126.2	10923.4	11270.1	15995.4	19767.9	13735.5	9159.86	16330	18306.2	10595.4	11160.5	17561	20982.2	19066.3	10174.2	15715.5
	9524.1	9847.75	10602.2	8987.97	12076.5	7885.48	13233	9233.38	11330.3	11038	13487.2	8767.65	11799.5	12242.3	12933.8	6837.6	17516.1	12911.5	13247.4	12606	14223.2	19847.4	13726.3	12066.2	8735.35	16753.9	11880.2	18979.9	17261.1	19072.9	15057.2	13569.8	15675.7	16099	10898.9	11254.7	15972.1	19714	13704.3	9154.43	16294.1	18254.8	10567.8	11151.8	17522.3	20905.1	19023.6	10153.9	15696.4
	9507	9832.04	10581.1	8980.75	12048.4	7881.71	13199.1	9212.34	11306.8	11022.1	13462.5	8750.57	11772.5	12224	12907.6	6833.43	17475.3	12884.7	13215.5	12591.6	14196.5	19801.3	13698.5	12041.2	8718.34	16719	11867.5	18930.2	17220.6	19019.5	15019.7	13537.7	15658	16071.9	10874.4	11239.4	15948.7	19660.2	13673.2	9148.98	16258.4	18203.5	10540.3	11143.1	17483.6	20828.3	18981	10133.8	15677.2
	9489.92	9816.33	10560.1	8973.52	12020.4	7877.93	13165.4	9191.33	11283.3	11006.2	13437.9	8733.52	11745.6	12205.7	12881.4	6829.24	17434.5	12858	13183.8	12577.2	14169.9	19755.3	13670.7	12016.3	8701.35	16684.2	11854.7	18880.6	17180.2	18966.2	14982.3	13505.7	15640.4	16044.7	10850	11224	15925.4	19606.6	13642.1	9143.51	16222.6	18152.4	10512.8	11134.3	17445	20751.9	18938.4	10113.6	15658
	9472.86	9800.62	10539.1	8966.27	11992.4	7874.14	13131.7	9170.36	11259.9	10990.3	13413.2	8716.48	11718.8	12187.4	12855.3	6825.03	17393.8	12831.2	13152.1	12562.8	14143.3	19709.4	13642.9	11991.4	8684.38	16649.5	11841.9	18831.1	17139.9	18913	14945	13473.6	15622.7	16017.6	10825.6	11208.7	15902	19553.1	13611	9138.02	16187	18101.4	10485.3	11125.6	17406.6	20675.8	18895.9	10093.5	15638.9
	9455.82	9784.92	10518.2	8959.02	11964.4	7870.34	13098.1	9149.42	11236.5	10974.4	13388.6	8699.46	11692	12169.2	12829.2	6820.81	17353.1	12804.6	13120.4	12548.4	14116.7	19663.6	13615.2	11966.5	8667.42	16614.8	11829.1	18781.7	17099.7	18860	14907.8	13441.7	15605	15990.6	10801.2	11193.4	15878.7	19499.7	13580	9132.51	16151.4	18050.5	10458	11116.9	17368.1	20600.1	18853.5	10073.4	15619.7
	9438.8	9769.22	10497.3	8951.75	11936.5	7866.52	13064.7	9128.52	11213.1	10958.5	13364.1	8682.45	11665.3	12150.9	12803.2	6816.58	17312.6	12777.9	13088.8	12534	14090.2	19617.9	13587.4	11941.6	8650.48	16580.2	11816.4	18732.5	17059.5	18807.2	14870.5	13409.8	15587.4	15963.5	10776.9	11178.1	15855.3	19446.4	13549	9126.99	16115.9	17999.8	10430.6	11108.1	17329.8	20524.7	18811.1	10053.4	15600.5
	9421.81	9753.53	10476.4	8944.48	11908.7	7862.69	13031.3	9107.65	11189.7	10942.7	13339.5	8665.46	11638.6	12132.7	12777.2	6812.33	17272.1	12751.3	13057.3	12519.6	14063.7	19572.2	13559.7	11916.8	8633.55	16545.6	11803.6	18683.3	17019.4	18754.4	14833.4	13377.9	15569.7	15936.5	10752.6	11162.9	15832	19393.2	13518	9121.44	16080.5	17949.1	10403.4	11099.3	17291.5	20449.7	18768.7	10033.4	15581.4
	9404.83	9737.83	10455.5	8937.19	11880.9	7858.84	12998	9086.82	11166.4	10926.9	13315	8648.49	11612.1	12114.5	12751.3	6808.06	17231.8	12724.7	13025.8	12505.1	14037.3	19526.7	13532	11892	8616.64	16511.1	11790.8	18634.3	16979.4	18701.9	14796.3	13346.2	15552.1	15909.5	10728.4	11147.6	15808.7	19340.1	13487.1	9115.87	16045.2	17898.6	10376.1	11090.5	17253.3	20375.1	18726.4	10013.5	15562.2
	9387.88	9722.14	10434.6	8929.89	11853.2	7854.99	12964.8	9066.03	11143.1	10911.1	13290.5	8631.53	11585.6	12096.3	12725.4	6803.78	17191.5	12698.2	12994.4	12490.6	14010.8	19481.2	13504.3	11867.2	8599.74	16476.7	11778	18585.4	16939.5	18649.4	14759.3	13314.4	15534.4	15882.5	10704.1	11132.4	15785.4	19287.2	13456.2	9110.28	16010	17848.2	10349	11081.7	17215.2	20300.8	18684.1	9993.61	15543
	9370.94	9706.45	10413.8	8922.58	11825.5	7851.12	12931.7	9045.26	11119.8	10895.3	13266	8614.58	11559.1	12078.1	12699.5	6799.48	17151.3	12671.7	12963	12476.2	13984.4	19435.8	13476.7	11842.4	8582.86	16442.3	11765.2	18536.6	16899.6	18597.1	14722.4	13282.8	15516.7	15855.5	10679.9	11117.2	15762.1	19234.3	13425.3	9104.67	15974.8	17797.9	10321.9	11072.9	17177.2	20226.9	18641.9	9973.76	15523.8
	9354.03	9690.76	10393	8915.26	11797.9	7847.23	12898.7	9024.54	11096.5	10879.6	13241.6	8597.65	11532.8	12060	12673.7	6795.16	17111.1	12645.2	12931.7	12461.7	13958.1	19390.5	13449.1	11817.6	8565.99	16408	11752.4	18488	16859.8	18544.9	14685.5	13251.1	15499.1	15828.5	10655.8	11101.9	15738.8	19181.6	13394.5	9099.04	15939.7	17747.8	10294.8	11064	17139.2	20153.3	18599.8	9953.95	15504.6
	9337.13	9675.08	10372.2	8907.92	11770.4	7843.33	12865.8	9003.84	11073.3	10863.8	13217.2	8580.74	11506.5	12041.8	12647.9	6790.83	17071.1	12618.7	12900.5	12447.2	13931.7	19345.3	13421.5	11792.9	8549.13	16373.7	11739.6	18439.4	16820.1	18492.9	14648.6	13219.6	15481.4	15801.6	10631.6	11086.7	15715.5	19129	13363.6	9093.38	15904.6	17697.8	10267.8	11055.2	17101.3	20080.1	18557.7	9934.18	15485.4
	9320.26	9659.39	10351.4	8900.57	11742.9	7839.42	12833	8983.18	11050.1	10848.1	13192.8	8563.83	11480.3	12023.7	12622.1	6786.48	17031.1	12592.3	12869.3	12432.6	13905.4	19300.2	13393.9	11768.1	8532.29	16339.5	11726.8	18391	16780.4	18441	14611.8	13188	15463.7	15774.7	10607.5	11071.5	15692.2	19076.5	13332.9	9087.7	15869.7	17647.8	10240.9	11046.3	17063.5	20007.3	18515.6	9914.45	15466.1
	9303.4	9643.7	10330.7	8893.21	11715.5	7835.49	12800.2	8962.55	11026.9	10832.4	13168.4	8546.94	11454.1	12005.6	12596.4	6782.11	16991.3	12565.9	12838.2	12418.1	13879.1	19255.2	13366.3	11743.4	8515.46	16305.4	11714	18342.7	16740.8	18389.2	14575.1	13156.6	15446	15747.8	10583.4	11056.4	15668.9	19024	13302.1	9082	15834.8	17598.1	10214	11037.4	17025.8	19934.8	18473.6	9894.76	15446.9
	9286.56	9628.01	10310	8885.83	11688.1	7831.55	12767.6	8941.96	11003.7	10816.8	13144	8530.07	11428	11987.5	12570.7	6777.72	16951.5	12539.5	12807.1	12403.6	13852.9	19210.2	13338.7	11718.7	8498.65	16271.3	11701.2	18294.4	16701.3	18337.6	14538.5	13125.2	15428.3	15720.9	10559.4	11041.2	15645.6	18971.7	13271.4	9076.28	15800	17548.4	10187.1	11028.4	16988.1	19862.6	18431.6	9875.11	15427.7
	9269.75	9612.32	10289.3	8878.44	11660.8	7827.59	12735.1	8921.4	10980.6	10801.2	13119.7	8513.21	11402	11969.4	12545.1	6773.31	16911.7	12513.1	12776.1	12389	13826.7	19165.4	13311.2	11694.1	8481.85	16237.2	11688.4	18246.3	16661.8	18286.1	14501.9	13093.8	15410.6	15694	10535.4	11026.1	15622.3	18919.6	13240.6	9070.53	15765.3	17498.8	10160.3	11019.5	16950.5	19790.8	18389.6	9855.51	15408.4
	9252.95	9596.64	10268.6	8871.03	11633.5	7823.62	12702.6	8900.87	10957.5	10785.5	13095.4	8496.36	11376.1	11951.3	12519.5	6768.89	16872.1	12486.8	12745.2	12374.4	13800.5	19120.6	13283.7	11669.4	8465.06	16203.2	11675.6	18198.4	16622.4	18234.8	14465.3	13062.5	15393	15667.2	10511.4	11010.9	15599	18867.5	13210	9064.75	15730.6	17449.4	10133.6	11010.5	16913	19719.4	18347.8	9835.94	15389.1
	9236.17	9580.94	10248	8863.61	11606.3	7819.63	12670.2	8880.37	10934.4	10769.9	13071.1	8479.52	11350.2	11933.2	12493.9	6764.44	16832.6	12460.5	12714.2	12359.8	13774.3	19075.9	13256.2	11644.8	8448.28	16169.3	11662.7	18150.5	16583.1	18183.5	14428.8	13031.2	15375.3	15640.3	10487.4	10995.8	15575.8	18815.5	13179.3	9058.95	15696.1	17400.1	10106.9	11001.5	16875.6	19648.3	18305.9	9816.42	15369.9
	9219.41	9565.25	10227.3	8856.18	11579.1	7815.62	12638	8859.91	10911.3	10754.4	13046.8	8462.69	11324.4	11915.2	12468.4	6759.98	16793.1	12434.2	12683.4	12345.2	13748.2	19031.3	13228.7	11620.1	8431.51	16135.4	11649.9	18102.7	16543.8	18132.5	14392.4	13000	15357.6	15613.5	10463.5	10980.7	15552.5	18763.6	13148.6	9053.13	15661.6	17350.9	10080.2	10992.5	16838.2	19577.6	18264.1	9796.94	15350.6
	9202.67	9549.56	10206.7	8848.73	11552	7811.6	12605.8	8839.48	10888.3	10738.8	13022.6	8445.88	11298.6	11897.1	12442.9	6755.49	16753.7	12407.9	12652.6	12330.5	13722.1	18986.7	13201.2	11595.5	8414.76	16101.6	11637	18055.1	16504.7	18081.5	14356	12968.9	15339.8	15586.7	10439.5	10965.6	15529.2	18711.8	13118	9047.28	15627.1	17301.8	10053.6	10983.5	16800.9	19507.2	18222.3	9777.49	15331.3
	9185.94	9533.86	10186.1	8841.27	11525	7807.56	12573.7	8819.07	10865.2	10723.3	12998.4	8429.08	11272.9	11879.1	12417.4	6750.99	16714.4	12381.7	12621.9	12315.9	13696	18942.3	13173.7	11570.9	8398.02	16067.8	11624.2	18007.6	16465.5	18030.7	14319.7	12937.8	15322.1	15559.9	10415.7	10950.5	15505.9	18660.2	13087.4	9041.4	15592.8	17252.8	10027.1	10974.5	16763.7	19437.2	18180.6	9758.09	15311.9
	9169.24	9518.16	10165.6	8833.79	11498	7803.5	12541.7	8798.7	10842.2	10707.8	12974.2	8412.29	11247.3	11861.1	12392	6746.47	16675.1	12355.5	12591.2	12301.2	13670	18897.9	13146.3	11546.4	8381.29	16034.1	11611.3	17960.1	16426.5	17980	14283.4	12906.7	15304.4	15533.2	10391.8	10935.4	15482.6	18608.6	13056.9	9035.5	15558.5	17203.9	10000.6	10965.4	16726.5	19367.5	18138.9	9738.73	15292.6
	9152.55	9502.46	10145	8826.29	11471.1	7799.43	12509.8	8778.37	10819.2	10692.3	12950	8395.51	11221.8	11843.1	12366.6	6741.92	16636	12329.3	12560.5	12286.5	13644	18853.6	13118.8	11521.8	8364.57	16000.4	11598.4	17912.8	16387.5	17929.4	14247.2	12875.7	15286.7	15506.4	10368	10920.3	15459.4	18557.2	13026.3	9029.57	15524.3	17155.2	9974.17	10956.3	16689.4	19298.2	18097.3	9719.41	15273.3
	9135.88	9486.76	10124.5	8818.77	11444.2	7795.34	12478	8758.06	10796.3	10676.8	12925.8	8378.74	11196.3	11825.1	12341.3	6737.35	16596.9	12303.1	12530	12271.8	13618	18809.4	13091.4	11497.2	8347.86	15966.8	11585.6	17865.6	16348.5	17879	14211	12844.7	15268.9	15479.7	10344.2	10905.3	15436.1	18505.8	12995.8	9023.61	15490.1	17106.5	9947.77	10947.2	16652.4	19229.2	18055.7	9700.13	15253.9
	9119.23	9471.06	10104	8811.24	11417.3	7791.23	12446.3	8737.78	10773.3	10661.4	12901.7	8361.99	11170.9	11807.1	12316	6732.77	16557.9	12277	12499.4	12257.1	13592	18765.3	13064	11472.7	8331.17	15933.3	11572.7	17818.5	16309.7	17828.7	14174.9	12813.8	15251.2	15452.9	10320.4	10890.2	15412.8	18454.5	12965.3	9017.62	15456.1	17058	9921.43	10938	16615.5	19160.5	18014.1	9680.89	15234.5
	9102.59	9455.35	10083.5	8803.7	11390.6	7787.1	12414.6	8717.54	10750.4	10646	12877.5	8345.24	11145.6	11789.1	12290.7	6728.16	16519	12250.9	12468.9	12242.3	13566.1	18721.2	13036.6	11448.2	8314.48	15899.8	11559.8	17771.6	16270.8	17778.5	14138.9	12783	15233.4	15426.2	10296.6	10875.2	15389.5	18403.4	12934.9	9011.61	15422.1	17009.6	9895.14	10928.9	16578.6	19092.2	17972.6	9661.68	15215.2
	9085.97	9439.64	10063	8796.13	11363.8	7782.96	12383.1	8697.32	10727.5	10630.5	12853.4	8328.51	11120.3	11771.2	12265.4	6723.53	16480.1	12224.8	12438.5	12227.6	13540.2	18677.3	13009.2	11423.7	8297.81	15866.3	11546.9	17724.7	16232.1	17728.5	14102.8	12752.1	15215.6	15399.5	10272.9	10860.2	15366.2	18352.3	12904.4	9005.57	15388.2	16961.3	9868.9	10919.7	16541.8	19024.2	17931.1	9642.52	15195.8
	9069.37	9423.93	10042.6	8788.55	11337.1	7778.8	12351.6	8677.14	10704.6	10615.2	12829.3	8311.78	11095.1	11753.2	12240.2	6718.87	16441.4	12198.7	12408.1	12212.8	13514.3	18633.4	12981.9	11399.2	8281.15	15832.9	11534	17677.9	16193.4	17678.6	14066.9	12721.4	15197.8	15372.8	10249.2	10845.2	15342.9	18301.4	12874	8999.5	15354.3	16913.1	9842.71	10910.4	16505.1	18956.6	17889.7	9623.39	15176.4
	9052.79	9408.21	10022.2	8780.95	11310.5	7774.61	12320.2	8656.99	10681.7	10599.8	12805.2	8295.07	11070	11735.3	12215	6714.2	16402.7	12172.7	12377.8	12197.9	13488.5	18589.6	12954.5	11374.7	8264.5	15799.6	11521.1	17631.3	16154.8	17628.8	14031	12690.6	15180	15346.2	10225.6	10830.1	15319.7	18250.5	12843.6	8993.4	15320.5	16865.1	9816.56	10901.2	16468.4	18889.2	17848.2	9604.31	15156.9
	9036.22	9392.49	10001.8	8773.33	11283.9	7770.41	12288.9	8636.86	10658.9	10584.4	12781.2	8278.36	11044.9	11717.3	12189.9	6709.5	16364	12146.7	12347.5	12183.1	13462.6	18545.8	12927.2	11350.3	8247.86	15766.3	11508.1	17584.7	16116.2	17579.2	13995.1	12660	15162.2	15319.5	10201.9	10815.1	15296.4	18199.7	12813.2	8987.27	15286.8	16817.1	9790.47	10891.9	16431.8	18822.3	17806.9	9585.26	15137.5
	9019.67	9376.77	9981.37	8765.69	11257.4	7766.19	12257.7	8616.77	10636.1	10569.1	12757.1	8261.67	11019.9	11699.4	12164.8	6704.78	16325.5	12120.7	12317.3	12168.2	13436.8	18502.2	12899.8	11325.8	8231.23	15733	11495.2	17538.3	16077.7	17529.7	13959.3	12629.3	15144.4	15292.9	10178.3	10800.2	15273.1	18149.1	12782.9	8981.12	15253.1	16769.2	9764.42	10882.6	16395.3	18755.6	17765.5	9566.25	15118.1
	9003.13	9361.04	9961.01	8758.03	11230.9	7761.95	12226.6	8596.7	10613.2	10553.8	12733.1	8244.99	10994.9	11681.5	12139.7	6700.04	16287	12094.7	12287.1	12153.4	13411.1	18458.6	12872.5	11301.4	8214.61	15699.8	11482.2	17491.9	16039.3	17480.3	13923.6	12598.7	15126.5	15266.2	10154.7	10785.2	15249.8	18098.5	12752.6	8974.93	15219.6	16721.5	9738.43	10873.3	16358.9	18689.3	17724.2	9547.27	15098.6
	8986.61	9345.31	9940.66	8750.35	11204.5	7757.69	12195.6	8576.67	10590.5	10538.4	12709.1	8228.31	10970	11663.6	12114.6	6695.27	16248.6	12068.8	12257	12138.4	13385.3	18415.1	12845.2	11277	8198	15666.7	11469.3	17445.7	16000.9	17431	13887.9	12568.2	15108.7	15239.6	10131.1	10770.2	15226.5	18048	12722.3	8968.71	15186.1	16673.8	9712.48	10863.9	16322.5	18623.3	17683	9528.34	15079.1
	8970.11	9329.58	9920.33	8742.66	11178.1	7753.41	12164.6	8556.66	10567.7	10523.2	12685.1	8211.65	10945.2	11645.7	12089.6	6690.48	16210.3	12042.8	12226.9	12123.5	13359.6	18371.6	12817.9	11252.6	8181.41	15633.6	11456.3	17399.6	15962.6	17381.9	13852.3	12537.7	15090.8	15213	10107.6	10755.2	15203.2	17997.7	12692	8962.46	15152.6	16626.3	9686.58	10854.6	16286.2	18557.6	17641.7	9509.44	15059.6
	8953.62	9313.84	9900.02	8734.94	11151.8	7749.11	12133.7	8536.69	10544.9	10507.9	12661.1	8194.99	10920.4	11627.8	12064.6	6685.67	16172	12016.9	12196.9	12108.5	13333.9	18328.3	12790.6	11228.2	8164.82	15600.5	11443.3	17353.6	15924.4	17332.9	13816.7	12507.2	15072.9	15186.4	10084.1	10740.3	15179.9	17947.4	12661.7	8956.19	15119.2	16578.9	9660.72	10845.1	16249.9	18492.2	17600.5	9490.58	15040.1
	8937.15	9298.1	9879.73	8727.2	11125.5	7744.79	12103	8516.74	10522.2	10492.6	12637.1	8178.35	10895.7	11609.9	12039.7	6680.83	16133.8	11991.1	12166.9	12093.6	13308.2	18285	12763.3	11203.8	8148.25	15567.5	11430.3	17307.7	15886.2	17284	13781.1	12476.8	15055	15159.8	10060.6	10725.3	15156.6	17897.2	12631.5	8949.88	15085.9	16531.6	9634.92	10835.7	16213.7	18427.2	17559.4	9471.75	15020.6
	8920.69	9282.36	9859.46	8719.45	11099.3	7740.45	12072.3	8496.82	10499.4	10477.4	12613.1	8161.71	10871.1	11592	12014.8	6675.96	16095.7	11965.2	12137	12078.5	13282.5	18241.8	12736.1	11179.4	8131.68	15534.6	11417.3	17261.8	15848.1	17235.2	13745.6	12446.4	15037.1	15133.2	10037.1	10710.4	15133.3	17847.1	12601.3	8943.53	15052.7	16484.4	9609.17	10826.2	16177.6	18362.5	17518.2	9452.96	15001
	8904.25	9266.61	9839.21	8711.67	11073.1	7736.09	12041.6	8476.94	10476.7	10462.1	12589.2	8145.08	10846.5	11574.2	11989.9	6671.08	16057.7	11939.4	12107.1	12063.5	13256.9	18198.6	12708.8	11155.1	8115.13	15501.7	11404.3	17216.1	15810	17186.6	13710.2	12416.1	15019.1	15106.6	10013.7	10695.5	15110	17797.1	12571.1	8937.16	15019.5	16437.3	9583.46	10816.7	16141.6	18298.1	17477.2	9434.21	14981.5
	8887.83	9250.85	9818.97	8703.87	11047	7731.71	12011.1	8457.08	10454	10446.9	12565.3	8128.46	10822	11556.3	11965	6666.16	16019.7	11913.6	12077.2	12048.4	13231.3	18155.6	12681.6	11130.7	8098.58	15468.8	11391.2	17170.5	15772	17138.1	13674.7	12385.8	15001.2	15080.1	9990.27	10680.5	15086.7	17747.2	12541	8930.76	14986.4	16390.3	9557.8	10807.2	16105.6	18234	17436.1	9415.49	14961.9
	8871.42	9235.1	9798.75	8696.05	11020.9	7727.31	11980.7	8437.24	10431.3	10431.7	12541.3	8111.85	10797.5	11538.4	11940.2	6661.23	15981.8	11887.8	12047.4	12033.3	13205.7	18112.6	12654.3	11106.4	8082.05	15436	11378.2	17125.1	15734	17089.7	13639.4	12355.6	14983.2	15053.5	9966.88	10665.6	15063.4	17697.4	12510.8	8924.32	14953.3	16343.4	9532.18	10797.6	16069.6	18170.2	17395.1	9396.81	14942.3
	8855.02	9219.34	9778.56	8688.2	10994.9	7722.88	11950.3	8417.44	10408.7	10416.5	12517.4	8095.25	10773.1	11520.6	11915.4	6656.26	15944	11862	12017.7	12018.2	13180.2	18069.6	12627.1	11082.1	8065.53	15403.3	11365.1	17079.7	15696.1	17041.5	13604.1	12325.4	14965.2	15027	9943.51	10650.7	15040.1	17647.7	12480.7	8917.85	14920.3	16296.6	9506.62	10788	16033.8	18106.7	17354.1	9378.17	14922.7
	8838.64	9203.57	9758.38	8680.34	10968.9	7718.43	11920	8397.67	10386	10401.4	12493.5	8078.66	10748.8	11502.8	11890.6	6651.27	15906.2	11836.3	11988	12003.1	13154.6	18026.8	12599.9	11057.8	8049.01	15370.5	11352.1	17034.4	15658.3	16993.3	13568.8	12295.2	14947.2	15000.5	9920.17	10635.8	15016.7	17598.1	12450.6	8911.34	14887.4	16249.9	9481.1	10778.4	15998	18043.6	17313.1	9359.56	14903.1
	8822.28	9187.8	9738.21	8672.45	10942.9	7713.96	11889.8	8377.92	10363.4	10386.2	12469.6	8062.07	10724.5	11484.9	11865.9	6646.26	15868.5	11810.5	11958.3	11987.9	13129.1	17984	12572.6	11033.5	8032.51	15337.9	11339	16989.2	15620.5	16945.3	13533.6	12265.1	14929.1	14973.9	9896.85	10620.9	14993.4	17548.6	12420.6	8904.81	14854.5	16203.4	9455.63	10768.7	15962.3	17980.7	17272.2	9340.99	14883.5
	8805.92	9172.02	9718.07	8664.54	10917	7709.47	11859.7	8358.2	10340.7	10371.1	12445.8	8045.49	10700.3	11467.1	11841.2	6641.22	15830.9	11784.8	11928.7	11972.7	13103.6	17941.3	12545.4	11009.2	8016.02	15305.3	11325.9	16944.1	15582.8	16897.5	13498.4	12235	14911	14947.4	9873.56	10606	14970.1	17499.1	12390.5	8898.23	14821.7	16156.9	9430.21	10759	15926.6	17918.2	17231.3	9322.45	14863.8
	8789.59	9156.24	9697.94	8656.6	10891.2	7704.96	11829.6	8338.51	10318.1	10355.9	12421.9	8028.92	10676.2	11449.3	11816.5	6636.15	15793.3	11759.1	11899.1	11957.5	13078.2	17898.7	12518.2	10985	7999.53	15272.7	11312.8	16899.1	15545.1	16849.7	13463.3	12205	14892.9	14920.9	9850.29	10591.1	14946.8	17449.8	12360.5	8891.63	14789	16110.5	9404.83	10749.3	15891	17855.9	17190.4	9303.94	14844.2
	8773.26	9140.45	9677.83	8648.64	10865.4	7700.42	11799.7	8318.85	10295.5	10340.8	12398	8012.36	10652.1	11431.4	11791.9	6631.06	15755.9	11733.5	11869.6	11942.2	13052.7	17856.1	12491	10960.7	7983.06	15240.2	11299.6	16854.2	15507.5	16802.1	13428.2	12175	14874.8	14894.4	9827.05	10576.2	14923.4	17400.5	12330.5	8884.99	14756.3	16064.3	9379.5	10739.5	15855.5	17794	17149.6	9285.47	14824.5
	8756.95	9124.66	9657.74	8640.66	10839.6	7695.86	11769.8	8299.21	10273	10325.7	12374.2	7995.81	10628	11413.6	11767.3	6625.93	15718.4	11707.8	11840.1	11926.9	13027.3	17813.6	12463.9	10936.5	7966.59	15207.7	11286.5	16809.5	15470	16754.5	13393.2	12145	14856.7	14867.9	9803.82	10561.4	14900.1	17351.3	12300.6	8878.32	14723.7	16018.1	9354.22	10729.7	15820	17732.4	17108.8	9267.04	14804.8
	8740.66	9108.87	9637.67	8632.66	10813.9	7691.27	11740	8279.6	10250.4	10310.6	12350.3	7979.26	10604.1	11395.8	11742.7	6620.79	15681.1	11682.2	11810.7	11911.6	13001.9	17771.2	12436.7	10912.3	7950.14	15175.3	11273.4	16764.8	15432.5	16707.1	13358.2	12115.1	14838.5	14841.5	9780.63	10546.5	14876.7	17302.3	12270.6	8871.61	14691.2	15972	9328.98	10719.9	15784.6	17671	17068	9248.64	14785.1
	8724.38	9093.06	9617.61	8624.63	10788.2	7686.66	11710.3	8260.02	10227.8	10295.5	12326.5	7962.72	10580.1	11378	11718.1	6615.61	15643.8	11656.6	11781.3	11896.2	12976.5	17728.8	12409.5	10888.1	7933.7	15142.9	11260.2	16720.2	15395.1	16659.9	13323.3	12085.2	14820.3	14815	9757.45	10531.6	14853.4	17253.3	12240.7	8864.86	14658.7	15926.1	9303.79	10710	15749.3	17610	17027.2	9230.27	14765.3
	8708.11	9077.26	9597.57	8616.57	10762.6	7682.03	11680.6	8240.47	10205.3	10280.4	12302.7	7946.19	10556.3	11360.2	11693.6	6610.41	15606.6	11631.1	11751.9	11880.8	12951.1	17686.5	12382.4	10863.9	7917.26	15110.6	11247	16675.7	15357.7	16612.7	13288.4	12055.3	14802.1	14788.5	9734.3	10516.7	14830	17204.4	12210.8	8858.08	14626.2	15880.2	9278.64	10700.1	15714	17549.3	16986.5	9211.94	14745.6
	8691.85	9061.44	9577.54	8608.5	10737	7677.38	11651.1	8220.94	10182.8	10265.3	12278.9	7929.66	10532.5	11342.4	11669.1	6605.17	15569.4	11605.5	11722.6	11865.4	12925.8	17644.3	12355.2	10839.7	7900.84	15078.3	11233.8	16631.3	15320.4	16565.7	13253.6	12025.5	14783.8	14762.1	9711.18	10501.9	14806.6	17155.6	12180.9	8851.27	14593.9	15834.4	9253.55	10690.2	15678.8	17488.8	16945.8	9193.64	14725.8
	8675.61	9045.63	9557.54	8600.39	10711.5	7672.7	11621.6	8201.44	10160.2	10250.3	12255.1	7913.14	10508.7	11324.6	11644.6	6599.91	15532.3	11580	11693.4	11850	12900.5	17602.2	12328	10815.5	7884.42	15046	11220.6	16587	15283.1	16518.8	13218.7	11995.8	14765.6	14735.6	9688.07	10487	14783.3	17106.8	12151.1	8844.41	14561.6	15788.8	9228.49	10680.2	15643.6	17428.7	16905.2	9175.37	14706
	8659.38	9029.8	9537.55	8592.26	10686	7667.99	11592.2	8181.97	10137.7	10235.2	12231.3	7896.63	10485	11306.9	11620.2	6594.63	15495.3	11554.4	11664.1	11834.5	12875.2	17560.1	12300.9	10791.3	7868.01	15013.8	11207.3	16542.9	15245.9	16472	13184	11966	14747.3	14709.2	9664.99	10472.2	14759.9	17058.2	12121.3	8837.52	14529.3	15743.2	9203.49	10670.2	15608.5	17368.8	16864.5	9157.14	14686.2
	8643.17	9013.97	9517.57	8584.11	10660.6	7663.26	11562.8	8162.52	10115.2	10220.2	12207.5	7880.12	10461.4	11289.1	11595.8	6589.31	15458.4	11529	11635	11819	12849.9	17518.1	12273.8	10767.2	7851.61	14981.6	11194.1	16498.8	15208.7	16425.3	13149.3	11936.3	14728.9	14682.7	9641.94	10457.3	14736.5	17009.6	12091.5	8830.6	14497.1	15697.8	9178.52	10660.1	15573.5	17309.2	16823.9	9138.93	14666.4
	8626.96	8998.13	9497.62	8575.93	10635.2	7658.51	11533.6	8143.1	10092.8	10205.1	12183.7	7863.62	10437.8	11271.3	11571.4	6583.96	15421.5	11503.5	11605.8	11803.4	12824.7	17476.1	12246.6	10743.1	7835.23	14949.5	11180.8	16454.8	15171.6	16378.8	13114.6	11906.7	14710.6	14656.3	9618.9	10442.5	14713.1	16961.2	12061.7	8823.64	14465	15652.4	9153.61	10650	15538.5	17250	16783.3	9120.77	14646.6
	8610.77	8982.29	9477.68	8567.72	10609.8	7653.73	11504.4	8123.7	10070.3	10190.1	12159.9	7847.13	10414.3	11253.5	11547.1	6578.59	15384.6	11478	11576.7	11787.8	12799.4	17434.2	12219.5	10718.9	7818.85	14917.5	11167.6	16410.9	15134.6	16332.3	13080	11877	14692.2	14629.9	9595.89	10427.6	14689.7	16912.8	12031.9	8816.64	14432.9	15607.1	9128.74	10639.9	15503.6	17191	16742.8	9102.63	14626.7
	8594.6	8966.44	9457.75	8559.48	10584.5	7648.92	11475.3	8104.33	10047.8	10175.1	12136.1	7830.64	10390.9	11235.7	11522.7	6573.18	15347.9	11452.6	11547.6	11772.2	12774.2	17392.4	12192.4	10694.8	7802.48	14885.4	11154.3	16367.1	15097.6	16286	13045.4	11847.4	14673.8	14603.5	9572.9	10412.8	14666.3	16864.5	12002.2	8809.6	14400.9	15562	9103.91	10629.7	15468.7	17132.2	16702.3	9084.53	14606.8
	8578.43	8950.59	9437.84	8551.22	10559.2	7644.09	11446.3	8084.99	10025.4	10160.1	12112.3	7814.16	10367.4	11218	11498.4	6567.75	15311.2	11427.2	11518.6	11756.5	12749	17350.7	12165.3	10670.7	7786.12	14853.5	11140.9	16323.4	15060.7	16239.8	13010.8	11817.9	14655.3	14577	9549.94	10398	14642.9	16816.3	11972.5	8802.52	14368.9	15516.9	9079.14	10619.5	15433.9	17073.8	16661.8	9066.45	14586.9
	8562.28	8934.73	9417.95	8542.93	10534	7639.24	11417.3	8065.67	10002.9	10145.1	12088.6	7797.69	10344.1	11200.2	11474.2	6562.28	15274.5	11401.8	11489.6	11740.9	12723.8	17309	12138.2	10646.6	7769.77	14821.5	11127.6	16279.8	15023.8	16193.7	12976.3	11788.4	14636.8	14550.6	9526.99	10383.1	14619.4	16768.1	11942.8	8795.41	14337	15472	9054.4	10609.2	15399.2	17015.7	16621.3	9048.41	14567
	8546.14	8918.86	9398.08	8534.62	10508.8	7634.35	11388.4	8046.38	9980.5	10130.1	12064.8	7781.22	10320.8	11182.4	11449.9	6556.79	15238	11376.4	11460.7	11725.1	12698.7	17267.3	12111.1	10622.5	7753.42	14789.6	11114.2	16236.3	14987	16147.8	12941.9	11758.9	14618.3	14524.2	9504.07	10368.3	14596	16720.1	11913.1	8788.26	14305.2	15427.1	9029.71	10598.9	15364.5	16957.8	16580.9	9030.41	14547.1
	8530.01	8902.99	9378.22	8526.28	10483.7	7629.45	11359.6	8027.12	9958.08	10115.1	12041	7764.76	10297.5	11164.7	11425.7	6551.26	15201.4	11351	11431.8	11709.4	12673.5	17225.8	12084	10598.5	7737.09	14757.8	11100.9	16192.9	14950.2	16101.9	12907.4	11729.4	14599.7	14497.8	9481.18	10353.5	14572.6	16672.1	11883.5	8781.06	14273.4	15382.3	9005.07	10588.6	15329.9	16900.2	16540.4	9012.43	14527.1
	8513.89	8887.1	9358.37	8517.9	10458.6	7624.51	11330.9	8007.88	9935.67	10100.1	12017.3	7748.3	10274.4	11146.9	11401.5	6545.71	15165	11325.7	11402.9	11693.6	12648.4	17184.3	12056.9	10574.4	7720.76	14726	11087.5	16149.6	14913.5	16056.2	12873.1	11700	14581.2	14471.4	9458.3	10338.6	14549.1	16624.3	11853.9	8773.83	14241.6	15337.6	8980.47	10578.2	15295.3	16842.9	16500	8994.48	14507.2
	8497.79	8871.22	9338.54	8509.51	10433.5	7619.55	11302.2	7988.66	9913.27	10085.1	11993.5	7731.85	10251.2	11129.2	11377.3	6540.12	15128.6	11300.4	11374.1	11677.7	12623.3	17142.8	12029.8	10550.4	7704.45	14694.2	11074.1	16106.4	14876.8	16010.6	12838.7	11670.6	14562.6	14445	9435.45	10323.8	14525.7	16576.5	11824.3	8766.56	14209.9	15293	8955.91	10567.8	15260.8	16785.9	16459.7	8976.57	14487.2
	8481.69	8855.32	9318.73	8501.08	10408.5	7614.56	11273.7	7969.47	9890.88	10070.2	11969.8	7715.4	10228.1	11111.4	11353.2	6534.51	15092.3	11275.1	11345.3	11661.9	12598.2	17101.5	12002.7	10526.3	7688.14	14662.5	11060.7	16063.2	14840.2	15965.1	12804.4	11641.3	14543.9	14418.7	9412.62	10309	14502.2	16528.8	11794.7	8759.25	14178.3	15248.6	8931.4	10557.3	15226.4	16729.1	16419.3	8958.69	14467.2
	8465.61	8839.42	9298.93	8492.62	10383.5	7609.54	11245.1	7950.31	9868.5	10055.2	11946	7698.96	10205.1	11093.6	11329.1	6528.86	15056	11249.8	11316.6	11646	12573.1	17060.2	11975.6	10502.3	7671.84	14630.8	11047.2	16020.2	14803.6	15919.7	12770.2	11612	14525.2	14392.3	9389.81	10294.2	14478.7	16481.1	11765.2	8751.9	14146.7	15204.2	8906.93	10546.8	15192	16672.6	16379	8940.83	14447.1
	8449.54	8823.51	9279.15	8484.14	10358.6	7604.5	11216.7	7931.17	9846.13	10040.3	11922.3	7682.52	10182.1	11075.9	11305	6523.18	15019.8	11224.6	11287.9	11630	12548.1	17018.9	11948.5	10478.3	7655.55	14599.1	11033.8	15977.3	14767.1	15874.4	12736	11582.7	14506.5	14365.9	9367.02	10279.3	14455.2	16433.6	11735.7	8744.51	14115.2	15159.9	8882.51	10536.3	15157.7	16616.4	16338.7	8923.01	14427.1
	8433.48	8807.6	9259.38	8475.62	10333.7	7599.43	11188.3	7912.06	9823.77	10025.3	11898.6	7666.09	10159.2	11058.1	11280.9	6517.47	14983.6	11199.3	11259.2	11614	12523	16977.7	11921.4	10454.3	7639.27	14567.5	11020.3	15934.4	14730.6	15829.2	12701.8	11553.4	14487.7	14339.5	9344.25	10264.5	14431.7	16386.1	11706.2	8737.08	14083.8	15115.7	8858.13	10525.7	15123.4	16560.5	16298.5	8905.22	14407
	8417.43	8791.68	9239.63	8467.08	10308.8	7594.33	11160.1	7892.97	9801.41	10010.4	11874.8	7649.67	10136.3	11040.4	11256.9	6511.73	14947.6	11174.1	11230.6	11598	12498	16936.6	11894.4	10430.3	7623	14536	11006.8	15891.7	14694.2	15784.2	12667.7	11524.2	14468.9	14313.1	9321.51	10249.7	14408.2	16338.7	11676.7	8729.61	14052.4	15071.5	8833.8	10515.1	15089.2	16504.8	16258.2	8887.46	14386.9
	8401.4	8775.75	9219.89	8458.5	10284	7589.2	11131.8	7873.9	9779.07	9995.43	11851.1	7633.25	10113.5	11022.6	11232.8	6505.95	14911.5	11148.9	11202	11582	12473	16895.6	11867.3	10406.3	7606.73	14504.4	10993.3	15849	14657.8	15739.3	12633.6	11495	14450.1	14286.8	9298.79	10234.9	14384.7	16291.4	11647.3	8722.1	14021	15027.5	8809.51	10504.4	15055	16449.4	16218	8869.73	14366.8
	8385.37	8759.81	9200.17	8449.9	10259.2	7584.04	11103.7	7854.86	9756.73	9980.49	11827.4	7616.83	10090.7	11004.9	11208.9	6500.14	14875.6	11123.7	11173.4	11565.9	12448	16854.6	11840.2	10382.3	7590.47	14473	10979.7	15806.5	14621.5	15694.5	12599.5	11465.9	14431.2	14260.4	9276.09	10220.1	14361.2	16244.2	11617.8	8714.55	13989.7	14983.6	8785.26	10493.7	15020.9	16394.2	16177.8	8852.02	14346.7
	8369.36	8743.87	9180.46	8441.26	10234.5	7578.86	11075.6	7835.84	9734.4	9965.56	11803.6	7600.42	10068	10987.1	11184.9	6494.3	14839.7	11098.6	11144.9	11549.7	12423.1	16813.6	11813.1	10358.4	7574.23	14441.5	10966.2	15764	14585.3	15649.8	12565.5	11436.7	14412.3	14234	9253.41	10205.2	14337.7	16197	11588.4	8706.95	13958.4	14939.8	8761.06	10482.9	14986.9	16339.4	16137.6	8834.35	14326.5
	8353.35	8727.91	9160.77	8432.6	10209.8	7573.64	11047.6	7816.85	9712.08	9950.63	11779.9	7584.01	10045.4	10969.3	11161	6488.43	14803.8	11073.4	11116.4	11533.6	12398.1	16772.7	11786.1	10334.4	7557.99	14410.1	10952.6	15721.6	14549.1	15605.2	12531.5	11407.6	14393.4	14207.7	9230.75	10190.4	14314.1	16150	11559	8699.31	13927.2	14896	8736.9	10472.1	14952.9	16284.7	16097.5	8816.71	14306.4
	8337.36	8711.96	9141.09	8423.9	10185.1	7568.4	11019.7	7797.88	9689.77	9935.7	11756.2	7567.61	10022.8	10951.6	11137	6482.52	14768	11048.3	11087.9	11517.4	12373.2	16731.9	11759	10310.5	7541.76	14378.8	10939	15679.3	14512.9	15560.7	12497.6	11378.6	14374.4	14181.3	9208.12	10175.6	14290.6	16103	11529.7	8691.63	13896.1	14852.4	8712.79	10461.2	14919	16230.4	16057.3	8799.09	14286.2
	8321.37	8695.99	9121.43	8415.18	10160.5	7563.13	10991.8	7778.94	9667.46	9920.78	11732.4	7551.21	10000.2	10933.8	11113.1	6476.59	14732.3	11023.2	11059.5	11501.1	12348.3	16691.2	11732	10286.6	7525.53	14347.5	10925.3	15637.1	14476.8	15516.3	12463.7	11349.6	14355.4	14155	9185.5	10160.8	14267	16056.1	11500.4	8683.91	13865	14808.8	8688.72	10450.3	14885.1	16176.3	16017.2	8781.51	14266
	8305.4	8680.01	9101.78	8406.42	10135.9	7557.83	10964	7760.02	9645.16	9905.86	11708.7	7534.82	9977.69	10916.1	11089.3	6470.61	14696.6	10998.1	11031.1	11484.8	12323.4	16650.5	11704.9	10262.7	7509.32	14316.2	10911.7	15595	14440.7	15472.1	12429.8	11320.6	14336.3	14128.6	9162.91	10146	14243.5	16009.2	11471.1	8676.15	13833.9	14765.4	8664.69	10439.4	14851.3	16122.4	15977.2	8763.95	14245.8
	8289.44	8664.03	9082.15	8397.63	10111.4	7552.5	10936.3	7741.13	9622.87	9890.94	11685	7518.43	9955.23	10898.3	11065.4	6464.61	14661	10973	11002.8	11468.5	12298.5	16609.8	11677.9	10238.8	7493.11	14284.9	10898	15553	14404.7	15427.9	12396	11291.6	14317.2	14102.3	9140.34	10131.1	14219.9	15962.5	11441.8	8668.34	13802.9	14722	8640.7	10428.4	14817.5	16068.9	15937.1	8746.42	14225.5
	8273.48	8648.04	9062.53	8388.81	10086.8	7547.14	10908.7	7722.25	9600.59	9876.03	11661.2	7502.04	9932.82	10880.6	11041.6	6458.57	14625.4	10948	10974.5	11452.1	12273.6	16569.3	11650.8	10214.9	7476.92	14253.7	10884.4	15511.1	14368.8	15383.9	12362.2	11262.6	14298.1	14075.9	9117.79	10116.3	14196.3	15915.8	11412.5	8660.49	13772	14678.7	8616.76	10417.3	14783.8	16015.5	15897.1	8728.92	14205.2
	8257.54	8632.05	9042.92	8379.96	10062.4	7541.75	10881.1	7703.41	9578.31	9861.12	11637.5	7485.66	9910.46	10862.8	11017.8	6452.49	14589.9	10922.9	10946.2	11435.7	12248.8	16528.7	11623.7	10191	7460.73	14222.6	10870.6	15469.3	14332.9	15340	12328.5	11233.7	14278.9	14049.6	9095.26	10101.5	14172.7	15869.2	11383.3	8652.59	13741.1	14635.5	8592.86	10406.2	14750.2	15962.5	15857	8711.45	14184.9
	8241.61	8616.04	9023.33	8371.07	10037.9	7536.33	10853.6	7684.58	9556.04	9846.21	11613.8	7469.28	9888.14	10845	10994	6446.39	14554.4	10897.9	10918	11419.2	12223.9	16488.3	11596.7	10167.1	7444.54	14191.4	10856.9	15427.5	14297	15296.2	12294.8	11204.9	14259.7	14023.2	9072.75	10086.7	14149.1	15822.7	11354.1	8644.66	13710.3	14592.4	8569	10395.1	14716.6	15909.6	15817.1	8694.01	14164.6
	8225.69	8600.03	9003.75	8362.15	10013.6	7530.88	10826.1	7665.78	9533.78	9831.3	11590	7452.91	9865.88	10827.3	10970.3	6440.24	14519	10872.9	10889.8	11402.7	12199.1	16447.9	11569.7	10143.2	7428.37	14160.4	10843.2	15385.9	14261.2	15252.5	12261.1	11176	14240.4	13996.9	9050.26	10071.8	14125.5	15776.2	11324.9	8636.68	13679.5	14549.4	8545.19	10383.9	14683	15857.1	15777.1	8676.59	14144.3
	8209.77	8584.01	8984.19	8353.2	9989.2	7525.4	10798.7	7647	9511.52	9816.39	11566.3	7436.54	9843.67	10809.5	10946.6	6434.07	14483.7	10847.9	10861.6	11386.2	12174.3	16407.5	11542.6	10119.4	7412.21	14129.3	10829.4	15344.3	14225.4	15208.9	12227.5	11147.2	14221.1	13970.5	9027.8	10057	14101.8	15729.9	11295.7	8628.65	13648.7	14506.5	8521.42	10372.6	14649.5	15804.8	15737.1	8659.21	14123.9
	8193.87	8567.98	8964.64	8344.22	9964.88	7519.89	10771.4	7628.25	9489.27	9801.49	11542.6	7420.18	9821.51	10791.7	10922.9	6427.86	14448.4	10823	10833.5	11369.6	12149.5	16367.3	11515.6	10095.5	7396.05	14098.3	10815.6	15302.8	14189.7	15165.4	12193.9	11118.4	14201.7	13944.2	9005.36	10042.2	14078.2	15683.6	11266.6	8620.58	13618	14463.7	8497.7	10361.3	14616.1	15752.7	15697.2	8641.85	14103.6
	8177.98	8551.95	8945.11	8335.21	9940.61	7514.34	10744.2	7609.53	9467.04	9786.58	11518.8	7403.82	9799.39	10774	10899.2	6421.62	14413.2	10798	10805.4	11353	12124.7	16327	11488.5	10071.7	7379.91	14067.4	10801.8	15261.5	14154.1	15122.1	12160.3	11089.7	14182.3	13917.8	8982.94	10027.3	14054.6	15637.4	11237.5	8612.47	13587.4	14420.9	8474.02	10350	14582.7	15700.9	15657.3	8624.51	14083.2
	8162.1	8535.91	8925.59	8326.16	9916.37	7508.77	10717	7590.82	9444.81	9771.68	11495.1	7387.47	9777.33	10756.2	10875.5	6415.34	14378	10773.1	10777.3	11336.3	12100	16286.9	11461.5	10047.9	7363.77	14036.4	10787.9	15220.2	14118.5	15078.8	12126.8	11060.9	14162.9	13891.5	8960.54	10012.5	14030.9	15591.2	11208.4	8604.32	13556.8	14378.3	8450.38	10338.6	14549.4	15649.3	15617.4	8607.21	14062.8
	8146.23	8519.86	8906.09	8317.08	9892.17	7503.17	10689.9	7572.15	9422.58	9756.78	11471.4	7371.13	9755.31	10738.4	10851.9	6409.03	14342.9	10748.2	10749.3	11319.6	12075.2	16246.8	11434.5	10024.1	7347.65	14005.6	10774.1	15179	14082.9	15035.7	12093.4	11032.2	14143.4	13865.2	8938.17	9997.66	14007.2	15545.2	11179.4	8596.12	13526.2	14335.7	8426.79	10327.2	14516.1	15597.9	15577.6	8589.93	14042.3
	8130.37	8503.81	8886.6	8307.97	9868.01	7497.53	10662.9	7553.49	9400.37	9741.88	11447.7	7354.79	9733.34	10720.7	10828.3	6402.69	14307.9	10723.4	10721.3	11302.8	12050.5	16206.7	11407.4	10000.3	7331.54	13974.7	10760.2	15137.8	14047.4	14992.6	12059.9	11003.6	14123.9	13838.8	8915.82	9982.82	13983.5	15499.2	11150.3	8587.88	13495.7	14293.3	8403.24	10315.7	14482.9	15546.8	15537.7	8572.68	14021.9
	8114.52	8487.75	8867.13	8298.82	9843.88	7491.87	10635.9	7534.87	9378.17	9726.98	11423.9	7338.46	9711.42	10702.9	10804.7	6396.31	14272.9	10698.5	10693.3	11286	12025.8	16166.7	11380.4	9976.53	7315.43	13943.9	10746.3	15096.8	14012	14949.7	12026.5	10974.9	14104.3	13812.5	8893.49	9967.98	13959.9	15453.3	11121.4	8579.6	13465.3	14250.9	8379.75	10304.1	14449.7	15496	15497.9	8555.46	14001.4
	8098.68	8471.68	8847.67	8289.64	9819.8	7486.17	10609	7516.26	9355.97	9712.08	11400.2	7322.13	9689.55	10685.1	10781.2	6389.9	14237.9	10673.7	10665.4	11269.2	12001.1	16126.8	11353.4	9952.76	7299.34	13913.2	10732.4	15055.9	13976.6	14906.9	11993.2	10946.4	14084.7	13786.2	8871.19	9953.13	13936.2	15407.5	11092.4	8571.27	13434.9	14208.6	8356.29	10292.5	14416.6	15445.4	15458.1	8538.26	13980.9
	8082.85	8455.61	8828.23	8280.43	9795.76	7480.45	10582.1	7497.69	9333.79	9697.18	11376.5	7305.82	9667.72	10667.3	10757.6	6383.46	14203.1	10648.8	10637.5	11252.3	11976.4	16086.9	11326.4	9929.01	7283.26	13882.4	10718.4	15015	13941.2	14864.2	11959.9	10917.8	14065	13759.8	8848.92	9938.29	13912.5	15361.7	11063.5	8562.9	13404.5	14166.4	8332.88	10280.9	14383.5	15395	15418.4	8521.09	13960.4
	8067.03	8439.53	8808.8	8271.19	9771.75	7474.69	10555.4	7479.14	9311.62	9682.29	11352.8	7289.51	9645.94	10649.6	10734.1	6376.98	14168.2	10624.1	10609.7	11235.4	11951.8	16047.1	11299.4	9905.27	7267.19	13851.8	10704.5	14974.3	13905.9	14821.6	11926.6	10889.3	14045.3	13733.5	8826.67	9923.44	13888.8	15316.1	11034.6	8554.49	13374.2	14124.3	8309.52	10269.2	14350.5	15344.9	15378.6	8503.95	13939.9
	8051.22	8423.45	8789.39	8261.91	9747.79	7468.9	10528.7	7460.61	9289.45	9667.39	11329	7273.21	9624.21	10631.8	10710.7	6370.47	14133.5	10599.3	10581.9	11218.5	11927.1	16007.4	11272.4	9881.55	7251.14	13821.1	10690.5	14933.6	13870.7	14779.1	11893.4	10860.8	14025.6	13707.2	8804.44	9908.59	13865	15270.5	11005.7	8546.03	13344	14082.3	8286.21	10257.5	14317.6	15294.9	15338.9	8486.83	13919.3
	8035.43	8407.37	8770	8252.6	9723.86	7463.08	10502	7442.11	9267.3	9652.49	11305.3	7256.92	9602.53	10614	10687.2	6363.92	14098.8	10574.5	10554.1	11201.5	11902.5	15967.7	11245.4	9857.84	7235.09	13790.5	10676.5	14893	13835.5	14736.7	11860.2	10832.3	14005.8	13680.9	8782.24	9893.73	13841.3	15225	10976.9	8537.53	13313.8	14040.4	8262.94	10245.7	14284.7	15245.3	15299.2	8469.74	13898.8
	8019.64	8391.27	8750.62	8243.26	9699.98	7457.23	10475.4	7423.64	9245.16	9637.59	11281.6	7240.63	9580.89	10596.2	10663.8	6357.35	14064.1	10549.8	10526.4	11184.4	11877.9	15928	11218.4	9834.14	7219.06	13760	10662.4	14852.6	13800.4	14694.5	11827.1	10803.9	13985.9	13654.5	8760.06	9878.88	13817.6	15179.6	10948.1	8528.99	13283.6	13998.5	8239.72	10233.9	14251.9	15195.8	15259.6	8452.67	13878.2
	8003.87	8375.18	8731.26	8233.88	9676.13	7451.34	10448.9	7405.2	9223.02	9622.7	11257.9	7224.36	9559.3	10578.5	10640.4	6350.74	14029.5	10525.1	10498.7	11167.3	11853.3	15888.5	11191.5	9810.46	7203.04	13729.5	10648.4	14812.2	13765.3	14652.3	11794	10775.5	13966	13628.2	8737.92	9864.02	13793.8	15134.2	10919.3	8520.4	13253.5	13956.8	8216.55	10222	14219.1	15146.6	15220	8435.63	13857.6
	7988.11	8359.08	8711.91	8224.48	9652.32	7445.43	10422.5	7386.78	9200.9	9607.8	11234.2	7208.09	9537.75	10560.7	10617	6344.1	13995	10500.4	10471.1	11150.2	11828.7	15849	11164.5	9786.79	7187.04	13699	10634.3	14771.8	13730.3	14610.3	11760.9	10747.1	13946.1	13601.9	8715.79	9849.15	13770.1	15088.9	10890.6	8511.78	13223.4	13915.1	8193.43	10210	14186.4	15097.6	15180.4	8418.62	13837
	7972.36	8342.97	8692.58	8215.03	9628.56	7439.48	10396.1	7368.38	9178.8	9592.9	11210.5	7191.84	9516.26	10542.9	10593.6	6337.42	13960.5	10475.8	10443.4	11133.1	11804.2	15809.5	11137.5	9763.14	7171.04	13668.6	10620.2	14731.6	13695.3	14568.3	11727.9	10718.8	13926.2	13575.6	8693.7	9834.29	13746.3	15043.8	10861.9	8503.1	13193.4	13873.6	8170.35	10198	14153.7	15048.9	15140.8	8401.63	13816.4
	7956.62	8326.86	8673.27	8205.56	9604.83	7433.5	10369.8	7350.02	9156.7	9578	11186.8	7175.59	9494.81	10525.1	10570.3	6330.71	13926.1	10451.2	10415.9	11115.9	11779.6	15770.1	11110.6	9739.5	7155.07	13638.2	10606.1	14691.5	13660.4	14526.5	11694.9	10690.5	13906.1	13549.3	8671.63	9819.42	13722.6	14998.7	10833.2	8494.39	13163.4	13832.1	8147.32	10186	14121.1	15000.3	15101.2	8384.67	13795.7
	7940.89	8310.75	8653.97	8196.05	9581.15	7427.49	10343.5	7331.68	9134.61	9563.1	11163.1	7159.36	9473.4	10507.3	10547	6323.97	13891.7	10426.5	10388.3	11098.6	11755.1	15730.8	11083.6	9715.88	7139.1	13607.9	10592	14651.4	13625.5	14484.8	11662	10662.2	13886.1	13523	8649.59	9804.55	13698.8	14953.6	10804.6	8485.63	13133.5	13790.7	8124.34	10173.9	14088.5	14952	15061.7	8367.73	13775
	7925.17	8294.63	8634.69	8186.51	9557.5	7421.44	10317.4	7313.37	9112.54	9548.2	11139.4	7143.14	9452.04	10489.5	10523.7	6317.2	13857.4	10402	10360.8	11081.3	11730.6	15691.5	11056.7	9692.28	7123.15	13577.6	10577.8	14611.5	13590.7	14443.2	11629.1	10634	13866	13496.7	8627.58	9789.67	13675	14908.7	10776	8476.83	13103.7	13749.4	8101.41	10161.7	14056	14904	15022.2	8350.82	13754.3
	7909.47	8278.51	8615.43	8176.93	9533.89	7415.37	10291.2	7295.08	9090.48	9533.3	11115.8	7126.92	9430.73	10471.8	10500.5	6310.39	13823.1	10377.4	10333.4	11064	11706.1	15652.3	11029.8	9668.69	7107.22	13547.3	10563.6	14571.6	13556	14401.7	11596.3	10605.8	13845.8	13470.4	8605.59	9774.79	13651.3	14863.8	10747.5	8467.99	13073.8	13708.2	8078.53	10149.5	14023.5	14856.1	14982.7	8333.93	13733.6
	7893.78	8262.38	8596.18	8167.32	9510.33	7409.26	10265.2	7276.83	9068.43	9518.4	11092.1	7110.72	9409.46	10454	10477.2	6303.55	13789	10352.9	10306	11046.6	11681.6	15613.2	11002.9	9645.12	7091.3	13517.1	10549.4	14531.8	13521.3	14360.3	11563.5	10577.7	13825.6	13444.1	8583.63	9759.91	13627.5	14819	10719	8459.11	13044.1	13667.1	8055.7	10137.3	13991.1	14808.5	14943.3	8317.07	13712.9
	7878.09	8246.25	8576.95	8157.68	9486.8	7403.12	10239.2	7258.6	9046.4	9503.5	11068.4	7094.53	9388.23	10436.2	10454	6296.68	13754.8	10328.4	10278.6	11029.2	11657.2	15574.1	10976	9621.56	7075.39	13487	10535.2	14492.1	13486.7	14319	11530.7	10549.5	13805.4	13417.8	8561.7	9745.02	13603.7	14774.3	10690.5	8450.18	13014.3	13626.1	8032.92	10125	13958.8	14761	14903.9	8300.23	13692.2
	7862.42	8230.12	8557.74	8148	9463.32	7396.95	10213.3	7240.4	9024.38	9488.6	11044.7	7078.35	9367.05	10418.4	10430.9	6289.77	13720.7	10303.9	10251.2	11011.8	11632.7	15535.1	10949.1	9598.02	7059.5	13456.9	10520.9	14452.5	13452.1	14277.9	11498	10521.5	13785.1	13391.5	8539.8	9730.13	13579.9	14729.7	10662.1	8441.21	12984.7	13585.2	8010.18	10112.6	13926.5	14713.8	14864.5	8283.42	13671.4
	7846.77	8213.99	8538.54	8138.29	9439.87	7390.74	10187.4	7222.23	9002.37	9473.69	11021.1	7062.19	9345.92	10400.6	10407.7	6282.84	13686.7	10279.4	10223.9	10994.3	11608.3	15496.1	10922.2	9574.5	7043.63	13426.8	10506.7	14413	13417.6	14236.8	11465.4	10493.4	13764.7	13365.2	8517.93	9715.24	13556.1	14685.2	10633.7	8432.2	12955	13544.4	7987.5	10100.2	13894.3	14666.8	14825.1	8266.63	13650.7
	7831.12	8197.85	8519.36	8128.55	9416.47	7384.51	10161.6	7204.08	8980.38	9458.79	10997.4	7046.03	9324.83	10382.8	10384.6	6275.87	13652.8	10255	10196.7	10976.8	11583.9	15457.2	10895.3	9550.99	7027.77	13396.8	10492.4	14373.6	13383.1	14195.9	11432.8	10465.4	13744.4	13339	8496.09	9700.34	13532.3	14640.7	10605.4	8423.15	12925.4	13503.6	7964.87	10087.8	13862.1	14620.1	14785.8	8249.87	13629.9
	7815.49	8181.71	8500.2	8118.77	9393.11	7378.23	10135.8	7185.96	8958.4	9443.88	10973.8	7029.89	9303.79	10365	10361.5	6268.87	13618.9	10230.6	10169.5	10959.2	11559.5	15418.4	10868.5	9527.51	7011.93	13366.8	10478.1	14334.3	13348.7	14155	11400.2	10437.4	13723.9	13312.7	8474.28	9685.44	13508.5	14596.3	10577.1	8414.05	12895.9	13463	7942.29	10075.2	13830	14573.5	14746.5	8233.13	13609.1
	7799.86	8165.57	8481.05	8108.96	9369.79	7371.93	10110.2	7167.88	8936.43	9428.97	10950.1	7013.76	9282.79	10347.2	10338.4	6261.83	13585	10206.2	10142.3	10941.6	11535.2	15379.6	10841.6	9504.04	6996.1	13336.8	10463.8	14295	13314.4	14114.3	11367.7	10409.5	13703.5	13286.4	8452.5	9670.53	13484.7	14552	10548.8	8404.91	12866.4	13422.4	7919.75	10062.7	13797.9	14527.2	14707.2	8216.42	13588.3
	7784.25	8149.42	8461.93	8099.11	9346.51	7365.6	10084.6	7149.82	8914.48	9414.06	10926.5	6997.65	9261.83	10329.5	10315.4	6254.77	13551.2	10181.9	10115.1	10923.9	11510.8	15340.9	10814.8	9480.58	6980.29	13306.9	10449.4	14255.9	13280.1	14073.7	11335.2	10381.6	13682.9	13260.2	8430.74	9655.63	13460.9	14507.8	10520.6	8395.73	12837	13382	7897.27	10050	13765.9	14481	14667.9	8199.73	13567.5
	7768.66	8133.28	8442.82	8089.23	9323.27	7359.23	10059	7131.78	8892.54	9399.15	10902.9	6981.55	9240.92	10311.7	10292.3	6247.67	13517.5	10157.6	10088	10906.2	11486.5	15302.2	10787.9	9457.15	6964.5	13277.1	10435	14216.8	13245.9	14033.2	11302.8	10353.7	13662.4	13233.9	8409.02	9640.71	13437	14463.7	10492.4	8386.5	12807.6	13341.6	7874.84	10037.4	13733.9	14435.1	14628.7	8183.06	13546.6
	7753.07	8117.13	8423.73	8079.32	9300.07	7352.83	10033.5	7113.78	8870.62	9384.23	10879.3	6965.46	9220.05	10293.9	10269.4	6240.54	13483.8	10133.3	10061	10888.5	11462.2	15263.6	10761.1	9433.74	6948.72	13247.3	10420.7	14177.8	13211.7	13992.8	11270.4	10325.9	13641.7	13207.7	8387.33	9625.79	13413.2	14419.6	10464.3	8377.24	12778.2	13301.3	7852.46	10024.6	13702	14389.4	14589.5	8166.42	13525.8
	7737.5	8100.98	8404.65	8069.37	9276.91	7346.39	10008.1	7095.81	8848.71	9369.32	10855.7	6949.39	9199.23	10276.1	10246.4	6233.38	13450.2	10109	10034	10870.7	11437.9	15225.1	10734.3	9410.34	6932.97	13217.5	10406.2	14138.9	13177.6	13952.5	11238	10298.1	13621.1	13181.4	8365.67	9610.87	13389.4	14375.6	10436.2	8367.93	12748.9	13261.1	7830.14	10011.9	13670.2	14343.9	14550.4	8149.8	13504.9
	7721.94	8084.82	8385.6	8059.39	9253.8	7339.92	9982.71	7077.86	8826.82	9354.4	10832.1	6933.33	9178.44	10258.3	10223.5	6226.18	13416.7	10084.7	10007	10852.9	11413.6	15186.6	10707.5	9386.96	6917.23	13187.8	10391.8	14100.1	13143.5	13912.3	11205.8	10270.3	13600.4	13155.2	8344.04	9595.95	13365.5	14331.8	10408.1	8358.58	12719.7	13221	7807.86	9999.03	13638.4	14298.6	14511.3	8133.2	13484
	7706.39	8068.67	8366.56	8049.38	9230.72	7333.42	9957.4	7059.95	8804.95	9339.47	10808.5	6917.28	9157.71	10240.5	10200.5	6218.96	13383.2	10060.5	9980.04	10835	11389.4	15148.2	10680.8	9363.6	6901.5	13158.2	10377.4	14061.4	13109.5	13872.2	11173.5	10242.6	13579.6	13128.9	8322.44	9581.01	13341.7	14287.9	10380.1	8349.19	12690.4	13181	7785.64	9986.14	13606.6	14253.5	14472.2	8116.63	13463.1
	7690.85	8052.52	8347.54	8039.33	9207.69	7326.89	9932.16	7042.06	8783.09	9324.55	10784.9	6901.25	9137.01	10222.7	10177.7	6211.7	13349.7	10036.4	9953.14	10817.1	11365.1	15109.8	10654	9340.26	6885.8	13128.5	10362.9	14022.7	13075.6	13832.2	11141.3	10215	13558.8	13102.7	8300.87	9566.08	13317.9	14244.2	10352.2	8339.76	12661.3	13141.1	7763.47	9973.2	13575	14208.6	14433.1	8100.08	13442.2
	7675.33	8036.36	8328.54	8029.24	9184.7	7320.32	9906.98	7024.21	8761.24	9309.62	10761.3	6885.23	9116.36	10204.9	10154.8	6204.41	13316.4	10012.2	9926.28	10799.2	11340.9	15071.6	10627.3	9316.94	6870.11	13099	10348.4	13984.2	13041.7	13792.4	11109.2	10187.3	13538	13076.5	8279.34	9551.14	13294	14200.6	10324.2	8330.28	12632.2	13101.3	7741.35	9960.2	13543.3	14163.9	14394.1	8083.55	13421.3
	7659.82	8020.21	8309.55	8019.12	9161.75	7313.72	9881.85	7006.38	8739.42	9294.7	10737.7	6869.23	9095.75	10187.1	10132	6197.09	13283	9988.07	9899.47	10781.2	11316.7	15033.3	10600.5	9293.64	6854.45	13069.4	10333.9	13945.7	13007.9	13752.6	11077.1	10159.7	13517.1	13050.2	8257.84	9536.19	13270.2	14157	10296.4	8320.76	12603.1	13061.5	7719.28	9947.15	13511.7	14119.4	14355.1	8067.05	13400.3
	7644.32	8004.05	8290.59	8008.97	9138.84	7307.09	9856.79	6988.58	8717.6	9279.76	10714.2	6853.25	9075.18	10169.3	10109.2	6189.74	13249.8	9963.97	9872.7	10763.2	11292.5	14995.2	10573.8	9270.36	6838.8	13040	10319.3	13907.3	12974.2	13713	11045	10132.2	13496.1	13024	8236.37	9521.24	13246.3	14113.5	10268.6	8311.2	12574.1	13021.9	7697.26	9934.04	13480.2	14075.1	14316.1	8050.57	13379.4
	7628.84	7987.89	8271.64	7998.79	9115.97	7300.42	9831.79	6970.81	8695.81	9264.83	10690.6	6837.28	9054.66	10151.5	10086.4	6182.36	13216.6	9939.9	9845.97	10745.2	11268.4	14957.1	10547.1	9247.1	6823.17	13010.5	10304.8	13869.1	12940.5	13673.4	11013	10104.6	13475.1	12997.8	8214.93	9506.29	13222.5	14070.1	10240.8	8301.6	12545.1	12982.3	7675.3	9920.88	13448.8	14031	14277.2	8034.11	13358.4
	7613.36	7971.73	8252.72	7988.57	9093.15	7293.72	9806.85	6953.08	8674.03	9249.89	10667.1	6821.33	9034.18	10133.7	10063.6	6174.95	13183.4	9915.86	9819.28	10727.1	11244.2	14919	10520.4	9223.87	6807.56	12981.1	10290.2	13830.9	12906.8	13634	10981	10077.2	13454.1	12971.6	8193.52	9491.33	13198.6	14026.8	10213.1	8291.96	12516.2	12942.9	7653.39	9907.67	13417.4	13987.1	14238.3	8017.68	13337.4
	7597.91	7955.58	8233.81	7978.31	9070.37	7286.98	9781.97	6935.37	8652.27	9234.95	10643.6	6805.39	9013.74	10115.9	10040.9	6167.5	13150.3	9891.86	9792.64	10708.9	11220.1	14881	10493.7	9200.65	6791.97	12951.8	10275.6	13792.7	12873.3	13594.7	10949.1	10049.7	13433	12945.4	8172.15	9476.36	13174.8	13983.6	10185.4	8282.28	12487.3	12903.5	7631.54	9894.4	13386	13943.4	14199.4	8001.26	13316.4
	7582.46	7939.42	8214.92	7968.02	9047.63	7280.22	9757.14	6917.69	8630.53	9220.01	10620	6789.47	8993.34	10098.2	10018.2	6160.03	13117.3	9867.88	9766.03	10690.7	11196	14843.1	10467.1	9177.45	6776.4	12922.5	10261	13754.7	12839.8	13555.5	10917.3	10022.3	13411.8	12919.2	8150.81	9461.4	13150.9	13940.4	10157.8	8272.55	12458.4	12864.2	7609.74	9881.08	13354.7	13899.9	14160.5	7984.87	13295.4
	7567.03	7923.26	8196.04	7957.7	9024.93	7273.41	9732.38	6900.05	8608.8	9205.06	10596.5	6773.57	8972.99	10080.4	9995.56	6152.52	13084.3	9843.93	9739.47	10672.5	11171.9	14805.3	10440.4	9154.27	6760.85	12893.3	10246.3	13716.8	12806.3	13516.4	10885.5	9994.94	13390.6	12893	8129.51	9446.42	13127.1	13897.4	10130.2	8262.79	12429.6	12825	7587.99	9867.7	13323.4	13856.6	14121.7	7968.51	13274.4
	7551.61	7907.11	8177.19	7947.34	9002.27	7266.58	9707.68	6882.43	8587.09	9190.11	10573	6757.68	8952.67	10062.6	9972.92	6144.98	13051.4	9820.01	9712.95	10654.3	11147.8	14767.5	10413.8	9131.12	6745.32	12864.1	10231.7	13678.9	12772.9	13477.4	10853.7	9967.61	13369.4	12866.8	8108.24	9431.44	13103.2	13854.4	10102.7	8252.98	12400.9	12785.9	7566.29	9854.27	13292.3	13813.5	14083	7952.16	13253.4
	7536.2	7890.95	8158.36	7936.95	8979.66	7259.71	9683.04	6864.84	8565.4	9175.16	10549.5	6741.81	8932.4	10044.8	9950.31	6137.41	13018.6	9796.12	9686.48	10636	11123.8	14729.8	10387.2	9107.98	6729.81	12834.9	10217	13641.2	12739.6	13438.5	10822	9940.33	13348.1	12840.6	8087	9416.46	13079.4	13811.5	10075.2	8243.13	12372.2	12746.9	7544.65	9840.78	13261.1	13770.6	14044.2	7935.84	13232.3
	7520.8	7874.79	8139.54	7926.52	8957.08	7252.8	9658.45	6847.29	8543.73	9160.2	10526.1	6725.96	8912.17	10027	9927.72	6129.81	12985.8	9772.27	9660.04	10617.6	11099.8	14692.1	10360.6	9084.87	6714.32	12805.8	10202.3	13603.5	12706.3	13399.7	10790.3	9913.08	13326.8	12814.5	8065.8	9401.47	13055.5	13768.7	10047.8	8233.24	12343.5	12708	7523.06	9827.24	13230	13727.8	14005.5	7919.54	13211.3
	7505.42	7858.64	8120.75	7916.06	8934.55	7245.87	9633.93	6829.76	8522.08	9145.24	10502.6	6710.13	8891.98	10009.2	9905.17	6122.18	12953.1	9748.44	9633.65	10599.3	11075.8	14654.5	10334	9061.78	6698.85	12776.8	10187.6	13565.9	12673.1	13361	10758.7	9885.88	13305.4	12788.3	8044.63	9386.47	13031.6	13725.9	10020.4	8223.31	12314.9	12669.2	7501.53	9813.64	13199	13685.3	13966.8	7903.26	13190.2
	7490.06	7842.48	8101.97	7905.57	8912.07	7238.89	9609.46	6812.27	8500.44	9130.28	10479.1	6694.31	8871.83	9991.39	9882.64	6114.52	12920.4	9724.64	9607.31	10580.9	11051.8	14616.9	10307.5	9038.71	6683.4	12747.7	10172.8	13528.4	12640	13322.5	10727.2	9858.71	13284	12762.1	8023.49	9371.47	13007.8	13683.3	9993.06	8213.33	12286.3	12630.4	7480.05	9799.99	13168	13642.9	13928.2	7887	13169.1
	7474.7	7826.33	8083.21	7895.04	8889.62	7231.89	9585.05	6794.81	8478.83	9115.31	10455.7	6678.52	8851.72	9973.6	9860.14	6106.83	12887.8	9700.88	9581	10562.4	11027.8	14579.5	10281	9015.67	6667.98	12718.8	10158.1	13491	12606.9	13284	10695.7	9831.59	13262.5	12736	8002.39	9356.46	12983.9	13640.7	9965.79	8203.32	12257.8	12591.8	7458.63	9786.28	13137.1	13600.8	13889.6	7870.76	13148
	7459.36	7810.18	8064.48	7884.47	8867.22	7224.85	9560.7	6777.38	8457.23	9100.34	10432.3	6662.74	8831.65	9955.81	9837.67	6099.11	12855.2	9677.15	9554.74	10543.9	11003.8	14542	10254.4	8992.64	6652.57	12689.9	10143.3	13453.6	12573.9	13245.7	10664.2	9804.5	13241	12709.8	7981.33	9341.45	12960.1	13598.2	9938.57	8193.27	12229.3	12553.2	7437.26	9772.52	13106.3	13558.8	13851	7854.55	13126.9
	7444.03	7794.03	8045.76	7873.87	8844.86	7217.77	9536.41	6759.98	8435.65	9085.37	10408.8	6646.98	8811.63	9938.02	9815.22	6091.36	12822.7	9653.45	9528.52	10525.4	10979.9	14504.7	10227.9	8969.64	6637.19	12661	10128.5	13416.4	12541	13207.4	10632.8	9777.46	13219.4	12683.7	7960.3	9326.43	12936.2	13555.8	9911.4	8183.17	12200.9	12514.8	7415.94	9758.7	13075.5	13517	13812.5	7838.36	13105.8
	7428.72	7777.88	8027.06	7863.24	8822.54	7210.66	9512.18	6742.61	8414.09	9070.39	10385.4	6631.24	8791.64	9920.22	9792.81	6083.58	12790.3	9629.78	9502.35	10506.8	10956	14467.4	10201.4	8946.66	6621.83	12632.2	10113.7	13379.2	12508.1	13169.3	10601.4	9750.46	13197.8	12657.5	7939.31	9311.41	12912.3	13513.5	9884.29	8173.04	12172.5	12476.4	7394.68	9744.83	13044.7	13475.4	13774	7822.19	13084.7
	7413.42	7761.74	8008.38	7852.57	8800.26	7203.52	9488.01	6725.27	8392.55	9055.4	10362	6615.52	8771.69	9902.43	9770.42	6075.77	12757.9	9606.15	9476.22	10488.2	10932.1	14430.2	10175	8923.71	6606.49	12603.4	10098.8	13342.1	12475.3	13131.2	10570.1	9723.5	13176.1	12631.4	7918.35	9296.38	12888.5	13471.3	9857.23	8162.86	12144.2	12438.1	7373.48	9730.9	13014	13434	13735.5	7806.03	13063.5
	7398.14	7745.59	7989.72	7841.87	8778.03	7196.34	9463.89	6707.96	8371.03	9040.41	10338.7	6599.81	8751.79	9884.64	9748.06	6067.92	12725.6	9582.55	9450.13	10469.6	10908.2	14393	10148.5	8900.78	6591.17	12574.7	10083.9	13305.1	12442.5	13093.3	10538.9	9696.58	13154.4	12605.3	7897.43	9281.34	12864.6	13429.1	9830.22	8152.64	12115.9	12399.9	7352.33	9716.91	12983.4	13392.7	13697.1	7789.91	13042.4
	7382.86	7729.45	7971.08	7831.13	8755.84	7189.13	9439.83	6690.69	8349.54	9025.42	10315.3	6584.13	8731.92	9866.85	9725.73	6060.05	12693.3	9558.98	9424.09	10450.9	10884.4	14355.9	10122.1	8877.87	6575.88	12546.1	10069.1	13268.2	12409.8	13055.5	10507.7	9669.7	13132.6	12579.2	7876.54	9266.3	12840.8	13387	9803.27	8142.39	12087.6	12361.8	7331.23	9702.87	12952.8	13351.6	13658.7	7773.8	13021.2
	7367.61	7713.31	7952.46	7820.36	8733.69	7181.88	9415.82	6673.45	8328.06	9010.43	10291.9	6568.47	8712.1	9849.06	9703.43	6052.15	12661.1	9535.44	9398.09	10432.1	10860.6	14318.8	10095.7	8854.99	6560.61	12517.4	10054.2	13231.4	12377.2	13017.8	10476.5	9642.87	13110.8	12553.1	7855.69	9251.26	12816.9	13345	9776.37	8132.09	12059.4	12323.8	7310.19	9688.78	12922.2	13310.7	13620.3	7757.71	13000.1
	7352.36	7697.17	7933.87	7809.56	8711.59	7174.6	9391.88	6656.24	8306.6	8995.43	10268.6	6552.82	8692.31	9831.27	9681.15	6044.22	12628.9	9511.94	9372.13	10413.4	10836.7	14281.9	10069.3	8832.13	6545.36	12488.9	10039.2	13194.7	12344.6	12980.2	10445.4	9616.07	13088.9	12527	7834.88	9236.2	12793	13303.1	9749.53	8121.75	12031.2	12285.9	7289.21	9674.63	12891.8	13270	13582	7741.64	12978.9
	7337.13	7681.04	7915.29	7798.72	8689.53	7167.28	9367.99	6639.06	8285.16	8980.42	10245.3	6537.2	8672.56	9813.48	9658.91	6036.26	12596.8	9488.47	9346.22	10394.6	10813	14245	10042.9	8809.29	6530.13	12460.3	10024.3	13158	12312.1	12942.7	10414.3	9589.32	13067	12500.9	7814.1	9221.14	12769.2	13261.3	9722.75	8111.37	12003.1	12248.1	7268.28	9660.42	12861.3	13229.5	13543.7	7725.6	12957.7
	7321.91	7664.91	7896.73	7787.84	8667.51	7159.93	9344.16	6621.91	8263.74	8965.41	10222	6521.6	8652.85	9795.7	9636.69	6028.27	12564.8	9465.03	9320.36	10375.7	10789.2	14208.1	10016.6	8786.48	6514.93	12431.9	10009.3	13121.5	12279.7	12905.3	10383.3	9562.61	13045	12474.8	7793.36	9206.08	12745.3	13219.6	9696.01	8100.96	11975	12210.3	7247.41	9646.15	12831	13189.1	13505.4	7709.57	12936.5
	7306.71	7648.78	7878.19	7776.93	8645.53	7152.55	9320.38	6604.8	8242.35	8950.4	10198.7	6506.02	8633.18	9777.91	9614.5	6020.25	12532.8	9441.63	9294.54	10356.9	10765.4	14171.3	9990.28	8763.69	6499.75	12403.5	9994.35	13085	12247.3	12868	10352.4	9535.95	13023	12448.7	7772.66	9191.01	12721.5	13177.9	9669.34	8090.5	11947	12172.7	7226.59	9631.83	12800.7	13149	13467.2	7693.57	12915.3
	7291.52	7632.66	7859.67	7765.99	8623.6	7145.13	9296.66	6587.71	8220.97	8935.38	10175.4	6490.46	8613.56	9760.12	9592.34	6012.2	12500.9	9418.26	9268.76	10338	10741.7	14134.6	9963.98	8740.93	6484.6	12375.1	9979.35	13048.6	12215	12830.8	10321.5	9509.32	13000.9	12422.6	7751.99	9175.93	12697.6	13136.4	9642.72	8080	11919	12135.1	7205.83	9617.46	12770.4	13108.9	13429	7677.58	12894.1
	7276.35	7616.54	7841.18	7755.01	8601.71	7137.68	9273	6570.66	8199.62	8920.36	10152.1	6474.92	8593.97	9742.34	9570.21	6004.12	12469.1	9394.93	9243.03	10319	10718	14097.9	9937.7	8718.19	6469.47	12346.8	9964.33	13012.3	12182.7	12793.7	10290.7	9482.74	12978.8	12396.6	7731.36	9160.85	12673.8	13094.9	9616.16	8069.46	11891.1	12097.7	7185.13	9603.03	12740.2	13069.1	13390.9	7661.62	12872.9
	7261.19	7600.42	7822.7	7744	8579.87	7130.19	9249.4	6553.65	8178.29	8905.33	10128.8	6459.4	8574.41	9724.56	9548.11	5996.01	12437.3	9371.63	9217.34	10300	10694.3	14061.3	9911.44	8695.48	6454.37	12318.5	9949.29	12976.1	12150.6	12756.7	10259.9	9456.21	12956.7	12370.5	7710.78	9145.76	12650	13053.5	9589.66	8058.89	11863.2	12060.3	7164.48	9588.55	12710.1	13029.5	13352.8	7645.68	12851.7
	7246.05	7584.31	7804.25	7732.96	8558.07	7122.66	9225.85	6536.67	8156.99	8890.3	10105.6	6443.91	8554.9	9706.78	9526.04	5987.88	12405.6	9348.37	9191.71	10281	10670.6	14024.8	9885.2	8672.8	6439.29	12290.3	9934.23	12939.9	12118.5	12719.9	10229.2	9429.72	12934.4	12344.5	7690.23	9130.67	12626.1	13012.2	9563.21	8048.27	11835.3	12023	7143.89	9574.01	12680	12990	13314.7	7629.76	12830.4
	7230.92	7568.2	7785.82	7721.89	8536.31	7115.11	9202.36	6519.72	8135.71	8875.27	10082.4	6428.44	8535.43	9689	9504.01	5979.71	12373.9	9325.14	9166.11	10261.9	10647	13988.3	9858.99	8650.15	6424.23	12262.1	9919.15	12903.9	12086.4	12683.1	10198.5	9403.27	12912.2	12318.5	7669.72	9115.57	12602.3	12971	9536.82	8037.62	11807.5	11985.8	7123.36	9559.42	12649.9	12950.6	13276.7	7613.86	12809.2
	7215.81	7552.1	7767.41	7710.78	8514.6	7107.52	9178.92	6502.8	8114.45	8860.24	10059.2	6412.99	8516	9671.23	9482	5971.52	12342.3	9301.95	9140.57	10242.8	10623.4	13951.9	9832.81	8627.52	6409.2	12234	9904.06	12867.9	12054.4	12646.5	10167.9	9376.87	12889.9	12292.4	7649.25	9100.47	12578.5	12929.9	9510.5	8026.92	11779.8	11948.7	7102.88	9544.78	12619.9	12911.5	13238.7	7597.98	12787.9
	7200.71	7536	7749.03	7699.64	8492.93	7099.9	9155.54	6485.92	8093.22	8845.2	10036	6397.56	8496.61	9653.46	9460.02	5963.3	12310.7	9278.8	9115.07	10223.7	10599.8	13915.6	9806.65	8604.92	6394.2	12205.9	9888.95	12832	12022.5	12609.9	10137.3	9350.52	12867.5	12266.4	7628.82	9085.36	12554.6	12888.8	9484.23	8016.19	11752.1	11911.7	7082.46	9530.08	12590	12872.5	13200.8	7582.13	12766.7
	7185.63	7519.91	7730.66	7688.47	8471.3	7092.24	9132.22	6469.08	8072.02	8830.16	10012.8	6382.16	8477.25	9635.69	9438.08	5955.06	12279.2	9255.68	9089.63	10204.6	10576.2	13879.3	9780.52	8582.36	6379.23	12177.9	9873.82	12796.2	11990.7	12573.5	10106.8	9324.22	12845.2	12240.4	7608.43	9070.25	12530.8	12847.8	9458.02	8005.42	11724.4	11874.8	7062.1	9515.34	12560.2	12833.7	13162.9	7566.29	12745.4
	7170.56	7503.83	7712.32	7677.26	8449.72	7084.55	9108.96	6452.26	8050.84	8815.12	9989.68	6366.79	8457.94	9617.93	9416.16	5946.78	12247.8	9232.6	9064.23	10185.4	10552.7	13843.1	9754.41	8559.82	6364.28	12149.9	9858.68	12760.5	11958.9	12537.1	10076.3	9297.96	12822.7	12214.5	7588.08	9055.13	12507	12807	9431.87	7994.61	11696.8	11838	7041.8	9500.54	12530.3	12795.1	13125.1	7550.48	12724.2
	7155.51	7487.75	7694.01	7666.03	8428.19	7076.82	9085.75	6435.49	8029.69	8800.08	9966.55	6351.44	8438.66	9600.18	9394.28	5938.48	12216.4	9209.56	9038.88	10166.1	10529.1	13807	9728.33	8537.31	6349.36	12122	9843.52	12724.9	11927.2	12500.9	10046	9271.75	12800.3	12188.5	7567.78	9040.01	12483.2	12766.2	9405.78	7983.77	11669.2	11801.2	7021.55	9485.69	12500.6	12756.6	13087.2	7534.69	12702.9
	7140.48	7471.68	7675.71	7654.76	8406.7	7069.07	9062.6	6418.75	8008.57	8785.04	9943.44	6336.11	8419.42	9582.42	9372.43	5930.16	12185.1	9186.56	9013.58	10146.9	10505.6	13770.9	9702.28	8514.84	6334.46	12094.1	9828.34	12689.3	11895.6	12464.8	10015.6	9245.59	12777.7	12162.5	7547.52	9024.88	12459.4	12725.5	9379.75	7972.88	11641.7	11764.6	7001.37	9470.79	12470.9	12718.3	13049.5	7518.92	12681.6
	7125.46	7455.62	7657.44	7643.47	8385.25	7061.28	9039.5	6402.04	7987.47	8770	9920.35	6320.81	8400.23	9564.68	9350.61	5921.8	12153.9	9163.59	8988.32	10127.6	10482.1	13734.9	9676.26	8492.39	6319.6	12066.3	9813.15	12653.9	11864	12428.7	9985.35	9219.47	12755.2	12136.6	7527.3	9009.75	12435.6	12684.9	9353.78	7961.96	11614.2	11728	6981.24	9455.83	12441.2	12680.1	13011.8	7503.17	12660.4
	7110.46	7439.56	7639.2	7632.14	8363.86	7053.45	9016.46	6385.37	7966.41	8754.95	9897.28	6305.53	8381.07	9546.94	9328.83	5913.42	12122.7	9140.67	8963.12	10108.3	10458.7	13698.9	9650.26	8469.98	6304.76	12038.5	9797.94	12618.5	11832.5	12392.8	9955.14	9193.41	12732.6	12110.6	7507.12	8994.61	12411.9	12644.4	9327.88	7951	11586.8	11691.6	6961.16	9440.83	12411.7	12642.1	12974.1	7487.44	12639.1
	7095.48	7423.51	7620.98	7620.78	8342.5	7045.6	8993.48	6368.73	7945.37	8739.91	9874.23	6290.28	8361.95	9529.2	9307.08	5905.01	12091.6	9117.78	8937.97	10088.9	10435.3	13663.1	9624.3	8447.6	6289.95	12010.8	9782.71	12583.2	11801.1	12357	9924.98	9167.4	12709.9	12084.7	7486.98	8979.47	12388.1	12603.9	9302.03	7940.01	11559.4	11655.2	6941.15	9425.78	12382.1	12604.3	12936.5	7471.74	12617.8
	7080.52	7407.47	7602.78	7609.4	8321.19	7037.71	8970.56	6352.14	7924.36	8724.87	9851.2	6275.06	8342.87	9511.47	9285.36	5896.58	12060.6	9094.94	8912.87	10069.6	10411.9	13627.2	9598.37	8425.25	6275.17	11983.2	9767.48	12548	11769.7	12321.3	9894.89	9141.44	12687.2	12058.8	7466.89	8964.33	12364.3	12563.6	9276.25	7928.98	11532.1	11619	6921.2	9410.68	12352.7	12566.7	12898.9	7456.06	12596.6
	7065.57	7391.44	7584.61	7597.98	8299.93	7029.78	8947.69	6335.57	7903.38	8709.82	9828.2	6259.86	8323.83	9493.75	9263.68	5888.12	12029.6	9072.13	8887.82	10050.2	10388.5	13591.5	9572.46	8402.93	6260.42	11955.5	9752.22	12512.9	11738.4	12285.7	9864.86	9115.52	12664.5	12032.9	7446.85	8949.18	12340.6	12523.4	9250.53	7917.91	11504.8	11582.8	6901.3	9395.54	12323.2	12529.2	12861.4	7440.4	12575.3
	7050.64	7375.42	7566.46	7586.53	8278.71	7021.83	8924.88	6319.05	7882.43	8694.78	9805.21	6244.69	8304.83	9476.04	9242.02	5879.64	11998.7	9049.36	8862.83	10030.7	10365.1	13555.8	9546.59	8380.65	6245.7	11928	9736.95	12477.9	11707.2	12250.2	9834.88	9089.66	12641.7	12007	7426.84	8934.03	12316.8	12483.2	9224.88	7906.8	11477.5	11546.7	6881.46	9380.34	12293.9	12491.8	12823.9	7424.76	12554
	7035.73	7359.4	7548.34	7575.06	8257.54	7013.84	8902.12	6302.56	7861.52	8679.74	9782.25	6229.54	8285.87	9458.33	9220.41	5871.13	11967.8	9026.64	8837.88	10011.3	10341.8	13520.2	9520.75	8358.41	6231.01	11900.5	9721.67	12442.9	11676.1	12214.9	9804.97	9063.86	12618.9	11981.2	7406.89	8918.88	12293.1	12443.1	9199.29	7895.66	11450.4	11510.7	6861.69	9365.1	12264.6	12454.7	12786.5	7409.15	12532.7
	7020.83	7343.4	7530.25	7563.56	8236.42	7005.83	8879.42	6286.11	7840.63	8664.69	9759.31	6214.43	8266.94	9440.63	9198.83	5862.6	11937	9003.96	8812.99	9991.77	10318.5	13484.7	9494.94	8336.2	6216.35	11873	9706.37	12408.1	11645	12179.6	9775.12	9038.1	12596.1	11955.3	7386.97	8903.72	12269.4	12403.2	9173.76	7884.48	11423.2	11474.8	6841.97	9349.81	12235.3	12417.6	12749.1	7393.56	12511.5
	7005.96	7327.4	7512.18	7552.03	8215.34	6997.77	8856.78	6269.69	7819.78	8649.65	9736.4	6199.34	8248.06	9422.94	9177.28	5854.04	11906.3	8981.31	8788.15	9972.26	10295.2	13449.2	9469.16	8314.02	6201.72	11845.6	9691.06	12373.3	11614	12144.4	9745.34	9012.4	12573.2	11929.5	7367.11	8888.56	12245.7	12363.3	9148.29	7873.26	11396.1	11439	6822.31	9334.47	12206.2	12380.8	12711.8	7377.99	12490.2
	6991.1	7311.42	7494.13	7540.47	8194.31	6989.69	8834.19	6253.32	7798.96	8634.62	9713.51	6184.28	8229.21	9405.25	9155.77	5845.46	11875.6	8958.71	8763.36	9952.72	10272	13413.8	9443.42	8291.88	6187.12	11818.2	9675.74	12338.6	11583.1	12109.3	9715.62	8986.75	12550.3	11903.7	7347.29	8873.4	12222	12323.5	9122.89	7862.01	11369.1	11403.3	6802.71	9319.08	12177	12344.1	12674.5	7362.44	12468.9
	6976.26	7295.44	7476.12	7528.88	8173.32	6981.58	8811.67	6236.98	7778.17	8619.58	9690.64	6169.25	8210.41	9387.58	9134.29	5836.85	11845	8936.15	8738.62	9933.15	10248.7	13378.5	9417.71	8269.78	6172.55	11790.9	9660.4	12304	11552.2	12074.4	9685.96	8961.15	12527.3	11877.9	7327.51	8858.23	12198.3	12283.8	9097.56	7850.73	11342.1	11367.7	6783.17	9303.65	12148	12307.5	12637.3	7346.92	12447.7
	6961.44	7279.48	7458.13	7517.27	8152.38	6973.43	8789.19	6220.68	7757.42	8604.54	9667.8	6154.25	8191.64	9369.91	9112.85	5828.22	11814.5	8913.64	8713.94	9913.56	10225.5	13343.2	9392.04	8247.72	6158.02	11763.7	9645.05	12269.5	11521.4	12039.5	9656.36	8935.61	12504.3	11852.1	7307.79	8843.06	12174.6	12244.2	9072.28	7839.41	11315.2	11332.1	6763.69	9288.18	12118.9	12271.1	12600.1	7331.42	12426.4
	6946.64	7263.53	7440.16	7505.62	8131.49	6965.25	8766.78	6204.41	7736.7	8589.51	9644.98	6139.27	8172.91	9352.25	9091.44	5819.56	11784	8891.16	8689.32	9893.94	10202.4	13308	9366.4	8225.69	6143.51	11736.5	9629.69	12235	11490.7	12004.8	9626.83	8910.12	12481.3	11826.3	7288.11	8827.89	12151	12204.7	9047.08	7828.05	11288.3	11296.7	6744.27	9272.66	12090	12234.9	12563	7315.94	12405.1
	6931.85	7247.58	7422.23	7493.96	8110.65	6957.04	8744.42	6188.19	7716.01	8574.48	9622.19	6124.33	8154.22	9334.6	9070.08	5810.89	11753.6	8868.73	8664.74	9874.3	10179.2	13272.9	9340.8	8203.7	6129.04	11709.3	9614.31	12200.7	11460.1	11970.1	9597.36	8884.68	12458.2	11800.6	7268.47	8812.71	12127.3	12165.2	9021.94	7816.66	11261.5	11261.4	6724.91	9257.09	12061.1	12198.8	12526	7300.49	12383.9
	6917.09	7231.65	7404.32	7482.26	8089.85	6948.8	8722.11	6172	7695.36	8559.46	9599.43	6109.42	8135.57	9316.97	9048.74	5802.18	11723.3	8846.35	8640.23	9854.63	10156.1	13237.8	9315.23	8181.74	6114.6	11682.2	9598.93	12166.4	11429.5	11935.6	9567.96	8859.3	12435.1	11774.8	7248.89	8797.54	12103.7	12125.9	8996.86	7805.24	11234.7	11226.1	6705.61	9241.48	12032.3	12162.9	12489	7285.06	12362.6
	6902.34	7215.73	7386.44	7470.54	8069.1	6940.53	8699.87	6155.85	7674.74	8544.43	9576.69	6094.53	8116.96	9299.34	9027.44	5793.46	11693	8824	8615.76	9834.94	10133	13202.9	9289.7	8159.83	6100.19	11655.1	9583.53	12132.2	11399	11901.2	9538.62	8833.98	12412	11749.1	7229.35	8782.36	12080.1	12086.7	8971.86	7793.78	11208	11191	6686.37	9225.83	12003.5	12127.1	12452	7269.65	12341.4
	6887.62	7199.83	7368.58	7458.79	8048.4	6932.23	8677.68	6139.75	7654.16	8529.41	9553.98	6079.68	8098.39	9281.72	9006.18	5784.71	11662.8	8801.7	8591.36	9815.23	10110	13167.9	9264.2	8137.96	6085.82	11628.1	9568.12	12098.1	11368.6	11866.8	9509.35	8808.71	12388.8	11723.4	7209.86	8767.18	12056.5	12047.5	8946.91	7782.28	11181.3	11155.9	6667.19	9210.13	11974.7	12091.5	12415.1	7254.27	12320.2
	6872.91	7183.93	7350.76	7447.02	8027.74	6923.89	8655.54	6123.68	7633.62	8514.4	9531.29	6064.86	8079.86	9264.12	8984.96	5775.94	11632.7	8779.45	8567	9795.5	10087	13133.1	9238.74	8116.12	6071.47	11601.2	9552.7	12064.1	11338.3	11832.6	9480.14	8783.5	12365.6	11697.7	7190.42	8751.99	12032.9	12008.5	8922.04	7770.75	11154.7	11120.9	6648.07	9194.39	11946.1	12056	12378.3	7238.91	12298.9
	6858.23	7168.05	7332.96	7435.22	8007.13	6915.53	8633.47	6107.65	7613.11	8499.38	9508.64	6050.06	8061.36	9246.52	8963.78	5767.15	11602.6	8757.24	8542.71	9775.74	10064	13098.3	9213.32	8094.32	6057.17	11574.3	9537.26	12030.2	11308	11798.5	9451.01	8758.35	12342.4	11672.1	7171.03	8736.81	12009.3	11969.5	8897.23	7759.19	11128.1	11086.1	6629.01	9178.61	11917.5	12020.7	12341.5	7223.57	12277.7
	6843.56	7152.18	7315.19	7423.4	7986.57	6907.13	8611.45	6091.66	7592.64	8484.38	9486.01	6035.3	8042.91	9228.94	8942.63	5758.33	11572.6	8735.07	8518.47	9755.97	10041	13063.6	9187.94	8072.57	6042.89	11547.4	9521.82	11996.3	11277.8	11764.5	9421.93	8733.25	12319.1	11646.5	7151.69	8721.62	11985.8	11930.6	8872.49	7747.59	11101.6	11051.3	6610.01	9162.79	11888.9	11985.5	12304.8	7208.26	12256.5
	6828.92	7136.32	7297.45	7411.55	7966.06	6898.71	8589.48	6075.7	7572.21	8469.37	9463.41	6020.57	8024.49	9211.36	8921.52	5749.5	11542.6	8712.95	8494.28	9736.17	10018	13029	9162.6	8050.86	6028.65	11520.7	9506.37	11962.6	11247.7	11730.6	9392.93	8708.21	12295.8	11620.8	7132.4	8706.43	11962.2	11891.9	8847.82	7735.97	11075.1	11016.6	6591.08	9146.92	11860.4	11950.5	12268.1	7192.97	12235.3
	6814.29	7120.48	7279.74	7399.67	7945.6	6890.25	8567.57	6059.79	7551.81	8454.37	9440.84	6005.88	8006.11	9193.8	8900.44	5740.64	11512.8	8690.87	8470.15	9716.35	9995.13	12994.4	9137.3	8029.18	6014.45	11493.9	9490.91	11928.9	11217.7	11696.8	9363.99	8683.23	12272.5	11595.2	7113.15	8691.24	11938.7	11853.2	8823.21	7724.3	11048.7	10982	6572.2	9131.01	11832	11915.6	12231.5	7177.71	12214.1
	6799.69	7104.65	7262.05	7387.78	7925.18	6881.76	8545.72	6043.92	7531.46	8439.38	9418.3	5991.21	7987.77	9176.26	8879.41	5731.76	11483	8668.84	8446.08	9696.52	9972.25	12959.9	9112.03	8007.55	6000.27	11467.2	9475.43	11895.3	11187.7	11663.1	9335.12	8658.31	12249.1	11569.7	7093.96	8676.05	11915.2	11814.6	8798.68	7712.61	11022.3	10947.5	6553.39	9115.06	11803.6	11880.9	12195	7162.46	12192.9
	6785.11	7088.84	7244.4	7375.86	7904.81	6873.24	8523.92	6028.09	7511.14	8424.39	9395.78	5976.58	7969.47	9158.72	8858.41	5722.85	11453.2	8646.86	8422.07	9676.66	9949.4	12925.5	9086.81	7985.96	5986.14	11440.6	9459.95	11861.8	11157.8	11629.5	9306.32	8633.44	12225.7	11544.1	7074.82	8660.86	11891.7	11776.1	8774.21	7700.88	10996	10913.1	6534.63	9099.07	11775.3	11846.3	12158.5	7147.25	12171.7
	6770.54	7073.04	7226.78	7363.91	7884.49	6864.7	8502.18	6012.3	7490.86	8409.41	9373.3	5961.98	7951.21	9141.2	8837.45	5713.93	11423.6	8624.92	8398.12	9656.79	9926.58	12891.2	9061.63	7964.42	5972.04	11414	9444.46	11828.4	11128	11596	9277.59	8608.64	12202.3	11518.6	7055.73	8645.66	11868.3	11737.7	8749.81	7689.12	10969.7	10878.8	6515.94	9083.05	11747.1	11811.9	12122.1	7132.05	12150.5
	6756	7057.25	7209.18	7351.94	7864.22	6856.12	8480.5	5996.55	7470.62	8394.43	9350.85	5947.41	7932.99	9123.69	8816.53	5704.99	11394	8603.03	8374.22	9636.9	9903.79	12856.9	9036.48	7942.91	5957.97	11387.5	9428.96	11795	11098.3	11562.7	9248.93	8583.89	12178.8	11493.1	7036.69	8630.47	11844.8	11699.4	8725.48	7677.32	10943.5	10844.6	6497.31	9066.98	11718.9	11777.6	12085.7	7116.89	12129.3
	6741.48	7041.48	7191.62	7339.95	7843.99	6847.51	8458.87	5980.84	7450.42	8379.46	9328.42	5932.87	7914.8	9106.19	8795.65	5696.02	11364.4	8581.19	8350.38	9616.99	9881.03	12822.7	9011.38	7921.45	5943.94	11361	9413.45	11761.8	11068.6	11529.4	9220.33	8559.2	12155.3	11467.6	7017.7	8615.27	11821.4	11661.2	8701.22	7665.5	10917.4	10810.5	6478.74	9050.87	11690.8	11743.5	12049.4	7101.74	12108.2
	6726.98	7025.72	7174.08	7327.94	7823.82	6838.88	8437.3	5965.17	7430.26	8364.49	9306.03	5918.37	7896.66	9088.71	8774.81	5687.04	11335	8559.39	8326.6	9597.06	9858.31	12788.5	8986.33	7900.03	5929.94	11334.6	9397.93	11728.6	11039	11496.2	9191.81	8534.58	12131.8	11442.1	6998.77	8600.07	11798	11623.1	8677.02	7653.64	10891.3	10776.4	6460.23	9034.72	11662.7	11709.5	12013.1	7086.62	12087
	6712.51	7009.98	7156.58	7315.9	7803.69	6830.21	8415.78	5949.54	7410.14	8349.53	9283.67	5903.9	7878.55	9071.24	8754.01	5678.03	11305.6	8537.64	8302.87	9577.12	9835.61	12754.5	8961.31	7878.66	5915.99	11308.2	9382.4	11695.5	11009.5	11463.2	9163.35	8510.01	12108.2	11416.7	6979.88	8584.88	11774.6	11585.1	8652.9	7641.75	10865.2	10742.5	6441.78	9018.54	11634.7	11675.6	11977	7071.52	12065.9
	6698.05	6994.25	7139.11	7303.84	7783.62	6821.51	8394.32	5933.96	7390.06	8334.58	9261.34	5889.47	7860.48	9053.79	8733.25	5669.01	11276.2	8515.94	8279.21	9557.16	9812.95	12720.5	8936.34	7857.33	5902.06	11281.9	9366.87	11662.5	10980.1	11430.2	9134.97	8485.51	12084.7	11391.3	6961.05	8569.68	11751.2	11547.2	8628.85	7629.83	10839.2	10708.6	6423.39	9002.32	11606.7	11641.9	11940.8	7056.45	12044.8
	6683.62	6978.54	7121.66	7291.76	7763.59	6812.79	8372.92	5918.41	7370.03	8319.63	9239.05	5875.07	7842.45	9036.35	8712.52	5659.96	11247	8494.28	8255.61	9537.18	9790.31	12686.6	8911.41	7836.05	5888.18	11255.6	9351.33	11629.6	10950.8	11397.4	9106.66	8461.06	12061.1	11365.9	6942.27	8554.48	11727.9	11509.4	8604.87	7617.88	10813.3	10674.9	6405.07	8986.06	11578.8	11608.3	11904.8	7041.4	12023.7
	6669.2	6962.85	7104.25	7279.65	7743.61	6804.04	8351.57	5902.91	7350.03	8304.7	9216.78	5860.7	7824.46	9018.92	8691.84	5650.9	11217.8	8472.68	8232.06	9517.19	9767.71	12652.7	8886.52	7814.81	5874.33	11229.4	9335.78	11596.7	10921.5	11364.6	9078.41	8436.68	12037.4	11340.5	6923.55	8539.28	11704.5	11471.7	8580.96	7605.9	10787.4	10641.2	6386.8	8969.76	11551	11574.9	11868.8	7026.38	12002.6
	6654.81	6947.17	7086.87	7267.53	7723.68	6795.25	8330.28	5887.45	7330.08	8289.76	9194.55	5846.37	7806.51	9001.52	8671.2	5641.81	11188.7	8451.12	8208.58	9497.18	9745.15	12619	8861.68	7793.62	5860.52	11203.2	9320.22	11564	10892.3	11332	9050.24	8412.36	12013.8	11315.1	6904.87	8524.08	11681.2	11434	8557.11	7593.88	10761.6	10607.7	6368.6	8953.43	11523.2	11541.6	11832.9	7011.38	11981.5
	6640.44	6931.51	7069.52	7255.38	7703.79	6786.44	8309.04	5872.03	7310.17	8274.84	9172.35	5832.07	7788.6	8984.12	8650.6	5632.71	11159.6	8429.61	8185.15	9477.17	9722.61	12585.3	8836.88	7772.47	5846.74	11177.1	9304.66	11531.3	10863.2	11299.4	9022.14	8388.1	11990.1	11289.8	6886.25	8508.89	11657.9	11396.5	8533.34	7581.84	10735.8	10574.2	6350.46	8937.06	11495.5	11508.4	11797	6996.41	11960.4
	6626.1	6915.86	7052.2	7243.22	7683.96	6777.6	8287.86	5856.65	7290.3	8259.92	9150.19	5817.81	7770.72	8966.74	8630.04	5623.59	11130.6	8408.15	8161.78	9457.13	9700.11	12551.6	8812.13	7751.37	5833	11151	9289.09	11498.7	10834.1	11267	8994.11	8363.9	11966.4	11264.5	6867.69	8493.69	11634.7	11359.1	8509.64	7569.76	10710.1	10540.8	6332.38	8920.65	11467.8	11475.4	11761.2	6981.46	11939.3
	6611.78	6900.23	7034.92	7231.03	7664.18	6768.73	8266.74	5841.31	7270.48	8245.02	9128.06	5803.59	7752.88	8949.38	8609.52	5614.45	11101.7	8386.74	8138.48	9437.09	9677.63	12518.1	8787.42	7730.31	5819.31	11125	9273.51	11466.2	10805.2	11234.7	8966.15	8339.76	11942.6	11239.2	6849.17	8478.49	11611.4	11321.8	8486.02	7557.66	10684.4	10507.6	6314.37	8904.21	11440.2	11442.5	11725.5	6966.54	11918.3
	6597.47	6884.62	7017.66	7218.82	7644.44	6759.83	8245.67	5826.02	7250.69	8230.12	9105.96	5789.4	7735.09	8932.04	8589.04	5605.29	11072.9	8365.37	8115.23	9417.03	9655.2	12484.6	8762.76	7709.31	5805.64	11099	9257.93	11433.8	10776.3	11202.4	8938.27	8315.69	11918.9	11214	6830.72	8463.29	11588.2	11284.5	8462.46	7545.52	10658.8	10474.4	6296.41	8887.74	11412.7	11409.8	11689.8	6951.64	11897.3
	6583.2	6869.03	7000.44	7206.59	7624.76	6750.91	8224.66	5810.77	7230.96	8215.23	9083.9	5775.24	7717.33	8914.71	8568.6	5596.11	11044.1	8344.06	8092.05	9396.95	9632.79	12451.2	8738.14	7688.35	5792.02	11073.1	9242.34	11401.5	10747.5	11170.3	8910.46	8291.68	11895.1	11188.8	6812.31	8448.09	11565	11247.4	8438.97	7533.35	10633.2	10441.3	6278.52	8871.23	11385.2	11377.2	11654.2	6936.77	11876.2
	6568.94	6853.45	6983.25	7194.34	7605.12	6741.95	8203.7	5795.56	7211.26	8200.34	9061.87	5761.12	7699.6	8897.39	8548.2	5586.92	11015.4	8322.8	8068.92	9376.87	9610.42	12417.9	8713.57	7667.43	5778.44	11047.3	9226.74	11369.2	10718.8	11138.3	8882.72	8267.74	11871.3	11163.6	6793.96	8432.9	11541.8	11210.3	8415.56	7521.16	10607.7	10408.3	6260.69	8854.68	11357.8	11344.7	11618.7	6921.92	11855.2
	6554.71	6837.9	6966.09	7182.08	7585.54	6732.97	8182.8	5780.39	7191.62	8185.47	9039.88	5747.04	7681.92	8880.1	8527.84	5577.7	10986.8	8301.59	8045.86	9356.78	9588.08	12384.6	8689.05	7646.57	5764.89	11021.5	9211.14	11337.1	10690.1	11106.4	8855.05	8243.85	11847.5	11138.4	6775.67	8417.7	11518.7	11173.4	8392.22	7508.93	10582.3	10375.4	6242.93	8838.1	11330.4	11312.4	11583.2	6907.09	11834.3
	6540.5	6822.36	6948.97	7169.79	7566	6723.96	8161.95	5765.27	7172.01	8170.61	9017.92	5732.99	7664.28	8862.82	8507.53	5568.47	10958.2	8280.42	8022.86	9336.67	9565.78	12351.4	8664.57	7625.75	5751.38	10995.7	9195.54	11305	10661.6	11074.6	8827.46	8220.04	11823.6	11113.3	6757.43	8402.51	11495.6	11136.6	8368.95	7496.68	10556.9	10342.6	6225.22	8821.49	11303.1	11280.2	11547.8	6892.3	11813.3
	6526.32	6806.84	6931.87	7157.48	7546.52	6714.92	8141.16	5750.19	7152.45	8155.75	8996	5718.98	7646.67	8845.56	8487.26	5559.22	10929.7	8259.31	7999.92	9316.55	9543.51	12318.3	8640.14	7604.98	5737.91	10970	9179.93	11273	10633.1	11042.9	8799.94	8196.28	11799.7	11088.1	6739.24	8387.31	11472.5	11099.8	8345.75	7484.4	10531.6	10309.9	6207.58	8804.85	11275.9	11248.1	11512.5	6877.52	11792.3
	6512.15	6791.33	6914.81	7145.16	7527.08	6705.86	8120.43	5735.15	7132.94	8140.9	8974.11	5705.01	7629.1	8828.32	8467.03	5549.96	10901.3	8238.25	7977.05	9296.43	9521.28	12285.3	8615.76	7584.26	5724.48	10944.4	9164.32	11241.1	10604.7	11011.3	8772.5	8172.59	11775.8	11063.1	6721.12	8372.12	11449.4	11063.2	8322.63	7472.08	10506.3	10277.3	6190	8788.17	11248.7	11216.2	11477.3	6862.78	11771.4
	6498.01	6775.85	6897.79	7132.82	7507.7	6696.77	8099.75	5720.16	7113.48	8126.07	8952.26	5691.07	7611.57	8811.09	8446.84	5540.68	10872.9	8217.24	7954.23	9276.29	9499.07	12252.3	8591.43	7563.59	5711.09	10918.8	9148.7	11209.2	10576.4	10979.8	8745.13	8148.97	11751.9	11038	6703.04	8356.93	11426.3	11026.6	8299.58	7459.74	10481.1	10244.7	6172.48	8771.47	11221.6	11184.4	11442.1	6848.05	11750.5
	6483.9	6760.39	6880.79	7120.46	7488.36	6687.65	8079.12	5705.21	7094.05	8111.24	8930.45	5677.18	7594.08	8793.89	8426.7	5531.38	10844.7	8196.28	7931.48	9256.15	9476.91	12219.4	8567.15	7542.97	5697.74	10893.3	9133.07	11177.5	10548.1	10948.4	8717.83	8125.41	11728	11013	6685.03	8341.74	11403.3	10990.2	8276.6	7447.38	10455.9	10212.3	6155.02	8754.73	11194.6	11152.7	11407	6833.36	11729.6
	6469.81	6744.94	6863.83	7108.08	7469.07	6678.5	8058.55	5690.3	7074.68	8096.43	8908.67	5663.31	7576.63	8776.7	8406.59	5522.06	10816.5	8175.37	7908.79	9235.99	9454.78	12186.6	8542.91	7522.4	5684.43	10867.8	9117.45	11145.8	10520	10917.1	8690.61	8101.91	11704	10988	6667.06	8326.55	11380.3	10953.8	8253.7	7434.98	10430.8	10180	6137.63	8737.95	11167.6	11121.2	11371.9	6818.68	11708.7
	6455.74	6729.52	6846.9	7095.68	7449.84	6669.32	8038.04	5675.44	7055.35	8081.62	8886.93	5649.49	7559.21	8759.53	8386.53	5512.73	10788.3	8154.51	7886.16	9215.83	9432.68	12153.9	8518.73	7501.88	5671.16	10842.4	9101.82	11114.2	10491.9	10885.9	8663.46	8078.48	11680	10963	6649.16	8311.36	11357.3	10917.6	8230.87	7422.55	10405.7	10147.7	6120.3	8721.15	11140.6	11089.8	11336.9	6804.04	11687.8
	6441.7	6714.11	6830.01	7083.27	7430.65	6660.12	8017.58	5660.62	7036.07	8066.83	8865.23	5635.7	7541.83	8742.38	8366.52	5503.39	10760.2	8133.71	7863.59	9195.66	9410.62	12121.2	8494.59	7481.41	5657.93	10817	9086.18	11082.7	10463.9	10854.8	8636.39	8055.12	11656	10938	6631.31	8296.17	11334.4	10881.4	8208.11	7410.1	10380.7	10115.6	6103.03	8704.32	11113.7	11058.5	11302	6789.42	11667
	6427.68	6698.72	6813.15	7070.84	7411.51	6650.9	7997.18	5645.84	7016.84	8052.05	8843.56	5621.96	7524.49	8725.25	8346.54	5494.02	10732.3	8112.95	7841.09	9175.48	9388.59	12088.6	8470.5	7460.99	5644.74	10791.7	9070.54	11051.3	10436	10823.9	8609.39	8031.82	11632	10913.1	6613.52	8280.99	11311.5	10845.3	8185.42	7397.62	10355.8	10083.5	6085.82	8687.46	11086.9	11027.4	11267.2	6774.82	11646.2
	6413.69	6683.36	6796.33	7058.39	7392.43	6641.64	7976.83	5631.11	6997.65	8037.27	8821.94	5608.25	7507.19	8708.14	8326.61	5484.64	10704.3	8092.25	7818.65	9155.3	9366.6	12056.1	8446.47	7440.62	5631.59	10766.4	9054.9	11019.9	10408.1	10793	8582.47	8008.59	11608	10888.2	6595.79	8265.81	11288.6	10809.4	8162.81	7385.11	10330.9	10051.5	6068.68	8670.57	11060.2	10996.4	11232.4	6760.26	11625.4
	6399.72	6668.02	6779.53	7045.93	7373.39	6632.36	7956.54	5616.42	6978.52	8022.51	8800.35	5594.58	7489.93	8691.05	8306.73	5475.25	10676.5	8071.6	7796.27	9135.11	9344.65	12023.7	8422.49	7420.3	5618.48	10741.2	9039.26	10988.7	10380.4	10762.2	8555.63	7985.43	11583.9	10863.3	6578.11	8250.63	11265.7	10773.5	8140.27	7372.58	10306.1	10019.7	6051.6	8653.65	11033.5	10965.5	11197.7	6745.71	11604.6
	6385.77	6652.69	6762.78	7033.45	7354.41	6623.06	7936.3	5601.78	6959.43	8007.77	8778.8	5580.94	7472.71	8673.98	8286.89	5465.84	10648.7	8051.01	7773.96	9114.92	9322.73	11991.3	8398.55	7400.04	5605.42	10716	9023.62	10957.5	10352.7	10731.5	8528.86	7962.33	11559.8	10838.5	6560.49	8235.45	11242.9	10737.8	8117.81	7360.02	10281.3	9987.9	6034.58	8636.7	11006.9	10934.7	11163.1	6731.2	11583.8
	6371.85	6637.39	6746.06	7020.95	7335.48	6613.73	7916.12	5587.18	6940.39	7993.03	8757.29	5567.35	7455.52	8656.93	8267.09	5456.42	10621	8030.46	7751.72	9094.72	9300.85	11959	8374.68	7379.82	5592.39	10690.9	9007.97	10926.4	10325.1	10701	8502.17	7939.3	11535.7	10813.7	6542.93	8220.28	11220	10702.1	8095.42	7347.44	10256.6	9956.22	6017.62	8619.73	10980.3	10904.1	11128.6	6716.71	11563.1
	6357.96	6622.11	6729.37	7008.45	7316.6	6604.37	7896	5572.62	6921.4	7978.31	8735.83	5553.79	7438.37	8639.9	8247.33	5446.98	10593.4	8009.97	7729.53	9074.52	9279.01	11926.8	8350.85	7359.66	5579.4	10665.9	8992.32	10895.4	10297.6	10670.5	8475.56	7916.34	11511.6	10788.9	6525.42	8205.11	11197.3	10666.6	8073.1	7334.83	10231.9	9924.64	6000.73	8602.73	10953.8	10873.6	11094.1	6702.24	11542.4
	6344.09	6606.85	6712.72	6995.93	7297.77	6594.99	7875.93	5558.11	6902.46	7963.6	8714.4	5540.28	7421.27	8622.89	8227.63	5437.53	10565.8	7989.54	7707.42	9054.32	9257.2	11894.7	8327.08	7339.55	5566.46	10640.9	8976.67	10864.5	10270.1	10640.2	8449.02	7893.44	11487.5	10764.2	6507.97	8189.94	11174.5	10631.1	8050.86	7322.19	10207.4	9893.15	5983.9	8585.71	10927.3	10843.2	11059.7	6687.81	11521.7
	6330.25	6591.62	6696.11	6983.39	7278.99	6585.59	7855.92	5543.64	6883.57	7948.91	8693.01	5526.8	7404.2	8605.91	8207.96	5428.07	10538.3	7969.15	7685.36	9034.12	9235.43	11862.6	8303.36	7319.49	5553.55	10615.9	8961.02	10833.7	10242.8	10609.9	8422.57	7870.62	11463.4	10739.5	6490.58	8174.78	11151.8	10595.8	8028.69	7309.53	10182.8	9861.75	5967.13	8568.66	10901	10813	11025.4	6673.4	11501
	6316.43	6576.41	6679.53	6970.84	7260.27	6576.16	7835.97	5529.22	6864.73	7934.22	8671.67	5513.36	7387.17	8588.94	8188.34	5418.6	10510.9	7948.83	7663.38	9013.91	9213.7	11830.7	8279.7	7299.49	5540.69	10591	8945.37	10802.9	10215.5	10579.7	8396.19	7847.86	11439.2	10714.8	6473.25	8159.62	11129.1	10560.5	8006.6	7296.85	10158.3	9830.46	5950.42	8551.59	10874.6	10782.9	10991.2	6659.01	11480.4
	6302.64	6561.22	6662.99	6958.29	7241.59	6566.71	7816.07	5514.84	6845.94	7919.56	8650.37	5499.96	7370.17	8572	8168.77	5409.11	10483.6	7928.55	7641.46	8993.71	9192	11798.8	8256.09	7279.53	5527.87	10566.2	8929.72	10772.2	10188.3	10549.7	8369.89	7825.17	11415.1	10690.2	6455.98	8144.47	11106.5	10525.4	7984.57	7284.14	10133.9	9799.26	5933.78	8534.5	10848.4	10752.9	10957	6644.65	11459.7
	6288.87	6546.05	6646.48	6945.71	7222.97	6557.23	7796.23	5500.51	6827.21	7904.91	8629.11	5486.6	7353.22	8555.08	8149.25	5399.61	10456.3	7908.33	7619.6	8973.51	9170.35	11767	8232.54	7259.63	5515.09	10541.4	8914.08	10741.7	10161.2	10519.8	8343.67	7802.55	11390.9	10665.6	6438.76	8129.32	11083.8	10490.3	7962.62	7271.41	10109.5	9768.15	5917.19	8517.38	10822.2	10723	10922.9	6630.32	11439.1
	6275.13	6530.91	6630.01	6933.13	7204.4	6547.74	7776.45	5486.22	6808.52	7890.27	8607.89	5473.28	7336.31	8538.19	8129.76	5390.1	10429.1	7888.16	7597.81	8953.3	9148.73	11735.2	8209.04	7239.79	5502.35	10516.7	8898.43	10711.2	10134.2	10489.9	8317.54	7780	11366.7	10641	6421.6	8114.17	11061.2	10455.4	7940.75	7258.65	10085.2	9737.14	5900.67	8500.25	10796.1	10693.3	10888.9	6616.02	11418.6
	6261.42	6515.79	6613.58	6920.54	7185.89	6538.22	7756.72	5471.98	6789.89	7875.65	8586.72	5460	7319.43	8521.31	8110.33	5380.57	10402	7868.05	7576.09	8933.1	9127.15	11703.6	8185.6	7219.99	5489.65	10492	8882.78	10680.7	10107.3	10460.2	8291.48	7757.52	11342.5	10616.5	6404.5	8099.03	11038.7	10420.6	7918.95	7245.88	10061	9706.23	5884.21	8483.09	10770	10663.6	10855	6601.75	11398
	6247.73	6500.7	6597.19	6907.94	7167.42	6528.68	7737.06	5457.78	6771.31	7861.04	8565.59	5446.76	7302.6	8504.46	8090.94	5371.04	10375	7848	7554.44	8912.91	9105.61	11672	8162.22	7200.25	5477	10467.4	8867.13	10650.4	10080.5	10430.6	8265.5	7735.11	11318.3	10592	6387.46	8083.9	11016.1	10385.8	7897.22	7233.08	10036.8	9675.41	5867.82	8465.91	10744	10634.2	10821.2	6587.5	11377.5
	6234.07	6485.63	6580.83	6895.32	7149.01	6519.11	7717.45	5443.63	6752.78	7846.45	8544.5	5433.56	7285.8	8487.64	8071.6	5361.49	10348	7827.99	7532.85	8892.71	9084.11	11640.6	8138.89	7180.57	5464.38	10442.9	8851.49	10620.2	10053.7	10401.1	8239.61	7712.77	11294.1	10567.5	6370.48	8068.77	10993.7	10351.2	7875.56	7220.26	10012.7	9644.69	5851.48	8448.72	10718.1	10604.8	10787.4	6573.28	11357
	6220.44	6470.59	6564.51	6882.7	7130.65	6509.53	7697.89	5429.52	6734.3	7831.88	8523.46	5420.41	7269.04	8470.83	8052.31	5351.94	10321.1	7808.05	7511.33	8872.52	9062.65	11609.2	8115.63	7160.94	5451.81	10418.4	8835.84	10590	10027	10371.6	8213.8	7690.51	11269.9	10543.1	6353.56	8053.65	10971.2	10316.7	7853.98	7207.42	9988.62	9614.07	5835.21	8431.5	10692.2	10575.6	10753.7	6559.08	11336.5
	6206.84	6455.57	6548.23	6870.07	7112.35	6499.92	7678.4	5415.45	6715.88	7817.33	8502.46	5407.29	7252.32	8454.06	8033.06	5342.37	10294.3	7788.16	7489.87	8852.34	9041.23	11577.8	8092.42	7141.36	5439.28	10393.9	8820.2	10559.9	10000.4	10342.3	8188.07	7668.31	11245.6	10518.7	6336.69	8038.54	10948.8	10282.3	7832.48	7194.55	9964.61	9583.54	5819	8414.27	10666.4	10546.4	10720.1	6544.92	11316.1
	6193.26	6440.58	6531.99	6857.43	7094.1	6490.3	7658.96	5401.43	6697.51	7802.79	8481.51	5394.21	7235.64	8437.3	8013.86	5332.8	10267.6	7768.32	7468.49	8832.16	9019.85	11546.6	8069.27	7121.84	5426.79	10369.6	8804.56	10530	9973.91	10313.1	8162.42	7646.18	11221.4	10494.4	6319.89	8023.43	10926.4	10247.9	7811.04	7181.67	9940.66	9553.11	5802.85	8397.02	10640.7	10517.5	10686.6	6530.78	11295.7
	6179.71	6425.61	6515.78	6844.78	7075.9	6480.65	7639.58	5387.46	6679.19	7788.27	8460.61	5381.17	7219	8420.57	7994.71	5323.22	10240.9	7748.54	7447.17	8811.99	8998.51	11515.5	8046.18	7102.37	5414.35	10345.3	8788.93	10500.1	9947.48	10284	8136.85	7624.12	11197.1	10470.1	6303.14	8008.32	10904	10213.7	7789.68	7168.76	9916.77	9522.78	5786.76	8379.75	10615	10488.6	10653.2	6516.67	11275.3
	6166.18	6410.67	6499.62	6832.13	7057.76	6470.98	7620.26	5373.53	6660.93	7773.76	8439.75	5368.17	7202.4	8403.87	7975.6	5313.62	10214.3	7728.82	7425.92	8791.82	8977.21	11484.4	8023.15	7082.96	5401.94	10321	8773.29	10470.2	9921.14	10255	8111.37	7602.14	11172.9	10445.8	6286.45	7993.23	10881.7	10179.6	7768.4	7155.84	9892.94	9492.55	5770.74	8362.47	10589.4	10459.8	10619.9	6502.58	11255
	6152.69	6395.76	6483.49	6819.47	7039.67	6461.29	7601	5359.65	6642.72	7759.28	8418.94	5355.22	7185.84	8387.19	7956.55	5304.02	10187.8	7709.16	7404.74	8771.66	8955.95	11453.4	8000.19	7063.6	5389.58	10296.8	8757.66	10440.5	9894.88	10226.1	8085.97	7580.23	11148.6	10421.5	6269.83	7978.14	10859.4	10145.7	7747.18	7142.9	9869.16	9462.41	5754.77	8345.18	10563.9	10431.2	10586.6	6488.53	11234.6
	6139.22	6380.87	6467.4	6806.8	7021.63	6451.59	7581.8	5345.81	6624.57	7744.81	8398.17	5342.3	7169.32	8370.54	7937.54	5294.41	10161.4	7689.55	7383.63	8751.52	8934.73	11422.6	7977.28	7044.3	5377.26	10272.7	8742.04	10410.9	9868.71	10197.3	8060.66	7558.38	11124.3	10397.3	6253.26	7963.06	10837.2	10111.8	7726.04	7129.94	9845.45	9432.37	5738.87	8327.87	10538.4	10402.7	10553.4	6474.5	11214.3
	6125.78	6366.01	6451.36	6794.13	7003.65	6441.86	7562.65	5332.02	6606.47	7730.37	8377.45	5329.43	7152.84	8353.91	7918.58	5284.8	10135	7669.99	7362.59	8731.38	8913.56	11391.7	7954.43	7025.05	5364.99	10248.6	8726.42	10381.3	9842.63	10168.7	8035.42	7536.61	11100.1	10373.2	6236.75	7947.99	10815	10078	7704.98	7116.95	9821.8	9402.43	5723.03	8310.55	10513	10374.4	10520.4	6460.51	11194.1
	6112.37	6351.18	6435.35	6781.45	6985.72	6432.12	7543.56	5318.27	6588.43	7715.94	8356.78	5316.59	7136.4	8337.31	7899.67	5275.17	10108.8	7650.5	7341.62	8711.25	8892.42	11361	7931.65	7005.86	5352.75	10224.5	8710.8	10351.8	9816.63	10140.1	8010.28	7514.92	11075.8	10349.1	6220.3	7932.92	10792.8	10044.3	7683.98	7103.95	9798.21	9372.58	5707.25	8293.21	10487.7	10346.1	10487.4	6446.54	11173.9
	6098.99	6336.37	6419.38	6768.76	6967.85	6422.36	7524.54	5304.57	6570.45	7701.53	8336.16	5303.8	7120	8320.74	7880.81	5265.54	10082.6	7631.06	7320.71	8691.13	8871.33	11330.4	7908.93	6986.72	5340.56	10200.6	8695.19	10322.5	9790.72	10111.6	7985.22	7493.29	11051.5	10325	6203.91	7917.87	10770.7	10010.8	7663.06	7090.94	9774.68	9342.84	5691.54	8275.86	10462.5	10318	10454.4	6432.59	11153.7
	6085.63	6321.6	6403.45	6756.08	6950.03	6412.57	7505.57	5290.91	6552.51	7687.14	8315.59	5291.05	7103.63	8304.19	7862	5255.9	10056.5	7611.68	7299.88	8671.02	8850.28	11299.9	7886.27	6967.65	5328.41	10176.7	8679.58	10293.2	9764.89	10083.2	7960.24	7471.74	11027.2	10301	6187.58	7902.82	10748.6	9977.3	7642.22	7077.9	9751.21	9313.19	5675.88	8258.5	10437.3	10290	10421.6	6418.68	11133.5
	6072.31	6306.85	6387.56	6743.38	6932.27	6402.78	7486.66	5277.3	6534.64	7672.77	8295.06	5278.34	7087.31	8287.67	7843.24	5246.25	10030.4	7592.35	7279.11	8650.92	8829.27	11269.4	7863.68	6948.62	5316.31	10152.8	8663.98	10263.9	9739.15	10055	7935.35	7450.27	11002.9	10277	6171.31	7887.78	10726.5	9943.95	7621.44	7064.85	9727.81	9283.64	5660.29	8241.13	10412.1	10262.1	10388.9	6404.8	11113.4
	6059.01	6292.13	6371.71	6730.69	6914.56	6392.96	7467.81	5263.74	6516.82	7658.43	8274.58	5265.68	7071.03	8271.18	7824.52	5236.6	10004.5	7573.08	7258.42	8630.84	8808.3	11239	7841.14	6929.65	5304.24	10129.1	8648.38	10234.8	9713.49	10026.8	7910.54	7428.86	10978.6	10253	6155.11	7872.75	10704.5	9910.71	7600.75	7051.78	9704.46	9254.18	5644.76	8223.75	10387.1	10234.3	10356.3	6390.94	11093.3
	6045.75	6277.43	6355.9	6717.99	6896.91	6383.13	7449.01	5250.22	6499.06	7644.1	8254.16	5253.05	7054.79	8254.71	7805.86	5226.94	9978.58	7553.87	7237.79	8610.77	8787.37	11208.8	7818.68	6910.74	5292.22	10105.3	8632.79	10205.8	9687.93	9998.77	7885.82	7407.53	10954.3	10229.1	6138.96	7857.73	10682.6	9877.58	7580.12	7038.69	9681.17	9224.83	5629.28	8206.36	10362.1	10206.7	10323.7	6377.11	11073.2
	6032.51	6262.77	6340.14	6705.29	6879.31	6373.28	7430.28	5236.75	6481.36	7629.79	8233.78	5240.47	7038.58	8238.27	7787.24	5217.28	9952.77	7534.72	7217.24	8590.71	8766.49	11178.6	7796.27	6891.89	5280.25	10081.7	8617.21	10176.8	9662.44	9970.82	7861.18	7386.27	10930	10205.2	6122.87	7842.72	10660.6	9844.56	7559.57	7025.59	9657.94	9195.57	5613.87	8188.97	10337.2	10179.2	10291.2	6363.31	11053.2
	6019.3	6248.14	6324.41	6692.58	6861.76	6363.41	7411.61	5223.32	6463.71	7615.51	8213.45	5227.93	7022.42	8221.86	7768.68	5207.61	9927.05	7515.63	7196.76	8570.66	8745.65	11148.5	7773.93	6873.09	5268.31	10058.1	8601.63	10148	9637.05	9942.98	7836.63	7365.09	10905.7	10181.4	6106.84	7827.71	10638.7	9811.64	7539.09	7012.48	9634.78	9166.42	5598.53	8171.56	10312.3	10151.8	10258.9	6349.55	11033.2
	6006.12	6233.53	6308.73	6679.88	6844.28	6353.53	7392.99	5209.94	6446.12	7601.25	8193.18	5215.43	7006.3	8205.48	7750.17	5197.94	9901.41	7496.6	7176.34	8550.64	8724.86	11118.5	7751.66	6854.35	5256.42	10034.5	8586.06	10119.2	9611.74	9915.24	7812.17	7343.98	10881.4	10157.6	6090.87	7812.72	10616.9	9778.84	7518.68	6999.34	9611.67	9137.36	5583.24	8154.15	10287.5	10124.5	10226.6	6335.81	11013.2
	5992.97	6218.96	6293.08	6667.17	6826.84	6343.63	7374.44	5196.6	6428.59	7587.01	8172.95	5202.97	6990.21	8189.13	7731.7	5188.26	9875.84	7477.62	7156	8530.62	8704.1	11088.6	7729.45	6835.67	5244.57	10011	8570.49	10090.5	9586.52	9887.61	7787.8	7322.94	10857.1	10133.9	6074.96	7797.74	10595.1	9746.14	7498.35	6986.19	9588.63	9108.4	5568.01	8136.73	10262.8	10097.3	10194.4	6322.09	10993.3
	5979.85	6204.42	6277.48	6654.46	6809.47	6333.71	7355.95	5183.32	6411.11	7572.79	8152.78	5190.55	6974.17	8172.8	7713.29	5178.57	9850.36	7458.7	7135.73	8510.63	8683.39	11058.7	7707.31	6817.05	5232.77	9987.63	8554.94	10061.9	9561.38	9860.09	7763.51	7301.98	10832.8	10110.2	6059.11	7782.77	10573.3	9713.56	7478.09	6973.03	9565.65	9079.54	5552.85	8119.3	10238.2	10070.3	10162.3	6308.41	10973.4
	5966.76	6189.9	6261.92	6641.75	6792.14	6323.78	7337.51	5170.07	6393.7	7558.59	8132.65	5178.18	6958.17	8156.51	7694.93	5168.89	9824.95	7439.84	7115.53	8490.65	8662.73	11029	7685.24	6798.48	5221.01	9964.27	8539.39	10033.4	9536.34	9832.67	7739.31	7281.09	10808.5	10086.5	6043.33	7767.81	10551.6	9681.08	7457.9	6959.85	9542.73	9050.77	5537.74	8101.87	10213.6	10043.3	10130.3	6294.76	10953.5
	5953.69	6175.42	6246.4	6629.04	6774.88	6313.84	7319.14	5156.87	6376.34	7544.42	8112.58	5165.85	6942.2	8140.24	7676.62	5159.2	9799.62	7421.04	7095.4	8470.69	8642.11	10999.3	7663.23	6779.97	5209.29	9940.97	8523.84	10004.9	9511.38	9805.35	7715.19	7260.28	10784.2	10062.9	6027.6	7752.86	10529.9	9648.72	7437.78	6946.66	9519.87	9022.11	5522.7	8084.43	10189.1	10016.5	10098.4	6281.14	10933.7
	5940.66	6160.97	6230.92	6616.33	6757.67	6303.88	7300.82	5143.72	6359.04	7530.27	8092.56	5153.56	6926.28	8124	7658.36	5149.5	9774.38	7402.3	7075.35	8450.74	8621.53	10969.8	7641.28	6761.51	5197.61	9917.74	8508.31	9976.58	9486.5	9778.14	7691.17	7239.54	10759.9	10039.4	6011.94	7737.92	10508.3	9616.46	7417.74	6933.46	9497.08	8993.54	5507.71	8066.99	10164.7	9989.86	10066.5	6267.54	10913.9
	5927.66	6146.54	6215.49	6603.63	6740.51	6293.91	7282.57	5130.62	6341.8	7516.15	8072.6	5141.32	6910.4	8107.79	7640.15	5139.8	9749.21	7383.62	7055.36	8430.82	8601	10940.3	7619.41	6743.12	5185.98	9894.57	8492.79	9948.32	9461.72	9751.04	7667.23	7218.88	10735.7	10015.8	5996.33	7722.99	10486.7	9584.31	7397.78	6920.24	9474.34	8965.08	5492.79	8049.55	10140.3	9963.29	10034.8	6253.98	10894.2
	5914.69	6132.15	6200.1	6590.92	6723.42	6283.92	7264.37	5117.56	6324.62	7502.05	8052.68	5129.12	6894.56	8091.62	7622	5130.1	9724.13	7364.99	7035.45	8410.91	8580.51	10910.9	7597.6	6724.78	5174.4	9871.47	8477.27	9920.15	9437.02	9724.04	7643.38	7198.29	10711.4	9992.37	5980.79	7708.07	10465.1	9552.28	7377.88	6907.01	9451.67	8936.71	5477.93	8032.1	10116	9936.84	10003.2	6240.44	10874.4
	5901.75	6117.79	6184.75	6578.21	6706.38	6273.92	7246.24	5104.55	6307.5	7487.97	8032.82	5116.96	6878.75	8075.47	7603.89	5120.4	9699.12	7346.43	7015.61	8391.03	8560.07	10881.7	7575.86	6706.5	5162.85	9848.42	8461.76	9892.07	9412.41	9697.15	7619.62	7177.78	10687.1	9968.94	5965.3	7693.17	10443.6	9520.35	7358.06	6893.77	9429.06	8908.44	5463.13	8014.66	10091.8	9910.5	9971.65	6226.94	10854.8
	5888.84	6103.47	6169.44	6565.51	6689.39	6263.9	7228.16	5091.58	6290.44	7473.92	8013.01	5104.84	6862.99	8059.35	7585.84	5110.7	9674.2	7327.92	6995.84	8371.16	8539.67	10852.5	7554.19	6688.28	5151.35	9825.44	8446.26	9864.08	9387.89	9670.36	7595.95	7157.35	10662.8	9945.57	5949.88	7678.28	10422.2	9488.54	7338.31	6880.51	9406.51	8880.27	5448.39	7997.21	10067.6	9884.29	9940.21	6213.46	10835.1
	5875.96	6089.17	6154.17	6552.81	6672.46	6253.87	7210.15	5078.66	6273.44	7459.89	7993.26	5092.77	6847.27	8043.26	7567.84	5100.99	9649.36	7309.48	6976.15	8351.31	8519.31	10823.4	7532.59	6670.12	5139.89	9802.52	8430.78	9836.17	9363.46	9643.67	7572.36	7136.99	10638.6	9922.24	5934.52	7663.39	10400.7	9456.84	7318.63	6867.24	9384.02	8852.2	5433.71	7979.75	10043.6	9858.19	9908.86	6200.02	10815.5
	5863.12	6074.91	6138.95	6540.11	6655.59	6243.83	7192.2	5065.78	6256.5	7445.89	7973.56	5080.74	6831.59	8027.21	7549.89	5091.28	9624.6	7291.09	6956.52	8331.49	8499.01	10794.4	7511.06	6652.01	5128.48	9779.67	8415.3	9808.35	9339.11	9617.1	7548.87	7116.7	10614.3	9898.95	5919.22	7648.53	10379.4	9425.24	7299.03	6853.96	9361.6	8824.23	5419.09	7962.3	10019.6	9832.2	9877.61	6186.6	10796
	5850.3	6060.68	6123.78	6527.42	6638.77	6233.78	7174.3	5052.95	6239.61	7431.91	7953.92	5068.75	6815.95	8011.18	7531.99	5081.57	9599.92	7272.77	6936.97	8311.69	8478.74	10765.5	7489.59	6633.97	5117.11	9756.87	8399.83	9780.62	9314.85	9590.62	7525.47	7096.49	10590	9875.72	5903.98	7633.67	10358	9393.76	7279.49	6840.67	9339.23	8796.36	5404.53	7944.85	9995.63	9806.34	9846.46	6173.22	10776.5
	5837.51	6046.48	6108.64	6514.73	6622.01	6223.72	7156.47	5040.17	6222.79	7417.96	7934.32	5056.8	6800.35	7995.19	7514.15	5071.86	9575.32	7254.5	6917.49	8291.91	8458.53	10736.7	7468.2	6615.98	5105.79	9734.14	8384.37	9752.97	9290.68	9564.25	7502.15	7076.36	10565.8	9852.53	5888.8	7618.83	10336.8	9362.39	7260.04	6827.37	9316.93	8768.58	5390.03	7927.4	9971.77	9780.59	9815.4	6159.86	10757
	5824.76	6032.31	6093.55	6502.04	6605.31	6213.64	7138.7	5027.44	6206.03	7404.03	7914.79	5044.9	6784.79	7979.23	7496.36	5062.15	9550.8	7236.3	6898.09	8272.16	8438.35	10708	7446.87	6598.05	5094.5	9711.48	8368.92	9725.41	9266.6	9537.99	7478.92	7056.3	10541.6	9829.39	5873.69	7604	10315.5	9331.13	7240.65	6814.06	9294.7	8740.91	5375.6	7909.95	9947.98	9754.95	9784.44	6146.54	10737.6
	5812.03	6018.18	6078.5	6489.36	6588.67	6203.55	7120.99	5014.75	6189.33	7390.13	7895.31	5033.05	6769.27	7963.3	7478.62	5052.44	9526.37	7218.15	6878.76	8252.43	8418.23	10679.3	7425.62	6580.19	5083.27	9688.88	8353.49	9697.94	9242.61	9511.83	7455.79	7036.32	10517.3	9806.3	5858.63	7589.18	10294.4	9299.99	7221.33	6800.74	9272.52	8713.33	5361.22	7892.51	9924.26	9729.43	9753.57	6133.24	10718.2
	5799.34	6004.08	6063.5	6476.68	6572.08	6193.45	7103.34	5002.1	6172.69	7376.26	7875.88	5021.23	6753.79	7947.4	7460.93	5042.73	9502.01	7200.06	6859.5	8232.72	8398.15	10650.8	7404.43	6562.38	5072.07	9666.34	8338.06	9670.56	9218.7	9485.78	7432.74	7016.42	10493.1	9783.26	5843.64	7574.38	10273.2	9268.95	7202.09	6787.41	9250.41	8685.86	5346.9	7875.06	9900.62	9704.03	9722.81	6119.98	10698.8
	5786.68	5990.02	6048.54	6464.01	6555.55	6183.34	7085.75	4989.51	6156.11	7362.41	7856.51	5009.46	6738.35	7931.53	7443.3	5033.02	9477.74	7182.04	6840.31	8213.04	8378.12	10622.4	7383.32	6544.62	5060.92	9643.87	8322.65	9643.27	9194.89	9459.83	7409.78	6996.59	10468.9	9760.27	5828.7	7559.59	10252.1	9238.03	7182.92	6774.07	9228.36	8658.48	5332.64	7857.62	9877.05	9678.74	9692.14	6106.74	10679.5
	5774.05	5975.98	6033.62	6451.35	6539.07	6173.22	7068.22	4976.96	6139.6	7348.59	7837.2	4997.73	6722.95	7915.7	7425.72	5023.31	9453.55	7164.08	6821.2	8193.38	8358.13	10594	7362.28	6526.93	5049.82	9621.46	8307.24	9616.06	9171.16	9433.99	7386.92	6976.84	10444.7	9737.32	5813.83	7544.81	10231.1	9207.22	7163.83	6760.72	9206.37	8631.2	5318.44	7840.18	9853.55	9653.56	9661.57	6093.54	10660.2
	5761.46	5961.98	6018.75	6438.69	6522.65	6163.09	7050.75	4964.45	6123.14	7334.8	7817.94	4986.05	6707.6	7899.9	7408.19	5013.6	9429.44	7146.17	6802.16	8173.75	8338.19	10565.8	7341.31	6509.3	5038.75	9599.12	8291.85	9588.94	9147.52	9408.25	7364.14	6957.17	10420.5	9714.43	5799.02	7530.05	10210.1	9176.52	7144.8	6747.36	9184.45	8604.02	5304.3	7822.75	9830.12	9628.5	9631.1	6080.37	10641
	5748.89	5948.02	6003.92	6426.03	6506.29	6152.94	7033.34	4951.99	6106.75	7321.03	7798.74	4974.41	6692.28	7884.13	7390.72	5003.89	9405.42	7128.33	6783.2	8154.14	8318.3	10537.6	7320.41	6491.73	5027.74	9576.84	8276.47	9561.91	9123.97	9382.62	7341.46	6937.57	10396.3	9691.59	5784.27	7515.3	10189.1	9145.93	7125.85	6733.99	9162.59	8576.95	5290.23	7805.32	9806.77	9603.55	9600.73	6067.22	10621.8
	5736.36	5934.09	5989.14	6413.39	6489.99	6142.79	7015.99	4939.58	6090.42	7307.29	7779.59	4962.82	6677	7868.39	7373.3	4994.18	9381.47	7110.55	6764.3	8134.57	8298.45	10509.6	7299.58	6474.22	5016.76	9554.62	8261.11	9534.97	9100.51	9357.09	7318.86	6918.05	10372.1	9668.8	5769.59	7500.57	10168.2	9115.46	7106.97	6720.62	9140.79	8549.96	5276.21	7787.9	9783.49	9578.72	9570.46	6054.11	10602.7
	5723.85	5920.2	5974.4	6400.75	6473.75	6132.63	6998.71	4927.22	6074.15	7293.58	7760.5	4951.26	6661.77	7852.69	7355.93	4984.47	9357.61	7092.83	6745.49	8115.02	8278.66	10481.6	7278.83	6456.76	5005.83	9532.47	8245.76	9508.11	9077.14	9331.67	7296.36	6898.61	10348	9646.06	5754.96	7485.85	10147.4	9085.09	7088.16	6707.23	9119.05	8523.08	5262.25	7770.48	9760.28	9554	9540.28	6041.03	10583.6
	5711.38	5906.33	5959.71	6388.12	6457.56	6122.46	6981.49	4914.9	6057.94	7279.9	7741.47	4939.76	6646.57	7837.02	7338.62	4974.77	9333.83	7075.17	6726.74	8095.5	8258.9	10453.8	7258.14	6439.37	4994.95	9510.39	8230.41	9481.35	9053.86	9306.35	7273.94	6879.24	10323.8	9623.37	5740.4	7471.15	10126.6	9054.84	7069.42	6693.84	9097.38	8496.3	5248.35	7753.07	9737.15	9529.39	9510.21	6027.98	10564.5
	5698.95	5892.51	5945.06	6375.49	6441.43	6112.28	6964.32	4902.63	6041.8	7266.25	7722.5	4928.29	6631.42	7821.38	7321.36	4965.07	9310.14	7057.57	6708.07	8076	8239.2	10426	7237.53	6422.03	4984.11	9488.37	8215.09	9454.67	9030.66	9281.13	7251.62	6859.95	10299.7	9600.73	5725.89	7456.46	10105.9	9024.7	7050.76	6680.44	9075.77	8469.62	5234.51	7735.67	9714.09	9504.89	9480.24	6014.96	10545.5
	5686.54	5878.72	5930.46	6362.88	6425.35	6102.09	6947.22	4890.4	6025.71	7252.62	7703.58	4916.87	6616.3	7805.78	7304.16	4955.37	9286.52	7040.03	6689.48	8056.54	8219.54	10398.4	7217	6404.76	4973.31	9466.41	8199.77	9428.07	9007.56	9256.03	7229.39	6840.74	10275.5	9578.14	5711.45	7441.78	10085.2	8994.68	7032.17	6667.04	9054.23	8443.04	5220.73	7718.27	9691.1	9480.51	9450.37	6001.97	10526.5
	5674.17	5864.96	5915.9	6350.27	6409.34	6091.89	6930.18	4878.22	6009.7	7239.03	7684.72	4905.5	6601.23	7790.21	7287.01	4945.67	9262.99	7022.55	6670.95	8037.1	8199.93	10370.8	7196.53	6387.55	4962.56	9444.53	8184.47	9401.57	8984.54	9231.02	7207.25	6821.61	10251.4	9555.61	5697.07	7427.12	10064.5	8964.76	7013.65	6653.63	9032.74	8416.55	5207	7700.89	9668.19	9456.24	9420.6	5989.01	10507.6
	5661.83	5851.24	5901.39	6337.67	6393.38	6081.69	6913.2	4866.09	5993.74	7225.46	7665.92	4894.17	6586.2	7774.68	7269.91	4935.98	9239.55	7005.14	6652.51	8017.7	8180.37	10343.3	7176.14	6370.39	4951.85	9422.7	8169.19	9375.15	8961.62	9206.12	7185.2	6802.55	10227.3	9533.13	5682.76	7412.48	10043.9	8934.96	6995.2	6640.21	9011.32	8390.17	5193.34	7683.51	9645.36	9432.08	9390.93	5976.08	10488.7
	5649.52	5837.56	5886.92	6325.09	6377.48	6071.48	6896.28	4854	5977.84	7211.92	7647.18	4882.88	6571.21	7759.18	7252.87	4926.28	9216.18	6987.79	6634.13	7998.32	8160.86	10316	7155.82	6353.3	4941.19	9400.95	8153.91	9348.82	8938.78	9181.32	7163.25	6783.57	10203.3	9510.7	5668.5	7397.86	10023.4	8905.28	6976.82	6626.79	8989.97	8363.88	5179.74	7666.14	9622.59	9408.03	9361.36	5963.19	10469.9
	5637.25	5823.91	5872.5	6312.51	6361.64	6061.26	6879.42	4841.96	5962.01	7198.42	7628.5	4871.64	6556.26	7743.71	7235.89	4916.6	9192.9	6970.5	6615.84	7978.98	8141.4	10288.7	7135.58	6336.26	4930.57	9379.26	8138.66	9322.58	8916.03	9156.63	7141.38	6764.67	10179.2	9488.32	5654.31	7383.24	10002.9	8875.7	6958.51	6613.36	8968.68	8337.69	5166.19	7648.78	9599.9	9384.09	9331.9	5950.32	10451.1
	5625.01	5810.3	5858.12	6299.94	6345.86	6051.03	6862.63	4829.97	5946.25	7184.94	7609.87	4860.44	6541.35	7728.28	7218.95	4906.91	9169.71	6953.26	6597.61	7959.67	8121.98	10261.5	7115.41	6319.29	4920	9357.63	8123.41	9296.43	8893.37	9132.04	7119.61	6745.85	10155.1	9466	5640.18	7368.65	9982.43	8846.24	6940.28	6599.93	8947.45	8311.61	5152.71	7631.43	9577.29	9360.27	9302.53	5937.49	10432.4
	5612.8	5796.72	5843.79	6287.38	6330.13	6040.8	6845.89	4818.02	5930.54	7171.49	7591.31	4849.28	6526.48	7712.88	7202.08	4897.23	9146.59	6936.1	6579.46	7940.39	8102.61	10234.4	7095.32	6302.38	4909.47	9336.07	8108.19	9270.37	8870.8	9107.56	7097.93	6727.11	10131.1	9443.73	5626.1	7354.07	9962.03	8816.89	6922.11	6586.49	8926.28	8285.62	5139.28	7614.1	9554.75	9336.55	9273.27	5924.69	10413.7
	5600.62	5783.18	5829.5	6274.84	6314.46	6030.56	6829.22	4806.12	5914.9	7158.07	7572.8	4838.17	6511.65	7697.52	7185.26	4887.56	9123.56	6918.99	6561.39	7921.14	8083.29	10207.5	7075.3	6285.52	4898.98	9314.58	8092.97	9244.39	8848.32	9083.18	7076.34	6708.44	10107.1	9421.51	5612.09	7339.51	9941.7	8787.65	6904.02	6573.05	8905.18	8259.73	5125.91	7596.77	9532.28	9312.95	9244.12	5911.92	10395
	5588.48	5769.68	5815.27	6262.3	6298.85	6020.31	6812.61	4794.27	5899.32	7144.68	7554.35	4827.1	6496.86	7682.2	7168.49	4877.89	9100.62	6901.94	6543.38	7901.93	8064.02	10180.6	7055.35	6268.73	4888.54	9293.15	8077.77	9218.5	8825.93	9058.91	7054.84	6689.85	10083.1	9399.35	5598.14	7324.97	9921.41	8758.53	6886	6559.6	8884.15	8233.94	5112.61	7579.46	9509.89	9289.45	9215.06	5899.18	10376.5
	5576.37	5756.21	5801.07	6249.78	6283.3	6010.06	6796.05	4782.46	5883.81	7131.32	7535.96	4816.08	6482.12	7666.91	7151.78	4868.22	9077.75	6884.96	6525.46	7882.75	8044.8	10153.8	7035.48	6252	4878.14	9271.79	8062.59	9192.7	8803.63	9034.74	7033.44	6671.34	10059.1	9377.25	5584.25	7310.44	9901.17	8729.52	6868.05	6546.15	8863.17	8208.25	5099.35	7562.16	9487.58	9266.06	9186.11	5886.47	10357.9
	5564.29	5742.78	5786.92	6237.27	6267.8	5999.8	6779.56	4770.7	5868.35	7118	7517.64	4805.1	6467.41	7651.65	7135.12	4858.56	9054.97	6868.03	6507.6	7863.6	8025.63	10127.1	7015.68	6235.32	4867.78	9250.5	8047.43	9166.99	8781.41	9010.67	7012.12	6652.9	10035.1	9355.2	5570.43	7295.94	9880.99	8700.62	6850.17	6532.7	8842.27	8182.66	5086.16	7544.88	9465.34	9242.79	9157.26	5873.8	10339.4
	5552.25	5729.39	5772.82	6224.77	6252.37	5989.54	6763.13	4758.98	5852.96	7104.7	7499.37	4794.16	6452.75	7636.43	7118.52	4848.91	9032.28	6851.17	6489.82	7844.49	8006.51	10100.6	6995.96	6218.71	4857.47	9229.28	8032.28	9141.37	8759.29	8986.71	6990.9	6634.54	10011.2	9333.2	5556.66	7281.45	9860.86	8671.84	6832.36	6519.25	8821.42	8157.17	5073.03	7527.6	9443.17	9219.62	9128.52	5861.15	10320.9
	5540.24	5716.04	5758.77	6212.29	6236.99	5979.28	6746.76	4747.31	5837.64	7091.43	7481.16	4783.27	6438.13	7621.25	7101.97	4839.26	9009.67	6834.37	6472.12	7825.41	7987.43	10074.1	6976.32	6202.16	4847.2	9208.12	8017.14	9115.84	8737.26	8962.85	6969.77	6616.26	9987.27	9311.27	5542.95	7266.98	9840.79	8643.17	6814.62	6505.79	8800.65	8131.77	5059.95	7510.35	9421.08	9196.56	9099.88	5848.54	10302.5
	5528.26	5702.72	5744.76	6199.82	6221.67	5969.01	6730.45	4735.69	5822.37	7078.19	7463.01	4772.42	6423.54	7606.1	7085.48	4829.61	8987.14	6817.62	6454.49	7806.37	7968.41	10047.7	6956.75	6185.67	4836.97	9187.03	8002.02	9090.4	8715.31	8939.09	6948.73	6598.06	9963.38	9289.38	5529.3	7252.52	9820.77	8614.62	6796.96	6492.33	8779.93	8106.48	5046.93	7493.11	9399.06	9173.62	9071.34	5835.96	10284.2
	5516.32	5689.44	5730.8	6187.36	6206.41	5958.73	6714.19	4724.11	5807.17	7064.99	7444.93	4761.61	6409.01	7590.99	7069.04	4819.98	8964.7	6800.94	6436.93	7787.36	7949.43	10021.4	6937.25	6169.24	4826.79	9166.01	7986.92	9065.04	8693.45	8915.44	6927.79	6579.93	9939.5	9267.56	5515.72	7238.09	9800.8	8586.17	6779.36	6478.87	8759.29	8081.29	5033.98	7475.88	9377.12	9150.78	9042.91	5823.42	10265.9
	5504.41	5676.2	5716.88	6174.92	6191.2	5948.46	6698	4712.58	5792.03	7051.81	7426.9	4750.85	6394.51	7575.92	7052.66	4810.35	8942.34	6784.33	6419.45	7768.39	7930.51	9995.26	6917.83	6152.87	4816.65	9145.05	7971.84	9039.78	8671.69	8891.89	6906.93	6561.88	9915.65	9245.79	5502.19	7223.68	9780.88	8557.85	6761.83	6465.41	8738.71	8056.2	5021.07	7458.67	9355.26	9128.04	9014.59	5810.9	10247.6
	5492.54	5662.99	5703.01	6162.49	6176.06	5938.18	6681.87	4701.1	5776.96	7038.66	7408.94	4740.13	6380.05	7560.88	7036.34	4800.72	8920.07	6767.77	6402.04	7749.45	7911.63	9969.19	6898.49	6136.55	4806.55	9124.17	7956.77	9014.6	8650.01	8868.44	6886.17	6543.91	9891.82	9224.08	5488.72	7209.29	9761.02	8529.63	6744.37	6451.96	8718.19	8031.21	5008.23	7441.48	9333.47	9105.42	8986.37	5798.42	10229.4
	5480.7	5649.83	5689.19	6150.08	6160.97	5927.9	6665.8	4689.66	5761.95	7025.55	7391.03	4729.45	6365.64	7545.88	7020.07	4791.11	8897.88	6751.27	6384.7	7730.56	7892.81	9943.22	6879.22	6120.3	4796.5	9103.35	7941.73	8989.51	8628.42	8845.1	6865.5	6526.02	9868.01	9202.43	5475.31	7194.91	9741.22	8501.53	6726.99	6438.5	8697.74	8006.31	4995.44	7424.31	9311.75	9082.9	8958.26	5785.97	10211.3
	5468.89	5636.7	5675.41	6137.68	6145.94	5917.61	6649.79	4678.27	5747	7012.47	7373.19	4718.82	6351.26	7530.91	7003.86	4781.5	8875.78	6734.83	6367.44	7711.7	7874.03	9917.36	6860.03	6104.11	4786.49	9082.6	7926.69	8964.51	8606.92	8821.86	6844.92	6508.2	9844.23	9180.83	5461.96	7180.56	9721.46	8473.54	6709.67	6425.04	8677.36	7981.52	4982.71	7407.15	9290.12	9060.49	8930.25	5773.56	10193.2
	5457.12	5623.61	5661.68	6125.3	6130.97	5907.33	6633.84	4666.92	5732.11	6999.41	7355.41	4708.23	6336.93	7515.99	6987.71	4771.9	8853.76	6718.46	6350.25	7692.87	7855.31	9891.6	6840.92	6087.98	4776.52	9061.91	7911.68	8939.61	8585.51	8798.72	6824.43	6490.46	9820.48	9159.29	5448.67	7166.23	9701.77	8445.67	6692.42	6411.58	8657.04	7956.83	4970.04	7390.02	9268.55	9038.19	8902.35	5761.18	10175.1
	5445.38	5610.56	5648	6112.93	6116.06	5897.04	6617.95	4655.62	5717.29	6986.39	7337.69	4697.68	6322.64	7501.1	6971.61	4762.3	8831.82	6702.14	6333.14	7674.09	7836.64	9865.94	6821.88	6071.91	4766.59	9041.3	7896.69	8914.79	8564.18	8775.69	6804.04	6472.79	9796.75	9137.82	5435.44	7151.92	9682.12	8417.91	6675.24	6398.12	8636.79	7932.23	4957.43	7372.9	9247.06	9015.99	8874.55	5748.83	10157.1
	5433.67	5597.55	5634.36	6100.58	6101.21	5886.75	6602.11	4644.36	5702.52	6973.4	7320.03	4687.17	6308.39	7486.24	6955.56	4752.72	8809.97	6685.88	6316.09	7655.35	7818.01	9840.38	6802.92	6055.9	4756.7	9020.75	7881.71	8890.06	8542.95	8752.76	6783.74	6455.21	9773.05	9116.4	5422.26	7137.63	9662.54	8390.26	6658.13	6384.67	8616.61	7907.74	4944.87	7355.8	9225.65	8993.9	8846.86	5736.51	10139.2
	5422	5584.58	5620.77	6088.25	6086.41	5876.46	6586.34	4633.15	5687.83	6960.44	7302.44	4676.71	6294.18	7471.43	6939.57	4743.14	8788.21	6669.69	6299.13	7636.64	7799.44	9814.93	6784.03	6039.96	4746.86	9000.28	7866.75	8865.42	8521.81	8729.93	6763.52	6437.7	9749.38	9095.04	5409.15	7123.36	9643	8362.73	6641.09	6371.22	8596.49	7883.34	4932.37	7338.73	9204.32	8971.92	8819.28	5724.23	10121.3
	5410.37	5571.65	5607.23	6075.93	6071.67	5866.17	6570.63	4621.99	5673.19	6947.51	7284.9	4666.29	6280.02	7456.65	6923.64	4733.57	8766.53	6653.56	6282.23	7617.97	7780.92	9789.59	6765.23	6024.07	4737.06	8979.87	7851.81	8840.87	8500.75	8707.21	6743.41	6420.26	9725.73	9073.74	5396.09	7109.11	9623.53	8335.31	6624.12	6357.77	8576.44	7859.05	4919.93	7321.67	9183.06	8950.04	8791.81	5711.98	10103.4
	5398.76	5558.76	5593.73	6063.63	6056.99	5855.88	6554.97	4610.87	5658.62	6934.61	7267.43	4655.91	6265.9	7441.91	6907.77	4724.01	8744.93	6637.48	6265.41	7599.35	7762.45	9764.34	6746.5	6008.24	4727.3	8959.53	7836.89	8816.41	8479.78	8684.59	6723.38	6402.91	9702.12	9052.5	5383.1	7094.89	9604.1	8308.01	6607.22	6344.32	8556.45	7834.86	4907.54	7304.64	9161.87	8928.27	8764.44	5699.77	10085.6
	5387.2	5545.9	5580.29	6051.35	6042.37	5845.59	6539.38	4599.8	5644.11	6921.75	7250.02	4645.58	6251.82	7427.21	6891.95	4714.46	8723.42	6621.47	6248.66	7580.76	7744.03	9739.2	6727.84	5992.47	4717.58	8939.26	7821.99	8792.04	8458.9	8662.07	6703.44	6385.63	9678.53	9031.32	5370.16	7080.69	9584.74	8280.82	6590.39	6330.88	8536.54	7810.76	4895.21	7287.63	9140.76	8906.6	8737.18	5687.58	10067.9
	5375.66	5533.09	5566.88	6039.09	6027.81	5835.3	6523.84	4588.77	5629.66	6908.91	7232.68	4635.28	6237.78	7412.55	6876.19	4704.91	8702	6605.51	6231.99	7562.21	7725.66	9714.17	6709.27	5976.76	4707.9	8919.06	7807.11	8767.76	8438.12	8639.65	6683.6	6368.42	9654.98	9010.2	5357.27	7066.51	9565.43	8253.74	6573.62	6317.44	8516.69	7786.77	4882.94	7270.64	9119.73	8885.04	8710.02	5675.44	10050.2
	5364.16	5520.32	5553.53	6026.84	6013.3	5825.02	6508.36	4577.79	5615.27	6896.11	7215.39	4625.03	6223.78	7397.92	6860.49	4695.38	8680.66	6589.62	6215.39	7543.71	7707.35	9689.24	6690.77	5961.11	4698.27	8898.93	7792.25	8743.56	8417.41	8617.33	6663.85	6351.3	9631.45	8989.14	5344.45	7052.35	9546.18	8226.78	6556.92	6304	8496.9	7762.87	4870.72	7253.67	9098.77	8863.59	8682.98	5663.32	10032.6
	5352.7	5507.58	5540.22	6014.62	5998.86	5814.73	6492.94	4566.85	5600.95	6883.34	7198.17	4614.82	6209.82	7383.34	6844.84	4685.86	8659.4	6573.79	6198.86	7525.25	7689.08	9664.42	6672.35	5945.53	4688.67	8878.87	7777.4	8719.46	8396.8	8595.12	6644.19	6334.25	9607.96	8968.14	5331.68	7038.21	9526.98	8199.93	6540.3	6290.57	8477.19	7739.08	4858.56	7236.73	9077.89	8842.24	8656.04	5651.24	10015
	5341.27	5494.89	5526.96	6002.41	5984.47	5804.44	6477.58	4555.96	5586.69	6870.6	7181.02	4604.65	6195.91	7368.79	6829.25	4676.34	8638.23	6558.02	6182.4	7506.82	7670.87	9639.7	6654.01	5930	4679.12	8858.87	7762.58	8695.45	8376.28	8573.01	6624.62	6317.27	9584.5	8947.2	5318.98	7024.1	9507.84	8173.2	6523.74	6277.14	8457.54	7715.38	4846.46	7219.81	9057.09	8820.99	8629.21	5639.2	9997.51
	5329.88	5482.23	5513.75	5990.22	5970.14	5794.16	6462.28	4545.12	5572.49	6857.89	7163.92	4594.53	6182.04	7354.28	6813.71	4666.84	8617.15	6542.3	6166.02	7488.44	7652.71	9615.08	6635.74	5914.53	4669.6	8838.95	7747.78	8671.53	8355.84	8551	6605.14	6300.38	9561.07	8926.33	5306.32	7010.02	9488.75	8146.58	6507.25	6263.72	8437.96	7691.79	4834.41	7202.92	9036.36	8799.85	8602.49	5627.18	9980.05
	5318.52	5469.62	5500.59	5978.05	5955.87	5783.88	6447.03	4534.32	5558.36	6845.21	7146.89	4584.45	6168.21	7339.81	6798.24	4657.35	8596.15	6526.65	6149.71	7470.11	7634.59	9590.58	6617.55	5899.12	4660.13	8819.1	7733	8647.7	8335.5	8529.09	6585.76	6283.56	9537.68	8905.51	5293.73	6995.95	9469.73	8120.07	6490.83	6250.31	8418.45	7668.29	4822.42	7186.05	9015.71	8778.81	8575.88	5615.21	9962.64
	5307.19	5457.05	5487.47	5965.91	5941.66	5773.6	6431.85	4523.56	5544.29	6832.57	7129.92	4574.4	6154.42	7325.38	6782.82	4647.87	8575.24	6511.06	6133.48	7451.81	7616.54	9566.18	6599.44	5883.78	4650.7	8799.32	7718.24	8623.96	8315.24	8507.29	6566.47	6266.81	9514.32	8884.76	5281.19	6981.92	9450.76	8093.68	6474.47	6236.9	8399	7644.89	4810.49	7169.2	8995.14	8757.87	8549.37	5603.26	9945.29
	5295.9	5444.52	5474.4	5953.78	5927.5	5763.33	6416.72	4512.85	5530.28	6819.96	7113.02	4564.4	6140.68	7310.99	6767.45	4638.4	8554.41	6495.52	6117.31	7433.56	7598.53	9541.88	6581.41	5868.49	4641.31	8779.6	7703.5	8600.31	8295.07	8485.58	6547.27	6250.14	9490.99	8864.08	5268.71	6967.9	9431.84	8067.4	6458.18	6223.49	8379.63	7621.6	4798.61	7152.39	8974.64	8737.04	8522.98	5591.36	9928
	5284.65	5432.03	5461.37	5941.67	5913.41	5753.06	6401.65	4502.19	5516.33	6807.38	7096.18	4554.45	6126.98	7296.63	6752.15	4628.94	8533.67	6480.05	6101.22	7415.36	7580.58	9517.69	6563.46	5853.26	4631.96	8759.96	7688.78	8576.75	8274.99	8463.98	6528.16	6233.55	9467.7	8843.45	5256.29	6953.91	9412.99	8041.24	6441.96	6210.1	8360.32	7598.4	4786.78	7135.6	8954.21	8716.31	8496.69	5579.48	9910.76
	5273.43	5419.58	5448.4	5929.59	5899.37	5742.79	6386.64	4491.57	5502.44	6794.83	7079.4	4544.53	6113.32	7282.32	6736.9	4619.49	8513.02	6464.63	6085.21	7397.19	7562.67	9493.61	6545.59	5838.1	4622.65	8740.39	7674.08	8553.28	8255	8442.48	6509.14	6217.03	9444.45	8822.89	5243.92	6939.95	9394.19	8015.19	6425.81	6196.71	8341.08	7575.3	4775.02	7118.83	8933.87	8695.68	8470.51	5567.64	9893.58
	5262.24	5407.17	5435.47	5917.52	5885.39	5732.53	6371.68	4481	5488.62	6782.32	7062.69	4534.65	6099.7	7268.04	6721.71	4610.05	8492.45	6449.28	6069.26	7379.07	7544.82	9469.63	6527.79	5822.99	4613.39	8720.89	7659.41	8529.9	8235.09	8421.08	6490.21	6200.59	9421.23	8802.39	5231.61	6926.01	9375.45	7989.25	6409.73	6183.33	8321.91	7552.31	4763.3	7102.1	8913.6	8675.16	8444.45	5555.84	9876.46
	5251.09	5394.8	5422.59	5905.48	5871.47	5722.27	6356.79	4470.47	5474.86	6769.83	7046.04	4524.82	6086.12	7253.81	6706.57	4600.63	8471.96	6433.98	6053.39	7361	7527.03	9445.77	6510.07	5807.94	4604.16	8701.45	7644.75	8506.61	8215.28	8399.78	6471.38	6184.23	9398.05	8781.95	5219.36	6912.09	9356.77	7963.43	6393.71	6169.95	8302.81	7529.41	4751.65	7085.39	8893.41	8654.74	8418.49	5544.07	9859.39
	5239.98	5382.47	5409.76	5893.46	5857.61	5712.01	6341.95	4459.99	5461.16	6757.38	7029.46	4515.03	6072.59	7239.62	6691.5	4591.21	8451.56	6418.75	6037.59	7342.97	7509.28	9422	6492.43	5792.96	4594.97	8682.09	7630.12	8483.41	8195.55	8378.58	6452.64	6167.94	9374.91	8761.58	5207.16	6898.2	9338.14	7937.72	6377.76	6156.59	8283.77	7506.61	4740.04	7068.71	8873.29	8634.42	8392.64	5532.33	9842.38
	5228.9	5370.19	5396.98	5881.46	5843.81	5701.76	6327.17	4449.55	5447.52	6744.96	7012.94	4505.27	6059.1	7225.46	6676.48	4581.81	8431.25	6403.57	6021.86	7324.99	7491.59	9398.35	6474.87	5778.03	4585.82	8662.8	7615.51	8460.3	8175.91	8357.48	6433.98	6151.72	9351.8	8741.27	5195.02	6884.34	9319.58	7912.12	6361.88	6143.23	8264.81	7483.91	4728.5	7052.06	8853.25	8614.2	8366.9	5520.63	9825.43
	5217.86	5357.95	5384.24	5869.49	5830.06	5691.52	6312.44	4439.16	5433.95	6732.58	6996.48	4495.56	6045.65	7211.35	6661.51	4572.42	8411.02	6388.46	6006.2	7307.05	7473.95	9374.8	6457.39	5763.16	4576.71	8643.58	7600.92	8437.28	8156.36	8336.49	6415.42	6135.59	9328.73	8721.03	5182.93	6870.5	9301.07	7886.64	6346.06	6129.88	8245.91	7461.31	4717.01	7035.44	8833.29	8594.09	8341.27	5508.97	9808.54
	5206.85	5345.75	5371.55	5857.53	5816.37	5681.28	6297.78	4428.81	5420.44	6720.22	6980.09	4485.89	6032.24	7197.27	6646.61	4563.05	8390.88	6373.4	5990.62	7289.16	7456.36	9351.37	6439.98	5748.36	4567.64	8624.43	7586.35	8414.35	8136.89	8315.59	6396.95	6119.52	9305.71	8700.85	5170.9	6856.69	9282.62	7861.27	6330.31	6116.54	8227.09	7438.81	4705.57	7018.85	8813.4	8574.07	8315.75	5497.34	9791.71
	5195.88	5333.59	5358.91	5845.6	5802.75	5671.04	6283.17	4418.5	5406.99	6707.9	6963.77	4476.27	6018.88	7183.24	6631.76	4553.69	8370.83	6358.4	5975.11	7271.31	7438.83	9328.04	6422.66	5733.61	4558.61	8605.35	7571.81	8391.51	8117.52	8294.79	6378.58	6103.54	9282.72	8680.73	5158.92	6842.91	9264.23	7836.01	6314.63	6103.21	8208.33	7416.41	4694.19	7002.29	8793.59	8554.16	8290.33	5485.74	9774.94
	5184.94	5321.47	5346.31	5833.7	5789.18	5660.81	6268.61	4408.25	5393.6	6695.61	6947.51	4466.68	6005.56	7169.24	6616.97	4544.34	8350.86	6343.46	5959.67	7253.51	7421.35	9304.81	6405.41	5718.92	4549.62	8586.35	7557.29	8368.76	8098.23	8274.1	6360.29	6087.62	9259.77	8660.68	5147	6829.15	9245.89	7810.87	6299.02	6089.89	8189.64	7394.11	4682.86	6985.76	8773.85	8534.34	8265.03	5474.18	9758.22
	5174.04	5309.39	5333.77	5821.81	5775.66	5650.59	6254.12	4398.03	5380.27	6683.36	6931.31	4457.13	5992.28	7155.29	6602.24	4535	8330.97	6328.58	5944.3	7235.76	7403.92	9281.7	6388.25	5704.29	4540.67	8567.41	7542.79	8346.1	8079.03	8253.5	6342.09	6071.79	9236.86	8640.7	5135.14	6815.42	9227.62	7785.84	6283.47	6076.59	8171.02	7371.9	4671.59	6969.26	8754.2	8514.63	8239.84	5462.66	9741.57
	5163.17	5297.36	5321.27	5809.96	5762.21	5640.38	6239.68	4387.86	5367.01	6671.13	6915.18	4447.63	5979.05	7141.38	6587.57	4525.68	8311.17	6313.76	5929.01	7218.06	7386.54	9258.69	6371.16	5689.73	4531.76	8548.55	7528.32	8323.53	8059.92	8233.01	6323.99	6056.03	9213.99	8620.78	5123.33	6801.72	9209.41	7760.93	6267.98	6063.29	8152.47	7349.8	4660.37	6952.8	8734.62	8495.02	8214.76	5451.17	9724.97
	5152.34	5285.37	5308.82	5798.12	5748.81	5630.17	6225.3	4377.74	5353.81	6658.94	6899.12	4438.16	5965.85	7127.51	6572.95	4516.37	8291.46	6298.99	5913.78	7200.4	7369.22	9235.79	6354.15	5675.22	4522.89	8529.75	7513.87	8301.06	8040.89	8212.62	6305.97	6040.34	9191.17	8600.93	5111.57	6788.04	9191.25	7736.13	6252.57	6050	8133.99	7327.79	4649.21	6936.36	8715.11	8475.51	8189.79	5439.72	9708.44
	5141.55	5273.42	5296.42	5786.31	5735.48	5619.97	6210.97	4367.66	5340.66	6646.79	6883.11	4428.73	5952.7	7113.68	6558.4	4507.07	8271.84	6284.29	5898.63	7182.79	7351.95	9213.01	6337.22	5660.77	4514.05	8511.03	7499.44	8278.67	8021.96	8192.32	6288.05	6024.73	9168.39	8581.14	5099.87	6774.4	9173.16	7711.44	6237.21	6036.72	8115.58	7305.89	4638.1	6919.96	8695.69	8456.1	8164.93	5428.3	9691.96
	5130.79	5261.52	5284.07	5774.53	5722.2	5609.78	6196.71	4357.62	5327.59	6634.66	6867.18	4419.35	5939.59	7099.89	6543.89	4497.79	8252.3	6269.65	5883.55	7165.23	7334.73	9190.33	6320.37	5646.38	4505.26	8492.38	7485.03	8256.37	8003.11	8172.13	6270.22	6009.19	9145.65	8561.42	5088.23	6760.78	9155.12	7686.86	6221.93	6023.46	8097.24	7284.08	4627.05	6903.59	8676.34	8436.78	8140.18	5416.92	9675.55
	5120.07	5249.65	5271.76	5762.77	5708.98	5599.6	6182.49	4347.63	5314.57	6622.57	6851.31	4410.01	5926.53	7086.14	6529.45	4488.52	8232.84	6255.06	5868.54	7147.72	7317.57	9167.75	6303.6	5632.05	4496.5	8473.8	7470.65	8234.16	7984.34	8152.03	6252.48	5993.73	9122.95	8541.76	5076.64	6747.19	9137.14	7662.4	6206.71	6010.2	8078.96	7262.37	4616.05	6887.25	8657.06	8417.57	8115.54	5405.57	9659.2
	5109.38	5237.83	5259.5	5751.03	5695.82	5589.42	6168.34	4337.69	5301.61	6610.51	6835.51	4400.7	5913.5	7072.43	6515.07	4479.27	8213.47	6240.53	5853.6	7130.25	7300.46	9145.29	6286.91	5617.78	4487.79	8455.29	7456.3	8212.05	7965.67	8132.03	6234.83	5978.35	9100.3	8522.17	5065.1	6733.62	9119.23	7638.05	6191.56	5996.96	8060.76	7240.76	4605.1	6870.95	8637.87	8398.45	8091.01	5394.26	9642.9
	5098.73	5226.05	5247.29	5739.32	5682.71	5579.25	6154.24	4327.78	5288.72	6598.49	6819.77	4391.44	5900.52	7058.76	6500.74	4470.03	8194.19	6226.06	5838.74	7112.84	7283.41	9122.94	6270.29	5603.57	4479.11	8436.85	7441.96	8190.02	7947.08	8112.14	6217.27	5963.03	9077.69	8502.65	5053.62	6720.09	9101.37	7613.81	6176.47	5983.73	8042.63	7219.25	4594.21	6854.68	8618.75	8379.44	8066.59	5382.99	9626.67
	5088.11	5214.32	5235.13	5727.64	5669.67	5569.09	6140.19	4317.93	5275.89	6586.49	6804.09	4382.21	5887.59	7045.14	6486.47	4460.81	8175	6211.65	5823.94	7095.47	7266.4	9100.7	6253.76	5589.42	4470.47	8418.49	7427.66	8168.09	7928.58	8092.34	6199.8	5947.8	9055.12	8483.2	5042.19	6706.58	9083.57	7589.69	6161.44	5970.52	8024.57	7197.84	4583.37	6838.45	8599.71	8360.52	8042.28	5371.75	9610.51
	5077.53	5202.63	5223.02	5715.98	5656.68	5558.95	6126.21	4308.11	5263.12	6574.54	6788.49	4373.03	5874.69	7031.56	6472.26	4451.6	8155.89	6197.3	5809.22	7078.16	7249.46	9078.56	6237.31	5575.33	4461.87	8400.19	7413.37	8146.24	7910.17	8072.64	6182.42	5932.63	9032.6	8463.81	5030.81	6693.11	9065.84	7565.67	6146.49	5957.32	8006.57	7176.53	4572.59	6822.25	8580.74	8341.7	8018.08	5360.55	9594.4
	5066.99	5190.98	5210.95	5704.36	5643.75	5548.81	6112.28	4298.34	5250.41	6562.61	6772.95	4363.89	5861.84	7018.01	6458.11	4442.41	8136.86	6183	5794.57	7060.89	7232.56	9056.54	6220.93	5561.3	4453.3	8381.97	7399.11	8124.48	7891.85	8053.04	6165.13	5917.55	9010.13	8444.49	5019.49	6679.66	9048.16	7541.77	6131.59	5944.13	7988.65	7155.31	4561.86	6806.09	8561.85	8322.98	7994	5349.38	9578.36
	5056.48	5179.37	5198.94	5692.75	5630.88	5538.68	6098.4	4288.62	5237.76	6550.72	6757.47	4354.78	5849.03	7004.51	6444.02	4433.23	8117.93	6168.77	5779.99	7043.68	7215.72	9034.62	6204.64	5547.33	4444.78	8363.82	7384.88	8102.82	7873.61	8033.54	6147.94	5902.53	8987.7	8425.23	5008.22	6666.24	9030.55	7517.99	6116.76	5930.95	7970.8	7134.2	4551.18	6789.96	8543.04	8304.36	7970.02	5338.25	9562.37
	5046.01	5167.81	5186.97	5681.18	5618.07	5528.55	6084.58	4278.94	5225.17	6538.86	6742.06	4345.72	5836.26	6991.06	6429.98	4424.07	8099.07	6154.59	5765.48	7026.51	7198.93	9012.82	6188.42	5533.42	4436.29	8345.74	7370.67	8081.24	7855.46	8014.14	6130.83	5887.59	8965.32	8406.05	4997.01	6652.85	9012.99	7494.31	6102	5917.79	7953.02	7113.18	4540.55	6773.87	8524.3	8285.83	7946.16	5327.16	9546.46
	5035.58	5156.29	5175.05	5669.63	5605.31	5518.44	6070.82	4269.3	5212.65	6527.03	6726.72	4336.69	5823.54	6977.64	6416	4414.92	8080.31	6140.47	5751.04	7009.4	7182.2	8991.13	6172.29	5519.57	4427.84	8327.74	7356.49	8059.76	7837.39	7994.84	6113.81	5872.73	8942.99	8386.93	4985.85	6639.49	8995.5	7470.75	6087.3	5904.65	7935.31	7092.26	4529.98	6757.82	8505.65	8267.4	7922.4	5316.1	9530.6
	5025.18	5144.82	5163.17	5658.11	5592.61	5508.35	6057.11	4259.71	5200.18	6515.24	6711.44	4327.71	5810.85	6964.27	6402.08	4405.79	8061.63	6126.41	5736.67	6992.33	7165.52	8969.54	6156.23	5505.77	4419.43	8309.8	7342.33	8038.36	7819.41	7975.64	6096.88	5857.94	8920.7	8367.88	4974.74	6626.16	8978.06	7447.3	6072.67	5891.51	7917.67	7071.44	4519.47	6741.8	8487.06	8249.07	7898.76	5305.08	9514.81
	5014.81	5133.39	5151.35	5646.61	5579.97	5498.26	6043.45	4250.16	5187.78	6503.48	6696.23	4318.77	5798.22	6950.93	6388.22	4396.68	8043.03	6112.4	5722.37	6975.32	7148.89	8948.07	6140.25	5492.04	4411.05	8291.94	7328.2	8017.06	7801.52	7956.53	6080.05	5843.22	8898.46	8348.9	4963.69	6612.86	8960.69	7423.96	6058.1	5878.4	7900.1	7050.71	4509	6725.82	8468.56	8230.84	7875.22	5294.1	9499.08
	5004.49	5122	5139.57	5635.15	5567.39	5488.18	6029.86	4240.66	5175.44	6491.76	6681.09	4309.86	5785.62	6937.64	6374.42	4387.58	8024.53	6098.46	5708.14	6958.36	7132.32	8926.7	6124.36	5478.36	4402.72	8274.15	7314.09	7995.84	7783.72	7937.52	6063.3	5828.58	8876.27	8329.99	4952.68	6599.6	8943.38	7400.74	6043.59	5865.3	7882.6	7030.09	4498.59	6709.87	8450.13	8212.7	7851.8	5283.15	9483.42
	4994.2	5110.66	5127.85	5623.71	5554.87	5478.11	6016.31	4231.2	5163.15	6480.07	6666.01	4300.99	5773.07	6924.4	6360.67	4378.5	8006.11	6084.57	5693.99	6941.45	7115.81	8905.45	6108.54	5464.74	4394.42	8256.43	7300.01	7974.71	7766	7918.61	6046.64	5814.01	8854.13	8311.14	4941.74	6586.36	8926.13	7377.62	6029.15	5852.21	7865.17	7009.56	4488.23	6693.97	8431.78	8194.66	7828.49	5272.24	9467.81
	4983.94	5099.36	5116.17	5612.3	5542.41	5468.06	6002.82	4221.78	5150.94	6468.41	6651	4292.17	5760.55	6911.19	6346.99	4369.44	7987.77	6070.74	5679.9	6924.59	7099.34	8884.31	6092.8	5451.19	4386.16	8238.79	7285.95	7953.68	7748.37	7899.8	6030.08	5799.51	8832.04	8292.37	4930.84	6573.15	8908.94	7354.62	6014.77	5839.14	7847.81	6989.13	4477.92	6678.1	8413.51	8176.72	7805.29	5261.37	9452.28
	4973.73	5088.1	5104.54	5600.92	5530	5458.01	5989.39	4212.41	5138.78	6456.79	6636.06	4283.38	5748.09	6898.03	6333.36	4360.39	7969.52	6056.96	5665.88	6907.79	7082.93	8863.28	6077.15	5437.69	4377.93	8221.22	7271.92	7932.73	7730.83	7881.09	6013.6	5785.09	8810	8273.66	4919.99	6559.97	8891.81	7331.73	6000.46	5826.09	7830.52	6968.8	4467.67	6662.27	8395.31	8158.87	7782.2	5250.53	9436.81
	4963.54	5076.89	5092.95	5589.57	5517.65	5447.98	5976.01	4203.08	5126.68	6445.2	6621.18	4274.63	5735.66	6884.91	6319.79	4351.36	7951.36	6043.25	5651.94	6891.03	7066.58	8842.35	6061.57	5424.25	4369.75	8203.72	7257.92	7911.88	7713.37	7862.47	5997.21	5770.74	8788	8255.02	4909.2	6546.83	8874.74	7308.95	5986.21	5813.05	7813.3	6948.56	4457.47	6646.48	8377.19	8141.11	7759.22	5239.73	9421.4
	4953.4	5065.72	5081.42	5578.25	5505.36	5437.97	5962.69	4193.79	5114.64	6433.64	6606.37	4265.92	5723.28	6871.83	6306.28	4342.35	7933.28	6029.59	5638.06	6874.33	7050.28	8821.54	6046.07	5410.87	4361.6	8186.29	7243.94	7891.11	7696	7843.95	5980.91	5756.46	8766.06	8236.45	4898.46	6533.72	8857.74	7286.28	5972.02	5800.03	7796.15	6928.42	4447.32	6630.73	8359.15	8123.45	7736.36	5228.96	9406.06
	4943.29	5054.6	5069.93	5566.96	5493.13	5427.96	5949.42	4184.55	5102.66	6422.12	6591.62	4257.25	5710.94	6858.8	6292.82	4333.35	7915.29	6015.99	5624.26	6857.69	7034.03	8800.84	6030.65	5397.55	4353.48	8168.93	7229.99	7870.44	7678.72	7825.53	5964.7	5742.26	8744.17	8217.95	4887.78	6520.64	8840.79	7263.72	5957.9	5787.03	7779.08	6908.38	4437.23	6615.02	8341.18	8105.89	7713.6	5218.23	9390.78
	4933.22	5043.52	5058.49	5555.69	5480.95	5417.97	5936.21	4175.35	5090.75	6410.63	6576.94	4248.62	5698.64	6845.81	6279.43	4324.37	7897.38	6002.44	5610.52	6841.09	7017.84	8780.25	6015.31	5384.28	4345.41	8151.65	7216.07	7849.85	7661.52	7807.2	5948.58	5728.13	8722.33	8199.52	4877.14	6507.59	8823.91	7241.28	5943.84	5774.04	7762.07	6888.44	4427.18	6599.35	8323.29	8088.42	7690.95	5207.54	9375.56
	4923.18	5032.48	5047.1	5544.46	5468.83	5407.99	5923.05	4166.19	5078.89	6399.17	6562.33	4240.02	5686.39	6832.86	6266.09	4315.42	7879.56	5988.96	5596.85	6824.55	7001.7	8759.77	6000.05	5371.08	4337.37	8134.44	7202.17	7829.35	7644.41	7788.97	5932.55	5714.08	8700.54	8181.16	4866.56	6494.57	8807.09	7218.94	5929.85	5761.08	7745.14	6868.59	4417.19	6583.73	8305.48	8071.05	7668.42	5196.89	9360.42
	4913.18	5021.49	5035.76	5533.25	5456.77	5398.02	5909.94	4157.08	5067.09	6387.75	6547.79	4231.47	5674.18	6819.95	6252.81	4306.48	7861.82	5975.53	5583.25	6808.06	6985.62	8739.4	5984.87	5357.93	4329.37	8117.3	7188.3	7808.95	7627.38	7770.84	5916.61	5700.09	8678.81	8162.87	4856.02	6481.58	8790.32	7196.72	5915.92	5748.13	7728.27	6848.84	4407.25	6568.14	8287.74	8053.77	7645.99	5186.27	9345.33
	4903.22	5010.54	5024.47	5522.08	5444.77	5388.07	5896.89	4148.01	5055.35	6376.36	6533.31	4222.95	5662.01	6807.09	6239.59	4297.56	7844.17	5962.15	5569.72	6791.63	6969.59	8719.14	5969.76	5344.85	4321.4	8100.23	7174.46	7788.63	7610.44	7752.8	5900.75	5686.18	8657.12	8144.65	4845.54	6468.63	8773.62	7174.61	5902.05	5735.2	7711.48	6829.19	4397.36	6552.59	8270.09	8036.59	7623.68	5175.7	9330.31
	4893.29	4999.64	5013.22	5510.94	5432.82	5378.13	5883.89	4138.98	5043.67	6365	6518.9	4214.47	5649.88	6794.27	6226.42	4288.66	7826.61	5948.84	5556.26	6775.24	6953.62	8698.99	5954.74	5331.82	4313.47	8083.24	7160.64	7768.41	7593.59	7734.86	5884.98	5672.34	8635.49	8126.5	4835.11	6455.71	8756.98	7152.6	5888.25	5722.29	7694.76	6809.63	4387.52	6537.09	8252.51	8019.5	7601.47	5165.16	9315.35
	4883.4	4988.78	5002.03	5499.82	5420.93	5368.2	5870.95	4130	5032.05	6353.68	6504.55	4206.03	5637.8	6781.49	6213.32	4279.77	7809.12	5935.58	5542.87	6758.92	6937.7	8678.95	5939.8	5318.85	4305.57	8066.32	7146.85	7748.27	7576.82	7717.01	5869.31	5658.57	8613.91	8108.42	4824.73	6442.83	8740.4	7130.71	5874.52	5709.4	7678.11	6790.17	4377.74	6521.63	8235	8002.5	7579.37	5154.65	9300.46
	4873.55	4977.97	4990.88	5488.74	5409.1	5358.29	5858.06	4121.06	5020.49	6342.39	6490.27	4197.63	5625.76	6768.76	6200.27	4270.91	7791.73	5922.37	5529.54	6742.64	6921.84	8659.02	5924.93	5305.94	4297.72	8049.47	7133.09	7728.22	7560.14	7699.25	5853.72	5644.88	8592.39	8090.4	4814.41	6429.97	8723.89	7108.93	5860.84	5696.54	7661.53	6770.8	4368	6506.21	8217.58	7985.59	7557.39	5144.19	9285.63
	4863.73	4967.2	4979.78	5477.68	5397.32	5348.39	5845.22	4112.16	5008.99	6331.13	6476.06	4189.27	5613.76	6756.07	6187.28	4262.07	7774.42	5909.23	5516.28	6726.42	6906.03	8639.2	5910.14	5293.08	4289.89	8032.69	7119.36	7708.26	7543.54	7681.59	5838.21	5631.25	8570.92	8072.46	4804.13	6417.15	8707.43	7087.26	5847.23	5683.69	7645.02	6751.53	4358.32	6490.83	8200.23	7968.78	7535.51	5133.76	9270.86
	4853.95	4956.47	4968.72	5466.66	5385.6	5338.51	5832.44	4103.3	4997.54	6319.91	6461.92	4180.94	5601.81	6743.42	6174.34	4253.25	7757.19	5896.13	5503.09	6710.25	6890.27	8619.49	5895.43	5280.29	4282.11	8015.99	7105.65	7688.4	7527.03	7664.03	5822.8	5617.7	8549.51	8054.59	4793.9	6404.37	8691.03	7065.7	5833.69	5670.86	7628.58	6732.36	4348.69	6475.5	8182.95	7952.07	7513.74	5123.37	9256.16
	4844.2	4945.79	4957.72	5455.66	5373.94	5328.64	5819.71	4094.49	4986.15	6308.72	6447.84	4172.65	5589.9	6730.82	6161.47	4244.45	7740.04	5883.1	5489.97	6694.14	6874.57	8599.89	5880.8	5267.55	4274.35	7999.36	7091.97	7668.62	7510.61	7646.56	5807.47	5604.22	8528.14	8036.79	4783.73	6391.62	8674.69	7044.25	5820.21	5658.06	7612.21	6713.28	4339.11	6460.21	8165.76	7935.44	7492.08	5113.01	9241.52
	4834.49	4935.16	4946.76	5444.7	5362.34	5318.79	5807.04	4085.71	4974.82	6297.56	6433.82	4164.4	5578.03	6718.26	6148.65	4235.67	7722.98	5870.12	5476.91	6678.08	6858.93	8580.4	5866.24	5254.87	4266.64	7982.8	7078.32	7648.93	7494.27	7629.18	5792.23	5590.81	8506.84	8019.06	4773.6	6378.9	8658.42	7022.91	5806.79	5645.28	7595.91	6694.3	4329.58	6444.97	8148.64	7918.91	7470.53	5102.7	9226.94
	4824.82	4924.57	4935.85	5433.77	5350.79	5308.95	5794.42	4076.98	4963.55	6286.44	6419.88	4156.19	5566.2	6705.74	6135.88	4226.92	7706.01	5857.2	5463.92	6662.08	6843.34	8561.02	5851.77	5242.25	4258.96	7966.32	7064.7	7629.33	7478.02	7611.89	5777.08	5577.47	8485.59	8001.4	4763.53	6366.22	8642.2	7001.68	5793.44	5632.52	7579.68	6675.41	4320.1	6429.77	8131.6	7902.47	7449.09	5092.42	9212.43
	4815.18	4914.02	4924.99	5422.87	5339.29	5299.13	5781.85	4068.29	4952.34	6275.35	6406	4148.01	5554.42	6693.27	6123.18	4218.18	7689.12	5844.33	5451	6646.13	6827.8	8541.75	5837.37	5229.69	4251.31	7949.9	7051.11	7609.82	7461.85	7594.7	5762.01	5564.2	8464.39	7983.81	4753.51	6353.57	8626.04	6980.56	5780.15	5619.78	7563.53	6656.62	4310.67	6414.61	8114.64	7886.12	7427.76	5082.18	9197.99
	4805.58	4903.52	4914.18	5412	5327.86	5289.32	5769.33	4059.64	4941.18	6264.29	6392.18	4139.87	5542.68	6680.84	6110.53	4209.47	7672.31	5831.52	5438.14	6630.23	6812.32	8522.58	5823.05	5217.18	4243.7	7933.56	7037.54	7590.4	7445.77	7577.59	5747.03	5551.01	8443.26	7966.28	4743.53	6340.96	8609.95	6959.54	5766.93	5607.07	7547.44	6637.92	4301.3	6399.5	8097.75	7869.86	7406.54	5071.98	9183.6
	4796.02	4893.06	4903.41	5401.16	5316.47	5279.53	5756.87	4051.04	4930.08	6253.26	6378.43	4131.77	5530.99	6668.45	6097.94	4200.78	7655.58	5818.76	5425.35	6614.39	6796.9	8503.53	5808.81	5204.73	4236.13	7917.3	7024	7571.07	7429.77	7560.58	5732.14	5537.88	8422.17	7948.83	4733.61	6328.38	8593.91	6938.64	5753.77	5594.38	7531.43	6619.32	4291.97	6384.44	8080.95	7853.69	7385.42	5061.82	9169.28
	4786.49	4882.65	4892.7	5390.35	5305.15	5269.76	5744.46	4042.47	4919.04	6242.27	6364.75	4123.71	5519.33	6656.11	6085.41	4192.11	7638.94	5806.06	5412.62	6598.6	6781.53	8484.58	5794.64	5192.34	4228.59	7901.1	7010.49	7551.83	7413.86	7543.67	5717.33	5524.82	8401.15	7931.46	4723.73	6315.84	8577.93	6917.85	5740.67	5581.72	7515.48	6600.81	4282.69	6369.42	8064.21	7837.62	7364.42	5051.7	9155.02
	4777	4872.28	4882.03	5379.57	5293.88	5260	5732.11	4033.95	4908.05	6231.3	6351.14	4115.68	5507.72	6643.81	6072.93	4183.46	7622.38	5793.42	5399.96	6582.87	6766.21	8465.75	5780.55	5180.01	4221.08	7884.98	6997.01	7532.68	7398.03	7526.84	5702.61	5511.84	8380.18	7914.15	4713.91	6303.33	8562.02	6897.17	5727.64	5569.08	7499.61	6582.4	4273.47	6354.45	8047.56	7821.64	7343.52	5041.61	9140.82
	4767.54	4861.96	4871.4	5368.82	5282.67	5250.26	5719.81	4025.47	4897.12	6220.38	6337.59	4107.69	5496.16	6631.55	6060.51	4174.84	7605.91	5780.83	5387.36	6567.19	6750.96	8447.02	5766.54	5167.74	4213.61	7868.93	6983.56	7513.62	7382.29	7510.1	5687.97	5498.92	8359.27	7896.91	4704.13	6290.86	8546.16	6876.59	5714.68	5556.46	7483.81	6564.08	4264.29	6339.52	8030.99	7805.74	7322.73	5031.57	9126.69
	4758.12	4851.68	4860.83	5358.11	5271.51	5240.53	5707.55	4017.03	4886.25	6209.48	6324.1	4099.73	5484.63	6619.34	6048.15	4166.24	7589.52	5768.29	5374.83	6551.57	6735.75	8428.4	5752.6	5155.52	4206.17	7852.95	6970.13	7494.65	7366.64	7493.46	5673.42	5486.07	8338.42	7879.74	4694.4	6278.43	8530.36	6856.12	5701.77	5543.87	7468.07	6545.86	4255.17	6324.65	8014.49	7789.94	7302.04	5021.56	9112.62
	4748.74	4841.45	4850.3	5347.43	5260.41	5230.82	5695.36	4008.63	4875.43	6198.61	6310.69	4091.81	5473.15	6607.17	6035.84	4157.66	7573.21	5755.81	5362.37	6536	6720.6	8409.89	5738.75	5143.36	4198.77	7837.05	6956.74	7475.76	7351.07	7476.9	5658.96	5473.3	8317.63	7862.64	4684.73	6266.03	8514.62	6835.77	5688.94	5531.31	7452.41	6527.72	4246.09	6309.81	7998.07	7774.23	7281.47	5011.59	9098.62
	4739.39	4831.26	4839.83	5336.77	5249.36	5221.13	5683.21	4000.27	4864.67	6187.78	6297.33	4083.93	5461.71	6595.04	6023.59	4149.11	7556.98	5743.39	5349.97	6520.49	6705.51	8391.49	5724.97	5131.26	4191.4	7821.22	6943.37	7456.97	7335.58	7460.44	5644.58	5460.59	8296.89	7845.62	4675.1	6253.67	8498.94	6815.52	5676.16	5518.77	7436.82	6509.69	4237.06	6295.03	7981.72	7758.61	7261	5001.66	9084.67
	4730.08	4821.11	4829.4	5326.15	5238.37	5211.46	5671.12	3991.95	4853.96	6176.98	6284.05	4076.09	5450.32	6582.96	6011.39	4140.58	7540.84	5731.02	5337.63	6505.04	6690.47	8373.19	5711.26	5119.21	4184.07	7805.46	6930.03	7438.26	7320.18	7444.06	5630.29	5447.95	8276.21	7828.66	4665.52	6241.34	8483.33	6795.38	5663.45	5506.26	7421.3	6491.74	4228.09	6280.3	7965.45	7743.07	7240.64	4991.77	9070.79
	4720.81	4811.01	4819.01	5315.57	5227.43	5201.8	5659.08	3983.67	4843.31	6166.22	6270.83	4068.28	5438.96	6570.93	5999.26	4132.07	7524.78	5718.7	5325.36	6489.64	6675.49	8355.01	5697.63	5107.22	4176.77	7789.77	6916.72	7419.65	7304.87	7427.78	5616.08	5435.38	8255.6	7811.78	4655.99	6229.06	8467.77	6775.35	5650.81	5493.77	7405.85	6473.89	4219.16	6265.61	7949.27	7727.63	7220.39	4981.91	9056.98
	4711.57	4800.96	4808.68	5305.01	5216.55	5192.16	5647.09	3975.43	4832.71	6155.48	6257.68	4060.51	5427.65	6558.93	5987.18	4123.59	7508.8	5706.44	5313.15	6474.29	6660.56	8336.93	5684.08	5095.29	4169.5	7774.16	6903.44	7401.12	7289.64	7411.58	5601.96	5422.88	8235.04	7794.97	4646.51	6216.8	8452.27	6755.42	5638.23	5481.31	7390.47	6456.13	4210.28	6250.97	7933.15	7712.28	7200.24	4972.1	9043.22
	4702.37	4790.95	4798.39	5294.49	5205.72	5182.54	5635.15	3967.24	4822.17	6144.78	6244.59	4052.77	5416.39	6546.98	5975.15	4115.14	7492.9	5694.23	5301.01	6459	6645.68	8318.96	5670.61	5083.42	4162.27	7758.62	6890.19	7382.68	7274.49	7395.47	5587.92	5410.45	8214.54	7778.23	4637.07	6204.59	8436.82	6735.61	5625.71	5468.88	7375.17	6438.47	4201.46	6236.38	7917.12	7697.01	7180.2	4962.32	9029.53
	4693.2	4780.99	4788.15	5284	5194.95	5172.93	5623.27	3959.08	4811.69	6134.11	6231.57	4045.07	5405.16	6535.08	5963.18	4106.71	7477.09	5682.08	5288.92	6443.77	6630.87	8301.1	5657.21	5071.6	4155.07	7743.15	6876.97	7364.33	7259.43	7379.45	5573.97	5398.09	8194.1	7761.55	4627.69	6192.41	8421.44	6715.9	5613.26	5456.48	7359.93	6420.9	4192.68	6221.84	7901.16	7681.84	7160.27	4952.59	9015.9
	4684.08	4771.07	4777.96	5273.54	5184.24	5163.35	5611.44	3950.96	4801.25	6123.47	6218.62	4037.4	5393.98	6523.22	5951.27	4098.3	7461.35	5669.98	5276.91	6428.59	6616.11	8283.35	5643.89	5059.84	4147.9	7727.76	6863.78	7346.07	7244.45	7363.52	5560.1	5385.79	8173.72	7744.96	4618.35	6180.28	8406.12	6696.3	5600.88	5444.1	7344.76	6403.42	4183.95	6207.35	7885.28	7666.75	7140.45	4942.89	9002.33
	4674.98	4761.19	4767.81	5263.11	5173.58	5153.78	5599.66	3942.89	4790.88	6112.86	6205.73	4029.77	5382.85	6511.4	5939.41	4089.92	7445.7	5657.94	5264.95	6413.47	6601.4	8265.71	5630.64	5048.14	4140.77	7712.44	6850.62	7327.9	7229.56	7347.68	5546.31	5373.57	8153.4	7728.43	4609.06	6168.17	8390.86	6676.8	5588.55	5431.76	7329.67	6386.03	4175.27	6192.91	7869.48	7651.75	7120.73	4933.23	8988.82
	4665.93	4751.37	4757.72	5252.72	5162.97	5144.23	5587.93	3934.85	4780.55	6102.29	6192.9	4022.18	5371.75	6499.62	5927.61	4081.57	7430.13	5645.95	5253.06	6398.4	6586.75	8248.17	5617.47	5036.49	4133.67	7697.19	6837.49	7309.82	7214.75	7331.93	5532.61	5361.41	8133.15	7711.97	4599.82	6156.11	8375.65	6657.42	5576.29	5419.44	7314.64	6368.74	4166.64	6178.51	7853.76	7636.84	7101.11	4923.61	8975.38
	4656.9	4741.58	4747.67	5242.35	5152.42	5134.7	5576.25	3926.85	4770.28	6091.74	6180.15	4014.62	5360.7	6487.89	5915.87	4073.24	7414.64	5634.01	5241.23	6383.39	6572.15	8230.74	5604.37	5024.9	4126.61	7682.01	6824.39	7291.82	7200.03	7316.26	5518.99	5349.32	8112.95	7695.59	4590.63	6144.09	8360.5	6638.14	5564.1	5407.15	7299.68	6351.54	4158.05	6164.17	7838.11	7622.02	7081.61	4914.04	8962
	4647.92	4731.84	4737.67	5232.02	5141.92	5125.19	5564.63	3918.9	4760.07	6081.23	6167.46	4007.1	5349.69	6476.21	5904.18	4064.94	7399.24	5622.13	5229.46	6368.44	6557.61	8213.42	5591.35	5013.37	4119.58	7666.91	6811.32	7273.92	7185.39	7300.68	5505.46	5337.3	8092.82	7679.27	4581.49	6132.1	8345.42	6618.97	5551.97	5394.89	7284.8	6334.43	4149.52	6149.88	7822.54	7607.28	7062.21	4904.5	8948.68
	4638.97	4722.15	4727.71	5221.73	5131.47	5115.7	5553.05	3910.98	4749.91	6070.75	6154.83	3999.61	5338.73	6464.57	5892.55	4056.67	7383.91	5610.3	5217.76	6353.54	6543.13	8196.21	5578.41	5001.89	4112.58	7651.88	6798.27	7256.1	7170.84	7285.19	5492.01	5325.35	8072.74	7663.03	4572.39	6120.15	8330.39	6599.9	5539.91	5382.66	7269.99	6317.41	4141.04	6135.64	7807.05	7592.64	7042.91	4895	8935.42
	4630.06	4712.5	4717.8	5211.46	5121.09	5106.22	5541.53	3903.1	4739.8	6060.3	6142.27	3992.15	5327.8	6452.97	5880.97	4048.42	7368.67	5598.53	5206.11	6338.7	6528.7	8179.1	5565.54	4990.47	4105.61	7636.92	6785.26	7238.37	7156.37	7269.78	5478.65	5313.46	8052.73	7646.86	4563.34	6108.24	8315.42	6580.94	5527.91	5370.46	7255.24	6300.48	4132.6	6121.45	7791.64	7578.08	7023.72	4885.53	8922.23
	4621.18	4702.9	4707.95	5201.23	5110.75	5096.77	5530.06	3895.26	4729.74	6049.89	6129.78	3984.74	5316.92	6441.42	5869.45	4040.2	7353.5	5586.81	5194.53	6323.91	6514.32	8162.1	5552.74	4979.11	4098.68	7622.03	6772.28	7220.74	7141.98	7254.46	5465.36	5301.64	8032.79	7630.76	4554.34	6096.37	8300.51	6562.09	5515.97	5358.29	7240.57	6283.65	4124.21	6107.32	7776.3	7563.61	7004.64	4876.11	8909.1
	4612.34	4693.34	4698.13	5191.04	5100.47	5087.34	5518.64	3887.46	4719.74	6039.5	6117.35	3977.35	5306.09	6429.91	5857.98	4032	7338.42	5575.14	5183.01	6309.18	6500	8145.21	5540.02	4967.8	4091.78	7607.22	6759.33	7203.18	7127.68	7239.22	5452.16	5289.89	8012.9	7614.73	4545.39	6084.54	8285.65	6543.35	5504.1	5346.15	7225.97	6266.9	4115.87	6093.23	7761.04	7549.22	6985.66	4866.73	8896.03
	4603.54	4683.83	4688.37	5180.87	5090.24	5077.92	5507.27	3879.7	4709.79	6029.15	6104.98	3970.01	5295.29	6418.45	5846.57	4023.84	7323.42	5563.52	5171.55	6294.51	6485.74	8128.43	5527.38	4956.55	4084.91	7592.48	6746.41	7185.72	7113.46	7224.08	5439.04	5278.21	7993.08	7598.77	4536.48	6072.75	8270.86	6524.71	5492.29	5334.04	7211.43	6250.25	4107.58	6079.2	7745.86	7534.92	6966.78	4857.39	8883.02
	4594.77	4674.36	4678.65	5170.74	5080.07	5068.53	5495.95	3871.98	4699.89	6018.83	6092.69	3962.69	5284.54	6407.03	5835.21	4015.7	7308.5	5551.96	5160.15	6279.89	6471.53	8111.75	5514.81	4945.35	4078.07	7577.81	6733.52	7168.35	7099.33	7209.01	5426.01	5266.59	7973.32	7582.89	4527.62	6061	8256.12	6506.17	5480.55	5321.97	7196.97	6233.69	4099.34	6065.22	7730.75	7520.71	6948.01	4848.09	8870.07
	4586.04	4664.93	4668.98	5160.64	5069.95	5059.15	5484.68	3864.3	4690.05	6008.54	6080.45	3955.41	5273.83	6395.65	5823.91	4007.59	7293.66	5540.45	5148.82	6265.33	6457.38	8095.18	5502.31	4934.21	4071.27	7563.22	6720.65	7151.06	7085.28	7194.03	5413.06	5255.04	7953.62	7567.08	4518.8	6049.28	8241.44	6487.75	5468.87	5309.92	7182.58	6217.22	4091.14	6051.29	7715.73	7506.58	6929.35	4838.83	8857.18
	4577.34	4655.56	4659.36	5150.58	5059.88	5049.8	5473.47	3856.66	4680.26	5998.28	6068.29	3948.17	5263.17	6384.32	5812.67	3999.5	7278.9	5529	5137.54	6250.83	6443.28	8078.71	5489.89	4923.13	4064.5	7548.7	6707.82	7133.86	7071.32	7179.14	5400.19	5243.55	7933.99	7551.34	4510.04	6037.61	8226.82	6469.43	5457.25	5297.91	7168.26	6200.84	4082.99	6037.41	7700.78	7492.54	6910.79	4829.6	8844.36
	4568.69	4646.22	4649.78	5140.55	5049.87	5040.46	5462.3	3849.06	4670.52	5988.05	6056.19	3940.96	5252.54	6373.03	5801.48	3991.45	7264.22	5517.59	5126.33	6236.39	6429.24	8062.36	5477.55	4912.1	4057.76	7534.25	6695.03	7116.75	7057.43	7164.33	5387.4	5232.13	7914.42	7535.67	4501.32	6025.98	8212.26	6451.21	5445.7	5285.93	7154.01	6184.55	4074.89	6023.59	7685.9	7478.59	6892.33	4820.42	8831.6
	4560.06	4636.94	4640.25	5130.55	5039.91	5031.15	5451.18	3841.49	4660.83	5977.85	6044.15	3933.78	5241.96	6361.79	5790.34	3983.42	7249.62	5506.24	5115.17	6222	6415.26	8046.11	5465.27	4901.13	4051.05	7519.87	6682.26	7099.73	7043.64	7149.61	5374.7	5220.78	7894.91	7520.07	4492.64	6014.39	8197.75	6433.1	5434.22	5273.98	7139.83	6168.35	4066.84	6009.82	7671.11	7464.72	6873.98	4811.28	8818.9
	4551.47	4627.7	4630.77	5120.59	5030.01	5021.86	5440.12	3833.96	4651.2	5967.68	6032.18	3926.64	5231.43	6350.59	5779.26	3975.42	7235.09	5494.95	5104.08	6207.66	6401.33	8029.96	5453.08	4890.21	4044.37	7505.57	6669.52	7082.8	7029.92	7134.97	5362.07	5209.5	7875.47	7504.54	4484.02	6002.83	8183.31	6415.09	5422.8	5262.06	7125.72	6152.24	4058.84	5996.11	7656.39	7450.94	6855.74	4802.18	8806.26
	4542.92	4618.5	4621.33	5110.65	5020.15	5012.59	5429.1	3826.48	4641.61	5957.55	6020.28	3919.54	5220.93	6339.44	5768.24	3967.45	7220.65	5483.7	5093.04	6193.39	6387.45	8013.93	5440.95	4879.35	4037.73	7491.34	6656.81	7065.95	7016.29	7120.41	5349.53	5198.28	7856.09	7489.09	4475.44	5991.32	8168.92	6397.19	5411.44	5250.18	7111.68	6136.22	4050.88	5982.44	7641.75	7437.24	6837.59	4793.11	8793.68
	4534.41	4609.35	4611.95	5100.76	5010.35	5003.33	5418.14	3819.03	4632.08	5947.45	6008.44	3912.46	5210.48	6328.33	5757.27	3959.51	7206.29	5472.51	5082.07	6179.17	6373.63	7998	5428.9	4868.55	4031.12	7477.18	6644.14	7049.19	7002.74	7105.94	5337.07	5187.13	7836.78	7473.71	4466.9	5979.85	8154.59	6379.4	5400.15	5238.33	7097.71	6120.29	4042.97	5968.83	7627.19	7423.63	6819.55	4784.09	8781.16
	4525.93	4600.24	4602.61	5090.9	5000.61	4994.11	5407.22	3811.61	4622.6	5937.37	5996.67	3905.42	5200.07	6317.26	5746.35	3951.6	7192.01	5461.37	5071.15	6165.01	6359.87	7982.17	5416.93	4857.8	4024.53	7463.09	6631.49	7032.52	6989.28	7091.55	5324.69	5176.04	7817.53	7458.4	4458.41	5968.42	8140.31	6361.71	5388.92	5226.52	7083.81	6104.45	4035.11	5955.28	7612.7	7410.1	6801.62	4775.11	8768.71
	4517.48	4591.18	4593.31	5081.07	4990.91	4984.9	5396.36	3804.24	4613.17	5927.33	5984.96	3898.42	5189.71	6306.25	5735.49	3943.72	7177.81	5450.28	5060.29	6150.91	6346.16	7966.46	5405.02	4847.1	4017.99	7449.08	6618.88	7015.94	6975.9	7077.24	5312.4	5165.02	7798.35	7443.16	4449.97	5957.03	8126.1	6344.12	5377.76	5214.73	7069.98	6088.7	4027.29	5941.78	7598.3	7396.66	6783.78	4766.17	8756.31
	4509.08	4582.16	4584.07	5071.27	4981.27	4975.71	5385.55	3796.91	4603.79	5917.32	5973.31	3891.45	5179.39	6295.27	5724.69	3935.87	7163.69	5439.24	5049.5	6136.86	6332.51	7950.85	5393.19	4836.46	4011.47	7435.14	6606.29	6999.44	6962.6	7063.02	5300.18	5154.06	7779.23	7427.99	4441.57	5945.68	8111.94	6326.64	5366.66	5202.99	7056.22	6073.04	4019.53	5928.34	7583.97	7383.3	6766.05	4757.27	8743.98
	4500.7	4573.19	4574.87	5061.51	4971.69	4966.54	5374.78	3789.61	4594.46	5907.34	5961.74	3884.51	5169.11	6284.34	5713.93	3928.04	7149.64	5428.26	5038.76	6122.87	6318.91	7935.34	5381.44	4825.88	4004.98	7421.27	6593.74	6983.04	6949.39	7048.88	5288.05	5143.17	7760.18	7412.9	4433.22	5934.37	8097.84	6309.26	5355.62	5191.27	7042.53	6057.47	4011.81	5914.95	7569.71	7370.02	6748.43	4748.41	8731.71
	4492.37	4564.27	4565.71	5051.78	4962.15	4957.4	5364.07	3782.35	4585.18	5897.39	5950.22	3877.61	5158.87	6273.45	5703.24	3920.25	7135.68	5417.33	5028.08	6108.94	6305.37	7919.94	5369.76	4815.35	3998.52	7407.48	6581.22	6966.71	6936.26	7034.82	5275.99	5132.34	7741.19	7397.88	4424.92	5923.1	8083.79	6291.99	5344.65	5179.6	7028.91	6041.98	4004.13	5901.61	7555.54	7356.83	6730.9	4739.58	8719.5
	4484.07	4555.39	4556.61	5042.09	4952.67	4948.28	5353.4	3775.13	4575.95	5887.47	5938.78	3870.73	5148.68	6262.61	5692.6	3912.49	7121.79	5406.45	5017.45	6095.06	6291.89	7904.65	5358.15	4804.88	3992.1	7393.75	6568.74	6950.48	6923.21	7020.85	5264.02	5121.58	7722.27	7382.93	4416.66	5911.88	8069.81	6274.82	5333.74	5167.95	7015.36	6026.59	3996.51	5888.33	7541.44	7343.73	6713.48	4730.8	8707.35
	4475.8	4546.55	4547.55	5032.43	4943.24	4939.18	5342.79	3767.94	4566.77	5877.59	5927.39	3863.9	5138.52	6251.82	5682.01	3904.76	7107.98	5395.62	5006.89	6081.24	6278.46	7889.46	5346.61	4794.46	3985.71	7380.1	6556.28	6934.34	6910.25	7006.95	5252.12	5110.88	7703.42	7368.05	4408.44	5900.69	8055.88	6257.75	5322.9	5156.34	7001.88	6011.28	3988.93	5875.11	7527.42	7330.71	6696.16	4722.06	8695.26
	4467.58	4537.77	4538.54	5022.81	4933.86	4930.1	5332.22	3760.8	4557.64	5867.73	5916.08	3857.09	5128.42	6241.06	5671.47	3897.06	7094.26	5384.84	4996.39	6067.48	6265.08	7874.38	5335.15	4784.1	3979.34	7366.53	6543.85	6918.28	6897.36	6993.14	5240.31	5100.25	7684.63	7353.24	4400.27	5889.55	8042	6240.79	5312.12	5144.77	6988.47	5996.06	3981.39	5861.94	7513.48	7317.77	6678.95	4713.37	8683.23
	4459.38	4529.02	4529.57	5013.22	4924.54	4921.05	5321.7	3753.69	4548.57	5857.9	5904.82	3850.32	5118.35	6230.36	5660.99	3889.39	7080.61	5374.11	4985.94	6053.78	6251.76	7859.4	5323.76	4773.79	3973.01	7353.02	6531.46	6902.31	6884.57	6979.41	5228.58	5089.68	7665.91	7338.51	4392.15	5878.45	8028.19	6223.93	5301.41	5133.24	6975.13	5980.93	3973.9	5848.83	7499.61	7304.91	6661.83	4704.71	8671.26
	4451.23	4520.32	4520.65	5003.66	4915.27	4912.02	5311.24	3746.62	4539.54	5848.11	5893.64	3843.58	5108.33	6219.69	5650.57	3881.75	7067.03	5363.44	4975.55	6040.14	6238.5	7844.53	5312.44	4763.54	3966.71	7339.59	6519.1	6886.42	6871.85	6965.76	5216.93	5079.18	7647.25	7323.85	4384.07	5867.39	8014.43	6207.18	5290.76	5121.74	6961.87	5965.89	3966.46	5835.77	7485.82	7292.14	6644.82	4696.09	8659.35
	4443.11	4511.67	4511.78	4994.14	4906.05	4903.01	5300.82	3739.58	4530.56	5838.34	5882.51	3836.88	5098.35	6209.08	5640.2	3874.14	7053.54	5352.82	4965.22	6026.55	6225.29	7829.77	5301.2	4753.34	3960.44	7326.23	6506.77	6870.62	6859.22	6952.19	5205.35	5068.74	7628.66	7309.26	4376.04	5856.38	8000.73	6190.52	5280.17	5110.27	6948.67	5950.94	3959.07	5822.77	7472.11	7279.45	6627.91	4687.51	8647.51
	4435.02	4503.06	4502.95	4984.66	4896.88	4894.02	5290.45	3732.58	4521.63	5828.6	5871.46	3830.21	5088.41	6198.5	5629.88	3866.56	7040.13	5342.25	4954.94	6013.02	6212.14	7815.11	5290.02	4743.19	3954.2	7312.94	6494.47	6854.91	6846.67	6938.7	5193.86	5058.37	7610.14	7294.74	4368.05	5845.41	7987.08	6173.97	5269.65	5098.84	6935.54	5936.07	3951.72	5809.83	7458.48	7266.85	6611.1	4678.97	8635.72
	4426.97	4494.5	4494.18	4975.21	4887.76	4885.06	5280.13	3725.62	4512.75	5818.9	5860.46	3823.57	5078.51	6187.98	5619.62	3859.02	7026.79	5331.72	4944.73	5999.55	6199.04	7800.56	5278.92	4733.1	3947.99	7299.73	6482.2	6839.29	6834.2	6925.29	5182.45	5048.06	7591.69	7280.29	4360.1	5834.47	7973.5	6157.53	5259.19	5087.45	6922.48	5921.29	3944.42	5796.95	7444.92	7254.32	6594.39	4670.48	8624
	4418.96	4485.98	4485.44	4965.79	4878.7	4876.12	5269.86	3718.7	4503.92	5809.22	5849.54	3816.96	5068.66	6177.49	5609.41	3851.5	7013.53	5321.26	4934.57	5986.13	6186	7786.11	5267.9	4723.07	3941.81	7286.59	6469.97	6823.75	6821.82	6911.96	5171.11	5037.81	7573.3	7265.92	4352.2	5823.59	7959.97	6141.18	5248.8	5076.1	6909.49	5906.6	3937.16	5784.12	7431.44	7241.88	6577.79	4662.02	8612.33
	4410.98	4477.51	4476.76	4956.41	4869.68	4867.2	5259.64	3711.81	4495.14	5799.58	5838.67	3810.39	5058.85	6167.05	5599.25	3844.02	7000.35	5310.84	4924.46	5972.77	6173.02	7771.76	5256.94	4713.09	3935.66	7273.52	6457.76	6808.3	6809.51	6898.71	5159.86	5027.63	7554.99	7251.62	4344.35	5812.74	7946.49	6124.94	5238.47	5064.78	6896.57	5892	3929.96	5771.35	7418.04	7229.52	6561.28	4653.61	8600.73
	4403.04	4469.09	4468.12	4947.06	4860.72	4858.3	5249.46	3704.96	4486.4	5789.96	5827.87	3803.85	5049.08	6156.66	5589.15	3836.57	6987.24	5300.47	4914.42	5959.47	6160.09	7757.53	5246.06	4703.16	3929.54	7260.52	6445.59	6792.94	6797.29	6885.54	5148.68	5017.51	7536.74	7237.39	4336.54	5801.94	7933.07	6108.8	5228.21	5053.5	6883.72	5877.48	3922.79	5758.63	7404.72	7217.24	6544.88	4645.24	8589.18
	4395.13	4460.7	4459.52	4937.75	4851.81	4849.43	5239.34	3698.15	4477.72	5780.38	5817.14	3797.34	5039.36	6146.31	5579.1	3829.15	6974.22	5290.15	4904.42	5946.23	6147.21	7743.39	5235.24	4693.29	3923.45	7247.59	6433.45	6777.66	6785.16	6872.45	5137.58	5007.45	7518.55	7223.23	4328.77	5791.18	7919.71	6092.76	5218	5042.26	6870.94	5863.05	3915.67	5745.97	7391.47	7205.05	6528.57	4636.9	8577.7
	4387.26	4452.37	4450.98	4928.48	4842.95	4840.59	5229.26	3691.37	4469.08	5770.83	5806.47	3790.86	5029.68	6136.01	5569.1	3821.77	6961.27	5279.88	4894.49	5933.05	6134.39	7729.36	5224.5	4683.47	3917.39	7234.74	6421.35	6762.47	6773.1	6859.44	5126.56	4997.46	7500.44	7209.15	4321.05	5780.46	7906.41	6076.82	5207.86	5031.06	6858.23	5848.7	3908.6	5733.37	7378.3	7192.93	6512.37	4628.61	8566.28
	4379.43	4444.07	4442.48	4919.23	4834.14	4831.77	5219.23	3684.63	4460.49	5761.3	5795.86	3784.42	5020.04	6125.74	5559.16	3814.41	6948.39	5269.67	4884.61	5919.92	6121.63	7715.43	5213.83	4673.7	3911.36	7221.96	6409.27	6747.36	6761.12	6846.5	5115.62	4987.52	7482.39	7195.14	4313.37	5769.78	7893.16	6060.98	5197.79	5019.9	6845.58	5834.44	3901.57	5720.83	7365.2	7180.9	6496.26	4620.36	8554.91
	4371.63	4435.83	4434.02	4910.03	4825.39	4822.97	5209.25	3677.93	4451.95	5751.81	5785.32	3778	5010.45	6115.53	5549.27	3807.09	6935.59	5259.5	4874.79	5906.86	6108.92	7701.6	5203.23	4663.99	3905.36	7209.25	6397.23	6732.34	6749.23	6833.65	5104.76	4977.66	7464.41	7181.2	4305.73	5759.15	7879.97	6045.25	5187.77	5008.77	6833.01	5820.27	3894.59	5708.34	7352.18	7168.95	6480.25	4612.15	8543.61
	4363.87	4427.62	4425.61	4900.86	4816.68	4814.19	5199.32	3671.26	4443.46	5742.34	5774.84	3771.62	5000.9	6105.36	5539.43	3799.8	6922.87	5249.39	4865.02	5893.85	6096.27	7687.88	5192.7	4654.33	3899.38	7196.61	6385.22	6717.41	6737.42	6820.87	5093.97	4967.85	7446.5	7167.33	4298.14	5748.56	7866.83	6029.61	5177.82	4997.68	6820.51	5806.18	3887.65	5695.91	7339.24	7157.08	6464.34	4603.98	8532.37
	4356.14	4419.46	4417.25	4891.73	4808.02	4805.44	5189.44	3664.63	4435.01	5732.91	5764.43	3765.28	4991.39	6095.23	5529.65	3792.54	6910.22	5239.32	4855.3	5880.89	6083.68	7674.26	5182.24	4644.72	3893.44	7184.04	6373.24	6702.56	6725.68	6808.17	5083.26	4958.1	7428.66	7153.53	4290.59	5738.02	7853.75	6014.07	5167.93	4986.64	6808.07	5792.18	3880.75	5683.54	7326.37	7145.29	6448.53	4595.85	8521.19
	4348.45	4411.35	4408.93	4882.63	4799.41	4796.72	5179.61	3658.04	4426.62	5723.5	5754.08	3758.96	4981.93	6085.15	5519.92	3785.31	6897.65	5229.31	4845.65	5868	6071.14	7660.74	5171.85	4635.16	3887.53	7171.54	6361.29	6687.79	6714.03	6795.54	5072.63	4948.42	7410.89	7139.81	4283.08	5727.51	7840.73	5998.64	5158.11	4975.63	6795.71	5778.26	3873.9	5671.22	7313.58	7133.58	6432.81	4587.76	8510.07
	4340.79	4403.28	4400.66	4873.57	4790.86	4788.02	5169.82	3651.48	4418.27	5714.13	5743.79	3752.67	4972.5	6075.11	5510.24	3778.11	6885.15	5219.34	4836.04	5855.16	6058.66	7647.32	5161.53	4625.66	3881.64	7159.11	6349.38	6673.11	6702.46	6782.99	5062.08	4938.8	7393.19	7126.16	4275.61	5717.05	7827.76	5983.3	5148.34	4964.66	6783.41	5764.42	3867.09	5658.97	7300.87	7121.95	6417.19	4579.71	8499.01
	4333.17	4395.25	4392.43	4864.54	4782.35	4779.34	5160.08	3644.95	4409.96	5704.78	5733.57	3746.42	4963.13	6065.11	5500.61	3770.95	6872.72	5209.43	4826.49	5842.39	6046.23	7634	5151.27	4616.21	3875.79	7146.75	6337.5	6658.52	6690.97	6770.52	5051.6	4929.24	7375.56	7112.58	4268.19	5706.63	7814.85	5968.07	5138.64	4953.73	6771.18	5750.67	3860.33	5646.76	7288.23	7110.41	6401.67	4571.7	8488
	4325.58	4387.27	4384.25	4855.55	4773.89	4770.69	5150.39	3638.46	4401.71	5695.46	5723.41	3740.2	4953.79	6055.16	5491.04	3763.81	6860.38	5199.56	4817	5829.67	6033.86	7620.79	5141.09	4606.81	3869.96	7134.47	6325.65	6644.01	6679.56	6758.13	5041.2	4919.74	7357.99	7099.07	4260.81	5696.26	7802	5952.93	5129	4942.84	6759.02	5737.01	3853.61	5634.62	7275.67	7098.94	6386.25	4563.73	8477.06
	4318.03	4379.33	4376.12	4846.59	4765.49	4762.07	5140.75	3632.01	4393.5	5686.17	5713.31	3734.01	4944.5	6045.26	5481.51	3756.71	6848.1	5189.74	4807.55	5817	6021.54	7607.67	5130.97	4597.46	3864.17	7122.25	6313.83	6629.58	6668.23	6745.81	5030.87	4910.3	7340.5	7085.63	4253.48	5685.92	7789.2	5937.89	5119.41	4931.99	6746.93	5723.43	3846.93	5622.53	7263.18	7087.55	6370.92	4555.81	8466.18
	4310.52	4371.43	4368.03	4837.68	4757.13	4753.47	5131.16	3625.59	4385.34	5676.92	5703.28	3727.85	4935.26	6035.39	5472.04	3749.64	6835.9	5179.98	4798.17	5804.4	6009.28	7594.65	5120.93	4588.17	3858.4	7110.11	6302.04	6615.24	6656.98	6733.57	5020.62	4900.92	7323.08	7072.27	4246.18	5675.63	7776.46	5922.95	5109.89	4921.18	6734.9	5709.93	3840.3	5610.5	7250.77	7076.24	6355.69	4547.92	8455.36
	4303.04	4363.58	4359.98	4828.79	4748.82	4744.89	5121.61	3619.21	4377.22	5667.69	5693.31	3721.73	4926.05	6025.57	5462.62	3742.61	6823.77	5170.26	4788.83	5791.86	5997.08	7581.74	5110.95	4578.92	3852.66	7098.03	6290.29	6600.98	6645.81	6721.4	5010.45	4891.6	7305.72	7058.98	4238.93	5665.39	7763.77	5908.11	5100.44	4910.42	6722.95	5696.51	3833.71	5598.53	7238.43	7065.01	6340.55	4540.08	8444.6
	4295.6	4355.77	4351.98	4819.95	4740.56	4736.34	5112.11	3612.86	4369.15	5658.49	5683.4	3715.63	4916.89	6015.8	5453.25	3735.6	6811.71	5160.6	4779.55	5779.37	5984.94	7568.92	5101.03	4569.73	3846.95	7086.02	6278.57	6586.8	6634.71	6709.3	5000.35	4882.35	7288.44	7045.76	4231.72	5655.18	7751.14	5893.36	5091.04	4899.69	6711.06	5683.18	3827.16	5586.61	7226.17	7053.86	6325.5	4532.27	8433.9
	4288.19	4348	4344.03	4811.14	4732.34	4727.82	5102.66	3606.55	4361.13	5649.32	5673.55	3709.57	4907.78	6006.07	5443.94	3728.63	6799.73	5150.98	4770.32	5766.94	5972.84	7556.2	5091.19	4560.59	3841.26	7074.09	6266.88	6572.71	6623.7	6697.29	4990.32	4873.15	7271.22	7032.61	4224.55	5645.02	7738.57	5878.72	5081.7	4889	6699.24	5669.93	3820.66	5574.76	7213.98	7042.79	6310.56	4524.51	8423.26
	4280.82	4340.28	4336.12	4802.37	4724.18	4719.32	5093.26	3600.27	4353.15	5640.18	5663.77	3703.53	4898.71	5996.38	5434.67	3721.69	6787.82	5141.41	4761.15	5754.57	5960.81	7543.58	5081.41	4551.5	3835.61	7062.22	6255.22	6558.71	6612.76	6685.34	4980.38	4864.01	7254.08	7019.54	4217.42	5634.9	7726.05	5864.17	5072.42	4878.36	6687.49	5656.77	3814.19	5562.95	7201.87	7031.79	6295.7	4516.78	8412.68
	4273.49	4332.6	4328.26	4793.63	4716.06	4710.85	5083.9	3594.03	4345.22	5631.06	5654.05	3697.53	4889.68	5986.74	5425.46	3714.78	6775.98	5131.89	4752.02	5742.26	5948.83	7531.06	5071.7	4542.45	3829.98	7050.42	6243.6	6544.78	6601.91	6673.47	4970.5	4854.93	7237.01	7006.53	4210.34	5624.83	7713.59	5849.72	5063.2	4867.76	6675.8	5643.68	3807.77	5551.21	7189.83	7020.88	6280.94	4509.1	8402.16
	4266.18	4324.96	4320.44	4784.93	4708	4702.4	5074.59	3587.82	4337.33	5621.98	5644.39	3691.56	4880.7	5977.14	5416.29	3707.9	6764.22	5122.42	4742.95	5730	5936.91	7518.64	5062.06	4533.46	3824.38	7038.69	6232	6530.94	6591.13	6661.67	4960.7	4845.91	7220.01	6993.6	4203.29	5614.79	7701.18	5835.36	5054.04	4857.2	6664.18	5630.68	3801.39	5539.52	7177.87	7010.04	6266.27	4501.45	8391.7
	4258.92	4317.37	4312.66	4776.27	4699.98	4693.99	5065.33	3581.65	4329.49	5612.92	5634.79	3685.62	4871.76	5967.58	5407.18	3701.05	6752.52	5113	4733.93	5717.81	5925.05	7506.31	5052.48	4524.52	3818.81	7027.03	6220.44	6517.18	6580.43	6649.95	4950.98	4836.96	7203.07	6980.74	4196.29	5604.81	7688.83	5821.1	5044.94	4846.68	6652.63	5617.76	3795.06	5527.9	7165.98	6999.28	6251.7	4493.85	8381.3
	4251.69	4309.81	4304.93	4767.65	4692.01	4685.59	5056.11	3575.51	4321.7	5603.9	5625.26	3679.71	4862.87	5958.07	5398.12	3694.24	6740.9	5103.63	4724.97	5705.67	5913.24	7494.09	5042.97	4515.63	3813.27	7015.44	6208.92	6503.51	6569.81	6638.3	4941.33	4828.05	7186.21	6967.96	4189.32	5594.86	7676.53	5806.94	5035.91	4836.2	6641.15	5604.92	3788.76	5516.32	7154.17	6988.6	6237.21	4486.29	8370.96
	4244.5	4302.3	4297.25	4759.06	4684.08	4677.23	5046.95	3569.41	4313.95	5594.9	5615.79	3673.83	4854.01	5948.6	5389.11	3687.46	6729.35	5094.31	4716.05	5693.59	5901.49	7481.96	5033.53	4506.79	3807.75	7003.92	6197.42	6489.92	6559.27	6626.72	4931.75	4819.21	7169.42	6955.24	4182.4	5584.96	7664.29	5792.88	5026.92	4825.77	6629.74	5592.16	3782.51	5504.81	7142.43	6978	6222.82	4478.77	8360.68
	4237.34	4294.84	4289.61	4750.51	4676.21	4668.89	5037.83	3563.34	4306.24	5585.93	5606.38	3667.98	4845.21	5939.17	5380.15	3680.71	6717.87	5085.03	4707.19	5681.57	5889.79	7469.92	5024.15	4498	3802.27	6992.46	6185.96	6476.41	6548.8	6615.22	4922.24	4810.43	7152.7	6942.6	4175.52	5575.1	7652.11	5778.91	5018	4815.38	6618.39	5579.49	3776.3	5493.35	7130.76	6967.48	6208.53	4471.29	8350.46
	4230.22	4287.41	4282.01	4742	4668.38	4660.57	5028.75	3557.3	4298.58	5576.99	5597.03	3662.17	4836.45	5929.79	5371.24	3673.99	6706.46	5075.81	4698.38	5669.61	5878.15	7457.99	5014.83	4489.26	3796.81	6981.08	6174.53	6462.98	6538.41	6603.78	4912.81	4801.7	7136.06	6930.03	4168.68	5565.28	7639.98	5765.04	5009.14	4805.03	6607.11	5566.89	3770.13	5481.95	7119.17	6957.03	6194.32	4463.84	8340.3
	4223.13	4280.03	4274.46	4733.52	4660.6	4652.29	5019.72	3551.3	4290.97	5568.08	5587.74	3656.38	4827.73	5920.45	5362.38	3667.31	6695.12	5066.63	4689.62	5657.7	5866.57	7446.15	5005.58	4480.57	3791.37	6969.76	6163.13	6449.63	6528.1	6592.42	4903.46	4793.04	7119.48	6917.53	4161.87	5555.51	7627.91	5751.26	5000.34	4794.73	6595.9	5554.38	3764	5470.61	7107.65	6946.66	6180.2	4456.44	8330.2
	4216.08	4272.69	4266.95	4725.08	4652.87	4644.03	5010.74	3545.33	4283.4	5559.2	5578.52	3650.62	4819.06	5911.15	5353.57	3660.66	6683.85	5057.5	4680.91	5645.86	5855.04	7434.4	4996.4	4471.93	3785.97	6958.51	6151.76	6436.37	6517.87	6581.14	4894.17	4784.43	7102.97	6905.1	4155.11	5545.78	7615.89	5737.58	4991.59	4784.46	6584.75	5541.94	3757.91	5459.32	7096.21	6936.37	6166.18	4449.08	8320.16
	4209.06	4265.39	4259.49	4716.68	4645.18	4635.8	5001.81	3539.4	4275.87	5550.34	5569.35	3644.9	4810.43	5901.9	5344.81	3654.04	6672.65	5048.43	4672.25	5634.07	5843.57	7422.75	4987.28	4463.33	3780.59	6947.33	6140.43	6423.19	6507.71	6569.92	4884.96	4775.88	7086.54	6892.74	4148.39	5536.09	7603.93	5723.99	4982.91	4774.25	6573.67	5529.59	3751.86	5448.09	7084.84	6926.15	6152.24	4441.76	8310.18
	4202.08	4258.14	4252.07	4708.32	4637.54	4627.59	4992.92	3533.5	4268.39	5541.52	5560.25	3639.2	4801.84	5892.69	5336.1	3647.45	6661.52	5039.39	4663.64	5622.34	5832.16	7411.2	4978.23	4454.79	3775.24	6936.22	6129.13	6410.09	6497.63	6558.77	4875.82	4767.38	7070.18	6880.46	4141.71	5526.45	7592.03	5710.5	4974.28	4764.07	6562.66	5517.31	3745.85	5436.92	7073.54	6916.01	6138.4	4434.48	8300.26
	4195.13	4250.92	4244.7	4699.99	4629.94	4619.42	4984.08	3527.63	4260.95	5532.72	5551.21	3633.53	4793.31	5883.52	5327.44	3640.89	6650.46	5030.41	4655.08	5610.67	5820.8	7399.74	4969.24	4446.29	3769.92	6925.17	6117.86	6397.07	6487.63	6547.7	4866.76	4758.95	7053.89	6868.25	4135.07	5516.84	7580.18	5697.1	4965.71	4753.94	6551.71	5505.12	3739.89	5425.81	7062.32	6905.95	6124.65	4427.25	8290.4
	4188.22	4243.75	4237.37	4691.7	4622.4	4611.27	4975.29	3521.8	4253.56	5523.95	5542.23	3627.9	4784.81	5874.4	5318.83	3634.37	6639.47	5021.48	4646.57	5599.06	5809.5	7388.38	4960.31	4437.84	3764.62	6914.19	6106.62	6384.13	6477.7	6536.69	4857.76	4750.57	7037.67	6856.11	4128.46	5507.29	7568.38	5683.8	4957.19	4743.85	6540.83	5493.01	3733.96	5414.75	7051.17	6895.97	6110.98	4420.05	8280.6
	4181.35	4236.62	4230.08	4683.45	4614.9	4603.15	4966.54	3516	4246.21	5515.21	5533.31	3622.29	4776.36	5865.32	5310.27	3627.88	6628.55	5012.59	4638.11	5587.51	5798.26	7377.11	4951.45	4429.44	3759.35	6903.28	6095.41	6371.28	6467.86	6525.76	4848.84	4742.25	7021.52	6844.04	4121.9	5497.77	7556.64	5670.59	4948.74	4733.81	6530.02	5480.97	3728.07	5403.75	7040.09	6886.06	6097.41	4412.89	8270.86
	4174.51	4229.53	4222.84	4675.24	4607.44	4595.05	4957.84	3510.24	4238.91	5506.5	5524.45	3616.71	4767.96	5856.28	5301.76	3621.42	6617.7	5003.75	4629.7	5576.01	5787.07	7365.93	4942.65	4421.09	3754.11	6892.44	6084.24	6358.5	6458.08	6514.89	4839.99	4733.98	7005.45	6832.04	4115.38	5488.3	7544.96	5657.47	4940.34	4723.81	6519.27	5469.01	3722.22	5392.81	7029.08	6876.23	6083.92	4405.77	8261.18
	4167.7	4222.48	4215.64	4667.06	4600.03	4586.99	4949.19	3504.51	4231.65	5497.81	5515.66	3611.17	4759.6	5847.28	5293.3	3614.99	6606.91	4994.96	4621.35	5564.58	5775.94	7354.85	4933.91	4412.79	3748.89	6881.66	6073.1	6345.81	6448.39	6504.1	4831.21	4725.77	6989.45	6820.12	4108.89	5478.87	7533.33	5644.45	4932	4713.86	6508.59	5457.14	3716.42	5381.92	7018.15	6866.47	6070.52	4398.69	8251.56
	4160.93	4215.47	4208.48	4658.93	4592.67	4578.95	4940.58	3498.81	4224.43	5489.16	5506.92	3605.65	4751.28	5838.33	5284.88	3608.59	6596.2	4986.22	4613.04	5553.2	5764.87	7343.86	4925.24	4404.53	3743.7	6870.95	6061.99	6333.2	6438.76	6493.37	4822.5	4717.62	6973.52	6808.26	4102.45	5469.49	7521.76	5631.52	4923.71	4703.95	6497.97	5445.34	3710.65	5371.1	7007.3	6856.79	6057.21	4391.65	8242
	4154.2	4208.51	4201.37	4650.83	4585.35	4570.94	4932.02	3493.14	4217.25	5480.53	5498.24	3600.16	4743.01	5829.42	5276.52	3602.23	6585.55	4977.52	4604.77	5541.88	5753.85	7332.97	4916.63	4396.32	3738.54	6860.31	6050.92	6320.66	6429.22	6482.72	4813.87	4709.53	6957.66	6796.48	4096.04	5460.15	7510.24	5618.69	4915.49	4694.08	6487.43	5433.62	3704.92	5360.33	6996.51	6847.18	6043.99	4384.66	8232.49
	4147.5	4201.58	4194.3	4642.77	4578.08	4562.96	4923.5	3487.51	4210.12	5471.93	5489.63	3594.71	4734.78	5820.55	5268.21	3595.9	6574.97	4968.88	4596.56	5530.62	5742.89	7322.17	4908.08	4388.16	3733.4	6849.73	6039.88	6308.21	6419.75	6472.13	4805.3	4701.49	6941.88	6784.77	4089.67	5450.85	7498.78	5605.94	4907.32	4684.27	6476.94	5421.97	3699.23	5349.61	6985.8	6837.65	6030.86	4377.7	8223.05
	4140.84	4194.7	4187.28	4634.75	4570.86	4555.01	4915.03	3481.91	4203.04	5463.35	5481.07	3589.28	4726.6	5811.73	5259.94	3589.6	6564.46	4960.28	4588.4	5519.42	5731.99	7311.46	4899.6	4380.04	3728.29	6839.22	6028.87	6295.84	6410.35	6461.61	4796.81	4693.5	6926.16	6773.13	4083.34	5441.59	7487.37	5593.3	4899.2	4674.49	6466.53	5410.41	3693.58	5338.96	6975.16	6828.2	6017.81	4370.78	8213.67
	4134.21	4187.86	4180.3	4626.76	4563.68	4547.08	4906.6	3476.34	4195.99	5454.81	5472.58	3583.88	4718.47	5802.95	5251.72	3583.34	6554.01	4951.73	4580.28	5508.27	5721.14	7300.85	4891.18	4371.98	3723.21	6828.78	6017.89	6283.55	6401.04	6451.16	4788.39	4685.58	6910.52	6761.57	4077.05	5432.38	7476.01	5580.74	4891.14	4664.76	6456.18	5398.92	3687.96	5328.36	6964.59	6818.82	6004.85	4363.9	8204.35
	4127.62	4181.06	4173.36	4618.82	4556.54	4539.19	4898.22	3470.81	4188.99	5446.29	5464.15	3578.51	4710.38	5794.21	5243.56	3577.1	6543.63	4943.22	4572.22	5497.19	5710.35	7290.33	4882.82	4363.96	3718.15	6818.4	6006.94	6271.34	6391.79	6440.78	4780.03	4677.7	6894.96	6750.07	4070.79	5423.21	7464.72	5568.27	4883.14	4655.08	6445.89	5387.51	3682.39	5317.82	6954.1	6809.52	5991.98	4357.07	8195.08
	4121.06	4174.29	4166.47	4610.91	4549.45	4531.32	4889.89	3465.31	4182.03	5437.8	5455.77	3573.17	4702.33	5785.51	5235.44	3570.9	6533.32	4934.77	4564.2	5486.16	5699.61	7279.89	4874.52	4355.98	3713.12	6808.09	5996.03	6259.21	6382.62	6430.47	4771.75	4669.89	6879.46	6738.65	4064.58	5414.09	7453.47	5555.9	4875.2	4645.44	6435.67	5376.18	3676.86	5307.34	6943.67	6800.29	5979.19	4350.27	8185.88
	4114.54	4167.57	4159.62	4603.04	4542.4	4523.48	4881.6	3459.84	4175.11	5429.34	5447.46	3567.86	4694.33	5776.86	5227.36	3564.73	6523.07	4926.36	4556.23	5475.19	5688.94	7269.56	4866.28	4348.06	3708.11	6797.85	5985.15	6247.16	6373.53	6420.22	4763.54	4662.13	6864.04	6727.3	4058.4	5405.01	7442.29	5543.62	4867.31	4635.85	6425.52	5364.93	3671.36	5296.91	6933.32	6791.13	5966.49	4343.51	8176.74
	4108.05	4160.89	4152.81	4595.21	4535.4	4515.67	4873.36	3454.4	4168.24	5420.9	5439.2	3562.58	4686.38	5768.25	5219.34	3558.6	6512.9	4917.99	4548.31	5464.28	5678.32	7259.31	4858.11	4340.18	3703.13	6787.67	5974.3	6235.19	6364.51	6410.04	4755.4	4654.42	6848.69	6716.02	4052.26	5395.97	7431.15	5531.43	4859.47	4626.31	6415.43	5353.75	3665.9	5286.54	6923.04	6782.05	5953.88	4336.8	8167.65
	4101.6	4154.25	4146.05	4587.42	4528.45	4507.89	4865.17	3449	4161.41	5412.49	5431.01	3557.33	4678.47	5759.68	5211.37	3552.49	6502.78	4909.68	4540.43	5453.43	5667.76	7249.15	4850	4332.34	3698.18	6777.56	5963.48	6223.29	6355.57	6399.93	4747.32	4646.77	6833.42	6704.81	4046.16	5386.98	7420.07	5519.33	4851.7	4616.81	6405.4	5342.65	3660.48	5276.23	6912.84	6773.05	5941.35	4330.12	8158.63
	4095.18	4147.66	4139.33	4579.67	4521.53	4500.14	4857.01	3443.63	4154.62	5404.11	5422.88	3552.11	4670.6	5751.15	5203.44	3546.42	6492.74	4901.41	4532.61	5442.64	5657.25	7239.09	4841.94	4324.55	3693.25	6767.51	5952.7	6211.48	6346.7	6389.89	4739.32	4639.17	6818.21	6693.67	4040.09	5378.03	7409.05	5507.33	4843.97	4607.36	6395.45	5331.62	3655.1	5265.97	6902.7	6764.12	5928.9	4323.49	8149.66
	4088.8	4141.1	4132.65	4571.95	4514.67	4492.42	4848.91	3438.29	4147.87	5395.76	5414.8	3546.91	4662.79	5742.67	5195.56	3540.38	6482.76	4893.19	4524.83	5431.91	5646.8	7229.12	4833.95	4316.81	3688.35	6757.53	5941.95	6199.75	6337.9	6379.91	4731.39	4631.63	6803.09	6682.61	4034.07	5369.12	7398.08	5495.41	4836.3	4597.95	6385.55	5320.67	3649.75	5255.78	6892.64	6755.26	5916.54	4316.89	8140.76
	4082.46	4134.58	4126.01	4564.28	4507.84	4484.73	4840.85	3432.98	4141.16	5387.43	5406.79	3541.75	4655.01	5734.22	5187.73	3534.37	6472.84	4885.02	4517.09	5421.23	5636.41	7219.23	4826.02	4309.12	3683.47	6747.61	5931.23	6188.09	6329.18	6370	4723.52	4624.14	6788.03	6671.62	4028.08	5360.25	7387.17	5483.59	4828.69	4588.59	6375.72	5309.8	3644.44	5245.64	6882.65	6746.48	5904.27	4310.33	8131.91
	4076.15	4128.1	4119.42	4556.64	4501.06	4477.07	4832.83	3427.71	4134.5	5379.13	5398.83	3536.61	4647.28	5725.82	5179.94	3528.4	6462.99	4876.89	4509.41	5410.61	5626.07	7209.44	4818.15	4301.47	3678.62	6737.76	5920.54	6176.51	6320.53	6360.16	4715.73	4616.71	6773.05	6660.7	4022.12	5351.43	7376.31	5471.85	4821.13	4579.28	6365.96	5299.01	3639.17	5235.55	6872.73	6737.77	5892.07	4303.82	8123.13
	4069.87	4121.66	4112.87	4549.05	4494.33	4469.43	4824.86	3422.46	4127.88	5370.86	5390.94	3531.5	4639.6	5717.47	5172.21	3522.46	6453.2	4868.81	4501.77	5400.06	5615.79	7199.74	4810.34	4293.86	3673.79	6727.98	5909.89	6165.02	6311.96	6350.38	4708	4609.33	6758.14	6649.85	4016.21	5342.65	7365.5	5460.21	4813.63	4570.01	6356.26	5288.29	3633.94	5225.53	6862.88	6729.14	5879.97	4297.34	8114.4
	4063.63	4115.26	4106.37	4541.49	4487.63	4461.83	4816.94	3417.25	4121.3	5362.62	5383.1	3526.42	4631.97	5709.15	5164.52	3516.55	6443.48	4860.77	4494.17	5389.56	5605.57	7190.13	4802.59	4286.3	3668.99	6718.26	5899.27	6153.6	6303.46	6340.67	4700.34	4602.01	6743.3	6639.07	4010.33	5333.92	7354.76	5448.66	4806.18	4560.8	6346.63	5277.64	3628.75	5215.56	6853.1	6720.57	5867.94	4290.91	8105.74
	4057.43	4108.9	4099.9	4533.97	4480.99	4454.26	4809.06	3412.07	4114.76	5354.4	5375.32	3521.37	4624.37	5700.88	5156.88	3510.67	6433.83	4852.79	4486.63	5379.12	5595.41	7180.6	4794.9	4278.78	3664.21	6708.6	5888.68	6142.26	6295.03	6331.02	4692.76	4594.73	6728.54	6628.36	4004.49	5325.23	7344.06	5437.19	4798.79	4551.63	6337.06	5267.07	3623.59	5205.65	6843.4	6712.09	5856	4284.51	8097.13
	4051.26	4102.58	4093.48	4526.49	4474.38	4446.71	4801.23	3406.93	4108.26	5346.21	5367.61	3516.35	4616.83	5692.64	5149.29	3504.82	6424.24	4844.85	4479.13	5368.73	5585.3	7171.17	4787.26	4271.32	3659.46	6699.01	5878.12	6131	6286.68	6321.44	4685.24	4587.52	6713.85	6617.73	3998.68	5316.58	7333.42	5425.82	4791.45	4542.5	6327.56	5256.58	3618.47	5195.79	6833.76	6703.67	5844.15	4278.16	8088.58
	4045.12	4096.3	4087.1	4519.05	4467.82	4439.2	4793.44	3401.81	4101.8	5338.05	5359.95	3511.36	4609.33	5684.45	5141.74	3499.01	6414.71	4836.95	4471.67	5358.41	5575.25	7161.83	4779.69	4263.89	3654.73	6689.48	5867.6	6119.81	6278.4	6311.92	4677.78	4580.35	6699.24	6607.16	3992.91	5307.98	7322.83	5414.53	4784.16	4533.43	6318.12	5246.16	3613.38	5186	6824.2	6695.33	5832.37	4271.84	8080.1
	4039.02	4090.06	4080.77	4511.65	4461.3	4431.72	4785.69	3396.73	4095.39	5329.91	5352.35	3506.39	4601.88	5676.31	5134.24	3493.23	6405.25	4829.11	4464.26	5348.15	5565.25	7152.57	4772.18	4256.51	3650.03	6680.02	5857.11	6108.71	6270.19	6302.47	4670.4	4573.24	6684.7	6596.67	3987.18	5299.42	7312.3	5403.34	4776.93	4524.4	6308.75	5235.81	3608.33	5176.26	6814.71	6687.07	5820.68	4265.57	8071.67
	4032.96	4083.86	4074.48	4504.29	4454.83	4424.26	4777.99	3391.67	4089.01	5321.8	5344.81	3501.46	4594.47	5668.2	5126.79	3487.48	6395.85	4821.3	4456.9	5337.94	5555.32	7143.41	4764.73	4249.17	3645.36	6670.63	5846.65	6097.68	6262.06	6293.09	4663.09	4566.18	6670.23	6586.25	3981.48	5290.9	7301.83	5392.23	4769.75	4515.42	6299.44	5225.54	3603.32	5166.58	6805.29	6678.87	5809.07	4259.33	8063.3
	4026.93	4077.7	4068.22	4496.97	4448.39	4416.84	4770.34	3386.65	4082.68	5313.72	5337.33	3496.55	4587.1	5660.14	5119.38	3481.77	6386.51	4813.55	4449.59	5327.79	5545.43	7134.33	4757.33	4241.88	3640.71	6661.29	5836.22	6086.73	6254	6283.77	4655.84	4559.18	6655.84	6575.9	3975.82	5282.43	7291.4	5381.22	4762.63	4506.49	6290.19	5215.35	3598.35	5156.95	6795.94	6670.75	5797.54	4253.14	8054.99
	4020.93	4071.58	4062.02	4489.69	4442	4409.45	4762.73	3381.66	4076.39	5305.66	5329.9	3491.67	4579.79	5652.11	5112.02	3476.09	6377.24	4805.84	4442.31	5317.7	5535.61	7125.34	4750	4234.64	3636.08	6652.02	5825.82	6075.86	6246.01	6274.51	4648.66	4552.23	6641.52	6565.62	3970.2	5274	7281.04	5370.29	4755.56	4497.6	6281.01	5205.22	3593.41	5147.38	6786.66	6662.7	5786.1	4246.98	8046.74
	4014.97	4065.49	4055.85	4482.45	4435.66	4402.09	4755.16	3376.7	4070.13	5297.63	5322.54	3486.82	4572.52	5644.13	5104.71	3470.44	6368.03	4798.18	4435.09	5307.67	5525.85	7116.44	4742.72	4227.43	3631.48	6642.82	5815.46	6065.06	6238.1	6265.31	4641.55	4545.33	6627.27	6555.42	3964.61	5265.61	7270.72	5359.45	4748.54	4488.77	6271.89	5195.18	3588.5	5137.87	6777.45	6654.73	5774.73	4240.87	8038.55
	4009.05	4059.45	4049.73	4475.24	4429.35	4394.76	4747.64	3371.78	4063.92	5289.63	5315.24	3481.99	4565.29	5636.19	5097.45	3464.82	6358.88	4790.56	4427.91	5297.7	5516.14	7107.63	4735.5	4220.27	3626.9	6633.68	5805.13	6054.35	6230.26	6256.18	4634.5	4538.48	6613.1	6545.28	3959.06	5257.27	7260.46	5348.7	4741.58	4479.98	6262.84	5185.2	3583.64	5128.42	6768.31	6646.82	5763.45	4234.79	8030.42
	4003.16	4053.44	4043.65	4468.08	4423.09	4387.46	4740.16	3366.88	4057.75	5281.65	5307.99	3477.2	4558.11	5628.3	5090.23	3459.23	6349.8	4782.99	4420.77	5287.79	5506.48	7098.9	4728.34	4213.16	3622.34	6624.6	5794.83	6043.71	6222.49	6247.12	4627.52	4531.69	6599	6535.22	3953.54	5248.97	7250.26	5338.04	4734.67	4471.24	6253.85	5175.3	3578.81	5119.02	6759.25	6638.99	5752.25	4228.76	8022.35
	3997.3	4047.48	4037.61	4460.96	4416.87	4380.19	4732.73	3362.01	4051.62	5273.7	5300.8	3472.43	4550.98	5620.44	5083.06	3453.68	6340.78	4775.47	4413.68	5277.93	5496.89	7090.26	4721.24	4206.09	3617.82	6615.59	5784.57	6033.14	6214.79	6238.12	4620.61	4524.94	6584.98	6525.23	3948.06	5240.72	7240.11	5327.46	4727.81	4462.55	6244.93	5165.47	3574.01	5109.69	6750.25	6631.23	5741.12	4222.76	8014.34
	3991.48	4041.55	4031.61	4453.87	4410.69	4372.95	4725.34	3357.18	4045.53	5265.78	5293.67	3467.69	4543.89	5612.63	5075.93	3448.16	6331.82	4767.99	4406.63	5268.14	5487.35	7081.71	4714.19	4199.06	3613.31	6606.64	5774.34	6022.66	6207.17	6229.18	4613.77	4518.25	6571.03	6515.31	3942.62	5232.51	7230.01	5316.98	4721.01	4453.91	6236.06	5155.72	3569.25	5100.4	6741.32	6623.55	5730.08	4216.8	8006.39
	3985.7	4035.66	4025.65	4446.83	4404.56	4365.74	4718	3352.37	4039.47	5257.88	5286.6	3462.98	4536.85	5604.85	5068.85	3442.67	6322.92	4760.56	4399.63	5258.4	5477.87	7073.25	4707.2	4192.08	3608.83	6597.75	5764.14	6012.25	6199.61	6220.3	4606.99	4511.62	6557.15	6505.46	3937.21	5224.34	7219.97	5306.58	4714.25	4445.32	6227.27	5146.04	3564.52	5091.18	6732.47	6615.93	5719.12	4210.89	7998.5
	3979.95	4029.81	4019.74	4439.82	4398.47	4358.56	4710.7	3347.6	4033.46	5250.01	5279.58	3458.29	4529.86	5597.12	5061.82	3437.22	6314.09	4753.17	4392.67	5248.72	5468.44	7064.87	4700.27	4185.13	3604.38	6588.93	5753.97	6001.92	6192.13	6211.49	4600.28	4505.03	6543.35	6495.68	3931.83	5216.21	7209.98	5296.26	4707.56	4436.78	6218.53	5136.43	3559.83	5082.01	6723.68	6608.38	5708.24	4205.01	7990.67
	3974.23	4024	4013.87	4432.86	4392.41	4351.42	4703.44	3342.86	4027.49	5242.17	5272.63	3453.64	4522.91	5589.43	5054.83	3431.8	6305.31	4745.83	4385.75	5239.1	5459.07	7056.57	4693.4	4178.24	3599.94	6580.17	5743.84	5991.66	6184.72	6202.74	4593.64	4498.49	6529.62	6485.97	3926.49	5208.13	7200.04	5286.04	4700.91	4428.29	6209.86	5126.9	3555.18	5072.9	6714.96	6600.91	5697.43	4199.18	7982.89
	3968.55	4018.23	4008.03	4425.93	4386.4	4344.3	4696.23	3338.15	4021.56	5234.35	5265.73	3449.01	4516.01	5581.79	5047.89	3426.41	6296.6	4738.53	4378.88	5229.54	5449.76	7048.36	4686.58	4171.38	3595.54	6571.47	5733.75	5981.48	6177.38	6194.05	4587.06	4492.01	6515.96	6476.33	3921.18	5200.09	7190.16	5275.9	4694.31	4419.85	6201.25	5117.43	3550.56	5063.84	6706.32	6593.51	5686.71	4193.38	7975.18
	3962.91	4012.49	4002.24	4419.05	4380.43	4337.22	4689.06	3333.47	4015.67	5226.56	5258.89	3444.41	4509.15	5574.18	5040.99	3421.05	6287.94	4731.28	4372.06	5220.03	5440.51	7040.23	4679.82	4164.57	3591.15	6562.83	5723.68	5971.38	6170.11	6185.43	4580.54	4485.58	6502.38	6466.77	3915.91	5192.1	7180.33	5265.84	4687.77	4411.45	6192.71	5108.04	3545.97	5054.85	6697.74	6586.17	5676.06	4187.62	7967.53
	3957.3	4006.8	3996.5	4412.2	4374.51	4330.17	4681.94	3328.82	4009.81	5218.79	5252.1	3439.83	4502.34	5566.62	5034.14	3415.72	6279.35	4724.08	4365.27	5210.59	5431.31	7032.19	4673.12	4157.8	3586.79	6554.25	5713.66	5961.35	6162.91	6176.87	4574.09	4479.2	6488.87	6457.27	3910.68	5184.15	7170.55	5255.87	4681.28	4403.11	6184.23	5098.72	3541.42	5045.9	6689.23	6578.91	5665.49	4181.9	7959.93
	3951.72	4001.14	3990.79	4405.4	4368.62	4323.15	4674.86	3324.19	4004	5211.05	5245.37	3435.28	4495.57	5559.1	5027.33	3410.43	6270.81	4716.92	4358.54	5201.2	5422.16	7024.23	4666.47	4151.07	3582.46	6545.74	5703.66	5951.4	6155.78	6168.37	4567.71	4472.86	6475.43	6447.84	3905.48	5176.24	7160.83	5245.99	4674.84	4394.81	6175.81	5089.47	3536.91	5037.02	6680.79	6571.72	5655	4176.23	7952.39
	3946.18	3995.52	3985.12	4398.63	4362.77	4316.16	4667.83	3319.6	3998.22	5203.34	5238.7	3430.76	4488.86	5551.62	5020.57	3405.17	6262.34	4709.81	4351.84	5191.87	5413.08	7016.36	4659.88	4144.39	3578.14	6537.28	5693.71	5941.52	6148.72	6159.93	4561.39	4466.58	6462.06	6438.48	3900.31	5168.38	7151.16	5236.19	4668.46	4386.57	6167.45	5080.29	3532.43	5028.19	6672.42	6564.59	5644.59	4170.59	7944.91
	3940.67	3989.94	3979.5	4391.9	4356.97	4309.21	4660.84	3315.04	3992.49	5195.65	5232.09	3426.27	4482.18	5544.18	5013.85	3399.94	6253.92	4702.74	4345.19	5182.6	5404.05	7008.56	4653.34	4137.74	3573.86	6528.89	5683.78	5931.72	6141.73	6151.56	4555.14	4460.35	6448.77	6429.19	3895.18	5160.56	7141.54	5226.48	4662.12	4378.38	6159.15	5071.19	3527.98	5019.42	6664.12	6557.54	5634.26	4164.99	7937.5
	3935.2	3984.4	3973.91	4385.22	4351.2	4302.28	4653.89	3310.51	3986.79	5187.99	5225.53	3421.81	4475.56	5536.78	5007.18	3394.75	6245.56	4695.72	4338.58	5173.39	5395.07	7000.85	4646.86	4131.14	3569.59	6520.56	5673.89	5922	6134.81	6143.25	4548.95	4454.17	6435.55	6419.98	3890.08	5152.78	7131.98	5216.85	4655.84	4370.23	6150.92	5062.15	3523.56	5010.7	6655.89	6550.55	5624	4159.43	7930.14
	3929.76	3978.89	3968.37	4378.57	4345.48	4295.39	4646.99	3306.01	3981.13	5180.35	5219.03	3417.37	4468.98	5529.43	5000.55	3389.59	6237.26	4688.74	4332.01	5164.23	5386.15	6993.22	4640.43	4124.58	3565.35	6512.28	5664.04	5912.35	6127.95	6135	4542.82	4448.05	6422.4	6410.83	3885.02	5145.05	7122.46	5207.31	4649.6	4362.14	6142.75	5053.19	3519.18	5002.04	6647.73	6543.63	5613.82	4153.91	7922.83
	3924.36	3973.43	3962.86	4371.96	4339.8	4288.53	4640.13	3301.54	3975.51	5172.74	5212.59	3412.96	4462.44	5522.12	4993.96	3384.46	6229.02	4681.81	4325.49	5155.14	5377.29	6985.67	4634.06	4118.07	3561.13	6504.07	5654.23	5902.77	6121.17	6126.81	4536.76	4441.97	6409.32	6401.75	3879.99	5137.36	7113	5197.85	4643.42	4354.1	6134.64	5044.3	3514.84	4993.44	6639.64	6536.78	5603.71	4148.42	7915.59
	3918.99	3968	3957.4	4365.39	4334.16	4281.71	4633.31	3297.1	3969.93	5165.16	5206.2	3408.58	4455.95	5514.85	4987.43	3379.36	6220.84	4674.92	4319.01	5146.1	5368.49	6978.2	4627.74	4111.59	3556.94	6495.91	5644.45	5893.27	6114.45	6118.68	4530.76	4435.94	6396.31	6392.73	3875	5129.71	7103.6	5188.47	4637.29	4346.11	6126.59	5035.47	3510.53	4984.89	6631.61	6530	5593.68	4142.98	7908.41
	3913.65	3962.61	3951.98	4358.86	4328.55	4274.91	4626.54	3292.69	3964.39	5157.6	5199.86	3404.22	4449.51	5507.62	4980.93	3374.29	6212.71	4668.08	4312.57	5137.12	5359.74	6970.81	4621.48	4105.16	3552.77	6487.82	5634.7	5883.85	6107.8	6110.62	4524.82	4429.96	6383.37	6383.79	3870.04	5122.11	7094.24	5179.18	4631.21	4338.17	6118.61	5026.72	3506.25	4976.4	6623.66	6523.29	5583.73	4137.58	7901.28
	3908.35	3957.26	3946.6	4352.37	4322.99	4268.15	4619.81	3288.31	3958.88	5150.06	5193.59	3399.89	4443.11	5500.44	4974.48	3369.26	6204.65	4661.28	4306.18	5128.19	5351.04	6963.5	4615.28	4098.77	3548.62	6479.78	5625	5874.5	6101.22	6102.62	4518.95	4424.02	6370.51	6374.92	3865.11	5114.55	7084.94	5169.97	4625.19	4330.28	6110.68	5018.04	3502	4967.97	6615.77	6516.64	5573.85	4132.21	7894.22
	3903.08	3951.94	3941.25	4345.92	4317.47	4261.42	4613.13	3283.96	3953.42	5142.56	5187.36	3395.59	4436.76	5493.3	4968.07	3364.26	6196.63	4654.53	4299.82	5119.33	5342.41	6956.26	4609.12	4092.41	3544.5	6471.81	5615.33	5865.22	6094.71	6094.67	4513.14	4418.14	6357.72	6366.11	3860.22	5107.04	7075.69	5160.84	4619.21	4322.44	6102.82	5009.42	3497.79	4959.59	6607.95	6510.06	5564.05	4126.89	7887.21
	3897.85	3946.67	3935.95	4339.51	4311.98	4254.72	4606.49	3279.64	3947.99	5135.08	5181.2	3391.31	4430.46	5486.2	4961.71	3359.29	6188.68	4647.83	4293.51	5110.52	5333.82	6949.11	4603.02	4086.1	3540.4	6463.89	5605.69	5856.02	6088.26	6086.79	4507.4	4412.31	6345	6357.38	3855.36	5099.56	7066.49	5151.8	4613.28	4314.65	6095.01	5000.88	3493.61	4951.27	6600.2	6503.55	5554.32	4121.6	7880.26
	3892.65	3941.43	3930.69	4333.14	4306.54	4248.05	4599.89	3275.35	3942.6	5127.62	5175.09	3387.06	4424.2	5479.14	4955.39	3354.36	6180.78	4641.17	4287.24	5101.77	5325.3	6942.04	4596.98	4079.84	3536.33	6456.03	5596.09	5846.89	6081.89	6078.97	4501.71	4406.53	6332.35	6348.71	3850.53	5092.14	7057.34	5142.83	4607.41	4306.92	6087.27	4992.4	3489.46	4943	6592.52	6497.1	5544.67	4116.35	7873.37
	3887.49	3936.22	3925.47	4326.81	4301.14	4241.42	4593.34	3271.08	3937.24	5120.19	5169.03	3382.84	4417.99	5472.12	4949.11	3349.45	6172.94	4634.55	4281.02	5093.08	5316.83	6935.04	4590.99	4073.61	3532.27	6448.23	5586.54	5837.84	6075.57	6071.22	4496.09	4400.79	6319.77	6340.11	3845.74	5084.75	7048.25	5133.95	4601.58	4299.23	6079.59	4984	3485.35	4934.79	6584.9	6490.72	5535.09	4111.14	7866.53
	3882.36	3931.06	3920.28	4320.52	4295.77	4234.82	4586.83	3266.85	3931.93	5112.78	5163.03	3378.64	4411.82	5465.15	4942.88	3344.58	6165.15	4627.98	4274.83	5084.45	5308.41	6928.12	4585.05	4067.42	3528.24	6440.48	5577.01	5828.86	6069.33	6063.52	4490.53	4395.11	6307.26	6331.58	3840.98	5077.41	7039.2	5125.16	4595.81	4291.6	6071.97	4975.66	3481.27	4926.63	6577.36	6484.41	5525.58	4105.97	7859.76
	3877.26	3925.93	3915.14	4314.26	4290.44	4228.26	4580.36	3262.65	3926.65	5105.4	5157.08	3374.47	4405.7	5458.21	4936.69	3339.75	6157.42	4621.45	4268.69	5075.88	5300.05	6921.28	4579.16	4061.27	3524.24	6432.8	5567.53	5819.95	6063.15	6055.88	4485.04	4389.47	6294.82	6323.11	3836.26	5070.11	7030.21	5116.44	4590.08	4284.02	6064.41	4967.39	3477.22	4918.53	6569.88	6478.16	5516.15	4100.84	7853.04
	3872.2	3920.84	3910.04	4308.05	4285.16	4221.72	4573.94	3258.47	3921.41	5098.05	5151.19	3370.33	4399.63	5451.32	4930.54	3334.94	6149.74	4614.97	4262.59	5067.36	5291.75	6914.51	4573.33	4055.17	3520.25	6425.17	5558.08	5811.12	6057.04	6048.31	4479.6	4383.88	6282.45	6314.72	3831.56	5062.86	7021.27	5107.8	4584.4	4276.49	6056.91	4959.2	3473.21	4910.48	6562.47	6471.98	5506.79	4095.75	7846.39
	3867.17	3915.79	3904.97	4301.88	4279.91	4215.22	4567.56	3254.33	3916.21	5090.72	5145.35	3366.22	4393.6	5444.48	4924.44	3330.17	6142.12	4608.53	4256.53	5058.9	5283.5	6907.82	4567.55	4049.1	3516.29	6417.6	5548.68	5802.36	6050.99	6040.79	4474.23	4378.34	6270.15	6306.39	3826.9	5055.65	7012.38	5099.25	4578.78	4269.02	6049.48	4951.06	3469.22	4902.5	6555.12	6465.86	5497.51	4090.69	7839.79
	3862.18	3910.78	3899.95	4295.74	4274.7	4208.76	4561.22	3250.21	3911.05	5083.42	5139.57	3362.13	4387.62	5437.67	4918.38	3325.43	6134.56	4602.14	4250.51	5050.5	5275.31	6901.21	4561.82	4043.07	3512.35	6410.08	5539.31	5793.68	6045.01	6033.34	4468.91	4372.85	6257.93	6298.13	3822.28	5048.48	7003.54	5090.78	4573.2	4261.59	6042.1	4943	3465.27	4894.56	6547.85	6459.81	5488.3	4085.68	7833.25
	3857.22	3905.8	3894.97	4289.65	4269.53	4202.32	4554.93	3246.12	3905.92	5076.14	5133.84	3358.06	4381.68	5430.91	4912.36	3320.72	6127.04	4595.79	4244.53	5042.16	5267.17	6894.67	4556.15	4037.09	3508.44	6402.62	5529.98	5785.07	6039.09	6025.95	4463.66	4367.4	6245.77	6289.94	3817.68	5041.36	6994.75	5082.38	4567.68	4254.22	6034.78	4935.01	3461.35	4886.68	6540.64	6453.82	5479.16	4080.7	7826.76
	3852.29	3900.86	3890.02	4283.59	4264.4	4195.92	4548.68	3242.06	3900.83	5068.88	5128.17	3354.02	4375.79	5424.19	4906.38	3316.04	6119.58	4589.49	4238.6	5033.87	5259.09	6888.21	4550.53	4031.14	3504.55	6395.22	5520.68	5776.53	6033.24	6018.61	4458.47	4362.01	6233.68	6281.81	3813.12	5034.28	6986.01	5074.07	4562.2	4246.9	6027.52	4927.08	3457.47	4878.86	6533.5	6447.9	5470.09	4075.76	7820.34
	3847.4	3895.96	3885.11	4277.58	4259.31	4189.55	4542.47	3238.03	3895.77	5061.65	5122.55	3350.01	4369.95	5417.51	4900.45	3311.4	6112.18	4583.23	4232.7	5025.64	5251.06	6881.82	4544.96	4025.23	3500.68	6387.87	5511.43	5768.06	6027.45	6011.34	4453.34	4356.66	6221.66	6273.75	3808.6	5027.24	6977.32	5065.84	4556.77	4239.64	6020.32	4919.22	3453.61	4871.09	6526.43	6442.05	5461.1	4070.86	7813.97
	3842.54	3891.09	3880.24	4271.6	4254.25	4183.22	4536.3	3234.03	3890.76	5054.45	5116.98	3346.03	4364.15	5410.88	4894.56	3306.79	6104.83	4577.02	4226.85	5017.47	5243.09	6875.5	4539.44	4019.37	3496.83	6380.58	5502.22	5759.67	6021.73	6004.13	4448.27	4351.36	6209.71	6265.76	3804.1	5020.25	6968.69	5057.69	4551.4	4232.42	6013.18	4911.43	3449.79	4863.38	6519.42	6436.25	5452.17	4066	7807.66
	3837.72	3886.26	3875.42	4265.66	4249.24	4176.92	4530.18	3230.06	3885.78	5047.27	5111.47	3342.07	4358.4	5404.28	4888.71	3302.21	6097.53	4570.85	4221.04	5009.36	5235.17	6869.26	4533.97	4013.54	3493.01	6373.35	5493.04	5751.35	6016.08	5996.98	4443.27	4346.1	6197.83	6257.83	3799.64	5013.3	6960.1	5049.62	4546.07	4225.26	6006.1	4903.71	3446	4855.72	6512.48	6430.52	5443.32	4061.17	7801.41
	3832.93	3881.47	3870.63	4259.77	4244.26	4170.65	4524.11	3226.11	3880.83	5040.12	5106.01	3338.14	4352.7	5397.73	4882.91	3297.67	6090.29	4564.73	4215.26	5001.3	5227.31	6863.09	4528.56	4007.75	3489.21	6366.17	5483.9	5743.11	6010.48	5989.88	4438.32	4340.9	6186.03	6249.98	3795.21	5006.39	6951.56	5041.63	4540.79	4218.15	5999.08	4896.05	3442.24	4848.12	6505.61	6424.86	5434.54	4056.39	7795.22
	3828.17	3876.72	3865.87	4253.91	4239.32	4164.42	4518.07	3222.2	3875.93	5032.99	5100.61	3334.23	4347.04	5391.23	4877.14	3293.15	6083.09	4558.65	4209.53	4993.3	5219.5	6857	4523.19	4002	3485.43	6359.05	5474.81	5734.93	6004.95	5982.85	4433.43	4335.74	6174.28	6242.19	3790.81	4999.53	6943.08	5033.71	4535.56	4211.1	5992.12	4888.46	3438.51	4840.57	6498.8	6419.26	5425.84	4051.64	7789.08
	3823.45	3872	3861.16	4248.09	4234.41	4158.22	4512.08	3218.31	3871.06	5025.89	5095.26	3330.35	4341.43	5384.76	4871.42	3288.67	6075.95	4552.61	4203.84	4985.36	5211.75	6850.98	4517.88	3996.29	3481.68	6351.98	5465.75	5726.83	5999.49	5975.88	4428.6	4330.62	6162.61	6234.46	3786.45	4992.71	6934.64	5025.88	4530.38	4204.09	5985.22	4880.93	3434.81	4833.08	6492.06	6413.72	5417.2	4046.93	7783.01
	3818.76	3867.32	3856.49	4242.31	4229.55	4152.06	4506.13	3214.45	3866.22	5018.81	5089.96	3326.49	4335.86	5378.34	4865.74	3284.22	6068.86	4546.62	4198.19	4977.48	5204.05	6845.03	4512.62	3990.62	3477.94	6344.96	5456.74	5718.8	5994.09	5968.97	4423.83	4325.56	6151.01	6226.8	3782.11	4985.93	6926.26	5018.12	4525.25	4197.15	5978.38	4873.48	3431.14	4825.64	6485.39	6408.24	5408.63	4042.26	7776.99
	3814.1	3862.67	3851.85	4236.57	4224.72	4145.93	4500.23	3210.62	3861.43	5011.76	5084.71	3322.67	4330.34	5371.96	4860.1	3279.81	6061.83	4540.67	4192.58	4969.66	5196.41	6839.15	4507.41	3984.99	3474.23	6338	5447.76	5710.84	5988.75	5962.11	4419.13	4320.54	6139.48	6219.21	3777.81	4979.2	6917.92	5010.45	4520.17	4190.25	5971.59	4866.09	3427.51	4818.26	6478.79	6402.83	5400.14	4037.63	7771.03
	3809.48	3858.07	3847.26	4230.87	4219.93	4139.83	4494.36	3206.82	3856.67	5004.73	5079.52	3318.86	4324.87	5365.62	4854.5	3275.42	6054.84	4534.77	4187.01	4961.89	5188.83	6833.34	4502.25	3979.4	3470.55	6331.1	5438.83	5702.96	5983.48	5955.32	4414.48	4315.56	6128.01	6211.69	3773.54	4972.51	6909.64	5002.85	4515.13	4183.41	5964.87	4858.76	3423.91	4810.94	6472.25	6397.48	5391.71	4033.04	7765.12
	3804.89	3853.5	3842.7	4225.21	4215.18	4133.77	4488.54	3203.05	3851.94	4997.72	5074.38	3315.09	4319.44	5359.33	4848.95	3271.07	6047.91	4528.91	4181.48	4954.18	5181.3	6827.61	4497.14	3973.85	3466.88	6324.25	5429.93	5695.14	5978.27	5948.58	4409.89	4310.64	6116.62	6204.23	3769.31	4965.87	6901.4	4995.33	4510.15	4176.62	5958.2	4851.51	3420.33	4803.66	6465.78	6392.19	5383.35	4028.48	7759.28
	3800.33	3848.96	3838.18	4219.59	4210.47	4127.74	4482.77	3199.3	3847.25	4990.74	5069.3	3311.33	4314.06	5353.07	4843.43	3266.75	6041.03	4523.09	4175.99	4946.53	5173.82	6821.94	4492.08	3968.33	3463.24	6317.45	5421.08	5687.4	5973.12	5941.91	4405.36	4305.76	6105.29	6196.83	3765.1	4959.27	6893.22	4987.89	4505.21	4169.89	5951.6	4844.32	3416.79	4796.45	6459.37	6386.97	5375.07	4023.96	7753.49
	3795.81	3844.46	3833.69	4214.01	4205.79	4121.75	4477.03	3195.58	3842.6	4983.79	5064.26	3307.61	4308.73	5346.87	4837.96	3262.47	6034.2	4517.32	4170.53	4938.93	5166.4	6816.35	4487.07	3962.86	3459.62	6310.7	5412.26	5679.73	5968.03	5935.29	4400.88	4300.92	6094.03	6189.51	3760.93	4952.71	6885.08	4980.52	4500.32	4163.21	5945.05	4837.19	3413.28	4789.28	6453.03	6381.8	5366.85	4019.48	7747.76
	3791.32	3840	3829.25	4208.47	4201.15	4115.79	4471.34	3191.89	3837.98	4976.86	5059.28	3303.91	4303.44	5340.7	4832.53	3258.22	6027.42	4511.6	4165.12	4931.39	5159.03	6810.83	4482.11	3957.42	3456.02	6304.01	5403.49	5672.13	5963.01	5928.74	4396.47	4296.14	6082.84	6182.25	3756.79	4946.19	6877	4973.24	4495.48	4156.58	5938.56	4830.13	3409.8	4782.18	6446.76	6376.7	5358.7	4015.04	7742.09
	3786.87	3835.58	3824.84	4202.97	4196.54	4109.86	4465.69	3188.23	3833.4	4969.95	5054.35	3300.23	4298.2	5334.57	4827.14	3253.99	6020.68	4505.92	4159.75	4923.91	5151.72	6805.37	4477.2	3952.02	3452.44	6297.38	5394.76	5664.61	5958.05	5922.24	4392.12	4291.4	6071.71	6175.05	3752.68	4939.72	6868.96	4966.03	4490.69	4150.01	5932.12	4823.14	3406.35	4775.12	6440.55	6371.66	5350.62	4010.64	7736.47
	3782.45	3831.19	3820.48	4197.5	4191.98	4103.97	4460.09	3184.6	3828.85	4963.07	5049.48	3296.58	4293	5328.49	4821.79	3249.81	6014	4500.28	4154.42	4916.49	5144.46	6799.99	4472.34	3946.66	3448.89	6290.79	5386.07	5657.15	5953.15	5915.8	4387.82	4286.7	6060.66	6167.92	3748.6	4933.3	6860.97	4958.9	4485.94	4143.49	5925.75	4816.21	3402.92	4768.12	6434.41	6366.68	5342.61	4006.27	7730.92
	3778.06	3826.84	3816.15	4192.08	4187.45	4098.12	4454.52	3180.99	3824.34	4956.21	5044.65	3292.96	4287.85	5322.46	4816.48	3245.65	6007.37	4494.68	4149.13	4909.12	5137.26	6794.67	4467.53	3941.33	3445.36	6284.26	5377.42	5649.77	5948.31	5909.42	4383.58	4282.05	6049.67	6160.86	3744.56	4926.91	6853.03	4951.84	4481.25	4137.02	5919.43	4809.34	3399.53	4761.18	6428.34	6361.77	5334.67	4001.95	7725.42
	3773.7	3822.52	3811.85	4186.69	4182.95	4092.3	4449	3177.42	3819.87	4949.38	5039.88	3289.36	4282.75	5316.46	4811.21	3241.53	6000.79	4489.13	4143.87	4901.82	5130.11	6789.42	4462.77	3936.05	3441.85	6277.78	5368.82	5642.46	5943.54	5903.1	4379.41	4277.44	6038.75	6153.86	3740.54	4920.57	6845.14	4944.87	4476.6	4130.62	5913.18	4802.54	3396.17	4754.29	6422.33	6356.91	5326.8	3997.66	7719.97
	3769.38	3818.25	3807.6	4181.35	4178.5	4086.51	4443.52	3173.87	3815.43	4942.57	5035.16	3285.79	4277.7	5310.51	4805.98	3237.43	5994.26	4483.63	4138.66	4894.57	5123.02	6784.24	4458.06	3930.8	3438.36	6271.36	5360.25	5635.22	5938.82	5896.84	4375.28	4272.89	6027.9	6146.92	3736.56	4914.28	6837.3	4937.97	4472	4124.26	5906.98	4795.81	3392.84	4747.45	6416.39	6352.11	5318.99	3993.4	7714.59
	3765.09	3814	3803.38	4176.04	4174.07	4080.76	4438.09	3170.34	3811.03	4935.79	5030.49	3282.24	4272.69	5304.6	4800.79	3233.38	5987.78	4478.17	4133.48	4887.37	5115.98	6779.13	4453.4	3925.59	3434.9	6264.98	5351.73	5628.05	5934.17	5890.63	4371.22	4268.37	6017.11	6140.06	3732.6	4908.02	6829.51	4931.14	4467.44	4117.96	5900.83	4789.14	3389.54	4740.67	6410.51	6347.38	5311.26	3989.19	7709.26
	3760.84	3809.8	3799.2	4170.78	4169.69	4075.05	4432.7	3166.85	3806.66	4929.03	5025.88	3278.72	4267.73	5298.73	4795.64	3229.35	5981.34	4472.75	4128.35	4880.24	5108.99	6774.09	4448.78	3920.42	3431.45	6258.66	5343.25	5620.95	5929.58	5884.49	4367.22	4263.9	6006.39	6133.25	3728.68	4901.81	6821.77	4924.39	4462.94	4111.72	5894.75	4782.54	3386.27	4733.95	6404.7	6342.7	5303.59	3985.01	7704
	3756.62	3805.63	3795.06	4165.55	4165.34	4069.37	4427.35	3163.38	3802.32	4922.29	5021.31	3275.22	4262.81	5292.91	4790.54	3225.36	5974.96	4467.37	4123.25	4873.16	5102.06	6769.11	4444.22	3915.28	3428.03	6252.39	5334.82	5613.92	5925.05	5878.4	4363.27	4259.48	5995.74	6126.51	3724.79	4895.65	6814.07	4917.72	4458.48	4105.53	5888.72	4776	3383.03	4727.28	6398.96	6338.09	5295.98	3980.88	7698.78
	3752.43	3801.49	3790.95	4160.37	4161.03	4063.72	4422.04	3159.94	3798.02	4915.58	5016.8	3271.75	4257.94	5287.13	4785.47	3221.4	5968.62	4462.04	4118.19	4866.14	5095.19	6764.2	4439.7	3910.18	3424.63	6246.17	5326.42	5606.97	5920.58	5872.38	4359.38	4255.1	5985.16	6119.84	3720.93	4889.53	6806.43	4911.13	4454.07	4099.39	5882.75	4769.52	3379.82	4720.66	6393.28	6333.53	5288.45	3976.78	7693.63
	3748.27	3797.4	3786.89	4155.22	4156.75	4058.11	4416.77	3156.53	3793.76	4908.89	5012.34	3268.3	4253.12	5281.39	4780.44	3217.47	5962.33	4456.76	4113.17	4859.17	5088.36	6759.36	4435.23	3905.12	3421.25	6240	5318.07	5600.08	5916.17	5866.41	4355.54	4250.77	5974.64	6113.23	3717.11	4883.45	6798.83	4904.61	4449.71	4093.31	5876.84	4763.11	3376.64	4714.09	6387.67	6329.04	5280.98	3972.71	7688.53
	3744.15	3793.33	3782.86	4150.11	4152.51	4052.53	4411.55	3153.15	3789.53	4902.23	5007.93	3264.88	4248.34	5275.7	4775.45	3213.57	5956.09	4451.51	4108.19	4852.26	5081.6	6754.58	4430.82	3900.1	3417.9	6233.88	5309.76	5593.27	5911.82	5860.5	4351.77	4246.48	5964.19	6106.69	3713.31	4877.41	6791.28	4898.16	4445.4	4087.29	5870.98	4756.77	3373.48	4707.59	6382.12	6324.6	5273.58	3968.69	7683.5
	3740.06	3789.31	3778.86	4145.04	4148.31	4046.99	4406.37	3149.79	3785.34	4895.59	5003.57	3261.49	4243.61	5270.05	4770.51	3209.71	5949.89	4446.32	4103.24	4845.42	5074.88	6749.87	4426.44	3895.11	3414.56	6227.82	5301.5	5586.52	5907.53	5854.64	4348.05	4242.23	5953.81	6100.21	3709.54	4871.42	6783.78	4891.79	4441.13	4081.32	5865.19	4750.49	3370.36	4701.13	6376.64	6320.23	5266.24	3964.7	7678.51
	3736.01	3785.32	3774.91	4140.01	4144.14	4041.49	4401.23	3146.46	3781.18	4888.98	4999.26	3258.12	4238.93	5264.44	4765.6	3205.88	5943.75	4441.16	4098.34	4838.62	5068.23	6745.22	4422.12	3890.16	3411.25	6221.8	5293.27	5579.85	5903.31	5848.85	4344.39	4238.04	5943.49	6093.8	3705.81	4865.47	6776.33	4885.5	4436.91	4075.41	5859.44	4744.27	3367.27	4694.73	6371.23	6315.91	5258.98	3960.75	7673.59
	3731.99	3781.37	3770.99	4135.02	4140.01	4036.02	4396.14	3143.16	3777.05	4882.39	4995.01	3254.77	4234.29	5258.87	4760.73	3202.08	5937.65	4436.05	4093.47	4831.89	5061.62	6740.64	4417.85	3885.25	3407.96	6215.84	5285.1	5573.25	5899.14	5843.11	4340.78	4233.88	5933.25	6087.45	3702.1	4859.57	6768.93	4879.28	4432.74	4069.55	5853.76	4738.11	3364.2	4688.38	6365.87	6311.65	5251.77	3956.84	7668.73
	3728	3777.45	3767.11	4130.08	4135.91	4030.59	4391.08	3139.88	3772.96	4875.82	4990.8	3251.45	4229.7	5253.35	4755.9	3198.31	5931.6	4430.98	4088.64	4825.21	5055.07	6736.13	4413.62	3880.38	3404.69	6209.92	5276.96	5566.71	5895.03	5837.43	4337.23	4229.77	5923.06	6081.17	3698.43	4853.71	6761.57	4873.14	4428.61	4063.75	5848.13	4732.02	3361.17	4682.09	6360.59	6307.45	5244.64	3952.96	7663.92
	3724.04	3773.57	3763.26	4125.16	4131.85	4025.19	4386.07	3136.63	3768.91	4869.28	4986.65	3248.15	4225.16	5247.87	4751.11	3194.58	5925.59	4425.96	4083.85	4818.59	5048.58	6731.67	4409.44	3875.54	3401.44	6204.06	5268.87	5560.25	5890.98	5831.81	4333.74	4225.7	5912.94	6074.95	3694.79	4847.89	6754.26	4867.07	4424.53	4058	5842.56	4726	3358.16	4675.85	6355.37	6303.31	5237.57	3949.13	7659.17
	3720.12	3769.72	3759.46	4120.29	4127.82	4019.83	4381.11	3133.41	3764.89	4862.76	4982.55	3244.88	4220.67	5242.44	4746.36	3190.88	5919.63	4420.98	4079.1	4812.03	5042.13	6727.29	4405.31	3870.74	3398.22	6198.25	5260.82	5553.86	5886.99	5826.25	4330.31	4221.68	5902.89	6068.79	3691.17	4842.12	6747	4861.08	4420.5	4052.31	5837.05	4720.03	3355.18	4669.67	6350.22	6299.23	5230.56	3945.33	7654.47
	3716.23	3765.91	3755.69	4115.46	4123.83	4014.5	4376.18	3130.22	3760.9	4856.26	4978.5	3241.63	4216.22	5237.05	4741.65	3187.21	5913.72	4416.04	4074.39	4805.52	5035.75	6722.96	4401.22	3865.97	3395.01	6192.48	5252.82	5547.54	5883.06	5820.75	4326.93	4217.7	5892.91	6062.7	3687.59	4836.39	6739.79	4855.16	4416.51	4046.68	5831.59	4714.13	3352.23	4663.54	6345.13	6295.21	5223.62	3941.57	7649.84
	3712.37	3762.14	3751.95	4110.67	4119.88	4009.21	4371.3	3127.05	3756.95	4849.79	4974.49	3238.41	4211.81	5231.7	4736.98	3183.58	5907.85	4411.15	4069.71	4799.07	5029.41	6718.71	4397.19	3861.24	3391.83	6186.77	5244.86	5541.28	5879.19	5815.3	4323.61	4213.77	5882.99	6056.67	3684.04	4830.7	6732.63	4849.32	4412.58	4041.1	5826.19	4708.29	3349.31	4657.46	6340.1	6291.24	5216.75	3937.84	7645.26
	3708.55	3758.4	3748.25	4105.92	4115.95	4003.96	4366.46	3123.91	3753.03	4843.34	4970.54	3235.21	4207.46	5226.39	4732.35	3179.97	5902.03	4406.3	4065.07	4792.68	5023.14	6714.51	4393.2	3856.55	3388.67	6181.1	5236.94	5535.1	5875.38	5809.91	4320.34	4209.88	5873.14	6050.71	3680.52	4825.06	6725.51	4843.55	4408.68	4035.58	5820.85	4702.52	3346.42	4651.44	6335.15	6287.33	5209.94	3934.15	7640.73
	3704.76	3754.7	3744.59	4101.21	4112.07	3998.74	4361.66	3120.8	3749.15	4836.92	4966.64	3232.04	4203.15	5221.13	4727.76	3176.4	5896.25	4401.49	4060.47	4786.34	5016.91	6710.38	4389.25	3851.89	3385.53	6175.49	5229.08	5528.99	5871.62	5804.58	4317.13	4206.03	5863.35	6044.81	3677.02	4819.46	6718.44	4837.85	4404.84	4030.11	5815.56	4696.81	3343.55	4645.47	6330.25	6283.48	5203.2	3930.5	7636.27
	3701	3751.03	3740.97	4096.53	4108.22	3993.56	4356.9	3117.71	3745.3	4830.52	4962.79	3228.89	4198.89	5215.91	4723.2	3172.87	5890.52	4396.73	4055.9	4780.07	5010.74	6706.31	4385.36	3847.27	3382.41	6169.92	5221.25	5522.95	5867.93	5799.31	4313.97	4202.23	5853.63	6038.97	3673.56	4813.91	6711.42	4832.23	4401.04	4024.7	5810.33	4691.16	3340.72	4639.56	6325.42	6279.69	5196.51	3926.89	7631.86
	3697.28	3747.4	3737.38	4091.9	4104.4	3988.41	4352.18	3114.65	3741.48	4824.14	4958.99	3225.77	4194.67	5210.74	4718.69	3169.36	5884.84	4392.01	4051.38	4773.84	5004.62	6702.3	4381.51	3842.69	3379.31	6164.4	5213.47	5516.97	5864.29	5794.09	4310.87	4198.47	5843.98	6033.2	3670.13	4808.4	6704.45	4826.68	4397.29	4019.35	5805.16	4685.57	3337.91	4633.69	6320.66	6275.95	5189.9	3923.32	7627.51
	3693.58	3743.8	3733.83	4087.3	4100.62	3983.3	4347.51	3111.62	3737.7	4817.79	4955.24	3222.67	4190.5	5205.6	4714.21	3165.88	5879.2	4387.34	4046.89	4767.68	4998.56	6698.35	4377.7	3838.14	3376.24	6158.93	5205.74	5511.07	5860.71	5788.93	4307.83	4194.75	5834.39	6027.49	3666.73	4802.93	6697.52	4821.2	4393.58	4014.05	5800.04	4680.05	3335.13	4627.89	6315.96	6272.27	5183.35	3919.78	7623.22
	3689.92	3740.24	3730.31	4082.74	4096.87	3978.22	4342.87	3108.61	3733.95	4811.46	4951.54	3219.6	4186.38	5200.51	4709.77	3162.44	5873.6	4382.71	4042.44	4761.57	4992.55	6694.46	4373.95	3833.63	3373.18	6153.5	5198.05	5505.23	5857.19	5783.83	4304.83	4191.07	5824.86	6021.84	3663.36	4797.5	6690.64	4815.8	4389.91	4008.81	5794.97	4674.58	3332.38	4622.13	6311.32	6268.65	5176.86	3916.28	7618.98
	3686.3	3736.72	3726.83	4078.22	4093.16	3973.18	4338.28	3105.63	3730.24	4805.16	4947.89	3216.55	4182.3	5195.47	4705.37	3159.03	5868.05	4378.12	4038.02	4755.52	4986.6	6690.64	4370.23	3829.15	3370.15	6148.13	5190.4	5499.47	5853.72	5778.79	4301.9	4187.44	5815.41	6016.26	3660.01	4792.12	6683.81	4810.46	4386.3	4003.62	5789.96	4669.18	3329.65	4616.43	6306.75	6265.09	5170.43	3912.81	7614.8
	3682.7	3733.22	3723.39	4073.74	4089.48	3968.17	4333.73	3102.68	3726.56	4798.88	4944.29	3213.52	4178.27	5190.46	4701.01	3155.65	5862.54	4373.57	4033.64	4749.52	4980.7	6686.87	4366.57	3824.71	3367.14	6142.8	5182.81	5493.77	5850.32	5773.81	4299.02	4183.85	5806.02	6010.74	3656.7	4786.78	6677.02	4805.2	4382.72	3998.49	5785.01	4663.84	3326.96	4610.78	6302.24	6261.58	5164.07	3909.39	7610.67
	3679.14	3729.77	3719.98	4069.3	4085.83	3963.2	4329.22	3099.75	3722.91	4792.62	4940.73	3210.52	4174.29	5185.51	4696.69	3152.3	5857.07	4369.07	4029.3	4743.59	4974.86	6683.17	4362.95	3820.31	3364.15	6137.52	5175.26	5488.14	5846.96	5768.88	4296.19	4180.31	5796.69	6005.29	3653.42	4781.49	6670.28	4800.02	4379.2	3993.41	5780.11	4658.57	3324.29	4605.18	6297.8	6258.12	5157.76	3906	7606.6
	3675.61	3726.35	3716.61	4064.89	4082.22	3958.27	4324.75	3096.86	3719.3	4786.39	4937.23	3207.55	4170.35	5180.59	4692.41	3148.98	5851.65	4364.61	4025	4737.7	4969.06	6679.53	4359.37	3815.94	3361.18	6132.29	5167.75	5482.58	5843.67	5764.01	4293.41	4176.8	5787.43	5999.89	3650.17	4776.24	6663.59	4794.9	4375.71	3988.39	5775.27	4653.35	3321.65	4599.64	6293.42	6254.73	5151.52	3902.65	7602.59
	3672.11	3722.97	3713.27	4060.53	4078.65	3953.37	4320.32	3093.98	3715.72	4780.18	4933.77	3204.59	4166.46	5175.71	4688.16	3145.7	5846.28	4360.2	4020.73	4731.88	4963.33	6675.94	4355.85	3811.61	3358.23	6127.1	5160.29	5477.08	5840.43	5759.19	4290.69	4173.34	5778.24	5994.56	3646.94	4771.03	6656.95	4789.85	4372.27	3983.42	5770.48	4648.19	3319.03	4594.14	6289.1	6251.39	5145.35	3899.33	7598.63
	3668.65	3719.62	3709.97	4056.2	4075.11	3948.5	4315.93	3091.14	3712.17	4774	4930.37	3201.67	4162.61	5170.88	4683.95	3142.44	5840.94	4355.83	4016.5	4726.11	4957.65	6672.41	4352.36	3807.31	3355.3	6121.96	5152.88	5471.66	5837.25	5754.43	4288.02	4169.92	5769.11	5989.29	3643.75	4765.87	6650.35	4784.88	4368.88	3978.51	5765.75	4643.1	3316.45	4588.7	6284.85	6248.1	5139.23	3896.05	7594.73
	3665.21	3716.3	3706.7	4051.9	4071.6	3943.67	4311.58	3088.32	3708.66	4767.84	4927.01	3198.76	4158.81	5166.1	4679.79	3139.22	5835.65	4351.5	4012.31	4720.39	4952.02	6668.95	4348.92	3803.05	3352.39	6116.87	5145.52	5466.3	5834.13	5749.73	4285.41	4166.54	5760.05	5984.08	3640.58	4760.74	6643.8	4779.97	4365.52	3973.66	5761.07	4638.06	3313.89	4583.32	6280.66	6244.87	5133.18	3892.81	7590.89
	3661.81	3713.02	3703.48	4047.65	4068.12	3938.88	4307.27	3085.52	3705.18	4761.71	4923.7	3195.89	4155.06	5161.35	4675.65	3136.03	5830.41	4347.22	4008.15	4714.74	4946.44	6665.54	4345.53	3798.83	3349.51	6111.82	5138.2	5461.01	5831.06	5745.09	4282.84	4163.2	5751.05	5978.94	3637.44	4755.66	6637.29	4775.14	4362.22	3968.85	5756.45	4633.09	3311.35	4577.98	6276.53	6241.7	5127.19	3889.6	7587.1
	3658.44	3709.78	3700.28	4043.44	4064.68	3934.12	4303	3082.76	3701.73	4755.6	4920.44	3193.03	4151.35	5156.65	4671.56	3132.86	5825.2	4342.98	4004.03	4709.13	4940.92	6662.19	4342.18	3794.64	3346.64	6106.82	5130.93	5455.78	5828.04	5740.51	4280.33	4159.91	5742.12	5973.85	3634.34	4750.63	6630.83	4770.38	4358.95	3964.11	5751.88	4628.17	3308.85	4572.7	6272.47	6238.58	5121.25	3886.43	7583.36
	3655.11	3706.57	3697.12	4039.26	4061.28	3929.39	4298.77	3080.02	3698.32	4749.51	4917.23	3190.2	4147.68	5151.99	4667.51	3129.73	5820.04	4338.78	3999.94	4703.59	4935.46	6658.9	4338.88	3790.49	3343.8	6101.86	5123.71	5450.63	5825.08	5735.98	4277.88	4156.65	5733.25	5968.83	3631.26	4745.64	6624.42	4765.68	4355.73	3959.42	5747.37	4623.32	3306.37	4567.46	6268.47	6235.51	5115.38	3883.3	7579.68
	3651.8	3703.39	3694	4035.11	4057.9	3924.7	4294.58	3077.3	3694.94	4743.45	4914.07	3187.4	4144.06	5147.38	4663.49	3126.63	5814.92	4334.63	3995.89	4698.1	4930.05	6655.66	4335.62	3786.37	3340.98	6096.95	5116.53	5445.54	5822.18	5731.51	4275.47	4153.44	5724.45	5963.87	3628.21	4740.69	6618.05	4761.06	4352.55	3954.78	5742.91	4618.52	3303.92	4562.28	6264.53	6232.5	5109.57	3880.2	7576.06
	3648.53	3700.25	3690.91	4031.01	4054.56	3920.05	4290.43	3074.61	3691.59	4737.41	4910.95	3184.61	4140.49	5142.81	4659.51	3123.56	5809.84	4330.51	3991.88	4692.66	4924.69	6652.48	4332.41	3782.29	3338.18	6092.08	5109.41	5440.52	5819.33	5727.09	4273.12	4150.27	5715.72	5958.98	3625.19	4735.78	6611.73	4756.5	4349.41	3950.2	5738.5	4613.79	3301.49	4557.15	6260.65	6229.54	5103.82	3877.14	7572.49
	3645.29	3697.14	3687.86	4026.94	4051.25	3915.43	4286.32	3071.95	3688.28	4731.39	4907.88	3181.86	4136.97	5138.28	4655.57	3120.52	5804.8	4326.45	3987.9	4687.28	4919.39	6649.36	4329.24	3778.24	3335.4	6087.26	5102.33	5435.56	5816.54	5722.73	4270.82	4147.14	5707.05	5954.14	3622.2	4730.92	6605.46	4752.02	4346.32	3945.67	5734.15	4609.11	3299.09	4552.08	6256.84	6226.64	5098.13	3874.12	7568.97
	3642.08	3694.07	3684.84	4022.91	4047.98	3910.84	4282.25	3069.32	3685	4725.4	4904.86	3179.12	4133.48	5133.79	4651.67	3117.51	5799.81	4322.42	3983.96	4681.96	4914.14	6646.3	4326.11	3774.23	3332.64	6082.49	5095.3	5430.67	5813.8	5718.43	4268.57	4144.05	5698.44	5949.37	3619.23	4726.1	6599.23	4747.6	4343.27	3941.2	5729.85	4604.5	3296.72	4547.05	6253.09	6223.79	5092.5	3871.13	7565.51
	3638.91	3691.03	3681.85	4018.92	4044.74	3906.29	4278.22	3066.71	3681.75	4719.44	4901.89	3176.41	4130.05	5129.35	4647.8	3114.53	5794.85	4318.44	3980.06	4676.69	4908.94	6643.29	4323.03	3770.25	3329.9	6077.75	5088.32	5425.85	5811.11	5714.19	4266.37	4141	5689.91	5944.65	3616.3	4721.32	6593.05	4743.25	4340.26	3936.78	5725.61	4599.94	3294.38	4542.08	6249.4	6221	5086.93	3868.18	7562.11
	3635.76	3688.03	3678.9	4014.96	4041.53	3901.78	4274.23	3064.13	3678.53	4713.5	4898.96	3173.73	4126.66	5124.95	4643.97	3111.58	5789.94	4314.51	3976.19	4671.48	4903.8	6640.33	4319.99	3766.31	3327.18	6073.07	5081.38	5421.1	5808.48	5710	4264.22	4137.99	5681.43	5940	3613.39	4716.58	6586.92	4738.97	4337.29	3932.42	5721.42	4595.44	3292.06	4537.15	6245.78	6218.26	5081.42	3865.26	7558.76
	3632.65	3685.06	3675.99	4011.04	4038.36	3897.29	4270.27	3061.57	3675.35	4707.58	4896.09	3171.07	4123.31	5120.59	4640.18	3108.65	5785.07	4310.61	3972.36	4666.32	4898.72	6637.43	4316.99	3762.41	3324.48	6068.42	5074.5	5416.41	5805.9	5705.87	4262.12	4135.02	5673.03	5935.41	3610.52	4711.89	6580.83	4734.76	4334.37	3928.11	5717.28	4591	3289.76	4532.28	6242.21	6215.57	5075.97	3862.38	7555.47
	3629.57	3682.13	3673.11	4007.16	4035.22	3892.85	4266.36	3059.04	3672.2	4701.69	4893.26	3168.43	4120.01	5116.28	4636.43	3105.76	5780.24	4306.76	3968.56	4661.22	4893.69	6634.59	4314.04	3758.54	3321.81	6063.82	5067.66	5411.78	5803.38	5701.79	4260.08	4132.09	5664.69	5930.88	3607.67	4707.24	6574.78	4730.62	4331.48	3923.85	5713.2	4586.62	3287.49	4527.46	6238.71	6212.94	5070.57	3859.54	7552.22
	3626.52	3679.23	3670.27	4003.31	4032.11	3888.44	4262.48	3056.53	3669.09	4695.82	4890.47	3165.82	4116.76	5112	4632.71	3102.9	5775.45	4302.96	3964.8	4656.17	4888.71	6631.8	4311.14	3754.7	3319.15	6059.27	5060.88	5407.22	5800.91	5697.77	4258.08	4129.21	5656.41	5926.41	3604.85	4702.63	6568.78	4726.54	4328.64	3919.65	5709.17	4582.3	3285.25	4522.69	6235.27	6210.36	5065.24	3856.73	7549.04
	3623.5	3676.36	3667.46	3999.5	4029.03	3884.06	4258.64	3054.06	3666	4689.98	4887.74	3163.23	4113.55	5107.78	4629.04	3100.07	5770.69	4299.19	3961.07	4651.18	4883.79	6629.07	4308.27	3750.9	3316.51	6054.75	5054.14	5402.73	5798.49	5693.81	4256.14	4126.36	5648.2	5922	3602.06	4698.07	6562.83	4722.53	4325.84	3915.5	5705.19	4578.03	3283.04	4517.97	6231.89	6207.83	5059.96	3853.96	7545.9
	3620.51	3673.53	3664.68	3995.73	4025.99	3879.72	4254.84	3051.6	3662.95	4684.16	4885.05	3160.67	4110.38	5103.59	4625.39	3097.27	5765.98	4295.47	3957.38	4646.25	4878.92	6626.39	4305.45	3747.14	3313.9	6050.28	5047.46	5398.31	5796.13	5689.91	4254.24	4123.55	5640.05	5917.65	3599.29	4693.55	6556.92	4718.59	4323.08	3911.41	5701.27	4573.83	3280.85	4513.3	6228.57	6205.36	5054.74	3851.22	7542.83
	3617.56	3670.74	3661.94	3991.99	4022.98	3875.41	4251.08	3049.18	3659.94	4678.36	4882.4	3158.13	4107.26	5099.45	4621.79	3094.49	5761.31	4291.79	3953.72	4641.37	4874.11	6623.76	4302.67	3743.41	3311.31	6045.86	5040.82	5393.95	5793.81	5686.06	4252.4	4120.78	5631.97	5913.36	3596.56	4689.07	6551.06	4714.72	4320.36	3907.37	5697.4	4569.68	3278.68	4508.68	6225.32	6202.94	5049.58	3848.53	7539.8
	3614.63	3667.97	3659.23	3988.29	4020	3871.13	4247.35	3046.78	3656.95	4672.59	4879.81	3155.61	4104.19	5095.35	4618.22	3091.75	5756.68	4288.16	3950.1	4636.54	4869.35	6621.19	4299.94	3739.71	3308.73	6041.47	5034.23	5389.65	5791.56	5682.27	4250.6	4118.05	5623.96	5909.14	3593.85	4684.64	6545.25	4710.91	4317.68	3903.39	5693.59	4565.59	3276.54	4504.11	6222.12	6200.57	5044.47	3845.86	7536.83
	3611.74	3665.24	3656.56	3984.62	4017.06	3866.89	4243.67	3044.4	3654	4666.85	4877.26	3153.12	4101.16	5091.29	4614.69	3089.03	5752.09	4284.57	3946.51	4631.77	4864.65	6618.67	4297.25	3736.05	3306.18	6037.13	5027.7	5385.42	5789.35	5678.53	4248.86	4115.36	5616.01	5904.97	3591.17	4680.24	6539.47	4707.17	4315.05	3899.46	5689.82	4561.56	3274.43	4499.59	6218.99	6198.25	5039.43	3843.23	7533.92
	3608.88	3662.55	3653.92	3980.99	4014.14	3862.69	4240.02	3042.05	3651.08	4661.13	4874.75	3150.65	4098.17	5087.28	4611.2	3086.35	5747.54	4281.02	3942.96	4627.06	4860	6616.2	4294.6	3732.43	3303.65	6032.83	5021.21	5381.26	5787.2	5674.85	4247.16	4112.71	5608.13	5900.86	3588.52	4675.89	6533.75	4703.49	4312.45	3895.59	5686.11	4557.58	3272.34	4495.13	6215.92	6195.99	5034.44	3840.64	7531.05
	3606.05	3659.89	3651.32	3977.39	4011.26	3858.52	4236.41	3039.73	3648.19	4655.43	4872.3	3148.2	4095.23	5083.31	4607.75	3083.69	5743.03	4277.52	3939.45	4622.39	4855.4	6613.78	4291.99	3728.84	3301.14	6028.57	5014.77	5377.16	5785.1	5671.23	4245.51	4110.1	5600.31	5896.82	3585.89	4671.58	6528.07	4699.89	4309.89	3891.76	5682.45	4553.67	3270.28	4490.71	6212.91	6193.77	5029.5	3838.09	7528.24
	3603.25	3657.26	3648.75	3973.83	4008.42	3854.38	4232.83	3037.43	3645.33	4649.76	4869.89	3145.78	4092.34	5079.38	4604.33	3081.06	5738.55	4274.06	3935.97	4617.79	4850.86	6611.42	4289.43	3725.28	3298.65	6024.36	5008.39	5373.12	5783.05	5667.67	4243.92	4107.53	5592.56	5892.83	3583.3	4667.32	6522.43	4696.34	4307.37	3888	5678.85	4549.81	3268.24	4486.34	6209.96	6191.61	5024.63	3835.57	7525.49
	3600.48	3654.67	3646.21	3970.31	4005.6	3850.28	4229.3	3035.16	3642.51	4644.11	4867.52	3143.38	4089.49	5075.5	4600.95	3078.46	5734.12	4270.64	3932.52	4613.24	4846.38	6609.11	4286.91	3721.77	3296.18	6020.19	5002.06	5369.15	5781.05	5664.16	4242.37	4105	5584.87	5888.9	3580.73	4663.1	6516.84	4692.87	4304.89	3884.28	5675.29	4546	3266.23	4482.02	6207.07	6189.5	5019.81	3833.08	7522.79
	3597.75	3652.11	3643.71	3966.82	4002.82	3846.21	4225.8	3032.92	3639.72	4638.49	4865.2	3141.01	4086.68	5071.66	4597.6	3075.89	5729.72	4267.27	3929.11	4608.74	4841.95	6606.85	4284.43	3718.28	3293.73	6016.05	4995.77	5365.25	5779.1	5660.7	4240.87	4102.5	5577.25	5885.03	3578.19	4658.92	6511.3	4689.46	4302.46	3880.62	5671.79	4542.26	3264.24	4477.75	6204.24	6187.45	5015.04	3830.63	7520.14
	3595.04	3649.58	3641.24	3963.37	4000.06	3842.18	4222.34	3030.7	3636.96	4632.89	4862.93	3138.66	4083.92	5067.86	4594.3	3073.35	5725.37	4263.94	3925.73	4604.3	4837.57	6604.64	4281.99	3714.83	3291.3	6011.96	4989.54	5361.4	5777.21	5657.31	4239.41	4100.05	5569.69	5881.23	3575.68	4654.78	6505.8	4686.11	4300.06	3877.02	5668.35	4538.57	3262.28	4473.54	6201.47	6185.44	5010.34	3828.22	7517.54
	3592.37	3647.09	3638.8	3959.95	3997.34	3838.18	4218.91	3028.5	3634.23	4627.32	4860.7	3136.34	4081.21	5064.1	4591.02	3070.83	5721.05	4260.65	3922.39	4599.91	4833.25	6602.48	4279.59	3711.41	3288.89	6007.91	4983.36	5357.63	5775.36	5653.97	4238.01	4097.63	5562.2	5877.48	3573.19	4650.69	6500.34	4682.83	4297.7	3873.46	5664.95	4534.94	3260.34	4469.37	6198.77	6183.49	5005.68	3825.84	7515
	3589.73	3644.64	3636.4	3956.57	3994.66	3834.21	4215.53	3026.34	3631.54	4621.77	4858.52	3134.03	4078.54	5060.39	4587.79	3068.35	5716.76	4257.41	3919.08	4595.58	4828.98	6600.37	4277.24	3708.03	3286.5	6003.9	4977.24	5353.92	5773.57	5650.68	4236.65	4095.25	5554.77	5873.79	3570.73	4646.63	6494.93	4679.62	4295.38	3869.96	5661.61	4531.36	3258.43	4465.25	6196.12	6181.58	5001.09	3823.5	7512.51
	3587.12	3642.21	3634.04	3953.22	3992	3830.28	4212.18	3024.19	3628.88	4616.24	4856.38	3131.75	4075.91	5056.72	4584.59	3065.89	5712.52	4254.21	3915.81	4591.3	4824.77	6598.32	4274.93	3704.69	3284.14	5999.93	4971.16	5350.27	5771.83	5647.45	4235.35	4092.91	5547.41	5870.16	3568.3	4642.62	6489.56	4676.47	4293.09	3866.52	5658.31	4527.84	3256.54	4461.18	6193.53	6179.73	4996.55	3821.19	7510.07
	3584.54	3639.82	3631.7	3949.9	3989.37	3826.38	4208.86	3022.08	3626.24	4610.74	4854.29	3129.5	4073.33	5053.09	4581.43	3063.46	5708.31	4251.05	3912.57	4587.08	4820.61	6596.31	4272.66	3701.38	3281.79	5996	4965.14	5346.68	5770.14	5644.28	4234.09	4090.61	5540.12	5866.59	3565.9	4638.66	6484.24	4673.39	4290.85	3863.13	5655.08	4524.38	3254.67	4457.16	6191.01	6177.93	4992.06	3818.92	7507.69
	3581.99	3637.47	3629.4	3946.63	3986.78	3822.52	4205.59	3019.99	3623.65	4605.27	4852.25	3127.27	4070.79	5049.51	4578.31	3061.06	5704.15	4247.94	3909.37	4582.91	4816.51	6594.35	4270.43	3698.1	3279.46	5992.11	4959.16	5343.16	5768.5	5641.17	4232.87	4088.35	5532.88	5863.08	3563.52	4634.73	6478.97	4670.37	4288.65	3859.79	5651.89	4520.98	3252.83	4453.19	6188.54	6176.17	4987.63	3816.68	7505.36
	3579.47	3635.14	3627.14	3943.38	3984.22	3818.69	4202.35	3017.92	3621.08	4599.82	4850.25	3125.06	4068.3	5045.97	4575.22	3058.68	5700.01	4244.87	3906.2	4578.8	4812.47	6592.44	4268.24	3694.86	3277.16	5988.27	4953.24	5339.71	5766.91	5638.11	4231.71	4086.12	5525.72	5859.63	3561.17	4630.85	6473.73	4667.41	4286.48	3856.51	5648.75	4517.63	3251.02	4449.27	6186.14	6174.47	4983.25	3814.48	7503.08
	3576.98	3632.85	3624.9	3940.17	3981.69	3814.9	4199.14	3015.88	3618.55	4594.39	4848.29	3122.88	4065.85	5042.47	4572.17	3056.34	5695.92	4241.84	3903.06	4574.74	4808.47	6590.58	4266.1	3691.65	3274.87	5984.46	4947.38	5336.32	5765.37	5635.11	4230.59	4083.94	5518.62	5856.24	3558.85	4627.01	6468.55	4664.52	4284.35	3853.28	5645.67	4514.33	3249.23	4445.39	6183.79	6172.82	4978.93	3812.32	7500.86
	3574.53	3630.6	3622.7	3937	3979.19	3811.14	4195.97	3013.87	3616.04	4588.99	4846.38	3120.72	4063.45	5039.01	4569.15	3054.02	5691.86	4238.86	3899.96	4570.74	4804.54	6588.77	4263.99	3688.48	3272.61	5980.69	4941.56	5332.99	5763.88	5632.16	4229.52	4081.79	5511.59	5852.91	3556.56	4623.21	6463.4	4661.69	4282.26	3850.1	5642.64	4511.09	3247.46	4441.57	6181.51	6171.22	4974.67	3810.19	7498.68
	3572.1	3628.38	3620.54	3933.86	3976.73	3807.41	4192.84	3011.88	3613.57	4583.62	4844.52	3118.58	4061.09	5035.6	4566.17	3051.73	5687.84	4235.92	3896.89	4566.79	4800.66	6587.01	4261.93	3685.34	3270.36	5976.96	4935.8	5329.73	5762.44	5629.27	4228.5	4079.67	5504.62	5849.64	3554.29	4619.46	6458.31	4658.93	4280.21	3846.98	5639.65	4507.91	3245.72	4437.8	6179.29	6169.67	4970.45	3808.09	7496.56
	3569.71	3626.19	3618.4	3930.75	3974.29	3803.72	4189.75	3009.92	3611.14	4578.27	4842.7	3116.47	4058.78	5032.23	4563.23	3049.47	5683.86	4233.02	3893.86	4562.89	4796.83	6585.29	4259.91	3682.24	3268.14	5973.27	4930.1	5326.52	5761.05	5626.44	4227.52	4077.6	5497.71	5846.42	3552.05	4615.75	6453.25	4656.23	4278.19	3843.91	5636.73	4504.78	3244	4434.07	6177.12	6168.17	4966.3	3806.03	7494.49
	3567.35	3624.03	3616.31	3927.68	3971.89	3800.06	4186.69	3007.98	3608.73	4572.94	4840.92	3114.38	4056.51	5028.91	4560.33	3047.23	5679.91	4230.17	3890.86	4559.05	4793.06	6583.63	4257.93	3679.17	3265.93	5969.62	4924.44	5323.39	5759.7	5623.66	4226.59	4075.56	5490.87	5843.27	3549.84	4612.08	6448.24	4653.59	4276.22	3840.9	5633.85	4501.71	3242.31	4430.4	6175.02	6166.72	4962.19	3804.01	7492.48
	3565.01	3621.91	3614.24	3924.64	3969.51	3796.43	4183.66	3006.07	3606.35	4567.64	4839.19	3112.31	4054.28	5025.63	4557.46	3045.03	5676	4227.36	3887.89	4555.26	4789.34	6582.01	4255.98	3676.13	3263.75	5966	4918.84	5320.31	5758.41	5620.94	4225.71	4073.56	5484.1	5840.17	3547.65	4608.45	6443.28	4651.02	4274.28	3837.93	5631.02	4498.7	3240.64	4426.77	6172.97	6165.32	4958.14	3802.02	7490.52
	3562.71	3619.82	3612.21	3921.64	3967.17	3792.84	4180.68	3004.18	3604.01	4562.36	4837.51	3110.27	4052.1	5022.39	4554.62	3042.85	5672.12	4224.6	3884.96	4551.53	4785.68	6580.43	4254.08	3673.13	3261.58	5962.43	4913.3	5317.3	5757.17	5618.28	4224.87	4071.6	5477.39	5837.13	3545.49	4604.87	6438.35	4648.51	4272.37	3835.03	5628.25	4495.74	3238.99	4423.19	6170.98	6163.96	4954.14	3800.07	7488.6
	3560.44	3617.77	3610.21	3918.67	3964.86	3789.28	4177.73	3002.32	3601.7	4557.11	4835.86	3108.25	4049.96	5019.19	4551.83	3040.69	5668.28	4221.87	3882.06	4547.85	4782.08	6578.91	4252.23	3670.16	3259.44	5958.89	4907.8	5314.36	5755.98	5615.67	4224.08	4069.68	5470.75	5834.15	3543.36	4601.32	6433.48	4646.06	4270.51	3832.17	5625.52	4492.83	3237.37	4419.66	6169.06	6162.66	4950.2	3798.15	7486.75
	3558.2	3615.75	3608.24	3915.74	3962.58	3785.76	4174.81	3000.49	3599.42	4551.89	4834.27	3106.26	4047.87	5016.04	4549.07	3038.57	5664.48	4219.2	3879.2	4544.23	4778.53	6577.43	4250.41	3667.23	3257.31	5955.4	4902.36	5311.47	5754.83	5613.12	4223.34	4067.79	5464.17	5831.23	3541.26	4597.82	6428.64	4643.68	4268.68	3829.37	5622.85	4489.98	3235.77	4416.18	6167.19	6161.41	4946.31	3796.26	7484.94
	3555.99	3613.76	3606.3	3912.84	3960.33	3782.27	4171.93	2998.68	3597.17	4546.69	4832.71	3104.29	4045.82	5012.93	4546.34	3036.47	5660.71	4216.56	3876.37	4540.66	4775.03	6576	4248.63	3664.34	3255.21	5951.94	4896.98	5308.65	5753.74	5610.62	4222.64	4065.94	5457.66	5828.37	3539.18	4594.37	6423.85	4641.36	4266.89	3826.62	5620.23	4487.19	3234.19	4412.74	6165.38	6160.2	4942.47	3794.42	7483.18
	3553.81	3611.8	3604.4	3909.97	3958.11	3778.81	4169.08	2996.89	3594.96	4541.51	4831.2	3102.34	4043.82	5009.86	4543.65	3034.4	5656.98	4213.97	3873.57	4537.15	4771.59	6574.61	4246.89	3661.47	3253.13	5948.51	4891.65	5305.89	5752.69	5608.18	4221.99	4064.12	5451.22	5825.56	3537.12	4590.95	6419.11	4639.1	4265.13	3823.93	5617.66	4484.45	3232.64	4409.36	6163.64	6159.04	4938.68	3792.6	7481.48
	3551.66	3609.88	3602.54	3907.13	3955.93	3775.39	4166.27	2995.14	3592.77	4536.36	4829.74	3100.42	4041.86	5006.84	4541	3032.35	5653.28	4211.43	3870.81	4533.69	4768.21	6573.27	4245.19	3658.64	3251.06	5945.13	4886.38	5303.2	5751.69	5605.8	4221.38	4062.35	5444.84	5822.82	3535.1	4587.58	6414.41	4636.91	4263.41	3821.29	5615.14	4481.76	3231.11	4406.02	6161.95	6157.94	4934.95	3790.82	7479.83
	3549.54	3607.99	3600.7	3904.33	3953.77	3772	4163.5	2993.4	3590.62	4531.23	4828.32	3098.52	4039.95	5003.86	4538.38	3030.34	5649.62	4208.92	3868.08	4530.28	4764.88	6571.97	4243.54	3655.85	3249.02	5941.78	4881.15	5300.57	5750.74	5603.47	4220.82	4060.61	5438.52	5820.13	3533.1	4584.25	6409.75	4634.77	4261.73	3818.7	5612.67	4479.13	3229.61	4402.74	6160.32	6156.88	4931.27	3789.08	7478.23
	3547.46	3606.14	3598.9	3901.57	3951.64	3768.64	4160.76	2991.69	3588.5	4526.13	4826.94	3096.64	4038.08	5000.92	4535.8	3028.35	5645.99	4206.46	3865.38	4526.93	4761.61	6570.72	4241.92	3653.09	3247	5938.47	4875.99	5298	5749.83	5601.2	4220.3	4058.9	5432.27	5817.5	3531.13	4580.96	6405.14	4632.7	4260.09	3816.17	5610.26	4476.56	3228.12	4399.5	6158.75	6155.87	4927.64	3787.37	7476.68
	3545.4	3604.32	3597.13	3898.83	3949.55	3765.32	4158.05	2990.01	3586.41	4521.05	4825.61	3094.78	4036.25	4998.03	4533.26	3026.38	5642.39	4204.05	3862.72	4523.63	4758.39	6569.52	4240.34	3650.36	3244.99	5935.2	4870.88	5295.49	5748.98	5598.99	4219.83	4057.23	5426.09	5814.93	3529.18	4577.72	6400.57	4630.69	4258.47	3813.69	5607.89	4474.04	3226.66	4396.31	6157.24	6154.91	4924.07	3785.7	7475.19
	3543.37	3602.53	3595.39	3896.14	3947.49	3762.03	4155.38	2988.35	3584.35	4516	4824.32	3092.95	4034.47	4995.17	4530.75	3024.44	5638.83	4201.68	3860.09	4520.39	4755.23	6568.36	4238.8	3647.67	3243.01	5931.97	4865.83	5293.05	5748.17	5596.83	4219.4	4055.6	5419.97	5812.42	3527.26	4574.51	6396.04	4628.75	4256.9	3811.27	5605.57	4471.57	3225.23	4393.16	6155.79	6153.99	4920.54	3784.06	7473.74
	3541.38	3600.77	3593.69	3893.47	3945.45	3758.78	4152.75	2986.72	3582.32	4510.98	4823.08	3091.15	4032.73	4992.37	4528.27	3022.53	5635.31	4199.35	3857.5	4517.2	4752.13	6567.24	4237.31	3645.02	3241.05	5928.77	4860.83	5290.67	5747.41	5594.73	4219.02	4054.01	5413.91	5809.96	3525.37	4571.35	6391.56	4626.86	4255.36	3808.89	5603.31	4469.16	3223.82	4390.07	6154.4	6153.13	4917.07	3782.46	7472.35
	3539.41	3599.05	3592.02	3890.84	3943.45	3755.55	4150.15	2985.12	3580.33	4505.98	4821.88	3089.36	4031.04	4989.6	4525.84	3020.65	5631.82	4197.06	3854.93	4514.06	4749.08	6566.17	4235.85	3642.39	3239.11	5925.61	4855.88	5288.35	5746.7	5592.68	4218.69	4052.45	5407.93	5807.57	3523.5	4568.24	6387.12	4625.04	4253.86	3806.58	5601.09	4466.8	3222.43	4387.02	6153.06	6152.31	4913.65	3780.89	7471.01
	3537.48	3597.36	3590.38	3888.24	3941.48	3752.37	4147.58	2983.54	3578.36	4501	4820.72	3087.6	4029.39	4986.88	4523.44	3018.79	5628.36	4194.82	3852.4	4510.98	4746.09	6565.14	4234.43	3639.8	3237.18	5922.48	4851	5286.09	5746.04	5590.7	4218.4	4050.93	5402	5805.23	3521.66	4565.16	6382.72	4623.28	4252.39	3804.31	5598.93	4464.49	3221.06	4384.02	6151.79	6151.54	4910.28	3779.36	7469.71
	3535.58	3595.7	3588.77	3885.67	3939.53	3749.21	4145.05	2981.98	3576.43	4496.05	4819.6	3085.87	4027.79	4984.2	4521.07	3016.96	5624.94	4192.63	3849.91	4507.95	4743.15	6564.15	4233.05	3637.25	3235.28	5919.39	4846.16	5283.9	5745.42	5588.76	4218.15	4049.44	5396.15	5802.95	3519.84	4562.13	6378.37	4621.58	4250.96	3802.1	5596.82	4462.24	3219.72	4381.07	6150.57	6150.82	4906.96	3777.86	7468.47
	3533.7	3594.08	3587.2	3883.14	3937.62	3746.09	4142.55	2980.45	3574.53	4491.13	4818.53	3084.16	4026.23	4981.57	4518.74	3015.16	5621.55	4190.47	3847.44	4504.98	4740.26	6563.21	4231.71	3634.73	3233.4	5916.34	4841.39	5281.76	5744.85	5586.89	4217.95	4047.99	5390.35	5800.73	3518.06	4559.14	6374.06	4619.94	4249.56	3799.94	5594.75	4460.05	3218.39	4378.17	6149.42	6150.14	4903.69	3776.39	7467.29
	3531.86	3592.49	3585.66	3880.63	3935.74	3743	4140.09	2978.95	3572.66	4486.23	4817.51	3082.47	4024.71	4978.98	4516.44	3013.38	5618.2	4188.37	3845.01	4502.06	4737.44	6562.31	4230.41	3632.24	3231.54	5913.32	4836.66	5279.69	5744.32	5585.06	4217.79	4046.57	5384.63	5798.56	3516.29	4556.19	6369.8	4618.36	4248.19	3797.83	5592.74	4457.9	3217.09	4375.31	6148.32	6149.51	4900.48	3774.96	7466.15
	3530.05	3590.93	3584.15	3878.17	3933.89	3739.95	4137.67	2977.47	3570.82	4481.35	4816.52	3080.8	4023.24	4976.43	4514.19	3011.63	5614.87	4186.3	3842.61	4499.2	4734.66	6561.46	4229.15	3629.79	3229.69	5910.34	4832	5277.68	5743.85	5583.3	4217.67	4045.19	5378.96	5796.45	3514.56	4553.28	6365.57	4616.84	4246.86	3795.78	5590.78	4455.81	3215.82	4372.51	6147.27	6148.93	4897.31	3773.57	7465.06
	3528.26	3589.41	3582.67	3875.73	3932.07	3736.93	4135.27	2976.01	3569.02	4476.5	4815.58	3079.16	4021.81	4973.93	4511.96	3009.9	5611.59	4184.28	3840.25	4496.39	4731.95	6560.64	4227.93	3627.37	3227.87	5907.4	4827.39	5275.74	5743.42	5581.59	4217.6	4043.85	5373.37	5794.4	3512.84	4550.42	6361.39	4615.38	4245.57	3793.78	5588.87	4453.78	3214.56	4369.75	6146.29	6148.4	4894.2	3772.21	7464.02
	3526.51	3587.91	3581.23	3873.33	3930.28	3733.94	4132.92	2974.58	3567.24	4471.68	4814.69	3077.54	4020.43	4971.47	4509.77	3008.2	5608.33	4182.3	3837.91	4493.63	4729.28	6559.87	4226.74	3624.98	3226.07	5904.49	4822.83	5273.85	5743.03	5579.93	4217.57	4042.54	5367.83	5792.4	3511.16	4547.59	6357.26	4613.99	4244.31	3791.83	5587	4451.79	3213.33	4367.03	6145.37	6147.91	4891.13	3770.88	7463.04
	3524.79	3586.45	3579.81	3870.96	3928.52	3730.99	4130.59	2973.18	3565.5	4466.88	4813.83	3075.94	4019.09	4969.05	4507.62	3006.52	5605.11	4180.37	3835.61	4490.92	4726.67	6559.14	4225.6	3622.63	3224.28	5901.62	4818.33	5272.02	5742.7	5578.33	4217.59	4041.26	5362.36	5790.47	3509.5	4544.81	6353.17	4612.65	4243.08	3789.93	5585.19	4449.86	3212.12	4364.37	6144.5	6147.48	4888.12	3769.59	7462.1
	3523.1	3585.03	3578.43	3868.62	3926.79	3728.06	4128.31	2971.8	3563.79	4462.11	4813.02	3074.36	4017.79	4966.68	4505.5	3004.87	5601.92	4178.48	3833.34	4488.27	4724.12	6558.45	4224.49	3620.31	3222.52	5898.79	4813.88	5270.26	5742.41	5576.78	4217.65	4040.02	5356.96	5788.59	3507.87	4542.07	6349.12	4611.37	4241.89	3788.08	5583.43	4447.98	3210.94	4361.75	6143.69	6147.08	4885.15	3768.33	7461.21
	3521.44	3583.63	3577.08	3866.31	3925.08	3725.17	4126.05	2970.45	3562.11	4457.37	4812.26	3072.81	4016.54	4964.35	4503.42	3003.25	5598.77	4176.63	3831.11	4485.67	4721.62	6557.81	4223.42	3618.02	3220.77	5895.99	4809.49	5268.55	5742.16	5575.29	4217.75	4038.82	5351.62	5786.76	3506.26	4539.37	6345.11	4610.15	4240.73	3786.29	5581.72	4446.15	3209.77	4359.18	6142.93	6146.74	4882.24	3767.11	7460.38
	3519.81	3582.27	3575.76	3864.04	3923.41	3722.32	4123.84	2969.12	3560.46	4452.65	4811.53	3071.29	4015.33	4962.06	4501.38	3001.65	5595.65	4174.83	3828.9	4483.13	4719.17	6557.2	4222.39	3615.77	3219.05	5893.23	4805.16	5266.91	5741.97	5573.86	4217.89	4037.65	5346.35	5784.99	3504.68	4536.72	6341.14	4608.99	4239.6	3784.54	5580.06	4444.37	3208.63	4356.66	6142.23	6146.44	4879.37	3765.92	7459.59
	3518.21	3580.94	3574.48	3861.8	3921.77	3719.49	4121.65	2967.81	3558.84	4447.95	4810.85	3069.78	4014.16	4959.82	4499.36	3000.08	5592.56	4173.07	3826.73	4480.63	4716.78	6556.64	4221.4	3613.54	3217.34	5890.5	4800.88	5265.33	5741.82	5572.47	4218.08	4036.51	5341.14	5783.28	3503.12	4534.1	6337.22	4607.89	4238.5	3782.85	5578.44	4442.65	3207.51	4354.18	6141.59	6146.18	4876.56	3764.77	7458.85
	3516.64	3579.64	3573.22	3859.59	3920.16	3716.7	4119.5	2966.53	3557.25	4443.29	4810.21	3068.3	4013.04	4957.62	4497.39	2998.54	5589.51	4171.35	3824.59	4478.19	4714.44	6556.12	4220.44	3611.36	3215.66	5887.81	4796.65	5263.81	5741.71	5571.14	4218.31	4035.41	5335.99	5781.63	3501.59	4531.53	6333.34	4606.85	4237.44	3781.21	5576.88	4440.98	3206.41	4351.75	6141.01	6145.98	4873.79	3763.64	7458.16
	3515.1	3578.37	3572	3857.41	3918.58	3713.95	4117.39	2965.28	3555.7	4438.64	4809.62	3066.84	4011.96	4955.46	4495.45	2997.02	5586.48	4169.68	3822.48	4475.81	4712.15	6555.63	4219.53	3609.2	3213.99	5885.16	4792.48	5262.34	5741.65	5569.87	4218.59	4034.34	5330.91	5780.03	3500.08	4529	6329.51	4605.87	4236.41	3779.61	5575.37	4439.36	3205.33	4349.37	6140.48	6145.82	4871.08	3762.56	7457.53
	3513.59	3577.14	3570.81	3855.26	3917.02	3711.22	4115.31	2964.05	3554.17	4434.03	4809.07	3065.41	4010.93	4953.35	4493.54	2995.52	5583.49	4168.05	3820.41	4473.47	4709.92	6555.19	4218.65	3607.08	3212.34	5882.54	4788.36	5260.94	5741.64	5568.65	4218.9	4033.31	5325.89	5778.49	3498.6	4526.51	6325.71	4604.95	4235.42	3778.07	5573.91	4437.79	3204.28	4347.04	6140.01	6145.7	4868.41	3761.5	7456.94
	3512.11	3575.93	3569.65	3853.15	3915.5	3708.53	4113.27	2962.85	3552.68	4429.44	4808.56	3063.99	4009.93	4951.28	4491.67	2994.05	5580.54	4166.46	3818.36	4471.19	4707.74	6554.79	4217.8	3604.99	3210.72	5879.96	4784.3	5259.6	5741.67	5567.48	4219.26	4032.31	5320.94	5777	3497.14	4524.06	6321.96	4604.08	4234.45	3776.58	5572.49	4436.27	3203.25	4344.75	6139.6	6145.63	4865.79	3760.48	7456.4
	3510.66	3574.76	3568.52	3851.06	3914.01	3705.87	4111.26	2961.67	3551.22	4424.88	4808.09	3062.61	4008.98	4949.25	4489.84	2992.6	5577.61	4164.92	3816.35	4468.96	4705.61	6554.43	4217	3602.93	3209.11	5877.41	4780.3	5258.31	5741.75	5566.36	4219.66	4031.34	5316.05	5775.57	3495.71	4521.65	6318.25	4603.28	4233.52	3775.14	5571.13	4434.8	3202.24	4342.51	6139.24	6145.61	4863.22	3759.5	7455.91
	3509.24	3573.62	3567.43	3849.01	3912.54	3703.24	4109.29	2960.52	3549.79	4420.34	4807.67	3061.24	4008.08	4947.27	4488.04	2991.19	5574.72	4163.42	3814.37	4466.79	4703.54	6554.11	4216.23	3600.91	3207.52	5874.9	4776.34	5257.09	5741.87	5565.3	4220.1	4030.41	5311.23	5774.19	3494.31	4519.29	6314.58	4602.53	4232.62	3773.75	5569.81	4433.38	3201.25	4340.32	6138.94	6145.63	4860.7	3758.54	7455.46
	3507.85	3572.52	3566.36	3846.99	3911.11	3700.65	4107.35	2959.39	3548.39	4415.83	4807.29	3059.89	4007.21	4945.33	4486.27	2989.79	5571.86	4161.97	3812.41	4464.67	4701.52	6553.83	4215.5	3598.91	3205.95	5872.43	4772.45	5255.92	5742.04	5564.29	4220.59	4029.51	5306.46	5772.87	3492.93	4516.96	6310.96	4601.84	4231.75	3772.41	5568.55	4432.01	3200.28	4338.17	6138.69	6145.7	4858.23	3757.62	7455.07
	3506.49	3571.44	3565.33	3845	3909.7	3698.08	4105.44	2958.29	3547.03	4411.35	4806.96	3058.57	4006.4	4943.44	4484.54	2988.42	5569.03	4160.55	3810.5	4462.59	4699.55	6553.58	4214.81	3596.95	3204.4	5869.99	4768.6	5254.82	5742.25	5563.34	4221.11	4028.64	5301.77	5771.61	3491.57	4514.68	6307.38	4601.21	4230.92	3771.12	5567.33	4430.7	3199.33	4336.07	6138.5	6145.81	4855.81	3756.74	7454.73
	3505.17	3570.4	3564.32	3843.05	3908.33	3695.55	4103.57	2957.21	3545.69	4406.89	4806.66	3057.28	4005.62	4941.59	4482.84	2987.08	5566.24	4159.19	3808.61	4460.58	4697.64	6553.38	4214.15	3595.02	3202.87	5867.58	4764.81	5253.77	5742.51	5562.44	4221.68	4027.81	5297.13	5770.4	3490.24	4512.44	6303.83	4600.63	4230.11	3769.87	5566.17	4429.43	3198.41	4334.02	6138.36	6145.97	4853.44	3755.89	7454.43
	3503.87	3569.38	3563.35	3841.12	3906.98	3693.05	4101.74	2956.16	3544.39	4402.46	4806.41	3056	4004.88	4939.78	4481.18	2985.76	5563.47	4157.86	3806.75	4458.61	4695.77	6553.21	4213.54	3593.13	3201.36	5865.22	4761.08	5252.78	5742.82	5561.59	4222.29	4027.01	5292.56	5769.24	3488.93	4510.24	6300.34	4600.12	4229.33	3768.68	5565.05	4428.21	3197.5	4332.01	6138.28	6146.17	4851.11	3755.07	7454.18
	3502.6	3568.4	3562.41	3839.23	3905.66	3690.59	4099.94	2955.13	3543.12	4398.06	4806.2	3054.75	4004.19	4938.02	4479.56	2984.46	5560.74	4156.58	3804.93	4456.7	4693.96	6553.09	4212.95	3591.26	3199.86	5862.88	4757.4	5251.85	5743.17	5560.79	4222.93	4026.25	5288.06	5768.14	3487.65	4508.08	6296.88	4599.66	4228.59	3767.54	5563.99	4427.05	3196.62	4330.05	6138.26	6146.42	4848.83	3754.28	7453.98
	3501.36	3567.45	3561.5	3837.36	3904.38	3688.16	4098.17	2954.13	3541.88	4393.68	4806.04	3053.52	4003.55	4936.3	4477.97	2983.19	5558.04	4155.34	3803.13	4454.83	4692.21	6553	4212.41	3589.43	3198.39	5860.59	4753.78	5250.98	5743.56	5560.04	4223.62	4025.51	5283.62	5767.1	3486.4	4505.96	6293.46	4599.25	4227.88	3766.44	5562.97	4425.93	3195.76	4328.14	6138.29	6146.71	4846.6	3753.53	7453.83
	3500.16	3566.54	3560.62	3835.53	3903.12	3685.75	4096.44	2953.15	3540.67	4389.33	4805.91	3052.31	4002.94	4934.62	4476.41	2981.95	5555.37	4154.15	3801.37	4453.03	4690.5	6552.95	4211.9	3587.63	3196.93	5858.32	4750.21	5250.17	5744	5559.35	4224.36	4024.81	5279.24	5766.11	3485.17	4503.88	6290.09	4598.91	4227.19	3765.39	5562	4424.86	3194.92	4326.28	6138.37	6147.05	4844.42	3752.81	7453.72
	3498.98	3565.65	3559.77	3833.73	3901.89	3683.39	4094.75	2952.2	3539.49	4385.01	4805.83	3051.13	4002.38	4932.99	4474.89	2980.73	5552.74	4153	3799.63	4451.27	4688.84	6552.93	4211.43	3585.86	3195.5	5856.1	4746.69	5249.41	5744.48	5558.71	4225.13	4024.15	5274.92	5765.18	3483.96	4501.84	6286.76	4598.62	4226.54	3764.4	5561.08	4423.84	3194.1	4324.46	6138.51	6147.43	4842.29	3752.12	7453.67
	3497.83	3564.79	3558.95	3831.95	3900.68	3681.05	4093.09	2951.27	3538.34	4380.71	4805.8	3049.97	4001.86	4931.4	4473.41	2979.53	5550.13	4151.89	3797.93	4449.56	4687.24	6552.96	4210.99	3584.12	3194.08	5853.91	4743.23	5248.72	5745.01	5558.12	4225.94	4023.51	5270.67	5764.3	3482.78	4499.85	6283.47	4598.39	4225.92	3763.45	5560.21	4422.87	3193.3	4322.68	6138.71	6147.86	4840.2	3751.47	7453.66
	3496.71	3563.97	3558.16	3830.21	3899.51	3678.74	4091.46	2950.36	3537.23	4376.44	4805.8	3048.83	4001.38	4929.86	4471.95	2978.36	5547.56	4150.83	3796.26	4447.91	4685.69	6553.02	4210.59	3582.42	3192.68	5851.75	4739.82	5248.08	5745.59	5557.59	4226.79	4022.91	5266.48	5763.47	3481.62	4497.89	6280.22	4598.21	4225.32	3762.55	5559.39	4421.95	3192.52	4320.96	6138.95	6148.33	4838.17	3750.85	7453.7
	3495.63	3563.18	3557.41	3828.5	3898.37	3676.47	4089.87	2949.49	3536.15	4372.2	4805.85	3047.71	4000.95	4928.36	4470.54	2977.21	5545.02	4149.81	3794.62	4446.31	4684.19	6553.12	4210.22	3580.74	3191.31	5849.63	4736.47	5247.5	5746.2	5557.1	4227.69	4022.34	5262.36	5762.7	3480.49	4495.98	6277.01	4598.09	4224.76	3761.69	5558.62	4421.08	3191.76	4319.28	6139.26	6148.85	4836.17	3750.26	7453.78
	3494.57	3562.41	3556.68	3826.82	3897.25	3674.23	4088.32	2948.63	3535.09	4367.99	4805.94	3046.62	4000.56	4926.9	4469.15	2976.09	5542.51	4148.83	3793.01	4444.76	4682.74	6553.26	4209.9	3579.1	3189.95	5847.55	4733.17	5246.98	5746.87	5556.67	4228.62	4021.8	5258.3	5761.99	3479.38	4494.1	6273.85	4598.03	4224.23	3760.89	5557.89	4420.26	3191.03	4317.64	6139.61	6149.41	4834.23	3749.71	7453.92
	3493.55	3561.68	3555.98	3825.17	3896.17	3672.02	4086.8	2947.8	3534.08	4363.8	4806.07	3045.55	4000.21	4925.49	4467.81	2974.99	5540.03	4147.9	3791.43	4443.26	4681.35	6553.43	4209.6	3577.49	3188.61	5845.5	4729.93	5246.51	5747.57	5556.28	4229.59	4021.29	5254.3	5761.32	3478.29	4492.27	6270.73	4598.02	4223.72	3760.13	5557.22	4419.48	3190.31	4316.05	6140.02	6150.01	4832.33	3749.19	7454.1
	3492.55	3560.98	3555.32	3823.56	3895.11	3669.84	4085.31	2947	3533.09	4359.64	4806.25	3044.5	3999.91	4924.12	4466.49	2973.92	5537.58	4147.01	3789.88	4441.81	4680	6553.64	4209.35	3575.91	3187.28	5843.48	4726.74	5246.11	5748.32	5555.95	4230.61	4020.82	5250.36	5760.72	3477.23	4490.48	6267.64	4598.07	4223.25	3759.42	5556.6	4418.75	3189.62	4314.51	6140.49	6150.66	4830.49	3748.7	7454.33
	3491.58	3560.31	3554.68	3821.97	3894.08	3667.7	4083.86	2946.22	3532.13	4355.51	4806.46	3043.48	3999.64	4922.8	4465.22	2972.87	5535.17	4146.16	3788.36	4440.42	4678.71	6553.88	4209.12	3574.36	3185.98	5841.5	4723.61	5245.76	5749.12	5555.67	4231.66	4020.38	5246.49	5760.16	3476.2	4488.72	6264.6	4598.17	4222.8	3758.76	5556.02	4418.08	3188.94	4313.02	6141	6151.35	4828.68	3748.24	7454.6
	3490.65	3559.68	3554.08	3820.41	3893.08	3665.58	4082.45	2945.47	3531.21	4351.4	4806.73	3042.48	3999.42	4921.52	4463.97	2971.84	5532.78	4145.36	3786.87	4439.08	4677.47	6554.17	4208.94	3572.84	3184.7	5839.56	4720.53	5245.46	5749.96	5555.45	4232.76	4019.97	5242.68	5759.66	3475.19	4487.01	6261.6	4598.33	4222.38	3758.14	5555.49	4417.45	3188.29	4311.57	6141.58	6152.08	4826.93	3747.82	7454.92
	3489.74	3559.07	3553.5	3818.88	3892.11	3663.5	4081.07	2944.74	3530.31	4347.33	4807.03	3041.5	3999.25	4920.28	4462.76	2970.84	5530.43	4144.6	3785.41	4437.79	4676.27	6554.48	4208.79	3571.35	3183.43	5837.65	4717.5	5245.23	5750.84	5555.27	4233.89	4019.59	5238.94	5759.22	3474.2	4485.34	6258.64	4598.55	4222	3757.58	5555.01	4416.86	3187.66	4310.17	6142.2	6152.86	4825.22	3747.43	7455.29
	3488.87	3558.49	3552.96	3817.38	3891.17	3661.45	4079.72	2944.04	3529.45	4343.28	4807.37	3040.54	3999.11	4919.09	4461.59	2969.86	5528.1	4143.89	3783.98	4436.55	4675.13	6554.84	4208.67	3569.89	3182.18	5835.78	4714.53	5245.05	5751.77	5555.14	4235.06	4019.24	5235.26	5758.83	3473.23	4483.71	6255.73	4598.82	4221.64	3757.05	5554.59	4416.33	3187.05	4308.81	6142.88	6153.69	4823.56	3747.07	7455.71
	3488.02	3557.95	3552.45	3815.92	3890.26	3659.43	4078.41	2943.36	3528.62	4339.25	4807.76	3039.6	3999.02	4917.95	4460.45	2968.91	5525.81	4143.21	3782.58	4435.36	4674.04	6555.23	4208.59	3568.47	3180.96	5833.94	4711.61	5244.93	5752.74	5555.06	4236.27	4018.93	5231.64	5758.49	3472.3	4482.12	6252.85	4599.15	4221.3	3756.58	5554.2	4415.84	3186.45	4307.5	6143.61	6154.55	4821.94	3746.74	7456.17
	3487.21	3557.43	3551.96	3814.48	3889.37	3657.45	4077.14	2942.7	3527.82	4335.26	4808.19	3038.69	3998.97	4916.84	4459.35	2967.98	5523.55	4142.59	3781.22	4434.22	4673	6555.65	4208.55	3567.07	3179.75	5832.13	4708.75	5244.87	5753.75	5555.04	4237.52	4018.64	5228.08	5758.2	3471.38	4480.57	6250.02	4599.53	4221	3756.15	5553.87	4415.4	3185.88	4306.24	6144.4	6155.46	4820.37	3746.45	7456.68
	3486.43	3556.95	3551.51	3813.07	3888.52	3655.49	4075.9	2942.07	3527.05	4331.29	4808.67	3037.8	3998.96	4915.79	4458.27	2967.08	5521.31	4142	3779.88	4433.14	4672.01	6556.11	4208.54	3565.71	3178.56	5830.36	4705.94	5244.86	5754.81	5555.06	4238.81	4018.39	5224.59	5757.97	3470.49	4479.06	6247.22	4599.97	4220.72	3755.77	5553.59	4415.01	3185.33	4305.02	6145.23	6156.41	4818.85	3746.19	7457.23
	3485.67	3556.49	3551.08	3811.69	3887.69	3653.57	4074.7	2941.47	3526.32	4327.35	4809.18	3036.93	3999	4914.77	4457.24	2966.19	5519.11	4141.46	3778.57	4432.11	4671.07	6556.6	4208.56	3564.38	3177.38	5828.63	4703.19	5244.91	5755.91	5555.14	4240.14	4018.17	5221.16	5757.8	3469.62	4477.6	6244.47	4600.46	4220.47	3755.44	5553.36	4414.66	3184.8	4303.85	6146.12	6157.41	4817.37	3745.96	7457.83
	3484.95	3556.07	3550.69	3810.34	3886.89	3651.68	4073.53	2940.89	3525.62	4323.44	4809.74	3036.09	3999.07	4913.81	4456.24	2965.34	5516.94	4140.97	3777.29	4431.12	4670.18	6557.13	4208.62	3563.08	3176.23	5826.93	4700.49	5245.01	5757.05	5555.26	4241.51	4017.97	5217.8	5757.67	3468.78	4476.17	6241.76	4601	4220.25	3755.15	5553.17	4414.37	3184.29	4302.73	6147.07	6158.45	4815.94	3745.76	7458.48
	3484.25	3555.68	3550.33	3809.02	3886.12	3649.82	4072.4	2940.34	3524.95	4319.56	4810.34	3035.27	3999.19	4912.88	4455.27	2964.5	5514.8	4140.51	3776.04	4430.19	4669.35	6557.69	4208.72	3561.8	3175.09	5825.27	4697.84	5245.18	5758.24	5555.44	4242.92	4017.81	5214.49	5757.6	3467.96	4474.78	6239.09	4601.6	4220.06	3754.91	5553.04	4414.11	3183.8	4301.65	6148.06	6159.53	4814.56	3745.6	7459.17
	3483.59	3555.32	3549.99	3807.73	3885.38	3647.99	4071.3	2939.81	3524.31	4315.7	4810.98	3034.47	3999.36	4912	4454.34	2963.69	5512.69	4140.1	3774.82	4429.31	4668.56	6558.29	4208.84	3560.56	3173.98	5823.64	4695.25	5245.39	5759.47	5555.66	4244.36	4017.68	5211.25	5757.59	3467.16	4473.43	6236.46	4602.26	4219.89	3754.72	5552.95	4413.91	3183.32	4300.62	6149.11	6160.65	4813.22	3745.47	7459.91
	3482.96	3554.98	3549.69	3806.47	3884.66	3646.19	4070.24	2939.3	3523.7	4311.88	4811.67	3033.69	3999.56	4911.17	4453.44	2962.9	5510.61	4139.74	3773.63	4428.49	4667.82	6558.92	4209.01	3559.35	3172.88	5822.04	4692.72	5245.67	5760.75	5555.94	4245.85	4017.58	5208.08	5757.62	3466.39	4472.13	6233.87	4602.97	4219.76	3754.57	5552.91	4413.75	3182.87	4299.63	6150.21	6161.82	4811.93	3745.37	7460.7
	3482.35	3554.68	3549.41	3805.24	3883.98	3644.43	4069.21	2938.82	3523.12	4308.08	4812.4	3032.94	3999.81	4910.38	4452.57	2962.14	5508.56	4139.42	3772.46	4427.71	4667.13	6559.58	4209.21	3558.17	3171.8	5820.48	4690.23	5246	5762.07	5556.26	4247.37	4017.52	5204.96	5757.71	3465.64	4470.86	6231.32	4603.73	4219.64	3754.47	5552.92	4413.64	3182.44	4298.69	6151.37	6163.03	4810.68	3745.3	7461.53
	3481.78	3554.41	3549.17	3804.04	3883.32	3642.69	4068.22	2938.37	3522.58	4304.31	4813.17	3032.2	4000.1	4909.63	4451.74	2961.4	5506.54	4139.14	3771.33	4426.98	4666.49	6560.28	4209.44	3557.02	3170.74	5818.96	4687.81	5246.39	5763.43	5556.64	4248.93	4017.48	5201.91	5757.85	3464.92	4469.63	6228.81	4604.55	4219.56	3754.41	5552.98	4413.57	3182.03	4297.8	6152.57	6164.28	4809.48	3745.26	7462.4
	3481.24	3554.17	3548.96	3802.87	3882.69	3640.99	4067.26	2937.94	3522.06	4300.57	4813.98	3031.49	4000.43	4908.93	4450.95	2960.69	5504.55	4138.91	3770.23	4426.31	4665.9	6561.01	4209.7	3555.9	3169.7	5817.47	4685.43	5246.83	5764.83	5557.06	4250.53	4017.47	5198.93	5758.05	3464.22	4468.45	6226.34	4605.42	4219.5	3754.4	5553.09	4413.56	3181.64	4296.95	6153.83	6165.58	4808.33	3745.26	7463.33
	3480.73	3553.96	3548.77	3801.73	3882.09	3639.32	4066.34	2937.53	3521.58	4296.85	4814.83	3030.81	4000.81	4908.28	4450.19	2959.99	5502.59	4138.72	3769.16	4425.69	4665.37	6561.77	4210	3554.81	3168.67	5816.01	4683.11	5247.33	5766.28	5557.54	4252.17	4017.49	5196	5758.3	3463.54	4467.3	6223.92	4606.35	4219.46	3754.43	5553.24	4413.58	3181.27	4296.15	6155.14	6166.91	4807.22	3745.29	7464.29
	3480.25	3553.78	3548.61	3800.62	3881.51	3637.68	4065.46	2937.15	3521.14	4293.17	4815.73	3030.14	4001.22	4907.67	4449.46	2959.32	5500.66	4138.57	3768.11	4425.12	4664.88	6562.56	4210.34	3553.75	3167.67	5814.59	4680.85	5247.88	5767.77	5558.06	4253.84	4017.54	5193.14	5758.6	3462.88	4466.2	6221.53	4607.33	4219.46	3754.51	5553.45	4413.66	3180.91	4295.39	6156.5	6168.29	4806.15	3745.35	7465.3
	3479.8	3553.63	3548.49	3799.53	3880.97	3636.07	4064.61	2936.8	3520.72	4289.51	4816.67	3029.5	4001.68	4907.1	4448.77	2958.68	5498.76	4138.47	3767.1	4424.6	4664.44	6563.39	4210.71	3552.72	3166.68	5813.21	4678.64	5248.49	5769.3	5558.63	4255.55	4017.63	5190.34	5758.95	3462.25	4465.13	6219.18	4608.36	4219.48	3754.64	5553.7	4413.77	3180.58	4294.68	6157.91	6169.72	4805.13	3745.44	7466.36
	3479.38	3553.51	3548.39	3798.48	3880.45	3634.49	4063.79	2936.47	3520.34	4285.88	4817.65	3028.88	4002.19	4906.59	4448.11	2958.05	5496.89	4138.41	3766.11	4424.13	4664.05	6564.25	4211.11	3551.72	3165.71	5811.86	4676.48	5249.16	5770.88	5559.25	4257.3	4017.74	5187.61	5759.36	3461.65	4464.11	6216.88	4609.45	4219.52	3754.81	5554	4413.94	3180.27	4294.02	6159.37	6171.18	4804.16	3745.57	7467.46
	3478.98	3553.42	3548.33	3797.45	3879.96	3632.94	4063.02	2936.16	3519.98	4282.28	4818.68	3028.28	4002.73	4906.11	4447.49	2957.45	5495.05	4138.4	3765.15	4423.71	4663.7	6565.14	4211.54	3550.75	3164.76	5810.54	4674.38	5249.88	5772.5	5559.92	4259.09	4017.88	5184.93	5759.82	3461.06	4463.12	6214.62	4610.59	4219.59	3755.02	5554.35	4414.15	3179.97	4293.4	6160.89	6172.69	4803.23	3745.73	7468.61
	3478.62	3553.36	3548.29	3796.46	3879.5	3631.43	4062.27	2935.88	3519.66	4278.71	4819.75	3027.71	4003.32	4905.68	4446.9	2956.88	5493.24	4138.43	3764.23	4423.34	4663.41	6566.07	4212.01	3549.81	3163.83	5809.26	4672.33	5250.66	5774.16	5560.64	4260.91	4018.05	5182.32	5760.33	3460.5	4462.18	6212.39	4611.78	4219.69	3755.28	5554.75	4414.4	3179.7	4292.83	6162.46	6174.23	4802.35	3745.92	7469.8
	3478.3	3553.33	3548.28	3795.49	3879.07	3629.95	4061.57	2935.63	3519.37	4275.17	4820.86	3027.15	4003.95	4905.3	4446.35	2956.33	5491.46	4138.5	3763.33	4423.03	4663.17	6567.02	4212.52	3548.9	3162.91	5808.01	4670.34	5251.49	5775.86	5561.41	4262.78	4018.25	5179.78	5760.9	3459.96	4461.27	6210.21	4613.03	4219.81	3755.58	5555.2	4414.7	3179.44	4292.3	6164.07	6175.82	4801.51	3746.14	7471.04
	3478	3553.33	3548.3	3794.55	3878.66	3628.49	4060.89	2935.4	3519.12	4271.66	4822.01	3026.62	4004.62	4904.96	4445.82	2955.8	5489.7	4138.62	3762.46	4422.77	4662.98	6568.01	4213.05	3548.02	3162.01	5806.8	4668.4	5252.37	5777.61	5562.22	4264.68	4018.48	5177.3	5761.52	3459.45	4460.41	6208.06	4614.33	4219.96	3755.93	5555.7	4415.05	3179.21	4291.83	6165.74	6177.45	4800.72	3746.39	7472.32
	3477.73	3553.36	3548.35	3793.64	3878.28	3627.07	4060.26	2935.19	3518.89	4268.17	4823.2	3026.12	4005.33	4904.67	4445.34	2955.29	5487.98	4138.78	3761.62	4422.55	4662.83	6569.03	4213.62	3547.17	3161.14	5805.62	4666.52	5253.32	5779.4	5563.09	4266.61	4018.74	5174.88	5762.19	3458.96	4459.58	6205.96	4615.68	4220.13	3756.33	5556.24	4415.44	3178.99	4291.39	6167.46	6179.13	4799.97	3746.67	7473.65
	3477.49	3553.42	3548.43	3792.76	3877.94	3625.68	4059.66	2935.01	3518.7	4264.72	4824.44	3025.63	4006.09	4904.42	4444.89	2954.8	5486.28	4138.99	3760.8	4422.39	4662.74	6570.08	4214.23	3546.35	3160.28	5804.47	4664.69	5254.31	5781.23	5564	4268.59	4019.03	5172.52	5762.91	3458.49	4458.8	6203.9	4617.09	4220.32	3756.77	5556.84	4415.88	3178.79	4291.01	6169.23	6180.84	4799.26	3746.99	7475.02
	3477.28	3553.51	3548.54	3791.91	3877.61	3624.32	4059.1	2934.86	3518.54	4261.29	4825.72	3025.17	4006.89	4904.22	4444.47	2954.34	5484.62	4139.24	3760.02	4422.28	4662.69	6571.16	4214.86	3545.55	3159.43	5803.36	4662.92	5255.37	5783.1	5564.96	4270.6	4019.35	5170.23	5763.68	3458.05	4458.06	6201.88	4618.55	4220.54	3757.25	5557.48	4416.36	3178.61	4290.66	6171.06	6182.59	4798.6	3747.34	7476.43
	3477.11	3553.64	3548.68	3791.08	3877.32	3622.99	4058.57	2934.73	3518.42	4257.9	4827.04	3024.73	4007.73	4904.06	4444.09	2953.91	5482.98	4139.54	3759.26	4422.22	4662.69	6572.27	4215.53	3544.79	3158.61	5802.29	4661.2	5256.47	5785.02	5565.97	4272.64	4019.7	5167.99	5764.51	3457.63	4457.35	6199.89	4620.06	4220.79	3757.78	5558.17	4416.88	3178.45	4290.37	6172.93	6184.39	4797.99	3747.72	7477.89
	3476.96	3553.79	3548.85	3790.29	3877.06	3621.7	4058.08	2934.62	3518.32	4254.53	4828.41	3024.31	4008.61	4903.95	4443.74	2953.49	5481.38	4139.88	3758.54	4422.21	4662.75	6573.41	4216.23	3544.06	3157.81	5801.25	4659.54	5257.64	5786.98	5567.03	4274.73	4020.08	5165.83	5765.39	3457.23	4456.69	6197.95	4621.63	4221.06	3758.35	5558.91	4417.45	3178.31	4290.12	6174.85	6186.23	4797.42	3748.13	7479.39
	3476.84	3553.97	3549.04	3789.52	3876.82	3620.43	4057.62	2934.54	3518.26	4251.19	4829.82	3023.91	4009.54	4903.89	4443.42	2953.1	5479.8	4140.26	3757.84	4422.26	4662.85	6574.58	4216.97	3543.36	3157.02	5800.24	4657.93	5258.85	5788.98	5568.14	4276.85	4020.48	5163.72	5766.32	3456.85	4456.07	6196.05	4623.24	4221.35	3758.97	5559.7	4418.07	3178.19	4289.92	6176.83	6188.11	4796.89	3748.57	7480.94
	3476.76	3554.18	3549.27	3788.78	3876.61	3619.2	4057.2	2934.49	3518.23	4247.88	4831.27	3023.54	4010.5	4903.87	4443.14	2952.73	5478.25	4140.69	3757.17	4422.35	4663	6575.79	4217.74	3542.68	3156.25	5799.27	4656.37	5260.13	5791.02	5569.29	4279	4020.92	5161.68	5767.3	3456.5	4455.48	6194.19	4624.91	4221.67	3759.62	5560.54	4418.73	3178.09	4289.76	6178.85	6190.03	4796.41	3749.04	7482.53
	3476.7	3554.42	3549.53	3788.07	3876.42	3617.99	4056.82	2934.46	3518.23	4244.6	4832.76	3023.19	4011.51	4903.89	4442.9	2952.38	5476.73	4141.17	3756.53	4422.49	4663.19	6577.02	4218.54	3542.04	3155.5	5798.33	4654.87	5261.45	5793.1	5570.49	4281.2	4021.38	5159.7	5768.34	3456.17	4454.94	6192.36	4626.63	4222.01	3760.33	5561.42	4419.43	3178.01	4289.65	6180.92	6191.99	4795.97	3749.55	7484.16
	3476.68	3554.68	3549.81	3787.39	3876.27	3616.82	4056.47	2934.45	3518.26	4241.35	4834.29	3022.86	4012.56	4903.96	4442.69	2952.06	5475.24	4141.68	3755.91	4422.69	4663.44	6578.28	4219.37	3541.42	3154.76	5797.43	4653.42	5262.83	5795.23	5571.74	4283.42	4021.87	5157.78	5769.43	3455.87	4454.43	6190.58	4628.41	4222.38	3761.07	5562.36	4420.18	3177.94	4289.58	6183.05	6193.99	4795.58	3750.08	7485.84
	3476.68	3554.98	3550.12	3786.74	3876.14	3615.68	4056.16	2934.47	3518.33	4238.13	4835.87	3022.55	4013.66	4904.08	4442.51	2951.76	5473.78	4142.24	3755.33	4422.93	4663.73	6579.57	4220.24	3540.83	3154.05	5796.56	4652.03	5264.26	5797.4	5573.04	4285.69	4022.39	5155.93	5770.57	3455.58	4453.97	6188.84	4630.23	4222.77	3761.86	5563.34	4420.97	3177.9	4289.56	6185.22	6196.04	4795.23	3750.65	7487.56
	3476.72	3555.31	3550.46	3786.12	3876.04	3614.56	4055.88	2934.52	3518.43	4234.93	4837.49	3022.26	4014.79	4904.24	4442.36	2951.48	5472.35	4142.85	3754.77	4423.22	4664.07	6580.89	4221.13	3540.28	3153.35	5795.73	4650.69	5265.75	5799.6	5574.38	4287.99	4022.94	5154.14	5771.76	3455.32	4453.55	6187.14	4632.11	4223.18	3762.69	5564.37	4421.8	3177.87	4289.59	6187.45	6198.12	4794.92	3751.25	7489.33
	3476.79	3555.67	3550.83	3785.52	3875.97	3613.48	4055.64	2934.59	3518.56	4231.77	4839.15	3022	4015.97	4904.44	4442.25	2951.22	5470.95	4143.5	3754.25	4423.57	4664.46	6582.24	4222.07	3539.75	3152.67	5794.93	4649.4	5267.29	5801.86	5575.77	4290.32	4023.51	5152.41	5773	3455.08	4453.16	6185.48	4634.04	4223.62	3763.57	5565.45	4422.68	3177.86	4289.66	6189.72	6200.24	4794.66	3751.88	7491.14
	3476.88	3556.06	3551.23	3784.96	3875.92	3612.43	4055.43	2934.68	3518.72	4228.63	4840.86	3021.76	4017.19	4904.69	4442.18	2950.99	5469.58	4144.19	3753.75	4423.96	4664.9	6583.62	4223.03	3539.25	3152.01	5794.16	4648.17	5268.89	5804.15	5577.21	4292.7	4024.12	5150.74	5774.29	3454.87	4452.82	6183.86	4636.01	4224.07	3764.48	5566.57	4423.6	3177.87	4289.78	6192.05	6202.41	4794.44	3752.54	7492.99
	3477.01	3556.47	3551.66	3784.42	3875.9	3611.41	4055.26	2934.8	3518.92	4225.53	4842.6	3021.54	4018.45	4904.98	4442.14	2950.78	5468.23	4144.93	3753.28	4424.4	4665.39	6585.03	4224.02	3538.78	3151.36	5793.43	4646.99	5270.53	5806.48	5578.7	4295.1	4024.75	5149.14	5775.64	3454.68	4452.52	6182.28	4638.04	4224.56	3765.44	5567.75	4424.57	3177.9	4289.94	6194.42	6204.61	4794.27	3753.24	7494.88
	3477.17	3556.92	3552.11	3783.91	3875.91	3610.43	4055.13	2934.94	3519.14	4222.45	4844.39	3021.35	4019.76	4905.32	4442.13	2950.59	5466.92	4145.71	3752.83	4424.89	4665.92	6586.47	4225.05	3538.34	3150.73	5792.74	4645.87	5272.24	5808.86	5580.23	4297.54	4025.41	5147.59	5777.03	3454.5	4452.25	6180.74	4640.13	4225.06	3766.44	5568.97	4425.57	3177.95	4290.15	6196.85	6206.86	4794.14	3753.96	7496.82
	3477.36	3557.39	3552.6	3783.43	3875.94	3609.47	4055.03	2935.11	3519.4	4219.4	4846.23	3021.17	4021.1	4905.7	4442.16	2950.43	5465.64	4146.53	3752.42	4425.43	4666.5	6587.94	4226.11	3537.92	3150.12	5792.08	4644.8	5273.99	5811.28	5581.81	4300.02	4026.1	5146.11	5778.48	3454.36	4452.03	6179.24	4642.26	4225.59	3767.48	5570.24	4426.62	3178.02	4290.4	6199.32	6209.14	4794.05	3754.72	7498.8
	3477.58	3557.9	3553.11	3782.98	3876	3608.54	4054.97	2935.3	3519.69	4216.38	4848.1	3021.02	4022.49	4906.13	4442.22	2950.28	5464.38	4147.4	3752.03	4426.02	4667.13	6589.44	4227.2	3537.54	3149.53	5791.45	4643.78	5275.8	5813.74	5583.43	4302.53	4026.81	5144.69	5779.98	3454.23	4451.84	6177.78	4644.44	4226.15	3768.56	5571.55	4427.72	3178.11	4290.69	6201.84	6211.47	4794.01	3755.5	7500.82
	3477.83	3558.43	3553.65	3782.56	3876.09	3607.64	4054.94	2935.51	3520.01	4213.39	4850.02	3020.89	4023.91	4906.6	4442.31	2950.16	5463.16	4148.31	3751.68	4426.65	4667.81	6590.97	4228.32	3537.18	3148.95	5790.85	4642.82	5277.65	5816.24	5585.1	4305.08	4027.56	5143.33	5781.53	3454.13	4451.7	6176.36	4646.67	4226.72	3769.69	5572.92	4428.85	3178.21	4291.04	6204.42	6213.83	4794.01	3756.32	7502.89
	3478.1	3558.99	3554.22	3782.17	3876.21	3606.78	4054.95	2935.75	3520.37	4210.43	4851.97	3020.78	4025.38	4907.11	4442.44	2950.07	5461.96	4149.27	3751.35	4427.34	4668.53	6592.52	4229.48	3536.85	3148.4	5790.3	4641.9	5279.57	5818.78	5586.82	4307.66	4028.33	5142.03	5783.13	3454.05	4451.59	6174.98	4648.96	4227.32	3770.85	5574.33	4430.03	3178.34	4291.42	6207.04	6216.23	4794.06	3757.17	7505
	3478.41	3559.59	3554.81	3781.81	3876.35	3605.94	4054.99	2936.02	3520.75	4207.5	4853.98	3020.69	4026.89	4907.66	4442.6	2949.99	5460.8	4150.26	3751.05	4428.07	4669.3	6594.1	4230.66	3536.55	3147.86	5789.77	4641.05	5281.53	5821.36	5588.58	4310.28	4029.13	5140.79	5784.78	3453.99	4451.53	6173.64	4651.29	4227.94	3772.06	5575.79	4431.25	3178.48	4291.85	6209.71	6218.68	4794.14	3758.05	7507.15
	3478.75	3560.21	3555.44	3781.47	3876.52	3605.14	4055.07	2936.31	3521.17	4204.6	4856.02	3020.63	4028.44	4908.26	4442.8	2949.94	5459.66	4151.31	3750.78	4428.85	4670.12	6595.72	4231.88	3536.28	3147.33	5789.28	4640.24	5283.55	5823.98	5590.39	4312.93	4029.95	5139.62	5786.49	3453.96	4451.5	6172.34	4653.67	4228.58	3773.31	5577.3	4432.51	3178.64	4292.33	6212.43	6221.16	4794.27	3758.95	7509.34
	3479.12	3560.86	3556.09	3781.17	3876.71	3604.36	4055.19	2936.62	3521.62	4201.73	4858.11	3020.59	4030.03	4908.91	4443.03	2949.91	5458.56	4152.39	3750.53	4429.68	4670.98	6597.36	4233.13	3536.04	3146.83	5788.83	4639.49	5285.61	5826.65	5592.25	4315.61	4030.8	5138.5	5788.24	3453.94	4451.51	6171.08	4656.1	4229.25	3774.59	5578.86	4433.81	3178.82	4292.85	6215.2	6223.69	4794.45	3759.89	7511.58
	3479.53	3561.53	3556.77	3780.89	3876.93	3603.62	4055.34	2936.96	3522.1	4198.88	4860.23	3020.57	4031.67	4909.59	4443.3	2949.9	5457.48	4153.52	3750.32	4430.55	4671.9	6599.03	4234.41	3535.83	3146.34	5788.41	4638.79	5287.73	5829.35	5594.15	4318.33	4031.68	5137.45	5790.04	3453.95	4451.57	6169.86	4658.59	4229.93	3775.92	5580.46	4435.16	3179.02	4293.42	6218.01	6226.25	4794.67	3760.87	7513.85
	3479.96	3562.24	3557.47	3780.64	3877.18	3602.9	4055.52	2937.32	3522.62	4196.07	4862.4	3020.57	4033.34	4910.32	4443.6	2949.92	5456.44	4154.69	3750.13	4431.48	4672.86	6600.72	4235.72	3535.64	3145.86	5788.02	4638.14	5289.91	5832.1	5596.1	4321.08	4032.59	5136.46	5791.9	3453.98	4451.66	6168.68	4661.12	4230.64	3777.29	5582.11	4436.55	3179.23	4294.03	6220.88	6228.85	4794.93	3761.87	7516.17
	3480.42	3562.98	3558.21	3780.43	3877.45	3602.22	4055.75	2937.71	3523.16	4193.28	4864.62	3020.59	4035.06	4911.09	4443.93	2949.95	5455.42	4155.91	3749.98	4432.45	4673.86	6602.45	4237.07	3535.48	3145.41	5787.67	4637.55	5292.13	5834.89	5598.09	4323.86	4033.52	5135.53	5793.8	3454.04	4451.79	6167.54	4663.7	4231.37	3778.69	5583.8	4437.98	3179.47	4294.68	6223.8	6231.49	4795.23	3762.9	7518.53
	3480.91	3563.74	3558.97	3780.24	3877.75	3601.57	4056	2938.12	3523.74	4190.52	4866.87	3020.64	4036.81	4911.91	4444.29	2950.01	5454.44	4157.16	3749.85	4433.46	4674.92	6604.2	4238.44	3535.36	3144.97	5787.35	4637.01	5294.4	5837.72	5600.13	4326.68	4034.48	5134.66	5795.76	3454.11	4451.97	6166.44	4666.33	4232.13	3780.14	5585.55	4439.44	3179.72	4295.38	6226.76	6234.17	4795.58	3763.96	7520.93
	3481.43	3564.54	3559.76	3780.08	3878.08	3600.94	4056.29	2938.55	3524.35	4187.8	4869.17	3020.7	4038.61	4912.76	4444.69	2950.09	5453.48	4158.47	3749.74	4434.52	4676.01	6605.98	4239.84	3535.25	3144.55	5787.07	4636.52	5296.73	5840.59	5602.21	4329.54	4035.46	5133.85	5797.77	3454.21	4452.18	6165.38	4669.01	4232.9	3781.62	5587.34	4440.96	3180	4296.12	6229.77	6236.89	4795.97	3765.05	7523.38
	3481.98	3565.36	3560.58	3779.95	3878.43	3600.35	4056.62	2939.01	3524.99	4185.1	4871.51	3020.79	4040.45	4913.66	4445.13	2950.2	5452.56	4159.81	3749.67	4435.63	4677.16	6607.79	4241.28	3535.18	3144.15	5786.82	4636.08	5299.11	5843.5	5604.34	4332.42	4036.47	5133.1	5799.82	3454.33	4452.43	6164.36	4671.74	4233.7	3783.15	5589.18	4442.51	3180.29	4296.91	6232.83	6239.65	4796.4	3766.18	7525.86
	3482.57	3566.21	3561.42	3779.85	3878.81	3599.79	4056.99	2939.49	3525.66	4182.43	4873.89	3020.9	4042.33	4914.61	4445.6	2950.32	5451.66	4161.2	3749.63	4436.79	4678.35	6609.63	4242.75	3535.14	3143.76	5786.6	4635.7	5301.54	5846.45	5606.52	4335.34	4037.51	5132.41	5801.93	3454.47	4452.72	6163.38	4674.52	4234.52	3784.71	5591.06	4444.1	3180.6	4297.74	6235.94	6242.45	4796.87	3767.33	7528.39
	3483.18	3567.09	3562.3	3779.77	3879.21	3599.25	4057.38	2939.99	3526.37	4179.79	4876.32	3021.04	4044.25	4915.59	4446.1	2950.47	5450.79	4162.63	3749.61	4437.99	4679.59	6611.49	4244.24	3535.12	3143.39	5786.42	4635.37	5304.01	5849.44	5608.73	4338.29	4038.58	5131.78	5804.09	3454.64	4453.05	6162.45	4677.34	4235.36	3786.31	5593	4445.73	3180.92	4298.62	6239.1	6245.28	4797.39	3768.51	7530.95
	3483.82	3568	3563.2	3779.73	3879.64	3598.75	4057.82	2940.52	3527.11	4177.18	4878.79	3021.19	4046.21	4916.62	4446.63	2950.64	5449.96	4164.1	3749.62	4439.24	4680.88	6613.39	4245.77	3535.13	3143.03	5786.28	4635.09	5306.54	5852.47	5611	4341.28	4039.67	5131.21	5806.29	3454.82	4453.42	6161.55	4680.22	4236.22	3787.95	5594.97	4447.41	3181.27	4299.54	6242.31	6248.16	4797.95	3769.73	7533.56
	3484.5	3568.93	3564.12	3779.72	3880.1	3598.28	4058.29	2941.08	3527.88	4174.59	4881.3	3021.37	4048.21	4917.69	4447.2	2950.84	5449.16	4165.62	3749.66	4440.53	4682.21	6615.3	4247.33	3535.17	3142.7	5786.16	4634.86	5309.12	5855.54	5613.31	4344.3	4040.78	5130.7	5808.55	3455.03	4453.83	6160.69	4683.14	4237.11	3789.63	5597	4449.12	3181.63	4300.5	6245.56	6251.07	4798.56	3770.97	7536.21
	3485.2	3569.9	3565.08	3779.73	3880.58	3597.84	4058.79	2941.66	3528.68	4172.04	4883.85	3021.57	4050.25	4918.8	4447.81	2951.05	5448.38	4167.18	3749.73	4441.87	4683.59	6617.25	4248.92	3535.23	3142.38	5786.09	4634.69	5311.76	5858.66	5615.66	4347.35	4041.93	5130.26	5810.86	3455.26	4454.28	6159.87	4686.11	4238.01	3791.35	5599.07	4450.88	3182.02	4301.51	6248.87	6254.02	4799.2	3772.25	7538.9
	3485.94	3570.89	3566.06	3779.78	3881.08	3597.42	4059.33	2942.26	3529.51	4169.52	4886.44	3021.79	4052.34	4919.95	4448.44	2951.29	5447.64	4168.79	3749.83	4443.26	4685.01	6619.22	4250.54	3535.33	3142.07	5786.05	4634.57	5314.44	5861.81	5618.06	4350.43	4043.09	5129.87	5813.22	3455.51	4454.77	6159.1	4689.13	4238.94	3793.1	5601.19	4452.67	3182.42	4302.56	6252.22	6257.01	4799.89	3773.55	7541.63
	3486.7	3571.92	3567.07	3779.85	3881.61	3597.04	4059.91	2942.88	3530.37	4167.02	4889.08	3022.03	4054.46	4921.14	4449.11	2951.55	5446.92	4170.43	3749.95	4444.69	4686.48	6621.22	4252.19	3535.45	3141.78	5786.04	4634.5	5317.17	5865	5620.5	4353.55	4044.29	5129.54	5815.63	3455.78	4455.3	6158.36	4692.19	4239.88	3794.89	5603.36	4454.51	3182.84	4303.66	6255.61	6260.04	4800.63	3774.89	7544.4
	3487.5	3572.97	3568.1	3779.96	3882.17	3596.69	4060.52	2943.53	3531.27	4164.56	4891.76	3022.29	4056.62	4922.38	4449.82	2951.83	5446.24	4172.12	3750.11	4446.17	4688	6623.25	4253.87	3535.6	3141.51	5786.06	4634.48	5319.95	5868.24	5622.98	4356.7	4045.51	5129.27	5818.08	3456.08	4455.87	6157.66	4695.31	4240.85	3796.72	5605.57	4456.38	3183.28	4304.8	6259.06	6263.1	4801.4	3776.26	7547.21
	3488.32	3574.05	3569.16	3780.09	3882.75	3596.37	4061.17	2944.21	3532.2	4162.12	4894.48	3022.58	4058.83	4923.65	4450.56	2952.14	5445.59	4173.85	3750.29	4447.69	4689.56	6625.3	4255.58	3535.77	3141.26	5786.12	4634.51	5322.78	5871.51	5625.51	4359.88	4046.75	5129.07	5820.59	3456.4	4456.48	6157.01	4698.47	4241.84	3798.59	5607.83	4458.3	3183.73	4305.98	6262.55	6266.21	4802.22	3777.65	7550.07
	3489.18	3575.15	3570.25	3780.26	3883.36	3596.08	4061.85	2944.9	3533.16	4159.71	4897.25	3022.88	4061.07	4924.97	4451.33	2952.46	5444.97	4175.63	3750.5	4449.25	4691.17	6627.38	4257.32	3535.98	3141.02	5786.22	4634.6	5325.66	5874.83	5628.09	4363.09	4048.02	5128.92	5823.15	3456.73	4457.12	6156.39	4701.68	4242.85	3800.49	5610.14	4460.25	3184.21	4307.21	6266.1	6269.35	4803.08	3779.08	7552.96
	3490.06	3576.29	3571.37	3780.45	3884	3595.81	4062.57	2945.62	3534.15	4157.33	4900.06	3023.21	4063.35	4926.33	4452.14	2952.81	5444.38	4177.45	3750.74	4450.86	4692.82	6629.49	4259.09	3536.21	3140.8	5786.35	4634.73	5328.59	5878.18	5630.7	4366.33	4049.32	5128.83	5825.75	3457.09	4457.81	6155.82	4704.94	4243.88	3802.43	5612.49	4462.25	3184.7	4308.48	6269.69	6272.53	4803.98	3780.53	7555.89
	3490.98	3577.45	3572.51	3780.67	3884.65	3595.58	4063.32	2946.37	3535.17	4154.98	4902.91	3023.56	4065.68	4927.73	4452.98	2953.18	5443.82	4179.31	3751	4452.52	4694.52	6631.62	4260.89	3536.47	3140.59	5786.51	4634.92	5331.57	5881.58	5633.37	4369.61	4050.64	5128.8	5828.41	3457.48	4458.54	6155.28	4708.24	4244.92	3804.41	5614.89	4464.28	3185.21	4309.8	6273.32	6275.75	4804.92	3782.02	7558.86
	3491.93	3578.64	3573.68	3780.92	3885.34	3595.38	4064.11	2947.13	3536.22	4152.66	4905.8	3023.94	4068.05	4929.17	4453.85	2953.58	5443.29	4181.21	3751.3	4454.22	4696.27	6633.78	4262.72	3536.75	3140.4	5786.71	4635.16	5334.6	5885.01	5636.07	4372.91	4051.98	5128.84	5831.12	3457.88	4459.31	6154.79	4711.59	4245.99	3806.42	5617.34	4466.36	3185.74	4311.16	6277.01	6279	4805.91	3783.53	7561.88
	3492.9	3579.86	3574.87	3781.2	3886.05	3595.21	4064.93	2947.93	3537.31	4150.37	4908.73	3024.33	4070.45	4930.66	4454.76	2953.99	5442.79	4183.16	3751.62	4455.96	4698.06	6635.97	4264.58	3537.07	3140.23	5786.95	4635.46	5337.68	5888.49	5638.82	4376.25	4053.35	5128.93	5833.87	3458.3	4460.11	6154.33	4714.99	4247.09	3808.47	5619.83	4468.47	3186.29	4312.56	6280.74	6282.3	4806.94	3785.08	7564.93
	3493.91	3581.11	3576.09	3781.52	3886.78	3595.07	4065.79	2948.74	3538.43	4148.11	4911.71	3024.74	4072.9	4932.18	4455.7	2954.43	5442.32	4185.15	3751.97	4457.75	4699.9	6638.18	4266.47	3537.41	3140.08	5787.22	4635.8	5340.8	5892	5641.61	4379.62	4054.75	5129.08	5836.68	3458.75	4460.96	6153.92	4718.43	4248.2	3810.55	5622.37	4470.62	3186.85	4314	6284.52	6285.63	4808.01	3786.65	7568.02
	3494.95	3582.39	3577.34	3781.86	3887.54	3594.95	4066.68	2949.58	3539.58	4145.88	4914.73	3025.18	4075.38	4933.75	4456.67	2954.89	5441.88	4187.18	3752.36	4459.58	4701.78	6640.41	4268.39	3537.78	3139.93	5787.52	4636.2	5343.98	5895.56	5644.45	4383.02	4056.17	5129.29	5839.53	3459.22	4461.84	6153.54	4721.92	4249.33	3812.67	5624.95	4472.81	3187.44	4315.49	6288.35	6289	4809.12	3788.26	7571.15
	3496.02	3583.69	3578.62	3782.23	3888.32	3594.87	4067.61	2950.44	3540.76	4143.68	4917.79	3025.64	4077.91	4935.35	4457.68	2955.37	5441.48	4189.25	3752.76	4461.45	4703.71	6642.68	4270.33	3538.17	3139.81	5787.86	4636.64	5347.21	5899.15	5647.33	4386.46	4057.61	5129.56	5842.44	3459.71	4462.77	6153.21	4725.46	4250.48	3814.83	5627.58	4475.04	3188.04	4317.02	6292.22	6292.4	4810.28	3789.89	7574.33
	3497.12	3585.03	3579.92	3782.63	3889.13	3594.82	4068.58	2951.33	3541.98	4141.5	4920.9	3026.12	4080.48	4937	4458.72	2955.87	5441.1	4191.37	3753.2	4463.37	4705.68	6644.97	4272.31	3538.59	3139.7	5788.23	4637.14	5350.48	5902.79	5650.25	4389.92	4059.08	5129.89	5845.39	3460.22	4463.73	6152.92	4729.05	4251.65	3817.02	5630.26	4477.3	3188.66	4318.6	6296.14	6295.85	4811.48	3791.56	7577.54
	3498.25	3586.39	3581.24	3783.06	3889.97	3594.8	4069.58	2952.24	3543.22	4139.36	4924.05	3026.62	4083.08	4938.68	4459.8	2956.4	5440.76	4193.53	3753.67	4465.33	4707.7	6647.28	4274.32	3539.04	3139.61	5788.63	4637.69	5353.8	5906.46	5653.21	4393.41	4060.57	5130.28	5848.39	3460.75	4464.74	6152.67	4732.68	4252.84	3819.25	5632.98	4479.61	3189.3	4320.22	6300.11	6299.33	4812.72	3793.25	7580.79
	3499.41	3587.78	3582.6	3783.52	3890.82	3594.8	4070.61	2953.17	3544.5	4137.24	4927.24	3027.15	4085.73	4940.41	4460.91	2956.94	5440.45	4195.73	3754.16	4467.34	4709.76	6649.62	4276.36	3539.52	3139.53	5789.08	4638.3	5357.17	5910.18	5656.22	4396.94	4062.09	5130.73	5851.45	3461.3	4465.78	6152.45	4736.35	4254.05	3821.51	5635.75	4481.95	3189.96	4321.88	6304.12	6302.84	4814	3794.98	7584.08
	3500.6	3589.19	3583.98	3784.01	3891.71	3594.84	4071.69	2954.12	3545.81	4135.16	4930.47	3027.69	4088.41	4942.17	4462.06	2957.51	5440.16	4197.98	3754.68	4469.38	4711.87	6651.99	4278.42	3540.02	3139.47	5789.55	4638.95	5360.59	5913.93	5659.27	4400.49	4063.63	5131.24	5854.55	3461.88	4466.86	6152.28	4740.08	4255.28	3823.81	5638.57	4484.34	3190.63	4323.59	6308.19	6306.4	4815.32	3796.73	7587.4
	3501.82	3590.64	3585.38	3784.53	3892.62	3594.91	4072.79	2955.1	3547.15	4133.1	4933.75	3028.26	4091.14	4943.98	4463.23	2958.11	5439.91	4200.27	3755.23	4471.47	4714.03	6654.38	4280.52	3540.56	3139.43	5790.06	4639.66	5364.06	5917.73	5662.37	4404.08	4065.2	5131.8	5857.7	3462.47	4467.99	6152.15	4743.84	4256.52	3826.14	5641.43	4486.76	3191.32	4325.34	6312.3	6309.99	4816.69	3798.52	7590.77
	3503.07	3592.11	3586.81	3785.08	3893.55	3595	4073.94	2956.11	3548.53	4131.07	4937.07	3028.85	4093.91	4945.83	4464.44	2958.72	5439.7	4202.6	3755.81	4473.61	4716.23	6656.79	4282.64	3541.11	3139.4	5790.61	4640.41	5367.57	5921.56	5665.5	4407.69	4066.79	5132.43	5860.9	3463.09	4469.15	6152.06	4747.66	4257.79	3828.51	5644.34	4489.21	3192.04	4327.13	6316.45	6313.62	4818.09	3800.33	7594.18
	3504.36	3593.61	3588.27	3785.67	3894.5	3595.13	4075.11	2957.13	3549.93	4129.07	4940.43	3029.46	4096.71	4947.71	4465.69	2959.35	5439.51	4204.97	3756.42	4475.78	4718.47	6659.23	4284.79	3541.7	3139.39	5791.19	4641.22	5371.14	5925.44	5668.68	4411.34	4068.4	5133.12	5864.15	3463.73	4470.35	6152.01	4751.52	4259.08	3830.91	5647.3	4491.71	3192.76	4328.96	6320.65	6317.28	4819.54	3802.17	7597.62
	3505.67	3595.14	3589.76	3786.28	3895.48	3595.29	4076.33	2958.18	3551.37	4127.1	4943.84	3030.09	4099.56	4949.64	4466.97	2960.01	5439.35	4207.39	3757.06	4478	4720.76	6661.7	4286.97	3542.31	3139.39	5791.8	4642.08	5374.75	5929.35	5671.9	4415.01	4070.04	5133.86	5867.44	3464.39	4471.6	6152.01	4755.42	4260.38	3833.34	5650.3	4494.24	3193.51	4330.84	6324.9	6320.98	4821.04	3804.05	7601.11
	3507.01	3596.69	3591.27	3786.92	3896.49	3595.47	4077.58	2959.26	3552.84	4125.16	4947.28	3030.74	4102.45	4951.6	4468.28	2960.69	5439.23	4209.85	3757.72	4480.26	4723.09	6664.19	4289.18	3542.95	3139.41	5792.45	4642.99	5378.41	5933.3	5675.17	4418.72	4071.7	5134.67	5870.79	3465.07	4472.88	6152.04	4759.37	4261.71	3835.81	5653.34	4496.82	3194.28	4332.77	6329.2	6324.72	4822.57	3805.95	7604.63
	3508.39	3598.28	3592.8	3787.59	3897.52	3595.69	4078.86	2960.35	3554.34	4123.25	4950.78	3031.42	4105.37	4953.61	4469.63	2961.39	5439.13	4212.35	3758.42	4482.57	4725.47	6666.7	4291.42	3543.61	3139.44	5793.13	4643.95	5382.11	5937.29	5678.47	4422.45	4073.39	5135.53	5874.19	3465.78	4474.2	6152.11	4763.37	4263.05	3838.31	5656.43	4499.42	3195.06	4334.73	6333.54	6328.5	4824.15	3807.88	7608.19
	3509.79	3599.89	3594.36	3788.29	3898.57	3595.93	4080.18	2961.47	3555.87	4121.37	4954.31	3032.12	4108.34	4955.65	4471.01	2962.12	5439.07	4214.9	3759.14	4484.91	4727.9	6669.24	4293.69	3544.3	3139.49	5793.85	4644.97	5385.87	5941.32	5681.82	4426.22	4075.1	5136.45	5877.63	3466.5	4475.56	6152.22	4767.41	4264.42	3840.85	5659.57	4502.07	3195.86	4336.74	6337.93	6332.31	4825.76	3809.84	7611.79
	3511.23	3601.53	3595.95	3789.03	3899.65	3596.21	4081.54	2962.61	3557.44	4119.52	4957.89	3032.83	4111.34	4957.74	4472.43	2962.86	5439.04	4217.48	3759.89	4487.3	4730.37	6671.81	4295.99	3545.02	3139.56	5794.61	4646.03	5389.67	5945.39	5685.21	4430.01	4076.83	5137.44	5881.13	3467.24	4476.96	6152.38	4771.49	4265.8	3843.42	5662.76	4504.75	3196.68	4338.79	6342.37	6336.16	4827.42	3811.83	7615.43
	3512.69	3603.2	3597.56	3789.79	3900.75	3596.51	4082.93	2963.78	3559.04	4117.7	4961.51	3033.57	4114.39	4959.86	4473.88	2963.63	5439.04	4220.11	3760.67	4489.73	4732.88	6674.39	4298.31	3545.77	3139.64	5795.4	4647.15	5393.52	5949.5	5688.64	4433.83	4078.59	5138.48	5884.67	3468.01	4478.41	6152.57	4775.62	4267.2	3846.02	5665.99	4507.47	3197.52	4340.88	6346.85	6340.04	4829.12	3813.85	7619.11
	3514.19	3604.89	3599.2	3790.58	3901.88	3596.85	4084.35	2964.97	3560.67	4115.91	4965.17	3034.34	4117.47	4962.02	4475.36	2964.42	5439.08	4222.79	3761.47	4492.2	4735.44	6677.01	4300.67	3546.54	3139.74	5796.22	4648.31	5397.41	5953.65	5692.12	4437.69	4080.37	5139.58	5888.26	3468.8	4479.89	6152.81	4779.8	4268.62	3848.65	5669.26	4510.23	3198.37	4343.02	6351.38	6343.96	4830.87	3815.9	7622.82
	3515.72	3606.61	3600.86	3791.41	3903.03	3597.21	4085.82	2966.18	3562.33	4114.14	4968.88	3035.12	4120.6	4964.23	4476.88	2965.23	5439.14	4225.5	3762.31	4494.71	4738.04	6679.64	4303.05	3547.34	3139.85	5797.08	4649.53	5401.36	5957.84	5695.63	4441.57	4082.17	5140.74	5891.9	3469.6	4481.41	6153.09	4784.02	4270.05	3851.32	5672.59	4513.03	3199.25	4345.2	6355.95	6347.92	4832.65	3817.98	7626.57
	3517.28	3608.36	3602.55	3792.26	3904.2	3597.61	4087.31	2967.42	3564.02	4112.41	4972.62	3035.92	4123.76	4966.47	4478.43	2966.06	5439.24	4228.26	3763.17	4497.26	4740.69	6682.3	4305.46	3548.16	3139.98	5797.97	4650.8	5405.35	5962.07	5699.19	4445.48	4083.99	5141.96	5895.59	3470.43	4482.97	6153.41	4788.28	4271.51	3854.02	5675.95	4515.86	3200.14	4347.43	6360.57	6351.91	4834.48	3820.09	7630.36
	3518.87	3610.14	3604.27	3793.15	3905.4	3598.03	4088.85	2968.68	3565.75	4110.71	4976.42	3036.75	4126.97	4968.75	4480.01	2966.92	5439.37	4231.06	3764.07	4499.86	4743.38	6684.99	4307.9	3549.02	3140.12	5798.9	4652.12	5409.38	5966.34	5702.79	4449.42	4085.84	5143.24	5899.33	3471.28	4484.57	6153.76	4792.59	4272.98	3856.75	5679.37	4518.72	3201.05	4349.69	6365.24	6355.94	4836.35	3822.22	7634.19
	3520.49	3611.95	3606.01	3794.06	3906.62	3598.48	4090.42	2969.96	3567.5	4109.03	4980.25	3037.6	4130.21	4971.07	4481.63	2967.8	5439.53	4233.91	3764.99	4502.49	4746.12	6687.7	4310.37	3549.89	3140.28	5799.86	4653.49	5413.46	5970.64	5706.43	4453.38	4087.71	5144.57	5903.12	3472.15	4486.21	6154.16	4796.94	4274.47	3859.52	5682.83	4521.63	3201.97	4352	6369.95	6360	4838.26	3824.39	7638.06
	3522.14	3613.78	3607.77	3795.01	3907.87	3598.97	4092.02	2971.27	3569.29	4107.39	4984.13	3038.47	4133.49	4973.42	4483.28	2968.7	5439.73	4236.79	3765.94	4505.17	4748.9	6690.43	4312.86	3550.8	3140.45	5800.86	4654.91	5417.59	5974.99	5710.11	4457.38	4089.6	5145.97	5906.95	3473.05	4487.89	6154.61	4801.34	4275.98	3862.31	5686.33	4524.57	3202.92	4354.35	6374.71	6364.1	4840.21	3826.59	7641.96
	3523.82	3615.64	3609.56	3795.99	3909.14	3599.48	4093.66	2972.59	3571.11	4105.77	4988.05	3039.36	4136.82	4975.82	4484.97	2969.62	5439.95	4239.72	3766.92	4507.88	4751.73	6693.18	4315.38	3551.73	3140.64	5801.89	4656.39	5421.77	5979.38	5713.84	4461.4	4091.52	5147.42	5910.83	3473.96	4489.61	6155.09	4805.78	4277.51	3865.14	5689.88	4527.55	3203.88	4356.75	6379.52	6368.23	4842.2	3828.81	7645.9
	3525.53	3617.53	3611.38	3797	3910.43	3600.02	4095.34	2973.95	3572.97	4104.19	4992.02	3040.27	4140.18	4978.25	4486.69	2970.56	5440.21	4242.69	3767.93	4510.64	4754.6	6695.96	4317.93	3552.69	3140.84	5802.96	4657.91	5425.99	5983.8	5717.6	4465.45	4093.46	5148.94	5914.77	3474.89	4491.38	6155.61	4810.26	4279.05	3868	5693.48	4530.56	3204.86	4359.19	6384.37	6372.41	4844.24	3831.07	7649.88
	3527.28	3619.44	3613.22	3798.04	3911.75	3600.6	4097.05	2975.32	3574.85	4102.63	4996.03	3041.21	4143.58	4980.73	4488.45	2971.53	5440.5	4245.71	3768.96	4513.44	4757.52	6698.77	4320.51	3553.67	3141.06	5804.06	4659.49	5430.26	5988.26	5721.4	4469.53	4095.42	5150.51	5918.75	3475.85	4493.18	6156.18	4814.79	4280.62	3870.89	5697.12	4533.61	3205.86	4361.67	6389.26	6376.61	4846.31	3833.35	7653.9
	3529.05	3621.39	3615.09	3799.11	3913.09	3601.2	4098.8	2976.72	3576.77	4101.1	5000.08	3042.16	4147.02	4983.24	4490.23	2972.51	5440.82	4248.76	3770.03	4516.28	4760.48	6701.59	4323.12	3554.68	3141.3	5805.2	4661.12	5434.57	5992.76	5725.25	4473.64	4097.41	5152.14	5922.78	3476.82	4495.02	6156.78	4819.36	4282.2	3873.81	5700.81	4536.69	3206.88	4364.19	6394.21	6380.85	4848.43	3835.66	7657.95
	3530.86	3623.36	3616.98	3800.21	3914.45	3601.83	4100.59	2978.14	3578.72	4099.6	5004.18	3043.14	4150.51	4985.79	4492.06	2973.52	5441.18	4251.86	3771.12	4519.16	4763.48	6704.44	4325.76	3555.72	3141.55	5806.38	4662.8	5438.93	5997.3	5729.14	4477.78	4099.41	5153.83	5926.86	3477.82	4496.9	6157.43	4823.98	4283.8	3876.77	5704.54	4539.81	3207.91	4366.76	6399.19	6385.13	4850.59	3838.01	7662.04
	3532.69	3625.35	3618.89	3801.34	3915.84	3602.49	4102.41	2979.58	3580.7	4098.13	5008.32	3044.14	4154.03	4988.38	4493.91	2974.55	5441.57	4255	3772.24	4522.08	4766.53	6707.32	4328.42	3556.78	3141.81	5807.59	4664.53	5443.34	6001.88	5733.06	4481.95	4101.44	5155.58	5930.98	3478.83	4498.83	6158.12	4828.63	4285.41	3879.75	5708.32	4542.97	3208.96	4369.36	6404.23	6389.45	4852.79	3840.38	7666.17
	3534.56	3627.38	3620.83	3802.5	3917.25	3603.18	4104.26	2981.05	3582.72	4096.69	5012.5	3045.16	4157.58	4991	4495.8	2975.6	5441.99	4258.18	3773.39	4525.04	4769.63	6710.22	4331.11	3557.87	3142.09	5808.83	4666.31	5447.79	6006.5	5737.03	4486.14	4103.49	5157.39	5935.16	3479.87	4500.79	6158.85	4833.34	4287.05	3882.77	5712.15	4546.16	3210.03	4372.01	6409.31	6393.79	4855.03	3842.78	7670.33
	3536.46	3629.43	3622.8	3803.7	3918.69	3603.9	4106.15	2982.54	3584.76	4095.28	5016.72	3046.2	4161.18	4993.67	4497.73	2976.68	5442.44	4261.41	3774.57	4528.04	4772.77	6713.14	4333.83	3558.98	3142.39	5810.11	4668.14	5452.29	6011.15	5741.04	4490.36	4105.57	5159.25	5939.38	3480.93	4502.79	6159.62	4838.08	4288.7	3885.81	5716.02	4549.39	3211.12	4374.71	6414.43	6398.18	4857.31	3845.21	7674.53
	3538.38	3631.5	3624.79	3804.93	3920.14	3604.65	4108.08	2984.05	3586.84	4093.9	5020.99	3047.26	4164.82	4996.37	4499.69	2977.77	5442.93	4264.67	3775.78	4531.08	4775.95	6716.09	4336.58	3560.12	3142.7	5811.42	4670.02	5456.84	6015.85	5745.09	4494.61	4107.66	5161.18	5943.65	3482.01	4504.84	6160.43	4842.87	4290.37	3888.89	5719.93	4552.66	3212.23	4377.44	6419.6	6402.6	4859.64	3847.67	7678.77
	3540.34	3633.61	3626.81	3806.18	3921.63	3605.42	4110.05	2985.59	3588.94	4092.54	5025.3	3048.35	4168.5	4999.11	4501.68	2978.89	5443.45	4267.98	3777.02	4534.16	4779.18	6719.06	4339.35	3561.28	3143.02	5812.77	4671.96	5461.43	6020.58	5749.18	4498.89	4109.78	5163.16	5947.97	3483.11	4506.92	6161.28	4847.7	4292.06	3891.99	5723.9	4555.96	3213.35	4380.22	6424.82	6407.05	4862	3850.15	7683.04
	3542.33	3635.74	3628.85	3807.47	3923.13	3606.23	4112.05	2987.15	3591.08	4091.21	5029.66	3049.45	4172.21	5001.89	4503.71	2980.03	5444	4271.33	3778.29	4537.28	4782.45	6722.05	4342.15	3562.47	3143.36	5814.16	4673.94	5466.06	6025.35	5753.31	4503.19	4111.92	5165.2	5952.34	3484.23	4509.05	6162.18	4852.57	4293.76	3895.13	5727.9	4559.29	3214.49	4383.04	6430.08	6411.54	4864.4	3852.67	7687.35
	3544.35	3637.9	3630.91	3808.79	3924.66	3607.07	4114.08	2988.73	3593.25	4089.92	5034.06	3050.58	4175.96	5004.7	4505.77	2981.19	5444.59	4274.72	3779.58	4540.44	4785.77	6725.07	4344.99	3563.69	3143.72	5815.58	4675.98	5470.75	6030.16	5757.48	4507.52	4114.09	5167.29	5956.76	3485.37	4511.22	6163.12	4857.49	4295.49	3898.29	5731.95	4562.66	3215.65	4385.91	6435.38	6416.07	4866.85	3855.21	7691.7
	3546.4	3640.08	3633	3810.14	3926.21	3607.93	4116.15	2990.33	3595.46	4088.65	5038.5	3051.73	4179.76	5007.55	4507.86	2982.37	5445.21	4278.16	3780.91	4543.64	4789.13	6728.11	4347.84	3564.93	3144.09	5817.03	4678.07	5475.47	6035.01	5761.68	4511.89	4116.27	5169.45	5961.22	3486.54	4513.43	6164.1	4862.45	4297.23	3901.49	5736.05	4566.07	3216.82	4388.81	6440.73	6420.63	4869.33	3857.79	7696.08
	3548.48	3642.29	3635.12	3811.53	3927.79	3608.82	4118.26	2991.96	3597.69	4087.41	5042.99	3052.9	4183.59	5010.44	4509.99	2983.57	5445.87	4281.63	3782.26	4546.88	4792.53	6731.18	4350.73	3566.19	3144.47	5818.53	4680.21	5480.25	6039.89	5765.93	4516.27	4118.48	5171.66	5965.73	3487.72	4515.68	6165.12	4867.45	4298.99	3904.71	5740.19	4569.51	3218.02	4391.76	6446.13	6425.22	4871.86	3860.39	7700.5
	3550.6	3644.53	3637.25	3812.94	3929.38	3609.74	4120.41	2993.61	3599.95	4086.19	5047.52	3054.09	4187.46	5013.37	4512.16	2984.8	5446.55	4285.15	3783.64	4550.16	4795.99	6734.27	4353.65	3567.49	3144.87	5820.05	4682.4	5485.07	6044.81	5770.22	4520.69	4120.71	5173.93	5970.29	3488.93	4517.97	6166.18	4872.49	4300.76	3907.96	5744.38	4572.99	3219.23	4394.75	6451.56	6429.86	4874.42	3863.02	7704.95
	3552.74	3646.79	3639.42	3814.39	3931.01	3610.69	4122.59	2995.29	3602.25	4085.01	5052.09	3055.3	4191.36	5016.34	4514.35	2986.04	5447.28	4288.71	3785.06	4553.48	4799.48	6737.38	4356.59	3568.8	3145.29	5821.62	4684.64	5489.93	6049.77	5774.55	4525.13	4122.96	5176.26	5974.9	3490.15	4520.3	6167.28	4877.58	4302.56	3911.25	5748.61	4576.5	3220.46	4397.78	6457.05	6434.52	4877.03	3865.68	7709.44
	3554.91	3649.08	3641.6	3815.86	3932.65	3611.67	4124.81	2996.98	3604.58	4083.85	5056.71	3056.54	4195.31	5019.34	4516.59	2987.31	5448.03	4292.3	3786.5	4556.84	4803.02	6740.52	4359.56	3570.14	3145.71	5823.21	4686.93	5494.84	6054.77	5778.91	4529.61	4125.23	5178.65	5979.56	3491.4	4522.68	6168.43	4882.71	4304.37	3914.56	5752.89	4580.05	3221.7	4400.85	6462.58	6439.22	4879.67	3868.37	7713.97
	3557.11	3651.39	3643.82	3817.37	3934.32	3612.68	4127.06	2998.7	3606.94	4082.72	5061.37	3057.79	4199.29	5022.38	4518.85	2988.6	5448.82	4295.94	3787.97	4560.24	4806.61	6743.68	4362.56	3571.51	3146.16	5824.85	4689.28	5499.8	6059.8	5783.32	4534.1	4127.53	5181.09	5984.26	3492.66	4525.09	6169.62	4887.88	4306.2	3917.9	5757.21	4583.64	3222.97	4403.97	6468.15	6443.96	4882.36	3871.09	7718.53
	3559.35	3653.73	3646.05	3818.91	3936.01	3613.72	4129.35	3000.44	3609.33	4081.62	5066.07	3059.07	4203.32	5025.45	4521.15	2989.91	5449.64	4299.62	3789.46	4563.68	4810.24	6746.87	4365.58	3572.9	3146.62	5826.52	4691.67	5504.8	6064.88	5787.77	4538.63	4129.84	5183.59	5989.02	3493.95	4527.55	6170.85	4893.09	4308.05	3921.27	5761.58	4587.25	3224.25	4407.13	6473.77	6448.73	4885.09	3873.83	7723.13
	3561.61	3656.1	3648.31	3820.49	3937.72	3614.78	4131.68	3002.21	3611.75	4080.55	5070.82	3060.37	4207.38	5028.57	4523.49	2991.24	5450.5	4303.35	3790.99	4567.16	4813.91	6750.08	4368.64	3574.32	3147.09	5828.22	4694.12	5509.84	6069.99	5792.25	4543.19	4132.18	5186.15	5993.82	3495.26	4530.05	6172.12	4898.35	4309.91	3924.66	5765.99	4590.91	3225.55	4410.33	6479.43	6453.53	4887.85	3876.61	7727.76
	3563.91	3658.49	3650.6	3822.09	3939.46	3615.87	4134.04	3004	3614.2	4079.5	5075.61	3061.69	4211.48	5031.72	4525.85	2992.6	5451.4	4307.11	3792.55	4570.68	4817.63	6753.32	4371.72	3575.76	3147.58	5829.96	4696.62	5514.93	6075.13	5796.77	4547.77	4134.54	5188.77	5998.66	3496.59	4532.59	6173.44	4903.64	4311.79	3928.09	5770.45	4594.6	3226.86	4413.57	6485.14	6458.37	4890.66	3879.41	7732.43
	3566.24	3660.91	3652.9	3823.73	3941.22	3616.99	4136.44	3005.81	3616.68	4078.48	5080.44	3063.03	4215.61	5034.9	4528.26	2993.97	5452.32	4310.91	3794.13	4574.24	4821.4	6756.57	4374.83	3577.22	3148.08	5831.74	4699.17	5520.07	6080.32	5801.34	4552.38	4136.93	5191.44	6003.56	3497.94	4535.18	6174.8	4908.98	4313.69	3931.54	5774.95	4598.32	3228.2	4416.85	6490.89	6463.25	4893.5	3882.24	7737.14
	3568.59	3663.36	3655.24	3825.4	3943	3618.14	4138.88	3007.64	3619.2	4077.49	5085.32	3064.39	4219.79	5038.12	4530.69	2995.37	5453.28	4314.76	3795.75	4577.84	4825.2	6759.86	4377.96	3578.71	3148.59	5833.55	4701.77	5525.25	6085.54	5805.94	4557.01	4139.33	5194.17	6008.5	3499.31	4537.8	6176.2	4914.36	4315.61	3935.02	5779.5	4602.08	3229.55	4420.18	6496.69	6468.16	4896.38	3885.11	7741.88
	3570.98	3665.83	3657.59	3827.1	3944.81	3619.32	4141.35	3009.49	3621.74	4076.53	5090.24	3065.78	4224	5041.38	4533.16	2996.78	5454.28	4318.64	3797.39	4581.48	4829.06	6763.17	4381.13	3580.23	3149.12	5835.4	4704.43	5530.48	6090.8	5810.58	4561.68	4141.76	5196.96	6013.49	3500.7	4540.47	6177.64	4919.78	4317.55	3938.53	5784.09	4605.87	3230.91	4423.54	6502.53	6473.1	4899.31	3887.99	7746.65
	3573.4	3668.32	3659.97	3828.83	3946.64	3620.53	4143.87	3011.37	3624.32	4075.59	5095.21	3067.18	4228.25	5044.68	4535.67	2998.22	5455.31	4322.57	3799.07	4585.15	4832.96	6766.5	4384.32	3581.77	3149.67	5837.29	4707.13	5535.75	6096.09	5815.25	4566.37	4144.2	5199.8	6018.53	3502.11	4543.18	6179.13	4925.25	4319.5	3942.06	5788.73	4609.7	3232.3	4426.95	6508.41	6478.08	4902.27	3890.91	7751.46
	3575.85	3670.84	3662.37	3830.6	3948.49	3621.76	4146.41	3013.27	3626.92	4074.68	5100.22	3068.61	4232.54	5048.01	4538.21	2999.68	5456.38	4326.53	3800.77	4588.87	4836.9	6769.86	4387.54	3583.33	3150.23	5839.21	4709.89	5541.06	6101.42	5819.97	4571.09	4146.67	5202.71	6023.62	3503.54	4545.93	6180.65	4930.75	4321.47	3945.63	5793.41	4613.56	3233.7	4430.4	6514.34	6483.1	4905.27	3893.86	7756.31
	3578.32	3673.39	3664.8	3832.4	3950.36	3623.02	4149	3015.2	3629.56	4073.8	5105.27	3070.05	4236.87	5051.38	4540.78	3001.16	5457.48	4330.54	3802.5	4592.62	4840.89	6773.24	4390.79	3584.91	3150.8	5841.16	4712.69	5546.43	6106.79	5824.72	4575.83	4149.16	5205.66	6028.75	3504.99	4548.73	6182.22	4936.3	4323.46	3949.22	5798.13	4617.46	3235.12	4433.9	6520.31	6488.15	4908.31	3896.83	7761.19
	3580.83	3675.96	3667.25	3834.23	3952.26	3624.31	4151.62	3017.15	3632.23	4072.95	5110.37	3071.52	4241.23	5054.78	4543.39	3002.66	5458.62	4334.58	3804.26	4596.42	4844.92	6776.64	4394.07	3586.53	3151.39	5843.16	4715.55	5551.83	6112.2	5829.52	4580.6	4151.68	5208.68	6033.94	3506.47	4551.57	6183.84	4941.88	4325.46	3952.83	5802.91	4621.39	3236.56	4437.43	6526.33	6493.23	4911.39	3899.83	7766.1
	3583.37	3678.56	3669.73	3836.09	3954.18	3625.63	4154.28	3019.11	3634.93	4072.12	5115.51	3073.01	4245.63	5058.22	4546.03	3004.18	5459.79	4338.67	3806.06	4600.25	4849	6780.07	4397.37	3588.16	3151.99	5845.19	4718.47	5557.28	6117.64	5834.35	4585.4	4154.21	5211.75	6039.16	3507.96	4554.45	6185.49	4947.51	4327.49	3956.48	5807.72	4625.35	3238.02	4441	6532.39	6498.35	4914.51	3902.87	7771.05
	3585.94	3681.18	3672.23	3837.98	3956.12	3626.98	4156.97	3021.11	3637.66	4071.32	5120.69	3074.52	4250.07	5061.7	4548.71	3005.73	5460.99	4342.8	3807.88	4604.13	4853.12	6783.53	4400.7	3589.82	3152.61	5847.25	4721.43	5562.78	6123.12	5839.22	4590.23	4156.77	5214.88	6044.44	3509.48	4557.37	6187.19	4953.18	4329.53	3960.14	5812.58	4629.35	3239.49	4444.62	6538.49	6503.5	4917.67	3905.93	7776.03
	3588.54	3683.82	3674.75	3839.91	3958.09	3628.35	4159.7	3023.12	3640.42	4070.55	5125.92	3076.06	4254.55	5065.21	4551.42	3007.29	5462.24	4346.96	3809.73	4608.04	4857.29	6787.01	4404.06	3591.5	3153.24	5849.35	4724.44	5568.32	6128.63	5844.12	4595.08	4159.34	5218.07	6049.77	3511.01	4560.34	6188.93	4958.89	4331.58	3963.84	5817.49	4633.39	3240.98	4448.28	6544.64	6508.69	4920.87	3909.01	7781.05
	3591.18	3686.5	3677.29	3841.87	3960.08	3629.75	4162.47	3025.16	3643.21	4069.8	5131.19	3077.61	4259.06	5068.76	4554.16	3008.88	5463.52	4351.17	3811.61	4611.99	4861.51	6790.51	4407.45	3593.21	3153.89	5851.49	4727.51	5573.9	6134.18	5849.07	4599.96	4161.94	5221.31	6055.14	3512.57	4563.35	6190.72	4964.64	4333.66	3967.56	5822.44	4637.46	3242.49	4451.98	6550.83	6513.91	4924.1	3912.13	7786.1
	3593.84	3689.19	3679.86	3843.87	3962.09	3631.18	4165.28	3027.22	3646.03	4069.08	5136.51	3079.18	4263.61	5072.35	4556.94	3010.49	5464.83	4355.42	3813.51	4615.98	4865.76	6794.04	4410.86	3594.94	3154.55	5853.67	4730.63	5579.53	6139.77	5854.05	4604.87	4164.56	5224.61	6060.56	3514.15	4566.4	6192.55	4970.43	4335.75	3971.31	5827.43	4641.56	3244.01	4455.72	6557.06	6519.16	4927.38	3915.27	7791.19
	3596.53	3691.91	3682.45	3845.89	3964.12	3632.64	4168.12	3029.3	3648.88	4068.39	5141.87	3080.78	4268.2	5075.97	4559.76	3012.11	5466.18	4359.7	3815.45	4620.01	4870.07	6797.59	4414.31	3596.69	3155.22	5855.88	4733.8	5585.2	6145.4	5859.07	4609.8	4167.2	5227.96	6066.02	3515.74	4569.5	6194.42	4976.26	4337.86	3975.08	5832.47	4645.7	3245.55	4459.51	6563.34	6524.45	4930.69	3918.45	7796.31
	3599.25	3694.66	3685.07	3847.95	3966.18	3634.12	4171	3031.41	3651.76	4067.72	5147.27	3082.4	4272.83	5079.62	4562.6	3013.76	5467.57	4364.03	3817.42	4624.08	4874.42	6801.17	4417.78	3598.47	3155.91	5858.12	4737.02	5590.92	6151.06	5864.12	4614.76	4169.86	5231.37	6071.54	3517.36	4572.64	6196.33	4982.13	4339.99	3978.88	5837.56	4649.87	3247.11	4463.33	6569.66	6529.78	4934.04	3921.65	7801.47
	3602.01	3697.43	3687.71	3850.04	3968.26	3635.64	4173.92	3033.54	3654.67	4067.08	5152.72	3084.04	4277.49	5083.31	4565.49	3015.43	5468.99	4368.39	3819.42	4628.18	4878.81	6804.77	4421.27	3600.27	3156.61	5860.41	4740.29	5596.68	6156.75	5869.22	4619.75	4172.55	5234.84	6077.1	3519	4575.82	6198.29	4988.04	4342.14	3982.71	5842.68	4654.07	3248.69	4467.2	6576.02	6535.14	4937.43	3924.88	7806.65
	3604.79	3700.23	3690.37	3852.17	3970.36	3637.17	4176.88	3035.69	3657.62	4066.47	5158.21	3085.7	4282.19	5087.04	4568.41	3017.12	5470.45	4372.8	3821.45	4632.33	4883.25	6808.4	4424.8	3602.1	3157.33	5862.73	4743.62	5602.49	6162.48	5874.35	4624.77	4175.25	5238.37	6082.71	3520.66	4579.05	6200.29	4993.99	4344.3	3986.56	5847.86	4658.31	3250.28	4471.1	6582.43	6540.53	4940.86	3928.13	7811.88
	3607.6	3703.05	3693.06	3854.33	3972.48	3638.74	4179.87	3037.86	3660.59	4065.88	5163.75	3087.38	4286.93	5090.8	4571.36	3018.84	5471.94	4377.25	3823.5	4636.51	4887.73	6812.05	4428.35	3603.94	3158.06	5865.09	4747	5608.34	6168.25	5879.52	4629.81	4177.98	5241.95	6088.37	3522.34	4582.32	6202.34	4999.98	4346.48	3990.43	5853.08	4662.59	3251.89	4475.05	6588.88	6545.96	4944.33	3931.42	7817.13
	3610.45	3705.89	3695.76	3856.52	3974.63	3640.34	4182.91	3040.06	3663.59	4065.32	5169.33	3089.08	4291.7	5094.6	4574.34	3020.57	5473.48	4381.73	3825.59	4640.74	4892.26	6815.73	4431.93	3605.81	3158.8	5867.48	4750.43	5614.24	6174.05	5884.72	4634.88	4180.72	5245.59	6094.07	3524.04	4585.64	6204.43	5006.01	4348.68	3994.33	5858.34	4666.89	3253.52	4479.04	6595.37	6551.42	4947.83	3934.73	7822.42
	3613.32	3708.76	3698.5	3858.74	3976.8	3641.96	4185.97	3042.28	3666.63	4064.78	5174.95	3090.8	4296.51	5098.43	4577.36	3022.32	5475.04	4386.25	3827.71	4645	4896.84	6819.43	4435.54	3607.71	3159.56	5869.91	4753.91	5620.18	6179.89	5889.96	4639.97	4183.49	5249.28	6099.82	3525.76	4589	6206.56	5012.08	4350.89	3998.25	5863.64	4671.23	3255.16	4483.07	6601.91	6556.91	4951.38	3938.07	7827.74
	3616.23	3711.65	3701.25	3861	3978.99	3643.61	4189.08	3044.52	3669.69	4064.27	5180.62	3092.55	4301.36	5102.3	4580.42	3024.1	5476.65	4390.82	3829.86	4649.3	4901.46	6823.16	4439.18	3609.62	3160.33	5872.38	4757.45	5626.16	6185.76	5895.24	4645.09	4186.28	5253.03	6105.62	3527.5	4592.4	6208.73	5018.19	4353.12	4002.2	5868.99	4675.61	3256.82	4487.14	6608.49	6562.44	4954.96	3941.44	7833.1
	3619.17	3714.57	3704.03	3863.29	3981.21	3645.28	4192.23	3046.78	3672.79	4063.79	5186.33	3094.31	4306.24	5106.2	4583.51	3025.89	5478.29	4395.42	3832.03	4653.64	4906.13	6826.91	4442.84	3611.56	3161.12	5874.88	4761.03	5632.19	6191.67	5900.55	4650.24	4189.09	5256.84	6111.46	3529.27	4595.85	6210.95	5024.34	4355.37	4006.18	5874.39	4680.02	3258.5	4491.26	6615.11	6568.01	4958.58	3944.84	7838.49
	3622.13	3717.51	3706.83	3865.61	3983.44	3646.99	4195.41	3049.07	3675.91	4063.33	5192.09	3096.1	4311.16	5110.13	4586.64	3027.71	5479.97	4400.06	3834.24	4658.01	4910.84	6830.68	4446.53	3613.53	3161.92	5877.42	4764.67	5638.26	6197.62	5905.91	4655.41	4191.92	5260.7	6117.36	3531.05	4599.34	6213.22	5030.53	4357.64	4010.17	5879.83	4684.46	3260.2	4495.41	6621.77	6573.6	4962.23	3948.27	7843.91
	3625.13	3720.48	3709.65	3867.97	3985.7	3648.72	4198.63	3051.38	3679.07	4062.9	5197.89	3097.91	4316.12	5114.11	4589.8	3029.54	5481.69	4404.74	3836.48	4662.43	4915.59	6834.49	4450.25	3615.51	3162.73	5880	4768.37	5644.37	6203.6	5911.29	4660.61	4194.77	5264.62	6123.3	3532.85	4602.88	6215.53	5036.76	4359.93	4014.19	5885.31	4688.94	3261.91	4499.61	6628.48	6579.23	4965.93	3951.72	7849.37
	3628.16	3723.47	3712.5	3870.36	3987.98	3650.48	4201.89	3053.71	3682.25	4062.5	5203.74	3099.74	4321.11	5118.11	4592.99	3031.4	5483.44	4409.46	3838.74	4666.88	4920.4	6838.31	4454	3617.52	3163.56	5882.62	4772.11	5650.53	6209.61	5916.72	4665.84	4197.64	5268.59	6129.28	3534.68	4606.46	6217.88	5043.03	4362.23	4018.24	5890.84	4693.45	3263.64	4503.85	6635.23	6584.9	4969.66	3955.2	7854.86
	3631.22	3726.48	3715.36	3872.79	3990.29	3652.26	4205.19	3056.07	3685.47	4062.12	5209.63	3101.59	4326.14	5122.15	4596.22	3033.28	5485.23	4414.22	3841.04	4671.38	4925.25	6842.16	4457.77	3619.55	3164.4	5885.27	4775.91	5656.74	6215.66	5922.18	4671.09	4200.53	5272.62	6135.32	3536.52	4610.09	6220.27	5049.34	4364.55	4022.3	5896.42	4697.99	3265.39	4508.12	6642.02	6590.6	4973.43	3958.71	7860.38
	3634.31	3729.52	3718.26	3875.25	3992.61	3654.08	4208.52	3058.44	3688.71	4061.76	5215.56	3103.46	4331.21	5126.23	4599.48	3035.18	5487.06	4419.02	3843.37	4675.91	4930.14	6846.04	4461.58	3621.61	3165.25	5887.96	4779.76	5662.98	6221.75	5927.67	4676.37	4203.45	5276.71	6141.4	3538.39	4613.76	6222.71	5055.68	4366.88	4026.39	5902.03	4702.57	3267.15	4512.44	6648.86	6596.33	4977.24	3962.25	7865.94
	3637.43	3732.58	3721.17	3877.74	3994.96	3655.92	4211.89	3060.84	3691.98	4061.44	5221.54	3105.35	4336.31	5130.34	4602.78	3037.1	5488.93	4423.85	3845.72	4680.48	4935.08	6849.94	4465.41	3623.68	3166.12	5890.69	4783.66	5669.27	6227.87	5933.21	4681.67	4206.38	5280.85	6147.53	3540.28	4617.48	6225.2	5062.07	4369.24	4030.51	5907.7	4707.18	3268.93	4516.8	6655.73	6602.1	4981.08	3965.81	7871.52
	3640.58	3735.66	3724.11	3880.27	3997.33	3657.78	4215.31	3063.27	3695.29	4061.13	5227.56	3107.26	4341.45	5134.48	4606.12	3039.04	5490.84	4428.73	3848.11	4685.08	4940.06	6853.87	4469.26	3625.78	3167	5893.45	4787.62	5675.61	6234.03	5938.77	4687	4209.33	5285.05	6153.7	3542.18	4621.24	6227.73	5068.49	4371.61	4034.64	5913.4	4711.82	3270.73	4521.21	6662.65	6607.9	4984.96	3969.41	7877.14
	3643.76	3738.77	3727.07	3882.83	3999.72	3659.68	4218.76	3065.71	3698.62	4060.86	5233.63	3109.2	4346.62	5138.66	4609.48	3041	5492.78	4433.64	3850.53	4689.73	4945.09	6857.82	4473.15	3627.9	3167.9	5896.25	4791.63	5681.99	6240.21	5944.38	4692.36	4212.31	5289.31	6159.93	3544.11	4625.05	6230.3	5074.96	4374	4038.8	5919.15	4716.49	3272.54	4525.65	6669.61	6613.73	4988.88	3973.03	7882.8
	3646.97	3741.9	3730.05	3885.42	4002.14	3661.6	4222.24	3068.18	3701.99	4060.61	5239.75	3111.16	4351.83	5142.88	4612.89	3042.98	5494.76	4438.6	3852.98	4694.41	4950.17	6861.8	4477.06	3630.05	3168.81	5899.09	4795.69	5688.41	6246.44	5950.02	4697.74	4215.31	5293.62	6166.2	3546.06	4628.9	6232.92	5081.46	4376.4	4042.98	5924.95	4721.2	3274.37	4530.13	6676.62	6619.6	4992.84	3976.68	7888.48
	3650.21	3745.06	3733.05	3888.05	4004.58	3663.54	4225.77	3070.67	3705.38	4060.38	5245.9	3113.13	4357.08	5147.12	4616.33	3044.98	5496.78	4443.59	3855.45	4699.14	4955.29	6865.8	4481	3632.21	3169.73	5901.97	4799.8	5694.87	6252.7	5955.69	4703.15	4218.32	5297.99	6172.51	3548.03	4632.8	6235.59	5088	4378.82	4047.19	5930.78	4725.95	3276.22	4534.66	6683.66	6625.5	4996.83	3980.35	7894.2
	3653.49	3748.23	3736.08	3890.72	4007.03	3665.52	4229.34	3073.18	3708.81	4060.18	5252.11	3115.13	4362.37	5151.41	4619.8	3047.01	5498.84	4448.62	3857.96	4703.9	4960.46	6869.83	4484.97	3634.4	3170.67	5904.88	4803.97	5701.38	6258.99	5961.4	4708.59	4221.36	5302.41	6178.88	3550.02	4636.74	6238.29	5094.58	4381.26	4051.41	5936.67	4730.72	3278.09	4539.22	6690.75	6631.44	5000.86	3984.06	7899.95
	3656.79	3751.43	3739.13	3893.42	4009.52	3667.52	4232.94	3075.72	3712.26	4060	5258.35	3117.15	4367.68	5155.72	4623.31	3049.05	5500.94	4453.68	3860.5	4708.7	4965.68	6873.88	4488.96	3636.61	3171.62	5907.83	4808.19	5707.94	6265.32	5967.14	4714.05	4224.42	5306.89	6185.29	3552.03	4640.74	6241.05	5101.2	4383.72	4055.66	5942.6	4735.53	3279.97	4543.83	6697.88	6637.41	5004.93	3987.79	7905.73
	3660.12	3754.66	3742.2	3896.15	4012.02	3669.55	4236.58	3078.27	3715.75	4059.85	5264.64	3119.19	4373.04	5160.07	4626.85	3051.11	5503.07	4458.79	3863.07	4713.53	4970.94	6877.96	4492.99	3638.84	3172.58	5910.82	4812.46	5714.53	6271.68	5972.92	4719.54	4227.5	5311.42	6191.75	3554.06	4644.77	6243.85	5107.85	4386.2	4059.93	5948.57	4740.37	3281.87	4548.48	6705.05	6643.41	5009.04	3991.55	7911.54
	3663.49	3757.91	3745.29	3898.92	4014.55	3671.6	4240.27	3080.85	3719.26	4059.73	5270.98	3121.26	4378.43	5164.45	4630.43	3053.2	5505.25	4463.93	3865.67	4718.41	4976.24	6882.06	4497.04	3641.1	3173.56	5913.85	4816.79	5721.17	6278.08	5978.74	4725.05	4230.59	5316.01	6198.25	3556.11	4648.86	6246.69	5114.54	4388.69	4064.22	5954.58	4745.25	3283.79	4553.17	6712.27	6649.45	5013.18	3995.34	7917.39
	3666.89	3761.18	3748.4	3901.72	4017.09	3673.68	4243.99	3083.46	3722.8	4059.63	5277.36	3123.34	4383.86	5168.87	4634.04	3055.3	5507.46	4469.12	3868.3	4723.32	4981.6	6886.19	4501.12	3643.37	3174.55	5916.92	4821.17	5727.85	6284.51	5984.59	4730.59	4233.71	5320.66	6204.81	3558.18	4652.99	6249.58	5121.28	4391.2	4068.53	5960.64	4750.16	3285.72	4557.9	6719.52	6655.52	5017.36	3999.16	7923.27
	3670.31	3764.47	3751.54	3904.56	4019.66	3675.79	4247.75	3086.08	3726.38	4059.56	5283.79	3125.44	4389.32	5173.32	4637.69	3057.43	5509.71	4474.34	3870.97	4728.27	4987	6890.35	4505.22	3645.67	3175.56	5920.02	4825.61	5734.58	6290.97	5990.47	4736.15	4236.85	5325.36	6211.4	3560.28	4657.16	6252.51	5128.04	4393.72	4072.87	5966.75	4755.1	3287.67	4562.67	6726.82	6661.62	5021.57	4003	7929.18
	3673.77	3767.79	3754.7	3907.43	4022.25	3677.92	4251.55	3088.73	3729.98	4059.51	5290.26	3127.57	4394.82	5177.81	4641.38	3059.58	5512	4479.6	3873.66	4733.26	4992.44	6894.53	4509.36	3647.99	3176.58	5923.16	4830.09	5741.35	6297.47	5996.39	4741.74	4240.01	5330.12	6218.05	3562.39	4661.39	6255.49	5134.85	4396.27	4077.22	5972.9	4760.07	3289.64	4567.48	6734.16	6667.76	5025.82	4006.87	7935.12
	3677.26	3771.13	3757.88	3910.34	4024.87	3680.08	4255.39	3091.4	3733.61	4059.48	5296.78	3129.72	4400.35	5182.33	4645.1	3061.74	5514.34	4484.89	3876.38	4738.29	4997.93	6898.73	4513.52	3650.33	3177.61	5926.34	4834.63	5748.16	6304	6002.35	4747.35	4243.19	5334.93	6224.74	3564.53	4665.66	6258.52	5141.7	4398.83	4081.6	5979.09	4765.08	3291.62	4572.33	6741.54	6673.93	5030.11	4010.77	7941.09
	3680.77	3774.49	3761.09	3913.28	4027.5	3682.27	4259.27	3094.1	3737.27	4059.48	5303.34	3131.89	4405.92	5186.88	4648.85	3063.93	5516.71	4490.23	3879.14	4743.35	5003.47	6902.96	4517.71	3652.69	3178.65	5929.56	4839.23	5755.02	6310.57	6008.33	4753	4246.39	5339.8	6231.48	3566.68	4669.98	6261.59	5148.58	4401.4	4085.99	5985.32	4770.11	3293.62	4577.22	6748.96	6680.13	5034.44	4014.7	7947.09
	3684.32	3777.87	3764.31	3916.26	4030.16	3684.48	4263.18	3096.81	3740.96	4059.5	5309.95	3134.07	4411.53	5191.46	4652.64	3066.14	5519.12	4495.6	3881.92	4748.45	5009.05	6907.22	4521.92	3655.08	3179.71	5932.81	4843.88	5761.92	6317.17	6014.36	4758.66	4249.61	5344.73	6238.27	3568.86	4674.34	6264.71	5155.5	4404	4090.41	5991.61	4775.19	3295.64	4582.16	6756.42	6686.37	5038.8	4018.65	7953.13
	3687.9	3781.28	3767.56	3919.27	4032.84	3686.72	4267.14	3099.55	3744.69	4059.55	5316.6	3136.29	4417.17	5196.08	4656.47	3068.37	5521.57	4501.01	3884.74	4753.59	5014.68	6911.5	4526.17	3657.48	3180.78	5936.11	4848.58	5768.86	6323.8	6020.42	4764.35	4252.85	5349.71	6245.1	3571.05	4678.75	6267.87	5162.45	4406.61	4094.84	5997.93	4780.29	3297.67	4587.13	6763.92	6692.64	5043.2	4022.63	7959.19
	3691.51	3784.71	3770.83	3922.32	4035.54	3688.99	4271.14	3102.31	3748.44	4059.63	5323.29	3138.52	4422.84	5200.73	4660.33	3070.61	5524.06	4506.46	3887.59	4758.77	5020.36	6915.81	4530.44	3659.91	3181.87	5939.44	4853.34	5775.85	6330.47	6026.51	4770.07	4256.11	5354.74	6251.99	3573.27	4683.21	6271.08	5169.45	4409.24	4099.3	6004.3	4785.43	3299.72	4592.15	6771.47	6698.94	5047.63	4026.64	7965.29
	3695.15	3788.16	3774.12	3925.4	4038.27	3691.28	4275.17	3105.1	3752.22	4059.73	5330.04	3140.77	4428.55	5205.42	4664.22	3072.88	5526.58	4511.94	3890.46	4763.98	5026.09	6920.14	4534.74	3662.36	3182.96	5942.81	4858.15	5782.87	6337.17	6032.63	4775.82	4259.39	5359.84	6258.91	3575.51	4687.72	6274.33	5176.48	4411.89	4103.78	6010.71	4790.6	3301.79	4597.21	6779.06	6705.28	5052.11	4030.68	7971.42
	3698.82	3791.64	3777.43	3928.51	4041.01	3693.6	4279.24	3107.9	3756.02	4059.85	5336.82	3143.04	4434.3	5210.14	4668.15	3075.17	5529.15	4517.46	3893.37	4769.24	5031.86	6924.5	4539.07	3664.83	3184.08	5946.22	4863.01	5789.95	6343.9	6038.8	4781.59	4262.7	5364.99	6265.89	3577.77	4692.27	6277.63	5183.55	4414.55	4108.28	6017.17	4795.8	3303.88	4602.3	6786.68	6711.65	5056.62	4034.74	7977.58
	3702.52	3795.14	3780.76	3931.67	4043.78	3695.95	4283.36	3110.73	3759.86	4060	5343.65	3145.34	4440.08	5214.89	4672.12	3077.48	5531.76	4523.02	3896.31	4774.53	5037.67	6928.89	4543.42	3667.32	3185.2	5949.66	4867.93	5797.06	6350.67	6044.99	4787.38	4266.02	5370.19	6272.91	3580.05	4696.88	6280.97	5190.66	4417.23	4112.79	6023.67	4801.03	3305.98	4607.44	6794.35	6718.05	5061.16	4038.83	7983.77
	3706.26	3798.66	3784.12	3934.85	4046.57	3698.32	4287.51	3113.58	3763.73	4060.17	5350.53	3147.65	4445.89	5219.67	4676.12	3079.81	5534.4	4528.62	3899.28	4779.86	5043.54	6933.3	4547.81	3669.83	3186.34	5953.14	4872.91	5804.22	6357.47	6051.22	4793.2	4269.36	5375.45	6279.97	3582.35	4701.53	6284.36	5197.8	4419.93	4117.33	6030.22	4806.3	3308.1	4612.62	6802.06	6724.49	5065.75	4042.95	7989.98
	3710.02	3802.2	3787.49	3938.07	4049.38	3700.72	4291.7	3116.46	3767.63	4060.37	5357.45	3149.99	4451.75	5224.49	4680.15	3082.16	5537.09	4534.25	3902.28	4785.22	5049.45	6937.73	4552.22	3672.36	3187.49	5956.66	4877.94	5811.42	6364.31	6057.49	4799.05	4272.73	5380.77	6287.09	3584.67	4706.22	6287.79	5204.98	4422.65	4121.89	6036.81	4811.6	3310.23	4617.84	6809.81	6730.96	5070.37	4047.1	7996.23
	3713.81	3805.76	3790.89	3941.33	4052.21	3703.14	4295.93	3119.35	3771.55	4060.59	5364.41	3152.35	4457.63	5229.34	4684.22	3084.53	5539.81	4539.93	3905.32	4790.62	5055.4	6942.19	4556.66	3674.92	3188.66	5960.22	4883.02	5818.67	6371.18	6063.79	4804.93	4276.11	5386.14	6294.25	3587.01	4710.97	6291.27	5212.2	4425.38	4126.47	6043.45	4816.93	3312.38	4623.1	6817.6	6737.46	5075.03	4051.27	8002.51
	3717.63	3809.35	3794.31	3944.62	4055.07	3705.59	4300.2	3122.27	3775.51	4060.83	5371.42	3154.73	4463.55	5234.22	4688.33	3086.92	5542.57	4545.63	3908.38	4796.06	5061.41	6946.67	4561.12	3677.5	3189.84	5963.81	4888.16	5825.96	6378.08	6070.12	4810.83	4279.52	5391.57	6301.46	3589.37	4715.76	6294.79	5219.45	4428.14	4131.07	6050.13	4822.3	3314.55	4628.4	6825.43	6744	5079.72	4055.47	8008.82
	3721.48	3812.96	3797.75	3947.95	4057.94	3708.07	4304.5	3125.22	3779.49	4061.1	5378.48	3157.13	4469.51	5239.14	4692.47	3089.33	5545.37	4551.38	3911.47	4801.54	5067.46	6951.18	4565.62	3680.09	3191.03	5967.45	4893.35	5833.29	6385.02	6076.49	4816.75	4282.94	5397.05	6308.71	3591.75	4720.6	6298.36	5226.74	4430.9	4135.69	6056.85	4827.69	3316.73	4633.74	6833.3	6750.57	5084.45	4059.7	8015.16
	3725.36	3816.59	3801.21	3951.31	4060.84	3710.57	4308.85	3128.18	3783.5	4061.4	5385.57	3159.55	4475.5	5244.09	4696.64	3091.77	5548.21	4557.16	3914.6	4807.06	5073.56	6955.72	4570.14	3682.71	3192.24	5971.12	4898.59	5840.67	6391.99	6082.89	4822.71	4286.39	5402.59	6316.01	3594.15	4725.49	6301.98	5234.07	4433.69	4140.33	6063.62	4833.12	3318.93	4639.12	6841.21	6757.17	5089.22	4063.96	8021.53
	3729.27	3820.24	3804.69	3954.71	4063.76	3713.1	4313.23	3131.17	3787.55	4061.72	5392.72	3161.99	4481.53	5249.07	4700.85	3094.22	5551.09	4562.97	3917.75	4812.61	5079.7	6960.28	4574.69	3685.35	3193.46	5974.82	4903.9	5848.09	6398.99	6089.33	4828.69	4289.86	5408.19	6323.36	3596.58	4730.43	6305.63	5241.43	4436.5	4144.99	6070.44	4838.58	3321.15	4644.54	6849.17	6763.81	5094.03	4068.24	8027.93
	3733.21	3823.91	3808.19	3958.14	4066.7	3715.65	4317.66	3134.18	3791.62	4062.06	5399.91	3164.45	4487.59	5254.09	4705.09	3096.69	5554.01	4568.83	3920.94	4818.2	5085.9	6964.86	4579.26	3688.02	3194.69	5978.57	4909.25	5855.55	6406.03	6095.8	4834.69	4293.35	5413.84	6330.75	3599.02	4735.41	6309.34	5248.84	4439.32	4149.67	6077.29	4844.08	3323.38	4650	6857.16	6770.48	5098.88	4072.55	8034.36
	3737.18	3827.61	3811.72	3961.6	4069.66	3718.23	4322.12	3137.21	3795.72	4062.43	5407.14	3166.94	4493.68	5259.14	4709.37	3099.18	5556.96	4574.72	3924.16	4823.82	5092.14	6969.47	4583.87	3690.7	3195.94	5982.35	4914.66	5863.05	6413.1	6102.31	4840.72	4296.85	5419.55	6338.19	3601.49	4740.45	6313.08	5256.27	4442.16	4154.37	6084.2	4849.61	3325.63	4655.5	6865.19	6777.19	5103.76	4076.88	8040.82
	3741.18	3831.33	3815.26	3965.1	4072.65	3720.84	4326.62	3140.26	3799.85	4062.82	5414.41	3169.44	4499.81	5264.22	4713.68	3101.69	5559.96	4580.64	3927.41	4829.49	5098.42	6974.11	4588.5	3693.4	3197.2	5986.17	4920.13	5870.6	6420.21	6108.85	4846.78	4300.39	5425.32	6345.67	3603.97	4745.53	6316.87	5263.75	4445.01	4159.09	6091.14	4855.17	3327.9	4661.04	6873.26	6783.93	5108.68	4081.25	8047.31
	3745.21	3835.07	3818.82	3968.64	4075.65	3723.47	4331.16	3143.34	3804	4063.23	5421.73	3171.97	4505.98	5269.33	4718.02	3104.22	5562.99	4586.61	3930.69	4835.19	5104.76	6978.77	4593.16	3696.13	3198.47	5990.03	4925.65	5878.2	6427.34	6115.42	4852.87	4303.94	5431.14	6353.21	3606.48	4750.66	6320.71	5271.26	4447.89	4163.83	6098.14	4860.76	3330.18	4666.63	6881.37	6790.7	5113.64	4085.64	8053.82
	3749.27	3838.83	3822.41	3972.21	4078.68	3726.13	4335.74	3146.44	3808.19	4063.67	5429.1	3174.51	4512.18	5274.48	4722.4	3106.77	5566.06	4592.6	3934	4840.92	5111.14	6983.45	4597.85	3698.87	3199.76	5993.92	4931.23	5885.83	6434.52	6122.04	4858.98	4307.51	5437.02	6360.79	3609.01	4755.84	6324.59	5278.81	4450.78	4168.59	6105.17	4866.38	3332.48	4672.25	6889.53	6797.5	5118.63	4090.06	8060.37
	3753.36	3842.61	3826.01	3975.81	4081.73	3728.81	4340.35	3149.57	3812.4	4064.13	5436.51	3177.08	4518.41	5279.65	4726.81	3109.34	5569.17	4598.64	3937.34	4846.7	5117.57	6988.16	4602.57	3701.64	3201.06	5997.85	4936.86	5893.51	6441.72	6128.68	4865.12	4311.1	5442.95	6368.41	3611.55	4761.07	6328.52	5286.39	4453.69	4173.37	6112.26	4872.04	3334.8	4677.91	6897.72	6804.34	5123.67	4094.5	8066.94
	3757.48	3846.41	3829.64	3979.45	4084.8	3731.52	4345.01	3152.71	3816.65	4064.62	5443.96	3179.67	4524.68	5284.87	4731.26	3111.93	5572.32	4604.71	3940.72	4852.51	5124.04	6992.89	4607.31	3704.43	3202.38	6001.82	4942.55	5901.24	6448.96	6135.36	4871.29	4314.72	5448.94	6376.08	3614.12	4766.34	6332.49	5294.01	4456.62	4178.17	6119.38	4877.73	3337.13	4683.61	6905.95	6811.21	5128.74	4098.97	8073.55
	3761.63	3850.24	3833.29	3983.12	4087.89	3734.26	4349.7	3155.88	3820.92	4065.13	5451.46	3182.28	4530.98	5290.11	4735.74	3114.54	5575.5	4610.81	3944.12	4858.36	5130.57	6997.65	4612.08	3707.24	3203.71	6005.82	4948.29	5909	6456.23	6142.08	4877.48	4318.35	5454.99	6383.8	3616.71	4771.67	6336.5	5301.67	4459.57	4182.99	6126.55	4883.45	3339.48	4689.36	6914.22	6818.12	5133.85	4103.47	8080.18
	3765.8	3854.09	3836.95	3986.83	4091	3737.02	4354.43	3159.07	3825.22	4065.67	5459	3184.91	4537.32	5295.38	4740.26	3117.17	5578.73	4616.96	3947.56	4864.24	5137.14	7002.44	4616.88	3710.07	3205.05	6009.86	4954.09	5916.81	6463.54	6148.82	4883.7	4322.01	5461.09	6391.56	3619.32	4777.04	6340.56	5309.36	4462.53	4187.83	6133.77	4889.2	3341.85	4695.14	6922.53	6825.06	5139	4108	8086.84
	3770.01	3857.95	3840.64	3990.58	4094.14	3739.81	4359.2	3162.28	3829.55	4066.23	5466.58	3187.56	4543.69	5300.69	4744.81	3119.82	5581.99	4623.13	3951.02	4870.16	5143.76	7007.24	4621.71	3712.92	3206.4	6013.94	4959.95	5924.67	6470.88	6155.61	4889.95	4325.69	5467.26	6399.37	3621.95	4782.47	6344.66	5317.09	4465.51	4192.69	6141.03	4894.99	3344.23	4700.96	6930.88	6832.03	5144.18	4112.55	8093.53
	3774.25	3861.84	3844.34	3994.36	4097.29	3742.62	4364.01	3165.52	3833.9	4066.81	5474.21	3190.23	4550.09	5306.03	4749.39	3122.49	5585.29	4629.34	3954.52	4876.12	5150.43	7012.07	4626.57	3715.79	3207.77	6018.06	4965.86	5932.57	6478.25	6162.43	4896.23	4329.39	5473.47	6407.22	3624.6	4787.94	6348.81	5324.85	4468.51	4197.57	6148.34	4900.81	3346.63	4706.83	6939.27	6839.04	5149.41	4117.13	8100.24
	3778.51	3865.75	3848.07	3998.17	4100.47	3745.46	4368.86	3168.78	3838.29	4067.41	5481.88	3192.92	4556.53	5311.41	4754.01	3125.18	5588.63	4635.59	3958.05	4882.12	5157.14	7016.93	4631.45	3718.68	3209.16	6022.21	4971.83	5940.51	6485.66	6169.28	4902.53	4333.11	5479.75	6415.13	3627.27	4793.47	6353	5332.65	4471.53	4202.47	6155.69	4906.66	3349.04	4712.73	6947.7	6846.08	5154.67	4121.73	8106.99
	3782.8	3869.69	3851.82	4002.02	4103.67	3748.32	4373.74	3172.06	3842.7	4068.04	5489.6	3195.63	4563	5316.81	4758.66	3127.89	5592	4641.87	3961.61	4888.15	5163.91	7021.81	4636.36	3721.59	3210.56	6026.4	4977.85	5948.49	6493.1	6176.17	4908.86	4336.86	5486.08	6423.07	3629.96	4799.04	6357.24	5340.49	4474.57	4207.39	6163.08	4912.54	3351.47	4718.67	6956.17	6853.15	5159.98	4126.37	8113.76
	3787.13	3873.64	3855.58	4005.9	4106.89	3751.21	4378.66	3175.37	3847.14	4068.7	5497.36	3198.36	4569.51	5322.25	4763.35	3130.62	5595.42	4648.19	3965.2	4894.22	5170.72	7026.72	4641.3	3724.53	3211.97	6030.63	4983.93	5956.52	6500.57	6183.09	4915.21	4340.62	5492.46	6431.07	3632.68	4804.66	6361.52	5348.36	4477.62	4212.33	6170.53	4918.46	3353.92	4724.66	6964.67	6860.26	5165.32	4131.02	8120.56
	3791.48	3877.61	3859.37	4009.82	4110.13	3754.13	4383.62	3178.69	3851.61	4069.37	5505.16	3201.11	4576.05	5327.72	4768.06	3133.37	5598.87	4654.54	3968.83	4900.32	5177.58	7031.65	4646.27	3727.48	3213.39	6034.89	4990.07	5964.59	6508.07	6190.05	4921.6	4344.41	5498.91	6439.1	3635.41	4810.33	6365.84	5356.27	4480.69	4217.28	6178.01	4924.4	3356.38	4730.68	6973.22	6867.4	5170.69	4135.71	8127.39
	3795.86	3881.61	3863.17	4013.77	4113.39	3757.07	4388.62	3182.04	3856.11	4070.07	5513.01	3203.89	4582.63	5333.22	4772.82	3136.14	5602.36	4660.93	3972.48	4906.47	5184.49	7036.6	4651.27	3730.46	3214.83	6039.19	4996.26	5972.71	6515.61	6197.04	4928.01	4348.21	5505.41	6447.19	3638.16	4816.05	6370.21	5364.21	4483.78	4222.26	6185.54	4930.38	3358.86	4736.74	6981.8	6874.57	5176.11	4140.42	8134.24
	3800.27	3885.62	3867	4017.75	4116.68	3760.04	4393.66	3185.42	3860.64	4070.8	5520.9	3206.68	4589.24	5338.75	4777.6	3138.93	5605.89	4667.35	3976.17	4912.64	5191.44	7041.58	4656.29	3733.45	3216.28	6043.52	5002.51	5980.87	6523.19	6204.06	4934.45	4352.04	5511.96	6455.32	3640.94	4821.82	6374.62	5372.19	4486.89	4227.26	6193.12	4936.4	3361.35	4742.84	6990.43	6881.78	5181.57	4145.16	8141.12
	3804.7	3889.66	3870.84	4021.78	4119.98	3763.03	4398.74	3188.81	3865.19	4071.55	5528.84	3209.5	4595.88	5344.32	4782.42	3141.74	5609.45	4673.81	3979.88	4918.86	5198.44	7046.58	4661.34	3736.47	3217.75	6047.9	5008.82	5989.07	6530.79	6211.13	4940.92	4355.89	5518.58	6463.5	3643.73	4827.64	6379.08	5380.21	4490.02	4232.28	6200.74	4942.44	3363.86	4748.99	6999.09	6889.02	5187.07	4149.93	8148.03
	3809.17	3893.72	3874.71	4025.83	4123.31	3766.05	4403.85	3192.23	3869.77	4072.32	5536.82	3212.33	4602.56	5349.91	4787.27	3144.56	5613.06	4680.3	3983.63	4925.11	5205.5	7051.61	4666.42	3739.51	3219.23	6052.31	5015.18	5997.32	6538.43	6218.22	4947.41	4359.77	5525.25	6471.72	3646.55	4833.52	6383.58	5388.26	4493.16	4237.31	6208.41	4948.52	3366.39	4755.17	7007.79	6896.29	5192.6	4154.72	8154.97
	3813.66	3897.79	3878.59	4029.92	4126.66	3769.09	4409	3195.67	3874.38	4073.11	5544.84	3215.19	4609.27	5355.54	4792.16	3147.41	5616.7	4686.82	3987.41	4931.4	5212.6	7056.66	4671.53	3742.56	3220.72	6056.75	5021.6	6005.61	6546.11	6225.35	4953.93	4363.66	5531.98	6479.99	3649.39	4839.44	6388.12	5396.34	4496.33	4242.37	6216.12	4954.62	3368.93	4761.39	7016.53	6903.6	5198.17	4159.54	8161.93
	3818.19	3901.89	3882.49	4034.05	4130.03	3772.16	4414.19	3199.13	3879.02	4073.93	5552.91	3218.06	4616.01	5361.2	4797.08	3150.28	5620.38	4693.38	3991.22	4937.72	5219.75	7061.74	4676.67	3745.64	3222.23	6061.23	5028.08	6013.95	6553.81	6232.52	4960.48	4367.58	5538.76	6488.3	3652.24	4845.41	6392.71	5404.46	4499.51	4247.44	6223.88	4960.76	3371.49	4767.65	7025.3	6910.94	5203.79	4164.38	8168.92
	3822.74	3906.01	3886.41	4038.21	4133.42	3775.26	4419.42	3202.62	3883.69	4074.77	5561.02	3220.96	4622.79	5366.9	4802.03	3153.16	5624.1	4699.97	3995.07	4944.08	5226.95	7066.84	4681.83	3748.74	3223.75	6065.75	5034.61	6022.32	6561.55	6239.72	4967.06	4371.52	5545.6	6496.66	3655.12	4851.43	6397.34	5412.62	4502.71	4252.54	6231.68	4966.94	3374.07	4773.95	7034.12	6918.32	5209.44	4169.25	8175.94
	3827.32	3910.15	3890.35	4042.4	4136.83	3778.38	4424.69	3206.13	3888.38	4075.64	5569.17	3223.88	4629.6	5372.62	4807.02	3156.07	5627.85	4706.6	3998.94	4950.48	5234.19	7071.96	4687.02	3751.86	3225.29	6070.31	5041.21	6030.75	6569.32	6246.95	4973.67	4375.48	5552.5	6505.07	3658.02	4857.51	6402.01	5420.81	4505.93	4257.65	6239.53	4973.14	3376.66	4780.29	7042.97	6925.73	5215.13	4174.15	8182.99
	3831.93	3914.31	3894.31	4046.63	4140.26	3781.52	4429.99	3209.66	3893.11	4076.52	5577.36	3226.82	4636.44	5378.38	4812.04	3158.99	5631.64	4713.26	4002.85	4956.91	5241.49	7077.11	4692.24	3755	3226.84	6074.9	5047.86	6039.21	6577.13	6254.22	4980.3	4379.46	5559.46	6513.52	3660.94	4863.63	6406.73	5429.03	4509.16	4262.78	6247.43	4979.38	3379.27	4786.67	7051.86	6933.17	5220.86	4179.07	8190.06
	3836.57	3918.49	3898.29	4050.9	4143.72	3784.69	4435.34	3213.22	3897.85	4077.44	5585.6	3229.78	4643.32	5384.16	4817.09	3161.94	5635.47	4719.96	4006.78	4963.38	5248.83	7082.28	4697.49	3758.16	3228.4	6079.53	5054.56	6047.72	6584.97	6261.53	4986.97	4383.47	5566.47	6522.01	3663.88	4869.81	6411.49	5437.3	4512.42	4267.93	6255.37	4985.65	3381.89	4793.09	7060.79	6940.65	5226.63	4184.02	8197.15
	3841.23	3922.69	3902.29	4055.2	4147.19	3787.89	4440.72	3216.79	3902.63	4078.37	5593.89	3232.75	4650.23	5389.98	4822.18	3164.9	5639.34	4726.68	4010.75	4969.88	5256.23	7087.48	4702.77	3761.34	3229.98	6084.19	5061.33	6056.28	6592.84	6268.86	4993.66	4387.49	5573.54	6530.56	3666.84	4876.03	6416.3	5445.59	4515.69	4273.1	6263.35	4991.95	3384.53	4799.55	7069.76	6948.16	5232.44	4189	8204.27
	3845.92	3926.91	3906.31	4059.53	4150.69	3791.11	4446.13	3220.39	3907.44	4079.33	5602.21	3235.75	4657.17	5395.83	4827.29	3167.88	5643.24	4733.45	4014.75	4976.42	5263.67	7092.7	4708.07	3764.54	3231.57	6088.89	5068.15	6064.88	6600.75	6276.24	5000.38	4391.54	5580.67	6539.14	3669.82	4882.31	6421.15	5453.92	4518.98	4278.29	6271.38	4998.28	3387.19	4806.05	7078.77	6955.7	5238.29	4194	8211.42
	3850.65	3931.15	3910.34	4063.9	4154.2	3794.36	4451.59	3224.02	3912.27	4080.31	5610.58	3238.77	4664.15	5401.71	4832.45	3170.89	5647.18	4740.24	4018.78	4983	5271.16	7097.94	4713.41	3767.76	3233.18	6093.63	5075.03	6073.52	6608.69	6283.65	5007.12	4395.61	5587.86	6547.78	3672.82	4888.64	6426.04	5462.29	4522.29	4283.5	6279.46	5004.65	3389.86	4812.59	7087.81	6963.28	5244.18	4199.03	8218.6
	3855.4	3935.41	3914.39	4068.3	4157.74	3797.63	4457.08	3227.66	3917.13	4081.31	5618.99	3241.81	4671.16	5407.63	4837.63	3173.91	5651.16	4747.07	4022.85	4989.61	5278.7	7103.21	4718.77	3771.01	3234.8	6098.4	5081.97	6082.2	6616.66	6291.09	5013.9	4399.71	5595.1	6556.45	3675.84	4895.02	6430.97	5470.69	4525.62	4288.73	6287.58	5011.05	3392.55	4819.17	7096.89	6970.89	5250.11	4204.08	8225.8
	3860.17	3939.69	3918.47	4072.74	4161.3	3800.93	4462.62	3231.33	3922.02	4082.34	5627.45	3244.87	4678.2	5413.57	4842.85	3176.95	5655.18	4753.93	4026.94	4996.26	5286.29	7108.5	4724.16	3774.27	3236.43	6103.21	5088.97	6090.93	6624.66	6298.57	5020.7	4403.82	5602.41	6565.18	3678.89	4901.45	6435.95	5479.12	4528.97	4293.98	6295.75	5017.48	3395.25	4825.79	7106.01	6978.53	5256.08	4209.16	8233.02
	3864.98	3943.99	3922.56	4077.22	4164.88	3804.25	4468.19	3235.02	3926.93	4083.39	5635.95	3247.95	4685.28	5419.55	4848.1	3180.01	5659.23	4760.83	4031.07	5002.94	5293.93	7113.82	4729.57	3777.55	3238.08	6108.05	5096.03	6099.71	6632.7	6306.08	5027.54	4407.96	5609.76	6573.95	3681.95	4907.93	6440.98	5487.59	4532.34	4299.25	6303.97	5023.94	3397.97	4832.44	7115.16	6986.21	5262.09	4214.27	8240.27
	3869.81	3948.31	3926.66	4081.72	4168.48	3807.6	4473.79	3238.74	3931.87	4084.46	5644.49	3251.06	4692.39	5425.56	4853.38	3183.09	5663.32	4767.75	4035.23	5009.66	5301.62	7119.16	4735.02	3780.85	3239.74	6112.93	5103.14	6108.53	6640.77	6313.63	5034.4	4412.12	5617.18	6582.76	3685.04	4914.47	6446.04	5496.1	4535.72	4304.53	6312.23	5030.43	3400.71	4839.14	7124.35	6993.92	5268.14	4219.4	8247.55
	3874.67	3952.65	3930.79	4086.27	4172.1	3810.97	4479.44	3242.47	3936.84	4085.56	5653.07	3254.18	4699.53	5431.6	4858.7	3186.19	5667.45	4774.71	4039.42	5016.42	5309.36	7124.52	4740.49	3784.18	3241.42	6117.85	5110.32	6117.39	6648.88	6321.21	5041.29	4416.31	5624.66	6591.62	3688.14	4921.05	6451.15	5504.63	4539.13	4309.83	6320.53	5036.96	3403.46	4845.88	7133.58	7001.67	5274.23	4224.56	8254.85
	3879.56	3957.01	3934.93	4090.84	4175.74	3814.37	4485.12	3246.23	3941.84	4086.68	5661.7	3257.32	4706.7	5437.67	4864.05	3189.3	5671.61	4781.71	4043.64	5023.21	5317.15	7129.91	4746	3787.52	3243.11	6122.8	5117.55	6126.29	6657.02	6328.83	5048.21	4420.51	5632.19	6600.53	3691.27	4927.69	6456.3	5513.21	4542.55	4315.16	6328.88	5043.51	3406.22	4852.65	7142.85	7009.45	5280.36	4229.75	8262.17
	3884.48	3961.39	3939.1	4095.46	4179.41	3817.79	4490.84	3250.02	3946.86	4087.82	5670.37	3260.48	4713.91	5443.77	4869.43	3192.44	5675.82	4788.73	4047.9	5030.04	5324.98	7135.32	4751.53	3790.88	3244.81	6127.79	5124.84	6135.25	6665.19	6336.48	5055.16	4424.74	5639.78	6609.48	3694.42	4934.39	6461.5	5521.81	4545.99	4320.5	6337.28	5050.1	3409.01	4859.47	7152.15	7017.26	5286.53	4234.96	8269.52
	3889.42	3965.79	3943.28	4100.1	4183.09	3821.24	4496.6	3253.82	3951.91	4088.99	5679.08	3263.66	4721.15	5449.9	4874.84	3195.6	5680.06	4795.79	4052.18	5036.9	5332.87	7140.75	4757.09	3794.27	3246.53	6132.82	5132.19	6144.24	6673.39	6344.17	5062.14	4428.99	5647.43	6618.47	3697.58	4941.13	6466.74	5530.45	4549.45	4325.86	6345.72	5056.72	3411.81	4866.32	7161.5	7025.1	5292.74	4240.19	8276.9
	3894.4	3970.21	3947.48	4104.79	4186.8	3824.72	4502.4	3257.65	3956.99	4090.17	5687.84	3266.87	4728.42	5456.06	4880.29	3198.77	5684.33	4802.88	4056.5	5043.8	5340.81	7146.21	4762.67	3797.67	3248.26	6137.88	5139.6	6153.28	6681.63	6351.89	5069.14	4433.27	5655.14	6627.51	3700.77	4947.93	6472.02	5539.13	4552.93	4331.24	6354.21	5063.38	3414.62	4873.21	7170.87	7032.99	5298.99	4245.45	8284.3
	3899.39	3974.65	3951.69	4109.5	4190.52	3828.21	4508.23	3261.51	3962.1	4091.38	5696.64	3270.09	4735.73	5462.26	4885.77	3201.97	5688.65	4810	4060.85	5050.74	5348.8	7151.69	4768.29	3801.09	3250.01	6142.97	5147.07	6162.36	6689.9	6359.65	5076.18	4437.56	5662.9	6636.6	3703.98	4954.77	6477.35	5547.84	4556.43	4336.64	6362.75	5070.06	3417.45	4880.14	7180.29	7040.9	5305.29	4250.74	8291.72
	3904.42	3979.11	3955.93	4114.25	4194.27	3831.74	4514.1	3265.38	3967.23	4092.62	5705.48	3273.33	4743.07	5468.48	4891.28	3205.18	5693	4817.16	4065.23	5057.7	5356.83	7157.19	4773.93	3804.54	3251.77	6148.1	5154.6	6171.49	6698.2	6367.44	5083.24	4441.88	5670.72	6645.73	3707.21	4961.68	6482.72	5556.58	4559.94	4342.05	6371.33	5076.78	3420.3	4887.11	7189.74	7048.85	5311.62	4256.06	8299.17
	3909.48	3983.59	3960.18	4119.04	4198.04	3835.29	4520.01	3269.28	3972.39	4093.87	5714.36	3276.6	4750.44	5474.74	4896.83	3208.41	5697.38	4824.34	4069.65	5064.71	5364.92	7162.72	4779.61	3808	3253.54	6153.27	5162.19	6180.66	6706.54	6375.27	5090.34	4446.23	5678.61	6654.91	3710.46	4968.63	6488.13	5565.35	4563.48	4347.49	6379.96	5083.53	3423.16	4894.12	7199.22	7056.83	5318	4261.39	8306.64
	3914.56	3988.08	3964.45	4123.86	4201.83	3838.86	4525.95	3273.2	3977.58	4095.15	5723.29	3279.88	4757.84	5481.02	4902.4	3211.66	5701.81	4831.56	4074.09	5071.75	5373.06	7168.27	4785.31	3811.49	3255.33	6158.48	5169.84	6189.88	6714.9	6383.13	5097.46	4450.59	5686.55	6664.13	3713.73	4975.64	6493.58	5574.16	4567.04	4352.94	6388.64	5090.31	3426.04	4901.17	7208.75	7064.84	5324.41	4266.76	8314.14
	3919.67	3992.6	3968.73	4128.72	4205.64	3842.46	4531.94	3277.14	3982.79	4096.46	5732.26	3283.18	4765.27	5487.34	4908.01	3214.93	5706.27	4838.81	4078.57	5078.83	5381.25	7173.84	4791.04	3814.99	3257.14	6163.72	5177.55	6199.14	6723.31	6391.02	5104.61	4454.98	5694.55	6673.4	3717.03	4982.7	6499.08	5583.01	4570.61	4358.41	6397.36	5097.12	3428.93	4908.26	7218.31	7072.89	5330.87	4272.15	8321.66
	3924.8	3997.13	3973.04	4133.61	4209.47	3846.09	4537.96	3281.11	3988.03	4097.78	5741.27	3286.51	4772.74	5493.69	4913.65	3218.22	5710.76	4846.09	4083.08	5085.94	5389.49	7179.44	4796.8	3818.51	3258.95	6168.99	5185.32	6208.44	6731.74	6398.95	5111.79	4459.39	5702.6	6682.71	3720.34	4989.81	6504.62	5591.88	4574.2	4363.9	6406.12	5103.97	3431.84	4915.39	7227.9	7080.98	5337.37	4277.57	8329.2
	3929.96	4001.69	3977.36	4138.53	4213.32	3849.73	4544.02	3285.1	3993.3	4099.13	5750.32	3289.85	4780.24	5500.07	4919.32	3221.53	5715.3	4853.4	4087.62	5093.08	5397.78	7185.06	4802.58	3822.06	3260.79	6174.3	5193.15	6217.79	6740.21	6406.92	5119.01	4463.83	5710.72	6692.06	3723.67	4996.98	6510.21	5600.8	4577.82	4369.41	6414.94	5110.84	3434.76	4922.56	7237.53	7089.09	5343.91	4283.01	8336.77
	3935.15	4006.26	3981.7	4143.49	4217.19	3853.41	4550.11	3289.11	3998.59	4100.5	5759.42	3293.21	4787.77	5506.48	4925.03	3224.86	5719.87	4860.75	4092.2	5100.27	5406.12	7190.7	4808.4	3825.62	3262.63	6179.65	5201.05	6227.18	6748.71	6414.92	5126.25	4468.29	5718.89	6701.46	3727.03	5004.2	6515.83	5609.74	4581.45	4374.94	6423.8	5117.75	3437.7	4929.76	7247.2	7097.24	5350.49	4288.47	8344.36
	3940.37	4010.85	3986.05	4148.49	4221.08	3857.11	4556.25	3293.15	4003.91	4101.89	5768.56	3296.6	4795.33	5512.92	4930.77	3228.2	5724.48	4868.12	4096.8	5107.48	5414.51	7196.37	4814.24	3829.2	3264.49	6185.03	5209	6236.62	6757.24	6422.96	5133.52	4472.77	5727.13	6710.91	3730.41	5011.48	6521.5	5618.72	4585.1	4380.48	6432.71	5124.69	3440.66	4937.01	7256.9	7105.43	5357.11	4293.97	8351.97
	3945.61	4015.46	3990.43	4153.52	4224.99	3860.83	4562.42	3297.21	4009.26	4103.31	5777.74	3300	4802.92	5519.39	4936.54	3231.57	5729.12	4875.53	4101.44	5114.73	5422.95	7202.06	4820.11	3832.81	3266.37	6190.45	5217.01	6246.1	6765.81	6431.03	5140.82	4477.27	5735.42	6720.4	3733.8	5018.81	6527.22	5627.73	4588.77	4386.05	6441.66	5131.66	3443.63	4944.29	7266.64	7113.65	5363.77	4299.49	8359.61
	3950.89	4020.09	3994.81	4158.59	4228.93	3864.58	4568.63	3301.29	4014.63	4104.74	5786.96	3303.43	4810.55	5525.89	4942.34	3234.95	5733.8	4882.97	4106.11	5122.02	5431.44	7207.77	4826.01	3836.43	3268.26	6195.9	5225.09	6255.63	6774.41	6439.13	5148.15	4481.8	5743.77	6729.94	3737.22	5026.19	6532.97	5636.77	4592.46	4391.63	6450.66	5138.67	3446.62	4951.61	7276.42	7121.9	5370.48	4305.03	8367.26
	3956.18	4024.74	3999.22	4163.69	4232.88	3868.35	4574.87	3305.4	4020.03	4106.2	5796.22	3306.87	4818.21	5532.42	4948.17	3238.35	5738.52	4890.43	4110.82	5129.34	5439.98	7213.51	4831.94	3840.07	3270.16	6201.39	5233.22	6265.2	6783.04	6447.28	5155.51	4486.35	5752.18	6739.52	3740.66	5033.63	6538.77	5645.85	4596.17	4397.23	6459.71	5145.7	3449.62	4958.97	7286.23	7130.19	5377.23	4310.6	8374.95
	3961.51	4029.4	4003.64	4168.82	4236.86	3872.15	4581.15	3309.52	4025.46	4107.69	5805.53	3310.34	4825.9	5538.98	4954.03	3241.78	5743.28	4897.93	4115.55	5136.7	5448.58	7219.27	4837.9	3843.74	3272.08	6206.91	5241.41	6274.81	6791.7	6455.45	5162.9	4490.93	5760.65	6749.14	3744.12	5041.12	6544.61	5654.95	4599.9	4402.85	6468.8	5152.77	3452.64	4966.37	7296.07	7138.51	5384.02	4316.19	8382.65
	3966.86	4034.09	4008.08	4173.99	4240.85	3875.98	4587.47	3313.67	4030.91	4109.19	5814.88	3313.82	4833.62	5545.57	4959.93	3245.22	5748.06	4905.46	4120.32	5144.09	5457.22	7225.05	4843.89	3847.42	3274.01	6212.47	5249.67	6284.47	6800.4	6463.66	5170.32	4495.53	5769.18	6758.81	3747.6	5048.67	6550.49	5664.1	4603.64	4408.48	6477.94	5159.87	3455.67	4973.81	7305.95	7146.86	5390.85	4321.81	8390.38
	3972.23	4038.79	4012.54	4179.19	4244.87	3879.82	4593.83	3317.85	4036.39	4110.72	5824.26	3317.33	4841.37	5552.2	4965.86	3248.67	5752.89	4913.02	4125.12	5151.52	5465.92	7230.86	4849.9	3851.12	3275.96	6218.06	5257.98	6294.17	6809.13	6471.91	5177.78	4500.15	5777.76	6768.53	3751.1	5056.27	6556.42	5673.27	4607.41	4414.14	6487.13	5167	3458.72	4981.29	7315.86	7155.25	5397.72	4327.45	8398.13
	3977.64	4043.52	4017.01	4184.43	4248.9	3883.7	4600.22	3322.05	4041.9	4112.27	5833.69	3320.85	4849.15	5558.85	4971.81	3252.15	5757.75	4920.61	4129.95	5158.98	5474.66	7236.68	4855.94	3854.85	3277.92	6223.69	5266.36	6303.92	6817.89	6480.18	5185.26	4504.79	5786.4	6778.29	3754.62	5063.92	6562.39	5682.48	4611.2	4419.81	6496.36	5174.16	3461.78	4988.81	7325.81	7163.67	5404.63	4333.12	8405.9
	3983.07	4048.26	4021.5	4189.71	4252.96	3887.59	4606.64	3326.27	4047.43	4113.85	5843.16	3324.4	4856.96	5565.53	4977.8	3255.65	5762.65	4928.23	4134.81	5166.47	5483.46	7242.53	4862.01	3858.59	3279.9	6229.36	5274.79	6313.71	6826.68	6488.5	5192.77	4509.46	5795.11	6788.09	3758.16	5071.63	6568.4	5691.72	4615	4425.51	6505.64	5181.35	3464.86	4996.36	7335.8	7172.13	5411.59	4338.82	8413.69
	3988.53	4053.02	4026	4195.01	4257.03	3891.51	4613.11	3330.51	4052.99	4115.45	5852.67	3327.97	4864.8	5572.25	4983.82	3259.16	5767.58	4935.88	4139.71	5174	5492.3	7248.4	4868.11	3862.36	3281.89	6235.06	5283.29	6323.54	6835.5	6496.85	5200.31	4514.16	5803.87	6797.94	3761.72	5079.39	6574.45	5700.99	4618.83	4431.22	6514.97	5188.57	3467.96	5003.96	7345.82	7180.62	5418.59	4344.53	8421.51
	3994.01	4057.8	4030.53	4200.36	4261.13	3895.46	4619.61	3334.78	4058.57	4117.07	5862.22	3331.55	4872.68	5578.99	4989.87	3262.7	5772.55	4943.57	4144.64	5181.56	5501.2	7254.3	4874.24	3866.14	3283.89	6240.79	5291.84	6333.42	6844.36	6505.23	5207.88	4518.87	5812.68	6807.83	3765.3	5087.21	6580.55	5710.3	4622.67	4436.95	6524.35	5195.83	3471.07	5011.59	7355.87	7189.15	5425.63	4350.28	8429.35
	3999.52	4062.59	4035.06	4205.73	4265.24	3899.43	4626.14	3339.07	4064.18	4118.71	5871.81	3335.16	4880.58	5585.76	4995.95	3266.25	5777.56	4951.28	4149.6	5189.16	5510.15	7260.21	4880.4	3869.95	3285.91	6246.56	5300.46	6343.35	6853.25	6513.65	5215.48	4523.61	5821.56	6817.77	3768.9	5095.08	6586.68	5719.64	4626.53	4442.69	6533.77	5203.11	3474.2	5019.27	7365.95	7197.71	5432.71	4356.05	8437.21
	4005.05	4067.41	4039.62	4211.14	4269.38	3903.42	4632.71	3343.38	4069.82	4120.38	5881.44	3338.79	4888.51	5592.57	5002.06	3269.82	5782.6	4959.02	4154.59	5196.79	5519.15	7266.15	4886.58	3873.77	3287.94	6252.37	5309.13	6353.32	6862.16	6522.1	5223.11	4528.38	5830.5	6827.76	3772.53	5103	6592.86	5729.01	4630.42	4448.46	6543.24	5210.43	3477.34	5026.98	7376.07	7206.31	5439.84	4361.84	8445.09
	4010.61	4072.24	4044.19	4216.59	4273.54	3907.44	4639.31	3347.72	4075.48	4122.07	5891.1	3342.43	4896.48	5599.4	5008.2	3273.41	5787.68	4966.79	4159.61	5204.46	5528.19	7272.11	4892.79	3877.62	3289.99	6258.2	5317.87	6363.33	6871.11	6530.58	5230.77	4533.17	5839.49	6837.78	3776.17	5110.98	6599.08	5738.41	4634.32	4454.24	6552.75	5217.77	3480.5	5034.73	7386.23	7214.94	5447	4367.65	8452.99
	4016.2	4077.1	4048.77	4222.07	4277.71	3911.48	4645.95	3352.07	4081.17	4123.78	5900.81	3346.1	4904.47	5606.27	5014.37	3277.02	5792.79	4974.59	4164.66	5212.16	5537.29	7278.09	4899.03	3881.48	3292.05	6264.08	5326.66	6373.38	6880.1	6539.1	5238.46	4537.98	5848.54	6847.86	3779.84	5119.02	6605.35	5747.85	4638.24	4460.05	6562.31	5225.15	3483.67	5042.52	7396.42	7223.6	5454.21	4373.5	8460.92
	4021.81	4081.97	4053.37	4227.58	4281.91	3915.55	4652.63	3356.46	4086.89	4125.51	5910.56	3349.79	4912.49	5613.16	5020.57	3280.64	5797.93	4982.42	4169.75	5219.9	5546.44	7284.09	4905.3	3885.37	3294.13	6269.99	5335.51	6383.48	6889.11	6547.66	5246.18	4542.81	5857.65	6857.97	3783.52	5127.11	6611.65	5757.32	4642.18	4465.87	6571.92	5232.56	3486.86	5050.35	7406.64	7232.3	5461.46	4379.36	8468.87
	4027.45	4086.85	4057.99	4233.13	4286.12	3919.64	4659.33	3360.86	4092.63	4127.27	5920.34	3353.49	4920.54	5620.09	5026.8	3284.29	5803.12	4990.28	4174.87	5227.66	5555.64	7290.12	4911.6	3889.27	3296.21	6275.93	5344.43	6393.63	6898.15	6556.24	5253.93	4547.67	5866.81	6868.14	3787.22	5135.25	6618	5766.82	4646.15	4471.71	6581.58	5240	3490.06	5058.22	7416.89	7241.04	5468.76	4385.25	8476.84
	4033.12	4091.76	4062.62	4238.71	4290.35	3923.76	4666.08	3365.29	4098.4	4129.05	5930.17	3357.22	4928.63	5627.04	5033.05	3287.95	5808.33	4998.18	4180.02	5235.46	5564.89	7296.16	4917.92	3893.2	3298.32	6281.91	5353.4	6403.81	6907.23	6564.87	5261.71	4552.56	5876.04	6878.34	3790.95	5143.45	6624.38	5776.35	4650.13	4477.57	6591.28	5247.47	3493.28	5066.13	7427.18	7249.81	5476.09	4391.16	8484.82
	4038.81	4096.69	4067.27	4244.32	4294.61	3927.89	4672.85	3369.74	4104.19	4130.86	5940.03	3360.97	4936.74	5634.03	5039.34	3291.64	5813.58	5006.1	4185.2	5243.3	5574.19	7302.23	4924.28	3897.15	3300.44	6287.92	5362.43	6414.04	6916.33	6573.52	5269.52	4557.46	5885.32	6888.59	3794.7	5151.71	6630.81	5785.92	4654.13	4483.45	6601.04	5254.97	3496.51	5074.08	7437.5	7258.61	5483.47	4397.1	8492.84
	4044.52	4101.63	4071.93	4249.97	4298.88	3932.06	4679.66	3374.21	4110.01	4132.69	5949.93	3364.74	4944.88	5641.04	5045.66	3295.34	5818.87	5014.05	4190.41	5251.17	5583.54	7308.32	4930.66	3901.12	3302.57	6293.97	5371.52	6424.32	6925.47	6582.21	5277.36	4562.39	5894.66	6898.89	3798.46	5160.01	6637.28	5795.51	4658.15	4489.35	6610.83	5262.5	3499.76	5082.07	7447.85	7267.45	5490.89	4403.06	8500.87
	4050.27	4106.59	4076.61	4255.66	4303.17	3936.24	4686.51	3378.71	4115.85	4134.54	5959.86	3368.53	4953.04	5648.09	5052	3299.06	5824.19	5022.02	4195.66	5259.07	5592.94	7314.43	4937.07	3905.1	3304.72	6300.05	5380.66	6434.64	6934.63	6590.93	5285.23	4567.35	5904.05	6909.23	3802.25	5168.38	6643.8	5805.14	4662.19	4495.26	6620.68	5270.06	3503.02	5090.1	7458.24	7276.33	5498.35	4409.05	8508.92
	4056.03	4111.57	4081.3	4261.37	4307.49	3940.45	4693.39	3383.23	4121.72	4136.41	5969.84	3372.33	4961.24	5655.16	5058.37	3302.79	5829.55	5030.03	4200.93	5267	5602.39	7320.56	4943.5	3909.11	3306.88	6306.17	5389.87	6445	6943.83	6599.69	5293.13	4572.33	5913.51	6919.61	3806.05	5176.8	6650.35	5814.8	4666.25	4501.2	6630.57	5277.66	3506.3	5098.16	7468.65	7285.24	5505.85	4415.06	8517
	4061.83	4116.57	4086.01	4267.12	4311.82	3944.69	4700.3	3387.77	4127.62	4138.31	5979.85	3376.16	4969.46	5662.27	5064.77	3306.55	5834.94	5038.07	4206.24	5274.97	5611.89	7326.72	4949.97	3913.14	3309.05	6312.32	5399.13	6455.41	6953.06	6608.48	5301.06	4577.33	5923.02	6930.04	3809.88	5185.27	6656.95	5824.49	4670.32	4507.15	6640.51	5285.28	3509.59	5106.27	7479.1	7294.18	5513.4	4421.09	8525.09
	4067.64	4121.58	4090.74	4272.91	4316.17	3948.95	4707.24	3392.34	4133.54	4140.23	5989.9	3380.01	4977.72	5669.4	5071.2	3310.33	5840.36	5046.14	4211.58	5282.97	5621.44	7332.89	4956.46	3917.19	3311.24	6318.5	5408.46	6465.85	6962.31	6617.31	5309.02	4582.36	5932.59	6940.51	3813.72	5193.8	6663.58	5834.22	4674.42	4513.12	6650.5	5292.93	3512.9	5114.41	7489.59	7303.16	5520.99	4427.15	8533.21
	4073.49	4126.62	4095.47	4278.73	4320.54	3953.23	4714.22	3396.93	4139.49	4142.18	5999.99	3383.88	4986	5676.57	5077.66	3314.12	5845.82	5054.23	4216.95	5291.01	5631.04	7339.08	4962.98	3921.27	3313.45	6324.72	5417.84	6476.35	6971.6	6626.17	5317.01	4587.41	5942.21	6951.03	3817.59	5202.38	6670.26	5843.98	4678.54	4519.11	6660.53	5300.61	3516.23	5122.6	7500.1	7312.18	5528.62	4433.23	8541.34
	4079.36	4131.67	4100.23	4284.58	4324.93	3957.53	4721.23	3401.54	4145.46	4144.14	6010.11	3387.77	4994.31	5683.76	5084.15	3317.93	5851.31	5062.36	4222.35	5299.08	5640.69	7345.3	4969.53	3925.36	3315.66	6330.97	5427.28	6486.89	6980.91	6635.06	5325.03	4592.49	5951.9	6961.6	3821.48	5211.02	6676.98	5853.76	4682.68	4525.12	6670.62	5308.32	3519.57	5130.82	7510.65	7321.23	5536.3	4439.33	8549.5
	4085.25	4136.74	4104.99	4290.46	4329.33	3961.86	4728.27	3406.18	4151.46	4146.13	6020.27	3391.68	5002.64	5690.98	5090.66	3321.76	5856.84	5070.51	4227.79	5307.18	5650.39	7351.53	4976.1	3929.47	3317.9	6337.26	5436.78	6497.47	6990.26	6643.98	5333.08	4597.59	5961.64	6972.2	3825.38	5219.72	6683.74	5863.58	4686.83	4531.15	6680.75	5316.07	3522.92	5139.08	7521.22	7330.32	5544.01	4445.46	8557.67
	4091.17	4141.82	4109.78	4296.38	4333.76	3966.21	4735.35	3410.84	4157.48	4148.15	6030.46	3395.61	5011	5698.24	5097.2	3325.61	5862.4	5078.69	4233.25	5315.31	5660.15	7357.79	4982.71	3933.61	3320.14	6343.58	5446.33	6508.09	6999.64	6652.94	5341.16	4602.71	5971.43	6982.85	3829.31	5228.47	6690.54	5873.43	4691.01	4537.19	6690.92	5323.84	3526.29	5147.39	7531.83	7339.44	5551.77	4451.61	8565.87
	4097.11	4146.93	4114.57	4302.34	4338.2	3970.59	4742.46	3415.52	4163.53	4150.19	6040.69	3399.56	5019.4	5705.52	5103.76	3329.48	5868	5086.9	4238.75	5323.47	5669.95	7364.07	4989.34	3937.76	3322.4	6349.94	5455.95	6518.76	7009.04	6661.93	5349.27	4607.86	5981.29	6993.55	3833.26	5237.27	6697.38	5883.32	4695.21	4543.26	6701.15	5331.64	3529.67	5155.73	7542.47	7348.6	5559.57	4457.78	8574.09
	4103.08	4152.05	4119.39	4308.32	4342.67	3974.99	4749.59	3420.22	4169.61	4152.25	6050.96	3403.53	5027.81	5712.83	5110.36	3333.36	5873.62	5095.14	4244.28	5331.67	5679.8	7370.36	4996	3941.94	3324.68	6356.33	5465.62	6529.47	7018.47	6670.96	5357.41	4613.04	5991.2	7004.29	3837.22	5246.13	6704.26	5893.23	4699.42	4549.35	6711.42	5339.47	3533.07	5164.11	7553.14	7357.79	5567.42	4463.98	8582.33
[truncated: 7,889 more rows]
[truncated: 133 more columns]

## Sheet: Analysis
Cell:	Peak Time 1	Peak Time 2	Peak Time 3	Peak Time 4	Peak Time 5	Peak ZT 1	Peak ZT 2	Peak ZT 3	Peak ZT 4	Peak ZT 5	Peak ExT 1	Peak ExT 2	Peak ExT 3	Peak ExT 4	Peak ExT 5	Peak 1 luminescence value	Peak 2 luminescence value	Peak 3 luminescence value	Peak 4 luminescence value	Peak 5 luminescence value	Trough Time 1	Trough Time 2	Trough Time 3	Trough Time 4	Trough Time 5	Trough Time 6	Trough ZT 1	Trough ZT 2	Trough ZT 3	Trough ZT 4	Trough ZT 5	Trough ZT 6	Trough ExT 1	Trough ExT 2	Trough ExT 3	Trough ExT 4	Trough ExT 5	Trough ExT 6	Trough 1 luminescence value	Trough 2 luminescence value	Trough 3 luminescence value	Trough 4 luminescence value	Trough 5 luminescence value	Trough 6 luminescence value	Rising Edge Halfmax Time 1	Rising Edge Halfmax Time 2	Rising Edge Halfmax Time 3	Rising Edge Halfmax Time 4	Rising Edge Halfmax Time 5
[truncated: 182 more rows]
[truncated: 44 more columns]
