# Supplementary material for: Single cell model for re‐entrainment to a shifted light cycle
Source: FASEB J. 2022 Sep 3;36(10):e22518. doi: 10.1096/fj.202200478R (PMC9543151; doi:10.1096/fj.202200478R)
Supplement: Supplementary file 37 — Dataset S36 [file FSB2-36-0-s010.xlsx]

## Sheet: Information
Cell num	X	Y	Size
1	82.875	79.125	8
2	85	89	9
3	85	92.5	6
4	85	113.5	6
5	85	117	9
6	85.125	132.125	8
7	85.5	110	6
8	87.1429	120.286	7
9	88	82	9
10	89	109	9
11	90	98	9
12	89.6667	114.833	6
13	91	88	9
14	91.1429	105.714	7
15	91	130.5	6
16	91	137.5	6
17	91.8	117.6	5
18	92	121	9
19	92	127	9
20	92	134	9
21	92.875	111.875	8
23	96	115	9
24	95	122	3
25	95	126	3
26	95.25	133	4
27	97	140	9
28	98	105	9
29	97.5	120.5	4
30	98	124	9
31	98	127.5	6
32	98	136.5	6
33	98.6667	117.667	3
34	101.125	120.875	8
35	102.125	116.875	8
36	101.5	136	6
37	102.5	124.5	4
38	106	99	9
39	110	127	9
40	121	106	3
41	121	109	9
42	122	88	9
43	122	103	9
44	123	84	9
45	122.8	112.6	5
46	124	116	9
47	125	94	9
48	126	128	9
49	127	78	9
50	127	89	9
51	127	101.5	6
52	127.286	118.143	7
53	128	69	9
54	128	108	9
55	128	123	9
56	129.125	134.875	8
57	131	87.5	6
58	131	91	9
59	131	112	9
60	131	131	9
61	132.714	98.8571	7
62	134	119	9
63	136	100.5	6
64	136	107	9
65	136	133	9
66	136.333	89.6667	3
67	137	97	9
68	137	111	9
69	138	61	9
70	139	74	9
71	139	120	9
72	139	137	9
74	140	89	9
75	140	104	9
76	140	116	9
77	139.875	128.875	8
78	141	94	9
79	141	98	9
80	140.333	112.333	3
81	142.125	132.125	8
82	142	120	3
83	143.5	78.5	4
84	144	82	9
85	143.5	104	6
86	143.5	116.5	4
87	143.5	128	6
88	145	112	9
89	145	120	9
90	145	140	9
91	146	89.5	6
92	146	99.5	6
93	145.8	123.4	5
94	147	66	7
95	147.143	115.286	7
96	147	128	9
97	148.167	137.667	6
98	149.143	111.714	7
99	150.125	83.875	8
100	149.875	124.125	8
101	150	128	3
102	152	103	9
103	152	117	9
104	152	120.5	6
105	152	134	9
106	153	109	9
107	153	128	9
108	154.333	99.8333	6
109	154.143	113.714	7
110	153.5	124	6
111	157.125	117.125	8
112	157	126	9
113	161	115	9

## Sheet: Raw Data
Cell:	1	2	3	4	5	6	7	8	9	10	11	12	13	14	15	16	17	18	19	20	21	23	24	25	26	27	28	29	30	31	32	33	34	35	36	37	38	39	40	41	42	43	44	45	46	47	48	49	50
	3367.6	6866.33	4758.7	12053.5	10342.4	8964	8856.83	13991.4	3850.14	12572.6	4792.12	15073.7	5211.4	10448.1	17782	12500.7	16729.6	17918.8	16793.8	14649.8	15652.9	15946.8	17434.3	19388	10765.2	12445.9	9368.33	19486.2	19449.2	23160	14986.2	17286.3	20890.1	19462.6	13010.5	21127.5	10243.3	16911.7	10431	11322.6	8805	9239.78	5997.78	16553.8	16662.4	13107.8	13339.5	4496.29	10953.6
	3128.6	6493.83	5235.05	11935.9	9205.89	7344.6	8289.17	13002.9	3577.29	12056.2	4508.75	12675.3	5080.2	9290.86	17965.8	11627.7	16304.2	17084.3	15031.2	12756.7	14137.2	14285.6	15319	17288.7	9438.5	11596.6	8820	18053.8	19474.9	20711.7	12899.1	16052.7	19724.7	17336.5	11331.5	18284.4	8493.86	14604.5	9731.67	10187.8	8016	8339.33	5036	14812.6	14924.4	11255.5	12226.9	4566.43	9506.33
	3066.4	5596.33	5436.34	11186.5	8488.72	6937.8	8016	11711.1	3297.43	10943.9	4288.25	10178.8	4705.6	7555	16046.2	10411.3	15219.6	14762.4	13147.7	11384.8	12541.2	12232.7	12602.7	14277	8693	10304.4	8348.89	16055	17427.3	17635.3	11492.2	13086.3	17542.4	14132.6	10372.5	15282.2	6821.29	12353	7947.67	8295.78	6851.5	7128	4365.67	12438.2	12819.9	8798.88	10585.8	4681.43	8232.22
	2884.6	4460.5	5272.99	10381.8	7433.33	5745.8	7287.33	10497.1	2920	8660.67	4392	8110.83	4027.4	5995.71	13414.8	8471.67	13145.2	12083.4	10947.7	8951	10051.5	10057.2	10402	11941	7597	8855.28	7174.33	13285.2	14381.9	14348.3	9738.5	10446.7	14457.8	10982.9	8907.33	11607	5124.29	9685.67	6581	6133.22	5366.83	5833.11	3921.33	9500.8	10099.6	7099.25	8534.89	4342.57	6401.78
	2683.4	3520.33	4599.17	8597.67	5898.56	4853.8	6367.67	8761.14	2739.57	6839.33	3621.25	6735.5	4006.8	4902.29	10829.2	6651	10476	9413.89	8439.22	6858.11	8204.38	8053	8199	9788.67	6320.25	7689.89	6006	11177.8	12491.4	10463.7	7438.17	8365.33	11071.1	8600.12	7304.67	8405.5	4176	7854.67	4922	5118.11	4421	5040.56	3671.78	7523.8	7875.56	5934.12	6713	3937.71	5383.44
	2612.8	3264.33	4286.31	6930	4881.67	3753.4	5179.5	6998.14	2555.71	5645.78	3402.75	5558	3884	4011.71	7628.83	5421.5	8013.6	7087.44	6265.78	5105.11	6611.88	6442.44	6382	7669.67	5667	5943.56	5076.44	8395.25	10011	7757.5	6002.33	7194	8102.38	6752.88	5930	6108	3493.43	6121.44	4368	4362.78	3811.17	4541.44	3424.22	5835.8	6308.56	5414.31	5425.56	3503.57	4615
	2399.4	2876	3948.6	5453.5	4349.56	3019.8	4230.17	5532.86	2527.43	4367	3060.12	4722	3256.8	3428.43	5562.67	4531	6315.2	5558.11	4858.33	4085.67	5089	5777.44	5122.33	5704	4741.25	4760.22	4075.44	6091.25	7541.67	5459.33	4544.33	5836	5935	5259.25	4700.17	4803.25	3008	4887.33	3898.67	3918.44	3346	4054.44	3221.89	4819.8	5051.11	4839.12	4515.11	3110.57	4080.11
	2476.2	2690.17	3150.8	4559.67	3784.56	2842.8	3471.67	4364.86	2403.71	3607	2861.12	3801	3132.8	3290.43	4509.67	3889.17	4743.8	4267.56	3960.56	3486.44	3888.75	4798.78	4178	4289	3865.5	3930.56	3383.78	4558.5	5743.33	4163.67	3749.33	5093.33	4735.38	4494.88	3801.33	3997.25	2726.71	4001.22	3415	3605.56	3230.25	3688.56	3162	4064.2	4264.22	3928.88	3912.67	2743.57	3600.22
	2482.8	2453.33	2902.4	3848.33	3317.67	2544.6	3121.83	3776.29	2445	3170.11	2736.12	3391.17	2840.4	2966.71	3874.33	3365.67	4206.4	3690.33	3320.44	3051.33	3311.12	4137.56	3784	3898	3413.75	3445.44	3110.67	3867.25	4736.11	3542	3366.17	4827	3798.75	3595	3228.83	3616.75	2543	3330	3184.33	3196.67	2820.5	3403.67	3107.44	3448.2	3641.89	3240.75	3332.89	2744.86	3230.89
	2536.4	2383.67	2607.6	3556	3109	2482.2	3023.17	3496	2406.43	2967.56	2597.25	3314	2688.4	2749.57	3648.33	3119.5	4082.8	3338.56	3412.11	2923.89	3291.88	3579.11	3292	3496.33	3162.25	3127.33	2908.78	3166.5	3891	3277.5	3048.33	4115.33	3533.5	3173.38	2996.33	3214	2630.57	3138.22	2909	2908.22	2731.67	3130.89	2956.22	3136.4	3326.44	3095.12	3145.22	2761.71	2937.56
	2370.8	2408.17	2463	3185.33	2795.44	2450	2822.5	3422.57	2381.14	2779.11	2612	3080.67	2805	2624	3368.17	2828.83	3635.2	3311.22	3179.67	3045.44	3222.62	3446.11	2970.33	3346.33	2808.25	2948.89	2725	3171.5	3577.78	3325.33	2896.83	3614	3216.88	3130	2908	3209.75	2487.57	2991.22	2693.67	2882.11	2763.17	2997	2946.22	3101.4	3154.44	2918.75	2985.22	2778	2993.11
	2507	2538.5	2421	3118.83	2859.78	2461.6	2805.67	3462	2453.29	2874.89	2512.62	2990.33	2901.4	2659.43	3336.33	2770.5	3492.6	3593.89	3256.56	3310.11	3094.38	3373.56	3494.67	3334	3080.25	2873.22	2790.11	3424.5	3704.11	3366.5	2929.83	3185.67	3442.38	3233.75	2890	3000.75	2359.86	3032.11	2904	3131	2825.17	3049.78	3200	3131.6	3163	3013.75	3058.33	2754.71	3150.11
	2558.6	2611.83	2456.8	3127	2875.83	2548.2	3189.67	3473.43	2491.29	3066.33	2632.25	3356.17	2877	2840.86	3412.17	2816.67	3737	3857.78	3662.89	3558.33	3226.88	3699.78	3626	3474	3323	3068.11	2944.56	3749	3889.33	3465.17	3230.17	3556.33	3695.62	3512	3016.33	3329.75	2584.71	3292.22	3197.67	3419	3418.5	3342.44	3498.33	3357	3449	3177.38	3279	2800.71	3702.89
	2565.2	2783.67	2920	3114.5	3048.78	2711.2	3564.67	4349.57	2606.86	3726.56	2634.12	3498.83	3293.8	2954.57	3696.5	2962	4159.6	4741.33	4292.89	3753.22	3724.25	4022.33	4038.67	3718.67	3485.5	3451.56	3212.89	4277.5	4578.56	3848	3785.83	4088	4125.25	3994	3252.33	3376	2650	3590.67	3553.33	3855	3873.17	3641.89	3915.89	3701.4	3738.11	3506.25	3453	2993.43	4436.89
	2771.8	3011.67	3163.2	3770.17	3223.67	2982.8	4036.33	4535.14	2628.43	4237.33	2748.88	4044	3850	3286.14	4397.67	3154.83	4996.6	5412	4984.33	4598.78	4241.88	4541.56	4551.67	4351	3725.5	3558.56	3532	4515.25	5195.67	4342.5	4219.67	5148.67	4818.62	4540.25	3816.83	3804.75	2955.43	4073.22	3879	4742.89	4645.17	4245.44	3980.89	4210.2	4335.78	4582.5	3746.44	3454.57	5200.56
	2990.2	3008.17	3604	4256.33	3538.89	3537.4	4663.67	5181.14	2823	4832.44	2981.38	4568.67	4236.4	3849.57	5281.33	3606	5398	6388.56	5480.89	5434	5009.25	5197.22	5551.33	4962.67	4276	4107	3985.22	5289	6101	4960.17	5114.17	5796.67	5636.75	5682.25	4234.67	4474.25	3093.86	5099.11	4446	5282.67	5442.67	4914.44	4310.56	4970.6	4798.11	5415	3907.89	3798.57	5634.33
	3326.4	3479	3785.2	4545.5	3824.22	3671	5656.17	6096.71	3039.14	5237	3249.88	5424	4921.6	4351.29	6402.5	3947.67	6457	7455.11	6249.33	6326.11	5791.25	6285.56	6951.67	5577.67	4978.5	4679	4361.56	6265.75	7424.33	6068.33	5851.83	6922.67	6804.88	7330.62	4718.33	5262.25	3360.57	5852.22	5403.67	6323.33	5485.33	5723.11	4970.78	5757.2	5535.11	6009.75	4403.44	4484.86	6690.44
	3393.6	3473	4371.2	5136.83	4225.67	3988.8	5708.33	6981.86	3136	5733.78	3662.75	6036	5294.4	4846.43	7056.5	4602.67	7470.6	8584	7329.78	7151.56	6747.5	7436.33	8058.33	6536.33	5012.75	5371.44	4742.56	7376.5	8821.67	6761.33	6571	7994.33	7940.75	8690.5	5634	6051	3558.57	6372.78	6372.67	6845.11	5844.5	6612.67	5484.33	6484.2	6244	6699.62	4932.89	5042.71	7590.89
	3589.8	3622.17	4819.6	5879.83	5202.56	4122	6742.33	7692.86	3237.29	6345.44	3953.12	6913.5	5584.2	5408.14	7865.5	5223.5	8312.4	10039.1	8360.78	8344.78	7388.75	8809.44	9271.33	7511	5427	5987.22	5481.89	8230.75	10544.1	7416.83	7592.67	9326	8914.12	9833.38	6382.67	6715.75	3858.86	7147	7256.33	7648.67	6040.67	7670.89	6273	6993.4	6964.56	7770.38	5683.78	5635.14	8360.33
	3593.2	3803.83	5881.8	6492.5	5708.44	4272.2	7536.5	8544.71	3285.86	7159.11	4375.12	7712.5	5897.8	5635.86	8851	5608.5	8906.8	10987.4	8930.67	9462.67	7728	9998.11	10354	8034.33	5975.75	6464.22	6282	9083	11773.2	8028	8259.33	10775.3	9757.62	10924.5	6406.33	7186	3975.43	7979.22	7938	8192.89	6008	8244.11	6193.44	7865.4	7368.22	8775.23	6134.22	6006.14	8982.33
	3586.6	3782.67	6429.6	6813	6057.67	4465.2	8427.67	9256.14	3203.29	7932.33	4425.38	8447	6576.8	6359.14	9123.33	6411	9718.8	11567.3	10464.6	10608.4	8168.75	11022.6	11670.3	8965.33	6324.25	6858.11	7159.44	9975	13308.7	8584.5	8664	11617	10395.6	11622.9	6612.67	7744.75	4129.14	8597.38	8276.33	8581.44	6038.5	8596.78	6496.72	8560	8226.56	9281.22	6847.56	6695.71	9715.22
	3624.2	4114.17	6671.26	7388.5	6719.11	4427.2	9020.17	9860.75	3396.86	8372.89	5002.88	9025.5	6900	6716.29	9763.5	6904.5	10157	12239.2	10477.8	11033.1	8586.62	12257.6	12417.3	9791	7189.25	6882	7520	10869	14595.7	9398.33	9020.5	12962.3	11649	11793.6	7203.83	8042	4176.57	8931.86	7900.67	8623.89	5986.17	8200.11	6319.56	8599.4	8304.11	9557.04	7136.44	6890.29	9580.56
	3878.6	3925.83	6653.76	7424	7178.56	4702.2	9309.67	10101.2	3562.57	8736.56	5051.25	9227.33	7338.6	6900.43	10324	7091.58	10618.8	12646.9	11069.2	10803.2	8848.25	13003.4	13104.7	10508.7	7554	6832.33	7428.44	11754.2	15367.2	9657.33	9153.5	13696.3	11300.5	12030.8	7068.83	8046.25	4152.14	8784.67	7952.67	8424.56	5813.5	8612.78	6229.33	8286.8	8497.67	9593.6	7179.33	6755.14	9957.67
	4092.6	4123.67	6723.68	7392.83	7714.08	4710.2	9448.75	10233.8	3389	8957.44	5333.38	9551.33	7230.1	7243.14	10091.9	7214.33	10842.2	12421.8	10828.9	10766.7	8806.12	13519.7	13286.3	10430	7771.25	6866.22	7841.11	11746.2	15305.7	9879.67	9095.33	14046.3	11074.9	11801	6903.5	8259.75	4139.86	8202.33	8124.33	8164.11	5918.33	8851.33	5596.22	8688.8	8647.89	9833.23	7228.56	6315.43	9691.44
	4239	4044.83	6516.8	7293	7997.06	4573.6	9192.67	10235.5	3497.14	8982.44	5282.62	9439	6953.6	7148.43	10224.7	6960.42	10702.4	11929.9	10507.4	10643.9	8505.5	13459.8	12946.3	10079	7721.25	6820.67	7511.56	11821	15528.2	9656.33	8572.25	12570.3	10885.2	11087.2	6443.5	7892.75	4218.43	7553.44	7605.33	7700.89	5784.5	8350.33	5069.44	8304.4	8509.22	9451.12	6966.67	5917.14	9484
	3952.8	3698.67	6185.6	6738.17	7618.89	4705.6	8577	9745.14	3285.57	8541.11	5182.5	9286.33	6757.6	7326.29	9914.67	6465.67	10583.8	11169.1	10162.3	10643.7	8458.62	13160	12824.3	9900.67	7603	6665.11	7336.11	11398.8	14798.2	9359.83	8233.83	11618	10213.1	10515.6	6235.5	7985.25	4137	7006.39	7362	6956.22	5827	7860.67	4800.89	7848	8079	9065.88	6764.78	5688.43	9143.56
	3983.4	3663.5	5539.6	6233	7142.56	4460.6	7950.5	9066.57	3345.14	8222.67	5051	8698.17	6666.6	7028.86	9404.17	6373.83	9950.4	10321.1	9520.33	9486.89	7885.88	12373	11571.3	8415.67	7344	6350.67	7090.33	10854.8	14483.2	8969.33	7767.83	11133.7	10156.4	9742.25	5968.17	7357.25	3919.29	6292.89	6707.33	6220	5901.33	7024.22	4584.78	7303.8	7711.11	8333.62	6469	5410.43	8524.44
	3852.4	3580.5	5330.8	6143.83	6837.33	4359.2	7026.17	8690.29	3344.86	7774.33	4988.62	8130.17	5964.8	6625.57	9357.83	5935.17	9339.4	9462.22	8509.56	9569.33	7295	11452.6	11130.7	7892.33	6675	6067.33	6935.56	10236.8	13388.4	8160.83	7668.75	10334	9702	8993.88	5831.83	7129.5	3734.86	5600.89	6052	5515.33	5367	6235.89	4249.22	6384.8	7101.67	7764.88	5924.78	5100	7981.89
	3721.4	3479.67	5086.2	5517.17	6240.56	4301	6474.67	7782.29	3131	6976.44	4634.62	7458.33	5450.8	6008.57	8030	5334	8499.4	8521.67	7651.33	8553.11	6301.75	9941	10474	6997	6354.5	5456.22	6416.89	9424	11840.9	7501.5	5913.17	9281.33	8786.5	7721.88	5627.17	6549.75	3430.86	5061.89	5129.67	4967.89	4677.5	5227.33	3847.67	5707	6363.44	7055.12	5472.67	4690.57	7209
	3746.4	3183.33	4524.6	4819.83	5524	3847.4	5568	6913.57	3001.29	6216.22	4153.12	6526.83	4829.8	5487.14	6824.5	4852.17	7232.4	7162.33	6170.11	7100.67	5629.62	8833.89	8707	6290.67	5669.5	4826.33	5887.22	8970.25	10213.4	6848.83	5134.67	7692.67	8081.38	6908.94	5198.33	5796.5	3175.57	4703.67	4629	4287.89	4214.33	4732.56	3525.67	4821.4	5690.11	6413.75	5008.67	4255.86	6246.22
	3387.2	3110.5	4059.2	4283.33	4956.11	3502.8	4804.17	5593.14	2878.57	5215.89	3807.75	5628.17	5092	4917.71	5753.17	4404	6308.4	6043.89	5605.78	6046.11	4941.38	7540.33	7696.67	5573.33	4749.25	4473.11	5213.56	8114.75	8962.11	5757.5	4303.17	6404.67	6990	6043	4589.83	5094.12	3004	4216.56	3953	3967.22	3749.17	4089.44	3263.22	4319.2	5136.33	6219.38	4609.78	4001.14	5485.89
	3202.2	3150.67	3434.8	3883.83	4329.56	3503.4	3942.33	5063.57	2767.43	4588.22	3448	5106.17	3776	4226.57	4882.33	3899.33	5656	5302.33	4772.22	5363.56	4723.5	6658.33	6860	4749	4302.75	3898.44	4607.67	7386	7283.11	4986.33	3961	5443.67	6664.12	5206.88	4270.33	4442.75	3011.57	3740.44	3418.33	3507.56	3722.83	3690.78	3002.22	4177.6	4523.56	5507.25	4374.22	3643.57	4911.89
	3115	2876.17	3078	3480.33	3840.67	3043.8	3595.33	4337.57	2736.71	4078.67	3225.62	4345.5	3690.6	3841.71	4258.5	3621.83	5065.4	4710.33	4148.44	4830.78	4244.75	5809.44	5540.33	4171	3820.75	3685.56	3996.33	6188.5	5778.67	4164.5	3679	4743.33	5747.12	4746.12	4184.83	3960.25	2757.43	3546.44	3119.67	3254.11	3614.83	3370	3135.89	3565.8	4220.78	4884.12	4074.67	3604.43	4561.56
	2864.4	2750.33	2841.8	3312.83	3378.44	2709	3486.67	3848.43	2746.71	3768.78	3067.5	3990	3440	3588.57	3845	3489.33	4768.8	4129.33	4060.56	4223	4123.12	5251.11	4584.67	3535	3335.75	3439.56	3480.11	5336.25	4835.11	3835	3568.83	4290	5030.12	4365.25	4046.17	3679	2786	3393.56	3207.33	3118.56	3753.5	3357.67	3260	3481.8	4002.78	4300.75	3794.11	3390.57	4351
	2829	2872.5	2791.2	3276.33	3146.33	3041.8	3278.17	3521.43	2779.86	3768.33	2959.25	3663.33	3155	3273.71	4189.83	3340	4303.6	3896	4157	4095	3827.75	5214	4251.67	3519.67	3384.5	3259.44	3177.33	4981	4173	3630	3447.83	3811.67	4754	4011.25	3848.33	3373.75	2762	3248.11	3006.33	3064.89	3904.67	3124.67	3418.89	3361.4	3718.78	4092.62	3648.44	3291	4500.89
	2996.4	2734.83	2691.2	3187.83	3114.89	3267	3358.67	3409	2797.43	3767.33	2829.5	3560.83	3131.4	3172.71	4433.33	3274.17	4246	3883.78	4349.33	3829.33	3645.12	4990.89	3684.67	3946	3287	3309.22	3359.33	4534.5	4148.67	3816.33	3681.17	3799.67	4516.75	3740	3802.33	3556.25	2802.71	3323.44	2915.33	3056.22	4121.17	3276.44	3402.33	3306.8	3555.78	4100.88	3802	3284.71	4381
	2948.6	2867.33	2535.2	3158.17	2896.78	3330.2	3654	3537.57	3020.57	3860.33	2748.75	3640.83	2984.6	3245.43	5001.83	3483.67	4053.6	4012.67	4519.89	3976	3636.62	4693.67	4132.33	4154.33	3453	3483.78	3361.89	4435.5	4159.89	3774.83	4115.67	4078.67	4597.75	3829	3690	3591.75	2873.57	3499.56	3148	3247	4345.83	3389.56	3544.56	3357.2	3726.89	4386.25	3915.89	3593.57	4984
	3036.4	3089.17	2642.4	3056.33	3174.56	3592.4	4152.33	3805	3124.29	3764.78	2960.88	3692.17	3101.4	3472.86	5576.17	3595.17	4632.2	4391.22	4822.33	4716.22	4005.5	4862	4580	4682.33	3724	3620.11	3424	4490.75	4468.44	4096.5	4835.33	4173	4848.88	4271.25	3751.83	3920	2863.57	3727.44	3240	3726.44	4381.83	3815.33	3637.67	3854.6	3795.67	4652.62	4127.78	4021.57	5244
	3026.6	3313.67	2797	3534.83	3410.56	4101.6	4533.5	4080.71	3326.14	4098.56	3077.75	4105.17	3461.2	3642.43	5459.83	4044.83	6052	4878.67	5021.11	5322.78	4371.25	5272.78	4977.67	5419.67	3857	3748.56	3935.78	4611.5	4827.56	4339.17	5419.5	4858.67	5056.38	4519.38	3767.67	4161.25	3355.29	3870.56	3465.33	3829.11	4843	4120	3791.44	4105.4	4230.44	5329.5	4466.67	4421.14	5823.33
	3099.2	3483.17	2987.8	3773.33	3663.33	4025.4	5135	4383.71	3366	4964.11	3084	4399.33	3617.8	3982	4999	4427	6252.4	5527.67	5463.78	5948.22	5878.75	5619.22	5881	6759.67	4143.75	4101.78	4315.89	5163.5	5500.44	4728.67	6232.5	4913	5461.5	5012.12	4334.67	4594.5	4227.29	4449.44	3884.33	4515	5191.17	4595.78	4224.56	4408	4470.89	6041.75	4881.67	4921.86	6192.33
	3606	4003.33	3159	4285	3954.44	3838.6	5619	4695	3603.29	5508.22	3398.12	4633	3816.2	4497.43	5455.67	4659.33	6936	6183.78	5900.33	6575.44	5385.25	6264.56	6128.33	7090.67	4294	4295.22	4680.78	6125.5	6202.22	5234.83	7186.33	5459.33	6357.62	5524.5	4558.33	4867.75	3882.43	5100.11	4564.33	5165.44	5628	5092.67	4769.22	5075	4973.67	6626.88	5203.56	5516.57	6594.44
	3804.4	4381.33	3499.8	4714.17	4452.89	4265	5828.33	5308.57	3636.86	6018.33	3777	5171.5	4278.4	5161.29	5454.67	4982.17	7076	7218.44	6618.11	7647	6150	7125.44	7397	7978.33	5191.25	4393	5450.33	7069.5	7336.33	6093.83	7657.33	6309	6987.25	6604.62	4890	5323.75	4132	5517.67	5147	5953.78	5948.5	6013.33	5139	5667.2	5646.44	7617.75	5844.22	6001.57	7393.44
	4443.6	4407.83	3798.8	5033.5	4698.33	4051.4	6377.17	5806.57	3858.86	6582.78	4092	5752.33	4687.2	5773.86	5758.17	5346.17	7525.6	8315.89	6926.56	8431.56	6489	7721.44	7781.33	8664	5774.75	4766.56	5896.56	8941.5	8443	6752.5	7892.83	7421.33	7651.5	7383.88	5841.17	5817.25	4420.57	6212.44	5655	6586.22	6215.67	6505.33	5404.11	6224	6212.78	8278.88	6184.67	6574.86	8271.89
	4569.2	4726.33	4057.8	5462	4989.56	4028	6629.83	6140.71	3955.29	7193.44	4483.5	5999.5	4948.2	5947.57	5989.67	5451.33	7923.4	8837.22	7736.78	9050.33	6903.25	8373.44	8813	9251.67	6310	5158.22	6301.22	10160.2	9776.33	7708.17	8318.17	7759.67	8229.62	8083.62	6390.67	6432.25	5076.14	6587.44	6161	6983.44	6020.83	7068.33	5508.89	6572.8	6757.22	8782.25	6618.11	6522.43	8328
	3267	5029.33	4184.8	5899.83	5777.22	4024	8153.67	7600.14	3564.57	6901.22	4872.62	7729	5209.2	5454	6840.83	5332.67	7309.2	9138.33	8792.78	7751.44	7565.38	7115.78	14302	10001.3	5777	4577.89	6824	8380.5	7345.89	6353.5	6638.17	8791.33	7676.12	6933.38	5037	6326	3725.57	5674.22	7743	7958.33	5652.33	7958.78	5613.06	8287.8	9072.33	6908.12	7853.89	4806.43	8568.11
	4768.8	5516.5	5412.6	6475.5	6540.33	3912.6	8144.67	7545.71	4288.29	7970.44	5689.12	7568	5530.2	6609	7367.17	5641.67	8753.4	10032.4	9368.33	9718.11	8117.62	9421.33	10772.3	9053	6844.75	5289.56	7555.78	12287.8	11771.3	8322.33	7730.17	9608.33	9717.25	9073.62	6462.17	7227.25	5345	6694.56	7520	8242.89	6182.33	8209.56	5392.89	7984.6	8196.56	9054.25	7482.64	6505	9034.33
	4643.6	5368.5	5425.6	6408.5	6933.39	3983	8221.67	7439	4434.29	8596.44	6093.81	7762.67	5453.6	7065.29	7129.33	5802.17	9290.6	9929	9641.78	9929.22	8348.5	9672.11	11120.7	9928	7305.25	5479.44	7678.33	13864	12329.9	8822	8081.83	9890.67	10242.8	9213.12	6696.67	7339.5	5774.71	6741.89	7522.33	8287	6227.67	8265	5378.67	7996.2	8638.33	9348.25	7645.67	6718.43	9568.89
	5340.6	5396.33	5468.6	6329.33	7450.78	4075.2	8227.5	7179.57	4396.43	8864.89	5914	8163.5	5684.2	7486.57	6975	5802	9794	9797.78	9615.22	9859.78	8427.12	10129.6	11919	10064.3	7576.5	5633.89	7630	14367	12359.9	9191.5	7709	9645.33	10548.1	9158.38	6123	7267.75	5824.71	6208.22	7477.33	8556.67	5885.83	7801	5404.11	7587.6	8465.44	9048.44	7403	6443.29	9666.78
	5586.8	5619.5	5279.8	6176.67	7724.89	4121	7675.33	7099.93	4072	9557.78	5820.75	8111	5473.6	7459.71	6728.17	5633	10001.4	9703.33	9432.89	10031.4	8518.88	10353.2	11648.7	9682.67	8045.5	5516.89	7725.44	14486.2	12234.6	9292.33	7307.83	9909	10663.4	9288	5931	7465	5952.71	5968	7097.33	7893.67	5823.5	7433.67	5177.56	7664.8	8406.11	8405.62	6984.44	6100	9373.56
	5059.2	5523.83	5103.8	5800	7546.11	4100.6	7671.17	6733	4077.57	9577.11	5776.62	8029.67	5362.6	7629.14	6574	5650.83	10379.6	9270.67	9200.67	9630.67	8320.38	10518.3	11331.3	9284.33	7759.25	5526.33	7278.56	14081.8	11602.4	8852.83	6466.83	9874	10875.9	8937.75	5485.5	7119	6034.71	5751.44	6758.67	7583.67	5270.83	6821.11	4730.78	7523.4	7775.67	8494.88	6803.78	5678.71	8939.78
	4871.6	5253.33	4908.6	5672	7308	3667.2	6988.17	6505	3936.71	9319.22	5477.5	7556.67	5427.2	7217.71	6297.17	5474.67	10392.8	8611.22	8929.89	9061.78	7808	10387.9	11135.7	8602.67	7920.25	5405.22	7702.56	13028	10812.6	8352.67	5971.67	9168	10392.2	8584.38	5085	6630.5	5910.29	5687.44	6127.67	6991.11	4934.67	6345.33	4543.11	6663.2	7343.44	8284.38	6557.89	5099	8594.44
	4573.2	5306.67	4902.8	5285.5	7017.44	3549.2	6564.33	6215.86	3845.14	8931.89	5029.38	7230.33	4860.2	6552	5796.83	5126	9617.6	7799.89	8137.11	8326.22	7255.62	9995.33	10454	7814.33	7494	5396.56	7136.33	12110.8	9826.22	7707	5622.5	8938.33	9896.62	8215.38	4831.83	6282.5	5600.29	5177.56	5957.33	6286.89	4602.17	6070.78	4041.56	6273.2	7052	7753.75	6280.11	4740.71	8145
	3936.8	4903.17	4751	4891	6400.56	3449.8	6089.5	5920	3712.43	8327.22	4571.25	6760	4684.6	6157.57	5628	4622.67	9144	7129	7697.78	7142.89	6481	9717.22	9944.67	6450	7613.5	5219.78	6593.56	10566	9071.89	6724.33	5256.83	8160.67	9213.5	7621.25	4792.17	5782	5306.14	4964	5324	5660.78	4387.83	5556.56	3755.89	5822.6	6633.78	6994.38	5655.11	4241	7901.22
	3905.8	4572.5	4347.8	4631.83	5992.33	3219	5437.67	5371.43	3525.29	7796.33	4632.25	5879.17	4361.4	5729.43	4905.67	4272	8085	6256.11	7017.78	6811.78	5989	8763.67	8738.67	6123	7256.25	4985.56	6174.89	9116.5	7776.33	6248	4657.5	7044.33	8534.62	7111.75	4217.83	5686.25	5180.29	4421.22	4659.33	4811.11	4230.33	5014.22	3477.11	5130.2	6327.33	6079.38	5104.56	3953.71	7439.44
	3539.4	4167.5	4023.6	4248.67	5803.11	3033.8	5298.83	5019.29	3255.57	7454.33	4384.12	5344.83	4129.2	5014	4411	3770	7510.4	5545.67	6133.44	6134.67	5432.25	8136.89	7674.67	5480	7090.75	4808.78	5598.78	8524	6810.33	5602	4358.67	6427	7463.12	6596.25	4037	5114	4697.86	4169.89	4319	4207.78	3947.67	4478.22	3407.67	4435.8	5423.44	5509.25	4953.78	3834.57	6859
	3240.8	3983	3853.4	3685.83	5776.78	2923.2	4806.33	4571	3181.14	7214.89	4194.75	4513.83	3835.4	4689.57	4050.5	3407.67	6736.6	4998.11	5419.67	5394.11	5103.88	7101	6916.67	4899.67	6469.25	4465.22	4860	7637.25	6031.78	4672.67	3999.83	5739	6680.62	6023.62	3795.17	4751	4464.14	3875.89	3828.67	3699.67	3764.5	4210.78	3328.11	4428.4	4909.89	4915.75	4389.56	3700.43	5797
	2787.2	3927.83	3680	3529.17	5452.56	2868.2	4579	4300.43	2884.86	6920	4109.75	4366.17	3402.6	4238.29	3747.83	3121.83	6179.8	4527.78	5044.89	4725.67	4637.62	6405.56	6074	4440.67	6042.5	4154.89	4237.44	6779.25	5489.67	4338.5	3621.67	5116	5655.5	5573.25	3411	4146.5	4234.71	3569.22	3466	3418.56	3662.83	3825.44	3048.89	3987	4644.67	4427.62	4397.89	3450	5218.22
	2749.4	3469.67	3358.6	3298.33	4956.78	2696.2	4348.83	3948.14	2906.14	6621.22	3754.75	3989.83	3233	3935.43	3328	2893.17	5396.2	4288.89	4743.44	4052.56	4285.62	5947.56	5448.67	4180.67	5929.75	3694	3804.22	5987.75	5115.44	3819.83	3627.67	4769.67	5504.88	5437.75	3135.17	3983.25	4215.71	3542.11	3249.33	3572.89	3491.83	3471.67	3152	3700.8	4371.56	4130.62	4298.56	3421	4711.44
	2649.6	3517.17	3186.8	3148.17	4520.11	2661.6	4043.83	3810.57	2923.43	5956.33	3461.62	3794.83	2923.6	3620	3226.33	2748.83	5458.8	4135.44	4498.89	3776.89	3992.88	5518.89	5214.67	4029	5352.5	3695.33	3720.11	5301	4519.11	3549.5	3566.33	4353.33	5084.12	4974.38	2986.83	3908.75	3949.43	3460.89	3138.33	3077.33	3314	3360.56	3303.78	3652.8	4391.22	3824	4040.11	3566	5075.11
	2672.4	3628.67	3005.6	3148.5	4301.11	2746.4	3966.5	3650.71	3078.86	5336.11	3596.5	3955.67	3129.4	3234.71	3247	2854.67	5539.4	4080.22	4195.89	3574.33	4221.75	5191.44	4868.67	3938.67	5043.75	3650.67	3539.22	5223.5	4304.11	3391.5	3534.5	4216.33	4805.5	4769.88	3316.33	3760.25	3809.57	3406.67	3191.67	3146.78	3428.83	3503.89	3395.67	3693	4160.44	3833.12	3903.78	3671.43	5196
	2866.4	3824.17	2971.8	3329.67	4156.89	2873.4	3890.5	3515.71	2907.71	4892.89	3349.88	3806.33	3023.2	3360.43	3256.67	2877.67	5020.8	4213.33	4431.89	3672.44	4323.88	5067.22	5279.33	4109.33	5004.5	3482.44	3635	5012.5	4264.33	3336.33	3837.33	4005	4764.5	4624.62	3577.83	3780.5	4086.14	3639.11	3273.67	3416.56	3648	3597.67	3449.89	3840.6	4205.78	3888.62	3857.44	3887.57	5014.56
	2753.6	3768.17	2849.4	3241.5	4027.56	3134.2	3935.17	3506.57	3063.14	4640.11	3330.5	3793.83	3198.8	3363.14	3275.67	2963.33	4997.8	4331.89	4775	3612.89	4243	4937.11	5050.67	4126.33	4600	3565	3573.78	4553	4463.67	3526.33	4296	4388.33	4666.5	4758	3687	3782.5	4483.71	3661	3447	3474.44	4004.33	3736.56	3394	4235.6	4158.56	3970.75	3881	4158.86	5116.22
	2944.8	3742.67	2784.8	3437.67	4146.89	3318	4498.5	3601.57	3009.86	4709	3472	4019.83	3353.8	3419.29	3564	2930.17	4827.8	4687.67	4830.11	3851.78	4667.88	5034.11	5294.33	4302.33	5189.5	3692.33	3749.33	4753	4708.78	3626	4980	5055	4799.88	4921	4249.33	4157	4605.14	3792.11	3476.33	3753.22	4189.17	4026.11	3878.89	4542.6	4117.11	4497	4137.22	4157	5522.22
	2955	4233.83	2782.6	3794.33	4195.89	3787	5026.33	3718.86	3057.86	4766.22	3509.5	4227.17	3616	3765.14	3647.83	3118.5	4923.6	5201.11	5577.11	4248.67	5181.88	5401.89	5785.67	5161.67	5212.75	3841.89	3989.33	5074.75	5048.89	4072.17	5527.17	5083	5180.25	5057.25	4796.67	4229.5	4807.43	4111.22	4016.33	4221.11	4307	4418	3932.56	4440.2	4560.11	4742.75	4059.89	4505.71	5785.78
	3167	4615.67	2929.4	4069.33	4167.44	3751.4	5278.17	3816.29	3441.14	4944	3646.5	4554.5	3982.4	3978.57	3932.17	3417.33	5274.2	5724.67	6028.89	4781.11	5720.62	5895.11	6761.67	5748	5478	3935.78	4574.67	5941.25	5700.44	4386.17	6214.17	5951.67	5573.75	5383.75	5701.17	4689.25	5142.43	4397.56	4280.33	4533.89	4747.33	4936	4338.22	4900	4735.56	5138.12	4325.56	4986.57	6550
	3380.6	5043.17	3235.4	4155	4257.56	4321	6052.17	4100.29	3930.71	5342.22	3776	4918	4413.2	4556.71	4181.67	3683.33	5644.6	6371.67	6557.67	5200.33	6459.5	6270	7485.33	6457.33	5744.5	4238.33	5066.44	6818.25	6578.89	5141.17	6906.33	7084.67	6240.25	5826.38	6071.33	4991.5	5276	4837.78	4779	5095.33	5377.17	5333	4560.78	5198.8	4991.22	5949.88	4648	5377.86	7196
	3507.8	5609	3165.4	4663.33	4498.33	4917.2	6503.5	4451	4335.14	5719.44	4340.5	5203.83	4678.4	4928.14	4824.83	3945	6258.6	7474.11	7636.44	5631.89	6925.38	6873.11	8366.67	7445.67	5932	4272.67	5600.44	8062.5	7447.33	6119	7708.83	8101.67	6837.5	6232.88	6140.33	5408	5383.43	5784.78	5093	5414.33	5743.17	5660.89	4864.89	5481.2	5450.78	6313.38	4879.44	5572.43	7897.89
	3678.6	6191	3253.4	5299.67	4666.33	4929.4	6959.33	4803.29	4775.14	6661.22	4497.88	5350.83	5084	5553.14	5066.17	4261.17	7295.8	8314.78	8614.67	6173.22	7417.75	7390.89	9610	7993.33	6213.25	4411.33	5948.33	9313.25	8475.67	6655	8023	8625.67	7866.5	6737.88	6454.33	5760.12	5667.71	6324.67	5738.67	5572.11	5998.5	6214.22	5018.89	5954.2	5764.89	6808.5	5318.89	5868.43	8558.56
	3998.2	6104.5	3413	5290.83	4609.22	4878.8	7741.83	4926.71	5197	7113.22	5253.25	5775.83	5289	5969.86	5504	4516.5	7347.4	8890.33	9671.44	6621.11	8029.75	7958.33	10167	8637.33	6478.5	4651	6471.78	10586.8	9342.33	7436.67	7961	9756.67	8527.75	7093.25	6572.83	6139	5806.71	6342.44	5916.67	5995.44	6549	6732.67	5259.33	6619.2	6109.89	7439.62	5484.44	6030.14	9247.22
	4197.6	6301.5	3434.4	5576.5	4863.44	5052.6	7950.33	5158.43	5267.71	7430.11	5457.5	6350.17	5178.6	6136.86	5850.33	4483.33	7756.2	9067.22	10628.7	6363	8371.62	8297.11	10404.7	9413.33	6948	4824.33	6906.44	11555	9859.33	7523.5	7886.83	9962.67	9394.88	7323.12	6380.67	6327.75	5800.14	6638.89	6450	6055.56	6698	7140.22	5484.56	6665.8	6506.22	7676.88	5778.89	5844.86	9668.56
	4947.2	6458.83	3532.2	5636	5108.56	5130	7836.5	5263	5178	8041.67	5762.75	6445.5	5246.6	6675.43	5776.67	4566	8234	9573.22	10889.1	6610.89	8604.38	8761.89	11003.7	9888	7016	4949.89	7095.11	12785.8	10509.9	7914.17	7784.67	9889.67	10406.5	7672.12	6276.5	6360	5880.86	7176.89	6453.33	6262.11	6826	7242.67	5556.22	6832.2	6534.89	7533.5	5790.44	6195.86	9945.22
	5305.4	6763	3786.2	5726.5	5061.78	4927.6	7418.17	5616.71	5290.71	8303.67	6082.12	6608.67	5209	7217	5736.17	4629	8690.2	9595	10728.9	6482.11	8458	9243.56	11210	10306.3	7747.5	4992.22	7204.56	13342	10985.4	7914.33	7291.83	10471.7	10876.9	7769.88	6351	6496.25	5990	6968.56	6214.33	6099.11	6426.17	7123.33	5404.44	6958.6	6631.11	7477.62	6086.78	5965.71	9788.89
	5481.6	6867.83	4128.4	5592.17	5238.78	4894.6	7117	5749.29	5323.86	8849.78	6307	6694.5	5200.8	7525.57	5742.17	4446.67	9132.6	10081.4	10942.7	6700.78	8831	9158.33	11159	10200.7	7502.75	4998.44	7292.67	13399.4	11103.2	8334.33	6509	10352.3	11007.8	7843.25	6060.17	6485.75	6108.29	6731.67	6690	6064.78	6143.17	6958.33	5227.67	7042.2	6813.89	7347.88	5849.11	6012.86	9803.11
	5567	6753.67	4157.4	5509.67	5377	4701.6	7009.5	5850.43	5384.29	8745.67	6315.38	6731	4981.8	7430.57	5773.33	4479.17	8984.4	9375.89	10448.7	6569.67	8299.38	9140.44	11591.7	9849	7392.25	5099.22	7184.33	13344.2	10971.8	7942.67	6058.17	10220	10765.2	7614.25	5884.5	6469.5	6145.86	6372.33	6208	5911.44	5620.83	6555.78	4657.33	6829.6	6901.33	6779.12	5887.11	5606.86	9681.11
	5497.6	6781.33	4204	5529.67	4989	4223	6643.83	5685.29	5226.57	8664.44	6127.25	6538	4755.4	7191	5564	4060.17	8851	9007.56	9931	6556.67	7901.75	8877.67	10744.3	9457.67	7314.25	4902	6902.78	12138.8	10480.7	7563.5	5723.17	9520.33	10558.2	7628.25	5625.83	6252.5	5795.14	5899.11	5827.33	5715.22	5425.83	6197.33	4433.44	6656.6	6660.67	6530.25	5692.11	5554.43	9663.44
	5439.6	6609	4213.4	5184.17	5067.67	3902.6	6054.67	5819.29	4832.14	8393.67	5760.88	6501.17	4478.4	6903.57	5606.17	4013.67	8227.8	8464.78	9331.44	6204	7496	8325	10064.3	9058.33	6988.5	4924.44	6565.33	11236	9689	7037.67	5560.67	8756	10531.1	7388.75	5032.17	5722.75	5034.43	5491.33	5346.67	5235.11	4908	5797.56	4240.56	6368	6341.67	5956	5474.22	5346	9275.44
	5436.6	6321.17	4202.4	5202.5	4975.78	3589.8	5319	5486.71	4400	7887.78	5552.75	6159	4078.4	6624.71	5122.5	4042	7603.6	7766.78	8914.11	5739.44	6991	8055.11	8947.33	8242	6535	4623	6425.22	10191.5	9072.33	6789.67	4980.92	8341	9608.25	6732.12	4681.83	5517	5046.86	4983.89	4719.67	4951.33	4714.67	5375.44	3988.89	5775.4	6063.56	5320.5	5196.33	5132.14	8901.33
	5134.6	6173.5	4170.6	4607.33	4578.22	3216.4	5026.67	5444.57	3935.86	8096.11	5312.88	5985.17	3940.8	6110.57	4916	3658.5	6855.8	6751.78	8156.22	5324.44	6571.38	7642.67	8069.67	7595.33	6199.75	4503.78	6099.44	9459	8377	6012.83	4726.67	7567.33	8574.88	6441	4407.33	5264.75	5064.57	4553.44	4525.67	4455.22	4509.17	4885.56	3904	5051.8	5632.89	4734.75	4830.44	4840.71	8119.33
	4915.8	5591	4087.2	4487.5	4535	2975.6	4181.33	5229	3715.71	7759.22	4842.12	5833.67	3585.6	5860	4571.5	3494.33	6136.4	6015.89	7443.67	4818.11	6313.88	7165.78	7448.33	6750.67	5668.5	4297.67	5951.78	8359	7313.67	5223.5	3986.33	7054.67	7740.62	5996.5	4105.17	4712.25	4686.29	4394.33	4168.33	4164.44	4148.5	4564.89	3722.67	4924.2	5200.67	4534.5	4654.67	4480.43	7322.33
	4696.2	5133.5	3897.2	4274.33	4216.22	2787.8	4046.67	4992.29	3549	6820.11	4503.25	5596.5	3258.4	5351.71	4240.5	3273	5706.8	5422.44	6833.33	4583.67	5831.38	6810.89	6984.33	5898.67	4922.25	3999.78	5652.89	7760	6638.56	4748.67	3766	6294.67	6902.12	5558.75	3795.67	5589.25	4397.14	4057.67	3819.33	3950.22	4162	4075.11	3563.44	4494.6	4773.67	4343.38	4400.56	4230	6498.22
	4314	4740.5	3723.8	3948.33	4123.67	2758.6	3712	4713.14	3547.71	6404.67	4263.38	5211.17	3261.2	4981.86	3827.83	3113	5209.8	4958.67	6405.22	4060.78	5617	6451.22	6351.67	5182.67	4633.25	3646.22	5419.44	6904.25	6149.22	4203.67	3443.67	6066	5863	5312.75	3572.83	4113.25	4267.57	3691.11	3596.67	3584.22	3907	3752.11	3544.33	4238.8	4476.67	4253.12	4185.67	4065.14	6139
	3809.6	4305.83	3521.6	3875.33	3913.11	2664.4	3599	4491.71	3458	6029.11	3780.5	4704.33	3218.2	4735.57	3647.67	2925.5	4647.2	4355.89	6251.67	3888.78	5282.75	6113	5916	4232.33	4174.25	3518.33	5235.78	6166.25	5623	3941	3366.83	5297.67	5172	4878.5	3345.83	3652.25	4100.29	3568.11	3270	3421.56	3904.83	3635.33	3474.33	3850.6	4155.33	4243.75	3847.78	4020.71	5486.44
	3510.2	3849.5	3313.2	3664.17	3648.22	2771.8	3421.83	4035.29	3412.29	5729.33	3387.25	4481.67	3200.6	4358.71	3360.83	2955.67	4274.8	4059.22	5916	3825.89	5016.62	5669.44	5660	4034.67	3842	3398.11	4962.44	5847	5220	3646.33	3442.17	4860	4592.62	4746.88	3238.17	3614.5	4332.43	3437.89	3235.67	3392.89	4254.5	3553.11	3661.11	3824	4074.56	4082.38	3897.22	4045.86	5431.44
	3178	3491.17	3153.2	3600.33	3481.33	2972.6	3466.83	3893.57	3339.29	5265.22	3315	4237.67	3257.8	3968.29	3341.33	2885.67	4151.2	3865.44	5550.44	3616.56	4848.75	5216.11	5535.67	3850.33	3803.5	3235.33	4635.89	5319	4491.89	3482.5	3591	4537	4128.25	4691.62	3141.17	3720.5	4279.14	3455.33	2942.33	3318.44	4359.67	3482.44	3869.78	3800.8	3946.22	4254	3786	3853.43	5323.67
	3101	3486.67	2949	3452.33	3461	3135.8	3567.33	3718.43	3347.43	5108.78	3172.75	4143.5	3388.8	4022.14	3334.67	2849.17	4239	3873.89	5250.67	3465.22	4858.12	5038.89	5472.33	3603.33	3622.25	3261	4353.56	5274	4502.78	3468.83	3811	4709.67	3927.25	4721.75	3152.83	3627.75	4390.29	3516	2905.33	3326.56	4658.33	3467.67	4382.11	3641.4	3884.22	4454.62	3775.44	3890	5254.44
	2962.8	3734.33	2987.8	3501.33	3563.33	3165.2	3688.5	3567.29	3589.29	4952.22	3236.25	4183	3442.6	4057.29	3399.83	2865.83	4552.6	3957.56	5421.11	3652.78	5082	4789.11	5552.33	3642	3776.75	3416	4558.56	5298.25	4295.22	3431.17	3835.17	4435.33	3788.62	4679.38	3343.5	3729.5	4563.57	3558.11	3297.33	3420.78	4806	3561	4730.78	3469.8	3749.22	4614.5	3802.11	3937.14	5209.11
	3065.2	3957.33	3016.6	3607.83	3521	3411.2	3850.67	3558.71	3898.29	5110.89	3338.38	4357.5	3588.6	4130.57	3421.5	3077.5	4542.4	4199	5624	3835.67	5074.25	4905.11	5622.33	3840.67	3672	3198.22	4624.56	5334.25	4488.11	3660.67	4136.67	4281	3960.25	4560.88	3640.17	3763.25	4607.86	3622.33	3431.67	3693.78	5282.67	3805.22	5068.33	3733.6	3984.11	4872.5	3795.67	4083.86	5313.33
	3218.4	4452.67	3275.6	3702.67	3575.22	3755.2	3958.83	3599.57	4205.71	5342.78	3579.38	4492.83	4020	4334	3617	3310	4722.4	4573.78	5937.78	4252	5622.38	5437.44	6001.67	4291	4187	3288.11	4860.33	5920	4570.56	4162.33	4697.83	5082.67	4171.38	4775.75	4295.17	4014.75	4607.14	3705.11	3607.33	4124.22	5478.67	4167.89	5552.22	4070.8	4146	5052.38	4014.56	4426	5877.33
	3216.4	4651.5	3361	3948	4070	3842.6	4601.67	3713.71	4836.29	5535.56	3705.25	4874	4152.8	4793.14	3917	3576	5118.8	5042.22	6564.33	4508.22	6018.62	5888.44	6324.33	4568	4378.75	3466.56	4860.33	6580.75	4843.56	4566.67	5156.67	5541.33	4662.25	5079.38	4810.33	4312.5	4683.86	4211.89	3881.33	4514.33	5615	4359.33	5985.22	4377.8	4445.44	5373.62	4143.56	4710.29	6331.78
	3636.8	5310.17	3535.8	4333.67	4145.33	3864.8	5181.83	4022.71	5005.86	5826.78	4213.75	5433.83	4649.4	5182.43	4216.5	3875.17	5882.2	5594.89	6790.44	4742.33	6664.62	6412.33	6927	5559.33	4700.5	3549.44	5067.89	7866.75	5506.11	4778.33	5612.17	6216	5195	5272.5	5134.17	4510.25	4892.86	4600.67	4373	4964.67	5741.33	4824.11	6183.22	5073.6	4894.56	5521	4479.11	4688	7115.78
	3883.2	6018.67	3473	4556.83	4416.78	4283.6	5544.17	4246.14	5209.14	6491.33	4404.75	5821.83	4924.8	5781.29	4457	4254.5	7007.4	6251.22	7447.22	5313	6969.75	6870.33	7155	6199.67	5083.5	3666.56	5424.67	8715.75	6337.44	5476.33	5876.17	6371.67	5902.75	5789.12	5010.67	5202.75	5014.29	5079	4862	5270.67	5978.5	5024.89	5941.44	5277.8	5292.89	5581.62	4449.11	4734.57	7947.67
	4026.2	6223.17	3498	4634.67	4415.22	4506.8	5908.83	4651.14	5563.86	6992.67	4813.12	6211.17	5129.4	6504.14	4744.17	4331	7839.2	6903.67	7764.33	5732	7620.88	6809	7553	7092.67	5598.75	3910.56	5678.44	9170.75	7144	6136	6392.33	7205.67	6164.62	6071	5470	5381.25	5394.86	5495.11	5144	5510.67	6123.5	5379.33	5993.56	5583.8	5776.33	5915.88	4793.67	4921.14	8809
	3962.2	6580.5	3696.6	4814	4757.67	4457.4	6353.83	4770.43	5638.57	7596.67	5366.12	6382.17	5244.6	6933.14	4974.33	4613.17	8290.8	7671	8091.89	6003.44	8504.88	7099.67	7672.33	7114.33	5853	4080.89	6155.56	9434.75	7641.56	6840.83	6371.33	7587	6737.75	6263.12	5294.67	5681.25	5608	5709.11	5836	5651.22	6261.83	5569.56	5919.44	5851.6	6152.89	6115.38	5030.56	5147.57	8965.33
	3880.6	7230.67	3719	5124.33	4799.44	4176.8	6416.67	5062.57	5798.43	8229.11	5547.5	6787.17	5372.4	7324.29	5514.67	4713.83	9218	8218.89	8398.22	6570.22	9158.88	7241.89	8287.67	8057.33	6297	4188.11	6317.44	10307	8607	7714.5	6345.83	8055.33	7221.5	6417.25	5553.83	5731.25	5627.14	6043.22	5979.67	5938	6412.17	5855.67	5752	6309.2	6121.89	6276.88	5063.78	5365.14	9083.11
	4096.6	7377.67	4033.4	5147.67	5275.89	4180.8	6488.17	5289.43	5869.14	8018.56	5537.12	7121.83	5519.2	7593.57	5928.67	4679.83	9880.4	8730.22	8481.22	7028.22	9443.88	7823.89	8494	8134	6903.5	4331.89	6850	11083	8988.89	8316	6580.5	8466.67	7903.75	6633.25	5454	6252	5721.29	5981	5890	6031.44	6148.33	6015.22	5377.67	6704.6	6530.56	6394.88	5380.11	5286.14	9209.78
	3977.4	7663.67	4045.8	5359.5	5457.56	4417.6	6498	5570.29	5972.29	8418.33	5616.38	7337.5	5358.2	7703	6121.83	4864.67	9867.2	9203.33	8377.56	7238.89	9342.25	8154.67	8645.33	9056.33	7066.5	4533.67	7101.44	11248	9656.67	8114.5	6527.5	8667.33	8257.12	6809.5	5250.67	6373.75	5814.71	6090.11	6067	6013.11	5986.83	6157.22	5334.56	6389	6660	6417.12	5202.33	5072.86	9159
	3928	7973	4280.4	5511	5545.89	4554.8	6457.33	5691	6213	8869.11	5458	7678.33	5349.8	7936.71	6089.33	4707	10061.8	9411.89	8186.89	7515	9423.38	8556.44	8495.33	9376.33	7241.25	4411.44	7622.56	11680.2	9899.56	7897.83	6534.33	8665.67	8321.88	6746	5190.42	5983.25	5676.71	5962.22	5975	6036.33	5714.5	6153.22	5385.11	6341.4	6455.11	6194.38	5080.78	5018	9402.11
	3858.4	7627.17	4214.6	5449	5470.67	4606.8	6453.83	5615.71	6263.14	9189.33	5269.5	7376	5098.8	8570.86	6140.67	4682.83	10320.6	9291.78	7670.67	7528.11	8990.5	8855.11	8681.67	8950.33	7200.75	4510.89	7742.67	11268.8	9828.33	7679.67	6006.17	8918.67	8256.12	6736	4895.17	5970	5922.86	5694.67	6184	5823	5697.5	6030.11	5031.44	6322.6	6482.44	6236.88	5109.22	4872.86	9501.78
	3738.8	7383.5	4173.2	5337.33	5309.11	4386.8	6285.67	5698.29	6247.57	9402	5105	7209.5	4766.8	8250	5916	4710.33	10405.4	8777.22	6999.33	7158.33	8553.5	8798.44	8805.67	8605	7067.25	4364.33	7868.44	10811	9230.11	7330.33	5812	8012	7702	6480.12	4681.33	5800.5	5739.86	5383.78	5861.67	5836.56	5349.83	5929.67	4772	6038.4	6410.44	5855.38	5012.22	5081.29	9708.78
	3449.6	6889.67	4004	5065	5025.67	4097.8	5735.33	5432.71	6128.71	9347.11	4777.25	6610.17	4588	8459.29	5446.5	4420.17	9330	8795.78	6370.11	7040.33	7978.5	8987.33	8197	7735	6876.25	4345	7620.11	9939.75	8932.67	6935.83	5630.83	8317	7226.38	6412.88	4524.5	5610.25	5193.57	5163.33	5262.67	5543.78	5285.67	5515.89	4274.11	5937.8	6270.89	5560	4673.56	5117.14	9388.22
	3433	6121.17	3790.8	4881.17	4884.56	3632.4	5880.17	5282.14	5909.14	9243.56	4505.25	6734.5	4208	7569.71	5347.33	4021.17	9524	8277.44	5636.89	6616.67	7766.75	8523.33	7427.33	7176.67	6723.25	4358.56	7256.78	8967.25	8534.11	6310.5	5429	7294.33	6678.88	5944	4282.33	4935.25	4876.86	4861.44	5098.33	5297.22	5034.67	5322	4014.67	5373.2	6008.22	5103.38	4406.44	4901.29	9178.89
	3137.6	5186.83	3626.2	4402.5	4590.22	3391.6	5205.5	5149.43	5800.86	8751.22	3988.38	6300.83	4081	7267.86	4889.33	3772.17	8982	7644.11	5281.44	6002.56	7205.5	8005.44	6925	6730.33	6071.25	4083	7168.89	7755.75	7690.44	5703.17	4982.5	6377	6106.25	5803.5	4066.67	4897.75	4500	4518.56	4917.33	5083.89	4876	4916.33	3971.56	5060.4	5668.11	4614.5	4163	4812	8933.44
	2850.8	4823	3421.4	4218.17	4509	3135.8	4794.83	4852.57	5586.57	8179.78	3796.75	6069.17	3943.4	6791.43	4621.83	3513.5	8130.6	7340.44	5124.11	5493.11	6748.25	7683	6888	5953.67	5651.25	4038	6985.89	7273	6987.33	4910.33	4562.17	5821.67	5549	5496.12	3728.5	4425.5	4222.29	4972.22	4157	4728.56	4718	4677.33	3787.22	4667	5442.67	4491.62	4051	4525.86	8755.67
	2918.4	4578.33	3207.6	3869.33	4368.67	3029.8	4527.67	4538.71	5306.57	7585.78	3341.75	5493.17	3844.8	6285.29	4444.5	3294.5	7257	6793.78	4623	5044.89	6096.12	7021.78	6581	5777	5026.5	3832.67	6846.67	6523.5	6277.44	4919.5	4145.5	5393.67	4990.88	5369.62	3469.17	4473	4092.71	3946.89	3932	4409.56	4724.83	4170	3711.78	4277	4998.44	4307.5	3815.33	4605.14	8172.44
	2674.8	4051.83	3047.2	3686.5	4125.11	2969.2	4254.17	4304.14	4917.71	7104.78	3149.25	4944.67	3555.2	5692.43	4267.5	3148.67	6788.2	6307.89	4494.22	4587.44	5669.88	6887.22	6332.67	5172.67	4511	3500.67	6498.44	5699.25	5821.44	4428.83	4046.33	4740.33	4653.12	5328.25	3357	3937	3934.57	3753.89	3825.67	4212.56	4676	4004.56	3556.67	4093.8	4823.78	4172.12	3642	4648.14	7728
	2648.2	3959.83	3018.8	3433.33	3734.56	2710.8	3918.67	4169.43	4563.29	6585.56	2922.25	4681	3589.4	5120.57	3848.33	3039	6274.2	6209.33	4253.89	4111.56	5312.25	6364.11	6212.67	4865.33	4162.75	3326.22	6753.89	5172.75	5246.11	4228.67	3886.67	4349	4157.25	5109.5	3117	3902	3698.29	3553	3537.33	4054.11	4738.67	3800.11	3763.78	3846.6	4402.67	3977.88	3639.33	4713.57	7449.11
	2643	4015.5	2928.2	3331.67	3679	2687.2	3770.33	4010.29	4325.57	6416.56	2943.88	4359	3286.4	4757.29	3717	2826.83	5834.6	5961.78	4085.33	3745.89	5105.12	6001.22	5887.67	4817	4063	3272.33	6544.78	4816.5	4906.22	3887.5	3946.17	4258.67	3902.38	4872.5	2955	3851.5	3588.29	3419.56	3554.67	3712.67	5025	3839.33	3850.22	3671.6	4079.56	3987.75	3449.67	4625.14	7138.78
	2815.8	4096.83	2848.8	3262.17	3368.11	2687.2	3687	3681.43	4577.71	5735.89	2843.5	4210.83	3422.6	4314.71	3705.33	2927.17	5711.4	6133.78	4050.67	3608.89	4900.5	5733.44	6198	4541.67	3780	3215.89	6342.33	4552.25	4911.67	3745	4150.33	4089.67	3764.88	4731.88	3231.5	3816.75	3411.14	3413.89	3577.67	3778.33	5207.67	3788.56	4028.89	3676.8	4052	3973.88	3555.22	4968.86	7324.22
	2868.8	4154.33	2973	3179.83	3296.89	2744.8	3543	3682.43	4299.71	5361	2956.75	4325	3632.8	4239.43	3599.67	3037	5531	6038.44	4063	3507.22	4520.62	5205.89	6567.67	4556	3672.5	3153	6243.89	4719	5067.56	3735.67	4383.67	4305.33	3781.75	4882.38	3549	3946.75	3284.43	3321.89	3393	3748	5382.33	3845.56	4224.67	3767.2	3945.44	4178.75	3545	5067	7151.89
	2751	4386.33	3086.8	3234.83	3224.89	2769.8	3678.83	3431	4290.71	5246.33	3104.62	4316.5	3570.6	4281.71	3585.33	3009	5343.8	6071.56	4357.78	3728.44	4654.12	5222.33	7299.67	4653.67	3645	3206.33	5922.89	4899	5250.67	4011.67	4511.17	4487.33	3962	4993.88	3689	3843.25	3359.29	3472.56	3581.67	4010.22	5208.67	3964.89	4448.33	3608.6	3961	4092.88	3393.56	4975.29	6732.67
	2990.8	4760.67	3155.2	3304.17	3298.33	3002.8	3786	3287.14	4236.43	5343.89	3371.88	4250.17	3606	4458.86	3669.33	3090.33	5361	6175.44	4872.11	3862.33	4799.12	5375.44	7445.33	4847	4074.5	3261	5648.33	5574	5424.22	4269	4894.5	4706.33	4316	5304.38	3859.5	4275	3611.14	3590.11	3779.67	4115.22	5392	4360.22	4772.33	4046	4245.67	4205.62	3603.89	5092.86	6699.67
	3160	5206	3331.4	3484.5	3397	3211.2	4178.17	3325.71	4290.57	5737	3632.75	4468	3849.8	4713.14	3808	3267.83	5604.4	6297.56	5288.89	4166.33	4944.88	5372.56	7907	5236.67	4467.5	3407.44	5334.78	6787.25	5840.11	4707.67	5220.5	5171	4654.62	5224.75	4261.67	4345.25	3690.86	3814.33	3941.67	4387.56	5351.17	4413.78	5275.67	4528	4302.11	4369.5	3771	5001.14	6854.67
	3146	5952.33	3624.6	3520.17	3608.78	3175.8	4633.83	3406.71	4409.14	6006.44	3997	4972.17	4065.4	5012.86	3890.83	3494.17	5708.2	6405.89	5906.89	4471.22	5569.75	5518.22	8045	5512.33	4589.25	3583.56	5379.44	7940	6133.44	5348.17	5508.67	5872.67	5220.62	5609.25	4490.67	4635.75	4064.57	4087.44	4219.67	4709.11	5540.33	4594.33	5509.11	4930.8	4425.89	4579.75	4002	5068.71	7066
	3385.6	6339.67	3731.2	3727.5	3736.44	3471	4812.33	3675.43	4748.57	6115.56	4348.62	5300.67	4470.2	5325.14	4260.5	3724.83	6028.2	6237.33	6300.44	4769.56	6076.5	5855.89	7898.33	5864.67	5487.75	3777	5440	8964.5	6602.44	5984.17	5813.67	6515.33	5891.12	6022.75	4897.33	4819	4365.57	4473.89	4834.67	5120	5730.17	4964.22	5347.78	5458	4661.78	4812.88	4199.22	4980.43	7256.11
	3533.4	7136.5	3808.8	4107.33	3943	3614.8	5120.17	3865.43	5007.43	6615.22	4688	5607.67	4986.6	5651.86	4619.83	4068.67	6111.6	6272.22	6919.67	5397.11	6753	6224.33	8033.33	6296	6251.5	3983.22	5682.33	10511.5	7369.22	6994.5	6020.17	7228.67	6540.62	6429.75	5201.5	5182	4884.71	4918.89	5087.67	5671.11	5765.83	5502.11	5263.33	5983.8	5003.11	5130.12	4237.78	4984.86	7390.11
	4030.6	7199.33	3726.6	4236.33	4070.22	3826.4	5687.17	3911.29	5082.71	6975	4820.38	6418.33	4874.6	5784.86	4813.33	4222.83	6489	6545.89	7448.78	5798.56	7172.25	6700.78	7809.33	6863.33	6537.25	4025.11	5970.56	11141.2	7789.67	7499.17	6526	7591.33	6999.38	6715.88	5129.17	5250.5	5075.43	5407.22	5336.33	5975.22	5734.17	5989.33	5170.33	6173.8	5348.89	5386.12	4635.67	5033.71	7376.33
	4205	7594.67	3763.8	4582.33	4426.78	4113.8	6083	4110.14	5251	7493.44	5291.75	6592.33	4627.2	5832.86	5293.5	4378.67	6932.8	6467.67	7497.11	6219.89	7346.25	6997.78	7433	7307	6885.25	4120.78	6015.33	11921	8426.44	7941.67	6587.5	8030.67	7262.62	6997.88	5232.83	5959.75	5261.29	5702.44	5831.67	6013.89	5940	6770.56	4908.89	6509	5680	5444.62	4886.33	4993	7271
	4551.8	7416.67	3897.2	4579.67	4478.56	4091.8	6245.83	4300.29	5195.14	7620.11	5490	6890.5	4830.2	6127.43	5611	4717.67	6870.8	6651.44	7638.11	6681.44	7425.88	7347.67	7407.33	6873	7090.25	4247.33	6281.22	12571.5	9069.33	8352.17	6565.83	8905.33	7803.25	7256.38	5319.5	5911.5	5372.86	5854.78	5822.33	6349.33	5843.17	6720.11	4528.33	6545.6	5980.56	5689.38	5014	4856.86	7339.22
	4640.6	7362.33	3837	4835.33	4933.78	4092.6	6355.33	4297	5520.29	8029.44	5556	7411.17	4959.6	6403	5922	4472	7154	6754.67	7545.22	7129.22	7963.75	7377.44	7207	7449.67	7389	4332.11	6444.44	12008.2	9222.78	8852.5	6439.67	8610.33	7706	7330	5545.67	6161.25	5572.43	5877.44	6020.67	6560.67	6014.33	7102.33	4410.67	6777.4	6010.78	5793	5026.22	4800.14	6969.89
	4614.2	7692.67	3921.4	4915.83	4782.22	3873.4	6501.67	4584.57	5578.71	8270.11	5712.31	7687	4926.6	6623.86	6265	4439.5	7261.8	6690.33	7592.56	7220.89	7751.75	7660.11	7227	7519	7545.75	4268.89	6818.11	11803.5	9042.56	8676	6909.83	8808	7794.75	7427.25	5477.67	6298.75	5609.29	6026.67	6389.67	6508.22	6140.67	6975.33	4224.78	6672	6382.22	5664.38	5161	4780.29	7231
	4585.8	7676	3767	4920.67	4772	3784.4	6560.83	4748.29	5471.14	8734.89	5384.12	7541.33	4679.8	6731.43	6140.83	4365.17	7334.6	6677	7464.78	7395	7778.62	7690.67	7500.33	7435	7630.75	4394.89	6997.89	11477.2	9370.56	8850.17	6745.33	8760.33	7774.5	7385.88	5219.17	6163.5	5420.57	6104.89	6101.33	6561	6140.83	7166.22	4143.22	6754.6	6462.33	5704.62	5210.78	4828.14	7318.78
	4654	7500.17	3660.4	4847.5	4984.22	3663.8	6258.33	4644.86	5557	8631.89	5000.75	7267.5	4372.2	6639.71	5879.83	4464	7069.4	6693.11	7151	7462.89	7641.25	7729.56	6910.67	7445.67	7361.5	4427.89	7318.33	10526.2	9192.22	8248.5	6515.33	8611.67	7599.62	7190.75	5138.67	6144.5	5383.71	5969.22	5957	6176.56	6124.17	7029	4285.33	6304.4	6437	5709	5157.22	4501.43	7163.22
	4454	7466.5	3453.8	4988.67	4994.89	3500.4	6102	4964.86	5368.86	8539	4675.5	7010.83	4065.2	6620.71	5868.33	4202.67	7306.2	6498.22	6978.56	6957.11	7570.25	7696.78	7112.67	6634.67	6993.5	4383.78	7118.56	9652.75	8984.89	7484.17	6193.17	8220	7172.62	7108.38	4823.5	5800.75	4961.57	5632.78	5812.33	6010.44	5848.33	6631.11	4259	6082.6	6449.56	5442.75	5007.33	4621.86	7541.11
	4669.6	7479.5	3571	4761.67	4886.11	3351.2	6431.67	4916.14	5081.43	8371.22	4398	6779	3925.2	6603.57	5377	3866	7180	6641.33	6880	6844.67	7487.12	7575.44	6586.67	6741	6507	4193.22	7115.78	8808.75	8631.33	7057.17	5990	7682.67	6425.62	6929	4926.83	5662.5	4758.71	5402.67	5441.33	5545.44	5407	6381.56	4118.11	5892	6201.33	5295	4949.22	4431.86	7930.33
	4470.8	7790.33	3486.6	4702.17	4822.67	3143.8	6203.5	4958.86	4681.86	8224	4033	6478	3896.4	6301	5372.33	3727.17	7402.8	6839	6682.78	6425.22	7286.25	7389.33	6645	6657.67	6361.25	4018.56	7127.67	8224.25	8208.33	6478	5438.67	7063.33	6194	6708.5	4516.67	5300	4372.43	5097.33	5068.67	5392.11	5259	5972.67	4065.44	5314.4	5700.44	4933.25	5223.22	4725.57	7937.22
	4297.4	7761.33	3472.8	4406.83	4546.33	3124.6	5958.5	4792.86	4538.71	7762.11	3799	6048.83	3720.6	6334.86	5119.17	3351.33	7323	6706.22	6313.67	6010.89	6927.62	7217	6614	6145	6076.25	3975.56	7049.22	7483.25	8346.33	5999.5	5309	6925.67	5717.88	6543.75	4236.33	5286.25	4193.29	4745.22	5037.67	5156.67	5001.5	5472.78	4051.44	4886	5660	4713.62	4537.56	4778.29	7698.44
	4231.2	7881.5	3443	4315.5	4591.22	2979.2	5644.83	4625	4487	7551.5	3724.62	5973.17	3652.8	6371.29	4769	3216.17	7691.2	6929	5943.89	5535.11	6641.75	6907.78	6702.67	6082.67	5446.25	3786.67	6902.33	6560.25	7989.44	5537.83	4743.83	6267	5528.5	6435.62	4273.67	5029	4088.86	4466.78	4598	4655.44	4873.83	5004.67	4008.67	4743.2	5391.67	4382.12	4283.11	4838.71	7287.56
	3941.4	8100.17	3250.2	4164.17	4398.22	2882.8	5289.5	4318.86	4214.14	7366.33	3450.38	5635.5	3513.6	6285	4313.67	3249	7733	7084.44	5479.44	5017.67	6552.88	6686.56	6653	5843	5063.75	3741.56	6601.22	6290.5	7527.22	5090	4610	6046.67	5091.75	6128.75	3985.83	4775.5	3617.29	4242.33	4145.67	4262.11	4738.33	4569.67	4124	4527.2	5158.44	4324.12	4053.78	4705.57	6892
	3859	7652.33	3351.2	3891.5	4190.11	2914.6	4784.83	4343.14	4089.29	6949.78	3535.75	5516.67	3390.2	6217.86	4159.83	3107.17	7645.8	6870.56	5202.56	4746.78	6428.88	6281	7026.67	5800.67	5003.5	3547.44	6270	6038	7420.56	4833.67	4325.17	5459	5061.62	6163.88	3759	4475.75	3548.57	3984.11	3916.33	4187.33	4742.5	4290.33	4285.11	4465.4	4751.22	4018.25	4037.67	4690.86	7022.67
	3688.8	7205.67	3175	3716.33	3931.56	2862	4951.5	4335.57	3872	6925.11	3378.12	5217.67	3354.8	5995.71	3918.5	2960.17	7763.4	6948.67	4959.11	4444.89	6054.12	5841.33	7321	5677	4513.25	3393.67	5881.67	5858	7164.11	4667	4342.67	5165	4909.62	5977.75	3593.33	4684.5	3313	3866.89	3812.67	4015.67	4932.33	3920.11	4255.67	4129.6	4719.89	3989.5	3846.78	4716.71	6590.44
	3432.2	6856	3165.2	3716.83	3886	2923.2	4739.33	3982.43	3917.43	6967.44	3329.25	5064.67	3497.6	5757.71	3686	2885.83	7357.6	6629.44	5028.44	4210.89	5833.12	5791.67	7338	5284	4581.5	3183.33	5610.33	5765	6937.89	4508.17	4381.67	5012.33	5057.75	5718.75	3506.83	4536	3162.14	3890.44	3538.33	3859.33	5155.33	3745.89	4168.89	3993	4345.11	3923.62	3935.22	5057.86	5956.22
	3339.4	6499.67	3127	3554.17	3701.78	2867.4	4640	3740.43	3810.43	6852.89	3275.62	4886.33	3454.2	5387.57	3781	2918.83	7462.2	6395.33	5080.33	4076.78	5657.25	5545	7294.33	5164.33	4253.25	3228.44	5620.56	5606.75	6692.11	4130.33	4481.33	4929	5078.12	5836.25	3442	4299.5	3056.86	3698.22	3799	3967.78	5096	3723	4377.89	3731.8	4238.33	3871	3952	5226.71	5630.33
	3054.2	6387.17	2960.8	3574	3549.67	2882.8	4494.83	3659.29	3903.71	6677.44	3155.38	4782.33	3412.6	5199.14	3659	2907.67	7595.8	6368.78	5074	3953.11	5620.88	5471	7351	4975.33	4500.75	3156.44	5562.11	5607.25	6297.56	4287.5	4532.5	4807	5179.75	5644	3408.83	4450.25	2986.86	3747.11	4100	4090.67	5131	3863.44	4518.89	3784.4	4359.22	3954.38	4043.44	5410.14	5346.56
	3078.2	6395	3075.4	3504.17	3501.33	3037.4	4254	3598.86	3850.57	6321.33	3250.88	4647.67	3403.2	5008	3596	3043.33	7857.2	6311.56	5265.33	3964.11	5650.62	5681.44	7399.67	5232	4485.25	3106.89	5268	5756.5	6152.11	4148.67	4652.83	4769.33	5238.5	5524.38	3570.33	4298	3088.71	3855.22	4187.67	4145.22	4991	3820.89	4620.33	3707.8	4341.67	4051.88	3975	5343.14	5223.22
	3107	6637.83	3178	3514.83	3463.11	3011	4374.33	3512.71	4044	6038.11	3608.12	4861.5	3593	4830.29	3739.33	2984	7579.8	6042.78	5444.78	3939.78	5861.75	5662	7135.67	5296.33	4704.75	3146.33	5083.78	6572.5	5850.67	4040	4765.67	5179	5457.88	5478.62	3635.17	4436	3214.29	3790.56	4049.33	4447.78	4846.83	4127.56	4758.67	4018.4	4235.33	4175.12	4116.67	5430.57	5330.33
	3130.8	6588.17	3102.4	3491.67	3368.44	3301.8	4493.17	3458.71	4168.29	6205	3942.62	5005.5	3743.8	5015.57	3738.5	3074.67	7956.6	5820.22	5658.33	4143.33	5952.62	5715.89	7481.33	5530	5050.5	3248.11	4915.11	7152.25	5909.78	4111.5	4920	5507.67	5481	5499.88	3856.5	4559	3361.86	3952.22	4744.33	4926.78	4990.17	4415.11	4767.33	4395.4	4349.44	4262.25	4077.11	5357.14	5312.89
	3223.2	6770.33	3239.8	3615.67	3579	3469	4738.83	3552.29	4401.86	6457.11	4153.38	5188.83	3843.2	5081.57	3962.67	3303.33	8113	5888.11	5530.67	4498.78	6167.75	5953.44	7818.33	5637.33	5109.5	3476	4799.11	7809	5950.11	4239.33	5033.17	5966.67	5697.12	5946.75	4029.33	4693	3491.43	4133.33	5163.33	5158	5047.67	4819.78	4746.22	4792.6	4681.33	4637.12	4424.11	5294	5572.44
	3302.4	6264.83	3047	3908.67	3632.89	3420.2	5175.33	3635.43	4532.71	6611.11	4530.62	5504.5	3743.8	5284.57	4304.5	3575.33	8771	6099.11	5932.44	4670.33	6538.88	6233.89	8136.33	6225	5760.25	3595.11	4953.11	8824.75	6185.89	4716.33	5244.33	6453	6279.25	5955.88	4421	5198.75	3912.14	4471.56	5653.33	5539.56	4947.33	5362.33	4568.67	5199.6	5126.22	4916.38	4364.33	5076.57	5882.67
	3675.8	5618.83	3214.2	3948.17	3925	3704.6	5359.67	3945.71	4648.86	6690.11	4598.88	6106.5	4037.6	5525.43	4587.83	3646.33	8900	6555	6270.33	5387.11	7167	6775.56	8859.33	6475	5906.25	3785.44	5191.56	9937	6683.56	5140.17	5300.83	7358.33	6680.25	6183	4564.17	5444	4270.71	4879.11	6183.67	6013	5259.33	5776.56	4368	5755.8	5382.56	5028.5	4727.11	4711	5858.11
	3453	5452.67	3028.4	4138.17	4100	3808.2	5542.17	4009.14	4773.86	6851.56	4883	6367.33	4138.4	5577.71	4964.5	4067	9239.6	6704.78	6575.67	5671.44	7577.75	7025.22	8897.67	6446.67	6294.5	3775.89	5247.44	10755.8	7033.67	5731.5	5527.17	7756.67	7333	6701.12	4685.83	5756.75	4615.43	5332.22	6234.67	6504.67	5556.33	6056.22	4181	6183.6	5505.44	5228.62	4889.44	4733	6003.89
	3811.2	5379.33	3237.6	3967.17	4282.33	3899	5780.17	4069.86	4814.57	6601.44	5065.62	6308.83	3961	5649.86	5572.67	4199.17	9144.4	6901.56	6865.44	6090.33	7675.25	7265	8674.67	6688.33	6654	3978.22	5598.22	11216.8	6977.11	6094.17	5838.83	8487.33	7581.88	7022.12	4859.83	6024	5129.71	5423.11	6706.67	6869.56	5978	6612.56	3977.11	6348.6	5927.89	5414.25	5202.33	4692	6067.78
	4028.2	5407	3104.6	4330.83	4389.56	3927.2	5744.83	4154.14	4733.29	6716.11	5228.75	6706.5	3915.4	5695.14	5791.83	4019.33	9298.4	6627.44	6585.44	6313.56	7773.38	7506.11	8243.33	6741	6719.25	4140.22	5926.33	11839.2	7132.33	6769.67	5540.67	8609	7620	7510.38	4960	5962	5323.43	5842.22	6551.67	7169.11	5900.5	6867.22	4191.89	6520.4	6060.78	5428.12	5122.22	4575	6457.33
	4021.8	5272.5	3116	4345.67	4395.56	4086.4	5747.33	4214.43	5062.29	6255.56	5411.62	6809.17	3871.4	5735	6004.5	4085.67	9192.8	6779.78	6892.33	6415.78	7734.88	7534.67	8118	6658.67	7224.5	4173.67	6445.11	12409	7279.56	7144.33	5963	9082.67	7545.62	7381	5017.5	5927.75	5339.71	6351.78	7253.67	7163.78	5983.17	7071.78	4188	6921.2	6403.78	5660.88	5377.56	4613.43	6626.78
	4354.4	5370.33	3118.6	4225	4462.56	4140	5700.17	4136.86	4996.29	6298.11	5333.5	6874.33	3830.6	5727.14	5980.67	3955.33	9091.4	6658.11	6651.22	6559.56	7800.5	7717.22	7758	6677	7411	4174.11	6514.89	11912.2	7457.67	7581.67	6109.33	9400.67	7599.12	7442	5057.33	5982.5	5345.14	6237.44	7050.67	7135.89	6002.17	7266.11	4175.89	6625.4	6549.44	5550.62	5337.67	4793.86	6806
	4409	5383.67	3069.4	4514.67	4498.56	3781.6	5593.67	4280	5008.14	5954.11	5204.5	6860.5	3623.2	5695.43	6166.83	3852.17	9213.6	6650.56	6650.33	6501.67	7752.88	7563.22	7676.67	6273.33	7002.75	4203	6510.11	12231.2	7583	7527.17	5890.5	9674.67	7293	7400.12	4954	6039	5409.43	5935.78	6664	6879.22	5891.5	7390	4288.67	6583.2	6655.78	5656.12	5340	4843.43	7043.56
	4611.8	5548.17	2940.2	4301	4492.22	3919.6	5494	4245.71	5055.86	5808.44	4880.25	6733.83	3579.6	6004.86	6127	3765.17	9239.2	6450.67	6748.78	6354.33	7851.88	7811.33	7138.33	5958.67	6833.25	4144	6525.67	10961	7535.56	7453.33	5701.83	8572.33	7066.62	7456.38	5172.33	5821.5	5229.14	5890.67	6609	6662.06	5587.5	7297	4204.67	6493.2	6585.78	5415.88	5219.11	5013.57	7469.11
	4438.2	5422.17	2816.6	4401.67	4435.44	3755.4	5265.33	4162	5214.57	5578	4377.88	6289.5	3537.8	5627.14	6233.67	3533.67	8938.4	6293.22	6328	6139.67	7524	7551.78	7084	5924.67	6293.5	4113.56	6575.33	10377	7441.33	6795.5	5852.83	8358.67	6866.31	6803.75	4846.5	5537.5	5013.14	5889.33	6524	6449.67	5209.67	7084.22	4166.11	6061.4	6464.11	5350.88	5111.33	4799.86	7476.33
	4134	5193.17	2934.2	4242	4330.89	3401	5256.17	4190.43	5113.71	5263.11	4279	5957.17	3372.2	5815.29	5970.17	3389.33	8017	5982.67	6172.33	5945.67	7014.62	7407	6630.67	5257.33	6351	3858.78	6464.56	9419.5	7279.56	6244	5567	7872.33	6443.25	6495.25	4901.17	5534.75	4601.71	5522	5831	5819.89	5240.33	6637.89	4039.11	5633	6043.44	5041	5026.11	4823.14	7442.22
	4036.8	4961.33	2907.2	4325.33	4297	3334.6	4904	4071.71	4971	5286.78	3836	5725.17	3164.6	5886.43	5803.33	3462.17	7611.4	5698.44	5533.89	5676.11	6619.62	6809.44	6375.33	5172	6001.25	3833	6126.67	8593	7131.78	5597.5	5510.5	7225.67	5955.25	6163.25	4884.5	5241.25	4509.71	5339.11	6027	5652.78	4939	6073.22	3967.22	5326.2	5844.56	4775	4837.44	5048.57	7312
	3958.6	4898.67	3008	4028.17	4291.11	3148.6	4475.33	4011.14	4556.29	5108.44	3451.12	5136.67	3176.2	5860.43	5612	3234.83	7242.2	5712.83	5407.11	5408.78	6245.5	6527.11	6265.33	5089.67	5721.75	3837.67	5673.11	7618.75	6466.11	5304.67	5291.5	6610.67	5573.5	5783.38	4513.5	4960.5	4207.43	5102.67	5413.33	5292.56	4952.67	5705.78	3841	5176.2	5646.33	4601	4618.67	4920.14	7071.78
	3716.6	4884.83	2860	3939.83	4049.44	3167.4	4395.17	3813.29	4164.86	4918.56	3458.62	4965.17	3247.2	5546.57	5505.5	3160.67	6766.4	5268.44	4930.56	5350.56	5874	6223.56	5787.33	4522.67	5460	3797	5243	7063.25	5910.89	5130.33	4963	6006.67	5121.62	5541.5	4311.5	4532.5	3827	4591.11	4827	4808.89	5133.33	5208.56	3906.67	4778.8	5185.67	4313.38	4387.22	4968.86	6958.56
	3720.4	4517.33	2856	3715	4024.89	3052.6	3962.5	3881.29	3751.86	4919	3006.38	4735.83	2972	5139.86	5322.5	3106	6401	5320	4693.67	4879.67	5650.12	5707.89	5534.67	4273.67	5087.5	3589.22	4710.44	7864	5379.44	4421.67	4528.5	5337	4691	4996.38	4049.33	4295	3755.14	4339.78	4638.67	4565.67	5001.33	4717.56	3809.11	4592.8	5033.22	4369.25	4084.22	5030.71	6634.33
	3460.4	4299.67	2768.6	3687.33	3828.11	2834.6	4032.67	3600.14	3538.57	4563	2944.75	4512.17	3702.6	4910	4884.83	3018.33	6432.4	5134	4567.67	4485.33	5303.88	5152.33	5485.33	4097	4571.75	3354.89	4566.56	6003.75	4661.89	4170.83	4357.33	4628.33	4323.38	4702	3748.67	4054.25	3344.71	4057.33	4184.67	4088.44	5197.5	4243.11	3938.22	4394.8	4466.56	4137.88	3849.22	4878.29	6263.78
	3331.8	4161	2738.6	3440.83	3563.67	2920	3502.83	3542	3510.43	4512.11	2969.75	4290.5	3030.6	4538.57	4708.67	2855	6000.8	4893.11	4285.33	4172.89	5246.38	4981	5417.67	3922.33	4402	3337.67	4174.44	5140.75	4433.67	3816.17	4131.5	4380.67	4321	4391.62	3402.83	3949.5	3121.86	3771.44	4248.67	3859	5153.17	4060.33	4045.11	4219	4512.22	4026.75	3616.33	4779.14	5960.89
	3330.6	4238.17	2654.6	3491.67	3282.56	2829	3433.83	3336.86	3493.71	4430.22	2952.25	4185.33	3103	4411.57	4499.5	2955.67	5751.2	4865.56	4178	4003.67	5017.62	4740.44	5437.33	3780.33	4088.5	3231.78	3983.22	5012.25	4216.67	3728.83	4116.33	4089	4118.12	4139.88	3274.83	3724	2976	3496.89	4013.67	3772.22	5063.5	3911.89	4157.78	3879.2	4342.22	4084.88	3679.56	4539.57	5420.89
	3166	4407.83	2792.2	3266.17	3274.44	2750	3422.67	3149.43	3564.71	4203.22	3102.19	3917.33	3032	4040.14	4433.83	2828.67	5219.6	4765.33	4204	3784.56	4645.62	4633.11	5339	3749.33	4098.25	3268.89	3837.56	4670.25	4188	3690.83	4362.33	3989.33	4059.88	4247.25	3328.17	3787.5	2938.71	3418.11	4074.67	3901.78	5055	3799.67	4141.22	3849.6	4277.33	4448.88	3608.67	4574	4917.44
	2884.8	4251.83	2619.4	3079	3173.67	2753.2	3286.17	3120.43	3493.29	4347.44	3035.25	3982.33	3120.2	4033.29	4367.33	2947.5	5351	4609.33	4260.67	3878.44	4594.25	4451.78	5459	3780	4091.25	3083.22	3620.22	4586.25	4271.44	3511.5	4435.33	4177.67	4061.12	4028.62	3139.17	3892	2787.71	3357	4172.67	3882.22	4980.17	4040.11	4284.22	3764	4185.22	3931	3641.11	4631.57	4719.89
	2903.8	4528.83	2788	3130.5	3122.56	2816.4	3225.17	3210.14	3324.14	4235.67	3243	4160.33	3142	3859	4419.33	2912.5	5480.4	4572.11	4435.89	3714.11	4702.88	4398.44	5842	3979	4053.75	3032.89	3590.33	4583	4355.22	3567	4660.83	4037.33	4229.12	4017.25	3189.33	3982.25	2897.29	3149.33	4416.67	4002	5005.17	4187.67	4421.22	3948.8	4259.89	4080.5	3651.22	4603	4628
	2947	4508.67	2837.4	3207	3269.39	2798.2	3319.5	3165.57	3282.14	4589.11	3401.12	4418.5	3257.8	4004	4389.5	3026.17	5529.6	4657.33	4476.22	3767.33	4792.38	4329.22	5709.67	3986.67	4012.5	3138.44	3665.44	4757.75	4635.89	3395.17	4932	4167.67	4202.12	4135	3086.67	4299.25	3002.14	3224.78	4748.33	4267.67	5037.17	4358.56	4262.11	3908.2	4183.33	4167.62	3782.78	4633	4655.33
	2797.6	4163.83	2689.4	3313.33	3214.67	2999.4	3497.5	3274.86	3426.14	4692.56	3729.5	4666.5	3225	4181.57	4327.83	3070.5	5871.2	4635.44	4730.78	3852.44	4990	4714	6033	4297.33	4258.5	3073.11	3917	5061.5	4659.22	3521.17	5007	4427.67	4419.12	4568.62	3320.5	4110.75	3093.43	3317.22	5027	4354.78	5186.33	4784.78	4196.11	3927.6	4335	4330.38	3813.44	4734.86	4758.89
	2996.6	3916.67	2830	3415.5	3370.11	3285.2	3826.67	3309	3509.29	4942.44	4114	5002.5	3136.8	4491.43	4558.17	3264.33	6215.2	4890.89	4787.67	4181.78	5382.12	4963.44	6225.67	4396.33	4357	3201.89	4149.33	5873.75	4944.78	3584.67	4952.33	4975.33	4612.62	4860.38	3368	4193.75	3352.57	3616.11	5255.67	4466.56	5148.17	5093.33	4361.56	4566.4	4459.67	4514.88	3938.56	4699.29	4803.78
	3181.4	3666	2796.6	3394.33	3303.56	3083.8	3970	3322.71	3763	5384.11	4403	5191.17	3383.6	4583	4616.5	3282.33	6682	5048.78	5013.89	4655	5788.38	5530.44	6151	4463.33	4482.5	3262.78	4435.56	6770.5	5268.33	3868.83	5063	6147	5281.62	5442.38	3450.33	4691.75	3612.57	3860.89	5615	4920.56	5279	5513.78	4117	4944.2	4909.33	4699.5	4063.33	4654.57	4990.44
	3127.4	3569.67	2817.4	3654.33	3542.22	3317	4372.17	3533.57	3980.29	5608.67	4530.12	5723.5	3329.4	4891.71	4866.33	3355.67	6958.6	5226.33	5476.78	4771.78	6281.5	5996.78	6712	4883.67	4910.5	3333.78	4879.22	7947.25	5817.89	4276.17	5183	6901	5593.88	6105.12	3681.83	4888.5	4122.29	3935.89	6020.67	5281.11	5431.33	5880.89	4231.33	5307	5194	4846.88	4220	4557.29	4969.22
	3460	3665.33	3134.4	3763.83	3687.56	3326.8	4580.17	3680	4326.86	5637.67	4888.62	5857	3469	4902.86	4974.17	3341.83	7146.6	5461	5492.44	4783.67	6490.5	6538.11	6962.67	5103.67	5073.5	3479	5717.78	9311	6159	4476.67	5114	7862	6088.62	6471.88	3694.33	5385	4612.71	4318.89	6417.33	5766.89	5554.83	6456.44	4219	5789.4	5402	5067	4497	4509.29	5239.89
	3765.4	3598.17	2737.8	3762.5	3733.11	3569.2	4733.17	3965.14	4601.86	5783.67	5206.75	6140.67	3406.8	5145.71	5243.5	3555.5	7224.4	5604.89	5606.33	4984.22	6947.25	6772.44	6906	5655.33	5502.25	3609.22	5723.67	9938.25	6501.56	5090.5	5288.33	8574	6388.5	6831.38	4133.83	5178.75	5011	4763.39	6506.67	6129.44	5597	6841.78	4034.67	6220	5844.44	5173.88	4628.78	4433.71	5381.89
	4140.4	3661.17	2968.8	3972.83	4133.11	3493.2	4916.67	4008.14	4896.57	5850.22	5231.12	6341.83	3219.8	5322.57	5613.17	3465.17	7163.8	5619.56	5620.11	5041.11	7376.12	7154.33	6876.67	5747.33	5538.75	3776.22	6101.11	10527.8	6829.78	5461	5364.83	9584	6636.62	7399.62	4229.83	5461.75	5191.71	4780.56	6855.33	6437.56	5734.67	7104.78	4023.11	6507.2	6078.44	5388.25	4771	4225.86	5545.78
	4207.8	3771.17	2963.2	4082.17	4108.56	3662.4	4983.67	4349.14	4835.14	6798.89	5045.75	6350	3295.8	5545.29	5847.83	3593.17	7157	5656.11	5551	5136.33	7355.88	7201	6787.33	5497.33	5712	3777	6350.11	11212.2	7203.11	5638	5402.83	9569.33	6608.88	7469.12	4465.5	5583.25	5557.14	4965.33	7057.67	6477	5855.33	7243	4080.33	6490.2	6309.44	5389.88	4870.22	4252	5744.11
	4290.2	3566.67	2951	4059.83	4162.22	3557.4	5315.5	4383.71	4748.57	5859.89	4782.62	6206.33	3241.8	5810.14	6138	3388	7150.8	5685.22	5759.44	4891.44	7303.25	7510.11	6934.67	5781.67	5789.75	3858	7023.89	11633.5	7400.78	6026.83	5439.33	9549.33	6801	7708.5	4504	5868.25	5309.71	5310.56	7023.67	6508	5532.67	7260.78	3985	6575.4	6403.56	5298.25	4929.78	4322.29	5841.78
[truncated: 62 more columns]

## Sheet: Raw Time
Time	ZT	ExT
15.3333	13.3333	19.3333
16.3333	14.3333	20.3333
17.3333	15.3333	21.3333
18.3333	16.3333	22.3333
19.3333	17.3333	23.3333
20.3333	18.3333	0.333333
21.3333	19.3333	1.33333
22.3333	20.3333	2.33333
23.3333	21.3333	3.33333
24.3333	22.3333	4.33333
25.3333	23.3333	5.33333
26.3333	0.333333	6.33333
27.3333	1.33333	7.33333
28.3333	2.33333	8.33333
29.3333	3.33333	9.33333
30.3333	4.33333	10.3333
31.3333	5.33333	11.3333
32.3333	6.33333	12.3333
33.3333	7.33333	13.3333
34.3333	8.33333	14.3333
35.3333	9.33333	15.3333
36.3333	10.3333	16.3333
37.3333	11.3333	17.3333
38.3333	12.3333	18.3333
39.3333	13.3333	19.3333
40.3333	14.3333	20.3333
41.3333	15.3333	21.3333
42.3333	16.3333	22.3333
43.3333	17.3333	23.3333
44.3333	18.3333	0.333333
45.3333	19.3333	1.33333
46.3333	20.3333	2.33333
47.3333	21.3333	3.33333
48.3333	22.3333	4.33333
49.3333	23.3333	5.33333
50.3333	0.333333	6.33333
51.3333	1.33333	7.33333
52.3333	2.33333	8.33333
53.3333	3.33333	9.33333
54.3333	4.33333	10.3333
55.3333	5.33333	11.3333
56.3333	6.33333	12.3333
57.3333	7.33333	13.3333
58.3333	8.33333	14.3333
59.3333	9.33333	15.3333
60.3333	10.3333	16.3333
61.3333	11.3333	17.3333
62.3333	12.3333	18.3333
63.3333	13.3333	19.3333
64.3333	14.3333	20.3333
65.3333	15.3333	21.3333
66.3333	16.3333	22.3333
67.3333	17.3333	23.3333
68.3333	18.3333	0.333333
69.3333	19.3333	1.33333
70.3333	20.3333	2.33333
71.3333	21.3333	3.33333
72.3333	22.3333	4.33333
73.3333	23.3333	5.33333
74.3333	0.333333	6.33333
75.3333	1.33333	7.33333
76.3333	2.33333	8.33333
77.3333	3.33333	9.33333
78.3333	4.33333	10.3333
79.3333	5.33333	11.3333
80.3333	6.33333	12.3333
81.3333	7.33333	13.3333
82.3333	8.33333	14.3333
83.3333	9.33333	15.3333
84.3333	10.3333	16.3333
85.3333	11.3333	17.3333
86.3333	12.3333	18.3333
87.3333	13.3333	19.3333
88.3333	14.3333	20.3333
89.3333	15.3333	21.3333
90.3333	16.3333	22.3333
91.3333	17.3333	23.3333
92.3333	18.3333	0.333333
93.3333	19.3333	1.33333
94.3333	20.3333	2.33333
95.3333	21.3333	3.33333
96.3333	22.3333	4.33333
97.3333	23.3333	5.33333
98.3333	0.333333	6.33333
99.3333	1.33333	7.33333
100.333	2.33333	8.33333
101.333	3.33333	9.33333
102.333	4.33333	10.3333
103.333	5.33333	11.3333
104.333	6.33333	12.3333
105.333	7.33333	13.3333
106.333	8.33333	14.3333
107.333	9.33333	15.3333
108.333	10.3333	16.3333
109.333	11.3333	17.3333
110.333	12.3333	18.3333
111.333	13.3333	19.3333
112.333	14.3333	20.3333
113.333	15.3333	21.3333
114.333	16.3333	22.3333
115.333	17.3333	23.3333
116.333	18.3333	0.333333
117.333	19.3333	1.33333
118.333	20.3333	2.33333
119.333	21.3333	3.33333
120.333	22.3333	4.33333
121.333	23.3333	5.33333
122.333	0.333333	6.33333
123.333	1.33333	7.33333
124.333	2.33333	8.33333
125.333	3.33333	9.33333
126.333	4.33333	10.3333
127.333	5.33333	11.3333
128.333	6.33333	12.3333
129.333	7.33333	13.3333
130.333	8.33333	14.3333
131.333	9.33333	15.3333
132.333	10.3333	16.3333
133.333	11.3333	17.3333
134.333	12.3333	18.3333
135.333	13.3333	19.3333
136.333	14.3333	20.3333
137.333	15.3333	21.3333
138.333	16.3333	22.3333
139.333	17.3333	23.3333
140.333	18.3333	0.333333
141.333	19.3333	1.33333
142.333	20.3333	2.33333
143.333	21.3333	3.33333
144.333	22.3333	4.33333
145.333	23.3333	5.33333
146.333	0.333333	6.33333
147.333	1.33333	7.33333
148.333	2.33333	8.33333
149.333	3.33333	9.33333
150.333	4.33333	10.3333
151.333	5.33333	11.3333
152.333	6.33333	12.3333
153.333	7.33333	13.3333
154.333	8.33333	14.3333
155.333	9.33333	15.3333
156.333	10.3333	16.3333
157.333	11.3333	17.3333
158.333	12.3333	18.3333
159.333	13.3333	19.3333
160.333	14.3333	20.3333
161.333	15.3333	21.3333
162.333	16.3333	22.3333
163.333	17.3333	23.3333
164.333	18.3333	0.333333
165.333	19.3333	1.33333
166.333	20.3333	2.33333
167.333	21.3333	3.33333
168.333	22.3333	4.33333
169.333	23.3333	5.33333
170.333	0.333333	6.33333
171.333	1.33333	7.33333
172.333	2.33333	8.33333
173.333	3.33333	9.33333
174.333	4.33333	10.3333
175.333	5.33333	11.3333
176.333	6.33333	12.3333
177.333	7.33333	13.3333
178.333	8.33333	14.3333
179.333	9.33333	15.3333
180.333	10.3333	16.3333
181.333	11.3333	17.3333
182.333	12.3333	18.3333

## Sheet: Smoothed Data
Cell:	1	2	3	4	5	6	7	8	9	10	11	12	13	14	15	16	17	18	19	20	21	23	24	25	26	27	28	29	30	31	32	33	34	35	36	37	38	39	40	41	42	43	44	45	46	47	48	49	50
	3338.97	7172.37	5266.55	13191.5	10700.5	9049.57	9386.6	14935.4	3822.85	13788.5	4879.81	15194.6	5337.98	10721.8	20317.4	13371.8	18598.5	19820.8	18067.4	15581.5	16732.9	16645.8	18280.7	20536.6	10999.1	13254.2	9990.32	21321.6	21663.9	25422.6	15716.1	18196.5	23329.5	20683	13553.9	22630.9	10207.9	17671.3	10928	11649.7	9098.83	9362.71	5694.63	17566	17689.1	13078	14167.5	4791.43	11134.8
	3335.96	7153.51	5265.94	13170.3	10675.8	9024.64	9371.42	14902.6	3817.4	13752.1	4874.67	15141.8	5331.33	10687.1	20266.4	13336.4	18557.8	19762.5	18011.2	15529.4	16684.6	16597.6	18220	20472	10975	13223.4	9970.64	21263.8	21617.1	25332.5	15668.9	18141.3	23261.2	20609.5	13519.3	22541.1	10169.4	17611.5	10895.4	11610.8	9072.57	9339.1	5682.77	17505.8	17632.4	13035.4	14126	4788.22	11101.4
	3332.95	7134.7	5265.33	13149.2	10651.2	8999.78	9356.26	14869.8	3811.95	13715.9	4869.54	15089.2	5324.7	10652.5	20215.6	13301	18517.2	19704.3	17955.1	15477.5	16636.4	16549.5	18159.4	20407.7	10950.9	13192.6	9951	21206.2	21570.5	25242.7	15621.9	18086.3	23193.1	20536.2	13484.9	22451.7	10131.1	17551.9	10863	11572.1	9046.39	9315.55	5670.93	17445.8	17575.9	12992.9	14084.6	4785.01	11068.2
	3329.94	7115.94	5264.72	13128	10626.6	8974.99	9341.12	14837.2	3806.51	13679.7	4864.41	15036.8	5318.07	10618	20164.9	13265.7	18476.8	19646.3	17899.2	15425.8	16588.4	16501.5	18099.1	20343.6	10926.8	13161.9	9931.4	21148.7	21524	25153.3	15574.9	18031.5	23125.1	20463.1	13450.5	22362.7	10092.9	17492.5	10830.7	11533.5	9020.28	9292.06	5659.12	17386	17519.5	12950.6	14043.4	4781.8	11035.1
	3326.93	7097.23	5264.11	13107	10602.1	8950.26	9326.01	14804.5	3801.08	13643.7	4859.28	14984.6	5311.46	10583.7	20114.3	13230.6	18436.4	19588.5	17843.4	15374.2	16540.5	16453.7	18039	20279.7	10902.8	13131.3	9911.84	21091.3	21477.6	25064.1	15528.2	17976.8	23057.4	20390.4	13416.3	22274	10054.8	17433.3	10798.4	11495	8994.24	9268.63	5647.33	17326.4	17463.3	12908.4	14002.2	4778.6	11002
	3323.93	7078.57	5263.49	13085.9	10577.6	8925.6	9310.92	14772	3795.66	13607.7	4854.17	14932.5	5304.85	10549.4	20063.8	13195.5	18396.1	19530.8	17787.9	15322.8	16492.8	16406	17979.1	20216	10878.9	13100.7	9892.31	21034.1	21431.3	24975.3	15481.5	17922.3	22989.9	20317.9	13382.1	22185.7	10016.9	17374.2	10766.3	11456.7	8968.28	9245.26	5635.57	17267	17407.3	12866.3	13961.2	4775.39	10969.1
	3320.93	7059.95	5262.88	13064.9	10553.2	8901.01	9295.85	14739.5	3790.25	13571.8	4849.05	14880.6	5298.25	10515.3	20013.5	13160.5	18355.8	19473.3	17732.5	15271.5	16445.1	16358.4	17919.3	20152.5	10854.9	13070.2	9872.82	20977	21385	24886.7	15435	17868	22922.6	20245.6	13348	22097.7	9979.19	17315.4	10734.2	11418.5	8942.39	9221.94	5623.83	17207.8	17351.5	12824.4	13920.3	4772.19	10936.3
	3317.93	7041.39	5262.26	13043.9	10528.8	8876.49	9280.8	14707.1	3784.84	13536	4843.94	14828.9	5291.65	10481.2	19963.2	13125.6	18315.7	19415.9	17677.3	15220.5	16397.6	16311	17859.8	20089.1	10831.1	13039.8	9853.37	20920.1	21338.9	24798.5	15388.7	17813.8	22855.4	20173.6	13314	22010	9941.58	17256.8	10702.2	11380.4	8916.58	9198.69	5612.12	17148.8	17295.9	12782.6	13879.5	4768.99	10903.5
	3314.94	7022.87	5261.64	13022.9	10504.5	8852.04	9265.78	14674.8	3779.44	13500.3	4838.84	14777.4	5285.06	10447.3	19913.1	13090.8	18275.6	19358.7	17622.2	15169.6	16350.3	16263.7	17800.5	20026	10807.3	13009.4	9833.95	20863.4	21292.8	24710.6	15342.4	17759.8	22788.5	20101.8	13280.1	21922.7	9904.11	17198.4	10670.4	11342.4	8890.84	9175.49	5600.43	17090.1	17240.4	12740.9	13838.9	4765.79	10870.9
	3311.95	7004.4	5261.02	13002	10480.3	8827.65	9250.78	14642.5	3774.05	13464.7	4833.74	14726.1	5278.49	10413.4	19863.1	13056.1	18235.6	19301.7	17567.3	15118.8	16303.1	16216.6	17741.3	19963.1	10783.6	12979.1	9814.56	20806.8	21246.9	24622.9	15296.3	17705.9	22721.7	20030.3	13246.3	21835.8	9866.78	17140.1	10638.6	11304.6	8865.18	9152.35	5588.77	17031.5	17185.1	12699.4	13798.3	4762.59	10838.4
	3308.96	6985.97	5260.4	12981.1	10456.1	8803.33	9235.8	14610.3	3768.66	13429.2	4828.65	14674.9	5271.91	10379.7	19813.2	13021.4	18195.7	19244.9	17512.6	15068.3	16256	16169.6	17682.4	19900.3	10759.9	12948.9	9795.22	20750.3	21201	24535.6	15250.4	17652.2	22655.1	19959.1	13212.5	21749.1	9829.59	17082.1	10606.9	11266.9	8839.58	9129.27	5577.14	16973.1	17130	12658	13757.9	4759.39	10805.9
	3305.97	6967.59	5259.77	12960.2	10431.9	8779.07	9220.85	14578.1	3763.29	13393.8	4823.56	14623.9	5265.35	10346.1	19763.4	12986.9	18155.9	19188.1	17458	15017.9	16209	16122.7	17623.6	19837.8	10736.2	12918.7	9775.9	20694	21155.2	24448.6	15204.5	17598.7	22588.7	19888	13178.8	21662.8	9792.54	17024.3	10575.3	11229.3	8814.06	9106.24	5565.53	16914.9	17075	12616.7	13717.5	4756.19	10773.6
	3302.99	6949.26	5259.14	12939.3	10407.9	8754.88	9205.91	14546.1	3757.92	13358.4	4818.47	14573.1	5258.79	10312.6	19713.8	12952.4	18116.1	19131.6	17403.6	14967.6	16162.2	16075.9	17565	19775.4	10712.6	12888.6	9756.63	20637.8	21109.5	24361.9	15158.9	17545.3	22522.5	19817.3	13145.2	21576.9	9755.63	16966.6	10543.8	11191.8	8788.61	9083.28	5553.95	16856.8	17020.2	12575.6	13677.3	4752.99	10741.3
	3300.01	6930.98	5258.51	12918.5	10383.8	8730.76	9190.99	14514	3752.56	13323.2	4813.4	14522.5	5252.25	10279.2	19664.2	12918	18076.5	19075.2	17349.4	14917.5	16115.5	16029.3	17506.6	19713.2	10689.1	12858.6	9737.38	20581.8	21063.9	24275.4	15113.3	17492	22456.4	19746.7	13111.7	21491.3	9718.86	16909.1	10512.4	11154.5	8763.23	9060.37	5542.39	16799	16965.6	12534.6	13637.2	4749.79	10709.1
	3297.03	6912.74	5257.87	12897.7	10359.8	8706.7	9176.1	14482.1	3747.21	13288	4808.32	14472	5245.7	10245.9	19614.7	12883.7	18036.9	19018.9	17295.3	14867.6	16068.9	15982.8	17448.5	19651.2	10665.6	12828.6	9718.17	20525.9	21018.4	24189.3	15067.9	17439	22390.5	19676.5	13078.3	21406	9682.22	16851.9	10481.1	11117.2	8737.92	9037.51	5530.86	16741.4	16911.2	12493.8	13597.2	4746.6	10677.1
	3294.06	6894.54	5257.23	12876.9	10335.9	8682.71	9161.22	14450.2	3741.86	13252.9	4803.25	14421.7	5239.17	10212.7	19565.4	12849.5	17997.3	18962.8	17241.3	14817.9	16022.4	15936.4	17390.4	19589.4	10642.1	12798.7	9698.99	20470.1	20972.9	24103.4	15022.6	17386	22324.8	19606.4	13045	21321	9645.73	16794.8	10449.9	11080.1	8712.69	9014.72	5519.36	16683.9	16856.9	12453	13557.3	4743.4	10645.1
	3291.09	6876.39	5256.59	12856.1	10312	8658.79	9146.37	14418.4	3736.52	13217.9	4798.19	14371.6	5232.64	10179.6	19516.1	12815.4	17957.9	18906.9	17187.6	14768.3	15976.1	15890.2	17332.6	19527.8	10618.7	12768.9	9679.84	20414.5	20927.5	24017.8	14977.4	17333.3	22259.3	19536.6	13011.7	21236.3	9609.38	16737.9	10418.7	11043.2	8687.52	8991.98	5507.88	16626.7	16802.8	12412.4	13517.6	4740.2	10613.2
	3288.12	6858.29	5255.93	12835.4	10288.2	8634.93	9131.53	14386.6	3731.2	13183	4793.13	14321.7	5226.12	10146.7	19467	12781.4	17918.5	18851.1	17134	14718.8	15929.9	15844.1	17275	19466.4	10595.4	12739.1	9660.73	20359	20882.2	23932.5	14932.4	17280.7	22194	19467	12978.5	21152	9573.16	16681.2	10387.7	11006.3	8662.43	8969.29	5496.43	16569.6	16748.8	12372	13477.9	4737	10581.5
	3285.15	6840.23	5255.28	12814.7	10264.4	8611.13	9116.71	14354.9	3725.87	13148.1	4788.07	14271.9	5219.61	10113.8	19417.9	12747.4	17879.1	18795.4	17080.5	14669.5	15883.8	15798.1	17217.5	19405.1	10572.1	12709.4	9641.65	20303.6	20837	23847.5	14887.5	17228.2	22128.8	19397.7	12945.4	21068	9537.08	16624.6	10356.7	10969.6	8637.4	8946.67	5485	16512.8	16695	12331.7	13438.4	4733.8	10549.8
	3282.19	6822.22	5254.62	12794	10240.7	8587.4	9101.91	14323.3	3720.56	13113.4	4783.02	14222.3	5213.1	10081	19369	12713.5	17839.9	18739.9	17027.2	14620.4	15837.9	15752.3	17160.3	19344.1	10548.9	12679.7	9622.6	20248.4	20791.9	23762.8	14842.7	17175.9	22063.7	19328.6	12912.4	20984.3	9501.13	16568.3	10325.8	10933	8612.44	8924.09	5473.6	16456.1	16641.4	12291.5	13398.9	4730.6	10518.2
	3279.23	6804.25	5253.95	12773.3	10217	8563.73	9087.13	14291.7	3715.26	13078.7	4777.97	14172.9	5206.6	10048.4	19320.1	12679.7	17800.7	18684.6	16974.1	14571.4	15792	15706.5	17103.2	19283.2	10525.7	12650.1	9603.58	20193.3	20746.8	23678.3	14798	17123.7	21998.9	19259.8	12879.4	20901	9465.32	16512.1	10295	10896.5	8587.56	8901.58	5462.23	16399.6	16587.9	12251.4	13359.6	4727.4	10486.7
	3276.28	6786.32	5253.28	12752.7	10193.4	8540.13	9072.37	14260.2	3709.96	13044	4772.93	14123.7	5200.11	10015.8	19271.4	12646	17761.5	18629.3	16921.1	14522.6	15746.3	15660.9	17046.3	19222.4	10502.5	12620.6	9584.59	20138.3	20701.8	23594.1	14753.5	17071.7	21934.2	19191.1	12846.6	20817.9	9429.65	16456.2	10264.3	10860.1	8562.74	8879.12	5450.89	16343.2	16534.6	12211.5	13320.3	4724.19	10455.3
	3273.32	6768.44	5252.6	12732.1	10169.8	8516.59	9057.62	14228.7	3704.67	13009.5	4767.89	14074.6	5193.62	9983.35	19222.7	12612.4	17722.5	18574.3	16868.2	14473.9	15700.7	15615.5	16989.5	19161.9	10479.4	12591.1	9565.63	20083.5	20656.9	23510.2	14709.1	17019.8	21869.6	19122.7	12813.8	20735.2	9394.11	16400.4	10233.7	10823.8	8537.99	8856.71	5439.57	16287.1	16481.5	12171.7	13281.2	4720.99	10423.9
	3270.37	6750.6	5251.92	12711.4	10146.3	8493.12	9042.9	14197.3	3699.39	12975.1	4762.85	14025.7	5187.14	9950.99	19174.1	12578.8	17683.5	18519.3	16815.5	14425.4	15655.3	15570.1	16933	19101.6	10456.4	12561.7	9546.7	20028.7	20612	23426.6	14664.8	16968.1	21805.3	19054.6	12781.1	20652.7	9358.7	16344.7	10203.2	10787.7	8513.3	8834.36	5428.28	16231.1	16428.5	12132	13242.2	4717.78	10392.7
	3267.43	6732.81	5251.22	12690.9	10122.8	8469.71	9028.19	14166	3694.11	12940.7	4757.82	13976.9	5180.67	9918.73	19125.6	12545.3	17644.5	18464.5	16763	14377	15609.9	15524.9	16876.6	19041.4	10433.4	12532.4	9527.8	19974.2	20567.2	23343.2	14620.7	16916.5	21741.1	18986.6	12748.4	20570.6	9323.43	16289.3	10172.7	10751.6	8488.69	8812.07	5417.02	16175.4	16375.7	12092.5	13203.3	4714.57	10361.6
	3264.48	6715.05	5250.53	12670.3	10099.4	8446.36	9013.49	14134.7	3688.85	12906.4	4752.8	13928.4	5174.2	9886.58	19077.2	12511.9	17605.6	18409.8	16710.6	14328.8	15564.7	15479.8	16820.4	18981.4	10410.4	12503.1	9508.93	19919.7	20522.5	23260.1	14576.6	16865.1	21677	18918.9	12715.9	20488.8	9288.3	16234	10142.4	10715.7	8464.14	8789.83	5405.78	16119.7	16323	12053.1	13164.5	4711.37	10330.5
	3261.54	6697.34	5249.82	12649.7	10076	8423.08	8998.82	14103.4	3683.59	12872.1	4747.78	13879.9	5167.74	9854.53	19028.9	12478.6	17566.8	18355.3	16658.3	14280.8	15519.5	15434.8	16764.4	18921.5	10387.5	12473.8	9490.09	19865.4	20477.8	23177.3	14532.7	16813.8	21613.1	18851.4	12683.4	20407.3	9253.29	16179	10112.1	10679.9	8439.66	8767.64	5394.57	16064.3	16270.5	12013.8	13125.8	4708.15	10299.6
	3258.6	6679.68	5249.11	12629.2	10052.7	8399.86	8984.16	14072.2	3678.34	12838	4742.76	13831.7	5161.28	9822.57	18980.7	12445.3	17528.1	18300.9	16606.2	14232.8	15474.5	15389.9	16708.6	18861.9	10364.6	12444.6	9471.28	19811.1	20433.3	23094.7	14488.9	16762.7	21549.3	18784.2	12651	20326.1	9218.42	16124	10081.9	10644.3	8415.25	8745.51	5383.39	16009.1	16218.1	11974.6	13087.2	4704.94	10268.7
	3255.67	6662.05	5248.38	12608.7	10029.5	8376.7	8969.51	14041.1	3673.09	12803.9	4737.74	13783.6	5154.83	9790.72	18932.5	12412.2	17489.4	18246.7	16554.3	14185.1	15429.6	15345.2	16652.9	18802.4	10341.8	12415.5	9452.49	19757	20388.7	23012.4	14445.3	16711.7	21485.7	18717.1	12618.6	20245.2	9183.68	16069.3	10051.8	10608.7	8390.9	8723.43	5372.23	15954	16165.9	11935.6	13048.7	4701.72	10238
	3252.73	6644.47	5247.65	12588.2	10006.2	8353.61	8954.88	14010	3667.86	12769.9	4732.73	13735.7	5148.39	9758.96	18884.5	12379.1	17450.7	18192.5	16502.4	14137.4	15384.9	15300.6	16597.4	18743.1	10319	12386.4	9433.73	19703.1	20344.3	22930.4	14401.7	16660.8	21422.3	18650.3	12586.4	20164.6	9149.07	16014.8	10021.8	10573.2	8366.62	8701.41	5361.11	15899.1	16113.9	11896.7	13010.3	4698.5	10207.3
	3249.81	6626.93	5246.91	12567.7	9983.05	8330.57	8940.27	13979	3662.63	12735.9	4727.73	13688	5141.95	9727.31	18836.5	12346	17412.1	18138.5	16450.8	14090	15340.2	15256	16542.1	18683.9	10296.3	12357.4	9415	19649.2	20299.9	22848.6	14358.3	16610.1	21359	18583.7	12554.2	20084.3	9114.59	15960.4	9991.82	10537.9	8342.41	8679.44	5350.01	15844.4	16061.9	11858	12972	4695.28	10176.7
	3246.88	6609.43	5246.17	12547.2	9959.92	8307.6	8925.67	13948.1	3657.41	12702.1	4722.73	13640.4	5135.52	9695.75	18788.6	12313.1	17373.6	18084.7	16399.2	14042.6	15295.6	15211.7	16486.9	18625	10273.6	12328.5	9396.3	19595.5	20255.5	22767	14315	16559.5	21295.9	18517.3	12522.1	20004.3	9080.24	15906.2	9961.95	10502.7	8318.26	8657.52	5338.93	15789.8	16010.2	11819.3	12933.7	4692.06	10146.2
	3243.96	6591.97	5245.41	12526.7	9936.84	8284.69	8911.09	13917.2	3652.2	12668.2	4717.73	13593	5129.1	9664.29	18740.7	12280.2	17335.1	18030.9	16347.8	13995.4	15251.2	15167.4	16431.9	18566.1	10251	12299.5	9377.62	19541.8	20211.2	22685.8	14271.8	16509.1	21232.8	18451.2	12490.1	19924.6	9046.03	15852.1	9932.17	10467.6	8294.17	8635.66	5327.89	15735.4	15958.6	11780.8	12895.6	4688.83	10115.8
	3241.04	6574.55	5244.64	12506.3	9913.8	8261.85	8896.52	13886.3	3647	12634.5	4712.73	13545.7	5122.68	9632.93	18693	12247.4	17296.6	17977.3	16296.6	13948.4	15206.9	15123.2	16377.1	18507.5	10228.4	12270.7	9358.98	19488.3	20167	22604.7	14228.8	16458.8	21170	18385.2	12458.1	19845.2	9011.94	15798.3	9902.46	10432.6	8270.15	8613.85	5316.87	15681.2	15907.1	11742.4	12857.6	4685.6	10085.4
	3238.12	6557.17	5243.87	12485.8	9890.82	8239.06	8881.96	13855.5	3641.81	12600.8	4707.74	13498.6	5116.27	9601.66	18645.3	12214.7	17258.3	17923.8	16245.5	13901.5	15162.7	15079.2	16322.5	18449	10205.9	12241.9	9340.35	19434.9	20122.8	22523.9	14185.8	16408.6	21107.3	18319.5	12426.2	19766.1	8977.98	15744.6	9872.84	10397.7	8246.2	8592.09	5305.89	15627.2	15855.8	11704.1	12819.7	4682.37	10055.2
	3235.21	6539.84	5243.08	12465.4	9867.88	8216.34	8867.42	13824.7	3636.62	12567.2	4702.76	13451.7	5109.86	9570.5	18597.7	12182	17219.9	17870.4	16194.5	13854.7	15118.5	15035.3	16268	18390.7	10183.4	12213.1	9321.75	19381.6	20078.7	22443.4	14143	16358.6	21044.7	18254	12394.4	19687.2	8944.15	15691	9843.3	10362.9	8222.31	8570.39	5294.92	15573.3	15804.7	11666	12781.9	4679.13	10025
	3232.3	6522.54	5242.28	12445	9844.98	8193.67	8852.89	13794	3631.44	12533.7	4697.77	13404.9	5103.46	9539.42	18550.2	12149.4	17181.6	17817.2	16143.7	13808.1	15074.5	14991.5	16213.7	18332.6	10160.9	12184.4	9303.18	19328.5	20034.7	22363.1	14100.3	16308.7	20982.3	18188.6	12362.6	19608.7	8910.45	15637.7	9813.83	10328.2	8198.48	8548.74	5283.99	15519.6	15753.7	11628	12744.2	4675.89	9994.97
	3229.39	6505.28	5241.48	12424.6	9822.13	8171.07	8838.38	13763.4	3626.27	12500.2	4692.79	13358.3	5097.06	9508.45	18502.8	12116.9	17143.4	17764.1	16092.9	13761.6	15030.6	14947.8	16159.6	18274.6	10138.5	12155.8	9284.63	19275.4	19990.6	22283.1	14057.7	16258.9	20920	18123.6	12330.9	19530.4	8876.87	15584.5	9784.45	10293.7	8174.72	8527.14	5273.09	15466.1	15702.8	11590.1	12706.6	4672.65	9964.99
	3226.49	6488.07	5240.66	12404.2	9799.33	8148.53	8823.88	13732.8	3621.1	12466.8	4687.81	13311.9	5090.67	9477.57	18455.4	12084.5	17105.2	17711.1	16042.4	13715.3	14986.9	14904.2	16105.6	18216.7	10116.2	12127.2	9266.11	19222.5	19946.7	22203.3	14015.2	16209.3	20857.8	18058.7	12299.3	19452.4	8843.42	15531.5	9755.14	10259.2	8151.02	8505.59	5262.21	15412.7	15652.1	11552.3	12669.1	4669.4	9935.1
	3223.58	6470.89	5239.83	12383.8	9776.58	8126.05	8809.39	13702.2	3615.95	12433.5	4682.84	13265.6	5084.29	9446.78	18408.1	12052.1	17067.1	17658.2	15991.9	13669.1	14943.2	14860.7	16051.8	18159.1	10093.9	12098.7	9247.61	19169.6	19902.8	22123.7	13972.8	16159.8	20795.8	17994	12267.8	19374.7	8810.1	15478.6	9725.91	10224.9	8127.38	8484.09	5251.36	15359.5	15601.5	11514.7	12631.6	4666.15	9905.29
	3220.69	6453.75	5238.99	12363.4	9753.87	8103.63	8794.92	13671.7	3610.8	12400.2	4677.87	13219.4	5077.91	9416.09	18360.8	12019.8	17029	17605.4	15941.6	13623	14899.6	14817.4	15998.1	18101.6	10071.6	12070.2	9229.13	19116.9	19858.9	22044.4	13930.6	16110.5	20733.9	17929.5	12236.3	19297.3	8776.91	15425.9	9696.76	10190.7	8103.81	8462.65	5240.54	15306.5	15551.1	11477.2	12594.3	4662.89	9875.57
	3217.79	6436.65	5238.14	12343	9731.2	8081.27	8780.45	13641.2	3605.66	12367	4672.91	13173.5	5071.53	9385.5	18313.6	11987.5	16990.9	17552.8	15891.5	13577.1	14856.1	14774.2	15944.6	18044.2	10049.4	12041.7	9210.68	19064.2	19815.1	21965.4	13888.4	16061.2	20672.1	17865.3	12204.9	19220.2	8743.84	15373.4	9667.69	10156.5	8080.29	8441.26	5229.75	15253.6	15500.8	11439.8	12557	4659.63	9845.94
	3214.9	6419.59	5237.27	12322.7	9708.58	8058.97	8766	13610.8	3600.53	12333.9	4667.94	13127.7	5065.16	9354.99	18266.5	11955.4	16952.9	17500.3	15841.4	13531.3	14812.8	14731	15891.3	17987	10027.2	12013.3	9192.25	19011.7	19771.4	21886.5	13846.4	16012.1	20610.5	17801.2	12173.6	19143.3	8710.89	15321	9638.69	10122.5	8056.85	8419.92	5218.99	15200.9	15450.6	11402.5	12519.9	4656.36	9816.39
	3212.01	6402.57	5236.4	12302.3	9686.01	8036.73	8751.56	13580.5	3595.4	12300.8	4662.98	13082	5058.8	9324.59	18219.5	11923.3	16915	17447.9	15791.5	13485.6	14769.5	14688	15838.1	17930	10005	11985	9173.85	18959.3	19727.6	21807.9	13804.5	15963.2	20549	17737.4	12142.3	19066.8	8678.08	15268.8	9609.77	10088.6	8033.46	8398.63	5208.26	15148.3	15400.6	11365.3	12482.8	4653.09	9786.93
	3209.13	6385.59	5235.51	12282	9663.48	8014.55	8737.14	13550.1	3590.29	12267.8	4658.03	13036.5	5052.44	9294.27	18172.5	11891.2	16877	17395.6	15741.7	13440.1	14726.3	14645.1	15785.1	17873.1	9982.95	11956.7	9155.46	18907	19684	21729.5	13762.7	15914.4	20487.6	17673.7	12111.2	18990.5	8645.38	15216.8	9580.92	10054.8	8010.13	8377.39	5197.55	15095.9	15350.8	11328.3	12445.9	4649.82	9757.55
	3206.25	6368.64	5234.6	12261.6	9640.99	7992.43	8722.72	13519.9	3585.18	12234.8	4653.07	12991.1	5046.09	9264.05	18125.5	11859.2	16839.2	17343.4	15692.1	13394.7	14683.3	14602.3	15732.3	17816.4	9960.9	11928.5	9137.1	18854.8	19640.4	21651.4	13721	15865.6	20426.4	17610.3	12080	18914.4	8612.81	15164.9	9552.15	10021.1	7986.87	8356.21	5186.87	15043.7	15301	11291.4	12409	4646.54	9728.25
	3203.37	6351.74	5233.69	12241.3	9618.55	7970.36	8708.31	13489.6	3580.08	12201.9	4648.12	12945.9	5039.74	9233.91	18078.7	11827.3	16801.3	17291.3	15642.6	13349.4	14640.3	14559.6	15679.6	17759.8	9938.9	11900.3	9118.76	18802.7	19596.8	21573.5	13679.4	15817.1	20365.3	17547	12049	18838.7	8580.36	15113.2	9523.46	9987.52	7963.66	8335.07	5176.22	14991.6	15251.4	11254.6	12372.2	4643.25	9699.04
	3200.5	6334.87	5232.76	12221	9596.15	7948.36	8693.92	13459.4	3574.99	12169.1	4643.18	12900.9	5033.39	9203.88	18031.9	11795.5	16763.5	17239.4	15593.2	13304.3	14597.5	14517.1	15627	17703.4	9916.93	11872.1	9100.45	18750.7	19553.2	21495.8	13637.9	15768.6	20304.3	17484	12018	18763.2	8548.04	15061.6	9494.84	9954.04	7940.52	8313.99	5165.6	14939.7	15202	11217.9	12335.5	4639.96	9669.91
	3197.62	6318.04	5231.81	12200.7	9573.8	7926.41	8679.54	13429.3	3569.9	12136.3	4638.23	12856	5027.05	9173.93	17985.1	11763.7	16725.7	17187.5	15543.9	13259.3	14554.7	14474.6	15574.7	17647.2	9895.01	11844	9082.15	18698.7	19509.7	21418.4	13596.5	15720.3	20243.4	17421.1	11987.1	18688	8515.84	15010.2	9466.3	9920.66	7917.43	8292.95	5155.01	14887.9	15152.7	11181.4	12298.9	4636.66	9640.87
	3194.76	6301.24	5230.86	12180.3	9551.49	7904.53	8665.16	13399.2	3564.83	12103.6	4633.29	12811.3	5020.72	9144.07	17938.4	11732	16688	17135.8	15494.7	13214.4	14512	14432.2	15522.4	17591	9873.13	11815.9	9063.88	18646.9	19466.3	21341.1	13555.3	15672.1	20182.7	17358.5	11956.2	18613	8483.76	14959	9437.82	9887.38	7894.41	8271.97	5144.45	14836.3	15103.5	11145	12262.4	4633.36	9611.9
	3191.89	6284.49	5229.88	12160	9529.22	7882.7	8650.8	13369.2	3559.76	12070.9	4628.35	12766.7	5014.39	9114.3	17891.8	11700.4	16650.3	17084.2	15445.7	13169.7	14469.5	14390	15470.4	17535.1	9851.3	11787.9	9045.62	18595.2	19422.9	21264.1	13514.1	15624.1	20122	17296	11925.4	18538.3	8451.8	14907.9	9409.43	9854.21	7871.45	8251.03	5133.92	14784.8	15054.4	11108.7	12226	4630.05	9583.02
	3189.03	6267.77	5228.9	12139.7	9506.99	7860.93	8636.44	13339.2	3554.7	12038.3	4623.42	12722.3	5008.06	9084.63	17845.2	11668.8	16612.7	17032.6	15396.8	13125.1	14427	14347.8	15418.5	17479.3	9829.5	11760	9027.39	18543.6	19379.5	21187.4	13473.1	15576.1	20061.5	17233.8	11894.7	18463.9	8419.96	14856.9	9381.1	9821.15	7848.54	8230.15	5123.42	14733.5	15005.5	11072.5	12189.6	4626.74	9554.23
	3186.17	6251.08	5227.9	12119.4	9484.81	7839.22	8622.1	13309.2	3549.64	12005.7	4618.48	12678	5001.74	9055.04	17798.7	11637.3	16575	16981.2	15348	13080.6	14384.7	14305.8	15366.7	17423.6	9807.75	11732	9009.18	18492.1	19336.1	21110.8	13432.1	15528.3	20001.2	17171.7	11864	18389.7	8388.25	14806.2	9352.85	9788.18	7825.7	8209.31	5112.94	14682.4	14956.8	11036.4	12153.4	4623.42	9525.51
	3183.32	6234.43	5226.88	12099.1	9462.67	7817.56	8607.76	13279.3	3544.6	11973.2	4613.56	12633.9	4995.42	9025.55	17752.2	11605.8	16537.5	16929.9	15299.4	13036.2	14342.4	14263.8	15315.1	17368.1	9786.04	11704.2	8990.98	18440.6	19292.8	21034.5	13391.3	15480.6	19940.9	17109.8	11833.4	18315.8	8356.65	14755.6	9324.67	9755.32	7802.92	8188.53	5102.49	14631.4	14908.1	11000.4	12117.2	4620.1	9496.88
	3180.47	6217.82	5225.85	12078.8	9440.57	7795.97	8593.44	13249.4	3539.56	11940.8	4608.63	12589.9	4989.11	8996.14	17705.8	11574.4	16499.9	16878.7	15250.9	12992	14300.2	14222	15263.6	17312.7	9764.38	11676.3	8972.81	18389.3	19249.6	20958.3	13350.6	15433	19880.7	17048.1	11802.9	18242.2	8325.17	14705.1	9296.57	9722.56	7780.19	8167.79	5092.08	14580.5	14859.6	10964.6	12081.1	4616.76	9468.33
	3177.62	6201.25	5224.8	12058.5	9418.51	7774.43	8579.12	13219.5	3534.53	11908.4	4603.7	12546.1	4982.8	8966.82	17659.4	11543.1	16462.4	16827.6	15202.4	12947.9	14258.1	14180.3	15212.3	17257.5	9742.75	11648.6	8954.65	18338.1	19206.3	20882.4	13309.9	15385.6	19820.7	16986.6	11772.4	18168.8	8293.82	14654.8	9268.53	9689.9	7757.52	8147.11	5081.69	14529.8	14811.2	10928.9	12045.1	4613.43	9439.86
	3174.77	6184.71	5223.73	12038.2	9396.5	7752.95	8564.81	13189.7	3529.51	11876.1	4598.78	12502.4	4976.5	8937.59	17613.1	11511.8	16424.9	16776.6	15154.1	12903.9	14216.2	14138.7	15161.2	17202.4	9721.17	11620.8	8936.52	18286.9	19163.1	20806.7	13269.4	15338.3	19760.8	16925.3	11742	18095.7	8262.58	14604.6	9240.57	9657.34	7734.91	8126.47	5071.33	14479.3	14762.9	10893.3	12009.2	4610.08	9411.47
	3171.93	6168.21	5222.65	12017.9	9374.52	7731.52	8550.51	13160	3524.5	11843.8	4593.86	12458.9	4970.2	8908.45	17566.8	11480.6	16387.4	16725.7	15106	12860.1	14174.3	14097.1	15110.2	17147.5	9699.62	11593.1	8918.4	18235.9	19119.9	20731.3	13229	15291.1	19701	16864.2	11711.7	18022.8	8231.46	14554.6	9212.67	9624.89	7712.36	8105.88	5061.01	14428.9	14714.8	10857.8	11973.4	4606.73	9383.16
	3169.1	6151.74	5221.55	11997.6	9352.59	7710.15	8536.21	13130.2	3519.49	11811.5	4588.95	12415.5	4963.9	8879.39	17520.5	11449.4	16350	16674.9	15057.9	12816.4	14132.5	14055.7	15059.3	17092.7	9678.12	11565.5	8900.3	18184.9	19076.8	20656	13188.7	15244	19641.3	16803.3	11681.4	17950.2	8200.46	14504.7	9184.85	9592.53	7689.86	8085.34	5050.71	14378.6	14666.8	10822.4	11937.6	4603.37	9354.93
	3166.26	6135.31	5220.44	11977.2	9330.7	7688.84	8521.93	13100.6	3514.49	11779.4	4584.03	12372.3	4957.61	8850.43	17474.3	11418.3	16312.6	16624.2	15010	12772.7	14090.8	14014.4	15008.6	17038.1	9656.66	11537.8	8882.22	18134	19033.7	20580.9	13148.5	15197	19581.7	16742.6	11651.2	17877.8	8169.58	14455	9157.1	9560.27	7667.43	8064.85	5040.44	14328.5	14619	10787.2	11902	4600	9326.78
	3163.43	6118.91	5219.31	11956.9	9308.85	7667.59	8507.65	13070.9	3509.51	11747.2	4579.12	12329.2	4951.33	8821.55	17428.2	11387.3	16275.2	16573.6	14962.2	12729.3	14049.1	13973.2	14958	16983.6	9635.24	11510.3	8864.16	18083.2	18990.6	20506.1	13108.4	15150.2	19522.2	16682	11621.1	17805.7	8138.81	14405.5	9129.41	9528.12	7645.05	8044.41	5030.2	14278.6	14571.2	10752	11866.4	4596.63	9298.71
	3160.6	6102.54	5218.16	11936.6	9287.04	7646.39	8493.38	13041.3	3504.52	11715.2	4574.21	12286.3	4945.04	8792.75	17382.1	11356.3	16237.9	16523.1	14914.4	12685.9	14007.6	13932.1	14907.6	16929.2	9613.86	11482.7	8846.11	18032.5	18947.6	20431.5	13068.3	15103.4	19462.8	16621.7	11591	17733.8	8108.16	14356	9101.8	9496.06	7622.72	8024.01	5019.99	14228.8	14523.6	10717	11830.9	4593.25	9270.72
	3157.78	6086.22	5216.99	11916.3	9265.27	7625.25	8479.11	13011.7	3499.55	11683.1	4569.31	12243.5	4938.76	8764.05	17336	11325.4	16200.6	16472.7	14866.8	12642.7	13966.2	13891.1	14857.4	16875	9592.52	11455.2	8828.09	17981.9	18904.5	20357	13028.4	15056.8	19403.6	16561.5	11560.9	17662.2	8077.63	14306.8	9074.26	9464.1	7600.46	8003.67	5009.81	14179.1	14476.1	10682.1	11795.5	4589.86	9242.81
	3154.96	6069.92	5215.8	11896	9243.54	7604.16	8464.86	12982.2	3494.58	11651.2	4564.4	12200.9	4932.49	8735.42	17290	11294.5	16163.3	16422.4	14819.4	12599.5	13924.9	13850.2	14807.2	16820.9	9571.22	11427.8	8810.08	17931.4	18861.5	20282.8	12988.6	15010.3	19344.4	16501.5	11531	17590.9	8047.21	14257.7	9046.78	9432.24	7578.25	7983.37	4999.65	14129.6	14428.8	10647.3	11760.2	4586.47	9214.98
	3152.14	6053.66	5214.6	11875.7	9221.85	7583.13	8450.61	12952.7	3489.63	11619.3	4559.5	12158.4	4926.22	8706.89	17244.1	11263.7	16126	16372.2	14772	12556.5	13883.6	13809.3	14757.3	16767	9549.96	11400.4	8792.08	17880.9	18818.6	20208.8	12948.9	14964	19285.4	16441.7	11501.1	17519.7	8016.91	14208.7	9019.37	9400.48	7556.09	7963.12	4989.53	14080.2	14381.5	10612.7	11724.9	4583.06	9187.22
	3149.33	6037.44	5213.37	11855.4	9200.2	7562.15	8436.36	12923.3	3484.68	11587.4	4554.6	12116	4919.95	8678.44	17198.1	11233	16088.8	16322	14724.8	12513.6	13842.4	13768.6	14707.4	16713.2	9528.74	11373	8774.1	17830.5	18775.6	20135	12909.3	14917.7	19226.4	16382	11471.2	17448.9	7986.73	14159.9	8992.04	9368.82	7534	7942.92	4979.44	14031	14334.4	10578.1	11689.7	4579.65	9159.55
	3146.52	6021.25	5212.13	11835	9178.58	7541.23	8422.12	12893.8	3479.74	11555.6	4549.71	12073.8	4913.69	8650.08	17152.2	11202.3	16051.6	16272	14677.6	12470.9	13801.4	13728	14657.7	16659.5	9507.56	11345.7	8756.14	17780.3	18732.7	20061.3	12869.8	14871.6	19167.6	16322.6	11441.4	17378.2	7956.66	14111.2	8964.77	9337.25	7511.96	7922.76	4969.38	13981.9	14287.4	10543.6	11654.7	4576.23	9131.95
	3143.71	6005.1	5210.87	11814.7	9157.01	7520.36	8407.89	12864.5	3474.8	11523.8	4544.81	12031.7	4907.43	8621.8	17106.4	11171.6	16014.4	16222.1	14630.6	12428.2	13760.4	13687.5	14608.2	16606	9486.42	11318.4	8738.2	17730.1	18689.8	19987.9	12830.4	14825.5	19108.8	16263.3	11411.7	17307.8	7926.7	14062.7	8937.57	9305.79	7489.98	7902.66	4959.35	13933	14240.5	10509.3	11619.6	4572.8	9104.44
	3140.91	5988.98	5209.59	11794.4	9135.48	7499.54	8393.66	12835.1	3469.88	11492.1	4539.92	11989.8	4901.17	8593.61	17060.6	11141.1	15977.2	16172.3	14583.7	12385.7	13719.5	13647.1	14558.8	16552.6	9465.31	11291.1	8720.26	17679.9	18646.9	19914.7	12791.1	14779.6	19050.2	16204.2	11382	17237.7	7896.87	14014.3	8910.44	9274.42	7468.05	7882.6	4949.35	13884.2	14193.8	10475.1	11584.7	4569.37	9077
	3138.11	5972.9	5208.29	11774	9113.98	7478.78	8379.43	12805.8	3464.96	11460.4	4535.02	11948.1	4894.92	8565.51	17014.8	11110.5	15940	16122.5	14536.9	12343.3	13678.7	13606.8	14509.5	16499.4	9444.25	11263.9	8702.35	17629.9	18604.1	19841.7	12751.8	14733.8	18991.6	16145.3	11352.4	17167.8	7867.14	13966	8883.38	9243.15	7446.18	7862.59	4939.37	13835.5	14147.2	10441	11549.9	4565.92	9049.64
	3135.31	5956.85	5206.97	11753.7	9092.52	7458.07	8365.21	12776.5	3460.05	11428.7	4530.13	11906.4	4888.67	8537.49	16969.1	11080.1	15902.9	16072.9	14490.2	12301	13638	13566.5	14460.4	16446.2	9423.22	11236.7	8684.45	17580	18561.3	19768.9	12712.7	14688.2	18933.2	16086.6	11322.9	17098.1	7837.53	13917.9	8856.39	9211.98	7424.37	7842.63	4929.43	13787	14100.7	10407	11515.1	4562.47	9022.35
	3132.51	5940.83	5205.63	11733.3	9071.1	7437.42	8350.99	12747.3	3455.15	11397.2	4525.25	11864.9	4882.43	8509.55	16923.4	11049.7	15865.8	16023.3	14443.6	12258.8	13597.3	13526.4	14411.4	16393.3	9402.23	11209.6	8666.56	17530.1	18518.5	19696.2	12673.7	14642.6	18874.9	16028	11293.4	17028.7	7808.04	13870	8829.47	9180.91	7402.61	7822.72	4919.52	13738.6	14054.3	10373.1	11480.4	4559	8995.14
	3129.72	5924.85	5204.27	11712.9	9049.72	7416.82	8336.78	12718	3450.26	11365.6	4520.36	11823.6	4876.19	8481.7	16877.7	11019.3	15828.7	15973.8	14397.1	12216.7	13556.8	13486.4	14362.6	16340.4	9381.28	11182.5	8648.69	17480.3	18475.7	19623.8	12634.7	14597.2	18816.6	15969.7	11263.9	16959.5	7778.66	13822.2	8802.62	9149.94	7380.91	7802.86	4909.64	13690.4	14008.1	10339.4	11445.8	4555.53	8968.02
	3126.94	5908.91	5202.88	11692.6	9028.37	7396.27	8322.57	12688.9	3445.38	11334.1	4515.47	11782.4	4869.96	8453.94	16832.1	10989	15791.7	15924.5	14350.7	12174.8	13516.3	13446.5	14313.9	16287.7	9360.36	11155.5	8630.83	17430.6	18432.9	19551.6	12595.9	14551.9	18758.5	15911.5	11234.6	16890.6	7749.39	13774.5	8775.83	9119.06	7359.26	7783.04	4899.79	13642.3	13961.9	10305.7	11411.3	4552.05	8940.96
	3124.15	5893	5201.48	11672.2	9007.07	7375.77	8308.36	12659.7	3440.5	11302.7	4510.59	11741.3	4863.73	8426.26	16786.5	10958.8	15754.6	15875.2	14304.4	12133	13475.9	13406.6	14265.3	16235.1	9339.49	11128.4	8612.99	17380.9	18390.2	19479.5	12557.2	14506.6	18700.4	15853.5	11205.2	16821.9	7720.24	13726.9	8749.12	9088.28	7337.67	7763.27	4889.97	13594.3	13915.9	10272.2	11376.8	4548.56	8913.99
	3121.37	5877.13	5200.05	11651.8	8985.79	7355.32	8294.16	12630.6	3435.63	11271.3	4505.71	11700.4	4857.5	8398.67	16740.9	10928.6	15717.6	15826	14258.3	12091.2	13435.6	13366.9	14216.9	16182.7	9318.64	11101.4	8595.16	17331.4	18347.5	19407.7	12518.5	14461.6	18642.5	15795.6	11176	16753.4	7691.2	13679.5	8722.47	9057.6	7316.14	7743.55	4880.18	13546.5	13870	10238.8	11342.5	4545.06	8887.09
	3118.6	5861.29	5198.61	11631.4	8964.56	7334.92	8279.95	12601.5	3430.78	11239.9	4500.83	11659.6	4851.28	8371.16	16695.4	10898.4	15680.6	15776.9	14212.2	12049.6	13395.4	13327.3	14168.6	16130.4	9297.84	11074.5	8577.34	17281.9	18304.8	19336	12479.9	14416.6	18584.6	15738	11146.7	16685.1	7662.27	13632.3	8695.9	9027.02	7294.66	7723.88	4870.42	13498.8	13824.2	10205.5	11308.2	4541.55	8860.27
	3115.82	5845.48	5197.14	11611	8943.36	7314.58	8265.75	12572.5	3425.93	11208.6	4495.94	11619	4845.06	8343.74	16649.9	10868.4	15643.6	15727.9	14166.3	12008.1	13355.3	13287.7	14120.5	16078.2	9277.07	11047.6	8559.54	17232.4	18262.1	19264.5	12441.5	14371.7	18526.8	15680.5	11117.6	16617.1	7633.46	13585.2	8669.39	8996.54	7273.24	7704.26	4860.68	13451.2	13778.6	10172.3	11273.9	4538.03	8833.52
	3113.05	5829.71	5195.65	11590.6	8922.2	7294.28	8251.55	12543.4	3421.08	11177.4	4491.07	11578.5	4838.84	8316.4	16604.4	10838.3	15606.6	15678.9	14120.4	11966.7	13315.2	13248.3	14072.5	16026.2	9256.34	11020.7	8541.75	17183.1	18219.5	19193.3	12403.1	14327	18469.2	15623.2	11088.5	16549.3	7604.76	13538.2	8642.95	8966.15	7251.88	7684.68	4850.98	13403.8	13733	10139.2	11239.8	4534.5	8806.86
	3110.29	5813.98	5194.13	11570.2	8901.07	7274.04	8237.35	12514.4	3416.25	11146.2	4486.19	11538.2	4832.63	8289.14	16559	10808.3	15569.6	15630.1	14074.7	11925.4	13275.3	13208.9	14024.6	15974.3	9235.64	10993.9	8523.97	17133.8	18176.8	19122.2	12364.8	14282.4	18411.6	15566	11059.4	16481.8	7576.17	13491.4	8616.58	8935.86	7230.57	7665.15	4841.32	13356.6	13687.6	10106.2	11205.7	4530.96	8780.26
	3107.52	5798.28	5192.6	11549.7	8879.98	7253.84	8223.15	12485.5	3411.43	11115	4481.31	11497.9	4826.43	8261.97	16513.6	10778.4	15532.7	15581.3	14029	11884.3	13235.4	13169.7	13976.9	15922.5	9214.98	10967.1	8506.2	17084.6	18134.2	19051.3	12326.6	14237.9	18354.1	15509	11030.4	16414.5	7547.69	13444.7	8590.27	8905.67	7209.31	7645.67	4831.68	13309.4	13642.3	10073.4	11171.7	4527.41	8753.75
	3104.76	5782.61	5191.04	11529.3	8858.92	7233.69	8208.96	12456.5	3406.61	11083.9	4476.43	11457.9	4820.23	8234.89	16468.3	10748.6	15495.7	15532.7	13983.5	11843.2	13195.6	13130.5	13929.3	15870.8	9194.35	10940.3	8488.45	17035.5	18091.6	18980.5	12288.5	14193.5	18296.7	15452.2	11001.5	16347.4	7519.33	13398.1	8564.04	8875.58	7188.12	7626.24	4822.07	13262.4	13597.1	10040.7	11137.8	4523.84	8727.31
	3102	5766.98	5189.45	11508.8	8837.9	7213.6	8194.76	12427.6	3401.81	11052.8	4471.56	11417.9	4814.03	8207.89	16422.9	10718.7	15458.8	15484.1	13938.1	11802.3	13155.9	13091.4	13881.9	15819.3	9173.76	10913.6	8470.71	16986.5	18049	18910	12250.5	14149.2	18239.4	15395.6	10972.6	16280.5	7491.07	13351.7	8537.87	8845.58	7166.97	7606.86	4812.49	13215.6	13552.1	10008	11104	4520.27	8700.94
	3099.25	5751.39	5187.85	11488.4	8816.91	7193.55	8180.56	12398.8	3397.01	11021.8	4466.68	11378.1	4807.84	8180.97	16377.6	10689	15421.9	15435.6	13892.7	11761.4	13116.2	13052.5	13834.5	15767.9	9153.2	10886.9	8452.98	16937.5	18006.4	18839.6	12212.5	14105	18182.2	15339.2	10943.7	16213.9	7462.93	13305.4	8511.77	8815.68	7145.89	7587.52	4802.94	13168.9	13507.1	9975.52	11070.2	4516.69	8674.65
	3096.5	5735.83	5186.22	11467.9	8795.96	7173.55	8166.37	12369.9	3392.22	10990.8	4461.81	11338.5	4801.65	8154.13	16332.3	10659.3	15385	15387.2	13847.5	11720.7	13076.6	13013.6	13787.4	15716.6	9132.68	10860.2	8435.26	16888.6	17963.9	18769.5	12174.7	14061	18125	15282.9	10914.9	16147.5	7434.9	13259.2	8485.74	8785.88	7124.86	7568.24	4793.43	13122.3	13462.3	9943.12	11036.6	4513.1	8648.44
	3093.75	5720.3	5184.56	11447.4	8775.04	7153.6	8152.17	12341.1	3387.44	10959.8	4456.94	11299	4795.46	8127.38	16287.1	10629.6	15348.1	15338.9	13802.4	11680.1	13037.2	12974.8	13740.3	15665.5	9112.19	10833.6	8417.55	16839.7	17921.3	18699.5	12136.9	14017	18068	15226.8	10886.2	16081.3	7406.98	13213.2	8459.78	8756.17	7103.88	7549	4783.94	13075.8	13417.5	9910.83	11003	4509.49	8622.3
	3091.01	5704.81	5182.89	11426.9	8754.16	7133.69	8137.97	12312.3	3382.67	10928.9	4452.06	11259.6	4789.28	8100.72	16241.9	10600	15311.2	15290.6	13757.4	11639.5	12997.8	12936.1	13693.4	15614.5	9091.74	10807	8399.85	16791	17878.8	18629.7	12099.3	13973.2	18011	15170.8	10857.5	16015.3	7379.17	13167.3	8433.89	8726.56	7082.96	7529.81	4774.48	13029.5	13372.9	9878.66	10969.4	4505.88	8596.23
	3088.27	5689.36	5181.18	11406.4	8733.31	7113.84	8123.77	12283.6	3377.9	10898	4447.19	11220.3	4783.1	8074.13	16196.7	10570.4	15274.4	15242.5	13712.4	11599.1	12958.4	12897.5	13646.6	15563.6	9071.32	10780.4	8382.16	16742.2	17836.3	18560	12061.7	13929.5	17954.2	15115.1	10828.9	15949.6	7351.47	13121.6	8408.07	8697.05	7062.1	7510.66	4765.06	12983.3	13328.4	9846.6	10936	4502.25	8570.24
	3085.53	5673.94	5179.45	11385.8	8712.5	7094.03	8109.57	12254.8	3373.15	10867.2	4442.32	11181.2	4776.93	8047.63	16151.5	10540.9	15237.5	15194.4	13667.6	11558.8	12919.2	12859	13600	15512.8	9050.93	10753.9	8364.49	16693.6	17793.8	18490.6	12024.2	13885.9	17897.4	15059.5	10800.3	15884.1	7323.88	13076	8382.31	8667.63	7041.29	7491.57	4755.67	12937.3	13284.1	9814.64	10902.6	4498.61	8544.33
	3082.79	5658.55	5177.7	11365.3	8691.71	7074.27	8095.37	12226.1	3368.4	10836.4	4437.45	11142.3	4770.76	8021.22	16106.4	10511.5	15200.7	15146.4	13622.9	11518.6	12880	12820.6	13553.4	15462.2	9030.58	10727.4	8346.82	16645	17751.3	18421.3	11986.8	13842.4	17840.7	15004	10771.7	15818.8	7296.4	13030.5	8356.62	8638.31	7020.53	7472.52	4746.3	12891.3	13239.8	9782.81	10869.3	4494.96	8518.49
	3080.06	5643.2	5175.92	11344.7	8670.96	7054.55	8081.16	12197.4	3363.67	10805.7	4432.57	11103.4	4764.6	7994.89	16061.3	10482.1	15163.8	15098.5	13578.2	11478.5	12840.9	12782.3	13507.1	15411.7	9010.26	10700.9	8329.16	16596.5	17708.9	18352.2	11949.4	13799.1	17784.1	14948.8	10743.2	15753.7	7269.03	12985.1	8331	8609.09	6999.83	7453.52	4736.97	12845.6	13195.7	9751.08	10836.1	4491.3	8492.72
	3077.33	5627.88	5174.12	11324.1	8650.25	7034.89	8066.96	12168.8	3358.94	10775	4427.7	11064.7	4758.44	7968.64	16016.2	10452.7	15127	15050.7	13533.7	11438.5	12801.9	12744	13460.8	15361.3	8989.97	10674.5	8311.51	16548.1	17666.4	18283.3	11912.2	13755.8	17727.5	14893.7	10714.8	15688.9	7241.77	12939.9	8305.45	8579.96	6979.19	7434.57	4727.67	12799.9	13151.6	9719.46	10802.9	4487.62	8467.03
	3074.61	5612.6	5172.29	11303.5	8629.57	7015.26	8052.75	12140.1	3354.22	10744.3	4422.83	11026.2	4752.28	7942.47	15971.2	10423.4	15090.2	15002.9	13489.2	11398.6	12763	12705.9	13414.7	15311.1	8969.72	10648.1	8293.88	16499.7	17624	18214.5	11875	13712.7	17671.1	14838.7	10686.4	15624.3	7214.62	12894.8	8279.96	8550.93	6958.6	7415.66	4718.4	12754.4	13107.7	9687.96	10769.8	4483.94	8441.41
	3071.89	5597.35	5170.43	11282.9	8608.91	6995.69	8038.53	12111.5	3349.51	10713.7	4417.96	10987.7	4746.13	7916.38	15926.2	10394.1	15053.4	14955.3	13444.9	11358.8	12724.1	12667.8	13368.7	15260.9	8949.49	10621.7	8276.25	16451.4	17581.5	18146	11838	13669.6	17614.7	14784	10658	15559.9	7187.57	12849.9	8254.55	8522	6938.06	7396.81	4709.16	12709	13063.9	9656.56	10736.8	4480.24	8415.87
	3069.17	5582.14	5168.55	11262.3	8588.3	6976.16	8024.32	12083	3344.81	10683.1	4413.09	10949.4	4739.99	7890.38	15881.2	10364.9	15016.6	14907.7	13400.6	11319.1	12685.3	12629.9	13322.8	15210.9	8929.3	10595.4	8258.63	16403.2	17539.1	18077.6	11801	13626.7	17558.4	14729.4	10629.7	15495.7	7160.64	12805	8229.2	8493.16	6917.58	7378	4699.95	12663.7	13020.2	9625.28	10703.9	4476.53	8390.4
	3066.45	5566.97	5166.64	11241.7	8567.71	6956.67	8010.1	12054.4	3340.12	10652.6	4408.21	10911.3	4733.84	7864.46	15836.2	10335.8	14979.8	14860.2	13356.5	11279.6	12646.6	12592	13277.1	15161	8909.14	10569.1	8241.02	16355	17496.7	18009.3	11764	13583.9	17502.2	14675	10601.5	15431.7	7133.81	12760.4	8203.92	8464.41	6897.16	7359.24	4690.77	12618.6	12976.6	9594.11	10671	4472.8	8365
	3063.74	5551.82	5164.7	11221	8547.16	6937.23	7995.87	12025.9	3335.44	10622.1	4403.34	10873.3	4727.7	7838.62	15791.2	10306.7	14943	14812.8	13312.4	11240.1	12607.9	12554.2	13231.5	15111.2	8889.02	10542.8	8223.41	16306.8	17454.3	17941.3	11727.2	13541.2	17446.1	14620.7	10573.3	15367.9	7107.09	12715.8	8178.7	8435.77	6876.79	7340.53	4681.62	12573.6	12933.1	9563.05	10638.2	4469.07	8339.67
	3061.03	5536.72	5162.74	11200.3	8526.63	6917.84	7981.65	11997.4	3330.76	10591.7	4398.47	10835.4	4721.57	7812.87	15746.3	10277.6	14906.2	14765.5	13268.5	11200.7	12569.4	12516.5	13186	15061.6	8868.92	10516.6	8205.82	16258.8	17411.9	17873.4	11690.5	13498.7	17390.1	14566.6	10545.1	15304.4	7080.48	12671.3	8153.56	8407.21	6856.47	7321.86	4672.51	12528.7	12889.7	9532.1	10605.5	4465.32	8314.42
	3058.32	5521.65	5160.74	11179.7	8506.14	6898.48	7967.42	11968.9	3326.1	10561.3	4393.6	10797.6	4715.44	7787.2	15701.4	10248.6	14869.4	14718.2	13224.6	11161.4	12530.9	12478.9	13140.7	15012.1	8848.86	10490.4	8188.23	16210.8	17369.5	17805.7	11653.8	13456.2	17334.1	14512.6	10517	15241.1	7053.97	12627	8128.48	8378.76	6836.21	7303.24	4663.42	12484	12846.5	9501.26	10572.9	4461.56	8289.24
	3055.62	5506.61	5158.73	11158.9	8485.68	6879.18	7953.18	11940.4	3321.45	10530.9	4388.72	10760	4709.32	7761.6	15656.5	10219.6	14832.6	14671	13180.8	11122.2	12492.5	12441.4	13095.5	14962.7	8828.82	10464.2	8170.65	16162.8	17327.1	17738.1	11617.2	13413.8	17278.2	14458.9	10488.9	15177.9	7027.57	12582.9	8103.47	8350.39	6816	7284.67	4654.37	12439.4	12803.3	9470.53	10540.3	4457.78	8264.14
	3052.92	5491.61	5156.68	11138.2	8465.25	6859.91	7938.94	11912	3316.8	10500.5	4383.85	10722.5	4703.19	7736.09	15611.7	10190.7	14795.9	14623.9	13137.1	11083.2	12454.1	12404	13050.4	14913.4	8808.82	10438	8153.08	16115	17284.8	17670.8	11580.7	13371.6	17222.4	14405.3	10460.9	15115	7001.28	12538.8	8078.52	8322.13	6795.85	7266.15	4645.35	12394.9	12760.3	9439.91	10507.8	4453.99	8239.1
	3050.22	5476.64	5154.6	11117.5	8444.86	6840.7	7924.69	11883.6	3312.16	10470.2	4378.98	10685.1	4697.08	7710.67	15566.8	10161.9	14759.1	14576.9	13093.5	11044.2	12415.9	12366.7	13005.4	14864.2	8788.85	10411.9	8135.52	16067.2	17242.4	17603.5	11544.3	13329.5	17166.7	14351.8	10432.9	15052.3	6975.1	12494.9	8053.64	8293.95	6775.75	7247.68	4636.36	12350.5	12717.3	9409.4	10475.3	4450.19	8214.14
	3047.53	5461.7	5152.5	11096.7	8424.49	6821.52	7910.44	11855.2	3307.54	10440	4374.1	10647.9	4690.96	7685.32	15522	10133	14722.3	14530	13050	11005.3	12377.7	12329.4	12960.6	14815.2	8768.91	10385.8	8117.96	16019.4	17200.1	17536.5	11507.9	13287.5	17111	14298.5	10405	14989.9	6949.02	12451.1	8028.83	8265.88	6755.71	7229.25	4627.39	12306.3	12674.5	9379	10443	4446.38	8189.25
	3044.84	5446.81	5150.37	11075.9	8404.15	6802.39	7896.19	11826.8	3302.92	10409.8	4369.22	10610.8	4684.86	7660.06	15477.2	10104.3	14685.6	14483.1	13006.6	10966.5	12339.5	12292.3	12915.9	14766.3	8749	10359.8	8100.41	15971.7	17157.8	17469.6	11471.7	13245.6	17055.5	14245.4	10377.1	14927.6	6923.04	12407.4	8004.09	8237.89	6735.72	7210.87	4618.47	12262.2	12631.8	9348.71	10410.7	4442.55	8164.44
	3042.15	5431.94	5148.2	11055.1	8383.85	6783.3	7881.92	11798.4	3298.31	10379.6	4364.35	10573.9	4678.75	7634.87	15432.5	10075.5	14648.8	14436.3	12963.3	10927.9	12301.5	12255.2	12871.3	14717.5	8729.12	10333.7	8082.87	15924.1	17115.4	17402.9	11435.5	13203.8	17000	14192.4	10349.2	14865.5	6897.18	12363.9	7979.42	8210	6715.78	7192.54	4609.57	12218.2	12589.2	9318.52	10378.5	4438.7	8139.69
	3039.46	5417.11	5146.01	11034.3	8363.57	6764.25	7867.66	11770.1	3293.71	10349.5	4359.47	10537	4672.65	7609.77	15387.7	10046.9	14612	14389.6	12920.1	10889.3	12263.5	12218.2	12826.9	14668.8	8709.26	10307.7	8065.34	15876.5	17073.1	17336.4	11399.4	13162.1	16944.5	14139.6	10321.4	14803.7	6871.41	12320.4	7954.81	8182.21	6695.9	7174.25	4600.7	12174.4	12546.7	9288.45	10346.3	4434.85	8115.02
	3036.78	5402.32	5143.79	11013.5	8343.32	6745.24	7853.38	11741.8	3289.12	10319.3	4354.59	10500.3	4666.56	7584.75	15343	10018.2	14575.3	14343	12876.9	10850.8	12225.6	12181.3	12782.5	14620.2	8689.44	10281.8	8047.81	15828.9	17030.8	17270	11363.3	13120.5	16889.2	14087	10293.7	14742	6845.76	12277.1	7930.27	8154.51	6676.07	7156.01	4591.87	12130.6	12504.3	9258.49	10314.3	4430.98	8090.41
	3034.1	5387.56	5141.54	10992.6	8323.11	6726.28	7839.1	11713.5	3284.54	10289.3	4349.71	10463.8	4660.47	7559.81	15298.3	9989.66	14538.5	14296.4	12833.9	10812.4	12187.7	12144.5	12738.3	14571.8	8669.65	10255.8	8030.28	15781.5	16988.5	17203.8	11327.4	13079.1	16833.9	14034.5	10266	14680.6	6820.2	12234	7905.79	8126.9	6656.29	7137.82	4583.06	12087	12462	9228.64	10282.3	4427.09	8065.88
	3031.43	5372.83	5139.26	10971.7	8302.92	6707.36	7824.81	11685.3	3279.97	10259.3	4344.83	10427.3	4654.38	7534.94	15253.6	9961.13	14501.8	14249.9	12790.9	10774.1	12150	12107.8	12694.3	14523.4	8649.89	10229.9	8012.77	15734.1	16946.2	17137.7	11291.5	13037.7	16778.7	13982.1	10238.3	14619.3	6794.76	12190.9	7881.38	8099.39	6636.57	7119.68	4574.29	12043.6	12419.8	9198.89	10250.3	4423.19	8041.42
	3028.76	5358.14	5136.95	10950.8	8282.76	6688.48	7810.52	11657	3275.41	10229.3	4339.95	10391	4648.3	7510.16	15208.9	9932.64	14465	14203.5	12748	10735.9	12112.3	12071.2	12650.3	14475.2	8630.15	10204	7995.26	15686.7	16903.9	17071.8	11255.7	12996.5	16723.6	13930	10210.7	14558.3	6769.41	12148	7857.04	8071.97	6616.91	7101.59	4565.55	12000.2	12377.7	9169.25	10218.5	4419.28	8017.03
	3026.09	5343.49	5134.61	10929.9	8262.63	6669.64	7796.21	11628.8	3270.86	10199.3	4335.07	10354.8	4642.22	7485.46	15164.3	9904.2	14428.3	14157.2	12705.2	10697.8	12074.6	12034.6	12606.5	14427.1	8610.45	10178.2	7977.75	15639.4	16861.6	17006.1	11220	12955.4	16668.5	13877.9	10183.1	14497.5	6744.17	12105.2	7832.77	8044.65	6597.29	7083.54	4556.84	11957	12335.8	9139.72	10186.7	4415.35	7992.72
	3023.42	5328.87	5132.24	10908.9	8242.53	6650.85	7781.91	11600.6	3266.32	10169.4	4330.18	10318.8	4636.15	7460.84	15119.6	9875.8	14391.5	14110.9	12662.6	10659.8	12037.1	11998.2	12562.8	14379.1	8590.77	10152.3	7960.25	15592.2	16819.3	16940.5	11184.3	12914.3	16613.6	13826.1	10155.5	14436.8	6719.04	12062.5	7808.56	8017.42	6577.73	7065.54	4548.16	11913.9	12293.9	9110.3	10155	4411.41	7968.47
	3020.76	5314.28	5129.84	10888	8222.46	6632.09	7767.59	11572.4	3261.78	10139.5	4325.3	10282.9	4630.08	7436.3	15075	9847.45	14354.8	14064.7	12619.9	10621.9	11999.6	11961.8	12519.2	14331.3	8571.12	10126.5	7942.76	15545	16777	16875.1	11148.7	12873.4	16558.7	13774.4	10128	14376.4	6694	12020	7784.42	7990.28	6558.23	7047.58	4539.51	11870.9	12252.1	9080.99	10123.3	4407.45	7944.29
	3018.09	5299.73	5127.41	10867	8202.42	6613.37	7753.26	11544.2	3257.26	10109.7	4320.41	10247.1	4624.02	7411.84	15030.4	9819.15	14318	14018.6	12577.4	10584.1	11962.2	11925.5	12475.7	14283.5	8551.5	10100.8	7925.27	15497.8	16734.8	16809.8	11113.2	12832.6	16503.8	13722.8	10100.5	14316.2	6669.07	11977.5	7760.34	7963.23	6538.77	7029.68	4530.89	11828.1	12210.5	9051.78	10091.7	4403.48	7920.19
	3015.44	5285.21	5124.94	10846	8182.41	6594.7	7738.93	11516.1	3252.75	10079.9	4315.52	10211.4	4617.96	7387.46	14985.9	9790.89	14281.3	13972.6	12535	10546.3	11924.8	11889.3	12432.4	14235.9	8531.91	10075	7907.78	15450.8	16692.5	16744.7	11077.8	12791.9	16449.1	13671.4	10073.1	14256.2	6644.25	11935.2	7736.33	7936.28	6519.38	7011.82	4522.31	11785.4	12168.9	9022.69	10060.2	4399.49	7896.15
	3012.78	5270.73	5122.44	10824.9	8162.42	6576.06	7724.59	11488	3248.24	10050.1	4310.64	10175.8	4611.9	7363.16	14941.3	9762.67	14244.5	13926.7	12492.6	10508.7	11887.5	11853.2	12389.2	14188.4	8512.34	10049.3	7890.31	15403.7	16650.2	16679.8	11042.4	12751.4	16394.4	13620.2	10045.7	14196.4	6619.52	11893	7712.39	7909.42	6500.03	6994.01	4513.76	11742.7	12127.5	8993.7	10028.8	4395.49	7872.18
	3010.13	5256.28	5119.92	10803.9	8142.47	6557.47	7710.24	11459.9	3243.75	10020.4	4305.74	10140.4	4605.85	7338.94	14896.8	9734.51	14207.8	13880.8	12450.4	10471.2	11850.3	11817.2	12346.1	14141	8492.81	10023.6	7872.83	15356.8	16608	16615	11007.1	12710.9	16339.7	13569.1	10018.4	14136.8	6594.9	11851	7688.51	7882.66	6480.74	6976.24	4505.23	11700.3	12086.1	8964.81	9997.38	4391.47	7848.28
	3007.48	5241.87	5117.36	10782.8	8122.54	6538.91	7695.88	11431.8	3239.26	9990.67	4300.85	10105.1	4599.8	7314.8	14852.3	9706.38	14171	13835	12408.2	10433.7	11813.1	11781.2	12303.1	14093.7	8473.3	9997.96	7855.36	15309.8	16565.7	16550.4	10971.9	12670.5	16285.2	13518.2	9991.09	14077.3	6570.38	11809	7664.7	7855.98	6461.5	6958.52	4496.74	11657.9	12044.9	8936.04	9966.07	4387.44	7824.46
	3004.84	5227.49	5114.76	10761.7	8102.63	6520.4	7681.51	11403.7	3234.79	9961.01	4295.96	10070	4593.76	7290.74	14807.8	9678.3	14134.2	13789.2	12366.1	10396.4	11776	11745.4	12260.2	14046.5	8453.81	9972.32	7837.9	15263	16523.5	16485.9	10936.8	12630.3	16230.7	13467.4	9963.82	14018.1	6545.96	11767.2	7640.96	7829.4	6442.31	6940.85	4488.28	11615.7	12003.7	8907.37	9934.82	4383.39	7800.7
	3002.19	5213.14	5112.14	10740.6	8082.76	6501.92	7667.13	11375.6	3230.32	9931.38	4291.06	10035	4587.72	7266.75	14763.3	9650.27	14097.5	13743.6	12324.1	10359.1	11739	11709.6	12217.5	13999.4	8434.36	9946.71	7820.43	15216.1	16481.2	16421.6	10901.7	12590.1	16176.3	13416.8	9936.6	13959.1	6521.64	11725.5	7617.28	7802.91	6423.17	6923.23	4479.86	11573.5	11962.7	8878.8	9903.65	4379.33	7777.01
	2999.55	5198.83	5109.48	10719.4	8062.91	6483.48	7652.75	11347.6	3225.87	9901.79	4286.16	10000	4581.69	7242.85	14718.8	9622.28	14060.7	13698	12282.2	10321.9	11702.1	11673.9	12174.9	13952.4	8414.93	9921.13	7802.98	15169.4	16439	16357.4	10866.7	12550.1	16121.9	13366.3	9909.41	13900.3	6497.42	11683.9	7593.67	7776.52	6404.09	6905.65	4471.46	11531.6	11921.8	8850.35	9872.54	4375.25	7753.39
	2996.92	5184.56	5106.79	10698.2	8043.09	6465.08	7638.35	11319.6	3221.42	9872.23	4281.26	9965.26	4575.66	7219.02	14674.4	9594.34	14023.9	13652.4	12240.3	10284.9	11665.2	11638.3	12132.4	13905.6	8395.53	9895.57	7785.52	15122.7	16396.7	16293.4	10831.8	12510.2	16067.7	13316	9882.26	13841.6	6473.31	11642.4	7570.12	7750.21	6385.06	6888.12	4463.1	11489.7	11880.9	8822	9841.51	4371.15	7729.84
	2994.28	5170.31	5104.06	10677	8023.3	6446.72	7623.94	11291.6	3216.99	9842.72	4276.36	9930.61	4569.64	7195.28	14629.9	9566.44	13987.1	13607	12198.6	10247.9	11628.4	11602.8	12090	13858.9	8376.16	9870.04	7768.07	15076	16354.5	16229.6	10797	12470.4	16013.4	13265.9	9855.15	13783.2	6449.29	11601	7546.64	7724	6366.09	6870.63	4454.76	11447.9	11840.2	8793.75	9810.54	4367.04	7706.36
	2991.65	5156.11	5101.31	10655.8	8003.54	6428.4	7609.53	11263.6	3212.56	9813.23	4271.46	9896.07	4563.62	7171.61	14585.5	9538.58	13950.4	13561.6	12156.9	10211	11591.6	11567.3	12047.8	13812.2	8356.81	9844.53	7750.63	15029.4	16312.3	16165.9	10762.2	12430.7	15959.3	13215.9	9828.08	13725	6425.38	11559.8	7523.22	7697.88	6347.17	6853.2	4446.46	11406.3	11799.6	8765.61	9779.63	4362.91	7682.95
	2989.02	5141.94	5098.52	10634.6	7983.8	6410.12	7595.1	11235.6	3208.14	9783.78	4266.55	9861.66	4557.6	7148.02	14541.1	9510.77	13913.6	13516.3	12115.3	10174.2	11554.9	11532	12005.6	13765.7	8337.49	9819.06	7733.19	14982.8	16270	16102.3	10727.5	12391.1	15905.2	13166	9801.05	13666.9	6401.56	11518.7	7499.87	7671.85	6328.3	6835.81	4438.19	11364.8	11759	8737.58	9748.8	4358.77	7659.6
	2986.4	5127.8	5095.69	10613.3	7964.09	6391.87	7580.67	11207.7	3203.74	9754.37	4261.64	9827.38	4551.6	7124.5	14496.8	9483.01	13876.8	13471.1	12073.8	10137.5	11518.3	11496.7	11963.6	13719.3	8318.19	9793.6	7715.75	14936.3	16227.8	16038.9	10692.9	12351.6	15851.2	13116.3	9774.05	13609.1	6377.85	11477.7	7476.59	7645.91	6309.48	6818.47	4429.95	11323.4	11718.6	8709.65	9718.03	4354.61	7636.33
	2983.78	5113.7	5092.83	10592	7944.41	6373.67	7566.22	11179.7	3199.34	9725	4256.73	9793.22	4545.59	7101.07	14452.4	9455.29	13840	13425.9	12032.4	10100.9	11481.8	11461.5	11921.7	13673	8298.92	9768.18	7698.32	14889.8	16185.6	15975.7	10658.3	12312.2	15797.3	13066.8	9747.1	13551.4	6354.23	11436.8	7453.37	7620.07	6290.72	6801.17	4421.75	11282.1	11678.3	8681.83	9687.34	4350.43	7613.12
	2981.16	5099.63	5089.94	10570.7	7924.75	6355.5	7551.77	11151.8	3194.96	9695.67	4251.82	9759.18	4539.59	7077.72	14408.1	9427.61	13803.2	13380.9	11991.1	10064.3	11445.3	11426.4	11880	13626.8	8279.68	9742.78	7680.89	14843.4	16143.4	15912.6	10623.8	12272.9	15743.4	13017.4	9720.18	13494	6330.72	11396	7430.22	7594.31	6272.01	6783.92	4413.57	11241	11638.1	8654.11	9656.71	4346.24	7589.99
	2978.54	5085.6	5087.02	10549.3	7905.13	6337.38	7537.3	11123.9	3190.58	9666.37	4246.91	9725.27	4533.6	7054.44	14363.8	9399.98	13766.4	13335.8	11949.8	10027.9	11408.9	11391.4	11838.3	13580.8	8260.47	9717.41	7663.47	14797.1	16101.1	15849.7	10589.4	12233.8	15689.6	12968.1	9693.3	13436.7	6307.31	11355.4	7407.14	7568.66	6253.35	6766.72	4405.42	11199.9	11598	8626.5	9626.15	4342.04	7566.92
	2975.93	5071.61	5084.06	10528	7885.53	6319.29	7522.83	11096	3186.22	9637.11	4241.99	9691.48	4527.61	7031.25	14319.5	9372.4	13729.7	13290.9	11908.7	9991.56	11372.5	11356.4	11796.7	13534.8	8241.28	9692.06	7646.05	14750.8	16058.9	15786.9	10555	12194.7	15635.9	12919	9666.46	13379.7	6283.99	11314.8	7384.12	7543.09	6234.75	6749.57	4397.31	11159	11557.9	8598.99	9595.66	4337.82	7543.93
	2973.32	5057.65	5081.07	10506.6	7865.96	6301.24	7508.35	11068.2	3181.86	9607.89	4237.07	9657.82	4521.62	7008.13	14275.2	9344.87	13692.9	13246.1	11867.6	9955.31	11336.2	11321.6	11755.3	13489	8222.12	9666.74	7628.64	14704.5	16016.7	15724.3	10520.8	12155.8	15582.3	12870.1	9639.66	13322.8	6260.78	11274.4	7361.17	7517.62	6216.2	6732.46	4389.23	11118.2	11518	8571.58	9565.24	4333.58	7521
	2970.71	5043.73	5078.05	10485.2	7846.41	6283.23	7493.85	11040.3	3177.52	9578.71	4232.15	9624.27	4515.64	6985.09	14230.9	9317.38	13656.1	13201.3	11826.6	9919.16	11300	11286.8	11714	13443.2	8202.98	9641.45	7611.23	14658.3	15974.5	15661.8	10486.6	12116.9	15528.7	12821.3	9612.9	13266.1	6237.66	11234.1	7338.29	7492.24	6197.71	6715.4	4381.18	11077.6	11478.2	8544.28	9534.89	4329.33	7498.14
	2968.11	5029.85	5074.99	10463.7	7826.9	6265.25	7479.35	11012.5	3173.18	9549.57	4227.22	9590.85	4509.67	6962.13	14186.7	9289.94	13619.3	13156.6	11785.7	9883.1	11263.9	11252.1	11672.8	13397.6	8183.87	9616.19	7593.83	14612.2	15932.3	15599.5	10452.4	12078.2	15475.2	12772.6	9586.17	13209.7	6214.65	11194	7315.47	7466.95	6179.27	6698.39	4373.16	11037	11438.5	8517.08	9504.6	4325.06	7475.36
	2965.51	5016	5071.9	10442.3	7807.41	6247.32	7464.84	10984.7	3168.86	9520.47	4222.29	9557.55	4503.7	6939.25	14142.5	9262.55	13582.5	13111.9	11744.9	9847.13	11227.8	11217.5	11631.8	13352.1	8164.79	9590.95	7576.44	14566.1	15890.2	15537.3	10418.4	12039.6	15421.8	12724.1	9559.49	13153.4	6191.73	11153.9	7292.72	7441.75	6160.89	6681.43	4365.17	10996.6	11398.9	8489.99	9474.39	4320.77	7452.64
	2962.91	5002.18	5068.77	10420.8	7787.95	6229.43	7450.31	10956.9	3164.55	9491.4	4217.36	9524.38	4497.73	6916.44	14098.3	9235.2	13545.7	13067.4	11704.2	9811.26	11191.8	11183	11590.8	13306.7	8145.73	9565.74	7559.05	14520	15848	15475.3	10384.4	12001.1	15368.4	12675.8	9532.84	13097.3	6168.91	11114	7270.03	7416.65	6142.56	6664.52	4357.21	10956.3	11359.4	8463	9444.25	4316.47	7429.99
	2960.32	4988.41	5065.61	10399.3	7768.52	6211.57	7435.78	10929.1	3160.24	9462.38	4212.43	9491.32	4491.78	6893.72	14054.2	9207.9	13508.9	13022.9	11663.5	9775.48	11155.8	11148.6	11550	13261.4	8126.7	9540.55	7541.66	14474	15805.8	15413.5	10350.5	11962.7	15315.2	12627.6	9506.23	13041.4	6146.19	11074.1	7247.42	7391.64	6124.28	6647.65	4349.28	10916.1	11320	8436.11	9414.18	4312.16	7407.42
	2957.73	4974.67	5062.42	10377.7	7749.11	6193.76	7421.24	10901.3	3155.95	9433.4	4207.5	9458.39	4485.82	6871.07	14010	9180.65	13472.1	12978.5	11622.9	9739.79	11120	11114.3	11509.3	13216.2	8107.7	9515.39	7524.28	14428.1	15763.7	15351.8	10316.6	11924.4	15261.9	12579.6	9479.66	12985.7	6123.58	11034.4	7224.87	7366.73	6106.06	6630.83	4341.38	10876.1	11280.7	8409.32	9384.17	4307.83	7384.91
	2955.14	4960.97	5059.2	10356.2	7729.74	6175.98	7406.69	10873.6	3151.67	9404.47	4202.56	9425.57	4479.88	6848.5	13965.9	9153.45	13435.4	12934.2	11582.5	9704.2	11084.1	11080	11468.7	13171.1	8088.72	9490.26	7506.91	14382.2	15721.5	15290.2	10282.8	11886.2	15208.8	12531.7	9453.13	12930.2	6101.05	10994.8	7202.39	7341.91	6087.9	6614.06	4333.52	10836.2	11241.5	8382.64	9354.24	4303.49	7362.47
	2952.56	4947.31	5055.94	10334.6	7710.39	6158.24	7392.13	10845.8	3147.4	9375.57	4197.62	9392.88	4473.94	6826.02	13921.8	9126.29	13398.6	12889.9	11542.1	9668.7	11048.4	11045.8	11428.2	13126.1	8069.77	9465.16	7489.55	14336.4	15679.4	15228.8	10249.1	11848.1	15155.8	12484	9426.63	12874.9	6078.63	10955.4	7179.97	7317.18	6069.79	6597.34	4325.68	10796.4	11202.5	8356.06	9324.38	4299.13	7340.1
	2949.98	4933.68	5052.64	10313	7691.07	6140.54	7377.56	10818.1	3143.14	9346.71	4192.67	9360.31	4468	6803.61	13877.8	9099.19	13361.8	12845.8	11501.8	9633.3	11012.7	11011.7	11387.8	13081.3	8050.85	9440.08	7472.19	14290.6	15637.2	15167.6	10215.5	11810.2	15102.8	12436.4	9400.18	12819.8	6056.31	10916	7157.62	7292.54	6051.73	6580.66	4317.88	10756.7	11163.5	8329.58	9294.59	4294.75	7317.81
	2947.41	4920.09	5049.32	10291.4	7671.78	6122.88	7362.98	10790.4	3138.89	9317.9	4187.73	9327.86	4462.07	6781.27	13833.8	9072.13	13325	12801.7	11461.5	9597.99	10977.1	10977.7	11347.6	13036.5	8031.95	9415.03	7454.83	14244.9	15595.1	15106.5	10181.9	11772.3	15049.9	12389	9373.76	12764.9	6034.08	10876.8	7135.34	7268	6033.73	6564.03	4310.1	10717.1	11124.6	8303.2	9264.87	4290.36	7295.58
	2944.83	4906.54	5045.95	10269.7	7652.52	6105.26	7348.39	10762.7	3134.65	9289.13	4182.78	9295.53	4456.15	6759.02	13789.8	9045.12	13288.3	12757.7	11421.4	9562.78	10941.6	10943.8	11307.4	12991.8	8013.08	9390.01	7437.49	14199.2	15553	15045.6	10148.4	11734.6	14997	12341.7	9347.38	12710.2	6011.95	10837.7	7113.13	7243.55	6015.79	6547.45	4302.36	10677.7	11085.8	8276.93	9235.22	4285.96	7273.42
	2942.26	4893.03	5042.56	10248	7633.29	6087.68	7333.79	10735.1	3130.43	9260.4	4177.82	9263.32	4450.23	6736.85	13745.8	9018.16	13251.5	12713.7	11381.4	9527.65	10906.2	10910	11267.4	12947.3	7994.23	9365.01	7420.15	14153.6	15510.9	14984.9	10115	11697	14944.3	12294.6	9321.04	12655.7	5989.92	10798.7	7090.98	7219.2	5997.9	6530.92	4294.65	10638.3	11047.2	8250.75	9205.64	4281.54	7251.34
	2939.7	4879.55	5039.13	10226.3	7614.09	6070.14	7319.18	10707.4	3126.21	9231.72	4172.87	9231.23	4444.32	6714.75	13701.8	8991.26	13214.7	12669.9	11341.4	9492.63	10870.8	10876.2	11227.5	12902.9	7975.41	9340.04	7402.81	14108	15468.8	14924.2	10081.7	11659.5	14891.6	12247.6	9294.74	12601.4	5967.99	10759.8	7068.9	7194.94	5980.07	6514.44	4286.96	10599.1	11008.6	8224.68	9176.14	4277.1	7229.32
	2937.14	4866.12	5035.67	10204.6	7594.91	6052.64	7304.56	10679.8	3122.01	9203.08	4167.91	9199.26	4438.42	6692.73	13657.9	8964.4	13178	12626.1	11301.5	9457.7	10835.4	10842.5	11187.7	12858.5	7956.62	9315.1	7385.49	14062.5	15426.7	14863.8	10048.4	11622	14839	12200.8	9268.47	12547.2	5946.16	10721	7046.89	7170.77	5962.29	6498.01	4279.31	10560.1	10970.2	8198.71	9146.7	4272.65	7207.38
	2934.58	4852.72	5032.17	10182.9	7575.76	6035.17	7289.94	10652.2	3117.82	9174.48	4162.95	9167.4	4432.52	6670.79	13614	8937.59	13141.2	12582.4	11261.7	9422.86	10800.2	10809	11148.1	12814.3	7937.85	9290.19	7368.17	14017.1	15384.6	14803.5	10015.2	11584.8	14786.5	12154.1	9242.25	12493.3	5924.42	10682.3	7024.95	7146.69	5944.57	6481.62	4271.69	10521.1	10931.8	8172.83	9117.34	4268.19	7185.5
	2932.02	4839.36	5028.64	10161.1	7556.64	6017.75	7275.3	10624.6	3113.63	9145.93	4157.98	9135.67	4426.62	6648.93	13570.2	8910.83	13104.5	12538.8	11222	9388.12	10765	10775.5	11108.5	12770.2	7919.11	9265.3	7350.86	13971.7	15342.5	14743.3	9982.05	11547.6	14734.1	12107.6	9216.06	12439.5	5902.78	10643.8	7003.07	7122.71	5926.9	6465.28	4264.1	10482.3	10893.5	8147.06	9088.04	4263.71	7163.7
	2929.47	4826.04	5025.07	10139.3	7537.56	6000.36	7260.65	10597	3109.46	9117.42	4153.01	9104.05	4420.74	6627.15	13526.4	8884.12	13067.7	12495.3	11182.4	9353.47	10729.9	10742	11069.1	12726.2	7900.4	9240.44	7333.55	13926.3	15300.5	14683.4	9948.99	11510.5	14681.7	12061.2	9189.91	12386	5881.24	10605.4	6981.26	7098.83	5909.29	6448.99	4256.54	10443.6	10855.4	8121.39	9058.82	4259.22	7141.96
	2926.93	4812.76	5021.47	10117.5	7518.49	5983.01	7246	10569.5	3105.3	9088.96	4148.04	9072.55	4414.86	6605.44	13482.6	8857.46	13031	12451.8	11142.9	9318.92	10694.9	10708.7	11029.8	12682.3	7881.71	9215.61	7316.26	13881	15258.4	14623.5	9915.99	11473.5	14629.4	12015	9163.8	12332.6	5859.79	10567.1	6959.52	7075.03	5891.74	6432.75	4249.01	10405	10817.4	8095.82	9029.67	4254.71	7120.3
	2924.38	4799.51	5017.84	10095.6	7499.46	5965.71	7231.33	10541.9	3101.16	9060.54	4143.06	9041.17	4408.98	6583.82	13438.8	8830.85	12994.3	12408.4	11103.4	9284.47	10659.9	10675.5	10990.5	12638.5	7863.05	9190.8	7298.97	13835.8	15216.4	14563.8	9883.07	11436.7	14577.2	11968.9	9137.72	12279.5	5838.44	10528.9	6937.85	7051.33	5874.24	6416.56	4241.51	10366.5	10779.4	8070.35	9000.6	4250.19	7098.7
	2921.84	4786.31	5014.17	10073.8	7480.46	5948.44	7216.66	10514.4	3097.02	9032.17	4138.08	9009.91	4403.12	6562.27	13395.1	8804.29	12957.5	12365.1	11064.1	9250.11	10625	10642.3	10951.5	12594.8	7844.41	9166.03	7281.69	13790.6	15174.4	14504.3	9850.22	11399.9	14525.1	11923	9111.69	12226.5	5817.19	10490.8	6916.25	7027.72	5856.8	6400.41	4234.04	10328.2	10741.6	8044.97	8971.59	4245.65	7077.18
	2919.31	4773.14	5010.47	10051.9	7461.49	5931.21	7201.97	10486.9	3092.89	9003.84	4133.1	8978.77	4397.26	6540.8	13351.4	8777.78	12920.8	12321.9	11024.8	9215.84	10590.2	10609.2	10912.5	12551.2	7825.8	9141.28	7264.42	13745.5	15132.4	14444.9	9817.44	11363.3	14473	11877.2	9085.69	12173.8	5796.03	10452.9	6894.71	7004.21	5839.41	6384.32	4226.6	10290	10703.9	8019.7	8942.66	4241.1	7055.73
	2916.77	4760.02	5006.73	10030	7442.54	5914.02	7187.28	10459.4	3088.78	8975.56	4128.11	8947.74	4391.4	6519.4	13307.7	8751.33	12884.1	12278.8	10985.6	9181.67	10555.4	10576.2	10873.6	12507.8	7807.22	9116.56	7247.15	13700.4	15090.4	14385.7	9784.73	11326.7	14421.1	11831.6	9059.73	12121.2	5774.97	10415	6873.24	6980.79	5822.08	6368.27	4219.19	10251.9	10666.3	7994.52	8913.8	4236.53	7034.35
	2914.25	4746.93	5002.96	10008.1	7423.63	5896.86	7172.58	10431.9	3084.68	8947.33	4123.12	8916.83	4385.56	6498.09	13264.1	8724.92	12847.4	12235.7	10946.5	9147.6	10520.7	10543.3	10834.9	12464.4	7788.66	9091.86	7229.89	13655.4	15048.4	14326.7	9752.1	11290.3	14369.2	11786.1	9033.81	12068.8	5754	10377.3	6851.84	6957.47	5804.81	6352.27	4211.81	10213.9	10628.7	7969.45	8885.01	4231.95	7013.03
	2911.72	4733.88	4999.16	9986.11	7404.74	5879.75	7157.87	10404.4	3080.59	8919.14	4118.13	8886.03	4379.72	6476.85	13220.5	8698.57	12810.7	12192.8	10907.5	9113.62	10486.1	10510.5	10796.2	12421.1	7770.13	9067.2	7212.65	13610.5	15006.4	14267.8	9719.53	11254	14317.4	11740.7	9007.93	12016.6	5733.13	10339.7	6830.5	6934.23	5787.59	6336.32	4204.46	10176.1	10591.3	7944.47	8856.29	4227.36	6991.79
	2909.2	4720.87	4995.32	9964.14	7385.88	5862.68	7143.15	10377	3076.51	8891	4113.13	8855.35	4373.88	6455.69	13176.9	8672.27	12774	12149.9	10868.6	9079.74	10451.5	10477.8	10757.7	12378	7751.62	9042.56	7195.41	13565.6	14964.5	14209	9687.04	11217.8	14265.6	11695.6	8982.09	11964.6	5712.36	10302.2	6809.24	6911.09	5770.43	6320.42	4197.14	10138.3	10554	7919.59	8827.65	4222.75	6970.62
	2906.68	4707.9	4991.44	9942.14	7367.05	5845.64	7128.41	10349.6	3072.44	8862.9	4108.13	8824.79	4368.06	6434.61	13133.4	8646.02	12737.3	12107.1	10829.8	9045.95	10417.1	10445.1	10719.3	12334.9	7733.14	9017.95	7178.18	13520.7	14922.5	14150.4	9654.61	11181.7	14214	11650.5	8956.28	11912.8	5691.68	10264.8	6788.04	6888.05	5753.33	6304.57	4189.85	10100.7	10516.8	7894.81	8799.08	4218.12	6949.52
	2904.17	4694.98	4987.54	9920.12	7348.26	5828.65	7113.68	10322.2	3068.39	8834.86	4103.13	8794.34	4362.24	6413.61	13089.9	8619.82	12700.7	12064.3	10791	9012.26	10382.7	10412.6	10681	12292	7714.69	8993.36	7160.95	13475.9	14880.6	14092	9622.26	11145.8	14162.4	11605.7	8930.52	11861.2	5671.1	10227.6	6766.91	6865.1	5736.29	6288.77	4182.59	10063.2	10479.7	7870.12	8770.58	4213.49	6928.49
	2901.66	4682.09	4983.6	9898.08	7329.49	5811.69	7098.93	10294.8	3064.35	8806.86	4098.12	8764.01	4356.43	6392.68	13046.4	8593.68	12664	12021.7	10752.4	8978.67	10348.3	10380.1	10642.9	12249.1	7696.26	8968.81	7143.74	13431.2	14838.7	14033.7	9589.98	11109.9	14111	11560.9	8904.79	11809.8	5650.61	10190.4	6745.85	6842.24	5719.3	6273.01	4175.36	10025.9	10442.7	7845.53	8742.15	4208.83	6907.53
	2899.16	4669.24	4979.62	9876.02	7310.75	5794.77	7084.17	10267.4	3060.32	8778.91	4093.1	8733.79	4350.62	6371.84	13003	8567.58	12627.3	11979.1	10713.8	8945.17	10314.1	10347.7	10604.8	12206.4	7677.86	8944.28	7126.54	13386.5	14796.8	13975.6	9557.76	11074.1	14059.6	11516.3	8879.1	11758.5	5630.22	10153.4	6724.85	6819.47	5702.36	6257.31	4168.16	9988.65	10405.9	7821.04	8713.8	4204.17	6886.65
	2896.65	4656.43	4975.61	9853.93	7292.04	5777.9	7069.4	10240	3056.3	8751.01	4088.09	8703.69	4344.82	6351.07	12959.6	8541.54	12590.7	11936.6	10675.3	8911.77	10279.9	10315.4	10566.8	12163.8	7659.48	8919.78	7109.34	13341.9	14754.9	13917.6	9525.62	11038.5	14008.3	11471.9	8853.44	11707.5	5609.92	10116.5	6703.93	6796.8	5685.49	6241.65	4160.99	9951.53	10369.1	7796.65	8685.52	4199.49	6865.83
	2894.16	4643.66	4971.56	9831.83	7273.35	5761.06	7054.63	10212.7	3052.29	8723.16	4083.06	8673.7	4339.03	6330.37	12916.2	8515.55	12554.1	11894.3	10636.9	8878.46	10245.7	10283.2	10529	12121.2	7641.13	8895.31	7092.15	13297.3	14713.1	13859.8	9493.55	11003	13957	11427.6	8827.83	11656.7	5589.72	10079.7	6683.07	6774.22	5668.67	6226.04	4153.85	9914.54	10332.4	7772.35	8657.31	4194.8	6845.08
	2891.66	4630.93	4967.48	9809.7	7254.7	5744.26	7039.84	10185.4	3048.3	8695.35	4078.04	8643.83	4333.25	6309.76	12872.9	8489.62	12517.5	11851.9	10598.6	8845.25	10211.7	10251	10491.3	12078.8	7622.81	8870.87	7074.98	13252.8	14671.2	13802.1	9461.55	10967.5	13905.9	11383.5	8802.25	11606	5569.61	10043	6662.28	6751.74	5651.91	6210.48	4146.74	9877.67	10295.8	7748.15	8629.18	4190.09	6824.41
	2889.18	4618.24	4963.37	9787.55	7236.08	5727.49	7025.05	10158.1	3044.31	8667.6	4073.01	8614.07	4327.47	6289.22	12829.6	8463.74	12480.8	11809.7	10560.4	8812.14	10177.7	10219	10453.7	12036.5	7604.51	8846.45	7057.81	13208.4	14629.4	13744.6	9429.63	10932.2	13854.8	11339.5	8776.71	11555.5	5549.59	10006.4	6641.56	6729.35	5635.2	6194.97	4139.66	9840.92	10259.4	7724.05	8601.12	4185.37	6803.8
	2886.69	4605.59	4959.22	9765.37	7217.49	5710.77	7010.24	10130.8	3040.34	8639.89	4067.98	8584.43	4321.7	6268.76	12786.4	8437.91	12444.2	11767.6	10522.2	8779.12	10143.8	10187	10416.2	11994.3	7586.24	8822.07	7040.65	13164	14587.6	13687.3	9397.77	10897	13803.8	11295.6	8751.21	11505.3	5529.67	9969.95	6620.9	6707.05	5618.55	6179.51	4132.61	9804.29	10223	7700.04	8573.13	4180.63	6783.26
	2884.21	4592.99	4955.04	9743.18	7198.93	5694.09	6995.43	10103.5	3036.38	8612.23	4062.94	8554.89	4315.94	6248.37	12743.2	8412.13	12407.7	11725.5	10484.2	8746.2	10110	10155.1	10378.8	11952.2	7567.99	8797.71	7023.51	13119.6	14545.8	13630.1	9365.98	10861.9	13752.9	11251.9	8725.75	11455.2	5509.84	9933.6	6600.32	6684.84	5601.96	6164.1	4125.59	9767.79	10186.8	7676.13	8545.22	4175.88	6762.8
	2881.73	4580.42	4950.82	9720.96	7180.39	5677.45	6980.61	10076.2	3032.44	8584.63	4057.9	8525.47	4310.19	6228.07	12700	8386.41	12371.1	11683.5	10446.2	8713.37	10076.2	10123.3	10341.5	11910.2	7549.77	8773.38	7006.37	13075.4	14504	13573.1	9334.27	10826.9	13702.1	11208.4	8700.33	11405.3	5490.11	9897.37	6579.8	6662.73	5585.43	6148.73	4118.6	9731.41	10150.6	7652.31	8517.38	4171.12	6742.4
	2879.26	4567.89	4946.57	9698.73	7161.89	5660.84	6965.78	10049	3028.5	8557.07	4052.85	8496.17	4304.44	6207.84	12656.9	8360.74	12334.5	11641.6	10408.3	8680.65	10042.5	10091.6	10304.4	11868.3	7531.58	8749.08	6989.24	13031.2	14462.2	13516.2	9302.62	10792.1	13651.4	11165	8674.94	11355.6	5470.47	9861.25	6559.35	6640.71	5568.95	6133.42	4111.64	9695.15	10114.6	7628.59	8489.61	4166.34	6722.08
	2876.79	4555.41	4942.29	9676.47	7143.42	5644.28	6950.94	10021.8	3024.58	8529.56	4047.8	8466.97	4298.7	6187.68	12613.8	8335.12	12298	11599.8	10370.5	8648.01	10008.9	10059.9	10267.3	11826.5	7513.41	8724.8	6972.12	12987	14420.5	13459.5	9271.04	10757.3	13600.8	11121.7	8649.59	11306.1	5450.92	9825.25	6538.97	6618.78	5552.53	6118.15	4104.7	9659.01	10078.6	7604.96	8461.91	4161.55	6701.83
	2874.33	4542.96	4937.97	9654.19	7124.97	5627.75	6936.1	9994.57	3020.67	8502.11	4042.75	8437.89	4292.97	6167.61	12570.8	8309.56	12261.4	11558.1	10332.8	8615.48	9975.35	10028.4	10230.4	11784.8	7495.27	8700.56	6955.02	12942.9	14378.8	13402.9	9239.54	10722.6	13550.2	11078.6	8624.28	11256.8	5431.46	9789.36	6518.65	6596.95	5536.17	6102.93	4097.8	9622.99	10042.8	7581.43	8434.29	4156.75	6681.64
	2871.87	4530.56	4933.61	9631.89	7106.56	5611.26	6921.24	9967.39	3016.78	8474.7	4037.69	8408.92	4287.25	6147.61	12527.8	8284.05	12224.9	11516.5	10295.2	8583.04	9941.87	9996.93	10193.5	11743.2	7477.15	8676.34	6937.92	12898.8	14337.1	13346.5	9208.11	10688.1	13499.7	11035.6	8599.01	11207.6	5412.1	9753.59	6498.41	6575.21	5519.86	6087.76	4090.92	9587.1	10007.1	7557.99	8406.75	4151.93	6661.53
	2869.41	4518.2	4929.22	9609.57	7088.17	5594.81	6906.38	9940.22	3012.89	8447.35	4032.62	8380.06	4281.54	6127.68	12484.8	8258.6	12188.4	11474.9	10257.7	8550.69	9908.47	9965.55	10156.8	11701.7	7459.06	8652.15	6920.83	12854.9	14295.4	13290.2	9176.74	10653.7	13449.4	10992.8	8573.78	11158.7	5392.83	9717.92	6478.23	6553.56	5503.62	6072.65	4084.08	9551.33	9971.44	7534.65	8379.27	4147.1	6641.49
	2866.96	4505.88	4924.8	9587.23	7069.82	5578.4	6891.5	9913.07	3009.02	8420.05	4027.55	8351.31	4275.83	6107.84	12441.9	8233.2	12151.9	11433.4	10220.3	8518.45	9875.14	9934.26	10120.2	11660.3	7440.99	8627.99	6903.76	12810.9	14253.7	13234.1	9145.45	10619.3	13399.1	10950.1	8548.58	11109.9	5373.65	9682.38	6458.12	6532.01	5487.43	6057.57	4077.26	9515.67	9935.92	7511.4	8351.88	4142.26	6621.52
	2864.51	4493.6	4920.34	9564.86	7051.5	5562.03	6876.62	9885.94	3005.16	8392.8	4022.48	8322.68	4270.13	6088.07	12399.1	8207.86	12115.4	11392	10182.9	8486.3	9841.88	9903.05	10083.7	11619	7422.95	8603.86	6886.69	12767.1	14212.1	13178.2	9114.23	10585.1	13348.9	10907.6	8523.43	11061.4	5354.57	9646.94	6438.08	6510.55	5471.29	6042.55	4070.48	9480.14	9900.51	7488.24	8324.55	4137.4	6601.61
	2862.07	4481.36	4915.85	9542.48	7033.2	5545.7	6861.73	9858.82	3001.32	8365.6	4017.4	8294.15	4264.44	6068.37	12356.2	8182.57	12079	11350.7	10145.7	8454.24	9808.7	9871.92	10047.4	11577.8	7404.94	8579.76	6869.64	12723.2	14170.4	13122.4	9083.07	10551	13298.7	10865.2	8498.31	11013	5335.57	9611.62	6418.1	6489.18	5455.22	6027.58	4063.72	9444.74	9865.21	7465.18	8297.3	4132.53	6581.78
	2859.63	4469.16	4911.33	9520.08	7014.94	5529.4	6846.83	9831.72	2997.48	8338.45	4012.32	8265.73	4258.75	6048.75	12313.4	8157.33	12042.5	11309.5	10108.5	8422.29	9775.59	9840.88	10011.1	11536.7	7386.95	8555.69	6852.59	12679.5	14128.8	13066.7	9051.99	10517	13248.7	10823	8473.23	10964.8	5316.67	9576.41	6398.2	6467.9	5439.2	6012.66	4056.99	9409.45	9830	7442.21	8270.12	4127.65	6562.02
	2857.2	4457	4906.76	9497.65	6996.7	5513.15	6831.92	9804.64	2993.66	8311.36	4007.23	8237.43	4253.08	6029.21	12270.7	8132.15	12006.1	11268.4	10071.4	8390.43	9742.55	9809.92	9974.92	11495.8	7368.99	8531.65	6835.56	12635.8	14087.3	13011.2	9020.98	10483.1	13198.8	10780.9	8448.18	10916.8	5297.86	9541.31	6378.36	6446.72	5423.24	5997.78	4050.29	9374.28	9794.91	7419.33	8243.02	4122.75	6542.33
	2854.77	4444.89	4902.17	9475.21	6978.5	5496.94	6817.01	9777.58	2989.85	8284.32	4002.14	8209.23	4247.41	6009.75	12228	8107.02	11969.7	11227.4	10034.4	8358.66	9709.58	9779.05	9938.87	11454.9	7351.05	8507.63	6818.54	12592.2	14045.7	12955.9	8990.04	10449.3	13148.9	10739	8423.18	10869	5279.14	9506.32	6358.59	6425.62	5407.34	5982.96	4043.62	9339.24	9759.92	7396.55	8215.99	4117.84	6522.71
	2852.34	4432.81	4897.54	9452.74	6960.33	5480.76	6802.09	9750.54	2986.06	8257.33	3997.05	8181.15	4241.75	5990.36	12185.4	8081.95	11933.3	11186.4	9997.51	8326.99	9676.68	9748.26	9902.93	11414.1	7333.14	8483.64	6801.53	12548.6	14004.1	12900.7	8959.17	10415.7	13099.1	10697.2	8398.21	10821.4	5260.51	9471.45	6338.88	6404.63	5391.49	5968.18	4036.98	9304.32	9725.03	7373.86	8189.03	4112.92	6503.16
	2849.92	4420.78	4892.88	9430.26	6942.18	5464.62	6787.15	9723.51	2982.28	8230.39	3991.95	8153.17	4236.1	5971.04	12142.7	8056.93	11896.9	11145.5	9960.68	8295.42	9643.86	9717.56	9867.1	11373.4	7315.25	8459.69	6784.53	12505.1	13962.6	12845.7	8928.37	10382.1	13049.5	10655.5	8373.29	10773.9	5241.97	9436.69	6319.25	6383.72	5375.7	5953.45	4030.37	9269.51	9690.25	7351.26	8162.15	4107.98	6483.68
	2847.51	4408.79	4888.18	9407.76	6924.07	5448.52	6772.21	9696.5	2978.51	8203.51	3986.84	8125.3	4230.46	5951.81	12100.2	8031.97	11860.5	11104.8	9923.95	8263.95	9611.11	9686.94	9831.38	11332.9	7297.39	8435.76	6767.55	12461.6	13921.1	12790.8	8897.64	10348.6	12999.9	10614	8348.4	10726.7	5223.52	9402.04	6299.68	6362.9	5359.97	5938.77	4023.79	9234.83	9655.57	7328.75	8135.34	4103.03	6464.27
	2845.1	4396.84	4883.44	9385.23	6905.99	5432.46	6757.27	9669.51	2974.75	8176.68	3981.73	8097.54	4224.83	5932.64	12057.7	8007.07	11824.2	11064.1	9887.31	8232.57	9578.44	9656.4	9795.77	11292.4	7279.55	8411.86	6750.57	12418.2	13879.7	12736.1	8866.98	10315.3	12950.4	10572.6	8323.54	10679.6	5205.16	9367.5	6280.18	6342.18	5344.3	5924.14	4017.23	9200.27	9621	7306.34	8108.61	4098.07	6444.93
	2842.69	4384.93	4878.68	9362.69	6887.93	5416.44	6742.31	9642.54	2971.01	8149.9	3976.61	8069.89	4219.2	5913.56	12015.2	7982.22	11787.8	11023.5	9850.75	8201.29	9545.83	9625.95	9760.27	11252	7261.75	8387.99	6733.61	12374.9	13838.2	12681.6	8836.39	10282.1	12901	10531.4	8298.73	10632.7	5186.9	9333.08	6260.75	6321.55	5328.68	5909.56	4010.71	9165.83	9586.54	7284.01	8081.95	4093.1	6425.66
	2840.29	4373.07	4873.88	9340.13	6869.91	5400.46	6727.35	9615.59	2967.28	8123.18	3971.49	8042.35	4213.58	5894.55	11972.8	7957.42	11751.5	10982.9	9814.29	8170.1	9513.31	9595.58	9724.88	11211.8	7243.96	8364.15	6716.66	12331.6	13796.8	12627.2	8805.87	10248.9	12851.7	10490.3	8273.96	10586.1	5168.72	9298.77	6241.38	6301.01	5313.13	5895.03	4004.21	9131.51	9552.18	7261.78	8055.36	4088.11	6406.46
	2837.89	4361.25	4869.04	9317.55	6851.92	5384.52	6712.38	9588.65	2963.56	8096.51	3966.37	8014.91	4207.98	5875.61	11930.4	7932.68	11715.2	10942.5	9777.91	8139.01	9480.85	9565.3	9689.6	11171.6	7226.21	8340.34	6699.72	12288.4	13755.4	12572.9	8775.42	10215.9	12802.4	10449.4	8249.22	10539.5	5150.63	9264.56	6222.09	6280.56	5297.63	5880.55	3997.74	9097.31	9517.92	7239.64	8028.85	4083.11	6387.32
	2835.49	4349.47	4864.17	9294.96	6833.96	5368.61	6697.4	9561.74	2959.85	8069.9	3961.24	7987.59	4202.37	5856.75	11888.1	7908	11679	10902.2	9741.62	8108.02	9448.47	9535.1	9654.42	11131.5	7208.47	8316.56	6682.8	12245.3	13714	12518.9	8745.05	10183	12753.3	10408.6	8224.52	10493.2	5132.63	9230.47	6202.86	6260.2	5282.18	5866.11	3991.3	9063.24	9483.77	7217.58	8002.42	4078.1	6368.26
	2833.11	4337.73	4859.27	9272.35	6816.04	5352.75	6682.41	9534.84	2956.16	8043.35	3956.11	7960.37	4196.78	5837.96	11845.8	7883.38	11642.7	10861.9	9705.43	8077.13	9416.16	9504.99	9619.36	11091.6	7190.77	8292.81	6665.89	12202.2	13672.7	12464.9	8714.75	10150.2	12704.3	10367.9	8199.87	10447.1	5114.72	9196.5	6183.7	6239.94	5266.8	5851.73	3984.89	9029.28	9449.73	7195.62	7976.06	4073.08	6349.27
	2830.72	4326.03	4854.34	9249.72	6798.14	5336.93	6667.42	9507.97	2952.48	8016.85	3950.97	7933.25	4191.2	5819.25	11803.6	7858.81	11606.5	10821.8	9669.32	8046.34	9383.93	9474.96	9584.41	11051.7	7173.09	8269.09	6648.99	12159.2	13631.3	12411.2	8684.51	10117.5	12655.3	10327.4	8175.25	10401.1	5096.9	9162.63	6164.61	6219.76	5251.47	5837.39	3978.51	8995.44	9415.79	7173.75	7949.77	4068.04	6330.35
	2828.34	4314.37	4849.37	9227.08	6780.28	5321.14	6652.43	9481.12	2948.82	7990.4	3945.83	7906.25	4185.62	5800.62	11761.5	7834.3	11570.3	10781.7	9633.31	8015.65	9351.77	9445.02	9549.57	11011.9	7155.44	8245.4	6632.11	12116.2	13590	12357.6	8654.36	10085	12606.5	10287.1	8150.67	10355.4	5079.16	9128.88	6145.59	6199.68	5236.2	5823.1	3972.16	8961.73	9381.96	7151.96	7923.56	4063	6311.5
	2825.97	4302.76	4844.37	9204.42	6762.45	5305.4	6637.43	9454.29	2945.17	7964.01	3940.69	7879.35	4180.05	5782.06	11719.4	7809.85	11534.1	10741.7	9597.39	7985.05	9319.69	9415.16	9514.84	10972.3	7137.82	8221.75	6615.24	12073.3	13548.8	12304.1	8624.27	10052.5	12557.7	10246.8	8126.14	10309.8	5061.52	9095.23	6126.63	6179.68	5220.99	5808.86	3965.83	8928.14	9348.24	7130.27	7897.43	4057.94	6292.71
	2823.6	4291.19	4839.33	9181.75	6744.65	5289.69	6622.42	9427.48	2941.53	7937.68	3935.54	7852.55	4174.49	5763.57	11677.3	7785.46	11498	10701.8	9561.56	7954.56	9287.68	9385.39	9480.22	10932.7	7120.22	8198.12	6598.39	12030.5	13507.5	12250.9	8594.26	10020.1	12509.1	10206.8	8101.64	10264.4	5043.96	9061.7	6107.75	6159.78	5205.83	5794.67	3959.53	8894.66	9314.62	7108.66	7871.37	4052.87	6274
	2821.23	4279.66	4834.27	9159.07	6726.89	5274.03	6607.41	9400.7	2937.9	7911.41	3930.39	7825.86	4168.94	5745.16	11635.3	7761.12	11461.8	10662	9525.83	7924.16	9255.75	9355.7	9445.71	10893.3	7102.65	8174.53	6581.55	11987.8	13466.3	12197.7	8564.33	9987.86	12460.5	10166.8	8077.19	10219.2	5026.49	9028.28	6088.93	6139.96	5190.74	5780.53	3953.26	8861.31	9281.11	7087.14	7845.39	4047.79	6255.36
	2818.88	4268.18	4829.17	9136.37	6709.16	5258.4	6592.39	9373.94	2934.29	7885.2	3925.24	7799.28	4163.39	5726.83	11593.4	7736.85	11425.7	10622.3	9490.19	7893.86	9223.9	9326.1	9411.31	10853.9	7085.1	8150.97	6564.72	11945.1	13425.1	12144.8	8534.46	9955.72	12412.1	10127	8052.78	10174.2	5009.11	8994.97	6070.18	6120.24	5175.7	5766.43	3947.02	8828.08	9247.7	7065.71	7819.49	4042.7	6236.78
	2816.52	4256.74	4824.04	9113.66	6691.46	5242.82	6577.37	9347.2	2930.69	7859.04	3920.08	7772.8	4157.85	5708.56	11551.5	7712.63	11389.7	10582.7	9454.65	7863.67	9192.12	9296.59	9377.02	10814.7	7067.59	8127.44	6547.91	11902.5	13384	12092	8504.68	9923.68	12363.8	10087.4	8028.41	10129.4	4991.81	8961.78	6051.5	6100.6	5160.71	5752.39	3940.8	8794.97	9214.41	7044.37	7793.66	4037.59	6218.27
	2814.17	4245.34	4818.88	9090.94	6673.8	5227.28	6562.35	9320.49	2927.1	7832.94	3914.92	7746.43	4152.32	5690.38	11509.7	7688.47	11353.6	10543.2	9419.19	7833.57	9160.41	9267.16	9342.84	10775.5	7050.1	8103.94	6531.12	11859.9	13342.8	12039.4	8474.96	9891.75	12315.5	10047.9	8004.08	10084.8	4974.6	8928.69	6032.89	6081.05	5145.79	5738.39	3934.62	8761.98	9181.22	7023.11	7767.91	4032.48	6199.84
	2811.83	4233.98	4813.69	9068.21	6656.17	5211.78	6547.32	9293.8	2923.52	7806.9	3909.76	7720.16	4146.8	5672.26	11468	7664.38	11317.6	10503.8	9383.84	7803.58	9128.79	9237.82	9308.77	10736.5	7032.64	8080.48	6514.35	11817.4	13301.7	11986.9	8445.33	9859.93	12267.4	10008.5	7979.79	10040.3	4957.48	8895.72	6014.35	6061.6	5130.92	5724.44	3928.46	8729.11	9148.13	7001.94	7742.24	4027.36	6181.47
	2809.49	4222.67	4808.47	9045.47	6638.58	5196.31	6532.29	9267.13	2919.96	7780.93	3904.6	7693.99	4141.28	5654.23	11426.3	7640.34	11281.7	10464.5	9348.58	7773.68	9097.24	9208.56	9274.81	10697.6	7015.21	8057.05	6497.59	11775	13260.7	11934.6	8415.77	9828.22	12219.3	9969.32	7955.55	9996.05	4940.44	8862.85	5995.88	6042.23	5116.11	5710.54	3922.32	8696.36	9115.16	6980.86	7716.64	4022.23	6163.17
	2807.15	4211.4	4803.21	9022.72	6621.02	5180.89	6517.25	9240.49	2916.41	7755.01	3899.44	7667.93	4135.77	5636.26	11384.7	7616.36	11245.7	10425.3	9313.41	7743.89	9065.77	9179.39	9240.96	10658.7	6997.8	8033.65	6480.84	11732.6	13219.7	11882.5	8386.28	9796.61	12171.4	9930.25	7931.35	9951.98	4923.49	8830.1	5977.48	6022.95	5101.36	5696.68	3916.22	8663.74	9082.29	6959.86	7691.12	4017.08	6144.94
	2804.83	4200.17	4797.93	8999.96	6603.49	5165.51	6502.22	9213.88	2912.88	7729.15	3894.27	7641.97	4130.27	5618.37	11343.1	7592.44	11209.8	10386.2	9278.35	7714.2	9034.37	9150.31	9207.23	10620	6980.42	8010.29	6464.12	11690.4	13178.7	11830.5	8356.87	9765.12	12123.6	9891.32	7907.19	9908.09	4906.62	8797.46	5959.15	6003.75	5086.67	5682.87	3910.14	8631.23	9049.53	6938.94	7665.68	4011.93	6126.77
	2802.5	4188.98	4792.61	8977.19	6586.01	5150.18	6487.18	9187.29	2909.36	7703.35	3889.1	7616.12	4124.78	5600.56	11301.6	7568.59	11174	10347.2	9243.38	7684.61	9003.06	9121.31	9173.6	10581.4	6963.07	7986.96	6447.41	11648.2	13137.7	11778.7	8327.54	9733.73	12075.9	9852.53	7883.07	9864.39	4889.84	8764.93	5940.88	5984.65	5072.03	5669.12	3904.09	8598.84	9016.88	6918.12	7640.32	4006.77	6108.68
	2800.18	4177.84	4787.27	8954.42	6568.55	5134.88	6472.14	9160.73	2905.85	7677.61	3883.93	7590.36	4119.29	5582.81	11260.2	7544.79	11138.1	10308.2	9208.5	7655.12	8971.82	9092.4	9140.09	10542.9	6945.75	7963.66	6430.72	11606	13096.8	11727.1	8298.28	9702.45	12028.3	9813.89	7859	9820.88	4873.15	8732.52	5922.69	5965.63	5057.45	5655.4	3898.07	8566.58	8984.33	6897.37	7615.03	4001.6	6090.65
	2797.87	4166.74	4781.89	8931.64	6551.14	5119.62	6457.09	9134.2	2902.35	7651.94	3878.76	7564.71	4113.82	5565.15	11218.8	7521.06	11102.3	10269.4	9173.73	7625.74	8940.66	9063.57	9106.68	10504.5	6928.46	7940.4	6414.05	11564	13055.9	11675.6	8269.11	9671.28	11980.8	9775.38	7834.97	9777.55	4856.54	8700.21	5904.56	5946.7	5042.93	5641.74	3892.07	8534.43	8951.89	6876.71	7589.82	3996.42	6072.69
	2795.56	4155.68	4776.49	8908.85	6533.76	5104.41	6442.05	9107.7	2898.87	7626.32	3873.58	7539.17	4108.34	5547.55	11177.5	7497.39	11066.6	10230.7	9139.05	7596.45	8909.58	9034.83	9073.39	10466.2	6911.19	7917.17	6397.4	11522	13015	11624.3	8240.01	9640.22	11933.4	9737.02	7810.99	9734.41	4840.01	8668.01	5886.51	5927.86	5028.46	5628.12	3886.1	8502.41	8919.56	6856.14	7564.69	3991.23	6054.8
	2793.26	4144.67	4771.05	8886.06	6516.41	5089.23	6427	9081.22	2895.4	7600.77	3868.41	7513.72	4102.88	5530.03	11136.3	7473.78	11030.9	10192	9104.47	7567.27	8878.57	9006.18	9040.21	10427.9	6893.96	7893.98	6380.76	11480.1	12974.2	11573.2	8210.98	9609.26	11886.1	9698.81	7787.05	9691.46	4823.57	8635.93	5868.52	5909.11	5014.06	5614.56	3880.16	8470.5	8887.34	6835.65	7539.64	3986.03	6036.98
	2790.97	4133.7	4765.59	8863.26	6499.1	5074.1	6411.96	9054.77	2891.95	7575.28	3863.23	7488.38	4097.42	5512.58	11095.1	7450.23	10995.2	10153.5	9069.99	7538.19	8847.65	8977.62	9007.14	10389.8	6876.75	7870.83	6364.14	11438.2	12933.4	11522.2	8182.04	9578.41	11838.9	9660.73	7763.15	9648.7	4807.22	8603.95	5850.61	5890.44	4999.71	5601.04	3874.25	8438.72	8855.23	6815.24	7514.67	3980.82	6019.23
	2788.67	4122.77	4760.1	8840.45	6481.83	5059.01	6396.91	9028.35	2888.5	7549.85	3858.06	7463.14	4091.97	5495.21	11054.1	7426.75	10959.6	10115.1	9035.61	7509.22	8816.8	8949.14	8974.18	10351.8	6859.57	7847.7	6347.55	11396.4	12892.6	11471.4	8153.17	9547.67	11791.9	9622.8	7739.3	9606.12	4790.94	8572.09	5832.76	5871.86	4985.42	5587.56	3868.36	8407.06	8823.23	6794.92	7489.78	3975.6	6001.54
	2786.39	4111.89	4754.58	8817.65	6464.6	5043.96	6381.86	9001.96	2885.07	7524.49	3852.88	7438	4086.53	5477.91	11013	7403.32	10924	10076.8	9001.33	7480.34	8786.03	8920.75	8941.33	10314	6842.42	7824.62	6330.97	11354.7	12851.9	11420.8	8124.39	9517.04	11744.9	9585.01	7715.49	9563.73	4774.75	8540.34	5814.99	5853.36	4971.18	5574.14	3862.49	8375.52	8791.33	6774.68	7464.96	3970.38	5983.93
	2784.11	4101.05	4749.03	8794.83	6447.4	5028.96	6366.82	8975.59	2881.66	7499.19	3847.7	7412.96	4081.09	5460.68	10972.1	7379.96	10888.4	10038.5	8967.14	7451.57	8755.35	8892.45	8908.59	10276.2	6825.3	7801.57	6314.41	11313.1	12811.2	11370.4	8095.68	9486.51	11698.1	9547.36	7691.73	9521.52	4758.64	8508.69	5797.28	5834.95	4957	5560.76	3856.66	8344.09	8759.54	6754.52	7440.23	3965.15	5966.37
	2781.84	4090.25	4743.45	8772.02	6430.24	5013.99	6351.77	8949.26	2878.25	7473.95	3842.53	7388.02	4075.66	5443.52	10931.2	7356.67	10852.9	10000.4	8933.06	7422.91	8724.74	8864.23	8875.97	10238.5	6808.21	7778.55	6297.87	11271.6	12770.6	11320.1	8067.05	9456.09	11651.4	9509.85	7668.02	9479.51	4742.62	8477.16	5779.64	5816.63	4942.88	5547.42	3850.85	8312.79	8727.86	6734.44	7415.57	3959.9	5948.89
	2779.57	4079.5	4737.84	8749.2	6413.12	4999.07	6336.72	8922.96	2874.86	7448.78	3837.35	7363.18	4070.23	5426.44	10890.4	7333.43	10817.4	9962.4	8899.08	7394.34	8694.21	8836.1	8843.45	10200.9	6791.15	7755.57	6281.35	11230.1	12730	11270	8038.5	9425.78	11604.8	9472.49	7644.35	9437.67	4726.68	8445.74	5762.08	5798.39	4928.82	5534.14	3845.07	8281.61	8696.29	6714.44	7390.99	3954.66	5931.48
	2777.3	4068.79	4732.2	8726.38	6396.03	4984.19	6321.68	8896.69	2871.49	7423.67	3832.17	7338.44	4064.82	5409.43	10849.7	7310.26	10782	9924.49	8865.2	7365.88	8663.76	8808.06	8811.05	10163.4	6774.12	7732.63	6264.86	11188.7	12689.4	11220	8010.03	9395.58	11558.3	9435.26	7620.72	9396.03	4710.82	8414.43	5744.58	5780.24	4914.81	5520.9	3839.31	8250.54	8664.83	6694.53	7366.49	3949.4	5914.13
	2775.05	4058.12	4726.54	8703.56	6378.99	4969.35	6306.63	8870.45	2868.12	7398.62	3826.99	7313.8	4059.41	5392.49	10809.1	7287.16	10746.6	9886.67	8831.42	7337.53	8633.39	8780.1	8778.75	10126.1	6757.12	7709.72	6248.38	11147.4	12648.9	11170.3	7981.64	9365.48	11511.9	9398.18	7597.14	9354.57	4695.04	8383.23	5727.15	5762.18	4900.87	5507.71	3833.58	8219.6	8633.48	6674.7	7342.07	3944.14	5896.85
	2772.8	4047.5	4720.85	8680.74	6361.98	4954.55	6291.59	8844.24	2864.77	7373.64	3821.82	7289.26	4054	5375.63	10768.5	7264.12	10711.3	9848.97	8797.75	7309.28	8603.1	8752.23	8746.57	10088.8	6740.14	7686.86	6231.93	11106.1	12608.4	11120.7	7953.33	9335.49	11465.6	9361.24	7573.61	9313.3	4679.35	8352.14	5709.79	5744.19	4886.98	5494.57	3827.87	8188.78	8602.23	6654.94	7317.73	3938.86	5879.63
	2770.55	4036.92	4715.13	8657.92	6345.01	4939.8	6276.55	8818.06	2861.43	7348.72	3816.64	7264.82	4048.61	5358.83	10728	7241.14	10676	9811.36	8764.17	7281.13	8572.89	8724.45	8714.5	10051.6	6723.2	7664.02	6215.49	11065	12568	11071.3	7925.1	9305.61	11419.5	9324.44	7550.12	9272.21	4663.73	8321.15	5692.51	5726.3	4873.14	5481.47	3822.2	8158.07	8571.09	6635.27	7293.47	3933.59	5862.49
	2768.31	4026.39	4709.39	8635.1	6328.08	4925.09	6261.51	8791.92	2858.11	7323.87	3811.46	7240.48	4043.22	5342.11	10687.6	7218.22	10640.7	9773.86	8730.7	7253.08	8542.76	8696.76	8682.54	10014.6	6706.29	7641.23	6199.08	11023.9	12527.6	11022	7896.95	9275.83	11373.5	9287.78	7526.69	9231.31	4648.2	8290.28	5675.29	5708.49	4859.36	5468.42	3816.54	8127.49	8540.07	6615.68	7269.29	3928.3	5845.41
	2766.08	4015.89	4703.61	8612.28	6311.19	4910.42	6246.48	8765.8	2854.8	7299.09	3806.29	7216.23	4037.83	5325.47	10647.3	7195.37	10605.5	9736.47	8697.33	7225.14	8512.71	8669.15	8650.69	9977.62	6689.4	7618.47	6182.69	10982.9	12487.2	10972.9	7868.88	9246.16	11327.6	9251.26	7503.29	9190.59	4632.75	8259.52	5658.14	5690.76	4845.65	5455.42	3810.92	8097.02	8509.15	6596.17	7245.19	3923.01	5828.39
	2763.85	4005.45	4697.81	8589.46	6294.34	4895.79	6231.44	8739.73	2851.5	7274.37	3801.11	7192.09	4032.45	5308.89	10607	7172.59	10570.4	9699.18	8664.06	7197.31	8482.75	8641.63	8618.95	9940.77	6672.55	7595.75	6166.32	10942	12446.9	10924	7840.89	9216.6	11281.8	9214.88	7479.95	9150.06	4617.38	8228.87	5641.07	5673.11	4831.98	5442.46	3805.32	8066.68	8478.34	6576.74	7221.17	3917.71	5811.45
	2761.63	3995.04	4691.99	8566.65	6277.52	4881.21	6216.41	8713.68	2848.22	7249.72	3795.94	7168.04	4027.08	5292.39	10566.9	7149.87	10535.3	9661.99	8630.89	7169.58	8452.86	8614.2	8587.32	9904.03	6655.72	7573.07	6149.97	10901.1	12406.6	10875.3	7812.99	9187.15	11236.1	9178.64	7456.65	9109.71	4602.09	8198.32	5624.06	5655.55	4818.38	5429.55	3799.74	8036.45	8447.64	6557.38	7197.23	3912.4	5794.57
	2759.41	3984.68	4686.14	8543.83	6260.75	4866.67	6201.38	8687.67	2844.95	7225.13	3790.77	7144.09	4021.72	5275.95	10526.8	7127.21	10500.3	9624.91	8597.83	7141.95	8423.05	8586.86	8555.8	9867.4	6638.93	7550.42	6133.65	10860.3	12366.3	10826.8	7785.16	9157.79	11190.6	9142.54	7433.4	9069.55	4586.88	8167.89	5607.12	5638.08	4804.83	5416.69	3794.19	8006.34	8417.04	6538.11	7173.37	3907.09	5777.75
	2757.2	3974.36	4680.26	8521.02	6244.02	4852.17	6186.36	8661.69	2841.69	7200.61	3785.6	7120.23	4016.36	5259.59	10486.8	7104.62	10465.3	9587.94	8564.87	7114.43	8393.33	8559.6	8524.39	9830.87	6622.17	7527.82	6117.35	10819.6	12326.2	10778.4	7757.42	9128.55	11145.2	9106.58	7410.2	9029.57	4571.75	8137.56	5590.26	5620.69	4791.34	5403.87	3788.67	7976.35	8386.56	6518.91	7149.59	3901.77	5761
	2755	3964.09	4674.35	8498.22	6227.32	4837.71	6171.34	8635.75	2838.45	7176.16	3780.43	7096.48	4011	5243.3	10446.8	7082.1	10430.3	9551.08	8532.02	7087.01	8363.69	8532.43	8493.09	9794.44	6605.44	7505.25	6101.07	10779	12286	10730.2	7729.76	9099.41	11099.9	9070.76	7387.04	8989.78	4556.7	8107.35	5573.46	5603.38	4777.9	5391.1	3783.17	7946.48	8356.18	6499.79	7125.88	3896.45	5744.32
	2752.8	3953.86	4668.43	8475.42	6210.67	4823.3	6156.32	8609.84	2835.21	7151.77	3775.26	7072.82	4005.66	5227.09	10407	7059.64	10395.4	9514.32	8499.27	7059.7	8334.13	8505.35	8461.91	9758.12	6588.73	7482.72	6084.82	10738.5	12245.9	10682.1	7702.18	9070.38	11054.7	9035.08	7363.93	8950.17	4541.72	8077.24	5556.73	5586.15	4764.52	5378.37	3777.69	7916.73	8325.92	6480.75	7102.26	3891.12	5727.71
	2750.61	3943.68	4662.47	8452.62	6194.06	4808.93	6141.31	8583.96	2832	7127.45	3770.09	7049.26	4000.31	5210.94	10367.3	7037.25	10360.6	9477.67	8466.62	7032.49	8304.65	8478.36	8430.83	9721.91	6572.06	7460.23	6068.59	10698.1	12205.8	10634.3	7674.68	9041.45	11009.6	8999.54	7340.87	8910.75	4526.83	8047.24	5540.08	5569.01	4751.2	5365.69	3772.25	7887.1	8295.76	6461.79	7078.72	3885.78	5711.16
	2748.42	3933.53	4656.49	8429.83	6177.49	4794.6	6126.3	8558.12	2828.79	7103.2	3764.93	7025.79	3994.98	5194.86	10327.6	7014.92	10325.8	9441.12	8434.08	7005.39	8275.25	8451.45	8399.87	9685.8	6555.42	7437.78	6052.38	10657.7	12165.8	10586.6	7647.27	9012.63	10964.7	8964.13	7317.86	8871.51	4512.02	8017.36	5523.49	5551.94	4737.94	5353.06	3766.82	7857.58	8265.71	6442.91	7055.26	3880.44	5694.68
	2746.25	3923.44	4650.49	8407.04	6160.95	4780.32	6111.3	8532.32	2825.6	7079.01	3759.77	7002.42	3989.65	5178.86	10288	6992.66	10291.1	9404.69	8401.64	6978.39	8245.93	8424.63	8369.01	9649.79	6538.81	7415.37	6036.2	10617.4	12125.9	10539.1	7619.94	8983.92	10919.9	8928.87	7294.9	8832.45	4497.28	7987.57	5506.97	5534.97	4724.73	5340.47	3761.42	7828.19	8235.77	6424.1	7031.89	3875.09	5678.26
	2744.07	3913.38	4644.46	8384.26	6144.46	4766.08	6096.3	8506.55	2822.42	7054.9	3754.61	6979.14	3984.33	5162.93	10248.5	6970.46	10256.4	9368.36	8369.31	6951.5	8216.7	8397.9	8338.27	9613.89	6522.23	7392.99	6020.04	10577.2	12085.9	10491.8	7592.69	8955.31	10875.2	8893.75	7271.99	8793.58	4482.63	7957.9	5490.53	5518.07	4711.58	5327.93	3756.05	7798.91	8205.94	6405.36	7008.59	3869.74	5661.91
	2741.91	3903.37	4638.4	8361.48	6128.01	4751.88	6081.31	8480.82	2819.26	7030.85	3749.45	6955.96	3979.01	5147.06	10209.1	6948.33	10221.8	9332.14	8337.08	6924.71	8187.54	8371.26	8307.63	9578.1	6505.68	7370.66	6003.9	10537.1	12046.1	10444.6	7565.52	8926.8	10830.6	8858.76	7249.12	8754.89	4468.05	7928.34	5474.15	5501.25	4698.49	5315.44	3750.7	7769.75	8176.21	6386.71	6985.37	3864.38	5645.62
	2739.75	3893.4	4632.32	8338.72	6111.6	4737.73	6066.32	8455.13	2816.11	7006.87	3744.29	6932.87	3973.7	5131.27	10169.8	6926.27	10187.2	9296.04	8304.96	6898.03	8158.47	8344.7	8277.11	9542.41	6489.17	7348.36	5987.79	10497.1	12006.2	10397.7	7538.44	8898.4	10786.2	8823.91	7226.31	8716.38	4453.55	7898.88	5457.85	5484.52	4685.45	5302.99	3745.38	7740.71	8146.6	6368.13	6962.23	3859.02	5629.4
	2737.59	3883.48	4626.22	8315.96	6095.24	4723.61	6051.34	8429.47	2812.97	6982.96	3739.14	6909.88	3968.39	5115.55	10130.5	6904.28	10152.7	9260.04	8272.94	6871.45	8129.48	8318.24	8246.7	9506.83	6472.68	7326.11	5971.71	10457.1	11966.4	10350.9	7511.44	8870.11	10741.9	8789.2	7203.54	8678.05	4439.13	7869.53	5441.61	5467.87	4672.47	5290.58	3740.08	7711.78	8117.1	6349.62	6939.17	3853.65	5613.24
	2735.45	3873.6	4620.09	8293.21	6078.91	4709.55	6036.37	8403.86	2809.85	6959.12	3733.99	6886.98	3963.09	5099.9	10091.4	6882.35	10118.3	9224.15	8241.03	6844.98	8100.58	8291.86	8216.39	9471.35	6456.23	7303.89	5955.65	10417.2	11926.7	10304.2	7484.52	8841.92	10697.7	8754.63	7180.82	8639.91	4424.78	7840.29	5425.45	5451.3	4659.54	5278.22	3734.81	7682.97	8087.7	6331.19	6916.2	3848.28	5597.15
	2733.31	3863.77	4613.94	8270.47	6062.63	4695.52	6021.4	8378.27	2806.74	6935.34	3728.84	6864.18	3957.8	5084.31	10052.3	6860.49	10083.9	9188.37	8209.23	6818.61	8071.76	8265.56	8186.2	9435.98	6439.8	7281.72	5939.61	10377.5	11887	10257.8	7457.69	8813.83	10653.7	8720.19	7158.16	8601.94	4410.51	7811.16	5409.35	5434.81	4646.67	5265.91	3729.56	7654.28	8058.41	6312.84	6893.3	3842.91	5581.13
	2731.17	3853.98	4607.77	8247.74	6046.39	4681.54	6006.44	8352.73	2803.64	6911.64	3723.7	6841.47	3952.51	5068.8	10013.3	6838.69	10049.6	9152.69	8177.53	6792.35	8043.01	8239.36	8156.12	9400.71	6423.41	7259.59	5923.61	10337.8	11847.4	10211.5	7430.94	8785.85	10609.7	8685.9	7135.54	8564.16	4396.32	7782.14	5393.32	5418.4	4633.86	5253.64	3724.33	7625.71	8029.23	6294.56	6870.49	3837.53	5565.17
	2729.04	3844.23	4601.57	8225.02	6030.19	4667.6	5991.48	8327.23	2800.55	6888.01	3718.56	6818.86	3947.22	5053.36	9974.47	6816.97	10015.3	9117.13	8145.94	6766.19	8014.36	8213.24	8126.14	9365.55	6407.05	7237.49	5907.62	10298.1	11807.8	10165.4	7404.27	8757.98	10565.9	8651.74	7112.97	8526.56	4382.2	7753.22	5377.37	5402.07	4621.11	5241.42	3719.13	7597.25	8000.16	6276.35	6847.76	3832.14	5549.27
	2726.92	3834.53	4595.35	8202.3	6014.03	4653.71	5976.54	8301.76	2797.48	6864.44	3713.42	6796.33	3941.94	5037.99	9935.68	6795.31	9981.08	9081.68	8114.45	6740.14	7985.78	8187.21	8096.28	9330.49	6390.72	7215.44	5891.67	10258.6	11768.3	10119.5	7377.69	8730.2	10522.3	8617.71	7090.45	8489.15	4368.17	7724.41	5361.48	5385.82	4608.41	5229.25	3713.96	7568.91	7971.2	6258.22	6825.1	3826.75	5533.44
	2724.81	3824.87	4589.11	8179.6	5997.91	4639.86	5961.6	8276.33	2794.43	6840.94	3708.29	6773.9	3936.67	5022.69	9896.99	6773.71	9946.93	9046.35	8083.07	6714.19	7957.29	8161.27	8066.52	9295.54	6374.43	7193.43	5875.74	10219.2	11728.8	10073.8	7351.19	8702.54	10478.7	8583.83	7067.99	8451.91	4354.2	7695.71	5345.67	5369.65	4595.76	5217.11	3708.81	7540.69	7942.34	6240.17	6802.53	3821.36	5517.67
	2722.7	3815.26	4582.85	8156.91	5981.84	4626.05	5946.66	8250.95	2791.38	6817.52	3703.16	6751.56	3931.4	5007.45	9858.39	6752.19	9912.85	9011.12	8051.8	6688.35	7928.88	8135.41	8036.88	9260.69	6358.16	7171.46	5859.83	10179.8	11689.3	10028.2	7324.78	8674.97	10435.3	8550.08	7045.57	8414.85	4340.32	7667.11	5329.92	5353.56	4583.18	5205.03	3703.68	7512.58	7913.6	6222.18	6780.04	3815.96	5501.97
	2720.6	3805.69	4576.56	8134.24	5965.81	4612.28	5931.74	8225.6	2788.35	6794.16	3698.03	6729.32	3926.14	4992.29	9819.88	6730.73	9878.83	8976	8020.63	6662.61	7900.55	8109.64	8007.34	9225.95	6341.93	7149.53	5843.95	10140.6	11650	9982.81	7298.45	8647.51	10392	8516.46	7023.2	8377.97	4326.5	7638.62	5314.25	5337.55	4570.65	5192.99	3698.58	7484.59	7884.96	6204.27	6757.63	3810.56	5486.33
	2718.51	3796.16	4570.25	8111.57	5949.82	4598.56	5916.82	8200.29	2785.34	6770.88	3692.91	6707.16	3920.89	4977.2	9781.46	6709.34	9844.87	8941	7989.57	6636.98	7872.31	8083.96	7977.92	9191.31	6325.73	7127.64	5828.1	10101.4	11610.6	9937.6	7272.21	8620.16	10348.9	8482.99	7000.89	8341.28	4312.77	7610.24	5298.64	5321.62	4558.17	5180.99	3693.5	7456.72	7856.43	6186.43	6735.3	3805.16	5470.76
	2716.42	3786.68	4563.92	8088.92	5933.88	4584.89	5901.92	8175.02	2782.33	6747.66	3687.79	6685.1	3915.63	4962.17	9743.14	6688.02	9810.97	8906.1	7958.62	6611.46	7844.15	8058.37	7948.6	9156.78	6309.56	7105.79	5812.28	10062.3	11571.3	9892.57	7246.05	8592.9	10305.9	8449.64	6978.62	8304.76	4299.11	7581.96	5283.1	5305.77	4545.75	5169.04	3688.44	7428.96	7828.01	6168.67	6713.05	3799.76	5455.25
	2714.34	3777.24	4557.57	8066.28	5917.97	4571.25	5887.02	8149.79	2779.34	6724.52	3682.68	6663.13	3910.39	4947.21	9704.92	6666.77	9777.14	8871.32	7927.77	6586.04	7816.07	8032.86	7919.39	9122.36	6293.42	7083.99	5796.48	10023.3	11532.1	9847.71	7219.97	8565.75	10263	8416.44	6956.41	8268.42	4285.52	7553.79	5267.64	5289.99	4533.39	5157.13	3683.41	7401.32	7799.7	6150.98	6690.89	3794.35	5439.8
	2712.27	3767.84	4551.19	8043.65	5902.12	4557.66	5872.13	8124.61	2776.37	6701.44	3677.57	6641.25	3905.15	4932.33	9666.79	6645.58	9743.37	8836.65	7897.03	6560.72	7788.07	8007.45	7890.29	9088.04	6277.31	7062.22	5780.71	9984.35	11492.9	9803.03	7193.98	8538.71	10220.2	8383.36	6934.25	8232.26	4272.01	7525.72	5252.24	5274.3	4521.08	5145.27	3678.4	7373.79	7771.49	6133.35	6668.8	3788.94	5424.42
	2710.2	3758.49	4544.8	8021.04	5886.3	4544.12	5857.24	8099.46	2773.4	6678.44	3672.47	6619.46	3899.91	4917.51	9628.75	6624.47	9709.67	8802.09	7866.4	6535.51	7760.16	7982.12	7861.3	9053.82	6261.24	7040.5	5764.97	9945.52	11453.8	9758.53	7168.07	8511.77	10177.6	8350.43	6912.13	8196.28	4258.57	7497.77	5236.91	5258.68	4508.83	5133.46	3673.42	7346.38	7743.39	6115.81	6646.8	3783.52	5409.1
	2708.14	3749.19	4538.38	7998.44	5870.53	4530.61	5842.37	8074.36	2770.45	6655.51	3667.37	6597.77	3894.68	4902.76	9590.81	6603.42	9676.03	8767.65	7835.88	6510.41	7732.34	7956.87	7832.42	9019.71	6245.2	7018.82	5749.26	9906.78	11414.7	9714.21	7142.25	8484.92	10135.1	8317.63	6890.07	8160.47	4245.2	7469.91	5221.66	5243.15	4496.63	5121.68	3668.46	7319.08	7715.41	6098.33	6624.87	3778.1	5393.85
	2706.09	3739.92	4531.94	7975.86	5854.8	4517.16	5827.51	8049.3	2767.52	6632.65	3662.27	6576.16	3889.45	4888.08	9552.97	6582.44	9642.46	8733.32	7805.47	6485.41	7704.59	7931.72	7803.65	8985.71	6229.19	6997.19	5733.57	9868.13	11375.7	9670.06	7116.51	8458.19	10092.7	8284.96	6868.06	8124.85	4231.91	7442.17	5206.47	5227.69	4484.49	5109.96	3663.53	7291.9	7687.52	6080.92	6603.03	3772.68	5378.66
	2704.04	3730.7	4525.48	7953.3	5839.12	4503.74	5812.66	8024.28	2764.59	6609.86	3657.18	6554.64	3884.23	4873.46	9515.23	6561.53	9608.96	8699.1	7775.16	6460.51	7676.93	7906.65	7774.98	8951.81	6213.22	6975.59	5717.92	9829.57	11336.8	9626.09	7090.86	8431.55	10050.5	8252.43	6846.11	8089.4	4218.7	7414.53	5191.35	5212.3	4472.41	5098.27	3658.61	7264.84	7659.75	6063.58	6581.27	3767.26	5363.53
	2702	3721.53	4519	7930.75	5823.48	4490.37	5797.82	7999.3	2761.68	6587.14	3652.09	6533.21	3879.02	4858.92	9477.59	6540.68	9575.53	8664.99	7744.96	6435.73	7649.36	7881.67	7746.43	8918.02	6197.27	6954.04	5702.29	9791.1	11297.9	9582.3	7065.3	8405.02	10008.4	8220.03	6824.2	8054.13	4205.55	7386.99	5176.3	5197	4460.38	5086.63	3653.73	7237.89	7632.09	6046.32	6559.59	3761.84	5348.47
	2699.97	3712.4	4512.51	7908.22	5807.88	4477.05	5782.99	7974.37	2758.79	6564.5	3647.01	6511.87	3873.81	4844.44	9440.05	6519.91	9542.17	8631	7714.88	6411.04	7621.87	7856.77	7717.98	8884.33	6181.36	6932.54	5686.69	9752.73	11259	9538.69	7039.82	8378.59	9966.43	8187.76	6802.35	8019.03	4192.48	7359.56	5161.32	5181.77	4448.41	5075.04	3648.86	7211.05	7604.53	6029.12	6537.99	3756.41	5333.47
	2697.94	3703.31	4505.99	7885.71	5792.33	4463.77	5768.18	7949.49	2755.91	6541.92	3641.94	6490.62	3868.6	4830.03	9402.61	6499.2	9508.87	8597.13	7684.9	6386.47	7594.46	7831.97	7689.65	8850.76	6165.48	6911.08	5671.12	9714.45	11220.2	9495.26	7014.43	8352.25	9924.61	8155.63	6780.56	7984.11	4179.48	7332.24	5146.41	5166.62	4436.49	5063.49	3644.02	7184.33	7577.08	6011.99	6516.47	3750.99	5318.53
	2695.93	3694.26	4499.45	7863.21	5776.82	4450.53	5753.37	7924.65	2753.04	6519.42	3636.86	6469.46	3863.4	4815.69	9365.28	6478.57	9475.65	8563.37	7655.03	6362	7567.14	7807.25	7661.42	8817.29	6149.64	6889.66	5655.58	9676.26	11181.5	9452.01	6989.12	8326.03	9882.93	8123.64	6758.81	7949.37	4166.55	7305.02	5131.56	5151.54	4424.62	5051.98	3639.2	7157.72	7549.74	5994.94	6495.04	3745.56	5303.65
	2693.91	3685.26	4492.89	7840.74	5761.36	4437.34	5738.58	7899.85	2750.18	6496.99	3631.8	6448.39	3858.2	4801.41	9328.05	6458	9442.51	8529.73	7625.27	6337.63	7539.9	7782.61	7633.3	8783.92	6133.83	6868.3	5640.07	9638.17	11142.9	9408.93	6963.9	8299.9	9841.38	8091.78	6737.12	7914.81	4153.7	7277.91	5116.79	5136.54	4412.81	5040.52	3634.4	7131.23	7522.5	5977.95	6473.68	3740.13	5288.84
	2691.91	3676.3	4486.32	7818.29	5745.94	4424.2	5723.81	7875.1	2747.34	6474.63	3626.74	6427.41	3853.01	4787.2	9290.93	6437.5	9409.43	8496.2	7595.62	6313.37	7512.75	7758.07	7605.29	8750.67	6118.05	6846.97	5624.59	9600.17	11104.3	9366.04	6938.76	8273.87	9799.97	8060.05	6715.48	7880.42	4140.91	7250.9	5102.08	5121.62	4401.06	5029.1	3629.63	7104.85	7495.37	5961.02	6452.41	3734.7	5274.08
	2689.91	3667.38	4479.72	7795.86	5730.56	4411.1	5709.04	7850.4	2744.51	6452.35	3621.68	6406.51	3847.83	4773.06	9253.91	6417.07	9376.43	8462.79	7566.09	6289.22	7485.69	7733.61	7577.39	8717.52	6102.3	6825.7	5609.14	9562.27	11065.7	9323.33	6913.72	8247.94	9758.7	8028.45	6693.9	7846.2	4128.2	7224	5087.44	5106.77	4389.36	5017.72	3624.88	7078.59	7468.36	5944.17	6431.21	3729.27	5259.4
	2687.92	3658.5	4473.11	7773.45	5715.23	4398.04	5694.29	7825.75	2741.69	6430.14	3616.63	6385.71	3842.65	4758.99	9217	6396.71	9343.5	8429.5	7536.66	6265.18	7458.71	7709.24	7549.6	8684.48	6086.59	6804.47	5593.73	9524.47	11027.2	9280.8	6888.76	8222.12	9717.56	7996.99	6672.37	7812.16	4115.56	7197.21	5072.86	5092	4377.71	5006.38	3620.16	7052.44	7441.44	5927.38	6410.1	3723.84	5244.77
	2685.94	3649.67	4466.47	7751.07	5699.95	4385.03	5679.56	7801.14	2738.89	6408	3611.59	6364.99	3837.48	4744.98	9180.2	6376.42	9310.65	8396.32	7507.35	6241.24	7431.82	7684.95	7521.92	8651.55	6070.91	6783.28	5578.34	9486.77	10988.8	9238.44	6863.88	8196.39	9676.57	7965.66	6650.9	7778.3	4102.99	7170.52	5058.36	5077.3	4366.12	4995.09	3615.45	7026.4	7414.64	5910.66	6389.07	3718.41	5230.2
	2683.97	3640.88	4459.82	7728.71	5684.71	4372.07	5664.84	7776.59	2736.1	6385.94	3606.55	6344.36	3832.31	4731.04	9143.5	6356.19	9277.88	8363.26	7478.15	6217.4	7405.02	7660.76	7494.35	8618.73	6055.26	6762.15	5562.99	9449.16	10950.5	9196.27	6839.1	8170.76	9635.72	7934.46	6629.48	7744.61	4090.49	7143.94	5043.92	5062.67	4354.59	4983.85	3610.77	7000.48	7387.94	5894.01	6368.12	3712.98	5215.7
	2682	3632.13	4453.16	7706.37	5669.51	4359.15	5650.14	7752.08	2733.33	6363.95	3601.52	6323.82	3827.14	4717.16	9106.92	6336.04	9245.18	8330.32	7449.06	6193.68	7378.3	7636.65	7466.89	8586.02	6039.65	6741.06	5547.66	9411.66	10912.2	9154.28	6814.4	8145.23	9595.01	7903.4	6608.12	7711.09	4078.06	7117.46	5029.54	5048.12	4343.1	4972.64	3606.12	6974.67	7361.35	5877.42	6347.25	3707.55	5201.26
	2680.04	3623.42	4446.47	7684.05	5654.36	4346.28	5635.45	7727.62	2730.56	6342.03	3596.49	6303.36	3821.98	4703.36	9070.45	6315.96	9212.57	8297.5	7420.08	6170.05	7351.67	7612.62	7439.53	8553.42	6024.07	6720.02	5532.37	9374.26	10874	9112.48	6789.79	8119.8	9554.44	7872.47	6586.81	7677.75	4065.7	7091.09	5015.24	5033.64	4331.67	4961.48	3601.48	6948.97	7334.87	5860.9	6326.47	3702.12	5186.88
	2678.08	3614.76	4439.77	7661.77	5639.26	4333.46	5620.78	7703.21	2727.82	6320.19	3591.47	6282.99	3816.83	4689.61	9034.09	6295.94	9180.03	8264.8	7391.22	6146.54	7325.12	7588.69	7412.29	8520.93	6008.53	6699.03	5517.11	9336.96	10835.8	9070.85	6765.26	8094.47	9514.02	7841.67	6565.56	7644.58	4053.4	7064.82	5001	5019.24	4320.3	4950.36	3596.87	6923.39	7308.5	5844.45	6305.76	3696.69	5172.56
	2676.14	3606.14	4433.05	7639.51	5624.2	4320.68	5606.13	7678.86	2725.08	6298.42	3586.46	6262.71	3811.68	4675.94	8997.84	6276	9147.57	8232.21	7362.47	6123.13	7298.66	7564.84	7385.15	8488.55	5993.01	6678.09	5501.89	9299.76	10797.7	9029.4	6740.83	8069.24	9473.74	7811.01	6544.37	7611.59	4041.18	7038.66	4986.82	5004.91	4308.98	4939.28	3592.28	6897.92	7282.23	5828.06	6285.13	3691.27	5158.3
	2674.2	3597.55	4426.31	7617.27	5609.18	4307.95	5591.5	7654.55	2722.36	6276.72	3581.45	6242.51	3806.54	4662.33	8961.7	6256.12	9115.19	8199.75	7333.83	6099.83	7272.29	7541.08	7358.13	8456.27	5977.53	6657.2	5486.69	9262.66	10759.7	8988.14	6716.48	8044.11	9433.6	7780.47	6523.23	7578.77	4029.03	7012.61	4972.71	4990.65	4297.71	4928.25	3587.71	6872.57	7256.07	5811.73	6264.59	3685.84	5144.1
	2672.26	3589.01	4419.55	7595.06	5594.22	4295.26	5576.88	7630.3	2719.65	6255.1	3576.45	6222.4	3801.4	4648.78	8925.68	6236.32	9082.89	8167.4	7305.3	6076.64	7246.01	7517.4	7331.21	8424.11	5962.09	6636.36	5471.53	9225.67	10721.8	8947.05	6692.22	8019.07	9393.61	7750.07	6502.15	7546.12	4016.94	6986.66	4958.67	4976.47	4286.5	4917.25	3583.17	6847.32	7230.01	5795.47	6244.13	3680.42	5129.97
	2670.34	3580.51	4412.78	7572.88	5579.29	4282.63	5562.28	7606.1	2716.95	6233.55	3571.45	6202.38	3796.27	4635.3	8889.77	6216.58	9050.67	8135.18	7276.89	6053.55	7219.82	7493.81	7304.4	8392.06	5946.68	6615.57	5456.4	9188.78	10683.9	8906.15	6668.05	7994.14	9353.76	7719.8	6481.13	7513.64	4004.93	6960.81	4944.69	4962.36	4275.34	4906.3	3578.65	6822.19	7204.07	5779.27	6223.75	3674.99	5115.89
	2668.42	3572.06	4406	7550.73	5564.42	4270.04	5547.7	7581.95	2714.27	6212.08	3566.46	6182.44	3791.14	4621.89	8853.98	6196.92	9018.54	8103.07	7248.59	6030.57	7193.71	7470.31	7277.7	8360.12	5931.3	6594.83	5441.31	9152	10646.1	8865.43	6643.96	7969.3	9314.05	7689.66	6460.16	7481.33	3992.98	6935.07	4930.78	4948.32	4264.23	4895.39	3574.15	6797.17	7178.22	5763.14	6203.44	3669.57	5101.88
	2666.51	3563.64	4399.19	7528.61	5549.58	4257.49	5533.14	7557.85	2711.6	6190.68	3561.48	6162.59	3786.02	4608.54	8818.31	6177.32	8986.49	8071.09	7220.41	6007.69	7167.69	7446.89	7251.11	8328.29	5915.96	6574.15	5426.25	9115.32	10608.4	8824.89	6619.97	7944.56	9274.5	7659.65	6439.25	7449.2	3981.1	6909.44	4916.93	4934.35	4253.18	4884.53	3569.67	6772.27	7152.49	5747.07	6183.22	3664.15	5087.92
	2664.61	3555.26	4392.37	7506.52	5534.8	4244.99	5518.6	7533.81	2708.94	6169.36	3556.51	6142.82	3780.9	4595.26	8782.75	6157.79	8954.52	8039.23	7192.34	5984.92	7141.76	7423.56	7224.63	8296.57	5900.65	6553.51	5411.22	9078.75	10570.7	8784.54	6596.06	7919.91	9235.08	7629.77	6418.4	7417.23	3969.29	6883.91	4903.15	4920.45	4242.17	4873.7	3565.21	6747.47	7126.86	5731.06	6163.09	3658.74	5074.03
	2662.71	3546.93	4385.54	7484.46	5520.06	4232.54	5504.08	7509.82	2706.3	6148.11	3551.54	6123.14	3775.79	4582.04	8747.31	6138.34	8922.64	8007.48	7164.38	5962.26	7115.92	7400.32	7198.25	8264.96	5885.38	6532.92	5396.23	9042.28	10533.2	8744.36	6572.24	7895.36	9195.82	7600.02	6397.6	7385.44	3957.54	6858.48	4889.43	4906.63	4231.23	4862.92	3560.78	6722.79	7101.34	5715.12	6143.03	3653.32	5060.2
	2660.82	3538.63	4378.69	7462.43	5505.36	4220.14	5489.58	7485.89	2703.67	6126.93	3546.57	6103.54	3770.68	4568.88	8711.99	6118.95	8890.84	7975.86	7136.54	5939.71	7090.17	7377.16	7171.99	8233.46	5870.14	6512.39	5381.27	9005.93	10495.6	8704.37	6548.51	7870.91	9156.7	7570.41	6376.87	7353.82	3945.86	6833.16	4875.78	4892.87	4220.33	4852.17	3556.37	6698.22	7075.93	5699.24	6123.05	3647.91	5046.42
	2658.94	3530.38	4371.82	7440.43	5490.72	4207.79	5475.1	7462.01	2701.05	6105.84	3541.62	6084.03	3765.58	4555.79	8676.79	6099.63	8859.13	7944.36	7108.81	5917.26	7064.5	7354.09	7145.83	8202.08	5854.93	6491.91	5366.35	8969.68	10458.2	8664.56	6524.87	7846.55	9117.73	7540.92	6356.19	7322.36	3934.25	6807.95	4862.19	4879.19	4209.49	4841.47	3551.98	6673.76	7050.62	5683.42	6103.15	3642.5	5032.71
	2657.07	3522.17	4364.94	7418.47	5476.11	4195.48	5460.64	7438.19	2698.45	6084.81	3536.67	6064.6	3760.49	4542.77	8641.71	6080.38	8827.51	7912.99	7081.2	5894.92	7038.93	7331.11	7119.79	8170.8	5839.76	6471.49	5351.46	8933.54	10420.9	8624.93	6501.32	7822.3	9078.9	7511.56	6335.57	7291.08	3922.7	6782.84	4848.66	4865.58	4198.7	4830.81	3547.61	6649.41	7025.42	5667.66	6083.34	3637.1	5019.06
	2655.2	3513.99	4358.05	7396.53	5461.56	4183.22	5446.2	7414.42	2695.85	6063.86	3531.73	6045.26	3755.4	4529.81	8606.75	6061.2	8795.97	7881.73	7053.71	5872.68	7013.44	7308.21	7093.85	8139.64	5824.62	6451.11	5336.61	8897.5	10383.6	8585.49	6477.86	7798.13	9040.23	7482.34	6315.01	7259.96	3911.23	6757.83	4835.2	4852.03	4187.96	4820.19	3543.27	6625.18	7000.32	5651.96	6063.6	3631.69	5005.46
	2653.34	3505.86	4351.14	7374.63	5447.05	4171.01	5431.79	7390.71	2693.28	6042.99	3526.79	6025.99	3750.31	4516.91	8571.91	6042.1	8764.52	7850.6	7026.32	5850.55	6988.04	7285.4	7068.02	8108.59	5809.52	6430.79	5321.79	8861.58	10346.4	8546.22	6454.48	7774.06	9001.7	7453.24	6294.51	7229.01	3899.81	6732.93	4821.8	4838.56	4177.28	4809.61	3538.94	6601.05	6975.33	5636.33	6043.95	3626.29	4991.93
	2651.49	3497.77	4344.22	7352.77	5432.59	4158.84	5417.4	7367.06	2690.71	6022.19	3521.87	6006.82	3745.23	4504.08	8537.19	6023.06	8733.16	7819.58	6999.06	5828.53	6962.73	7262.67	7042.29	8077.65	5794.45	6410.53	5307.01	8825.77	10309.2	8507.14	6431.2	7750.09	8963.32	7424.27	6274.07	7198.24	3888.46	6708.13	4808.47	4825.15	4166.64	4799.08	3534.64	6577.03	6950.44	5620.75	6024.38	3620.9	4978.45
	2649.65	3489.71	4337.28	7330.94	5418.17	4146.73	5403.03	7343.46	2688.16	6001.47	3516.95	5987.72	3740.16	4491.31	8502.6	6004.09	8701.88	7788.7	6971.91	5806.61	6937.51	7240.03	7016.68	8046.82	5779.41	6390.31	5292.26	8790.07	10272.2	8468.24	6408	7726.21	8925.1	7395.43	6253.68	7167.62	3877.18	6683.44	4795.19	4811.82	4156.06	4788.58	3530.36	6553.13	6925.66	5605.24	6004.88	3615.51	4965.03
	2647.81	3481.7	4330.33	7309.14	5403.8	4134.66	5388.68	7319.92	2685.62	5980.82	3512.03	5968.71	3735.09	4478.6	8468.13	5985.19	8670.7	7757.93	6944.87	5784.8	6912.38	7217.47	6991.17	8016.11	5764.41	6370.16	5277.55	8754.48	10235.2	8429.52	6384.89	7702.43	8887.02	7366.72	6233.36	7137.18	3865.96	6658.85	4781.98	4798.55	4145.53	4778.12	3526.1	6529.34	6900.99	5589.78	5985.47	3610.12	4951.67
	2645.98	3473.73	4323.36	7287.38	5389.48	4122.64	5374.36	7296.44	2683.1	5960.25	3507.13	5949.78	3730.02	4465.96	8433.78	5966.36	8639.61	7727.29	6917.95	5763.1	6887.34	7195	6965.78	7985.51	5749.45	6350.05	5262.88	8719.01	10198.3	8390.99	6361.88	7678.74	8849.09	7338.14	6213.09	7106.9	3854.81	6634.36	4768.84	4785.36	4135.06	4767.71	3521.87	6505.65	6876.42	5574.39	5966.14	3604.74	4938.38
	2644.16	3465.79	4316.39	7265.65	5375.2	4110.67	5360.06	7273.02	2680.59	5939.75	3502.23	5930.94	3724.97	4453.38	8399.56	5947.6	8608.61	7696.77	6891.15	5741.5	6862.39	7172.62	6940.49	7955.02	5734.52	6330.01	5248.24	8683.64	10161.5	8352.63	6338.95	7655.14	8811.31	7309.69	6192.89	7076.79	3843.72	6609.98	4755.75	4772.23	4124.63	4757.33	3517.65	6482.08	6851.96	5559.05	5946.89	3599.36	4925.14
	2642.35	3457.9	4309.39	7243.97	5360.97	4098.74	5345.79	7249.65	2678.09	5919.33	3497.34	5912.18	3719.91	4440.86	8365.46	5928.91	8577.69	7666.37	6864.46	5720.01	6837.53	7150.32	6915.31	7924.64	5719.62	6310.01	5233.64	8648.39	10124.8	8314.46	6316.11	7631.64	8773.68	7281.36	6172.75	7046.85	3832.7	6585.7	4742.73	4759.17	4114.26	4747	3513.46	6458.61	6827.6	5543.78	5927.72	3593.98	4911.95
	2640.54	3450.04	4302.39	7222.32	5346.79	4086.87	5331.54	7226.35	2675.6	5898.99	3492.46	5893.5	3714.87	4428.41	8331.49	5910.29	8546.87	7636.1	6837.88	5698.62	6812.76	7128.11	6890.23	7894.38	5704.76	6290.08	5219.08	8613.25	10088.1	8276.47	6293.36	7608.24	8736.2	7253.16	6152.66	7017.07	3821.74	6561.53	4729.77	4746.18	4103.94	4736.7	3509.28	6435.26	6803.35	5528.56	5908.62	3588.62	4898.83
	2638.74	3442.23	4295.37	7200.7	5332.65	4075.04	5317.31	7203.1	2673.13	5878.72	3487.59	5874.9	3709.82	4416.01	8297.64	5891.75	8516.15	7605.95	6811.43	5677.34	6788.07	7105.98	6865.27	7864.23	5689.94	6270.2	5204.55	8578.23	10051.6	8238.66	6270.7	7584.92	8698.88	7225.09	6132.64	6987.46	3810.84	6537.46	4716.87	4733.25	4093.67	4726.45	3505.13	6412.01	6779.2	5513.4	5889.61	3583.25	4885.76
	2636.95	3434.45	4288.34	7179.13	5318.56	4063.27	5303.11	7179.92	2670.67	5858.52	3482.72	5856.38	3704.79	4403.69	8263.92	5873.27	8485.51	7575.92	6785.09	5656.17	6763.48	7083.94	6840.41	7834.19	5675.15	6250.37	5190.06	8543.32	10015.1	8201.03	6248.13	7561.7	8661.7	7197.15	6112.68	6958.01	3800.01	6513.49	4704.03	4720.4	4083.45	4716.23	3501	6388.88	6755.15	5498.29	5870.68	3577.89	4872.76
	2635.17	3426.71	4281.3	7157.59	5304.52	4051.54	5288.94	7156.8	2668.22	5838.41	3477.86	5837.94	3699.75	4391.42	8230.32	5854.86	8454.97	7546.02	6758.86	5635.1	6738.98	7061.99	6815.66	7804.26	5660.39	6230.6	5175.61	8508.52	9978.67	8163.58	6225.65	7538.57	8624.68	7169.33	6092.78	6928.72	3789.24	6489.63	4691.26	4707.61	4073.28	4706.06	3496.89	6365.85	6731.21	5483.25	5851.83	3572.54	4859.81
	2633.39	3419.01	4274.25	7136.1	5290.52	4039.86	5274.79	7133.73	2665.79	5818.37	3473.01	5819.59	3694.73	4379.21	8196.86	5836.52	8424.52	7516.24	6732.75	5614.14	6714.57	7040.12	6791.01	7774.45	5645.67	6210.89	5161.19	8473.84	9942.35	8126.32	6203.25	7515.54	8587.81	7141.64	6072.93	6899.6	3778.54	6465.87	4678.54	4694.88	4063.16	4695.92	3492.8	6342.93	6707.38	5468.26	5833.06	3567.19	4846.92
	2631.63	3411.35	4267.18	7114.64	5276.57	4028.22	5260.67	7110.73	2663.37	5798.4	3468.17	5801.31	3689.71	4367.07	8163.52	5818.25	8394.17	7486.58	6706.76	5593.28	6690.25	7018.33	6766.48	7744.75	5630.98	6191.24	5146.82	8439.28	9906.12	8089.23	6180.95	7492.6	8551.09	7114.08	6053.15	6870.65	3767.9	6442.21	4665.89	4682.23	4053.1	4685.82	3488.74	6320.12	6683.65	5453.33	5814.37	3561.85	4834.08
	2629.87	3403.73	4260.11	7093.22	5262.67	4016.64	5246.57	7087.79	2660.96	5778.51	3463.34	5783.12	3684.69	4354.99	8130.31	5800.05	8363.91	7457.05	6680.88	5572.53	6666.01	6996.63	6742.05	7715.16	5616.33	6171.64	5132.48	8404.83	9869.97	8052.33	6158.74	7469.74	8514.52	7086.65	6033.44	6841.85	3757.31	6418.65	4653.3	4669.64	4043.08	4675.77	3484.69	6297.42	6660.02	5438.46	5795.76	3556.51	4821.31
	2628.11	3396.14	4253.02	7071.85	5248.82	4005.11	5232.51	7064.91	2658.56	5758.7	3458.51	5765.01	3679.68	4342.97	8097.23	5781.92	8333.75	7427.64	6655.12	5551.88	6641.87	6975.01	6717.73	7685.69	5601.72	6152.1	5118.18	8370.49	9833.9	8015.6	6136.61	7446.99	8478.11	7059.34	6013.78	6813.22	3746.8	6395.2	4640.77	4657.11	4033.12	4665.75	3480.67	6274.83	6636.5	5423.64	5777.23	3551.18	4808.59
	2626.37	3388.6	4245.92	7050.51	5235.01	3993.62	5218.46	7042.09	2656.18	5738.96	3453.69	5746.98	3674.68	4331.02	8064.28	5763.86	8303.68	7398.36	6629.48	5531.34	6617.82	6953.48	6693.51	7656.33	5587.14	6132.62	5103.91	8336.28	9797.92	7979.06	6114.58	7424.32	8441.85	7032.15	5994.18	6784.75	3736.34	6371.85	4628.3	4644.66	4023.2	4655.77	3476.66	6252.34	6613.08	5408.88	5758.78	3545.86	4795.93
	2624.63	3381.09	4238.81	7029.22	5221.25	3982.18	5204.45	7019.33	2653.81	5719.3	3448.88	5729.02	3669.68	4319.12	8031.46	5745.87	8273.71	7369.2	6603.95	5510.91	6593.86	6932.03	6669.4	7627.08	5572.59	6113.19	5089.69	8302.18	9762.03	7942.7	6092.64	7401.74	8405.74	7005.09	5974.65	6756.44	3725.95	6348.6	4615.88	4632.26	4013.34	4645.83	3472.68	6229.96	6589.76	5394.18	5740.41	3540.54	4783.32
	2622.9	3373.62	4231.69	7007.97	5207.54	3970.8	5190.47	6996.64	2651.46	5699.72	3444.08	5711.15	3664.69	4307.29	7998.77	5727.94	8243.83	7340.17	6578.54	5490.58	6569.99	6910.67	6645.4	7597.94	5558.08	6093.83	5075.51	8268.2	9726.22	7906.52	6070.78	7379.26	8369.78	6978.16	5955.18	6728.3	3715.61	6325.46	4603.53	4619.94	4003.53	4635.93	3468.72	6207.69	6566.55	5379.53	5722.11	3535.23	4770.77
	2621.18	3366.19	4224.56	6986.76	5193.87	3959.46	5176.51	6974.01	2649.11	5680.21	3439.29	5693.36	3659.7	4295.52	7966.2	5710.09	8214.06	7311.26	6553.25	5470.36	6546.21	6889.39	6621.51	7568.92	5543.61	6074.52	5061.36	8234.34	9690.5	7870.51	6049.02	7356.86	8333.98	6951.35	5935.76	6700.31	3705.34	6302.41	4591.24	4607.67	3993.76	4626.06	3464.77	6185.53	6543.44	5364.93	5703.9	3529.92	4758.28
	2619.47	3358.8	4217.41	6965.6	5180.25	3948.17	5162.58	6951.45	2646.78	5660.77	3434.51	5675.64	3654.72	4283.8	7933.77	5692.31	8184.38	7282.48	6528.07	5450.24	6522.52	6868.2	6597.72	7540.01	5529.17	6055.27	5047.25	8200.59	9654.87	7834.69	6027.34	7334.56	8298.33	6924.66	5916.42	6672.48	3695.13	6279.47	4579.01	4595.48	3984.05	4616.24	3460.85	6163.47	6520.43	5350.39	5685.77	3524.63	4745.85
	2617.76	3351.44	4210.26	6944.47	5166.68	3936.93	5148.68	6928.95	2644.47	5641.42	3429.74	5658.01	3649.74	4272.15	7901.47	5674.6	8154.79	7253.81	6503.01	5430.22	6498.92	6847.09	6574.04	7511.22	5514.76	6036.08	5033.18	8166.97	9619.33	7799.05	6005.75	7312.35	8262.84	6898.1	5897.13	6644.82	3684.98	6256.63	4566.84	4583.34	3974.39	4606.45	3456.95	6141.52	6497.53	5335.91	5667.71	3519.34	4733.47
	2616.06	3344.12	4203.1	6923.4	5153.16	3925.74	5134.81	6906.51	2642.16	5622.14	3424.97	5640.45	3644.77	4260.56	7869.31	5656.96	8125.31	7225.28	6478.06	5410.31	6475.41	6826.06	6550.46	7482.54	5500.4	6016.95	5019.15	8133.46	9583.87	7763.58	5984.26	7290.22	8227.49	6871.66	5877.91	6617.31	3674.89	6233.89	4554.72	4571.28	3964.78	4596.71	3453.07	6119.68	6474.73	5321.48	5649.74	3514.06	4721.15
	2614.37	3336.84	4195.93	6902.36	5139.68	3914.6	5120.97	6884.13	2639.87	5602.94	3420.21	5622.98	3639.8	4249.03	7837.27	5639.39	8095.92	7196.87	6453.23	5390.51	6451.99	6805.12	6526.99	7453.97	5486.06	5997.88	5005.16	8100.07	9548.5	7728.3	5962.85	7268.19	8192.31	6845.35	5858.74	6589.96	3664.87	6211.26	4542.67	4559.27	3955.21	4587	3449.21	6097.94	6452.03	5307.1	5631.84	3508.78	4708.88
	2612.69	3329.6	4188.75	6881.38	5126.25	3903.51	5107.16	6861.82	2637.59	5583.81	3415.47	5605.58	3634.84	4237.56	7805.37	5621.88	8066.64	7168.58	6428.52	5370.81	6428.66	6784.26	6503.62	7425.51	5471.76	5978.87	4991.21	8066.8	9513.23	7693.19	5941.53	7246.24	8157.27	6819.16	5839.65	6562.77	3654.9	6188.72	4530.68	4547.33	3945.7	4577.33	3445.37	6076.31	6429.44	5292.78	5614.03	3503.51	4696.67
	2611.02	3322.39	4181.56	6860.43	5112.87	3892.47	5093.38	6839.58	2635.33	5564.76	3410.73	5588.26	3629.89	4226.16	7773.6	5604.45	8037.45	7140.42	6403.93	5351.21	6405.42	6763.49	6480.37	7397.17	5457.5	5959.92	4977.3	8033.65	9478.04	7658.27	5920.3	7224.39	8122.39	6793.09	5820.61	6535.74	3644.99	6166.29	4518.74	4535.46	3936.24	4567.7	3441.55	6054.79	6406.94	5278.51	5596.29	3498.25	4684.52
	2609.35	3315.22	4174.36	6839.54	5099.54	3881.48	5079.63	6817.4	2633.07	5545.78	3406	5571.01	3624.94	4214.81	7741.96	5587.09	8008.36	7112.38	6379.45	5331.72	6382.28	6742.8	6457.21	7368.94	5443.28	5941.03	4963.43	8000.62	9442.95	7623.52	5899.16	7202.62	8087.67	6767.15	5801.63	6508.87	3635.14	6143.95	4506.86	4523.64	3926.82	4558.1	3437.76	6033.37	6384.55	5264.29	5578.63	3493	4672.42
	2607.69	3308.09	4167.15	6818.68	5086.25	3870.53	5065.91	6795.29	2630.83	5526.89	3401.28	5553.85	3619.99	4203.52	7710.46	5569.79	7979.37	7084.47	6355.08	5312.33	6359.22	6722.19	6434.16	7340.83	5429.08	5922.2	4949.6	7967.72	9407.94	7588.95	5878.11	7180.95	8053.09	6741.33	5782.72	6482.15	3625.35	6121.72	4495.04	4511.89	3917.46	4548.54	3433.98	6012.05	6362.26	5250.13	5561.05	3487.76	4660.38
	2606.04	3301	4159.93	6797.88	5073.02	3859.64	5052.23	6773.24	2628.61	5508.06	3396.57	5536.76	3615.05	4192.29	7679.09	5552.57	7950.49	7056.68	6330.84	5293.05	6336.25	6701.67	6411.22	7312.82	5414.93	5903.42	4935.81	7934.93	9373.03	7554.56	5857.15	7159.36	8018.68	6715.63	5763.88	6455.59	3615.62	6099.59	4483.28	4500.21	3908.14	4539.03	3430.22	5990.84	6340.08	5236.02	5543.55	3482.53	4648.39
	2604.4	3293.94	4152.71	6777.12	5059.83	3848.8	5038.57	6751.25	2626.39	5489.32	3391.87	5519.75	3610.12	4181.12	7647.85	5535.41	7921.7	7029.02	6306.71	5273.86	6313.38	6681.23	6388.38	7284.93	5400.81	5884.71	4922.06	7902.26	9338.21	7520.34	5836.28	7137.86	7984.41	6690.05	5745.09	6429.19	3605.95	6077.56	4471.58	4488.58	3898.88	4529.54	3426.48	5969.74	6317.99	5221.96	5526.12	3477.3	4636.46
	2602.76	3286.92	4145.47	6756.41	5046.68	3838	5024.94	6729.34	2624.19	5470.65	3387.17	5502.81	3605.19	4170.01	7616.75	5518.32	7893.02	7001.48	6282.69	5254.79	6290.59	6660.87	6365.65	7257.16	5386.72	5866.06	4908.35	7869.72	9303.48	7486.3	5815.5	7116.44	7950.3	6664.6	5726.37	6402.94	3596.34	6055.63	4459.93	4477.02	3889.66	4520.1	3422.76	5948.74	6296.01	5207.95	5508.78	3472.08	4624.58
	2601.13	3279.93	4138.23	6735.75	5033.59	3827.26	5011.35	6707.49	2622	5452.06	3382.49	5485.96	3600.27	4158.96	7585.78	5501.31	7864.43	6974.06	6258.79	5235.82	6267.9	6640.59	6343.02	7229.49	5372.68	5847.47	4894.68	7837.29	9268.84	7452.44	5794.8	7095.12	7916.35	6639.26	5707.71	6376.84	3586.79	6033.8	4448.34	4465.52	3880.49	4510.69	3419.07	5927.84	6274.12	5194	5491.51	3466.87	4612.76
	2599.52	3272.98	4130.98	6715.14	5020.54	3816.56	4997.79	6685.71	2619.83	5433.54	3377.82	5469.18	3595.35	4147.96	7554.94	5484.36	7835.95	6946.77	6235.01	5216.95	6245.29	6620.4	6320.5	7201.94	5358.66	5828.95	4881.06	7804.99	9234.3	7418.76	5774.2	7073.88	7882.54	6614.05	5689.12	6350.9	3577.29	6012.06	4436.81	4454.08	3871.37	4501.32	3415.39	5907.05	6252.34	5180.09	5474.32	3461.67	4601
	2597.9	3266.07	4123.73	6694.57	5007.54	3805.92	4984.26	6663.99	2617.67	5415.1	3373.15	5452.47	3590.44	4137.03	7524.24	5467.48	7807.57	6919.61	6211.35	5198.18	6222.78	6600.29	6298.08	7174.51	5344.69	5810.48	4867.47	7772.81	9199.85	7385.25	5753.69	7052.73	7848.9	6588.96	5670.58	6325.12	3567.85	5990.43	4425.34	4442.71	3862.3	4491.99	3411.73	5886.36	6230.66	5166.24	5457.21	3456.48	4589.29
	2596.3	3259.2	4116.46	6674.05	4994.59	3795.32	4970.76	6642.34	2615.52	5396.73	3368.5	5435.84	3585.54	4126.16	7493.68	5450.67	7779.29	6892.57	6187.8	5179.52	6200.35	6580.27	6275.77	7147.18	5330.74	5792.08	4853.92	7740.75	9165.5	7351.92	5733.26	7031.67	7815.41	6563.99	5652.12	6299.49	3558.47	5968.9	4413.92	4431.39	3853.28	4482.7	3408.09	5865.78	6209.08	5152.44	5440.18	3451.3	4577.63
	2594.71	3252.36	4109.19	6653.59	4981.68	3784.78	4957.3	6620.76	2613.38	5378.45	3363.86	5419.29	3580.64	4115.34	7463.25	5433.93	7751.12	6865.65	6164.36	5160.96	6178.02	6560.32	6253.55	7119.97	5316.84	5773.73	4840.42	7708.82	9131.24	7318.77	5712.92	7010.69	7782.07	6539.14	5633.71	6274.01	3549.15	5947.47	4402.56	4420.14	3844.3	4473.44	3404.47	5845.3	6187.59	5138.69	5423.23	3446.13	4566.03
	2593.12	3245.55	4101.91	6633.17	4968.82	3774.28	4943.87	6599.25	2611.26	5360.24	3359.22	5402.81	3575.75	4104.58	7432.96	5417.26	7723.05	6838.86	6141.04	5142.5	6155.78	6540.46	6231.45	7092.88	5302.97	5755.45	4826.96	7677.01	9097.08	7285.79	5692.68	6989.8	7748.88	6514.41	5615.37	6248.68	3539.89	5926.13	4391.26	4408.94	3835.38	4464.22	3400.88	5824.92	6166.21	5124.99	5406.35	3440.97	4554.48
	2591.54	3238.79	4094.63	6612.8	4956.01	3763.84	4930.48	6577.81	2609.14	5342.1	3354.6	5386.41	3570.86	4093.88	7402.8	5400.65	7695.08	6812.2	6117.84	5124.14	6133.63	6520.68	6209.44	7065.89	5289.14	5737.23	4813.54	7645.32	9063.01	7252.99	5672.52	6969	7715.86	6489.79	5597.1	6223.51	3530.68	5904.9	4380.01	4397.81	3826.5	4455.03	3397.3	5804.64	6144.93	5111.34	5389.55	3435.82	4542.98
	2589.97	3232.06	4087.34	6592.49	4943.25	3753.44	4917.11	6556.43	2607.05	5324.04	3349.98	5370.08	3565.98	4083.24	7372.78	5384.12	7667.21	6785.65	6094.76	5105.89	6111.57	6500.98	6187.55	7039.03	5275.34	5719.07	4800.16	7613.76	9029.05	7220.36	5652.45	6948.28	7682.98	6465.3	5578.88	6198.48	3521.53	5883.77	4368.82	4386.74	3817.67	4445.89	3393.74	5784.47	6123.75	5097.74	5372.83	3430.68	4531.54
	2588.41	3225.36	4080.04	6572.22	4930.54	3743.09	4903.79	6535.13	2604.96	5306.06	3345.38	5353.83	3561.1	4072.65	7342.89	5367.65	7639.46	6759.24	6071.78	5087.74	6089.61	6481.36	6165.75	7012.27	5261.59	5700.98	4786.82	7582.32	8995.18	7187.91	5632.47	6927.65	7650.26	6440.93	5560.74	6173.61	3512.43	5862.73	4357.68	4375.73	3808.89	4436.78	3390.2	5764.4	6102.67	5084.2	5356.18	3425.55	4520.16
	2586.85	3218.7	4072.74	6552.01	4917.87	3732.8	4890.49	6513.89	2602.88	5288.16	3340.79	5337.66	3556.24	4062.13	7313.14	5351.26	7611.8	6732.95	6048.93	5069.69	6067.73	6461.83	6144.06	6985.63	5247.87	5682.95	4773.53	7551.01	8961.41	7155.64	5612.59	6907.11	7617.7	6416.68	5542.66	6148.88	3503.4	5841.79	4346.6	4364.77	3800.15	4427.7	3386.68	5744.43	6081.69	5070.7	5339.61	3420.43	4508.83
	2585.31	3212.07	4065.43	6531.85	4905.25	3722.55	4877.24	6492.73	2600.82	5270.33	3336.2	5321.55	3551.38	4051.66	7283.53	5334.93	7584.25	6706.78	6026.19	5051.74	6045.95	6442.37	6122.47	6959.11	5234.18	5664.98	4760.28	7519.82	8927.74	7123.54	5592.79	6886.65	7585.29	6392.54	5524.64	6124.3	3494.41	5820.95	4335.57	4353.88	3791.47	4418.66	3383.18	5724.56	6060.81	5057.25	5323.12	3415.32	4497.55
	2583.77	3205.49	4058.12	6511.74	4892.67	3712.35	4864.02	6471.63	2598.77	5252.58	3331.63	5305.53	3546.53	4041.24	7254.05	5318.66	7556.81	6680.73	6003.56	5033.89	6024.26	6422.99	6100.98	6932.7	5220.54	5647.07	4747.07	7488.76	8894.17	7091.62	5573.08	6866.28	7553.04	6368.53	5506.69	6099.88	3485.49	5800.21	4324.6	4343.05	3782.83	4409.66	3379.7	5704.79	6040.02	5043.85	5306.71	3410.22	4486.32
	2582.24	3198.93	4050.8	6491.69	4880.14	3702.2	4850.83	6450.61	2596.74	5234.91	3327.07	5289.57	3541.68	4030.89	7224.71	5302.47	7529.47	6654.82	5981.05	5016.14	6002.66	6403.7	6079.6	6906.4	5206.93	5629.23	4733.9	7457.82	8860.7	7059.87	5553.46	6845.99	7520.94	6344.63	5488.8	6075.6	3476.61	5779.57	4313.69	4332.27	3774.23	4400.7	3376.24	5685.13	6019.34	5030.5	5290.37	3405.13	4475.15
	2580.72	3192.41	4043.48	6471.68	4867.66	3692.11	4837.68	6429.66	2594.71	5217.31	3322.51	5273.7	3536.84	4020.58	7195.51	5286.35	7502.23	6629.02	5958.66	4998.49	5981.15	6384.48	6058.32	6880.22	5193.36	5611.45	4720.78	7427.02	8827.33	7028.29	5533.93	6825.78	7489	6320.85	5470.98	6051.46	3467.8	5759.03	4302.83	4321.56	3765.69	4391.77	3372.79	5665.56	5998.75	5017.2	5274.11	3400.05	4464.03
	2579.21	3185.93	4036.16	6451.74	4855.23	3682.06	4824.57	6408.78	2592.7	5199.79	3317.97	5257.89	3532.01	4010.34	7166.44	5270.29	7475.11	6603.35	5936.38	4980.95	5959.73	6365.35	6037.14	6854.15	5179.82	5593.74	4707.7	7396.34	8794.06	6996.89	5514.48	6805.66	7457.21	6297.19	5453.23	6027.48	3459.04	5738.58	4292.02	4310.9	3757.19	4382.87	3369.37	5646.1	5978.27	5003.96	5257.92	3394.99	4452.97
	2577.7	3179.48	4028.83	6431.84	4842.84	3672.06	4811.49	6387.97	2590.7	5182.35	3313.44	5242.16	3527.19	4000.15	7137.51	5254.3	7448.08	6577.81	5914.22	4963.5	5938.41	6346.29	6016.06	6828.2	5166.33	5576.09	4694.67	7365.79	8760.9	6965.66	5495.13	6785.63	7425.58	6273.64	5435.54	6003.64	3450.33	5718.23	4281.27	4300.3	3748.74	4374.02	3365.97	5626.73	5957.88	4990.75	5241.81	3389.93	4441.96
	2576.21	3173.07	4021.49	6412.01	4830.5	3662.11	4798.45	6367.23	2588.71	5164.99	3308.92	5226.5	3522.37	3990.02	7108.72	5238.38	7421.17	6552.39	5892.17	4946.16	5917.18	6327.32	5995.09	6802.36	5152.87	5558.5	4681.68	7335.36	8727.84	6934.61	5475.87	6765.68	7394.1	6250.21	5417.91	5979.94	3441.68	5697.98	4270.57	4289.75	3740.33	4365.2	3362.58	5607.46	5937.59	4977.6	5225.78	3384.89	4431
	2574.72	3166.69	4014.16	6392.22	4818.21	3652.21	4785.45	6346.56	2586.74	5147.7	3304.41	5210.92	3517.57	3979.94	7080.07	5222.52	7394.36	6527.09	5870.23	4928.91	5896.04	6308.42	5974.22	6776.64	5139.45	5540.98	4668.73	7305.07	8694.89	6903.73	5456.7	6745.82	7362.77	6226.9	5400.36	5956.39	3433.08	5677.83	4259.93	4279.27	3731.97	4356.41	3359.22	5588.3	5917.4	4964.5	5209.82	3379.86	4420.09
	2573.24	3160.34	4006.82	6372.5	4805.96	3642.35	4772.48	6325.97	2584.78	5130.49	3299.91	5195.41	3512.77	3969.92	7051.55	5206.74	7367.66	6501.92	5848.41	4911.76	5875	6289.6	5953.44	6751.04	5126.07	5523.52	4655.83	7274.9	8662.04	6873.03	5437.62	6726.03	7331.6	6203.71	5382.87	5932.98	3424.53	5657.77	4249.34	4268.84	3723.66	4347.66	3355.87	5569.23	5897.3	4951.45	5193.94	3374.84	4409.24
	2571.77	3154.03	3999.47	6352.82	4793.76	3632.55	4759.56	6305.45	2582.82	5113.36	3295.42	5179.97	3507.98	3959.95	7023.17	5191.02	7341.07	6476.87	5826.71	4894.72	5854.04	6270.86	5932.78	6725.55	5112.73	5506.12	4642.97	7244.86	8629.3	6842.49	5418.62	6706.34	7300.59	6180.63	5365.44	5909.72	3416.04	5637.81	4238.8	4258.47	3715.39	4338.95	3352.55	5550.26	5877.3	4938.44	5178.13	3369.84	4398.43
	2570.31	3147.75	3992.13	6333.21	4781.61	3622.8	4746.67	6285.01	2580.89	5096.3	3290.95	5164.6	3503.19	3950.04	6994.93	5175.37	7314.58	6451.95	5805.11	4877.77	5833.18	6252.2	5912.21	6700.17	5099.43	5488.8	4630.16	7214.95	8596.66	6812.14	5399.72	6686.72	7269.73	6157.67	5348.08	5886.6	3407.61	5617.95	4228.32	4248.16	3707.17	4330.27	3349.24	5531.39	5857.41	4925.49	5162.4	3364.84	4387.68
	2568.86	3141.51	3984.78	6313.65	4769.5	3613.1	4733.82	6264.63	2578.96	5079.32	3286.48	5149.31	3498.42	3940.18	6966.82	5159.78	7288.21	6427.15	5783.64	4860.92	5812.42	6233.62	5891.74	6674.91	5086.17	5471.53	4617.39	7185.17	8564.13	6781.95	5380.91	6667.19	7239.03	6134.83	5330.79	5863.62	3399.22	5598.19	4217.88	4237.9	3699	4321.63	3345.95	5512.62	5837.6	4912.58	5146.75	3359.86	4376.99
	2567.41	3135.31	3977.43	6294.15	4757.44	3603.44	4721	6244.33	2577.04	5062.42	3282.03	5134.09	3493.65	3930.38	6938.86	5144.26	7261.94	6402.47	5762.27	4844.17	5791.74	6215.11	5871.38	6649.77	5072.94	5454.33	4604.67	7155.52	8531.7	6751.93	5362.18	6647.75	7208.48	6112.1	5313.57	5840.79	3390.89	5578.52	4207.51	4227.7	3690.87	4313.02	3342.68	5493.94	5817.9	4899.72	5131.17	3354.89	4366.34
	2565.97	3129.13	3970.07	6274.7	4745.42	3593.84	4708.23	6224.11	2575.14	5045.6	3277.58	5118.94	3488.9	3920.63	6911.03	5128.81	7235.77	6377.92	5741.02	4827.51	5771.16	6196.68	5851.11	6624.74	5059.76	5437.2	4591.99	7126	8499.39	6722.09	5343.55	6628.38	7178.08	6089.48	5296.41	5818.09	3382.61	5558.95	4197.18	4217.55	3682.79	4304.45	3339.43	5475.37	5798.29	4886.91	5115.66	3349.94	4355.75
	2564.55	3122.99	3962.72	6255.32	4733.45	3584.28	4695.5	6203.96	2573.25	5028.85	3273.15	5103.87	3484.15	3910.93	6883.34	5113.43	7209.72	6353.49	5719.89	4810.96	5750.67	6178.33	5830.95	6599.83	5046.61	5420.13	4579.35	7096.61	8467.18	6692.42	5325	6609.1	7147.84	6066.98	5279.32	5795.54	3374.39	5539.47	4186.91	4207.46	3674.75	4295.91	3336.2	5456.89	5778.78	4874.14	5100.23	3345	4345.21
	2563.13	3116.89	3955.36	6235.99	4721.53	3574.78	4682.8	6183.88	2571.37	5012.18	3268.73	5088.86	3479.41	3901.29	6855.78	5098.11	7183.78	6329.19	5698.87	4794.5	5730.27	6160.06	5810.89	6575.03	5033.5	5403.12	4566.77	7067.35	8435.08	6662.92	5306.54	6589.9	7117.76	6044.6	5262.29	5773.12	3366.21	5520.09	4176.68	4197.43	3666.76	4287.41	3332.99	5438.5	5759.36	4861.43	5084.87	3340.07	4334.72
	2561.72	3110.82	3948.01	6216.72	4709.65	3565.32	4670.15	6163.88	2569.5	4995.59	3264.32	5073.93	3474.68	3891.71	6828.37	5082.86	7157.94	6305.01	5677.96	4778.14	5709.97	6141.87	5790.92	6550.35	5020.44	5386.18	4554.22	7038.23	8403.09	6633.59	5288.18	6570.78	7087.82	6022.33	5245.33	5750.84	3358.09	5500.81	4166.51	4187.45	3658.81	4278.94	3329.79	5420.22	5740.04	4848.76	5069.59	3335.15	4324.28
	2560.31	3104.78	3940.65	6197.51	4697.82	3555.91	4657.53	6143.95	2567.65	4979.07	3259.92	5059.07	3469.96	3882.17	6801.09	5067.68	7132.21	6280.95	5657.16	4761.88	5689.76	6123.75	5771.06	6525.78	5007.41	5369.31	4541.73	7009.23	8371.21	6604.43	5269.9	6551.75	7058.05	6000.17	5228.44	5728.71	3350.02	5481.62	4156.4	4177.52	3650.91	4270.51	3326.62	5402.03	5720.82	4836.14	5054.38	3330.25	4313.89
	2558.92	3098.77	3933.29	6178.35	4686.04	3546.55	4644.96	6124.1	2565.8	4962.64	3255.54	5044.28	3465.25	3872.69	6773.95	5052.56	7106.6	6257.01	5636.48	4745.71	5669.64	6105.71	5751.3	6501.33	4994.42	5352.5	4529.28	6980.36	8339.43	6575.44	5251.71	6532.8	7028.42	5978.13	5211.62	5706.71	3342	5462.53	4146.33	4167.65	3643.06	4262.11	3323.46	5383.94	5701.69	4823.56	5039.25	3325.36	4303.56
	2557.54	3092.8	3925.93	6159.26	4674.3	3537.24	4632.43	6104.33	2563.97	4946.28	3251.16	5029.56	3460.55	3863.26	6746.95	5037.51	7081.09	6233.2	5615.91	4729.64	5649.62	6087.74	5731.63	6477	4981.47	5335.76	4516.87	6951.63	8307.77	6546.62	5233.61	6513.93	6998.95	5956.2	5194.87	5684.85	3334.03	5443.53	4136.31	4157.84	3635.25	4253.75	3320.33	5365.94	5682.66	4811.04	5024.18	3320.48	4293.27
	2556.16	3086.86	3918.57	6140.23	4662.6	3527.98	4619.93	6084.63	2562.15	4929.99	3246.8	5014.91	3455.86	3853.89	6720.09	5022.52	7055.69	6209.52	5595.45	4713.67	5629.69	6069.85	5712.07	6452.78	4968.57	5319.08	4504.51	6923.02	8276.22	6517.97	5215.6	6495.14	6969.64	5934.38	5178.18	5663.12	3326.12	5424.63	4126.35	4148.07	3627.48	4245.42	3317.21	5348.03	5663.72	4798.56	5009.2	3315.62	4283.04
	2554.79	3080.96	3911.21	6121.25	4650.95	3518.77	4607.48	6065	2560.34	4913.79	3242.45	5000.33	3451.18	3844.56	6693.36	5007.6	7030.4	6185.95	5575.11	4697.8	5609.85	6052.04	5692.6	6428.67	4955.7	5302.47	4492.2	6894.55	8244.78	6489.49	5197.68	6476.43	6940.47	5912.68	5161.56	5641.53	3318.25	5405.82	4116.44	4138.37	3619.76	4237.13	3314.11	5330.23	5644.88	4786.13	4994.28	3310.77	4272.85
	2553.43	3075.09	3903.85	6102.34	4639.35	3509.61	4595.07	6045.46	2558.54	4897.66	3238.11	4985.82	3446.51	3835.29	6666.77	4992.75	7005.22	6162.51	5554.88	4682.02	5590.11	6034.3	5673.24	6404.68	4942.87	5285.93	4479.93	6866.21	8213.46	6461.18	5179.85	6457.8	6911.46	5891.09	5145.01	5620.08	3310.44	5387.11	4106.57	4128.71	3612.08	4228.87	3311.02	5312.52	5626.13	4773.74	4979.44	3305.94	4262.72
	2552.08	3069.25	3896.5	6083.49	4627.79	3500.49	4582.7	6025.98	2556.76	4881.61	3233.78	4971.39	3441.85	3826.07	6640.32	4977.96	6980.15	6139.19	5534.76	4666.33	5570.45	6016.64	5653.97	6380.81	4930.08	5269.45	4467.71	6838	8182.24	6433.04	5162.11	6439.26	6882.61	5869.61	5128.52	5598.76	3302.67	5368.49	4096.76	4119.11	3604.45	4220.64	3307.96	5294.9	5607.48	4761.4	4964.68	3301.12	4252.64
	2550.74	3063.45	3889.14	6064.7	4616.28	3491.43	4570.38	6006.59	2554.98	4865.63	3229.47	4957.02	3437.2	3816.91	6614.01	4963.23	6955.19	6115.99	5514.75	4650.74	5550.89	5999.05	5634.8	6357.06	4917.34	5253.04	4455.54	6809.93	8151.14	6405.07	5144.46	6420.79	6853.91	5848.25	5112.11	5577.58	3294.96	5349.97	4087	4109.57	3596.86	4212.45	3304.92	5277.37	5588.92	4749.11	4949.98	3296.32	4242.61
	2549.41	3057.67	3881.78	6045.97	4604.81	3482.41	4558.09	5987.27	2553.22	4849.74	3225.16	4942.72	3432.56	3807.79	6587.83	4948.58	6930.34	6092.92	5494.85	4635.25	5531.43	5981.54	5615.73	6333.41	4904.63	5236.69	4443.41	6781.98	8120.15	6377.26	5126.89	6402.41	6825.36	5826.99	5095.76	5556.53	3287.29	5331.54	4077.29	4100.07	3589.31	4204.3	3301.89	5259.94	5570.46	4736.86	4935.36	3291.53	4232.63
	2548.09	3051.93	3874.43	6027.3	4593.39	3473.45	4545.85	5968.03	2551.47	4833.92	3220.87	4928.49	3427.93	3798.73	6561.8	4933.98	6905.6	6069.96	5475.07	4619.85	5512.06	5964.1	5596.76	6309.89	4891.97	5220.41	4431.33	6754.17	8089.27	6349.62	5109.42	6384.1	6796.96	5805.85	5079.48	5535.61	3279.68	5313.2	4067.63	4090.63	3581.81	4196.18	3298.88	5242.61	5552.09	4724.66	4920.82	3286.75	4222.7
	2546.77	3046.23	3867.07	6008.69	4582.01	3464.53	4533.65	5948.87	2549.73	4818.18	3216.59	4914.34	3423.31	3789.72	6535.9	4919.46	6880.97	6047.13	5455.4	4604.55	5492.78	5946.74	5577.89	6286.48	4879.34	5204.2	4419.3	6726.49	8058.51	6322.15	5092.03	6365.88	6768.72	5784.82	5063.26	5514.83	3272.11	5294.96	4058.02	4081.24	3574.36	4188.09	3295.89	5225.37	5533.82	4712.51	4906.34	3281.99	4212.82
	2545.47	3040.55	3859.72	5990.14	4570.68	3455.66	4521.49	5929.78	2548	4802.51	3212.32	4900.25	3418.7	3780.76	6510.13	4904.99	6856.45	6024.43	5435.84	4589.34	5473.59	5929.45	5559.11	6263.18	4866.76	5188.05	4407.32	6698.94	8027.86	6294.85	5074.74	6347.74	6740.63	5763.9	5047.12	5494.18	3264.6	5276.81	4048.45	4071.91	3566.94	4180.03	3292.92	5208.22	5515.63	4700.4	4891.94	3277.25	4202.99
	2544.17	3034.91	3852.37	5971.66	4559.4	3446.84	4509.37	5910.77	2546.28	4786.92	3208.07	4886.23	3414.1	3771.85	6484.51	4890.6	6832.04	6001.84	5416.39	4574.22	5454.5	5912.23	5540.43	6240	4854.22	5171.97	4395.38	6671.53	7997.33	6267.71	5057.53	6329.67	6712.69	5743.09	5031.04	5473.66	3257.13	5258.76	4038.94	4062.62	3559.57	4172.01	3289.97	5191.16	5497.55	4688.33	4877.61	3272.52	4193.2
	2542.88	3029.3	3845.02	5953.24	4548.15	3438.06	4497.3	5891.84	2544.58	4771.41	3203.83	4872.28	3409.52	3762.99	6459.02	4876.27	6807.75	5979.37	5397.05	4559.2	5435.5	5895.09	5521.85	6216.94	4841.72	5155.96	4383.49	6644.25	7966.91	6240.74	5040.41	6311.69	6684.9	5722.39	5015.04	5453.27	3249.71	5240.8	4029.48	4053.39	3552.25	4164.03	3287.03	5174.2	5479.55	4676.32	4863.35	3267.8	4183.47
	2541.6	3023.73	3837.67	5934.88	4536.96	3429.34	4485.27	5872.98	2542.88	4755.98	3199.6	4858.4	3404.94	3754.18	6433.67	4862	6783.56	5957.03	5377.82	4544.27	5416.59	5878.02	5503.37	6193.99	4829.26	5140.01	4371.65	6617.1	7936.6	6213.93	5023.37	6293.78	6657.26	5701.81	4999.1	5433.01	3242.34	5222.93	4020.06	4044.21	3544.96	4156.08	3284.12	5157.32	5461.65	4664.34	4849.16	3263.1	4173.79
	2540.34	3018.18	3830.33	5916.58	4525.8	3420.67	4473.28	5854.21	2541.2	4740.62	3195.38	4844.58	3400.38	3745.43	6408.46	4847.8	6759.48	5934.81	5358.7	4529.44	5397.78	5861.03	5484.98	6171.16	4816.84	5124.13	4359.85	6590.08	7906.41	6187.29	5006.43	6275.95	6629.78	5681.33	4983.22	5412.89	3235.02	5205.15	4010.69	4035.08	3537.73	4148.16	3281.22	5140.54	5443.84	4652.42	4835.05	3258.42	4164.16
	2539.07	3012.67	3822.99	5898.35	4514.7	3412.04	4461.34	5835.51	2539.53	4725.34	3191.17	4830.84	3395.83	3736.72	6383.38	4833.66	6735.52	5912.71	5339.7	4514.7	5379.05	5844.11	5466.69	6148.44	4804.46	5108.32	4348.1	6563.2	7876.34	6160.81	4989.58	6258.21	6602.45	5660.96	4967.42	5392.89	3227.75	5187.47	4001.38	4026	3530.53	4140.27	3278.34	5123.85	5426.12	4640.53	4821	3253.75	4154.58
	2537.82	3007.19	3815.65	5880.18	4503.63	3403.46	4449.44	5816.89	2537.86	4710.14	3186.98	4817.16	3391.29	3728.06	6358.44	4819.58	6711.66	5890.73	5320.8	4500.05	5360.43	5827.26	5448.5	6125.84	4792.12	5092.58	4336.4	6536.45	7846.38	6134.5	4972.81	6240.54	6575.27	5640.7	4951.69	5373.02	3220.52	5169.88	3992.11	4016.97	3523.38	4132.42	3275.48	5107.26	5408.5	4628.7	4807.03	3249.1	4145.04
	2536.58	3001.74	3808.32	5862.08	4492.62	3394.93	4437.59	5798.35	2536.21	4695.01	3182.8	4803.55	3386.76	3719.45	6333.64	4805.57	6687.92	5868.87	5302.01	4485.5	5341.89	5810.49	5430.4	6103.35	4779.83	5076.9	4324.75	6509.83	7816.54	6108.35	4956.13	6222.95	6548.24	5620.54	4936.02	5353.28	3213.35	5152.38	3982.89	4008	3516.27	4124.6	3272.63	5090.75	5390.97	4616.91	4793.13	3244.47	4135.56
	2535.35	2996.32	3800.99	5844.04	4481.64	3386.45	4425.78	5779.89	2534.57	4679.96	3178.64	4790.01	3382.24	3710.9	6308.98	4791.63	6664.29	5847.13	5283.34	4471.04	5323.45	5793.79	5412.4	6080.97	4767.58	5061.29	4313.15	6483.35	7786.81	6082.36	4939.54	6205.44	6521.36	5600.5	4920.42	5333.67	3206.22	5134.97	3973.71	3999.07	3509.2	4116.82	3269.81	5074.34	5373.53	4605.16	4779.3	3239.85	4126.12
	2534.12	2990.94	3793.66	5826.06	4470.71	3378.02	4414.01	5761.51	2532.95	4664.99	3174.48	4776.54	3377.74	3702.39	6284.45	4777.75	6640.77	5825.51	5264.77	4456.67	5305.1	5777.16	5394.49	6058.72	4755.37	5045.74	4301.59	6457	7757.21	6056.54	4923.04	6188	6494.63	5580.57	4904.89	5314.18	3199.14	5117.65	3964.59	3990.19	3502.17	4109.07	3267	5058.01	5356.18	4593.46	4765.54	3235.25	4116.74
	2532.91	2985.59	3786.33	5808.15	4459.83	3369.63	4402.29	5743.2	2531.33	4650.09	3170.34	4763.13	3373.25	3693.93	6260.06	4763.93	6617.36	5804.01	5246.31	4442.39	5286.84	5760.6	5376.68	6036.57	4743.2	5030.27	4290.08	6430.78	7727.71	6030.88	4906.62	6170.65	6468.05	5560.74	4889.43	5294.82	3192.1	5100.43	3955.51	3981.37	3495.19	4101.35	3264.21	5041.78	5338.92	4581.8	4751.86	3230.66	4107.4
	2531.7	2980.26	3779.01	5790.3	4448.98	3361.3	4390.61	5724.98	2529.72	4635.27	3166.21	4749.79	3368.77	3685.52	6235.8	4750.17	6594.06	5782.63	5227.96	4428.2	5268.68	5744.11	5358.97	6014.54	4731.07	5014.86	4278.62	6404.69	7698.34	6005.39	4890.3	6153.37	6441.62	5541.02	4874.04	5275.59	3185.12	5083.3	3946.48	3972.59	3488.25	4093.67	3261.44	5025.63	5321.75	4570.18	4738.24	3226.09	4098.11
	2530.51	2974.97	3771.7	5772.52	4438.19	3353.01	4378.98	5706.83	2528.13	4620.53	3162.1	4736.52	3364.3	3677.16	6211.68	4736.48	6570.87	5761.37	5209.72	4414.11	5250.61	5727.7	5341.35	5992.63	4718.99	4999.52	4267.21	6378.74	7669.08	5980.05	4874.06	6136.17	6415.35	5521.41	4858.72	5256.48	3178.18	5066.26	3937.5	3963.86	3481.36	4086.01	3258.68	5009.58	5304.68	4558.61	4724.69	3221.54	4088.87
	2529.32	2969.72	3764.39	5754.8	4427.43	3344.77	4367.39	5688.76	2526.54	4605.86	3157.99	4723.32	3359.84	3668.85	6187.7	4722.85	6547.79	5740.23	5191.59	4400.11	5232.63	5711.35	5323.83	5970.83	4706.94	4984.24	4255.85	6352.92	7639.95	5954.88	4857.91	6119.04	6389.22	5501.9	4843.46	5237.5	3171.28	5049.31	3928.56	3955.19	3474.5	4078.39	3255.95	4993.61	5287.69	4547.09	4711.22	3217	4079.67
	2528.14	2964.49	3757.08	5737.15	4416.72	3336.58	4355.85	5670.77	2524.97	4591.27	3153.91	4710.18	3355.4	3660.58	6163.85	4709.29	6524.83	5719.21	5173.57	4386.19	5214.74	5695.08	5306.4	5949.14	4694.94	4969.04	4244.54	6327.23	7610.92	5929.86	4841.84	6102	6363.24	5482.51	4828.28	5218.64	3164.44	5032.45	3919.68	3946.56	3467.69	4070.81	3253.23	4977.73	5270.8	4535.61	4697.81	3212.49	4070.53
	2526.97	2959.29	3749.78	5719.56	4406.06	3328.43	4344.36	5652.86	2523.41	4576.76	3149.83	4697.11	3350.97	3652.37	6140.14	4695.79	6501.97	5698.31	5155.66	4372.37	5196.95	5678.88	5289.06	5927.57	4682.98	4953.9	4233.27	6301.68	7582.02	5905.01	4825.87	6085.03	6337.41	5463.21	4813.16	5199.91	3157.64	5015.68	3910.83	3937.98	3460.92	4063.26	3250.53	4961.95	5254	4524.17	4684.47	3207.98	4061.43
	2525.81	2954.13	3742.48	5702.04	4395.44	3320.34	4332.91	5635.04	2521.86	4562.32	3145.77	4684.1	3346.55	3644.2	6116.57	4682.35	6479.23	5677.53	5137.85	4358.64	5179.24	5662.75	5271.82	5906.11	4671.07	4938.82	4222.06	6276.26	7553.24	5880.32	4809.98	6068.13	6311.73	5444.03	4798.11	5181.3	3150.88	4999	3902.04	3929.45	3454.19	4055.74	3247.84	4946.25	5237.28	4512.77	4671.21	3203.5	4052.38
	2524.66	2948.99	3735.19	5684.58	4384.86	3312.29	4321.5	5617.29	2520.32	4547.96	3141.72	4671.16	3342.15	3636.09	6093.13	4668.98	6456.6	5656.86	5120.15	4345	5161.63	5646.69	5254.68	5884.77	4659.19	4923.82	4210.89	6250.97	7524.57	5855.78	4794.18	6051.32	6286.19	5424.95	4783.13	5162.81	3144.17	4982.41	3893.29	3920.97	3447.5	4048.25	3245.18	4930.63	5220.66	4501.42	4658.01	3199.03	4043.38
	2523.52	2943.89	3727.91	5667.19	4374.33	3304.29	4310.14	5599.62	2518.78	4533.68	3137.68	4658.29	3337.75	3628.01	6069.82	4655.66	6434.08	5636.32	5102.56	4331.45	5144.12	5630.7	5237.63	5863.54	4647.36	4908.88	4199.77	6225.82	7496.03	5831.41	4778.46	6034.58	6260.81	5405.97	4768.22	5144.45	3137.51	4965.91	3884.59	3912.53	3440.86	4040.79	3242.53	4915.11	5204.12	4490.11	4644.88	3194.58	4034.43
	2522.39	2938.82	3720.63	5649.87	4363.83	3296.34	4298.83	5582.03	2517.27	4519.47	3133.66	4645.48	3333.37	3619.99	6046.65	4642.41	6411.67	5615.89	5085.08	4317.99	5126.69	5614.78	5220.67	5842.43	4635.57	4894.01	4188.7	6200.8	7467.6	5807.2	4762.83	6017.91	6235.57	5387.11	4753.38	5126.2	3130.89	4949.5	3875.93	3904.15	3434.25	4033.37	3239.9	4899.67	5187.68	4478.85	4631.83	3190.15	4025.52
	2521.27	2933.78	3713.36	5632.61	4353.39	3288.43	4287.56	5564.52	2515.76	4505.33	3129.65	4632.74	3329.01	3612.02	6023.62	4629.23	6389.37	5595.58	5067.7	4304.62	5109.36	5598.94	5203.8	5821.43	4623.82	4879.21	4177.68	6175.91	7439.29	5783.14	4747.29	6001.32	6210.48	5368.34	4738.6	5108.08	3124.32	4933.18	3867.32	3895.81	3427.69	4025.98	3237.29	4884.33	5171.32	4467.63	4618.84	3185.74	4016.67
	2520.16	2928.77	3706.09	5615.42	4342.98	3280.58	4276.34	5547.09	2514.26	4491.28	3125.65	4620.06	3324.66	3604.09	6000.72	4616.1	6367.19	5575.39	5050.44	4291.34	5092.12	5583.16	5187.03	5800.54	4612.12	4864.47	4166.71	6151.15	7411.1	5759.24	4731.84	5984.81	6185.54	5349.68	4723.9	5090.08	3117.79	4916.95	3858.76	3887.52	3421.17	4018.62	3234.69	4869.06	5155.06	4456.45	4605.92	3181.34	4007.86
	2519.05	2923.79	3698.83	5598.3	4332.62	3272.77	4265.17	5529.74	2512.77	4477.3	3121.67	4607.45	3320.32	3596.21	5977.96	4603.04	6345.11	5555.32	5033.27	4278.15	5074.97	5567.45	5170.35	5779.76	4600.46	4849.81	4155.79	6126.53	7383.03	5735.5	4716.47	5968.37	6160.74	5331.13	4709.26	5072.2	3111.31	4900.8	3850.24	3879.28	3414.69	4011.29	3232.11	4853.89	5138.88	4445.31	4593.07	3176.97	3999.09
	2517.96	2918.84	3691.57	5581.24	4322.31	3265.01	4254.04	5512.47	2511.29	4463.39	3117.7	4594.9	3315.99	3588.38	5955.33	4590.04	6323.15	5535.37	5016.22	4265.04	5057.91	5551.8	5153.76	5759.1	4588.84	4835.21	4144.92	6102.04	7355.08	5711.91	4701.19	5952.01	6136.09	5312.67	4694.69	5054.44	3104.88	4884.75	3841.76	3871.08	3408.25	4004	3229.55	4838.8	5122.79	4434.22	4580.28	3172.61	3990.38
	2516.87	2913.92	3684.32	5564.25	4312.03	3257.3	4242.96	5495.28	2509.83	4449.56	3113.75	4582.42	3311.68	3580.59	5932.83	4577.1	6301.29	5515.53	4999.27	4252.03	5040.95	5536.23	5137.27	5738.55	4577.26	4820.68	4134.09	6077.68	7327.25	5688.49	4686	5935.72	6111.59	5294.33	4680.19	5036.8	3098.48	4868.79	3833.34	3862.94	3401.85	3996.74	3227.01	4823.8	5106.79	4423.17	4567.57	3168.27	3981.71
	2515.8	2909.04	3677.08	5547.32	4301.8	3249.63	4231.93	5478.17	2508.37	4435.81	3109.8	4570	3307.39	3572.85	5910.47	4564.22	6279.55	5495.81	4982.43	4239.1	5024.07	5520.73	5120.87	5718.12	4565.73	4806.21	4123.32	6053.46	7299.54	5665.21	4670.89	5919.51	6087.23	5276.08	4665.76	5019.28	3092.14	4852.91	3824.95	3854.84	3395.5	3989.51	3224.49	4808.88	5090.88	4412.16	4554.92	3163.94	3973.08
	2514.73	2904.18	3669.85	5530.47	4291.61	3242.01	4220.94	5461.14	2506.92	4422.13	3105.88	4557.65	3303.1	3565.16	5888.24	4551.41	6257.92	5476.2	4965.69	4226.26	5007.29	5505.3	5104.56	5697.79	4554.24	4791.82	4112.59	6029.36	7271.95	5642.1	4655.86	5903.37	6063.02	5257.94	4651.4	5001.87	3085.83	4837.12	3816.62	3846.78	3389.18	3982.31	3221.98	4794.05	5075.05	4401.2	4542.35	3159.64	3964.51
	2513.68	2899.35	3662.63	5513.68	4281.47	3234.44	4210	5444.2	2505.49	4408.53	3101.96	4545.36	3298.83	3557.51	5866.14	4538.66	6236.4	5456.71	4949.06	4213.51	4990.6	5489.93	5088.34	5677.58	4542.8	4777.49	4101.92	6005.4	7244.48	5619.13	4640.93	5887.31	6038.96	5239.9	4637.11	4984.59	3079.57	4821.42	3808.32	3838.78	3382.9	3975.15	3219.49	4779.31	5059.31	4390.28	4529.84	3155.35	3955.98
	2512.63	2894.55	3655.41	5496.96	4271.37	3226.92	4199.11	5427.33	2504.06	4395	3098.06	4533.14	3294.58	3549.91	5844.18	4525.96	6214.99	5437.34	4932.53	4200.85	4974	5474.64	5072.22	5657.49	4531.39	4763.23	4091.29	5981.57	7217.14	5596.33	4626.08	5871.32	6015.04	5221.96	4622.89	4967.42	3073.36	4805.81	3800.07	3830.81	3376.67	3968.01	3217.02	4764.65	5043.66	4379.4	4517.4	3151.09	3947.5
	2511.59	2889.78	3648.2	5480.3	4261.31	3219.44	4188.27	5410.54	2502.65	4381.54	3094.18	4520.98	3290.33	3542.35	5822.35	4513.33	6193.7	5418.09	4916.11	4188.27	4957.49	5459.41	5056.18	5637.5	4520.03	4749.03	4080.72	5957.88	7189.91	5573.67	4611.31	5855.4	5991.26	5204.13	4608.73	4950.36	3067.18	4790.28	3791.87	3822.9	3370.47	3960.91	3214.56	4750.07	5028.1	4368.56	4505.02	3146.84	3939.06
	2510.56	2885.05	3641	5463.71	4251.29	3212	4177.47	5393.84	2501.25	4368.17	3090.3	4508.88	3286.11	3534.84	5800.64	4500.76	6172.51	5398.95	4899.79	4175.78	4941.08	5444.25	5040.24	5617.63	4508.72	4734.9	4070.19	5934.31	7162.8	5551.17	4596.63	5839.56	5967.63	5186.4	4594.64	4933.42	3061.05	4774.84	3783.71	3815.03	3364.32	3953.84	3212.12	4735.58	5012.62	4357.77	4492.71	3142.61	3930.68
	2509.55	2880.34	3633.81	5447.19	4241.32	3204.62	4166.72	5377.21	2499.85	4354.86	3086.44	4496.85	3281.89	3527.37	5779.08	4488.25	6151.43	5379.92	4883.57	4163.37	4924.75	5429.16	5024.38	5597.87	4497.45	4720.84	4059.71	5910.88	7135.82	5528.82	4582.03	5823.79	5944.13	5168.76	4580.63	4916.6	3054.97	4759.49	3775.6	3807.21	3358.21	3946.8	3209.7	4721.17	4997.23	4347.02	4480.47	3138.4	3922.33
	2508.54	2875.66	3626.63	5430.74	4231.38	3197.28	4156.02	5360.67	2498.47	4341.63	3082.6	4484.89	3277.69	3519.95	5757.64	4475.8	6130.47	5361.01	4867.46	4151.06	4908.52	5414.14	5008.62	5578.21	4486.22	4706.85	4049.28	5887.57	7108.95	5506.62	4567.52	5808.09	5920.79	5151.23	4566.68	4899.89	3048.92	4744.22	3767.52	3799.43	3352.13	3939.8	3207.3	4706.85	4981.93	4336.32	4468.3	3134.21	3914.04
	2507.53	2871.01	3619.46	5414.35	4221.5	3189.99	4145.36	5344.2	2497.1	4328.48	3078.77	4472.98	3273.51	3512.58	5736.33	4463.41	6109.61	5342.22	4851.46	4138.82	4892.38	5399.18	4992.95	5558.68	4475.03	4692.93	4038.91	5864.4	7082.21	5484.57	4553.09	5792.47	5897.58	5133.8	4552.79	4883.29	3042.92	4729.05	3759.5	3791.7	3346.1	3932.82	3204.91	4692.61	4966.71	4325.65	4456.19	3130.04	3905.79
	2506.54	2866.39	3612.29	5398.04	4211.65	3182.74	4134.76	5327.82	2495.73	4315.4	3074.95	4461.14	3269.34	3505.24	5715.15	4451.08	6088.87	5323.54	4835.55	4126.67	4876.32	5384.3	4977.36	5539.25	4463.89	4679.07	4028.58	5841.36	7055.59	5462.67	4538.75	5776.91	5874.52	5116.47	4538.98	4866.8	3036.96	4713.95	3751.52	3784.02	3340.1	3925.88	3202.54	4678.45	4951.57	4315.03	4444.15	3125.88	3897.59
	2505.56	2861.8	3605.14	5381.79	4201.85	3175.53	4124.2	5311.52	2494.38	4302.39	3071.15	4449.37	3265.18	3497.95	5694.1	4438.82	6068.23	5304.98	4819.75	4114.61	4860.36	5369.48	4961.87	5519.93	4452.8	4665.28	4018.3	5818.45	7029.09	5440.92	4524.49	5761.43	5851.6	5099.24	4525.24	4850.43	3031.05	4698.95	3743.58	3776.38	3334.15	3918.97	3200.19	4664.38	4936.53	4304.46	4432.18	3121.75	3889.43
	2504.58	2857.24	3598	5365.6	4192.08	3168.38	4113.69	5295.3	2493.04	4289.46	3067.36	4437.65	3261.04	3490.71	5673.18	4426.61	6047.71	5286.53	4804.05	4102.63	4844.49	5354.73	4946.47	5500.72	4441.74	4651.55	4008.07	5795.67	7002.71	5419.33	4510.31	5746.02	5828.82	5082.11	4511.56	4834.17	3025.17	4684.03	3735.68	3768.78	3328.23	3912.09	3197.85	4650.39	4921.56	4293.93	4420.27	3117.63	3881.32
	2503.62	2852.71	3590.87	5349.49	4182.37	3161.26	4103.23	5279.16	2491.71	4276.6	3063.58	4426	3256.91	3483.51	5652.39	4414.46	6027.3	5268.19	4788.46	4090.74	4828.71	5340.05	4931.15	5481.63	4430.74	4637.9	3997.89	5773.03	6976.46	5397.87	4496.22	5730.69	5806.18	5065.08	4497.96	4818.02	3019.34	4669.19	3727.83	3761.23	3322.35	3905.24	3195.53	4636.48	4906.68	4283.44	4408.42	3113.54	3873.26
	2502.66	2848.21	3583.75	5333.44	4172.69	3154.2	4092.81	5263.1	2490.39	4263.81	3059.82	4414.42	3252.8	3476.35	5631.72	4402.37	6007	5249.97	4772.96	4078.92	4813.02	5325.43	4915.93	5462.64	4419.78	4624.31	3987.76	5750.51	6950.32	5376.57	4482.21	5715.42	5783.68	5048.14	4484.42	4801.98	3013.55	4654.44	3720.02	3753.73	3316.51	3898.42	3193.23	4622.65	4891.89	4272.99	4396.65	3109.46	3865.24
	2501.71	2843.74	3576.65	5317.46	4163.05	3147.17	4082.45	5247.12	2489.08	4251.1	3056.07	4402.9	3248.7	3469.24	5611.19	4390.34	5986.8	5231.86	4757.57	4067.2	4797.42	5310.89	4900.79	5443.77	4408.86	4610.78	3977.67	5728.12	6924.31	5355.42	4468.28	5700.23	5761.32	5031.31	4470.95	4786.05	3007.8	4639.78	3712.26	3746.27	3310.71	3891.63	3190.94	4608.91	4877.18	4262.59	4384.94	3105.41	3857.27
	2500.78	2839.29	3569.55	5301.55	4153.46	3140.2	4072.13	5231.23	2487.77	4238.47	3052.33	4391.43	3244.62	3462.17	5590.78	4378.37	5966.72	5213.86	4742.27	4055.55	4781.91	5296.41	4885.75	5425	4397.98	4597.33	3967.64	5705.87	6898.43	5334.41	4454.44	5685.1	5739.1	5014.57	4457.54	4770.23	3002.09	4625.2	3704.53	3738.85	3304.95	3884.88	3188.68	4595.24	4862.55	4252.23	4373.29	3101.37	3849.34
	2499.85	2834.88	3562.47	5285.71	4143.91	3133.26	4061.87	5215.41	2486.48	4225.9	3048.61	4380.04	3240.55	3455.14	5570.5	4366.46	5946.75	5195.98	4727.08	4043.99	4766.49	5282	4870.79	5406.35	4387.16	4583.94	3957.66	5683.74	6872.66	5313.55	4440.68	5670.05	5717.02	4997.93	4444.21	4754.52	2996.42	4610.7	3696.85	3731.48	3299.23	3878.16	3186.42	4581.66	4848.01	4241.92	4361.71	3097.35	3841.47
	2498.92	2830.49	3555.4	5269.93	4134.4	3126.37	4051.65	5199.68	2485.2	4213.41	3044.91	4368.7	3236.5	3448.15	5550.34	4354.6	5926.88	5178.21	4711.99	4032.51	4751.16	5267.65	4855.91	5387.8	4376.37	4570.62	3947.73	5661.74	6847.02	5292.83	4427	5655.06	5695.07	4981.39	4430.95	4738.91	2990.8	4596.29	3689.22	3724.15	3293.55	3871.46	3184.19	4568.16	4833.55	4231.65	4350.19	3093.36	3833.63
	2498.01	2826.13	3548.34	5254.22	4124.93	3119.53	4041.48	5184.02	2483.93	4200.99	3041.22	4357.43	3232.46	3441.21	5530.31	4342.81	5907.13	5160.56	4697	4021.12	4735.92	5253.37	4841.13	5369.37	4365.63	4557.36	3937.84	5639.88	6821.5	5272.26	4413.4	5640.15	5673.27	4964.95	4417.75	4723.42	2985.21	4581.96	3681.62	3716.87	3287.91	3864.8	3181.97	4554.74	4819.18	4221.42	4338.74	3089.38	3825.84
	2497.11	2821.8	3541.29	5238.58	4115.51	3112.73	4031.35	5168.45	2482.67	4188.64	3037.54	4346.22	3228.44	3434.3	5510.41	4331.07	5887.48	5143.01	4682.11	4009.8	4720.77	5239.16	4826.43	5351.04	4354.94	4544.17	3928.01	5618.14	6796.1	5251.83	4399.89	5625.31	5651.6	4948.6	4404.62	4708.03	2979.66	4567.72	3674.07	3709.63	3282.3	3858.17	3179.77	4541.4	4804.89	4211.24	4327.35	3085.42	3818.1
	2496.21	2817.5	3534.26	5223.01	4106.12	3105.97	4021.28	5152.96	2481.42	4176.37	3033.87	4335.07	3224.43	3427.44	5490.63	4319.4	5867.95	5125.58	4667.32	3998.57	4705.71	5225.02	4811.82	5332.82	4344.29	4531.05	3918.22	5596.53	6770.82	5231.55	4386.46	5610.53	5630.07	4932.35	4391.56	4692.74	2974.16	4553.56	3666.57	3702.43	3276.73	3851.57	3177.59	4528.14	4790.68	4201.11	4316.03	3081.49	3810.4
	2495.32	2813.23	3527.24	5207.5	4096.78	3099.26	4011.26	5137.55	2480.18	4164.17	3030.22	4323.99	3220.44	3420.63	5470.97	4307.78	5848.52	5108.26	4652.63	3987.42	4690.74	5210.94	4797.3	5314.71	4333.69	4517.99	3908.49	5575.05	6745.67	5211.41	4373.11	5595.83	5608.67	4916.19	4378.57	4677.57	2968.69	4539.49	3659.1	3695.28	3271.2	3845.01	3175.42	4514.96	4776.55	4191.01	4304.77	3077.57	3802.75
	2494.44	2808.98	3520.24	5192.07	4087.48	3092.58	4001.28	5122.22	2478.95	4152.04	3026.59	4312.97	3216.46	3413.85	5451.44	4296.22	5829.21	5091.05	4638.03	3976.35	4675.86	5196.93	4782.87	5296.71	4323.13	4505	3898.8	5553.7	6720.64	5191.41	4359.84	5581.19	5587.42	4900.13	4365.64	4662.49	2963.26	4525.5	3651.68	3688.17	3265.71	3838.47	3173.27	4501.86	4762.5	4180.96	4293.57	3073.67	3795.15
	2493.57	2804.77	3513.24	5176.7	4078.22	3085.96	3991.36	5106.97	2477.73	4139.98	3022.96	4302.01	3212.5	3407.11	5432.04	4284.71	5810	5073.96	4623.54	3965.36	4661.07	5182.99	4768.52	5278.81	4312.62	4492.08	3889.17	5532.48	6695.73	5171.55	4346.65	5566.62	5566.29	4884.17	4352.78	4647.53	2957.87	4511.59	3644.3	3681.11	3260.26	3831.96	3171.13	4488.84	4748.54	4170.96	4282.44	3069.8	3787.59
	2492.71	2800.58	3506.27	5161.4	4069	3079.37	3981.48	5091.81	2476.52	4128	3019.36	4291.11	3208.56	3400.42	5412.75	4273.27	5790.9	5056.97	4609.14	3954.45	4646.36	5169.11	4754.26	5261.03	4302.15	4479.22	3879.58	5511.38	6670.95	5151.84	4333.54	5552.12	5545.31	4868.3	4340	4632.66	2952.53	4497.76	3636.96	3674.08	3254.84	3825.49	3169.02	4475.9	4734.66	4160.99	4271.37	3065.94	3780.07
	2491.86	2796.42	3499.31	5146.16	4059.83	3072.83	3971.65	5076.72	2475.32	4116.09	3015.76	4280.27	3204.63	3393.76	5393.59	4261.88	5771.91	5040.1	4594.85	3943.62	4631.75	5155.3	4740.08	5243.35	4291.73	4466.43	3870.05	5490.42	6646.29	5132.27	4320.51	5537.69	5524.46	4852.53	4327.27	4617.9	2947.22	4484.02	3629.66	3667.1	3249.46	3819.04	3166.91	4463.03	4720.86	4151.08	4260.37	3062.1	3772.6
	2491.01	2792.28	3492.36	5131	4050.69	3066.33	3961.88	5061.72	2474.13	4104.24	3012.18	4269.5	3200.71	3387.15	5374.55	4250.55	5753.03	5023.33	4580.65	3932.87	4617.23	5141.56	4725.99	5225.78	4281.36	4453.7	3860.56	5469.58	6621.75	5112.83	4307.56	5523.33	5503.74	4836.85	4314.62	4603.24	2941.95	4470.36	3622.4	3660.17	3244.12	3812.63	3164.83	4450.25	4707.14	4141.2	4249.43	3058.29	3765.18
	2490.18	2788.18	3485.43	5115.9	4041.6	3059.88	3952.15	5046.8	2472.95	4092.47	3008.62	4258.78	3196.81	3380.57	5355.64	4239.27	5734.26	5006.68	4566.54	3922.2	4602.79	5127.88	4711.98	5208.32	4271.03	4441.04	3851.12	5448.87	6597.34	5093.54	4294.7	5509.03	5483.15	4821.27	4302.04	4588.69	2936.72	4456.78	3615.19	3653.27	3238.82	3806.25	3162.76	4437.54	4693.5	4131.38	4238.55	3054.49	3757.8
	2489.35	2784.1	3478.51	5100.87	4032.54	3053.46	3942.47	5031.95	2471.77	4080.78	3005.07	4248.13	3192.93	3374.04	5336.85	4228.06	5715.6	4990.14	4552.54	3911.61	4588.44	5114.26	4698.06	5190.96	4260.75	4428.45	3841.73	5428.28	6573.04	5074.39	4281.91	5494.8	5462.7	4805.77	4289.52	4574.23	2931.52	4443.28	3608.02	3646.42	3233.55	3799.9	3160.71	4424.91	4679.94	4121.59	4227.73	3050.72	3750.47
	2488.53	2780.05	3471.61	5085.91	4023.53	3047.09	3932.84	5017.19	2470.61	4069.15	3001.53	4237.54	3189.06	3367.54	5318.17	4216.9	5697.04	4973.7	4538.63	3901.09	4574.18	5100.72	4684.23	5173.71	4250.51	4415.92	3832.39	5407.83	6548.87	5055.37	4269.2	5480.64	5442.39	4790.38	4277.07	4559.88	2926.37	4429.87	3600.89	3639.61	3228.32	3793.57	3158.67	4412.36	4666.46	4111.85	4216.98	3046.97	3743.18
	2487.71	2776.03	3464.72	5071.01	4014.56	3040.76	3923.26	5002.51	2469.46	4057.59	2998.01	4227.01	3185.21	3361.09	5299.62	4205.8	5678.6	4957.38	4524.82	3890.66	4560.01	5087.24	4670.48	5156.57	4240.32	4403.46	3823.1	5387.5	6524.83	5036.49	4256.58	5466.55	5422.2	4775.07	4264.68	4545.63	2921.25	4416.53	3593.8	3632.85	3223.13	3787.28	3156.66	4399.89	4653.06	4102.16	4206.29	3043.24	3735.93
	2486.91	2772.03	3457.85	5056.19	4005.63	3034.48	3913.73	4987.92	2468.32	4046.11	2994.5	4216.54	3181.37	3354.67	5281.19	4194.75	5660.26	4941.16	4511.1	3880.31	4545.93	5073.82	4656.81	5139.53	4230.17	4391.06	3813.86	5367.3	6500.91	5017.76	4244.03	5452.52	5402.15	4759.86	4252.37	4531.48	2916.18	4403.28	3586.75	3626.12	3217.98	3781.02	3154.65	4387.49	4639.75	4092.5	4195.66	3039.52	3728.73
	2486.11	2768.07	3451	5041.43	3996.74	3028.23	3904.25	4973.4	2467.19	4034.7	2991	4206.13	3177.55	3348.3	5262.88	4183.76	5642.03	4925.06	4497.49	3870.03	4531.93	5060.47	4643.23	5122.6	4220.08	4378.73	3804.67	5347.22	6477.1	4999.15	4231.56	5438.56	5382.23	4744.74	4240.12	4517.43	2911.14	4390.11	3579.74	3619.44	3212.86	3774.79	3152.67	4375.18	4626.51	4082.9	4185.09	3035.83	3721.58
	2485.33	2764.13	3444.16	5026.74	3987.89	3022.03	3894.82	4958.96	2466.07	4023.35	2987.52	4195.78	3173.75	3341.96	5244.69	4172.83	5623.9	4909.06	4483.96	3859.83	4518.03	5047.19	4629.73	5105.77	4210.02	4366.47	3795.53	5327.27	6453.43	4980.69	4219.17	5424.66	5362.44	4729.72	4227.94	4503.48	2906.13	4377.02	3572.77	3612.8	3207.78	3768.59	3150.7	4362.93	4613.35	4073.34	4174.59	3032.16	3714.47
	2484.55	2760.21	3437.34	5012.12	3979.08	3015.87	3885.44	4944.61	2464.96	4012.08	2984.06	4185.5	3169.96	3335.66	5226.62	4161.95	5605.89	4893.17	4470.53	3849.71	4504.21	5033.97	4616.32	5089.06	4200.02	4354.27	3786.44	5307.45	6429.87	4962.36	4206.86	5410.84	5342.78	4714.78	4215.83	4489.62	2901.17	4364.01	3565.85	3606.2	3202.73	3762.43	3148.74	4350.77	4600.27	4063.82	4164.14	3028.52	3707.41
	2483.77	2756.33	3430.54	4997.57	3970.32	3009.74	3876.11	4930.33	2463.85	4000.88	2980.61	4175.27	3166.19	3329.4	5208.67	4151.13	5587.98	4877.39	4457.2	3839.67	4490.48	5020.82	4602.99	5072.44	4190.06	4342.13	3777.4	5287.75	6406.44	4944.16	4194.63	5397.07	5323.26	4699.94	4203.78	4475.87	2896.24	4351.08	3558.96	3599.64	3197.72	3756.29	3146.81	4338.68	4587.27	4054.35	4153.76	3024.89	3700.39
	2483.01	2752.47	3423.75	4983.08	3961.59	3003.67	3866.83	4916.14	2462.76	3989.74	2977.17	4165.11	3162.43	3323.18	5190.83	4140.36	5570.18	4861.72	4443.96	3829.7	4476.83	5007.73	4589.74	5055.93	4180.14	4330.06	3768.4	5268.18	6383.13	4926.1	4182.47	5383.37	5303.86	4685.19	4191.8	4462.21	2891.35	4338.23	3552.12	3593.13	3192.75	3750.18	3144.88	4326.66	4574.34	4044.92	4143.44	3021.28	3693.41
	2482.25	2748.64	3416.98	4968.66	3952.9	2997.63	3857.6	4902.03	2461.68	3978.68	2973.75	4155	3158.69	3316.99	5173.12	4129.65	5552.49	4846.16	4430.82	3819.81	4463.28	4994.7	4576.58	5039.53	4170.28	4318.06	3759.46	5248.73	6359.95	4908.18	4170.4	5369.74	5284.59	4670.53	4179.89	4448.65	2886.5	4325.46	3545.32	3586.65	3187.82	3744.1	3142.98	4314.73	4561.5	4035.53	4133.18	3017.7	3686.48
	2481.5	2744.83	3410.23	4954.31	3944.26	2991.63	3848.42	4888	2460.61	3967.69	2970.34	4144.96	3154.97	3310.85	5155.52	4119	5534.9	4830.7	4417.77	3810	4449.81	4981.75	4563.5	5023.23	4160.46	4306.12	3750.57	5229.41	6336.88	4890.39	4158.4	5356.18	5265.45	4655.96	4168.05	4435.19	2881.68	4312.77	3538.55	3580.22	3182.92	3738.05	3141.09	4302.86	4548.73	4026.19	4122.98	3014.13	3679.59
	2480.76	2741.06	3403.5	4940.03	3935.65	2985.67	3839.28	4874.05	2459.54	3956.77	2966.94	4134.97	3151.26	3304.74	5138.04	4108.4	5517.42	4815.35	4404.81	3800.26	4436.43	4968.85	4550.5	5007.04	4150.69	4294.25	3741.72	5210.22	6313.94	4872.73	4146.48	5342.67	5246.44	4641.48	4156.27	4421.82	2876.9	4300.16	3531.83	3573.82	3178.06	3732.04	3139.22	4291.08	4536.05	4016.9	4112.85	3010.59	3672.75
	2480.03	2737.3	3396.79	4925.81	3927.09	2979.76	3830.2	4860.18	2458.49	3945.92	2963.56	4125.05	3147.57	3298.67	5120.67	4097.86	5500.05	4800.11	4391.95	3790.6	4423.13	4956.02	4537.59	4990.95	4140.96	4282.44	3732.93	5191.14	6291.13	4855.2	4134.63	5329.24	5227.56	4627.09	4144.56	4408.55	2872.16	4287.63	3525.15	3567.47	3173.23	3726.05	3137.36	4279.36	4523.43	4007.65	4102.77	3007.07	3665.96
	2479.3	2733.58	3390.09	4911.67	3918.56	2973.88	3821.17	4846.39	2457.44	3935.13	2960.2	4115.18	3143.9	3292.64	5103.42	4087.37	5482.78	4784.97	4379.18	3781.02	4409.92	4943.26	4524.76	4974.96	4131.28	4270.69	3724.18	5172.2	6268.43	4837.81	4122.87	5315.86	5208.81	4612.79	4132.92	4395.38	2867.45	4275.18	3518.5	3561.16	3168.44	3720.09	3135.52	4267.73	4510.9	3998.44	4092.75	3003.57	3659.2
	2478.59	2729.88	3383.42	4897.59	3910.08	2968.05	3812.19	4832.68	2456.41	3924.42	2956.85	4105.38	3140.24	3286.64	5086.29	4076.93	5465.62	4769.95	4366.51	3771.51	4396.8	4930.56	4512.01	4959.08	4121.65	4259.02	3715.48	5153.37	6245.86	4820.55	4111.18	5302.55	5190.18	4598.58	4121.34	4382.29	2862.78	4262.81	3511.9	3554.89	3163.68	3714.16	3133.7	4256.16	4498.45	3989.28	4082.79	3000.1	3652.49
	2477.88	2726.21	3376.76	4883.58	3901.63	2962.25	3803.26	4819.06	2455.39	3913.77	2953.51	4095.63	3136.6	3280.68	5069.28	4066.55	5448.57	4755.02	4353.93	3762.07	4383.77	4917.92	4499.34	4943.3	4112.06	4247.4	3706.84	5134.67	6223.41	4803.41	4099.57	5289.31	5171.68	4584.46	4109.83	4369.31	2858.14	4250.52	3505.34	3548.66	3158.96	3708.27	3131.89	4244.67	4486.07	3980.17	4072.9	2996.64	3645.83
	2477.17	2722.57	3370.12	4869.63	3893.22	2956.5	3794.39	4805.51	2454.37	3903.2	2950.19	4085.95	3132.98	3274.76	5052.38	4056.23	5431.62	4740.21	4341.44	3752.71	4370.82	4905.35	4486.75	4927.63	4102.52	4235.85	3698.24	5116.1	6201.08	4786.41	4088.03	5276.13	5153.31	4570.43	4098.39	4356.41	2853.54	4238.3	3498.82	3542.47	3154.28	3702.4	3130.1	4233.26	4473.76	3971.1	4063.06	2993.21	3639.21
	2476.48	2718.95	3363.5	4855.76	3884.86	2950.78	3785.56	4792.05	2453.36	3892.69	2946.88	4076.32	3129.37	3268.88	5035.59	4045.96	5414.78	4725.5	4329.04	3743.43	4357.96	4892.84	4474.24	4912.05	4093.03	4224.37	3689.69	5097.64	6178.88	4769.54	4076.57	5263.01	5135.06	4556.48	4087.01	4343.61	2848.98	4226.16	3492.33	3536.32	3149.63	3696.56	3128.32	4221.92	4461.54	3962.07	4053.28	2989.8	3632.63
	2475.79	2715.35	3356.9	4841.95	3876.53	2945.11	3776.78	4778.66	2452.37	3882.25	2943.59	4066.75	3125.78	3263.03	5018.92	4035.74	5398.04	4710.89	4316.74	3734.22	4345.18	4880.4	4461.82	4896.58	4083.58	4212.95	3681.19	5079.31	6156.79	4752.8	4065.19	5249.95	5116.94	4542.63	4075.7	4330.91	2844.45	4214.11	3485.89	3530.21	3145.02	3690.76	3126.56	4210.65	4449.39	3953.09	4043.57	2986.41	3626.1
	2475.11	2711.79	3350.32	4828.21	3868.25	2939.47	3768.05	4765.36	2451.38	3871.89	2940.31	4057.25	3122.2	3257.22	5002.36	4025.58	5381.41	4696.39	4304.52	3725.08	4332.49	4868.02	4449.47	4881.22	4074.19	4201.59	3672.74	5061.1	6134.83	4736.19	4053.89	5236.96	5098.94	4528.86	4064.45	4318.29	2839.96	4202.13	3479.48	3524.14	3140.44	3684.98	3124.81	4199.45	4437.31	3944.15	4033.91	2983.04	3619.61
	2474.44	2708.25	3343.76	4814.53	3860	2933.88	3759.37	4752.14	2450.4	3861.58	2937.05	4047.8	3118.65	3251.44	4985.92	4015.47	5364.89	4682	4292.4	3716.02	4319.88	4855.7	4437.21	4865.95	4064.84	4190.3	3664.34	5043.02	6112.99	4719.71	4042.66	5224.03	5081.07	4515.18	4053.28	4305.77	2835.5	4190.22	3473.12	3518.11	3135.9	3679.23	3123.08	4188.33	4425.32	3935.26	4024.31	2979.7	3613.17
	2473.78	2704.73	3337.22	4800.93	3851.8	2928.32	3750.75	4738.99	2449.44	3851.35	2933.8	4038.41	3115.11	3245.7	4969.59	4005.41	5348.47	4667.71	4280.37	3707.03	4307.37	4843.45	4425.03	4850.79	4055.53	4179.07	3655.99	5025.06	6091.28	4703.35	4031.5	5211.17	5063.33	4501.59	4042.16	4293.34	2831.08	4178.4	3466.79	3512.13	3131.39	3673.51	3121.37	4177.28	4413.39	3926.41	4014.77	2976.37	3606.77
	2473.12	2701.25	3330.7	4787.39	3843.63	2922.8	3742.17	4725.93	2448.48	3841.19	2930.56	4029.08	3111.59	3239.99	4953.37	3995.41	5332.15	4653.52	4268.43	3698.12	4294.93	4831.26	4412.92	4835.73	4046.28	4167.91	3647.68	5007.22	6069.68	4687.13	4020.42	5198.36	5045.7	4488.08	4031.12	4281	2826.69	4166.65	3460.51	3506.18	3126.92	3667.82	3119.67	4166.3	4401.55	3917.61	4005.29	2973.07	3600.41
	2472.47	2697.78	3324.21	4773.92	3835.5	2917.33	3733.65	4712.95	2447.53	3831.09	2927.34	4019.8	3108.08	3234.32	4937.26	3985.47	5315.94	4639.44	4256.58	3689.28	4282.59	4819.13	4400.9	4820.77	4037.07	4156.81	3639.43	4989.5	6048.21	4671.02	4009.42	5185.62	5028.21	4474.66	4020.14	4268.75	2822.33	4154.98	3454.26	3500.26	3122.48	3662.17	3117.99	4155.4	4389.77	3908.86	3995.87	2969.79	3594.1
	2471.83	2694.35	3317.73	4760.52	3827.41	2911.89	3725.17	4700.05	2446.59	3821.06	2924.14	4010.59	3104.59	3228.69	4921.27	3975.57	5299.84	4625.46	4244.82	3680.51	4270.32	4807.07	4388.96	4805.92	4027.91	4145.77	3631.22	4971.9	6026.85	4655.05	3998.49	5172.94	5010.83	4461.33	4009.23	4256.59	2818.01	4143.38	3448.05	3494.39	3118.08	3656.54	3116.33	4144.57	4378.08	3900.14	3986.5	2966.54	3587.83
	2471.19	2690.94	3311.27	4747.18	3819.36	2906.49	3716.75	4687.23	2445.66	3811.1	2920.95	4001.44	3101.12	3223.09	4905.39	3965.73	5283.84	4611.59	4233.16	3671.81	4258.15	4795.07	4377.09	4791.16	4018.79	4134.8	3623.07	4954.42	6005.62	4639.2	3987.64	5160.32	4993.58	4448.08	3998.38	4244.52	2813.73	4131.86	3441.88	3488.56	3113.71	3650.94	3114.68	4133.81	4366.45	3891.48	3977.2	2963.3	3581.6
	2470.56	2687.55	3304.84	4733.91	3811.35	2901.13	3708.38	4674.49	2444.74	3801.21	2917.77	3992.34	3097.67	3217.53	4889.62	3955.94	5267.94	4597.82	4221.58	3663.19	4246.05	4783.13	4365.31	4776.5	4009.73	4123.89	3614.96	4937.07	5984.52	4623.48	3976.86	5147.77	4976.45	4434.92	3987.6	4232.54	2809.48	4120.42	3435.75	3482.77	3109.38	3645.37	3113.04	4123.12	4354.91	3882.85	3967.95	2960.09	3575.42
	2469.94	2684.19	3298.42	4720.71	3803.38	2895.8	3700.05	4661.83	2443.83	3791.38	2914.61	3983.3	3094.23	3212	4873.96	3946.21	5252.15	4584.15	4210.09	3654.64	4234.05	4771.25	4353.61	4761.95	4000.71	4113.05	3606.9	4919.83	5963.53	4607.88	3966.15	5135.27	4959.44	4421.85	3976.88	4220.65	2805.26	4109.05	3429.66	3477.01	3105.08	3639.83	3111.43	4112.5	4343.43	3874.28	3958.76	2956.9	3569.28
	2469.33	2680.86	3292.03	4707.58	3795.45	2890.52	3691.78	4649.25	2442.93	3781.63	2911.46	3974.32	3090.81	3206.51	4858.41	3936.52	5236.47	4570.59	4198.69	3646.16	4222.12	4759.44	4341.98	4747.5	3991.74	4102.27	3598.9	4902.71	5942.66	4592.41	3955.52	5122.83	4942.55	4408.86	3966.23	4208.85	2801.08	4097.77	3423.6	3471.3	3100.81	3634.32	3109.82	4101.95	4332.03	3865.74	3949.63	2953.74	3563.19
	2468.72	2677.55	3285.66	4694.51	3787.56	2885.27	3683.56	4636.75	2442.04	3771.94	2908.33	3965.4	3087.41	3201.05	4842.97	3926.89	5220.88	4557.13	4187.38	3637.76	4210.29	4747.69	4330.43	4733.14	3982.81	4091.55	3590.94	4885.72	5921.92	4577.06	3944.97	5110.46	4925.78	4395.95	3955.65	4197.13	2796.93	4086.55	3417.59	3465.62	3096.58	3628.84	3108.24	4091.48	4320.7	3857.26	3940.56	2950.6	3557.14
	2468.12	2674.27	3279.31	4681.51	3779.71	2880.07	3675.39	4624.33	2441.15	3762.31	2905.21	3956.54	3084.03	3195.62	4827.65	3917.32	5205.4	4543.77	4176.16	3629.42	4198.53	4736.01	4318.96	4718.89	3973.94	4080.9	3583.03	4868.84	5901.29	4561.83	3934.48	5098.15	4909.14	4383.13	3945.13	4185.5	2792.82	4075.41	3411.61	3459.99	3092.39	3623.38	3106.67	4081.07	4309.45	3848.82	3931.54	2947.48	3551.13
	2467.53	2671.01	3272.99	4668.58	3771.89	2874.9	3667.27	4611.99	2440.28	3752.76	2902.11	3947.73	3080.66	3190.23	4812.43	3907.79	5190.03	4530.51	4165.03	3621.16	4186.86	4724.38	4307.57	4704.74	3965.11	4070.31	3575.16	4852.09	5880.79	4546.73	3924.07	5085.89	4892.61	4370.4	3934.68	4173.96	2788.74	4064.35	3405.67	3454.39	3088.23	3617.96	3105.11	4070.74	4298.27	3840.42	3922.59	2944.38	3545.17
	2466.94	2667.78	3266.69	4655.71	3764.12	2869.77	3659.21	4599.73	2439.42	3743.26	2899.02	3938.98	3077.31	3184.87	4797.32	3898.32	5174.76	4517.36	4153.99	3612.97	4175.28	4712.82	4296.26	4690.68	3956.33	4059.78	3567.35	4835.45	5860.4	4531.75	3913.74	5073.7	4876.21	4357.75	3924.29	4162.51	2784.69	4053.36	3399.77	3448.83	3084.1	3612.57	3103.57	4060.47	4287.16	3832.07	3913.68	2941.31	3539.25
	2466.37	2664.57	3260.41	4642.91	3756.38	2864.67	3651.19	4587.55	2438.56	3733.84	2895.94	3930.29	3073.98	3179.55	4782.32	3888.9	5159.59	4504.31	4143.03	3604.84	4163.78	4701.32	4285.02	4676.72	3947.59	4049.32	3559.59	4818.93	5840.14	4516.89	3903.48	5061.57	4859.92	4345.18	3913.97	4151.14	2780.68	4042.45	3393.91	3443.31	3080.01	3607.2	3102.05	4050.28	4276.13	3823.76	3904.84	2938.25	3533.37
	2465.79	2661.39	3254.15	4630.18	3748.68	2859.62	3643.22	4575.45	2437.71	3724.48	2892.89	3921.66	3070.67	3174.26	4767.42	3879.53	5144.52	4491.36	4132.16	3596.79	4152.36	4689.88	4273.86	4662.87	3938.91	4038.92	3551.87	4802.53	5820	4502.15	3893.29	5049.5	4843.75	4332.7	3903.71	4139.86	2776.7	4031.61	3388.08	3437.82	3075.95	3601.87	3100.54	4040.15	4265.17	3815.5	3896.05	2935.22	3527.53
	2465.23	2658.24	3247.91	4617.51	3741.02	2854.6	3635.31	4563.43	2436.88	3715.19	2889.84	3913.08	3067.37	3169.01	4752.64	3870.21	5129.55	4478.5	4121.38	3588.81	4141.02	4678.51	4262.78	4649.11	3930.27	4028.58	3544.2	4786.25	5799.97	4487.54	3883.17	5037.48	4827.7	4320.3	3893.52	4128.66	2772.75	4020.85	3382.3	3432.38	3071.93	3596.56	3099.04	4030.1	4254.28	3807.28	3887.32	2932.22	3521.74
	2464.67	2655.11	3241.7	4604.91	3733.4	2849.62	3627.44	4551.49	2436.05	3705.97	2886.81	3904.56	3064.09	3163.78	4737.95	3860.94	5114.69	4465.75	4110.68	3580.9	4129.77	4667.19	4251.78	4635.44	3921.68	4018.3	3536.59	4770.08	5780.07	4473.04	3873.13	5025.53	4811.77	4307.98	3883.39	4117.55	2768.83	4010.16	3376.55	3426.97	3067.94	3591.29	3097.57	4020.11	4243.46	3799.11	3878.65	2929.23	3515.99
	2464.12	2652	3235.51	4592.38	3725.82	2844.67	3619.62	4539.62	2435.23	3696.8	2883.8	3896.1	3060.83	3158.6	4723.38	3851.73	5099.92	4453.1	4100.08	3573.06	4118.59	4655.94	4240.85	4621.88	3913.13	4008.09	3529.01	4754.03	5760.29	4458.66	3863.15	5013.63	4795.96	4295.75	3873.32	4106.52	2764.95	3999.54	3370.84	3421.6	3063.98	3586.04	3096.11	4010.2	4232.72	3790.98	3870.03	2926.27	3510.29
	2463.58	2648.92	3229.34	4579.92	3718.28	2839.77	3611.86	4527.84	2434.42	3687.71	2880.79	3887.69	3057.59	3153.44	4708.91	3842.56	5085.26	4440.55	4089.55	3565.29	4107.51	4644.75	4230	4608.4	3904.64	3997.93	3521.49	4738.1	5740.62	4444.39	3853.25	5001.8	4780.26	4283.6	3863.32	4095.57	2761.09	3989	3365.16	3416.28	3060.06	3580.82	3094.66	4000.35	4222.04	3782.9	3861.47	2923.33	3504.63
	2463.04	2645.86	3223.2	4567.51	3710.77	2834.9	3604.14	4516.13	2433.62	3678.68	2877.81	3879.34	3054.37	3148.32	4694.55	3833.45	5070.69	4428.1	4079.12	3557.59	4096.5	4633.62	4219.22	4595.03	3896.19	3987.84	3514.02	4722.28	5721.07	4430.25	3843.42	4990.02	4764.67	4271.53	3853.39	4084.71	2757.28	3978.53	3359.53	3410.98	3056.18	3575.64	3093.23	3990.57	4211.44	3774.87	3852.97	2920.42	3499.01
	2462.51	2642.83	3217.08	4555.18	3703.3	2830.07	3596.48	4504.5	2432.83	3669.71	2874.84	3871.05	3051.17	3143.23	4680.29	3824.39	5056.23	4415.74	4068.77	3549.95	4085.57	4622.56	4208.52	4581.75	3887.79	3977.82	3506.59	4706.57	5701.65	4416.22	3833.66	4978.3	4749.21	4259.55	3843.51	4073.93	2753.49	3968.13	3353.93	3405.73	3052.32	3570.48	3091.82	3980.86	4200.91	3766.88	3844.52	2917.52	3493.44
	2461.99	2639.83	3210.98	4542.91	3695.87	2825.27	3588.86	4492.95	2432.05	3660.81	2871.88	3862.81	3047.98	3138.18	4666.13	3815.38	5041.86	4403.49	4058.5	3542.39	4074.72	4611.55	4197.89	4568.57	3879.43	3967.85	3499.21	4690.98	5682.33	4402.31	3823.98	4966.64	4733.86	4247.64	3833.71	4063.23	2749.73	3957.81	3348.36	3400.52	3048.5	3565.35	3090.42	3971.21	4190.45	3758.93	3836.12	2914.65	3487.91
	2461.47	2636.84	3204.91	4530.71	3688.48	2820.51	3581.3	4481.48	2431.27	3651.98	2868.94	3854.63	3044.81	3133.15	4652.08	3806.42	5027.59	4391.33	4048.32	3534.89	4063.96	4600.61	4187.34	4555.48	3871.13	3957.94	3491.87	4675.51	5663.14	4388.51	3814.36	4955.04	4718.62	4235.82	3823.96	4052.62	2746.01	3947.56	3342.84	3395.34	3044.72	3560.25	3089.03	3961.64	4180.05	3751.03	3827.79	2911.8	3482.42
	2460.96	2633.89	3198.86	4518.57	3681.13	2815.79	3573.78	4470.08	2430.51	3643.2	2866.01	3846.5	3041.66	3128.16	4638.13	3797.5	5013.42	4379.27	4038.22	3527.46	4053.27	4589.73	4176.87	4542.48	3862.87	3948.1	3484.59	4660.15	5644.07	4374.83	3804.81	4943.49	4703.5	4224.09	3814.28	4042.08	2742.32	3937.38	3337.35	3390.2	3040.97	3555.18	3087.67	3952.13	4169.73	3743.18	3819.5	2908.97	3476.97
	2460.46	2630.95	3192.83	4506.5	3673.82	2811.1	3566.32	4458.76	2429.75	3634.5	2863.1	3838.43	3038.53	3123.21	4624.28	3788.64	4999.35	4367.31	4028.21	3520.1	4042.67	4578.91	4166.47	4529.58	3854.66	3938.31	3477.35	4644.9	5625.11	4361.26	3795.33	4932	4688.49	4212.43	3804.66	4031.63	2738.65	3927.28	3331.9	3385.1	3037.26	3550.14	3086.32	3942.69	4159.48	3735.37	3811.28	2906.17	3471.57
	2459.96	2628.05	3186.83	4494.49	3666.54	2806.45	3558.9	4447.52	2429.01	3625.85	2860.2	3830.41	3035.42	3118.28	4610.54	3779.83	4985.38	4355.44	4018.28	3512.8	4032.14	4568.15	4156.14	4516.77	3846.49	3928.59	3470.16	4629.77	5606.27	4347.81	3785.92	4920.57	4673.59	4200.85	3795.11	4021.25	2735.02	3917.24	3326.49	3380.04	3033.57	3545.12	3084.98	3933.32	4149.3	3727.61	3803.11	2903.39	3466.21
	2459.47	2625.16	3180.85	4482.55	3659.3	2801.84	3551.54	4436.36	2428.27	3617.27	2857.31	3822.45	3032.33	3113.39	4596.89	3771.07	4971.5	4343.67	4008.43	3505.58	4021.7	4557.45	4145.89	4504.05	3838.37	3918.93	3463.01	4614.75	5587.55	4334.47	3776.59	4909.2	4658.81	4189.36	3785.62	4010.96	2731.42	3907.28	3321.11	3375.02	3029.93	3540.14	3083.66	3924.01	4139.19	3719.89	3794.99	2900.62	3460.89
	2458.99	2622.31	3174.9	4470.67	3652.1	2797.26	3544.22	4425.27	2427.54	3608.75	2854.44	3814.54	3029.26	3108.53	4583.35	3762.36	4957.72	4331.99	3998.67	3498.42	4011.33	4546.81	4135.71	4491.42	3830.3	3909.32	3455.91	4599.84	5568.94	4321.24	3767.32	4897.88	4644.14	4177.94	3776.19	4000.74	2727.86	3897.39	3315.77	3370.03	3026.31	3535.19	3082.36	3914.77	4129.15	3712.22	3786.93	2897.89	3455.62
	2458.51	2619.47	3168.97	4458.86	3644.93	2792.72	3536.95	4414.26	2426.82	3600.3	2851.59	3806.69	3026.2	3103.71	4569.91	3753.7	4944.04	4320.42	3988.99	3491.32	4001.04	4536.23	4125.6	4478.89	3822.28	3899.78	3448.86	4585.04	5550.45	4308.12	3758.12	4886.63	4629.58	4166.61	3766.82	3990.6	2724.32	3887.57	3310.47	3365.09	3022.74	3530.26	3081.07	3905.6	4119.18	3704.6	3778.92	2895.17	3450.39
	2458.04	2616.66	3163.06	4447.11	3637.81	2788.21	3529.74	4403.32	2426.1	3591.91	2848.75	3798.89	3023.16	3098.91	4556.57	3745.09	4930.45	4308.93	3979.39	3484.3	3990.84	4525.72	4115.57	4466.45	3814.3	3890.3	3441.86	4570.36	5532.08	4295.11	3748.98	4875.42	4615.13	4155.36	3757.52	3980.54	2720.81	3877.82	3305.21	3360.18	3019.19	3525.37	3079.8	3896.49	4109.28	3697.02	3770.97	2892.47	3445.21
	2457.57	2613.88	3157.18	4435.43	3630.72	2783.74	3522.57	4392.46	2425.4	3583.58	2845.92	3791.15	3020.15	3094.15	4543.32	3736.52	4916.95	4297.54	3969.87	3477.33	3980.7	4515.26	4105.61	4454.1	3806.37	3880.88	3434.9	4555.78	5513.82	4282.21	3739.92	4864.28	4600.79	4144.19	3748.27	3970.56	2717.33	3868.15	3299.98	3355.31	3015.68	3520.5	3078.54	3887.45	4099.44	3689.49	3763.07	2889.8	3440.06
	2457.12	2611.12	3151.32	4423.81	3623.67	2779.3	3515.45	4381.68	2424.71	3575.31	2843.11	3783.46	3017.15	3089.42	4530.18	3728.01	4903.56	4286.25	3960.44	3470.44	3970.65	4504.87	4095.72	4441.84	3798.49	3871.52	3427.99	4541.32	5495.68	4269.43	3730.93	4853.19	4586.57	4133.09	3739.1	3960.66	2713.89	3858.54	3294.78	3350.47	3012.21	3515.67	3077.3	3878.48	4089.68	3682	3755.22	2887.15	3434.96
	2456.66	2608.38	3145.49	4412.26	3616.66	2774.9	3508.38	4370.97	2424.02	3567.11	2840.31	3775.82	3014.17	3084.72	4517.13	3719.55	4890.25	4275.05	3951.08	3463.61	3960.68	4494.53	4085.9	4429.67	3790.65	3862.21	3421.12	4526.96	5477.66	4256.75	3722	4842.15	4572.45	4122.08	3729.98	3950.83	2710.47	3849	3289.63	3345.68	3008.76	3510.86	3076.07	3869.57	4079.98	3674.56	3747.43	2884.52	3429.9
	2456.22	2605.67	3139.68	4400.77	3609.68	2770.54	3501.36	4360.34	2423.34	3558.97	2837.53	3768.24	3011.21	3080.05	4504.18	3711.13	4877.04	4263.95	3941.81	3456.85	3950.78	4484.26	4076.16	4417.59	3782.87	3852.97	3414.3	4512.72	5459.75	4244.18	3713.14	4831.17	4558.45	4111.15	3720.92	3941.08	2707.08	3839.54	3284.51	3340.92	3005.36	3506.08	3074.86	3860.73	4070.35	3667.16	3739.7	2881.91	3424.89
	2455.78	2602.98	3133.9	4389.34	3602.74	2766.21	3494.38	4349.78	2422.67	3550.89	2834.76	3760.71	3008.27	3075.42	4491.33	3702.76	4863.93	4252.94	3932.62	3450.15	3940.96	4474.04	4066.49	4405.59	3775.12	3843.79	3407.52	4498.58	5441.95	4231.72	3704.35	4820.25	4544.55	4100.3	3711.93	3931.4	2703.73	3830.14	3279.42	3336.2	3001.98	3501.34	3073.67	3851.95	4060.79	3659.81	3732.01	2879.33	3419.92
	2455.35	2600.32	3128.14	4377.98	3595.84	2761.91	3487.46	4339.3	2422.01	3542.87	2832.01	3753.24	3005.35	3070.81	4478.58	3694.44	4850.91	4242.02	3923.51	3443.52	3931.22	4463.89	4056.89	4393.69	3767.43	3834.66	3400.8	4484.55	5424.27	4219.37	3695.62	4809.38	4530.76	4089.52	3703	3921.8	2700.4	3820.82	3274.37	3331.52	2998.64	3496.62	3072.49	3843.24	4051.3	3652.51	3724.39	2876.76	3414.99
	2454.92	2597.68	3122.41	4366.69	3588.98	2757.65	3480.58	4328.9	2421.36	3534.91	2829.27	3745.82	3002.45	3066.24	4465.92	3686.17	4837.98	4231.19	3914.48	3436.95	3921.55	4453.8	4047.36	4381.88	3759.78	3825.6	3394.11	4470.64	5406.7	4207.12	3686.96	4798.57	4517.08	4078.83	3694.13	3912.28	2697.1	3811.56	3269.36	3326.88	2995.34	3491.93	3071.33	3834.6	4041.87	3645.25	3716.81	2874.22	3410.1
	2454.5	2595.06	3116.7	4355.45	3582.15	2753.43	3473.76	4318.57	2420.71	3527.02	2826.54	3738.45	2999.57	3061.7	4453.36	3677.95	4825.14	4220.46	3905.53	3430.44	3911.96	4443.76	4037.9	4370.15	3752.18	3816.59	3387.48	4456.83	5389.25	4194.98	3678.37	4787.81	4503.51	4068.21	3685.32	3902.83	2693.83	3802.38	3264.38	3322.27	2992.07	3487.27	3070.19	3826.01	4032.51	3638.04	3709.29	2871.7	3405.26
	2454.09	2592.47	3111.01	4344.28	3575.36	2749.24	3466.98	4308.31	2420.08	3519.18	2823.83	3731.13	2996.71	3057.19	4440.9	3669.78	4812.4	4209.82	3896.65	3424	3902.45	4433.79	4028.52	4358.51	3744.63	3807.64	3380.88	4443.12	5371.91	4182.95	3669.84	4777.11	4490.04	4057.67	3676.57	3893.45	2690.59	3793.26	3259.44	3317.7	2988.83	3482.63	3069.06	3817.5	4023.22	3630.88	3701.82	2869.2	3400.46
	2453.68	2589.9	3105.35	4333.18	3568.61	2745.08	3460.25	4298.13	2419.45	3511.41	2821.14	3723.87	2993.87	3052.71	4428.53	3661.65	4799.75	4199.27	3887.86	3417.63	3893.01	4423.88	4019.2	4346.96	3737.12	3798.75	3374.34	4429.53	5354.69	4171.02	3661.38	4766.46	4476.68	4047.22	3667.88	3884.15	2687.38	3784.21	3254.54	3313.17	2985.63	3478.03	3067.94	3809.04	4014	3623.76	3694.4	2866.72	3395.7
	2453.28	2587.36	3099.72	4322.13	3561.89	2740.96	3453.57	4288.02	2418.83	3503.7	2818.45	3716.66	2991.05	3048.27	4416.25	3653.57	4787.19	4188.82	3879.15	3411.31	3883.65	4414.03	4009.95	4335.5	3729.66	3789.92	3367.83	4416.04	5337.58	4159.19	3652.99	4755.87	4463.43	4036.83	3659.26	3874.92	2684.2	3775.23	3249.67	3308.68	2982.46	3473.46	3066.84	3800.66	4004.84	3616.68	3687.04	2864.27	3390.99
	2452.89	2584.84	3094.11	4311.15	3555.22	2736.87	3446.94	4277.99	2418.22	3496.05	2815.79	3709.5	2988.25	3043.85	4404.07	3645.54	4774.72	4178.45	3870.51	3405.07	3874.36	4404.23	4000.78	4324.12	3722.25	3781.15	3361.38	4402.66	5320.58	4147.47	3644.66	4745.33	4450.29	4026.53	3650.69	3865.77	2681.04	3766.32	3244.84	3304.23	2979.33	3468.92	3065.76	3792.33	3995.75	3609.66	3679.73	2861.83	3386.32
	2452.5	2582.34	3088.53	4300.24	3548.57	2732.82	3440.36	4268.03	2417.61	3488.46	2813.13	3702.4	2985.46	3039.47	4391.98	3637.56	4762.34	4168.18	3861.96	3398.88	3865.15	4394.5	3991.67	4312.82	3714.88	3772.44	3354.97	4389.38	5303.7	4135.86	3636.4	4734.85	4437.25	4016.31	3642.19	3856.69	2677.92	3757.48	3240.04	3299.81	2976.23	3464.4	3064.7	3784.07	3986.72	3602.68	3672.47	2859.42	3381.69
	2452.12	2579.87	3082.97	4289.39	3541.97	2728.8	3433.82	4258.14	2417.02	3480.93	2810.5	3695.35	2982.7	3035.11	4379.99	3629.62	4750.05	4158	3853.48	3392.76	3856.01	4384.82	3982.64	4301.62	3707.56	3763.78	3348.6	4376.21	5286.92	4124.34	3628.2	4724.42	4424.31	4006.16	3633.74	3847.68	2674.82	3748.7	3235.28	3295.43	2973.16	3459.92	3063.65	3775.87	3977.76	3595.74	3665.27	2857.03	3377.11
	2451.74	2577.42	3077.44	4278.6	3535.4	2724.82	3427.33	4248.33	2416.43	3473.46	2807.87	3688.35	2979.96	3030.79	4368.09	3621.73	4737.86	4147.9	3845.08	3386.7	3846.95	4375.21	3973.67	4290.5	3700.29	3755.18	3342.28	4363.15	5270.26	4112.93	3620.07	4714.04	4411.48	3996.09	3625.36	3838.74	2671.75	3740	3230.55	3291.09	2970.13	3455.46	3062.61	3767.74	3968.87	3588.85	3658.11	2854.66	3372.56
	2451.37	2575	3071.93	4267.87	3528.87	2720.86	3420.9	4238.59	2415.85	3466.05	2805.26	3681.4	2977.24	3026.49	4356.28	3613.89	4725.75	4137.9	3836.76	3380.7	3837.96	4365.65	3964.77	4279.46	3693.06	3746.64	3336	4350.19	5253.72	4101.63	3612	4703.71	4398.76	3986.1	3617.03	3829.87	2668.71	3731.36	3225.86	3286.79	2967.14	3451.03	3061.59	3759.67	3960.04	3582.01	3651.01	2852.31	3368.07
	2451	2572.6	3066.45	4257.2	3522.37	2716.95	3414.5	4228.93	2415.28	3458.7	2802.67	3674.5	2974.54	3022.23	4344.57	3606.1	4713.73	4127.99	3828.51	3374.77	3829.04	4356.16	3955.95	4268.51	3685.88	3738.15	3329.77	4337.33	5237.28	4090.42	3604	4693.44	4386.14	3976.19	3608.77	3821.08	2665.7	3722.79	3221.21	3282.52	2964.17	3446.64	3060.59	3751.66	3951.28	3575.22	3643.97	2849.98	3363.61
	2450.65	2570.22	3061	4246.6	3515.92	2713.06	3408.16	4219.33	2414.72	3451.41	2800.08	3667.65	2971.86	3018	4332.94	3598.35	4701.8	4118.17	3820.35	3368.9	3820.2	4346.72	3947.19	4257.64	3678.74	3729.73	3323.58	4324.58	5220.96	4079.31	3596.06	4683.23	4373.62	3966.35	3600.56	3812.35	2662.72	3714.28	3216.59	3278.29	2961.25	3442.27	3059.61	3743.72	3942.58	3568.47	3636.97	2847.68	3359.2
	2450.29	2567.86	3055.57	4236.06	3509.49	2709.21	3401.87	4209.82	2414.16	3444.18	2797.52	3660.86	2969.2	3013.8	4321.41	3590.65	4689.96	4108.43	3812.26	3363.09	3811.44	4337.34	3938.5	4246.86	3671.66	3721.36	3317.43	4311.93	5204.74	4068.31	3588.19	4673.06	4361.21	3956.59	3592.42	3803.7	2659.76	3705.85	3212	3274.1	2958.35	3437.93	3058.64	3735.84	3933.95	3561.77	3630.03	2845.39	3354.83
	2449.95	2565.53	3050.17	4225.58	3503.11	2705.39	3395.62	4200.37	2413.62	3437	2794.97	3654.12	2966.56	3009.63	4309.97	3582.99	4678.21	4098.79	3804.24	3357.34	3802.74	4328.02	3929.87	4236.16	3664.62	3713.05	3311.33	4299.39	5188.64	4057.4	3580.38	4662.95	4348.9	3946.9	3584.34	3795.11	2656.83	3697.48	3207.45	3269.95	2955.49	3433.62	3057.68	3728.02	3925.39	3555.11	3623.13	2843.13	3350.5
	2449.61	2563.23	3044.79	4215.17	3496.76	2701.61	3389.42	4191	2413.08	3429.89	2792.43	3647.43	2963.94	3005.49	4298.62	3575.38	4666.55	4089.23	3796.3	3351.66	3794.12	4318.76	3921.32	4225.54	3657.62	3704.79	3305.28	4286.95	5172.65	4046.59	3572.63	4652.89	4336.69	3937.29	3576.31	3786.6	2653.93	3689.18	3202.94	3265.83	2952.67	3429.34	3056.74	3720.26	3916.88	3548.5	3616.29	2840.89	3346.21
	2449.27	2560.94	3039.44	4204.81	3490.45	2697.86	3383.27	4181.7	2412.55	3422.84	2789.9	3640.79	2961.34	3001.38	4287.35	3567.82	4654.97	4079.77	3788.44	3346.04	3785.58	4309.56	3912.83	4215.01	3650.67	3696.59	3299.26	4274.61	5156.77	4035.89	3564.94	4642.88	4324.58	3927.76	3568.34	3778.15	2651.05	3680.94	3198.46	3261.75	2949.88	3425.09	3055.82	3712.57	3908.45	3541.94	3609.5	2838.66	3341.97
	2448.94	2558.69	3034.11	4194.52	3484.17	2694.14	3377.17	4172.47	2412.03	3415.84	2787.39	3634.2	2958.77	2997.3	4276.18	3560.3	4643.48	4070.39	3780.66	3340.47	3777.1	4300.42	3904.41	4204.56	3643.77	3688.45	3293.3	4262.38	5141	4025.28	3557.32	4632.93	4312.58	3918.31	3560.44	3769.78	2648.21	3672.77	3194.01	3257.71	2947.12	3420.86	3054.92	3704.94	3900.07	3535.42	3602.76	2836.46	3337.77
	2448.62	2556.45	3028.82	4184.29	3477.93	2690.46	3371.11	4163.31	2411.51	3408.91	2784.9	3627.66	2956.21	2993.24	4265.1	3552.83	4632.08	4061.1	3772.95	3334.97	3768.7	4291.34	3896.06	4194.19	3636.92	3680.36	3287.37	4250.24	5125.34	4014.77	3549.77	4623.03	4300.67	3908.93	3552.59	3761.47	2645.39	3664.67	3189.6	3253.71	2944.4	3416.67	3054.03	3697.37	3891.76	3528.95	3596.08	2834.28	3333.62
	2448.3	2554.24	3023.54	4174.12	3471.72	2686.81	3365.1	4154.23	2411	3402.03	2782.42	3621.17	2953.68	2989.22	4254.11	3545.41	4620.77	4051.89	3765.31	3329.53	3760.37	4282.31	3887.78	4183.9	3630.11	3672.33	3281.49	4238.21	5109.79	4004.36	3542.27	4613.17	4288.87	3899.62	3544.8	3753.23	2642.59	3656.63	3185.23	3249.75	2941.71	3412.51	3053.15	3689.86	3883.52	3522.53	3589.44	2832.13	3329.5
	2447.99	2552.05	3018.3	4164.02	3465.56	2683.19	3359.14	4145.21	2410.5	3395.21	2779.95	3614.73	2951.16	2985.23	4243.2	3538.03	4609.54	4042.78	3757.75	3324.16	3752.11	4273.35	3879.56	4173.69	3623.34	3664.36	3275.65	4226.28	5094.35	3994.04	3534.84	4603.38	4277.17	3890.39	3537.07	3745.06	2639.83	3648.66	3180.89	3245.82	2939.06	3408.37	3052.3	3682.41	3875.34	3516.15	3582.85	2829.99	3325.43
	2447.68	2549.88	3013.08	4153.97	3459.42	2679.6	3353.23	4136.27	2410.01	3388.45	2777.5	3608.34	2948.67	2981.27	4232.38	3530.7	4598.4	4033.75	3750.27	3318.84	3743.93	4264.44	3871.41	4163.56	3616.63	3656.44	3269.86	4214.45	5079.02	3983.82	3527.47	4593.63	4265.57	3881.24	3529.4	3736.95	2637.09	3640.76	3176.58	3241.93	2936.44	3404.27	3051.46	3675.03	3867.22	3509.82	3576.32	2827.87	3321.41
	2447.38	2547.74	3007.89	4143.99	3453.33	2676.05	3347.36	4127.4	2409.53	3381.74	2775.06	3602	2946.2	2977.34	4221.66	3523.41	4587.35	4024.81	3742.86	3313.58	3735.81	4255.59	3863.33	4153.52	3609.96	3648.58	3264.11	4202.72	5063.8	3973.7	3520.16	4583.93	4254.07	3872.16	3521.79	3728.92	2634.37	3632.92	3172.31	3238.08	2933.86	3400.19	3050.63	3667.7	3859.17	3503.54	3569.84	2825.78	3317.42
	2447.09	2545.62	3002.72	4134.07	3447.27	2672.53	3341.54	4118.6	2409.05	3375.1	2772.64	3595.72	2943.75	2973.44	4211.01	3516.17	4576.38	4015.95	3735.52	3308.38	3727.77	4246.8	3855.31	4143.56	3603.33	3640.77	3258.4	4191.1	5048.68	3963.67	3512.92	4574.29	4242.67	3863.16	3514.24	3720.95	2631.69	3625.15	3168.07	3234.26	2931.31	3396.15	3049.82	3660.44	3851.17	3497.3	3563.4	2823.7	3313.48
	2446.8	2543.52	2997.58	4124.21	3441.24	2669.04	3335.77	4109.88	2408.58	3368.51	2770.23	3589.48	2941.32	2969.56	4200.46	3508.97	4565.49	4007.18	3728.26	3303.25	3719.8	4238.07	3847.36	4133.67	3596.76	3633.02	3252.74	4179.57	5033.68	3953.74	3505.73	4564.69	4231.36	3854.23	3506.74	3713.04	2629.03	3617.44	3163.87	3230.48	2928.79	3392.13	3049.03	3653.24	3843.25	3491.11	3557.02	2821.65	3309.58
	2446.51	2541.45	2992.47	4114.4	3435.25	2665.59	3330.05	4101.22	2408.12	3361.98	2767.83	3583.29	2938.91	2965.72	4189.99	3501.82	4554.69	3998.5	3721.07	3298.17	3711.9	4229.39	3839.48	4123.87	3590.23	3625.33	3247.12	4168.14	5018.78	3943.91	3498.61	4555.15	4220.16	3845.38	3499.3	3705.2	2626.39	3609.8	3159.7	3226.74	2926.31	3388.14	3048.25	3646.1	3835.38	3484.97	3550.69	2819.62	3305.73
	2446.24	2539.4	2987.39	4104.67	3429.3	2662.16	3324.37	4092.64	2407.66	3355.51	2765.45	3577.15	2936.52	2961.91	4179.61	3494.72	4543.98	3989.9	3713.96	3293.15	3704.07	4220.77	3831.66	4114.14	3583.74	3617.69	3241.54	4156.81	5003.99	3934.17	3491.55	4545.66	4209.06	3836.6	3491.92	3697.43	2623.78	3602.22	3155.57	3223.04	2923.86	3384.18	3047.49	3639.02	3827.58	3478.87	3544.41	2817.61	3301.92
	2445.96	2537.38	2982.33	4094.99	3423.38	2658.77	3318.74	4084.12	2407.22	3349.09	2763.08	3571.06	2934.16	2958.12	4169.31	3487.65	4533.35	3981.39	3706.92	3288.2	3696.31	4212.22	3823.9	4104.49	3577.3	3610.11	3236	4145.58	4989.31	3924.52	3484.55	4536.21	4198.05	3827.89	3484.6	3689.72	2621.2	3594.7	3151.47	3219.38	2921.45	3380.25	3046.75	3632	3819.84	3472.82	3538.18	2815.62	3298.15
	2445.7	2535.37	2977.3	4085.37	3417.5	2655.41	3313.16	4075.68	2406.78	3342.73	2760.73	3565.02	2931.82	2954.37	4159.1	3480.64	4522.8	3972.97	3699.95	3283.3	3688.62	4203.72	3816.22	4094.93	3570.91	3602.58	3230.51	4134.45	4974.74	3914.96	3477.61	4526.82	4187.14	3819.26	3477.34	3682.08	2618.64	3587.26	3147.41	3215.75	2919.08	3376.35	3046.02	3625.04	3812.16	3466.82	3531.99	2813.65	3294.42
	2445.43	2533.39	2972.3	4075.81	3411.66	2652.09	3307.62	4067.31	2406.35	3336.43	2758.39	3559.03	2929.49	2950.64	4148.98	3473.66	4512.34	3964.62	3693.06	3278.46	3681	4195.27	3808.59	4085.44	3564.56	3595.1	3225.06	4123.42	4960.27	3905.5	3470.73	4517.48	4176.33	3810.7	3470.13	3674.5	2616.11	3579.87	3143.38	3212.16	2916.73	3372.48	3045.31	3618.14	3804.55	3460.87	3525.86	2811.7	3290.74
	2445.18	2531.43	2967.32	4066.31	3405.84	2648.79	3302.13	4059.01	2405.92	3330.19	2756.07	3553.09	2927.2	2946.94	4138.94	3466.74	4501.96	3956.37	3686.24	3273.68	3673.45	4186.89	3801.04	4076.03	3558.26	3587.68	3219.66	4112.48	4945.92	3896.14	3463.92	4508.19	4165.61	3802.22	3462.99	3666.99	2613.61	3572.55	3139.38	3208.61	2914.43	3368.64	3044.61	3611.3	3796.99	3454.96	3519.78	2809.77	3287.1
	2444.93	2529.5	2962.37	4056.88	3400.07	2645.53	3296.69	4050.77	2405.51	3324	2753.76	3547.2	2924.92	2943.27	4128.98	3459.85	4491.66	3948.2	3679.49	3268.96	3665.97	4178.56	3793.54	4066.69	3552.01	3580.32	3214.29	4101.64	4931.66	3886.86	3457.16	4498.95	4155	3793.81	3455.9	3659.54	2611.13	3565.3	3135.42	3205.09	2912.15	3364.83	3043.94	3604.52	3789.5	3449.1	3513.75	2807.86	3283.5
	2444.68	2527.59	2957.45	4047.5	3394.33	2642.3	3291.29	4042.61	2405.1	3317.87	2751.46	3541.36	2922.66	2939.63	4119.11	3453.01	4481.45	3940.11	3672.82	3264.3	3658.57	4170.29	3786.11	4057.44	3545.8	3573.01	3208.97	4090.9	4917.52	3877.68	3450.46	4489.75	4144.47	3785.48	3448.86	3652.16	2608.67	3558.1	3131.49	3201.61	2909.91	3361.04	3043.27	3597.8	3782.07	3443.28	3507.77	2805.98	3279.94
	2444.44	2525.7	2952.56	4038.18	3388.63	2639.1	3285.95	4034.52	2404.7	3311.79	2749.18	3535.56	2920.43	2936.02	4109.32	3446.22	4471.32	3932.11	3666.21	3259.7	3651.22	4162.08	3778.75	4048.26	3539.64	3565.75	3203.69	4080.26	4903.48	3868.59	3443.83	4480.61	4134.05	3777.21	3441.89	3644.84	2606.25	3550.98	3127.59	3198.17	2907.71	3357.29	3042.63	3591.14	3774.71	3437.51	3501.83	2804.11	3276.43
	2444.21	2523.84	2947.69	4028.92	3382.96	2635.93	3280.64	4026.5	2404.3	3305.77	2746.92	3529.81	2918.22	2932.44	4099.62	3439.47	4461.27	3924.19	3659.68	3255.16	3643.95	4153.92	3771.45	4039.16	3533.52	3558.55	3198.45	4069.72	4889.55	3859.58	3437.25	4471.52	4123.72	3769.03	3434.97	3637.58	2603.84	3543.91	3123.73	3194.77	2905.54	3353.56	3042	3584.54	3767.4	3431.79	3495.95	2802.27	3272.97
	2443.98	2521.99	2942.85	4019.73	3377.32	2632.8	3275.39	4018.55	2403.91	3299.81	2744.66	3524.12	2916.03	2928.88	4089.99	3432.76	4451.3	3916.36	3653.22	3250.67	3636.75	4145.83	3764.22	4030.13	3527.45	3551.41	3193.26	4059.27	4875.72	3850.67	3430.73	4462.47	4113.49	3760.91	3428.11	3630.38	2601.46	3536.91	3119.91	3191.41	2903.41	3349.87	3041.38	3578	3760.16	3426.12	3490.11	2800.44	3269.54
	2443.75	2520.17	2938.04	4010.59	3371.72	2629.69	3270.18	4010.66	2403.53	3293.9	2742.42	3518.47	2913.86	2925.36	4080.45	3426.1	4441.42	3908.6	3646.84	3246.24	3629.62	4137.79	3757.05	4021.18	3521.43	3544.31	3188.11	4048.91	4862	3841.85	3424.28	4453.48	4103.35	3752.87	3421.3	3623.25	2599.11	3529.98	3116.12	3188.08	2901.31	3346.2	3040.79	3571.52	3752.97	3420.49	3484.33	2798.64	3266.16
	2443.54	2518.38	2933.25	4001.51	3366.16	2626.62	3265.02	4002.85	2403.16	3288.05	2740.2	3512.87	2911.71	2921.86	4071	3419.48	4431.62	3900.94	3640.52	3241.88	3622.55	4129.8	3749.94	4012.31	3515.45	3537.27	3183	4038.66	4848.38	3833.13	3417.88	4444.53	4093.3	3744.9	3414.55	3616.18	2596.78	3523.1	3112.36	3184.79	2899.24	3342.56	3040.21	3565.09	3745.85	3414.92	3478.59	2796.85	3262.82
	2443.32	2516.6	2928.5	3992.49	3360.63	2623.58	3259.9	3995.11	2402.8	3282.26	2737.99	3507.31	2909.59	2918.39	4061.62	3412.9	4421.89	3893.35	3634.28	3237.57	3615.56	4121.88	3742.9	4003.51	3509.51	3530.29	3177.93	4028.49	4834.87	3824.48	3411.54	4435.64	4083.35	3737	3407.86	3609.17	2594.47	3516.29	3108.63	3181.54	2897.21	3338.96	3039.64	3558.73	3738.79	3409.38	3472.91	2795.09	3259.52
	2443.11	2514.85	2923.77	3983.53	3355.14	2620.56	3254.83	3987.43	2402.44	3276.52	2735.79	3501.81	2907.49	2914.95	4052.33	3406.37	4412.25	3885.85	3628.1	3233.31	3608.63	4114.01	3735.92	3994.79	3503.63	3523.36	3172.9	4018.43	4821.47	3815.93	3405.26	4426.79	4073.5	3729.17	3401.23	3602.22	2592.19	3509.54	3104.94	3178.32	2895.22	3335.38	3039.1	3552.42	3731.79	3403.9	3467.27	2793.35	3256.27
	2442.91	2513.13	2919.07	3974.63	3349.68	2617.58	3249.81	3979.82	2402.09	3270.83	2733.61	3496.35	2905.41	2911.54	4043.12	3399.88	4402.69	3878.43	3622	3229.12	3601.76	4106.2	3729	3986.14	3497.79	3516.48	3167.91	4008.46	4808.16	3807.47	3399.04	4417.99	4063.73	3721.42	3394.65	3595.34	2589.94	3502.86	3101.28	3175.14	2893.26	3331.83	3038.57	3546.18	3724.85	3398.46	3461.68	2791.62	3253.06
	2442.71	2511.42	2914.4	3965.79	3344.25	2614.63	3244.83	3972.28	2401.74	3265.2	2731.44	3490.94	2903.36	2908.16	4033.98	3393.43	4393.2	3871.09	3615.96	3224.98	3594.97	4098.45	3722.15	3977.57	3491.99	3509.65	3162.97	3998.58	4794.97	3799.09	3392.88	4409.24	4054.06	3713.74	3388.13	3588.51	2587.7	3496.23	3097.66	3172	2891.33	3328.31	3038.05	3539.99	3717.96	3393.07	3456.13	2789.92	3249.9
	2442.52	2509.74	2909.75	3957	3338.86	2611.71	3239.9	3964.81	2401.41	3259.63	2729.29	3485.58	2901.32	2904.8	4024.93	3387.03	4383.8	3863.83	3610	3220.9	3588.24	4090.75	3715.36	3969.07	3486.24	3502.88	3158.07	3988.79	4781.87	3790.8	3386.78	4400.54	4044.48	3706.13	3381.66	3581.75	2585.5	3489.67	3094.07	3168.9	2889.44	3324.82	3037.56	3533.86	3711.14	3387.72	3450.64	2788.24	3246.77
	2442.33	2508.08	2905.14	3948.28	3333.51	2608.83	3235.02	3957.41	2401.08	3254.11	2727.15	3480.26	2899.31	2901.48	4015.96	3380.66	4374.48	3856.65	3604.1	3216.87	3581.57	4083.11	3708.63	3960.65	3480.53	3496.16	3153.2	3979.1	4768.88	3782.6	3380.73	4391.89	4035	3698.59	3375.24	3575.04	2583.31	3483.17	3090.51	3165.83	2887.59	3321.36	3037.08	3527.78	3704.38	3382.42	3445.19	2786.58	3243.69
	2442.15	2506.44	2900.55	3939.61	3328.19	2605.97	3230.18	3950.07	2400.75	3248.64	2725.03	3474.99	2897.32	2898.18	4007.06	3374.35	4365.23	3849.56	3598.27	3212.9	3574.98	4075.52	3701.97	3952.3	3474.87	3489.49	3148.38	3969.5	4755.99	3774.48	3374.74	4383.29	4025.6	3691.12	3368.89	3568.4	2581.15	3476.73	3086.99	3162.81	2885.77	3317.93	3036.61	3521.77	3697.68	3377.17	3439.79	2784.94	3240.66
	2441.98	2504.82	2895.99	3931	3322.9	2603.14	3225.38	3942.8	2400.44	3243.23	2722.91	3469.77	2895.36	2894.91	3998.25	3368.07	4356.06	3842.54	3592.51	3208.99	3568.44	4068	3695.36	3944.02	3469.26	3482.88	3143.6	3960	4743.2	3766.45	3368.81	4374.74	4016.3	3683.72	3362.58	3561.82	2579.01	3470.35	3083.5	3159.82	2883.98	3314.53	3036.17	3515.81	3691.03	3371.96	3434.44	2783.31	3237.66
	2441.8	2503.23	2891.45	3922.45	3317.65	2600.34	3220.63	3935.6	2400.13	3237.87	2720.82	3464.59	2893.42	2891.66	3989.51	3361.83	4346.97	3835.61	3586.82	3205.13	3561.98	4060.52	3688.83	3935.81	3463.69	3476.32	3138.86	3950.58	4730.52	3758.5	3362.94	4366.24	4007.08	3676.39	3356.34	3555.29	2576.9	3464.03	3080.05	3156.86	2882.23	3311.16	3035.74	3509.91	3684.45	3366.8	3429.14	2781.71	3234.71
	2441.64	2501.66	2886.95	3913.95	3312.43	2597.58	3215.93	3928.46	2399.83	3232.57	2718.73	3459.46	2891.49	2888.45	3980.85	3355.64	4337.95	3828.75	3581.2	3201.33	3555.57	4053.11	3682.35	3927.68	3458.16	3469.8	3134.16	3941.26	4717.94	3750.64	3357.13	4357.79	3997.96	3669.14	3350.14	3548.83	2574.81	3457.77	3076.62	3153.95	2880.51	3307.82	3035.32	3504.06	3677.93	3361.69	3423.88	2780.13	3231.81
	2441.48	2500.11	2882.47	3905.51	3307.25	2594.84	3211.27	3921.39	2399.54	3227.32	2716.67	3454.38	2889.6	2885.26	3972.27	3349.49	4329.02	3821.98	3575.64	3197.59	3549.23	4045.75	3675.93	3919.62	3452.68	3463.35	3129.51	3932.03	4705.46	3742.86	3351.37	4349.38	3988.92	3661.95	3344	3542.42	2572.74	3451.58	3073.24	3151.07	2878.83	3304.51	3034.93	3498.27	3671.46	3356.62	3418.67	2778.57	3228.94
	2441.32	2498.58	2878.02	3897.13	3302.1	2592.13	3206.65	3914.39	2399.25	3222.12	2714.61	3449.34	2887.72	2882.1	3963.76	3343.38	4320.16	3815.28	3570.15	3193.9	3542.96	4038.45	3669.58	3911.63	3447.24	3456.94	3124.89	3922.9	4693.08	3735.17	3345.67	4341.03	3979.97	3654.83	3337.92	3536.08	2570.7	3445.44	3069.88	3148.23	2877.18	3301.23	3034.55	3492.54	3665.05	3351.6	3413.51	2777.03	3226.12
	2441.17	2497.07	2873.6	3888.8	3296.99	2589.45	3202.08	3907.45	2398.97	3216.98	2712.57	3444.35	2885.87	2878.97	3955.33	3337.32	4311.37	3808.67	3564.72	3190.26	3536.75	4031.2	3663.29	3903.71	3441.85	3450.58	3120.31	3913.85	4680.81	3727.55	3340.03	4332.73	3971.11	3647.79	3331.89	3529.79	2568.68	3439.36	3066.56	3145.43	2875.57	3297.97	3034.19	3486.87	3658.7	3346.62	3408.39	2775.51	3223.34
	2441.03	2495.59	2869.21	3880.54	3291.9	2586.8	3197.56	3900.58	2398.7	3211.89	2710.54	3439.4	2884.04	2875.87	3946.98	3331.29	4302.66	3802.13	3559.37	3186.68	3530.6	4024.02	3657.06	3895.86	3436.51	3444.28	3115.78	3904.89	4668.63	3720.02	3334.44	4324.47	3962.34	3640.81	3325.91	3523.56	2566.68	3433.34	3063.28	3142.67	2873.99	3294.75	3033.85	3481.25	3652.41	3341.69	3403.32	2774	3220.61
	2440.89	2494.13	2864.85	3872.32	3286.86	2584.18	3193.08	3893.77	2398.44	3206.85	2708.53	3434.5	2882.23	2872.79	3938.7	3325.31	4294.03	3795.67	3554.08	3183.16	3524.52	4016.88	3650.89	3888.08	3431.21	3438.03	3111.28	3896.02	4656.55	3712.57	3328.91	4316.27	3953.66	3633.9	3319.99	3517.38	2564.71	3427.39	3060.02	3139.94	2872.44	3291.56	3033.52	3475.68	3646.17	3336.81	3398.3	2772.52	3217.92
	2440.75	2492.69	2860.51	3864.17	3281.84	2581.6	3188.64	3887.03	2398.18	3201.87	2706.53	3429.65	2880.45	2869.75	3930.5	3319.36	4285.47	3789.29	3548.85	3179.69	3518.5	4009.81	3644.79	3880.38	3425.95	3431.83	3106.82	3887.25	4644.58	3705.21	3323.43	4308.12	3945.07	3627.06	3314.12	3511.27	2562.75	3421.49	3056.8	3137.25	2870.93	3288.4	3033.21	3470.18	3640	3331.97	3393.32	2771.06	3215.27
	2440.62	2491.27	2856.21	3856.07	3276.86	2579.04	3184.25	3880.36	2397.93	3196.94	2704.55	3424.84	2878.69	2866.73	3922.38	3313.46	4276.98	3782.99	3543.69	3176.27	3512.54	4002.78	3638.74	3872.74	3420.74	3425.68	3102.4	3878.56	4632.7	3697.92	3318.02	4300.01	3936.56	3620.29	3308.3	3505.21	2560.82	3415.65	3053.62	3134.6	2869.46	3285.26	3032.92	3464.73	3633.88	3327.18	3388.38	2769.62	3212.66
	2440.5	2489.88	2851.93	3848.02	3271.92	2576.5	3179.9	3873.75	2397.68	3192.06	2702.58	3420.07	2876.95	2863.74	3914.32	3307.6	4268.57	3776.76	3538.6	3172.91	3506.64	3995.82	3632.76	3865.17	3415.57	3419.58	3098.03	3869.96	4620.93	3690.72	3312.65	4291.96	3928.14	3613.59	3302.53	3499.21	2558.91	3409.87	3050.47	3131.98	2868.02	3282.16	3032.65	3459.33	3627.81	3322.44	3383.5	2768.19	3210.1
	2440.38	2488.5	2847.68	3840.04	3267	2574	3175.6	3867.2	2397.45	3187.23	2700.62	3415.35	2875.23	2860.77	3906.35	3301.78	4260.24	3770.61	3533.56	3169.6	3500.8	3988.91	3626.84	3857.68	3410.44	3413.53	3093.69	3861.45	4609.25	3683.59	3307.35	4283.95	3919.8	3606.96	3296.82	3493.27	2557.03	3404.14	3047.35	3129.41	2866.61	3279.09	3032.39	3453.99	3621.81	3317.74	3378.66	2766.79	3207.58
	2440.26	2487.15	2843.46	3832.1	3262.12	2571.53	3171.34	3860.72	2397.22	3182.46	2698.68	3410.68	2873.54	2857.83	3898.44	3296	4251.98	3764.54	3528.6	3166.34	3495.03	3982.06	3620.97	3850.25	3405.37	3407.53	3089.39	3853.03	4597.68	3676.55	3302.1	4275.99	3911.55	3600.39	3291.16	3487.38	2555.16	3398.48	3044.26	3126.87	2865.24	3276.05	3032.16	3448.7	3615.86	3313.08	3373.86	2765.4	3205.11
	2440.15	2485.82	2839.26	3824.22	3257.28	2569.08	3167.12	3854.3	2397	3177.73	2696.75	3406.04	2871.87	2854.93	3890.61	3290.26	4243.79	3758.55	3523.7	3163.14	3489.32	3975.26	3615.17	3842.89	3400.33	3401.58	3085.13	3844.7	4586.2	3669.58	3296.9	4268.09	3903.39	3593.9	3285.56	3481.55	2553.32	3392.87	3041.21	3124.37	2863.91	3273.04	3031.94	3443.47	3609.97	3308.47	3369.11	2764.04	3202.68
	2440.05	2484.51	2835.1	3816.4	3252.46	2566.67	3162.95	3847.95	2396.78	3173.06	2694.84	3401.46	2870.22	2852.04	3882.86	3284.57	4235.67	3752.63	3518.86	3159.99	3483.67	3968.52	3609.43	3835.6	3395.34	3395.68	3080.91	3836.45	4574.82	3662.69	3291.76	4260.23	3895.31	3587.47	3280	3475.77	2551.5	3387.32	3038.19	3121.9	2862.6	3270.05	3031.73	3438.3	3604.14	3303.91	3364.41	2762.69	3200.29
	2439.95	2483.22	2830.96	3808.63	3247.69	2564.28	3158.82	3841.66	2396.57	3168.45	2692.94	3396.91	2868.6	2849.19	3875.17	3278.91	4227.63	3746.79	3514.08	3156.9	3478.08	3961.83	3603.76	3828.38	3390.39	3389.83	3076.73	3828.29	4563.54	3655.89	3286.68	4252.43	3887.31	3581.11	3274.5	3470.06	2549.7	3381.83	3035.21	3119.48	2861.34	3267.1	3031.55	3433.18	3598.36	3299.39	3359.75	2761.37	3197.94
	2439.86	2481.96	2826.85	3800.92	3242.94	2561.92	3154.74	3835.43	2396.37	3163.88	2691.05	3392.41	2867	2846.36	3867.56	3273.29	4219.65	3741.02	3509.37	3153.86	3472.54	3955.2	3598.14	3821.23	3385.49	3384.04	3072.59	3820.22	4552.36	3649.15	3281.65	4244.67	3879.4	3574.81	3269.05	3464.39	2547.92	3376.4	3032.26	3117.09	2860.11	3264.18	3031.38	3428.11	3592.64	3294.92	3355.13	2760.06	3195.64
	2439.77	2480.71	2822.78	3793.26	3238.23	2559.59	3150.7	3829.26	2396.18	3159.36	2689.18	3387.96	2865.42	2843.56	3860.02	3267.71	4211.76	3735.33	3504.72	3150.87	3467.07	3948.62	3592.58	3814.14	3380.63	3378.29	3068.49	3812.24	4541.28	3642.5	3276.68	4236.96	3871.57	3568.59	3263.65	3458.79	2546.17	3371.02	3029.34	3114.74	2858.91	3261.29	3031.23	3423.1	3586.97	3290.49	3350.56	2758.77	3193.39
	2439.69	2479.49	2818.73	3785.66	3233.55	2557.29	3146.7	3823.16	2395.99	3154.9	2687.32	3383.55	2863.87	2840.79	3852.55	3262.17	4203.93	3729.72	3500.14	3147.93	3461.66	3942.11	3587.08	3807.12	3375.81	3372.59	3064.43	3804.34	4530.29	3635.92	3271.76	4229.31	3863.83	3562.43	3258.3	3453.23	2544.43	3365.7	3026.46	3112.43	2857.75	3258.43	3031.1	3418.14	3581.36	3286.11	3346.04	2757.5	3191.17
	2439.61	2478.29	2814.71	3778.11	3228.9	2555.02	3142.75	3817.13	2395.81	3150.48	2685.48	3379.18	2862.33	2838.05	3845.16	3256.68	4196.17	3724.18	3495.62	3145.05	3456.31	3935.64	3581.64	3800.17	3371.04	3366.94	3060.4	3796.53	4519.4	3629.43	3266.89	4221.7	3856.17	3556.34	3253.01	3447.74	2542.72	3360.44	3023.61	3110.16	2856.62	3255.6	3030.99	3413.24	3575.81	3281.77	3341.55	2756.25	3189
	2439.54	2477.1	2810.71	3770.61	3224.28	2552.77	3138.84	3811.15	2395.64	3146.12	2683.64	3374.86	2860.83	2835.33	3837.83	3251.22	4188.48	3718.72	3491.15	3142.21	3451.02	3929.23	3576.26	3793.29	3366.31	3361.34	3056.42	3788.81	4508.61	3623	3262.08	4214.14	3848.59	3550.32	3247.76	3442.29	2541.02	3355.24	3020.8	3107.92	2855.53	3252.8	3030.9	3408.39	3570.31	3277.48	3337.12	2755.02	3186.87
	2439.47	2475.94	2806.75	3763.17	3219.7	2550.56	3134.97	3805.24	2395.47	3141.81	2681.83	3370.58	2859.34	2832.64	3830.58	3245.8	4180.87	3713.33	3486.75	3139.43	3445.79	3922.88	3570.95	3786.47	3361.63	3355.79	3052.47	3781.17	4497.91	3616.65	3257.32	4206.63	3841.09	3544.36	3242.57	3436.9	2539.35	3350.09	3018.01	3105.72	2854.47	3250.03	3030.82	3403.59	3564.86	3273.24	3332.72	2753.81	3184.79
	2439.4	2474.81	2802.82	3755.78	3215.15	2548.37	3131.15	3799.39	2395.31	3137.55	2680.03	3366.34	2857.88	2829.98	3823.39	3240.42	4173.32	3708.02	3482.42	3136.71	3440.61	3916.58	3565.69	3779.72	3356.99	3350.29	3048.57	3773.62	4487.32	3610.38	3252.62	4199.18	3833.68	3538.47	3237.42	3431.57	2537.7	3344.99	3015.27	3103.56	2853.44	3247.29	3030.76	3398.85	3559.48	3269.03	3328.37	2752.62	3182.75
	2439.35	2473.69	2798.91	3748.44	3210.64	2546.2	3127.36	3793.6	2395.16	3133.34	2678.24	3362.14	2856.44	2827.34	3816.28	3235.08	4165.85	3702.78	3478.14	3134.03	3435.5	3910.34	3560.49	3773.03	3352.39	3344.84	3044.7	3766.15	4476.81	3604.19	3247.97	4191.77	3826.35	3532.64	3232.33	3426.29	2536.07	3339.96	3012.55	3101.44	2852.46	3244.58	3030.72	3394.16	3554.14	3264.88	3324.07	2751.45	3180.75
	2439.29	2472.59	2795.03	3741.16	3206.15	2544.07	3123.63	3787.88	2395.02	3129.18	2676.46	3357.99	2855.03	2824.73	3809.23	3229.78	4158.44	3697.62	3473.93	3131.41	3430.44	3904.15	3555.35	3766.41	3347.84	3339.43	3040.86	3758.77	4466.41	3598.06	3243.38	4184.41	3819.09	3526.88	3227.29	3421.06	2534.46	3334.98	3009.87	3099.36	2851.5	3241.9	3030.7	3389.53	3548.87	3260.77	3319.81	2750.29	3178.8
	2439.25	2471.52	2791.19	3733.93	3201.7	2541.96	3119.93	3782.21	2394.88	3125.07	2674.7	3353.88	2853.64	2822.15	3802.26	3224.52	4151.11	3692.53	3469.77	3128.83	3425.44	3898.01	3550.27	3759.86	3343.33	3334.08	3037.07	3751.47	4456.1	3592.02	3238.84	4177.11	3811.92	3521.19	3222.3	3415.89	2532.87	3330.05	3007.22	3097.31	2850.58	3239.26	3030.7	3384.94	3543.64	3256.7	3315.59	2749.16	3176.89
	2439.2	2470.46	2787.37	3726.76	3197.28	2539.89	3116.28	3776.61	2394.75	3121.01	2672.96	3349.81	2852.27	2819.6	3795.35	3219.3	4143.84	3687.52	3465.68	3126.31	3420.5	3891.94	3545.25	3753.37	3338.86	3328.77	3033.32	3744.26	4445.88	3586.04	3234.35	4169.85	3804.84	3515.57	3217.36	3410.77	2531.3	3325.18	3004.61	3095.31	2849.7	3236.64	3030.71	3380.42	3538.48	3252.68	3311.41	2748.04	3175.03
	2439.17	2469.43	2783.58	3719.63	3192.9	2537.83	3112.67	3771.07	2394.63	3117	2671.22	3345.79	2850.93	2817.07	3788.51	3214.11	4136.64	3682.58	3461.64	3123.84	3415.61	3885.91	3540.29	3746.95	3334.44	3323.51	3029.6	3737.13	4435.77	3580.14	3229.92	4162.64	3797.83	3510.01	3212.47	3405.7	2529.75	3320.37	3002.03	3093.34	2848.85	3234.05	3030.75	3375.94	3533.36	3248.71	3307.28	2746.95	3173.21
	2439.14	2468.42	2779.82	3712.56	3188.54	2535.81	3109.1	3765.59	2394.51	3113.04	2669.5	3341.81	2849.61	2814.57	3781.74	3208.97	4129.51	3677.71	3457.67	3121.42	3410.78	3879.95	3535.39	3740.59	3330.06	3318.3	3025.92	3730.09	4425.74	3574.32	3225.54	4155.49	3790.9	3504.51	3207.63	3400.69	2528.22	3315.61	2999.48	3091.41	2848.04	3231.5	3030.8	3371.52	3528.3	3244.78	3303.2	2745.87	3171.43
	2439.11	2467.43	2776.09	3705.55	3184.22	2533.81	3105.57	3760.17	2394.4	3109.13	2667.8	3337.87	2848.31	2812.1	3775.04	3203.86	4122.45	3672.91	3453.76	3119.05	3406.01	3874.03	3530.55	3734.3	3325.72	3313.14	3022.28	3723.13	4415.81	3568.56	3221.21	4148.38	3784.05	3499.09	3202.84	3395.73	2526.71	3310.91	2996.97	3089.51	2847.26	3228.98	3030.87	3367.15	3523.3	3240.89	3299.15	2744.81	3169.7
	2439.09	2466.46	2772.39	3698.58	3179.93	2531.84	3102.09	3754.82	2394.3	3105.27	2666.11	3333.97	2847.04	2809.65	3768.41	3198.79	4115.46	3668.19	3449.9	3116.74	3401.3	3868.17	3525.77	3728.07	3321.43	3308.03	3018.68	3716.25	4405.98	3562.88	3216.94	4141.32	3777.28	3493.72	3198.09	3390.82	2525.22	3306.26	2994.49	3087.66	2846.51	3226.48	3030.96	3362.83	3518.35	3237.05	3295.15	2743.77	3168.01
	2439.07	2465.51	2768.72	3691.67	3175.68	2529.9	3098.65	3749.52	2394.2	3101.46	2664.43	3330.12	2845.79	2807.23	3761.85	3193.76	4108.53	3663.54	3446.11	3114.47	3396.64	3862.37	3521.04	3721.9	3317.18	3302.96	3015.11	3709.46	4396.24	3557.27	3212.72	4134.32	3770.59	3488.42	3193.4	3385.96	2523.75	3301.67	2992.05	3085.84	2845.8	3224.02	3031.07	3358.56	3513.45	3233.25	3291.19	2742.74	3166.36
	2439.06	2464.58	2765.07	3684.81	3171.45	2527.99	3095.25	3744.28	2394.11	3097.7	2662.77	3326.3	2844.57	2804.84	3755.35	3188.77	4101.68	3658.97	3442.37	3112.25	3392.04	3856.62	3516.38	3715.8	3312.97	3297.94	3011.59	3702.75	4386.6	3551.73	3208.55	4127.36	3763.97	3483.19	3188.76	3381.16	2522.3	3297.13	2989.63	3084.07	2845.13	3221.59	3031.2	3354.35	3508.61	3229.5	3287.27	2741.74	3164.76
	2439.05	2463.67	2761.46	3678	3167.26	2526.1	3091.9	3739.11	2394.03	3093.99	2661.12	3322.53	2843.37	2802.47	3748.92	3183.82	4094.88	3654.47	3438.7	3110.09	3387.49	3850.93	3511.77	3709.76	3308.81	3292.97	3008.1	3696.12	4377.05	3546.27	3204.44	4120.45	3757.44	3478.02	3184.17	3376.41	2520.87	3292.64	2987.26	3082.33	2844.49	3219.19	3031.35	3350.19	3503.82	3225.8	3283.4	2740.76	3163.21
	2439.05	2462.78	2757.87	3671.24	3163.1	2524.24	3088.58	3733.99	2393.96	3090.33	2659.48	3318.8	2842.19	2800.14	3742.55	3178.9	4088.16	3650.04	3435.08	3107.97	3383	3845.29	3507.23	3703.79	3304.69	3288.05	3004.64	3689.57	4367.59	3540.87	3200.38	4113.6	3750.98	3472.92	3179.62	3371.71	2519.46	3288.21	2984.91	3080.63	2843.89	3216.82	3031.52	3346.08	3499.08	3222.14	3279.57	2739.79	3161.69
	2439.05	2461.92	2754.32	3664.53	3158.97	2522.4	3085.31	3728.94	2393.89	3086.71	2657.86	3315.11	2841.04	2797.83	3736.25	3174.03	4081.5	3645.68	3431.52	3105.9	3378.57	3839.7	3502.74	3697.88	3300.61	3283.18	3001.23	3683.11	4358.23	3535.55	3196.37	4106.79	3744.61	3467.88	3175.13	3367.06	2518.07	3283.84	2982.6	3078.96	2843.32	3214.48	3031.7	3342.02	3494.4	3218.52	3275.78	2738.84	3160.23
	2439.06	2461.07	2750.79	3657.88	3154.87	2520.59	3082.08	3723.94	2393.83	3083.15	2656.26	3311.46	2839.91	2795.54	3730.02	3169.19	4074.91	3641.39	3428.02	3103.89	3374.19	3834.17	3498.31	3692.03	3296.57	3278.35	2997.85	3676.73	4348.96	3530.29	3192.41	4100.04	3738.31	3462.91	3170.68	3362.46	2516.7	3279.51	2980.33	3077.34	2842.78	3212.17	3031.91	3338.02	3489.77	3214.95	3272.03	2737.91	3158.8
	2439.07	2460.24	2747.3	3651.27	3150.81	2518.81	3078.89	3719.01	2393.77	3079.63	2654.66	3307.86	2838.8	2793.28	3723.85	3164.38	4068.38	3637.18	3424.57	3101.92	3369.86	3828.7	3493.94	3686.24	3292.58	3273.57	2994.51	3670.43	4339.78	3525.11	3188.51	4093.33	3732.08	3458	3166.28	3357.91	2515.34	3275.25	2978.08	3075.75	2842.29	3209.9	3032.13	3334.06	3485.19	3211.42	3268.32	2737	3157.42
	2439.09	2459.44	2743.83	3644.72	3146.77	2517.06	3075.75	3714.13	2393.73	3076.17	2653.08	3304.29	2837.72	2791.05	3717.75	3159.62	4061.93	3633.04	3421.19	3100.01	3365.59	3823.28	3489.62	3680.52	3288.63	3268.83	2991.21	3664.21	4330.7	3520	3184.65	4086.68	3725.94	3453.16	3161.94	3353.42	2514.01	3271.03	2975.87	3074.21	2841.82	3207.65	3032.38	3330.16	3480.67	3207.94	3264.66	2736.11	3156.09
	2439.11	2458.66	2740.4	3638.22	3142.77	2515.33	3072.64	3709.32	2393.69	3072.75	2651.52	3300.77	2836.67	2788.85	3711.72	3154.89	4055.53	3628.97	3417.86	3098.14	3361.38	3817.91	3485.37	3674.86	3284.73	3264.15	2987.94	3658.07	4321.71	3514.95	3180.85	4080.07	3719.87	3448.38	3157.63	3348.97	2512.69	3266.87	2973.7	3072.7	2841.4	3205.44	3032.64	3326.31	3476.2	3204.5	3261.04	2735.23	3154.8
	2439.14	2457.89	2736.99	3631.77	3138.8	2513.63	3069.58	3704.56	2393.65	3069.38	2649.96	3297.29	2835.64	2786.67	3705.74	3150.2	4049.2	3624.97	3414.59	3096.32	3357.22	3812.6	3481.17	3669.26	3280.86	3259.51	2984.72	3652.02	4312.81	3509.98	3177.11	4073.52	3713.88	3443.66	3153.38	3344.58	2511.39	3262.76	2971.56	3071.23	2841	3203.26	3032.92	3322.51	3471.79	3201.11	3257.46	2734.38	3153.55
	2439.18	2457.15	2733.61	3625.37	3134.86	2511.95	3066.56	3699.86	2393.63	3066.06	2648.43	3293.84	2834.63	2784.52	3699.84	3145.55	4042.94	3621.05	3411.38	3094.55	3353.11	3807.34	3477.04	3663.73	3277.04	3254.92	2981.52	3646.05	4304.01	3505.07	3173.41	4067.02	3707.96	3439.01	3149.18	3340.23	2510.11	3258.71	2969.45	3069.8	2840.65	3201.11	3033.22	3318.77	3467.42	3197.76	3253.92	2733.54	3152.35
	2439.21	2456.42	2730.26	3619.02	3130.96	2510.3	3063.58	3695.22	2393.61	3062.79	2646.9	3290.44	2833.64	2782.4	3694	3140.94	4036.74	3617.19	3408.22	3092.84	3349.06	3802.14	3472.96	3658.25	3273.26	3250.37	2978.37	3640.15	4295.29	3500.23	3169.77	4060.56	3702.12	3434.42	3145.02	3335.94	2508.85	3254.71	2967.38	3068.41	2840.32	3198.99	3033.55	3315.07	3463.11	3194.45	3250.42	2732.72	3151.19
	2439.26	2455.72	2726.95	3612.72	3127.08	2508.68	3060.64	3690.64	2393.59	3059.57	2645.39	3287.08	2832.69	2780.3	3688.22	3136.36	4030.6	3613.41	3405.12	3091.17	3345.06	3796.99	3468.94	3652.84	3269.53	3245.87	2975.25	3634.34	4286.67	3495.46	3166.17	4054.16	3696.35	3429.9	3140.91	3331.69	2507.61	3250.76	2965.34	3067.06	2840.04	3196.9	3033.89	3311.43	3458.85	3191.19	3246.97	2731.92	3150.08
	2439.31	2455.04	2723.66	3606.48	3123.24	2507.08	3057.74	3686.12	2393.59	3056.39	2643.9	3283.76	2831.75	2778.23	3682.5	3131.82	4024.53	3609.69	3402.08	3089.55	3341.11	3791.9	3464.97	3647.48	3265.83	3241.42	2972.17	3628.61	4278.14	3490.76	3162.63	4047.81	3690.66	3425.44	3136.85	3327.5	2506.39	3246.86	2963.33	3065.75	2839.79	3194.85	3034.25	3307.83	3454.64	3187.98	3243.56	2731.14	3149.02
	2439.36	2454.38	2720.4	3600.28	3119.42	2505.51	3054.89	3681.66	2393.59	3053.26	2642.41	3280.48	2830.84	2776.18	3676.85	3127.32	4018.53	3606.05	3399.09	3087.97	3337.22	3786.86	3461.07	3642.19	3262.18	3237.01	2969.13	3622.96	4269.71	3486.13	3159.14	4041.51	3685.05	3421.05	3132.84	3323.35	2505.18	3243.02	2961.36	3064.47	2839.57	3192.83	3034.63	3304.29	3450.49	3184.81	3240.18	2730.37	3147.99
	2439.42	2453.73	2717.17	3594.13	3115.64	2503.96	3052.08	3677.26	2393.6	3050.18	2640.94	3277.24	2829.95	2774.17	3671.27	3122.85	4012.58	3602.48	3396.16	3086.45	3333.38	3781.87	3457.22	3636.96	3258.58	3232.65	2966.12	3617.39	4261.36	3481.56	3155.71	4035.26	3679.51	3416.71	3128.88	3319.26	2504	3239.23	2959.42	3063.24	2839.39	3190.83	3035.03	3300.8	3446.39	3181.68	3236.85	2729.63	3147.02
	2439.48	2453.11	2713.97	3588.03	3111.89	2502.44	3049.3	3672.91	2393.61	3047.15	2639.49	3274.04	2829.09	2772.18	3665.74	3118.42	4006.71	3598.98	3393.29	3084.98	3329.59	3776.94	3453.43	3631.79	3255.01	3228.34	2963.15	3611.9	4253.11	3477.06	3152.32	4029.06	3674.05	3412.44	3124.96	3315.21	2502.83	3235.49	2957.52	3062.04	2839.25	3188.87	3035.45	3297.36	3442.34	3178.6	3233.56	2728.9	3146.09
	2439.55	2452.51	2710.81	3581.98	3108.17	2500.95	3046.57	3668.63	2393.64	3044.17	2638.05	3270.88	2828.26	2770.21	3660.28	3114.03	4000.89	3595.55	3390.47	3083.55	3325.86	3772.06	3449.7	3626.68	3251.49	3224.07	2960.21	3606.49	4244.95	3472.63	3148.98	4022.91	3668.66	3408.24	3121.09	3311.21	2501.67	3231.81	2955.65	3060.88	2839.14	3186.94	3035.9	3293.96	3438.34	3175.57	3230.31	2728.19	3145.2
	2439.62	2451.93	2707.67	3575.98	3104.49	2499.48	3043.88	3664.4	2393.66	3041.23	2636.62	3267.76	2827.45	2768.27	3654.88	3109.67	3995.14	3592.19	3387.71	3082.18	3322.18	3767.24	3446.03	3621.63	3248.01	3219.85	2957.32	3601.16	4236.88	3468.27	3145.7	4016.81	3663.34	3404.1	3117.27	3307.26	2500.54	3228.17	2953.81	3059.77	2839.07	3185.05	3036.36	3290.62	3434.39	3172.57	3227.1	2727.5	3144.36
	2439.7	2451.37	2704.56	3570.04	3100.83	2498.04	3041.23	3660.23	2393.7	3038.35	2635.21	3264.68	2826.66	2766.36	3649.55	3105.35	3989.45	3588.9	3385	3080.85	3318.55	3762.47	3442.41	3616.64	3244.57	3215.67	2954.45	3595.91	4228.9	3463.97	3142.47	4010.76	3658.1	3400.02	3113.49	3303.37	2499.42	3224.59	2952.01	3058.69	2839.03	3183.18	3036.84	3287.33	3430.5	3169.63	3223.93	2726.82	3143.56
	2439.78	2450.83	2701.48	3564.14	3097.21	2496.62	3038.62	3656.12	2393.74	3035.51	2633.81	3261.64	2825.9	2764.48	3644.27	3101.06	3983.82	3585.68	3382.35	3079.57	3314.97	3757.76	3438.86	3611.71	3241.18	3211.54	2951.63	3590.73	4221.01	3459.73	3139.29	4004.76	3652.93	3396	3109.76	3299.51	2498.33	3221.06	2950.25	3057.65	2839.03	3181.35	3037.34	3284.1	3426.66	3166.72	3220.81	2726.17	3142.81
	2439.87	2450.31	2698.43	3558.29	3093.61	2495.23	3036.06	3652.06	2393.79	3032.71	2632.42	3258.63	2825.16	2762.62	3639.06	3096.82	3978.26	3582.54	3379.76	3078.34	3311.45	3753.1	3435.36	3606.84	3237.82	3207.46	2948.84	3585.64	4213.21	3455.57	3136.16	3998.81	3647.84	3392.05	3106.08	3295.71	2497.25	3217.59	2948.51	3056.65	2839.07	3179.55	3037.86	3280.91	3422.86	3163.86	3217.72	2725.53	3142.11
	2439.97	2449.81	2695.42	3552.48	3090.05	2493.86	3033.53	3648.07	2393.85	3029.97	2631.05	3255.67	2824.45	2760.79	3633.91	3092.61	3972.75	3579.46	3377.21	3077.15	3307.97	3748.49	3431.91	3602.03	3234.51	3203.42	2946.09	3580.62	4205.5	3451.46	3133.08	3992.92	3642.81	3388.16	3102.44	3291.96	2496.18	3214.16	2946.81	3055.69	2839.14	3177.78	3038.41	3277.77	3419.12	3161.05	3214.67	2724.91	3141.45
	2440.06	2449.32	2692.43	3546.73	3086.52	2492.52	3031.05	3644.13	2393.91	3027.27	2629.69	3252.75	2823.76	2758.98	3628.82	3088.43	3967.31	3576.45	3374.73	3076.02	3304.55	3743.94	3428.53	3597.28	3231.24	3199.42	2943.37	3575.69	4197.88	3447.42	3130.05	3987.07	3637.87	3384.33	3098.86	3288.25	2495.14	3210.79	2945.15	3054.77	2839.24	3176.05	3038.97	3274.68	3415.44	3158.28	3211.66	2724.31	3140.83
	2440.17	2448.86	2689.47	3541.03	3083.01	2491.21	3028.6	3640.24	2393.98	3024.62	2628.35	3249.87	2823.1	2757.2	3623.79	3084.29	3961.94	3573.51	3372.3	3074.93	3301.18	3739.44	3425.2	3592.59	3228.02	3195.48	2940.69	3570.83	4190.35	3443.45	3127.07	3981.28	3632.99	3380.57	3095.31	3284.59	2494.11	3207.46	2943.52	3053.89	2839.39	3174.34	3039.55	3271.64	3411.8	3155.55	3208.7	2723.72	3140.26
	2440.28	2448.42	2686.54	3535.37	3079.54	2489.92	3026.2	3636.42	2394.06	3022.02	2627.02	3247.03	2822.46	2755.45	3618.83	3080.19	3956.62	3570.63	3369.92	3073.89	3297.86	3734.99	3421.93	3587.96	3224.83	3191.57	2938.05	3566.04	4182.91	3439.54	3124.14	3975.53	3628.19	3376.86	3091.82	3280.98	2493.1	3204.19	2941.92	3053.05	2839.56	3172.67	3040.16	3268.65	3408.21	3152.87	3205.77	2723.16	3139.74
	2440.39	2448	2683.65	3529.77	3076.1	2488.65	3023.84	3632.65	2394.14	3019.46	2625.7	3244.22	2821.84	2753.73	3613.92	3076.12	3951.37	3567.83	3367.6	3072.89	3294.6	3730.6	3418.72	3583.38	3221.69	3187.71	2935.44	3561.34	4175.56	3435.7	3121.26	3969.84	3623.45	3373.22	3088.37	3277.42	2492.1	3200.97	2940.36	3052.24	2839.78	3171.03	3040.78	3265.71	3404.67	3150.24	3202.88	2722.61	3139.26
	2440.51	2447.6	2680.78	3524.21	3072.69	2487.41	3021.52	3628.93	2394.23	3016.95	2624.4	3241.46	2821.25	2752.03	3609.08	3072.09	3946.17	3565.1	3365.33	3071.95	3291.38	3726.26	3415.56	3578.86	3218.59	3183.9	2932.86	3556.71	4168.29	3431.91	3118.43	3964.2	3618.79	3369.64	3084.96	3273.9	2491.13	3197.8	2938.83	3051.48	2840.03	3169.42	3041.42	3262.81	3401.19	3147.64	3200.03	2722.08	3138.83
	2440.64	2447.21	2677.94	3518.7	3069.32	2486.19	3019.23	3625.28	2394.33	3014.49	2623.11	3238.73	2820.69	2750.35	3604.29	3068.09	3941.04	3562.43	3363.11	3071.05	3288.21	3721.98	3412.46	3574.4	3215.53	3180.13	2930.33	3552.16	4161.12	3428.19	3115.66	3958.61	3614.21	3366.12	3081.6	3270.43	2490.17	3194.68	2937.34	3050.76	2840.31	3167.85	3042.09	3259.97	3397.75	3145.1	3197.23	2721.57	3138.44
	2440.77	2446.85	2675.13	3513.24	3065.97	2485	3016.99	3621.68	2394.44	3012.07	2621.84	3236.05	2820.15	2748.71	3599.57	3064.13	3935.97	3559.83	3360.95	3070.2	3285.09	3717.74	3409.42	3570	3212.52	3176.41	2927.82	3547.68	4154.03	3424.54	3112.93	3953.07	3609.69	3362.67	3078.29	3267.01	2489.23	3191.61	2935.88	3050.07	2840.64	3166.31	3042.78	3257.18	3394.37	3142.59	3194.46	2721.07	3138.09
	2440.9	2446.51	2672.36	3507.82	3062.65	2483.84	3014.79	3618.13	2394.55	3009.7	2620.57	3233.4	2819.63	2747.09	3594.9	3060.21	3930.96	3557.3	3358.85	3069.39	3282.03	3713.57	3406.43	3565.66	3209.54	3172.73	2925.36	3543.28	4147.03	3420.94	3110.25	3947.59	3605.24	3359.27	3075.02	3263.63	2488.3	3188.59	2934.45	3049.43	2840.99	3164.79	3043.48	3254.43	3391.03	3140.13	3191.73	2720.6	3137.79
	2441.04	2446.18	2669.61	3502.46	3059.37	2482.7	3012.63	3614.64	2394.67	3007.38	2619.33	3230.79	2819.14	2745.49	3590.29	3056.32	3926.01	3554.84	3356.8	3068.63	3279.01	3709.44	3403.5	3561.37	3206.61	3169.09	2922.93	3538.95	4140.11	3417.41	3107.62	3942.15	3600.87	3355.94	3071.8	3260.3	2487.4	3185.63	2933.06	3048.82	2841.39	3163.32	3044.21	3251.73	3387.75	3137.71	3189.04	2720.14	3137.54
	2441.19	2445.88	2666.89	3497.14	3056.11	2481.58	3010.51	3611.21	2394.79	3005.1	2618.09	3228.22	2818.67	2743.93	3585.75	3052.46	3921.13	3552.44	3354.8	3067.92	3276.04	3705.37	3400.63	3557.14	3203.72	3165.5	2920.53	3534.69	4133.29	3413.94	3105.04	3936.77	3596.56	3352.66	3068.62	3257.02	2486.51	3182.71	2931.7	3048.25	2841.82	3161.87	3044.96	3249.09	3384.51	3135.34	3186.39	2719.7	3137.33
	2441.35	2445.59	2664.2	3491.87	3052.89	2480.49	3008.44	3607.83	2394.92	3002.87	2616.87	3225.69	2818.23	2742.38	3581.26	3048.64	3916.3	3550.11	3352.85	3067.25	3273.13	3701.34	3397.81	3552.96	3200.87	3161.96	2918.17	3530.52	4126.55	3410.53	3102.51	3931.44	3592.33	3349.45	3065.49	3253.78	2485.64	3179.84	2930.38	3047.72	2842.28	3160.46	3045.72	3246.49	3381.33	3133.01	3183.77	2719.28	3137.17
	2441.5	2445.32	2661.55	3486.65	3049.69	2479.42	3006.4	3604.51	2395.06	3000.68	2615.66	3223.2	2817.82	2740.87	3576.83	3044.86	3911.53	3547.85	3350.96	3066.63	3270.26	3697.38	3395.05	3548.85	3198.06	3158.45	2915.85	3526.41	4119.89	3407.19	3100.03	3926.16	3588.16	3346.3	3062.4	3250.59	2484.78	3177.02	2929.09	3047.24	2842.78	3159.08	3046.51	3243.93	3378.19	3130.73	3181.2	2718.87	3137.05
	2441.67	2445.08	2658.92	3481.47	3046.53	2478.38	3004.4	3601.24	2395.21	2998.54	2614.47	3220.75	2817.42	2739.38	3572.47	3041.11	3906.83	3545.66	3349.12	3066.05	3267.44	3693.46	3392.34	3544.78	3195.29	3154.99	2913.56	3522.38	4113.32	3403.9	3097.6	3920.93	3584.07	3343.2	3059.36	3247.44	2483.94	3174.25	2927.83	3046.79	2843.32	3157.73	3047.32	3241.43	3375.11	3128.49	3178.66	2718.49	3136.98
	2441.84	2444.85	2656.32	3476.35	3043.39	2477.36	3002.44	3598.03	2395.36	2996.45	2613.29	3218.34	2817.05	2737.92	3568.16	3037.4	3902.18	3543.53	3347.34	3065.52	3264.67	3689.6	3389.69	3540.78	3192.57	3151.58	2911.3	3518.42	4106.84	3400.67	3095.22	3915.76	3580.04	3340.17	3056.36	3244.34	2483.12	3171.53	2926.61	3046.38	2843.89	3156.41	3048.15	3238.97	3372.07	3126.29	3176.17	2718.12	3136.95
	2442.01	2444.64	2653.75	3471.26	3040.29	2476.36	3000.53	3594.87	2395.52	2994.4	2612.12	3215.96	2816.71	2736.48	3563.9	3033.72	3897.6	3541.47	3345.61	3065.04	3261.95	3685.79	3387.1	3536.83	3189.89	3148.21	2909.08	3514.54	4100.44	3397.5	3092.89	3910.63	3576.09	3337.2	3053.4	3241.28	2482.32	3168.86	2925.43	3046.01	2844.5	3155.13	3049.01	3236.57	3369.08	3124.14	3173.71	2717.77	3136.97
	2442.2	2444.45	2651.22	3466.23	3037.22	2475.39	2998.65	3591.77	2395.69	2992.4	2610.97	3213.63	2816.39	2735.07	3559.71	3030.07	3893.07	3539.47	3343.93	3064.6	3259.28	3682.03	3384.56	3532.94	3187.24	3144.88	2906.9	3510.72	4094.13	3394.4	3090.61	3905.56	3572.2	3334.28	3050.49	3238.27	2481.53	3166.24	2924.28	3045.67	2845.14	3153.88	3049.88	3234.21	3366.15	3122.03	3171.29	2717.43	3137.03
	2442.38	2444.27	2648.71	3461.25	3034.18	2474.45	2996.81	3588.72	2395.86	2990.45	2609.83	3211.33	2816.09	2733.69	3555.58	3026.47	3888.61	3537.55	3342.3	3064.21	3256.66	3678.32	3382.08	3529.1	3184.64	3141.59	2904.75	3506.98	4087.9	3391.35	3088.38	3900.55	3568.38	3331.43	3047.62	3235.31	2480.77	3163.67	2923.16	3045.38	2845.82	3152.66	3050.77	3231.89	3363.26	3119.97	3168.9	2717.12	3137.13
	2442.58	2444.12	2646.23	3456.31	3031.16	2473.52	2995.02	3585.72	2396.04	2988.54	2608.7	3209.07	2815.82	2732.33	3551.5	3022.89	3884.2	3535.68	3340.73	3063.86	3254.09	3674.67	3379.66	3525.32	3182.08	3138.35	2902.63	3503.32	4081.76	3388.36	3086.19	3895.58	3564.63	3328.64	3044.8	3232.39	2480.01	3161.15	2922.08	3045.13	2846.54	3151.48	3051.68	3229.63	3360.42	3117.95	3166.56	2716.82	3137.29
	2442.78	2443.99	2643.78	3451.41	3028.18	2472.63	2993.26	3582.78	2396.23	2986.68	2607.59	3206.85	2815.58	2731	3547.48	3019.35	3879.85	3533.89	3339.21	3063.55	3251.56	3671.06	3377.29	3521.59	3179.56	3135.15	2900.55	3499.72	4075.7	3385.43	3084.05	3890.67	3560.95	3325.9	3042.02	3229.51	2479.28	3158.68	2921.03	3044.91	2847.29	3150.32	3052.62	3227.41	3357.63	3115.97	3164.25	2716.54	3137.48
	2442.98	2443.87	2641.37	3446.57	3025.23	2471.75	2991.54	3579.89	2396.43	2984.86	2606.49	3204.67	2815.36	2729.69	3543.52	3015.85	3875.57	3532.15	3337.74	3063.3	3249.09	3667.51	3374.97	3517.92	3177.09	3132	2898.51	3496.19	4069.72	3382.56	3081.97	3885.81	3557.34	3323.23	3039.29	3226.68	2478.56	3156.26	2920.01	3044.74	2848.08	3149.21	3053.58	3225.24	3354.88	3114.04	3161.99	2716.28	3137.72
	2443.2	2443.77	2638.98	3441.77	3022.31	2470.9	2989.87	3577.06	2396.63	2983.09	2605.4	3202.52	2815.16	2728.41	3539.61	3012.38	3871.34	3530.49	3336.32	3063.08	3246.66	3664.01	3372.72	3514.3	3174.65	3128.89	2896.5	3492.74	4063.83	3379.75	3079.93	3881	3553.79	3320.61	3036.6	3223.89	2477.86	3153.88	2919.04	3044.6	2848.9	3148.12	3054.55	3223.11	3352.19	3112.15	3159.75	2716.04	3138.01
	2443.41	2443.7	2636.62	3437.02	3019.42	2470.08	2988.23	3574.28	2396.84	2981.36	2604.33	3200.42	2814.98	2727.16	3535.77	3008.95	3867.17	3528.89	3334.96	3062.91	3244.28	3660.57	3370.51	3510.74	3172.25	3125.82	2894.52	3489.36	4058.02	3377	3077.94	3876.24	3550.32	3318.06	3033.95	3221.15	2477.18	3151.55	2918.09	3044.51	2849.76	3147.07	3055.55	3221.04	3349.54	3110.3	3157.56	2715.81	3138.34
	2443.64	2443.64	2634.29	3432.31	3016.56	2469.27	2986.64	3571.55	2397.05	2979.68	2603.27	3198.35	2814.84	2725.93	3531.98	3005.54	3863.06	3527.35	3333.65	3062.79	3241.94	3657.17	3368.37	3507.23	3169.9	3122.79	2892.58	3486.04	4052.3	3374.3	3076	3871.54	3546.91	3315.56	3031.34	3218.45	2476.51	3149.28	2917.18	3044.45	2850.66	3146.05	3056.57	3219	3346.95	3108.5	3155.41	2715.6	3138.72
	2443.87	2443.59	2632	3427.65	3013.73	2468.5	2985.08	3568.88	2397.27	2978.04	2602.22	3196.32	2814.71	2724.73	3528.24	3002.18	3859.01	3525.88	3332.39	3062.71	3239.66	3653.83	3366.27	3503.77	3167.59	3119.81	2890.67	3482.8	4046.66	3371.66	3074.1	3866.89	3543.56	3313.12	3028.78	3215.79	2475.86	3147.05	2916.3	3044.43	2851.59	3145.06	3057.61	3217.02	3344.4	3106.74	3153.29	2715.41	3139.14
	2444.11	2443.57	2629.73	3423.04	3010.93	2467.74	2983.57	3566.26	2397.5	2976.45	2601.19	3194.33	2814.61	2723.56	3524.57	2998.85	3855.02	3524.48	3331.18	3062.67	3237.42	3650.53	3364.24	3500.37	3165.31	3116.87	2888.8	3479.63	4041.1	3369.08	3072.26	3862.29	3540.29	3310.74	3026.26	3213.18	2475.23	3144.86	2915.46	3044.46	2852.56	3144.1	3058.67	3215.08	3341.9	3105.03	3151.21	2715.24	3139.61
	2444.35	2443.57	2627.49	3418.47	3008.15	2467.01	2982.09	3563.69	2397.74	2974.9	2600.17	3192.38	2814.54	2722.41	3520.95	2995.55	3851.09	3523.14	3330.03	3062.68	3235.23	3647.29	3362.25	3497.02	3163.08	3113.97	2886.96	3476.53	4035.62	3366.56	3070.46	3857.75	3537.08	3308.41	3023.79	3210.61	2474.61	3142.73	2914.66	3044.52	2853.57	3143.18	3059.76	3213.19	3339.45	3103.36	3149.16	2715.09	3140.12
	2444.6	2443.58	2625.28	3413.95	3005.41	2466.3	2980.65	3561.18	2397.98	2973.4	2599.16	3190.47	2814.49	2721.28	3517.38	2992.29	3847.21	3521.86	3328.92	3062.73	3233.08	3644.1	3360.33	3493.73	3160.89	3111.11	2885.16	3473.49	4030.23	3364.09	3068.71	3853.26	3533.94	3306.15	3021.35	3208.08	2474.01	3140.65	2913.88	3044.62	2854.61	3142.3	3060.86	3211.35	3337.04	3101.73	3147.16	2714.95	3140.68
	2444.86	2443.61	2623.11	3409.47	3002.7	2465.62	2979.26	3558.72	2398.23	2971.95	2598.17	3188.59	2814.46	2720.19	3513.87	2989.06	3843.4	3520.65	3327.87	3062.83	3230.99	3640.97	3358.46	3490.49	3158.74	3108.3	2883.39	3470.53	4024.92	3361.68	3067.01	3848.83	3530.87	3303.94	3018.96	3205.6	2473.43	3138.61	2913.15	3044.76	2855.68	3141.44	3061.99	3209.55	3334.68	3100.15	3145.19	2714.83	3141.28
	2445.12	2443.66	2620.96	3405.04	3000.02	2464.96	2977.9	3556.31	2398.49	2970.53	2597.19	3186.76	2814.46	2719.12	3510.42	2985.86	3839.64	3519.5	3326.87	3062.97	3228.94	3637.88	3356.64	3487.3	3156.63	3105.52	2881.66	3467.63	4019.69	3359.33	3065.36	3844.44	3527.86	3301.8	3016.61	3203.16	2472.86	3136.62	2912.45	3044.94	2856.8	3140.62	3063.13	3207.8	3332.38	3098.61	3143.25	2714.73	3141.93
	2445.39	2443.73	2618.84	3400.65	2997.37	2464.32	2976.59	3553.95	2398.76	2969.17	2596.22	3184.96	2814.48	2718.07	3507.03	2982.7	3835.94	3518.42	3325.92	3063.15	3226.94	3634.84	3354.88	3484.17	3154.57	3102.8	2879.96	3464.81	4014.54	3357.03	3063.76	3840.11	3524.92	3299.71	3014.31	3200.77	2472.32	3134.68	2911.78	3045.16	2857.95	3139.83	3064.3	3206.09	3330.11	3097.12	3141.36	2714.65	3142.63
	2445.67	2443.82	2616.75	3396.32	2994.75	2463.71	2975.31	3551.64	2399.03	2967.85	2595.27	3183.2	2814.52	2717.05	3503.69	2979.58	3832.3	3517.4	3325.03	3063.38	3224.98	3631.86	3353.17	3481.09	3152.54	3100.11	2878.29	3462.05	4009.48	3354.78	3062.2	3835.84	3522.04	3297.68	3012.05	3198.41	2471.78	3132.79	2911.14	3045.42	2859.13	3139.08	3065.49	3204.43	3327.9	3095.67	3139.5	2714.58	3143.36
	2445.95	2443.92	2614.7	3392.02	2992.16	2463.12	2974.08	3549.39	2399.3	2966.57	2594.33	3181.47	2814.59	2716.06	3500.4	2976.48	3828.72	3516.44	3324.18	3063.65	3223.07	3628.92	3351.52	3478.06	3150.55	3097.46	2876.66	3459.36	4004.49	3352.6	3060.69	3831.62	3519.24	3295.7	3009.83	3196.1	2471.27	3130.94	2910.55	3045.72	2860.35	3138.36	3066.7	3202.82	3325.74	3094.26	3137.68	2714.53	3144.15
	2446.24	2444.04	2612.67	3387.77	2989.6	2462.55	2972.88	3547.19	2399.59	2965.34	2593.4	3179.79	2814.69	2715.1	3497.18	2973.43	3825.2	3515.55	3323.39	3063.97	3221.21	3626.04	3349.93	3475.09	3148.61	3094.86	2875.06	3456.74	3999.59	3350.46	3059.23	3827.45	3516.49	3293.79	3007.65	3193.83	2470.77	3129.14	2909.98	3046.05	2861.61	3137.67	3067.94	3201.25	3323.62	3092.9	3135.89	2714.51	3144.98
	2446.54	2444.18	2610.67	3383.57	2987.07	2462.01	2971.72	3545.04	2399.88	2964.15	2592.48	3178.14	2814.81	2714.16	3494	2970.4	3821.73	3514.72	3322.65	3064.33	3219.39	3623.21	3348.38	3472.17	3146.7	3092.3	2873.49	3454.18	3994.77	3348.39	3057.82	3823.34	3513.82	3291.93	3005.51	3191.61	2470.29	3127.39	2909.46	3046.43	2862.91	3137.02	3069.19	3199.72	3321.55	3091.58	3134.14	2714.49	3145.85
	2446.84	2444.34	2608.71	3379.42	2984.57	2461.48	2970.61	3542.95	2400.18	2963.01	2591.58	3176.53	2814.95	2713.24	3490.89	2967.41	3818.33	3513.96	3321.95	3064.73	3217.62	3620.43	3346.9	3469.29	3144.84	3089.78	2871.96	3451.69	3990.02	3346.36	3056.46	3819.28	3511.21	3290.13	3003.42	3189.42	2469.82	3125.69	2908.96	3046.85	2864.24	3136.4	3070.47	3198.25	3319.52	3090.3	3132.43	2714.5	3146.77
	2447.15	2444.52	2606.77	3375.3	2982.1	2460.99	2969.53	3540.9	2400.49	2961.91	2590.7	3174.96	2815.12	2712.35	3487.82	2964.45	3814.98	3513.26	3321.32	3065.17	3215.9	3617.7	3345.47	3466.48	3143.02	3087.3	2870.47	3449.27	3985.36	3344.4	3055.14	3815.27	3508.66	3288.38	3001.36	3187.28	2469.38	3124.03	2908.5	3047.31	2865.61	3135.81	3071.76	3196.81	3317.55	3089.07	3130.75	2714.52	3147.74
	2447.47	2444.71	2604.86	3371.24	2979.66	2460.51	2968.5	3538.91	2400.8	2960.86	2589.82	3173.43	2815.31	2711.49	3484.82	2961.53	3811.69	3512.62	3320.73	3065.66	3214.22	3615.02	3344.09	3463.71	3141.23	3084.86	2869	3446.92	3980.78	3342.48	3053.87	3811.32	3506.18	3286.7	2999.35	3185.18	2468.95	3122.42	2908.08	3047.8	2867.01	3135.26	3073.08	3195.43	3315.62	3087.88	3129.11	2714.57	3148.75
	2447.79	2444.92	2602.99	3367.21	2977.25	2460.06	2967.5	3536.97	2401.12	2959.85	2588.96	3171.94	2815.53	2710.66	3481.86	2958.64	3808.45	3512.05	3320.19	3066.19	3212.59	3612.39	3342.77	3461	3139.49	3082.47	2867.57	3444.64	3976.28	3340.62	3052.65	3807.42	3503.76	3285.07	2997.38	3183.12	2468.53	3120.86	2907.69	3048.34	2868.46	3134.74	3074.42	3194.08	3313.74	3086.74	3127.5	2714.63	3149.81
	2448.12	2445.15	2601.14	3363.24	2974.86	2459.63	2966.54	3535.08	2401.45	2958.89	2588.11	3170.48	2815.77	2709.85	3478.97	2955.78	3805.28	3511.54	3319.7	3066.76	3211	3609.81	3341.5	3458.33	3137.79	3080.11	2866.18	3442.42	3971.86	3338.82	3051.47	3803.58	3501.41	3283.49	2995.45	3181.1	2468.13	3119.35	2907.34	3048.92	2869.93	3134.26	3075.79	3192.79	3311.9	3085.64	3125.94	2714.7	3150.91
	2448.46	2445.4	2599.33	3359.31	2972.51	2459.23	2965.63	3533.24	2401.78	2957.97	2587.28	3169.06	2816.04	2709.06	3476.12	2952.96	3802.16	3511.09	3319.27	3067.37	3209.46	3607.29	3340.29	3455.72	3136.13	3077.8	2864.82	3440.26	3967.52	3337.06	3050.35	3799.79	3499.13	3281.98	2993.57	3179.13	2467.75	3117.88	2907.02	3049.53	2871.45	3133.81	3077.17	3191.54	3310.11	3084.58	3124.4	2714.8	3152.06
	2448.81	2445.66	2597.54	3355.42	2970.19	2458.84	2964.75	3531.45	2402.12	2957.1	2586.45	3167.68	2816.33	2708.31	3473.33	2950.17	3799.1	3510.71	3318.88	3068.03	3207.97	3604.81	3339.13	3453.16	3134.51	3075.53	2863.49	3438.18	3963.26	3335.36	3049.27	3796.06	3496.91	3280.52	2991.72	3177.19	2467.39	3116.46	2906.74	3050.19	2873	3133.39	3078.58	3190.33	3308.37	3083.57	3122.91	2714.91	3153.25
	2449.16	2445.94	2595.78	3351.58	2967.9	2458.48	2963.92	3529.72	2402.47	2956.27	2585.64	3166.34	2816.64	2707.58	3470.6	2947.42	3796.09	3510.39	3318.55	3068.73	3206.52	3602.39	3338.03	3450.66	3132.93	3073.3	2862.2	3436.15	3959.08	3333.72	3048.24	3792.38	3494.75	3279.12	2989.92	3175.3	2467.04	3115.08	2906.5	3050.89	2874.59	3133.01	3080.01	3189.17	3306.68	3082.6	3121.44	2715.04	3154.49
	2449.52	2446.24	2594.06	3347.78	2965.64	2458.15	2963.12	3528.03	2402.83	2955.48	2584.85	3165.03	2816.98	2706.87	3467.92	2944.7	3793.15	3510.13	3318.27	3069.47	3205.12	3600.01	3336.98	3448.2	3131.39	3071.11	2860.94	3434.2	3954.98	3332.12	3047.25	3788.76	3492.66	3277.78	2988.16	3173.45	2466.71	3113.76	2906.28	3051.62	2876.22	3132.66	3081.46	3188.05	3305.03	3081.68	3120.02	2715.19	3155.78
	2449.89	2446.56	2592.37	3344.02	2963.4	2457.83	2962.36	3526.4	2403.19	2954.74	2584.06	3163.76	2817.34	2706.19	3465.29	2942.01	3790.26	3509.93	3318.04	3070.26	3203.76	3597.69	3335.99	3445.79	3129.9	3068.96	2859.71	3432.31	3950.96	3330.58	3046.32	3785.19	3490.63	3276.49	2986.43	3171.64	2466.39	3112.48	2906.11	3052.4	2877.88	3132.35	3082.93	3186.98	3303.43	3080.8	3118.63	2715.36	3157.11
	2450.26	2446.89	2590.7	3340.32	2961.2	2457.54	2961.65	3524.81	2403.56	2954.04	2583.29	3162.53	2817.73	2705.54	3462.72	2939.35	3787.42	3509.8	3317.86	3071.09	3202.44	3595.41	3335.05	3443.44	3128.44	3066.86	2858.52	3430.48	3947.01	3329.1	3045.43	3781.68	3488.67	3275.26	2984.75	3169.87	2466.1	3111.24	2905.97	3053.22	2879.58	3132.07	3084.43	3185.95	3301.87	3079.97	3117.27	2715.54	3158.48
	2450.65	2447.24	2589.07	3336.65	2959.03	2457.27	2960.97	3523.28	2403.94	2953.39	2582.54	3161.34	2818.14	2704.91	3460.2	2936.73	3784.65	3509.73	3317.73	3071.96	3201.18	3593.19	3334.17	3441.13	3127.02	3064.79	2857.36	3428.73	3943.15	3327.66	3044.59	3778.22	3486.77	3274.08	2983.11	3168.14	2465.81	3110.06	2905.86	3054.07	2881.31	3131.82	3085.95	3184.97	3300.37	3079.17	3115.96	2715.75	3159.91
	2451.04	2447.61	2587.46	3333.03	2956.88	2457.02	2960.34	3521.8	2404.32	2952.78	2581.79	3160.19	2818.58	2704.31	3457.74	2934.14	3781.93	3509.73	3317.65	3072.87	3199.95	3591.02	3333.34	3438.88	3125.64	3062.77	2856.24	3427.03	3939.37	3326.28	3043.79	3774.82	3484.94	3272.97	2981.52	3166.45	2465.55	3108.92	2905.8	3054.97	2883.09	3131.61	3087.49	3184.04	3298.9	3078.43	3114.67	2715.97	3161.38
	2451.43	2448	2585.89	3329.46	2954.77	2456.8	2959.74	3520.36	2404.71	2952.22	2581.06	3159.07	2819.04	2703.74	3455.33	2931.59	3779.27	3509.78	3317.62	3073.82	3198.77	3588.89	3332.56	3436.68	3124.31	3060.78	2855.14	3425.4	3935.66	3324.95	3043.05	3771.48	3483.17	3271.91	2979.96	3164.81	2465.3	3107.82	2905.76	3055.91	2884.9	3131.44	3089.05	3183.14	3297.49	3077.73	3113.42	2716.21	3162.89
	2451.84	2448.4	2584.35	3325.92	2952.69	2456.6	2959.18	3518.98	2405.11	2951.7	2580.34	3157.99	2819.52	2703.19	3452.97	2929.07	3776.67	3509.9	3317.64	3074.82	3197.64	3586.82	3331.84	3434.52	3123.01	3058.84	2854.09	3423.84	3932.03	3323.67	3042.35	3768.19	3481.46	3270.9	2978.44	3163.2	2465.07	3106.78	2905.76	3056.88	2886.75	3131.3	3090.63	3182.29	3296.12	3077.07	3112.21	2716.46	3164.45
	2452.25	2448.82	2582.83	3322.44	2950.63	2456.42	2958.67	3517.65	2405.51	2951.23	2579.64	3156.95	2820.03	2702.67	3450.67	2926.58	3774.12	3510.08	3317.71	3075.85	3196.55	3584.8	3331.18	3432.42	3121.76	3056.94	2853.06	3422.34	3928.48	3322.44	3041.7	3764.95	3479.82	3269.95	2976.96	3161.63	2464.85	3105.78	2905.8	3057.9	2888.63	3131.19	3092.24	3181.49	3294.8	3076.45	3111.03	2716.74	3166.06
	2452.67	2449.26	2581.35	3318.99	2948.61	2456.26	2958.19	3516.37	2405.93	2950.8	2578.94	3155.95	2820.57	2702.17	3448.42	2924.12	3771.63	3510.32	3317.84	3076.93	3195.51	3582.83	3330.57	3430.37	3120.55	3055.08	2852.07	3420.9	3925.01	3321.26	3041.09	3761.78	3478.24	3269.06	2975.53	3160.1	2464.65	3104.82	2905.88	3058.96	2890.56	3131.12	3093.87	3180.73	3293.52	3075.88	3109.89	2717.03	3167.71
	2453.1	2449.71	2579.9	3315.59	2946.61	2456.13	2957.76	3515.14	2406.34	2950.41	2578.26	3154.98	2821.13	2701.7	3446.22	2921.7	3769.2	3510.63	3318.01	3078.05	3194.51	3580.91	3330.01	3428.37	3119.37	3053.26	2851.11	3419.53	3921.62	3320.13	3040.54	3758.65	3476.72	3268.23	2974.13	3158.62	2464.47	3103.91	2905.99	3060.06	2892.52	3131.09	3095.52	3180.01	3292.29	3075.36	3108.78	2717.34	3169.41
	2453.54	2450.18	2578.48	3312.24	2944.65	2456.02	2957.36	3513.96	2406.77	2950.07	2577.6	3154.05	2821.71	2701.26	3444.08	2919.31	3766.83	3510.99	3318.24	3079.21	3193.55	3579.04	3329.51	3426.41	3118.24	3051.48	2850.19	3418.22	3918.31	3319.06	3040.03	3755.59	3475.27	3267.45	2972.78	3157.17	2464.31	3103.05	2906.13	3061.2	2894.52	3131.09	3097.2	3179.34	3291.11	3074.88	3107.71	2717.67	3171.16
	2453.98	2450.67	2577.09	3308.93	2942.71	2455.93	2957	3512.83	2407.2	2949.77	2576.94	3153.16	2822.32	2700.84	3441.98	2916.95	3764.51	3511.42	3318.51	3080.42	3192.64	3577.22	3329.07	3424.51	3117.15	3049.74	2849.3	3416.97	3915.07	3318.03	3039.56	3752.58	3473.88	3266.73	2971.46	3155.76	2464.16	3102.24	2906.32	3062.38	2896.55	3131.12	3098.89	3178.72	3289.97	3074.44	3106.67	2718.01	3172.95
	2454.43	2451.18	2575.73	3305.66	2940.8	2455.86	2956.69	3511.75	2407.64	2949.52	2576.3	3152.31	2822.95	2700.45	3439.95	2914.63	3762.24	3511.92	3318.84	3081.66	3191.78	3575.45	3328.68	3422.66	3116.1	3048.04	2848.44	3415.79	3911.92	3317.06	3039.15	3749.63	3472.56	3266.06	2970.19	3154.4	2464.02	3101.47	2906.53	3063.6	2898.62	3131.19	3100.61	3178.13	3288.88	3074.05	3105.67	2718.38	3174.79
	2454.89	2451.7	2574.4	3302.44	2938.93	2455.81	2956.41	3510.72	2408.09	2949.31	2575.67	3151.5	2823.61	2700.09	3437.96	2912.34	3760.04	3512.47	3319.21	3082.95	3190.95	3573.73	3328.34	3420.86	3115.09	3046.38	2847.62	3414.68	3908.84	3316.13	3038.78	3746.73	3471.3	3265.45	2968.95	3153.07	2463.91	3100.74	2906.79	3064.86	2900.74	3131.29	3102.36	3177.59	3287.84	3073.7	3104.7	2718.76	3176.68
	2455.36	2452.24	2573.1	3299.26	2937.08	2455.79	2956.18	3509.73	2408.55	2949.15	2575.06	3150.72	2824.29	2699.75	3436.03	2910.08	3757.89	3513.09	3319.64	3084.28	3190.18	3572.06	3328.06	3419.1	3114.12	3044.76	2846.82	3413.62	3905.84	3315.26	3038.46	3743.89	3470.1	3264.9	2967.76	3151.78	2463.81	3100.07	2907.08	3066.17	2902.88	3131.43	3104.12	3177.1	3286.84	3073.4	3103.77	2719.16	3178.61
	2455.83	2452.79	2571.84	3296.12	2935.26	2455.79	2955.99	3508.8	2409.01	2949.02	2574.46	3149.98	2824.99	2699.44	3434.15	2907.86	3755.8	3513.76	3320.12	3085.65	3189.44	3570.44	3327.84	3417.4	3113.19	3043.18	2846.07	3412.63	3902.91	3314.44	3038.19	3741.11	3468.96	3264.4	2966.6	3150.53	2463.72	3099.44	2907.41	3067.51	2905.07	3131.61	3105.91	3176.65	3285.89	3073.14	3102.87	2719.58	3180.59
	2456.32	2453.37	2570.6	3293.03	2933.47	2455.81	2955.83	3507.92	2409.48	2948.95	2573.87	3149.28	2825.72	2699.15	3432.32	2905.67	3753.76	3514.5	3320.65	3087.06	3188.75	3568.87	3327.67	3415.74	3112.3	3041.65	2845.34	3411.7	3900.07	3313.66	3037.96	3738.38	3467.89	3263.96	2965.49	3149.33	2463.66	3098.85	2907.77	3068.89	2907.3	3131.82	3107.72	3176.24	3284.98	3072.93	3102.01	2720.02	3182.62
	2456.81	2453.96	2569.39	3289.98	2931.72	2455.85	2955.72	3507.09	2409.95	2948.92	2573.29	3148.62	2826.48	2698.89	3430.55	2903.51	3751.78	3515.31	3321.22	3088.51	3188.11	3567.35	3327.55	3414.14	3111.45	3040.15	2844.65	3410.84	3897.3	3312.94	3037.78	3735.71	3466.88	3263.57	2964.42	3148.16	2463.61	3098.31	2908.17	3070.32	2909.56	3132.06	3109.55	3175.88	3284.12	3072.76	3101.18	2720.47	3184.69
	2457.31	2454.56	2568.22	3286.97	2929.99	2455.92	2955.64	3506.31	2410.44	2948.93	2572.73	3147.99	2827.26	2698.66	3428.83	2901.38	3749.86	3516.17	3321.85	3090	3187.5	3565.88	3327.49	3412.58	3110.64	3038.69	2843.99	3410.03	3894.6	3312.26	3037.65	3733.1	3465.94	3263.24	2963.38	3147.03	2463.57	3097.82	2908.61	3071.78	2911.86	3132.35	3111.41	3175.56	3283.31	3072.63	3100.38	2720.94	3186.81
	2457.82	2455.18	2567.07	3284.01	2928.29	2456.01	2955.61	3505.57	2410.93	2948.98	2572.18	3147.4	2828.06	2698.45	3427.16	2899.29	3748	3517.09	3322.53	3091.53	3186.95	3564.46	3327.48	3411.07	3109.87	3037.27	2843.37	3409.29	3891.99	3311.64	3037.56	3730.55	3465.05	3262.97	2962.39	3145.94	2463.55	3097.37	2909.08	3073.29	2914.2	3132.66	3113.29	3175.28	3282.54	3072.55	3099.62	2721.43	3188.98
	2458.33	2455.82	2565.96	3281.09	2926.62	2456.12	2955.61	3504.89	2411.42	2949.08	2571.64	3146.85	2828.89	2698.27	3425.54	2897.23	3746.19	3518.08	3323.26	3093.11	3186.43	3563.09	3327.52	3409.61	3109.14	3035.89	2842.78	3408.61	3889.45	3311.06	3037.53	3728.05	3464.23	3262.75	2961.43	3144.88	2463.55	3096.97	2909.59	3074.84	2916.57	3133.02	3115.19	3175.05	3281.81	3072.52	3098.9	2721.94	3191.19
	2458.85	2456.48	2564.87	3278.22	2924.97	2456.25	2955.66	3504.25	2411.93	2949.23	2571.11	3146.34	2829.74	2698.11	3423.98	2895.2	3744.43	3519.13	3324.03	3094.72	3185.96	3561.77	3327.62	3408.2	3108.45	3034.56	2842.22	3407.99	3886.98	3310.54	3037.53	3725.61	3463.47	3262.59	2960.51	3143.87	2463.57	3096.61	2910.13	3076.43	2918.99	3133.4	3117.11	3174.86	3281.13	3072.53	3098.2	2722.47	3193.45
	2459.39	2457.15	2563.82	3275.38	2923.36	2456.4	2955.75	3503.66	2412.44	2949.41	2570.6	3145.87	2830.62	2697.99	3422.47	2893.2	3742.73	3520.24	3324.86	3096.38	3185.53	3560.5	3327.77	3406.84	3107.8	3033.26	2841.69	3407.44	3884.6	3310.06	3037.59	3723.23	3462.77	3262.48	2959.64	3142.9	2463.6	3096.3	2910.71	3078.06	2921.44	3133.83	3119.06	3174.72	3280.5	3072.58	3097.54	2723.01	3195.76
	2459.93	2457.84	2562.79	3272.59	2921.78	2456.58	2955.87	3503.13	2412.96	2949.64	2570.1	3145.43	2831.52	2697.88	3421	2891.24	3741.09	3521.41	3325.74	3098.07	3185.15	3559.28	3327.98	3405.53	3107.19	3032	2841.2	3406.94	3882.28	3309.63	3037.69	3720.9	3462.13	3262.43	2958.8	3141.96	2463.65	3096.03	2911.32	3079.72	2923.93	3134.29	3121.03	3174.62	3279.91	3072.68	3096.92	2723.58	3198.11
	2460.47	2458.54	2561.8	3269.84	2920.22	2456.77	2956.04	3502.64	2413.48	2949.92	2569.62	3145.03	2832.45	2697.81	3419.6	2889.31	3739.5	3522.64	3326.67	3099.81	3184.81	3558.11	3328.24	3404.26	3106.62	3030.78	2840.74	3406.5	3880.05	3309.25	3037.84	3718.64	3461.55	3262.43	2958	3141.07	2463.71	3095.81	2911.98	3081.43	2926.45	3134.78	3123.02	3174.56	3279.37	3072.82	3096.33	2724.16	3200.51
	2461.03	2459.26	2560.84	3267.14	2918.69	2456.99	2956.24	3502.2	2414.01	2950.24	2569.14	3144.67	2833.4	2697.76	3418.24	2887.41	3737.97	3523.93	3327.64	3101.59	3184.52	3556.99	3328.55	3403.04	3106.08	3029.6	2840.31	3406.13	3877.88	3308.91	3038.04	3716.43	3461.03	3262.49	2957.24	3140.21	2463.79	3095.64	2912.66	3083.18	2929.02	3135.31	3125.03	3174.54	3278.87	3073.01	3095.77	2724.76	3202.95
	2461.59	2459.99	2559.91	3264.47	2917.2	2457.23	2956.49	3501.81	2414.55	2950.6	2568.68	3144.34	2834.38	2697.73	3416.93	2885.54	3736.5	3525.28	3328.67	3103.4	3184.26	3555.91	3328.92	3401.87	3105.59	3028.46	2839.91	3405.81	3875.8	3308.63	3038.28	3714.27	3460.58	3262.6	2956.52	3139.4	2463.89	3095.51	2913.39	3084.98	2931.62	3135.87	3127.07	3174.57	3278.41	3073.24	3095.24	2725.38	3205.45
	2462.16	2460.75	2559	3261.85	2915.73	2457.5	2956.78	3501.46	2415.1	2951	2568.24	3144.05	2835.38	2697.73	3415.68	2883.71	3735.08	3526.69	3329.75	3105.26	3184.06	3554.89	3329.33	3400.75	3105.13	3027.36	2839.55	3405.56	3873.78	3308.39	3038.57	3712.18	3460.18	3262.77	2955.84	3138.62	2464	3095.42	2914.15	3086.81	2934.26	3136.48	3129.13	3174.64	3278.01	3073.52	3094.75	2726.02	3207.99
	2462.74	2461.51	2558.13	3259.28	2914.29	2457.78	2957.1	3501.17	2415.65	2951.45	2567.8	3143.8	2836.41	2697.76	3414.47	2881.9	3733.72	3528.16	3330.87	3107.16	3183.89	3553.92	3329.8	3399.68	3104.72	3026.3	2839.21	3405.36	3871.85	3308.2	3038.9	3710.14	3459.85	3262.99	2955.2	3137.88	2464.13	3095.38	2914.94	3088.68	2936.94	3137.11	3131.21	3174.75	3277.64	3073.84	3094.29	2726.67	3210.57
	2463.33	2462.3	2557.29	3256.74	2912.87	2458.09	2957.47	3500.92	2416.21	2951.94	2567.38	3143.59	2837.46	2697.81	3413.32	2880.13	3732.41	3529.69	3332.05	3109.1	3183.77	3552.99	3330.33	3398.65	3104.34	3025.27	2838.91	3405.23	3869.98	3308.06	3039.28	3708.16	3459.58	3263.27	2954.6	3137.18	2464.28	3095.39	2915.77	3090.59	2939.66	3137.78	3133.31	3174.91	3277.32	3074.2	3093.86	2727.35	3213.21
	2463.93	2463.1	2556.48	3254.25	2911.49	2458.41	2957.87	3500.72	2416.78	2952.47	2566.97	3143.41	2838.53	2697.89	3412.22	2878.39	3731.16	3531.29	3333.27	3111.08	3183.69	3552.12	3330.9	3397.67	3104	3024.29	2838.65	3405.15	3868.19	3307.97	3039.71	3706.24	3459.36	3263.6	2954.03	3136.51	2464.45	3095.44	2916.64	3092.55	2942.41	3138.49	3135.44	3175.11	3277.05	3074.61	3093.47	2728.04	3215.88
	2464.53	2463.91	2555.7	3251.79	2910.13	2458.76	2958.31	3500.57	2417.35	2953.05	2566.58	3143.28	2839.63	2698	3411.17	2876.69	3729.96	3532.94	3334.54	3113.09	3183.66	3551.29	3331.53	3396.74	3103.69	3023.34	2838.41	3405.13	3866.48	3307.92	3040.18	3704.38	3459.21	3263.99	2953.51	3135.89	2464.63	3095.53	2917.54	3094.54	2945.21	3139.24	3137.59	3175.35	3276.82	3075.06	3093.11	2728.75	3218.61
	2465.15	2464.74	2554.95	3249.38	2908.81	2459.13	2958.8	3500.47	2417.94	2953.67	2566.2	3143.18	2840.75	2698.13	3410.17	2875.01	3728.82	3534.65	3335.87	3115.15	3183.67	3550.52	3332.21	3395.86	3103.43	3022.44	2838.21	3405.17	3864.83	3307.93	3040.7	3702.58	3459.12	3264.43	2953.02	3135.31	2464.82	3095.67	2918.48	3096.57	2948.04	3140.02	3139.76	3175.63	3276.63	3075.56	3092.78	2729.49	3221.38
	2465.77	2465.59	2554.23	3247.01	2907.51	2459.53	2959.32	3500.41	2418.52	2954.33	2565.83	3143.11	2841.9	2698.29	3409.23	2873.37	3727.73	3536.43	3337.24	3117.25	3183.72	3549.79	3332.94	3395.02	3103.2	3021.57	2838.04	3405.27	3863.26	3307.98	3041.27	3700.83	3459.08	3264.93	2952.57	3134.76	2465.04	3095.85	2919.45	3098.65	2950.9	3140.83	3141.95	3175.96	3276.49	3076.1	3092.49	2730.24	3224.2
	2466.39	2466.45	2553.54	3244.69	2906.24	2459.94	2959.89	3500.41	2419.12	2955.03	2565.47	3143.09	2843.08	2698.47	3408.33	2871.76	3726.7	3538.26	3338.66	3119.39	3183.82	3549.11	3333.72	3394.23	3103.01	3020.74	2837.9	3405.43	3861.77	3308.07	3041.88	3699.14	3459.11	3265.48	2952.16	3134.25	2465.27	3096.08	2920.46	3100.76	2953.81	3141.68	3144.16	3176.33	3276.39	3076.69	3092.22	2731	3227.07
	2467.03	2467.33	2552.88	3242.4	2904.99	2460.37	2960.49	3500.45	2419.72	2955.78	2565.13	3143.1	2844.28	2698.68	3407.49	2870.18	3725.72	3540.15	3340.13	3121.57	3183.96	3548.48	3334.56	3393.48	3102.86	3019.95	2837.79	3405.65	3860.35	3308.22	3042.54	3697.51	3459.19	3266.09	2951.79	3133.78	2465.51	3096.35	2921.5	3102.92	2956.76	3142.57	3146.4	3176.74	3276.34	3077.32	3091.99	2731.79	3229.98
	2467.68	2468.22	2552.25	3240.16	2903.78	2460.83	2961.13	3500.54	2420.33	2956.57	2564.8	3143.15	2845.5	2698.91	3406.69	2868.63	3724.8	3542.1	3341.65	3123.78	3184.14	3547.9	3335.45	3392.79	3102.75	3019.2	2837.71	3405.92	3859	3308.41	3043.24	3695.94	3459.34	3266.75	2951.46	3133.35	2465.77	3096.67	2922.58	3105.11	2959.74	3143.49	3148.66	3177.2	3276.33	3077.99	3091.8	2732.6	3232.94
	2468.33	2469.12	2551.65	3237.96	2902.59	2461.31	2961.82	3500.67	2420.95	2957.4	2564.48	3143.23	2846.75	2699.17	3405.95	2867.11	3723.93	3544.11	3343.22	3126.04	3184.37	3547.37	3336.38	3392.14	3102.67	3018.49	2837.67	3406.25	3857.72	3308.64	3043.99	3694.43	3459.54	3267.47	2951.17	3132.96	2466.05	3097.03	2923.7	3107.35	2962.76	3144.45	3150.94	3177.7	3276.36	3078.71	3091.63	2733.43	3235.94
	2468.99	2470.05	2551.08	3235.8	2901.43	2461.81	2962.54	3500.86	2421.57	2958.28	2564.18	3143.35	2848.02	2699.46	3405.25	2865.62	3723.12	3546.18	3344.83	3128.34	3184.63	3546.89	3337.37	3391.54	3102.63	3017.81	2837.66	3406.64	3856.51	3308.93	3044.79	3692.98	3459.81	3268.24	2950.91	3132.6	2466.35	3097.44	2924.85	3109.63	2965.82	3145.44	3153.24	3178.24	3276.44	3079.48	3091.5	2734.27	3239
	2469.66	2470.99	2550.55	3233.68	2900.3	2462.33	2963.3	3501.09	2422.2	2959.2	2563.89	3143.52	2849.32	2699.77	3404.61	2864.17	3722.36	3548.31	3346.5	3130.67	3184.95	3546.46	3338.41	3390.98	3102.62	3017.18	2837.68	3407.09	3855.38	3309.26	3045.63	3691.59	3460.13	3269.06	2950.69	3132.29	2466.66	3097.89	2926.03	3111.95	2968.91	3146.48	3155.57	3178.82	3276.57	3080.29	3091.39	2735.14	3242.1
	2470.34	2471.94	2550.04	3231.6	2899.2	2462.87	2964.1	3501.37	2422.84	2960.16	2563.61	3143.71	2850.64	2700.11	3404.02	2862.75	3721.66	3550.5	3348.21	3133.05	3185.3	3546.07	3339.5	3390.47	3102.66	3016.58	2837.73	3407.59	3854.32	3309.63	3046.52	3690.25	3460.51	3269.94	2950.51	3132.01	2466.99	3098.38	2927.26	3114.3	2972.05	3147.54	3157.92	3179.44	3276.73	3081.14	3091.32	2736.02	3245.24
	2471.02	2472.91	2549.56	3229.56	2898.12	2463.44	2964.94	3501.7	2423.48	2961.16	2563.35	3143.95	2851.99	2700.48	3403.48	2861.35	3721.02	3552.75	3349.98	3135.46	3185.7	3545.74	3340.65	3390.01	3102.73	3016.02	2837.81	3408.15	3853.33	3310.05	3047.46	3688.98	3460.95	3270.88	2950.37	3131.77	2467.34	3098.92	2928.51	3116.7	2975.22	3148.64	3160.29	3180.11	3276.94	3082.03	3091.28	2736.92	3248.43
	2471.72	2473.89	2549.11	3227.57	2897.07	2464.02	2965.82	3502.07	2424.13	2962.21	2563.1	3144.22	2853.36	2700.87	3402.99	2859.99	3720.42	3555.06	3351.79	3137.92	3186.15	3545.45	3341.84	3389.59	3102.83	3015.5	2837.92	3408.77	3852.42	3310.52	3048.44	3687.76	3461.44	3271.86	2950.27	3131.57	2467.7	3099.51	2929.8	3119.14	2978.43	3149.78	3162.68	3180.82	3277.2	3082.98	3091.28	2737.84	3251.67
	2472.42	2474.89	2548.69	3225.61	2896.05	2464.63	2966.74	3502.49	2424.79	2963.29	2562.86	3144.53	2854.76	2701.28	3402.55	2858.66	3719.89	3557.43	3353.65	3140.41	3186.63	3545.21	3343.08	3389.22	3102.98	3015.02	2838.07	3409.44	3851.57	3311.04	3049.46	3686.61	3462	3272.91	2950.2	3131.41	2468.08	3100.13	2931.13	3121.62	2981.68	3150.96	3165.09	3181.57	3277.49	3083.96	3091.3	2738.78	3254.96
	2473.13	2475.9	2548.31	3223.7	2895.06	2465.25	2967.7	3502.96	2425.45	2964.42	2562.64	3144.88	2856.18	2701.72	3402.16	2857.36	3719.41	3559.85	3355.56	3142.94	3187.16	3545.02	3344.38	3388.89	3103.16	3014.58	2838.24	3410.17	3850.8	3311.6	3050.53	3685.51	3462.61	3274	2950.17	3131.28	2468.48	3100.8	2932.5	3124.14	2984.97	3152.17	3167.53	3182.36	3277.84	3084.99	3091.36	2739.75	3258.29
	2473.85	2476.93	2547.95	3221.83	2894.09	2465.9	2968.7	3503.47	2426.12	2965.6	2562.43	3145.26	2857.63	2702.19	3401.82	2856.1	3718.98	3562.34	3357.52	3145.52	3187.74	3544.88	3345.72	3388.61	3103.37	3014.17	2838.45	3410.95	3850.1	3312.21	3051.65	3684.48	3463.29	3275.15	2950.18	3131.2	2468.89	3101.52	2933.89	3126.7	2988.3	3153.42	3169.98	3183.2	3278.22	3086.07	3091.44	2740.73	3261.67
	2474.57	2477.97	2547.62	3220	2893.15	2466.57	2969.74	3504.04	2426.8	2966.81	2562.23	3145.69	2859.1	2702.68	3401.53	2854.86	3718.61	3564.88	3359.52	3148.13	3188.35	3544.79	3347.12	3388.38	3103.62	3013.8	2838.69	3411.8	3849.47	3312.86	3052.82	3683.5	3464.02	3276.36	2950.23	3131.15	2469.32	3102.28	2935.33	3129.3	2991.66	3154.7	3172.46	3184.07	3278.65	3087.19	3091.56	2741.73	3265.1
	2475.31	2479.03	2547.33	3218.2	2892.24	2467.26	2970.82	3504.65	2427.48	2968.07	2562.05	3146.14	2860.6	2703.2	3401.29	2853.66	3718.29	3567.48	3361.58	3150.78	3189.01	3544.75	3348.56	3388.19	3103.91	3013.47	2838.96	3412.69	3848.91	3313.56	3054.03	3682.58	3464.8	3277.62	2950.32	3131.14	2469.77	3103.08	2936.8	3131.94	2995.06	3156.02	3174.96	3184.99	3279.12	3088.35	3091.71	2742.75	3268.57
	2476.05	2480.1	2547.06	3216.45	2891.35	2467.98	2971.94	3505.3	2428.18	2969.37	2561.88	3146.64	2862.12	2703.75	3401.1	2852.48	3718.02	3570.14	3363.68	3153.47	3189.71	3544.75	3350.06	3388.05	3104.24	3013.18	2839.26	3413.65	3848.42	3314.3	3055.28	3681.73	3465.65	3278.93	2950.44	3131.17	2470.23	3103.93	2938.3	3134.63	2998.5	3157.38	3177.49	3185.95	3279.64	3089.56	3091.89	2743.78	3272.09
	2476.8	2481.19	2546.82	3214.74	2890.5	2468.71	2973.1	3506.01	2428.87	2970.71	2561.72	3147.18	2863.67	2704.32	3400.96	2851.34	3717.82	3572.86	3365.84	3156.2	3190.46	3544.81	3351.6	3387.96	3104.59	3012.92	2839.59	3414.65	3848	3315.09	3056.58	3680.93	3466.55	3280.3	2950.6	3131.24	2470.71	3104.82	2939.84	3137.35	3001.98	3158.77	3180.03	3186.96	3280.19	3090.81	3092.11	2744.84	3275.66
	2477.56	2482.29	2546.62	3213.07	2889.67	2469.47	2974.3	3506.76	2429.58	2972.09	2561.57	3147.75	2865.24	2704.92	3400.87	2850.23	3717.66	3575.64	3368.04	3158.96	3191.25	3544.91	3353.2	3387.91	3104.99	3012.71	2839.96	3415.72	3847.66	3315.92	3057.93	3680.2	3467.51	3281.72	2950.8	3131.34	2471.21	3105.76	2941.42	3140.11	3005.5	3160.2	3182.6	3188	3280.8	3092.11	3092.35	2745.92	3279.27
	2478.33	2483.4	2546.44	3211.45	2888.86	2470.24	2975.54	3507.55	2430.29	2973.52	2561.44	3148.36	2866.84	2705.54	3400.83	2849.15	3717.56	3578.48	3370.29	3161.77	3192.08	3545.06	3354.84	3387.9	3105.42	3012.53	2840.35	3416.83	3847.38	3316.8	3059.32	3679.52	3468.53	3283.2	2951.03	3131.48	2471.72	3106.74	2943.03	3142.92	3009.06	3161.67	3185.19	3189.09	3281.44	3093.45	3092.62	2747.02	3282.93
	2479.1	2484.53	2546.3	3209.86	2888.09	2471.04	2976.81	3508.4	2431.01	2974.98	2561.32	3149	2868.46	2706.19	3400.84	2848.1	3717.52	3581.38	3372.59	3164.61	3192.96	3545.27	3356.54	3387.94	3105.89	3012.39	2840.78	3418.01	3847.17	3317.73	3060.76	3678.91	3469.61	3284.73	2951.31	3131.66	2472.25	3107.76	2944.67	3145.76	3012.65	3163.17	3187.8	3190.22	3282.13	3094.84	3092.93	2748.14	3286.64
	2479.89	2485.68	2546.18	3208.31	2887.34	2471.86	2978.13	3509.29	2431.74	2976.49	2561.22	3149.69	2870.11	2706.86	3400.9	2847.08	3717.53	3584.33	3374.93	3167.5	3193.88	3545.51	3358.28	3388.03	3106.39	3012.29	2841.23	3419.23	3847.04	3318.7	3062.25	3678.35	3470.74	3286.31	2951.62	3131.88	2472.8	3108.83	2946.35	3148.65	3016.28	3164.71	3190.43	3191.39	3282.86	3096.27	3093.26	2749.28	3290.4
	2480.68	2486.83	2546.1	3206.8	2886.62	2472.69	2979.49	3510.23	2432.47	2978.04	2561.13	3150.41	2871.79	2707.56	3401.01	2846.09	3717.59	3587.34	3377.33	3170.42	3194.84	3545.81	3360.08	3388.16	3106.92	3012.22	2841.72	3420.52	3846.98	3319.71	3063.78	3677.86	3471.93	3287.95	2951.97	3132.14	2473.36	3109.94	2948.07	3151.57	3019.96	3166.29	3193.08	3192.6	3283.64	3097.75	3093.63	2750.44	3294.2
	2481.48	2488.01	2546.04	3205.33	2885.92	2473.56	2980.89	3511.21	2433.21	2979.64	2561.05	3151.17	2873.48	2708.29	3401.17	2845.13	3717.71	3590.42	3379.77	3173.38	3195.85	3546.16	3361.92	3388.34	3107.49	3012.19	2842.24	3421.85	3846.98	3320.77	3065.35	3677.43	3473.18	3289.65	2952.36	3132.43	2473.94	3111.09	2949.82	3154.54	3023.67	3167.9	3195.76	3193.85	3284.45	3099.27	3094.02	2751.61	3298.05
	2482.29	2489.19	2546.02	3203.91	2885.25	2474.44	2982.32	3512.24	2433.95	2981.27	2560.99	3151.96	2875.21	2709.04	3401.38	2844.2	3717.89	3593.55	3382.27	3176.38	3196.9	3546.56	3363.82	3388.56	3108.1	3012.2	2842.79	3423.24	3847.06	3321.87	3066.98	3677.06	3474.48	3291.39	2952.78	3132.77	2474.54	3112.29	2951.61	3157.55	3027.42	3169.55	3198.46	3195.15	3285.31	3100.84	3094.45	2752.81	3301.95
	2483.1	2490.39	2546.03	3202.52	2884.61	2475.34	2983.8	3513.32	2434.71	2982.95	2560.94	3152.8	2876.96	2709.82	3401.64	2843.31	3718.12	3596.73	3384.81	3179.42	3197.99	3547	3365.76	3388.83	3108.74	3012.25	2843.37	3424.69	3847.2	3323.02	3068.65	3676.76	3475.85	3293.19	2953.24	3133.14	2475.15	3113.53	2953.43	3160.59	3031.2	3171.24	3201.17	3196.49	3286.22	3102.45	3094.91	2754.03	3305.89
	2483.93	2491.61	2546.06	3201.17	2884	2476.26	2985.32	3514.44	2435.46	2984.67	2560.9	3153.67	2878.73	2710.62	3401.95	2842.44	3718.4	3599.98	3387.4	3182.5	3199.13	3547.49	3367.75	3389.15	3109.42	3012.34	2843.98	3426.19	3847.42	3324.22	3070.36	3676.51	3477.26	3295.05	2953.74	3133.55	2475.79	3114.82	2955.29	3163.68	3035.03	3172.96	3203.92	3197.87	3287.16	3104.11	3095.39	2755.27	3309.89
	2484.76	2492.84	2546.13	3199.87	2883.41	2477.21	2986.87	3515.61	2436.23	2986.43	2560.88	3154.58	2880.53	2711.45	3402.31	2841.6	3718.74	3603.29	3390.03	3185.62	3200.31	3548.03	3369.79	3389.51	3110.13	3012.46	2844.62	3427.74	3847.7	3325.45	3072.12	3676.33	3478.74	3296.96	2954.27	3133.99	2476.43	3116.15	2957.18	3166.81	3038.9	3174.72	3206.68	3199.29	3288.15	3105.81	3095.91	2756.53	3313.92
	2485.61	2494.08	2546.23	3198.6	2882.84	2478.17	2988.47	3516.83	2437	2988.23	2560.87	3155.52	2882.36	2712.31	3402.72	2840.8	3719.13	3606.65	3392.72	3188.77	3201.53	3548.62	3371.88	3389.91	3110.87	3012.62	2845.29	3429.34	3848.06	3326.74	3073.93	3676.21	3480.27	3298.92	2954.85	3134.48	2477.1	3117.52	2959.11	3169.98	3042.8	3176.52	3209.46	3200.75	3289.19	3107.56	3096.46	2757.81	3318.01
	2486.46	2495.34	2546.36	3197.37	2882.31	2479.16	2990.1	3518.09	2437.78	2990.08	2560.87	3156.51	2884.21	2713.19	3403.18	2840.02	3719.58	3610.07	3395.45	3191.96	3202.8	3549.26	3374.02	3390.36	3111.65	3012.82	2845.99	3431	3848.48	3328.06	3075.78	3676.15	3481.86	3300.94	2955.46	3135	2477.78	3118.94	2961.07	3173.19	3046.74	3178.36	3212.27	3202.25	3290.26	3109.35	3097.03	2759.11	3322.15
	2487.31	2496.61	2546.51	3196.19	2881.8	2480.16	2991.78	3519.4	2438.57	2991.96	2560.89	3157.53	2886.09	2714.09	3403.69	2839.28	3720.08	3613.55	3398.24	3195.2	3204.11	3549.95	3376.21	3390.85	3112.47	3013.05	2846.72	3432.71	3848.98	3329.43	3077.67	3676.15	3483.5	3303.02	2956.11	3135.56	2478.48	3120.4	2963.07	3176.44	3050.73	3180.23	3215.09	3203.8	3291.38	3111.19	3097.64	2760.43	3326.33
	2488.18	2497.89	2546.7	3195.04	2881.32	2481.19	2993.5	3520.76	2439.36	2993.89	2560.92	3158.59	2887.99	2715.03	3404.25	2838.57	3720.64	3617.09	3401.07	3198.47	3205.46	3550.69	3378.44	3391.39	3113.31	3013.32	2847.48	3434.48	3849.54	3330.85	3079.62	3676.22	3485.2	3305.14	2956.79	3136.16	2479.2	3121.9	2965.11	3179.74	3054.75	3182.14	3217.94	3205.39	3292.54	3113.07	3098.28	2761.77	3330.56
	2489.06	2499.19	2546.92	3193.93	2880.86	2482.24	2995.25	3522.16	2440.16	2995.86	2560.96	3159.68	2889.92	2715.99	3404.86	2837.88	3721.25	3620.68	3403.95	3201.78	3206.86	3551.47	3380.73	3391.97	3114.2	3013.63	2848.28	3436.3	3850.18	3332.31	3081.61	3676.35	3486.96	3307.32	2957.51	3136.8	2479.93	3123.45	2967.18	3183.07	3058.81	3184.09	3220.81	3207.02	3293.75	3115	3098.94	2763.13	3334.83
	2489.94	2500.5	2547.17	3192.87	2880.43	2483.31	2997.05	3523.61	2440.97	2997.87	2561.02	3160.82	2891.87	2716.97	3405.52	2837.23	3721.92	3624.34	3406.88	3205.12	3208.3	3552.31	3383.06	3392.6	3115.11	3013.98	2849.1	3438.17	3850.88	3333.81	3083.64	3676.54	3488.77	3309.56	2958.27	3137.47	2480.68	3125.04	2969.28	3186.44	3062.91	3186.07	3223.7	3208.69	3294.99	3116.97	3099.64	2764.51	3339.16
	2490.83	2501.82	2547.45	3191.84	2880.03	2484.4	2998.88	3525.11	2441.78	2999.93	2561.09	3161.99	2893.85	2717.98	3406.23	2836.61	3722.64	3628.05	3409.86	3208.51	3209.78	3553.19	3385.44	3393.27	3116.06	3014.37	2849.96	3440.09	3851.65	3335.36	3085.72	3676.79	3490.64	3311.85	2959.07	3138.19	2481.45	3126.68	2971.42	3189.86	3067.05	3188.09	3226.62	3210.4	3296.28	3118.99	3100.36	2765.92	3343.53
	2491.73	2503.16	2547.76	3190.85	2879.65	2485.51	3000.76	3526.65	2442.6	3002.02	2561.17	3163.2	2895.85	2719.02	3406.99	2836.02	3723.41	3631.82	3412.88	3211.93	3211.31	3554.12	3387.88	3393.99	3117.04	3014.79	2850.84	3442.07	3852.49	3336.95	3087.85	3677.11	3492.57	3314.2	2959.9	3138.94	2482.23	3128.36	2973.6	3193.32	3071.22	3190.15	3229.55	3212.15	3297.62	3121.06	3101.12	2767.34	3347.95
	2492.64	2504.51	2548.11	3189.9	2879.3	2486.65	3002.68	3528.24	2443.43	3004.16	2561.27	3164.45	2897.88	2720.08	3407.79	2835.46	3724.24	3635.65	3415.96	3215.39	3212.89	3555.11	3390.36	3394.75	3118.06	3015.25	2851.75	3444.1	3853.4	3338.58	3090.03	3677.49	3494.55	3316.59	2960.77	3139.73	2483.03	3130.08	2975.81	3196.81	3075.44	3192.25	3232.51	3213.95	3298.99	3123.17	3101.9	2768.79	3352.42
	2493.56	2505.88	2548.48	3189	2878.98	2487.8	3004.63	3529.87	2444.26	3006.34	2561.39	3165.74	2899.94	2721.17	3408.65	2834.93	3725.13	3639.54	3419.08	3218.89	3214.5	3556.14	3392.88	3395.56	3119.11	3015.74	2852.7	3446.18	3854.38	3340.26	3092.25	3677.94	3496.59	3319.05	2961.68	3140.56	2483.85	3131.85	2978.06	3200.35	3079.7	3194.39	3235.48	3215.79	3300.41	3125.32	3102.72	2770.25	3356.94
	2494.48	2507.25	2548.88	3188.13	2878.68	2488.97	3006.63	3531.55	2445.1	3008.56	2561.51	3167.06	2902.02	2722.28	3409.56	2834.43	3726.07	3643.48	3422.25	3222.43	3216.16	3557.21	3395.46	3396.41	3120.2	3016.28	2853.68	3448.31	3855.43	3341.98	3094.51	3678.45	3498.68	3321.56	2962.63	3141.42	2484.69	3133.66	2980.34	3203.93	3083.99	3196.56	3238.48	3217.67	3301.87	3127.52	3103.56	2771.74	3361.5
	2495.42	2508.65	2549.31	3187.3	2878.41	2490.17	3008.67	3533.28	2445.95	3010.83	2561.65	3168.42	2904.13	2723.42	3410.52	2833.96	3727.07	3647.48	3425.47	3226.01	3217.87	3558.34	3398.08	3397.31	3121.32	3016.85	2854.68	3450.49	3856.55	3343.75	3096.82	3679.03	3500.83	3324.12	2963.61	3142.32	2485.54	3135.51	2982.66	3207.55	3088.33	3198.77	3241.5	3219.59	3303.37	3129.77	3104.43	2773.25	3366.11
	2496.36	2510.05	2549.78	3186.51	2878.16	2491.38	3010.75	3535.05	2446.8	3013.13	2561.8	3169.82	2906.26	2724.59	3411.52	2833.52	3728.12	3651.55	3428.74	3229.62	3219.61	3559.52	3400.76	3398.25	3122.47	3017.46	2855.72	3452.73	3857.74	3345.55	3099.18	3679.67	3503.04	3326.74	2964.63	3143.27	2486.41	3137.41	2985.01	3211.22	3092.7	3201.02	3244.54	3221.55	3304.92	3132.06	3105.34	2774.78	3370.77
	2497.31	2511.47	2550.27	3185.76	2877.94	2492.62	3012.86	3536.87	2447.66	3015.48	2561.97	3171.26	2908.42	2725.78	3412.58	2833.11	3729.22	3655.67	3432.06	3233.28	3221.41	3560.75	3403.48	3399.24	3123.65	3018.1	2856.78	3455.02	3858.99	3347.41	3101.59	3680.37	3505.3	3329.41	2965.68	3144.25	2487.3	3139.35	2987.4	3214.92	3097.12	3203.31	3247.6	3223.55	3306.51	3134.4	3106.27	2776.33	3375.48
	2498.27	2512.9	2550.8	3185.05	2877.75	2493.88	3015.02	3538.74	2448.53	3017.87	2562.15	3172.74	2910.61	2727	3413.69	2832.73	3730.38	3659.84	3435.42	3236.97	3223.24	3562.02	3406.25	3400.27	3124.87	3018.79	2857.88	3457.36	3860.32	3349.3	3104.04	3681.14	3507.62	3332.14	2966.78	3145.26	2488.2	3141.34	2989.82	3218.66	3101.57	3205.64	3250.69	3225.6	3308.14	3136.79	3107.23	2777.9	3380.24
	2499.24	2514.34	2551.36	3184.38	2877.58	2495.16	3017.22	3540.65	2449.4	3020.3	2562.35	3174.25	2912.82	2728.25	3414.85	2832.38	3731.6	3664.08	3438.83	3240.7	3225.12	3563.35	3409.06	3401.34	3126.12	3019.51	2859.01	3459.75	3861.71	3351.24	3106.53	3681.97	3509.99	3334.92	2967.91	3146.32	2489.13	3143.37	2992.28	3222.45	3106.07	3208	3253.79	3227.69	3309.81	3139.22	3108.22	2779.49	3385.04
	2500.21	2515.8	2551.94	3183.75	2877.44	2496.45	3019.46	3542.61	2450.28	3022.77	2562.56	3175.8	2915.05	2729.52	3416.05	2832.06	3732.87	3668.37	3442.3	3244.47	3227.05	3564.72	3411.93	3402.46	3127.4	3020.26	2860.16	3462.19	3863.18	3353.22	3109.08	3682.87	3512.42	3337.76	2969.08	3147.41	2490.07	3145.44	2994.77	3226.28	3110.6	3210.4	3256.92	3229.82	3311.53	3141.7	3109.23	2781.1	3389.9
	2501.2	2517.27	2552.56	3183.16	2877.32	2497.77	3021.74	3544.62	2451.17	3025.28	2562.78	3177.39	2917.32	2730.82	3417.31	2831.77	3734.19	3672.72	3445.81	3248.27	3229.01	3566.14	3414.84	3403.62	3128.72	3021.06	2861.35	3464.68	3864.71	3355.25	3111.67	3683.83	3514.9	3340.65	2970.28	3148.55	2491.02	3147.55	2997.31	3230.15	3115.17	3212.84	3260.07	3231.99	3313.29	3144.22	3110.28	2782.74	3394.8
	2502.19	2518.75	2553.21	3182.61	2877.23	2499.11	3024.06	3546.67	2452.06	3027.84	2563.01	3179.02	2919.61	2732.14	3418.61	2831.51	3735.58	3677.13	3449.37	3252.11	3231.03	3567.61	3417.8	3404.83	3130.07	3021.89	2862.57	3467.23	3866.31	3357.32	3114.3	3684.86	3517.44	3343.59	2971.52	3149.72	2492	3149.71	2999.87	3234.06	3119.78	3215.32	3263.24	3234.2	3315.09	3146.79	3111.35	2784.4	3399.75
	2503.19	2520.24	2553.89	3182.09	2877.17	2500.48	3026.42	3548.76	2452.96	3030.43	2563.26	3180.69	2921.92	2733.49	3419.97	2831.29	3737.01	3681.6	3452.98	3256	3233.08	3569.13	3420.81	3406.08	3131.45	3022.76	2863.81	3469.82	3867.98	3359.43	3116.98	3685.96	3520.04	3346.59	2972.8	3150.92	2492.99	3151.92	3002.47	3238.01	3124.43	3217.84	3266.43	3236.45	3316.93	3149.41	3112.46	2786.08	3404.75
	2504.2	2521.75	2554.6	3181.62	2877.13	2501.86	3028.82	3550.91	2453.87	3033.07	2563.53	3182.39	2924.26	2734.86	3421.38	2831.09	3738.5	3686.13	3456.63	3259.92	3235.18	3570.7	3423.87	3407.38	3132.86	3023.66	2865.09	3472.47	3869.71	3361.58	3119.71	3687.11	3522.69	3349.65	2974.11	3152.17	2493.99	3154.17	3005.11	3242	3129.12	3220.39	3269.64	3238.75	3318.82	3152.07	3113.59	2787.78	3409.79
	2505.22	2523.27	2555.34	3181.18	2877.12	2503.26	3031.26	3553.1	2454.78	3035.75	2563.8	3184.13	2926.63	2736.26	3422.83	2830.92	3740.04	3690.71	3460.33	3263.88	3237.33	3572.32	3426.97	3408.72	3134.31	3024.6	2866.4	3475.17	3871.52	3363.78	3122.48	3688.34	3525.39	3352.76	2975.46	3153.45	2495.02	3156.46	3007.78	3246.03	3133.85	3222.99	3272.87	3241.08	3320.74	3154.78	3114.75	2789.5	3414.89
	2506.25	2524.8	2556.11	3180.79	2877.13	2504.68	3033.74	3555.33	2455.7	3038.47	2564.09	3185.91	2929.03	2737.69	3424.34	2830.78	3741.64	3695.35	3464.09	3267.87	3239.51	3573.99	3430.13	3410.1	3135.79	3025.58	2867.73	3477.91	3873.39	3366.02	3125.3	3689.62	3528.15	3355.93	2976.85	3154.77	2496.06	3158.79	3010.49	3250.11	3138.62	3225.62	3276.12	3243.46	3322.71	3157.53	3115.94	2791.24	3420.03
	2507.29	2526.35	2556.91	3180.43	2877.17	2506.13	3036.26	3557.61	2456.63	3041.23	2564.4	3187.73	2931.45	2739.14	3425.89	2830.67	3743.29	3700.05	3467.89	3271.91	3241.74	3575.7	3433.33	3411.53	3137.3	3026.6	2869.1	3480.71	3875.33	3368.3	3128.17	3690.97	3530.97	3359.15	2978.28	3156.13	2497.12	3161.17	3013.23	3254.23	3143.43	3228.29	3279.4	3245.88	3324.73	3160.33	3117.15	2793.01	3425.22
	2508.33	2527.91	2557.74	3180.11	2877.23	2507.59	3038.81	3559.94	2457.56	3044.04	2564.72	3189.58	2933.89	2740.62	3427.49	2830.59	3745	3704.81	3471.73	3275.98	3244.02	3577.46	3436.58	3413	3138.84	3027.65	2870.49	3483.56	3877.34	3370.63	3131.08	3692.39	3533.84	3362.42	2979.74	3157.53	2498.19	3163.59	3016.01	3258.38	3148.27	3231	3282.69	3248.34	3326.78	3163.18	3118.4	2794.8	3430.45
	2509.38	2529.48	2558.6	3179.83	2877.32	2509.07	3041.41	3562.31	2458.5	3046.88	2565.05	3191.47	2936.37	2742.12	3429.15	2830.55	3746.76	3709.62	3475.63	3280.09	3246.34	3579.28	3439.87	3414.52	3140.41	3028.73	2871.92	3486.46	3879.42	3373	3134.03	3693.87	3536.77	3365.75	2981.24	3158.96	2499.28	3166.05	3018.82	3262.58	3153.16	3233.74	3286.01	3250.84	3328.87	3166.07	3119.67	2796.61	3435.74
	2510.44	2531.06	2559.5	3179.59	2877.44	2510.58	3044.05	3564.73	2459.45	3049.77	2565.39	3193.4	2938.87	2743.65	3430.85	2830.53	3748.58	3714.49	3479.57	3284.24	3248.7	3581.14	3443.22	3416.07	3142.02	3029.86	2873.37	3489.4	3881.56	3375.41	3137.04	3695.41	3539.75	3369.14	2982.77	3160.43	2500.39	3168.56	3021.67	3266.82	3158.08	3236.53	3289.34	3253.38	3331.01	3169.01	3120.97	2798.44	3441.07
	2511.51	2532.66	2560.42	3179.39	2877.58	2512.1	3046.73	3567.19	2460.4	3052.69	2565.75	3195.37	2941.39	2745.21	3432.6	2830.54	3750.45	3719.42	3483.56	3288.43	3251.11	3583.05	3446.61	3417.68	3143.66	3031.02	2874.86	3492.4	3883.77	3377.87	3140.08	3697.02	3542.78	3372.58	2984.34	3161.94	2501.51	3171.11	3024.55	3271.1	3163.04	3239.35	3292.7	3255.97	3333.19	3172	3122.3	2800.29	3446.45
	2512.59	2534.27	2561.37	3179.23	2877.74	2513.65	3049.45	3569.7	2461.36	3055.66	2566.13	3197.37	2943.95	2746.79	3434.41	2830.58	3752.37	3724.41	3487.6	3292.66	3253.56	3585	3450.06	3419.32	3145.33	3032.21	2876.37	3495.45	3886.05	3380.36	3143.18	3698.69	3545.88	3376.07	2985.95	3163.48	2502.65	3173.7	3027.47	3275.43	3168.04	3242.21	3296.08	3258.59	3335.41	3175.03	3123.66	2802.17	3451.88
	2513.68	2535.89	2562.36	3179.11	2877.93	2515.22	3052.2	3572.26	2462.32	3058.67	2566.51	3199.41	2946.53	2748.4	3436.26	2830.65	3754.35	3729.46	3491.69	3296.92	3256.05	3587.01	3453.55	3421.02	3147.03	3033.44	2877.91	3498.54	3888.4	3382.9	3146.31	3700.43	3549.02	3379.62	2987.59	3165.07	2503.81	3176.34	3030.42	3279.79	3173.07	3245.11	3299.48	3261.26	3337.67	3178.11	3125.04	2804.07	3457.35
	2514.78	2537.52	2563.37	3179.02	2878.15	2516.8	3055	3574.86	2463.3	3061.72	2566.91	3201.49	2949.13	2750.03	3438.16	2830.75	3756.38	3734.56	3495.82	3301.23	3258.59	3589.06	3457.08	3422.75	3148.76	3034.71	2879.49	3501.69	3890.81	3385.49	3149.5	3702.23	3552.22	3383.23	2989.27	3166.69	2504.99	3179.02	3033.41	3284.2	3178.15	3248.05	3302.9	3263.96	3339.97	3181.24	3126.45	2805.99	3462.88
	2515.88	2539.16	2564.41	3178.98	2878.39	2518.41	3057.84	3577.51	2464.28	3064.81	2567.33	3203.61	2951.77	2751.69	3440.11	2830.88	3758.46	3739.72	3500	3305.57	3261.18	3591.16	3460.67	3424.53	3150.53	3036.01	2881.09	3504.88	3893.3	3388.11	3152.73	3704.09	3555.48	3386.89	2990.99	3168.34	2506.18	3181.74	3036.44	3288.65	3183.26	3251.03	3306.34	3266.71	3342.32	3184.41	3127.89	2807.93	3468.44
	2517	2540.82	2565.49	3178.97	2878.66	2520.04	3060.71	3580.2	2465.26	3067.94	2567.76	3205.76	2954.43	2753.37	3442.11	2831.03	3760.6	3744.94	3504.23	3309.95	3263.8	3593.31	3464.3	3426.35	3152.32	3037.35	2882.72	3508.13	3895.84	3390.78	3156	3706.02	3558.79	3390.6	2992.74	3170.04	2507.38	3184.51	3039.49	3293.13	3188.41	3254.04	3309.8	3269.5	3344.7	3187.63	3129.35	2809.9	3474.06
	2518.12	2542.49	2566.59	3179	2878.95	2521.69	3063.63	3582.94	2466.25	3071.11	2568.2	3207.95	2957.11	2755.09	3444.17	2831.22	3762.79	3750.22	3508.51	3314.37	3266.47	3595.51	3467.99	3428.21	3154.15	3038.72	2884.38	3511.42	3898.46	3393.49	3159.32	3708.02	3562.15	3394.37	2994.53	3171.77	2508.61	3187.32	3042.59	3297.66	3193.6	3257.1	3313.28	3272.33	3347.13	3190.89	3130.85	2811.89	3479.73
	2519.25	2544.17	2567.73	3179.07	2879.27	2523.36	3066.58	3585.72	2467.25	3074.32	2568.65	3210.18	2959.82	2756.82	3446.27	2831.44	3765.04	3755.56	3512.83	3318.83	3269.19	3597.76	3471.72	3430.12	3156	3040.13	2886.07	3514.76	3901.15	3396.25	3162.69	3710.07	3565.57	3398.2	2996.35	3173.54	2509.85	3190.17	3045.72	3302.24	3198.83	3260.19	3316.78	3275.2	3349.6	3194.2	3132.37	2813.9	3485.44
	2520.39	2545.87	2568.89	3179.18	2879.62	2525.04	3069.57	3588.55	2468.26	3077.57	2569.12	3212.44	2962.57	2758.58	3448.42	2831.69	3767.34	3760.95	3517.2	3323.33	3271.94	3600.05	3475.5	3432.07	3157.89	3041.58	2887.78	3518.16	3903.9	3399.04	3166.1	3712.2	3569.04	3402.08	2998.22	3175.34	2511.1	3193.07	3048.88	3306.85	3204.09	3263.32	3320.3	3278.11	3352.11	3197.56	3133.92	2815.93	3491.2
	2521.54	2547.57	2570.08	3179.33	2879.98	2526.75	3072.6	3591.43	2469.27	3080.87	2569.61	3214.74	2965.33	2760.37	3450.62	2831.96	3769.69	3766.4	3521.62	3327.86	3274.75	3602.4	3479.32	3434.07	3159.81	3043.06	2889.53	3521.6	3906.71	3401.88	3169.56	3714.38	3572.57	3406.01	3000.11	3177.19	2512.37	3196.01	3052.08	3311.5	3209.39	3266.49	3323.84	3281.06	3354.66	3200.97	3135.49	2817.99	3497
	2522.7	2549.29	2571.31	3179.51	2880.38	2528.48	3075.67	3594.35	2470.29	3084.2	2570.1	3217.08	2968.13	2762.19	3452.87	2832.27	3772.1	3771.91	3526.08	3332.44	3277.59	3604.79	3483.2	3436.11	3161.76	3044.58	2891.31	3525.08	3909.6	3404.76	3173.06	3716.63	3576.16	3410	3002.05	3179.07	2513.66	3198.99	3055.32	3316.2	3214.73	3269.69	3327.4	3284.06	3357.25	3204.42	3137.09	2820.07	3502.85
	2523.86	2551.02	2572.56	3179.74	2880.8	2530.23	3078.78	3597.32	2471.32	3087.57	2570.61	3219.46	2970.95	2764.03	3455.17	2832.6	3774.56	3777.47	3530.59	3337.05	3280.48	3607.23	3487.12	3438.19	3163.74	3046.13	2893.11	3528.62	3912.55	3407.69	3176.61	3718.95	3579.79	3414.05	3004.02	3180.98	2514.97	3202.01	3058.59	3320.94	3220.1	3272.94	3330.99	3287.09	3359.88	3207.92	3138.72	2822.17	3508.75
	2525.04	2552.76	2573.85	3180	2881.24	2532	3081.93	3600.33	2472.35	3090.99	2571.14	3221.87	2973.8	2765.89	3457.52	2832.97	3777.07	3783.1	3535.15	3341.7	3283.42	3609.71	3491.1	3440.31	3165.75	3047.72	2894.95	3532.21	3915.57	3410.65	3180.2	3721.32	3583.48	3418.15	3006.02	3182.93	2516.29	3205.08	3061.89	3325.72	3225.52	3276.22	3334.59	3290.17	3362.55	3211.46	3140.38	2824.29	3514.7
	2526.22	2554.52	2575.16	3180.3	2881.71	2533.79	3085.12	3603.39	2473.39	3094.44	2571.67	3224.32	2976.67	2767.78	3459.92	2833.36	3779.64	3788.78	3539.76	3346.39	3286.39	3612.25	3495.12	3442.48	3167.79	3049.34	2896.81	3535.84	3918.66	3413.66	3183.84	3723.77	3587.23	3422.31	3008.06	3184.93	2517.62	3208.19	3065.23	3330.54	3230.97	3279.55	3338.21	3293.28	3365.26	3215.06	3142.06	2826.44	3520.69
	2527.42	2556.28	2576.51	3180.64	2882.2	2535.6	3088.35	3606.49	2474.43	3097.93	2572.22	3226.8	2979.57	2769.7	3462.36	2833.79	3782.26	3794.52	3544.41	3351.12	3289.41	3614.83	3499.19	3444.7	3169.86	3051	2898.7	3539.52	3921.81	3416.71	3187.52	3726.27	3591.03	3426.52	3010.14	3186.95	2518.98	3211.34	3068.61	3335.4	3236.45	3282.91	3341.86	3296.44	3368.02	3218.7	3143.77	2828.61	3526.73
	2528.62	2558.06	2577.88	3181.02	2882.72	2537.43	3091.61	3609.64	2475.48	3101.47	2572.79	3229.33	2982.5	2771.64	3464.86	2834.24	3784.93	3800.31	3549.11	3355.89	3292.48	3617.46	3503.31	3446.95	3171.96	3052.69	2900.62	3543.25	3925.03	3419.81	3191.25	3728.84	3594.88	3430.79	3012.26	3189.02	2520.34	3214.54	3072.02	3340.3	3241.98	3286.31	3345.52	3299.64	3370.81	3222.38	3145.5	2830.8	3532.82
	2529.83	2559.85	2579.29	3181.43	2883.27	2539.28	3094.92	3612.83	2476.54	3105.04	2573.37	3231.88	2985.46	2773.61	3467.41	2834.72	3787.66	3806.17	3553.85	3360.7	3295.59	3620.14	3507.47	3449.25	3174.09	3054.42	2902.57	3547.03	3928.31	3422.94	3195.02	3731.48	3598.79	3435.11	3014.41	3191.12	2521.73	3217.78	3075.46	3345.25	3247.54	3289.74	3349.2	3302.88	3373.65	3226.12	3147.26	2833.02	3538.96
	2531.05	2561.65	2580.72	3181.89	2883.83	2541.15	3098.26	3616.07	2477.61	3108.66	2573.96	3234.48	2988.45	2775.6	3470.01	2835.23	3790.44	3812.08	3558.64	3365.54	3298.74	3622.87	3511.69	3451.59	3176.25	3056.18	2904.55	3550.86	3931.67	3426.12	3198.84	3734.18	3602.76	3439.49	3016.59	3193.25	2523.13	3221.06	3078.94	3350.23	3253.13	3293.22	3352.9	3306.16	3376.52	3229.9	3149.05	2835.26	3545.14
	2532.28	2563.46	2582.19	3182.38	2884.43	2543.05	3101.64	3619.36	2478.68	3112.31	2574.56	3237.11	2991.46	2777.62	3472.66	2835.77	3793.28	3818.05	3563.48	3370.43	3301.94	3625.64	3515.95	3453.98	3178.44	3057.98	2906.55	3554.73	3935.09	3429.34	3202.71	3736.94	3606.77	3443.93	3018.82	3195.43	2524.54	3224.39	3082.46	3355.26	3258.77	3296.74	3356.63	3309.48	3379.44	3233.73	3150.86	2837.52	3551.36
	2533.51	2565.28	2583.69	3182.91	2885.05	2544.96	3105.06	3622.69	2479.75	3116.01	2575.18	3239.78	2994.5	2779.67	3475.36	2836.34	3796.16	3824.08	3568.37	3375.35	3305.18	3628.47	3520.26	3456.4	3180.66	3059.81	2908.59	3558.65	3938.57	3432.61	3206.62	3739.77	3610.84	3448.42	3021.07	3197.64	2525.98	3227.76	3086.01	3360.33	3264.44	3300.29	3360.37	3312.84	3382.39	3237.6	3152.7	2839.81	3557.64
	2534.76	2567.12	2585.21	3183.48	2885.69	2546.89	3108.52	3626.06	2480.84	3119.74	2575.82	3242.49	2997.57	2781.74	3478.11	2836.94	3799.1	3830.16	3573.3	3380.32	3308.47	3631.34	3524.62	3458.87	3182.91	3061.67	2910.65	3562.62	3942.13	3435.91	3210.57	3742.66	3614.97	3452.97	3023.37	3199.88	2527.42	3231.17	3089.59	3365.44	3270.14	3303.88	3364.13	3316.24	3385.39	3241.53	3154.57	2842.12	3563.96
	2536.02	2568.97	2586.77	3184.09	2886.36	2548.84	3112.02	3629.49	2481.93	3123.51	2576.46	3245.23	3000.66	2783.84	3480.91	2837.57	3802.1	3836.31	3578.28	3385.32	3311.8	3634.26	3529.03	3461.39	3185.19	3063.58	2912.74	3566.63	3945.75	3439.26	3214.57	3745.62	3619.15	3457.57	3025.7	3202.17	2528.89	3234.62	3093.21	3370.6	3275.89	3307.52	3367.91	3319.68	3388.43	3245.5	3156.46	2844.46	3570.33
	2537.28	2570.82	2588.35	3184.73	2887.05	2550.81	3115.55	3632.95	2483.03	3127.33	2577.12	3248.01	3003.78	2785.96	3483.76	2838.22	3805.14	3842.51	3583.31	3390.36	3315.17	3637.22	3533.49	3463.95	3187.5	3065.51	2914.86	3570.7	3949.44	3442.65	3218.61	3748.64	3623.38	3462.23	3028.06	3204.49	2530.37	3238.12	3096.87	3375.79	3281.66	3311.19	3371.72	3323.17	3391.51	3249.51	3158.38	2846.82	3576.74
	2538.56	2572.69	2589.97	3185.42	2887.77	2552.8	3119.13	3636.47	2484.13	3131.18	2577.8	3250.83	3006.93	2788.11	3486.65	2838.91	3808.24	3848.77	3588.38	3395.44	3318.59	3640.24	3538	3466.55	3189.84	3067.48	2917.01	3574.81	3953.19	3446.08	3222.7	3751.72	3627.67	3466.95	3030.47	3206.84	2531.86	3241.66	3100.56	3381.03	3287.48	3314.9	3375.54	3326.69	3394.62	3253.58	3160.32	2849.2	3583.2
	2539.84	2574.57	2591.61	3186.14	2888.51	2554.82	3122.74	3640.02	2485.24	3135.08	2578.49	3253.68	3010.11	2790.28	3489.6	2839.62	3811.39	3855.09	3593.49	3400.56	3322.05	3643.3	3542.55	3469.19	3192.2	3069.49	2919.19	3578.96	3957.01	3449.56	3226.84	3754.87	3632.01	3471.72	3032.9	3209.24	2533.37	3245.24	3104.28	3386.31	3293.33	3318.65	3379.38	3330.25	3397.78	3257.69	3162.29	2851.6	3589.71
	2541.13	2576.47	2593.29	3186.9	2889.28	2556.85	3126.39	3643.63	2486.36	3139.01	2579.19	3256.57	3013.32	2792.48	3492.6	2840.37	3814.6	3861.46	3598.66	3405.72	3325.56	3646.41	3547.16	3471.88	3194.6	3071.53	2921.39	3583.17	3960.9	3453.07	3231.02	3758.08	3636.41	3476.54	3035.38	3211.67	2534.9	3248.87	3108.05	3391.63	3299.21	3322.43	3383.24	3333.86	3400.98	3261.85	3164.29	2854.03	3596.26
	2542.43	2578.37	2594.99	3187.7	2890.07	2558.9	3130.08	3647.28	2487.48	3142.98	2579.9	3259.5	3016.55	2794.71	3495.65	2841.14	3817.86	3867.89	3603.87	3410.92	3329.11	3649.57	3551.81	3474.61	3197.03	3073.6	2923.63	3587.42	3964.85	3456.63	3235.24	3761.36	3640.86	3481.43	3037.89	3214.13	2536.44	3252.54	3111.84	3396.99	3305.14	3326.26	3387.12	3337.51	3404.22	3266.06	3166.31	2856.49	3602.86
	2543.74	2580.29	2596.73	3188.53	2890.89	2560.97	3133.81	3650.97	2488.61	3147	2580.63	3262.46	3019.81	2796.96	3498.75	2841.94	3821.17	3874.38	3609.13	3416.16	3332.71	3652.77	3556.51	3477.38	3199.48	3075.71	2925.89	3591.72	3968.87	3460.23	3239.51	3764.71	3645.36	3486.37	3040.43	3216.64	2537.99	3256.25	3115.67	3402.39	3311.09	3330.12	3391.02	3341.19	3407.49	3270.32	3168.36	2858.96	3609.5
	2545.06	2582.21	2598.49	3189.41	2891.73	2563.06	3137.58	3654.71	2489.75	3151.05	2581.37	3265.46	3023.1	2799.23	3501.9	2842.77	3824.53	3880.93	3614.43	3421.44	3336.35	3656.02	3561.26	3480.2	3201.97	3077.85	2928.18	3596.06	3972.96	3463.88	3243.82	3768.11	3649.92	3491.37	3043.02	3219.17	2539.56	3260.01	3119.54	3407.84	3317.08	3334.03	3394.94	3344.92	3410.81	3274.62	3170.43	2861.47	3616.19
	2546.39	2584.15	2600.29	3190.32	2892.6	2565.18	3141.38	3658.5	2490.89	3155.14	2582.13	3268.5	3026.42	2801.54	3505.1	2843.63	3827.95	3887.54	3619.78	3426.76	3340.03	3659.33	3566.07	3483.06	3204.48	3080.03	2930.5	3600.46	3977.11	3467.56	3248.18	3771.59	3654.54	3496.42	3045.63	3221.75	2541.15	3263.8	3123.44	3413.33	3323.11	3337.97	3398.88	3348.69	3414.17	3278.98	3172.53	2863.99	3622.93
	2547.73	2586.1	2602.11	3191.27	2893.49	2567.31	3145.23	3662.33	2492.04	3159.27	2582.9	3271.57	3029.77	2803.87	3508.36	2844.52	3831.42	3894.2	3625.17	3432.11	3343.76	3662.67	3570.91	3485.96	3207.02	3082.24	2932.85	3604.89	3981.33	3471.29	3252.59	3775.12	3659.2	3501.53	3048.29	3224.36	2542.75	3267.64	3127.37	3418.85	3329.17	3341.96	3402.84	3352.5	3417.57	3283.38	3174.65	2866.54	3629.72
	2549.07	2588.06	2603.97	3192.26	2894.4	2569.46	3149.11	3666.21	2493.2	3163.45	2583.68	3274.68	3033.14	2806.22	3511.66	2845.44	3834.94	3900.93	3630.61	3437.51	3347.53	3666.07	3575.81	3488.9	3209.59	3084.49	2935.22	3609.38	3985.62	3475.06	3257.04	3778.72	3663.92	3506.7	3050.98	3227.01	2544.37	3271.53	3131.35	3424.43	3335.27	3345.98	3406.82	3356.35	3421	3287.83	3176.8	2869.12	3636.55
	2550.43	2590.03	2605.85	3193.29	2895.34	2571.63	3153.03	3670.13	2494.36	3167.66	2584.48	3277.82	3036.55	2808.6	3515.01	2846.39	3838.52	3907.71	3636.1	3442.95	3351.35	3669.52	3580.76	3491.89	3212.19	3086.77	2937.62	3613.91	3989.97	3478.88	3261.53	3782.39	3668.7	3511.92	3053.7	3229.69	2546	3275.46	3135.35	3430.04	3341.4	3350.04	3410.81	3360.24	3424.48	3292.33	3178.97	2871.72	3643.42
	2551.8	2592.01	2607.77	3194.35	2896.31	2573.82	3156.98	3674.1	2495.53	3171.91	2585.29	3281.01	3039.98	2811.01	3518.41	2847.36	3842.15	3914.55	3641.63	3448.42	3355.21	3673.01	3585.76	3494.92	3214.81	3089.08	2940.06	3618.48	3994.39	3482.73	3266.07	3786.12	3673.53	3517.2	3056.46	3232.42	2547.65	3279.42	3139.39	3435.7	3347.57	3354.14	3414.83	3364.17	3428	3296.87	3181.17	2874.34	3650.34
	2553.17	2594	2609.71	3195.46	2897.3	2576.04	3160.98	3678.11	2496.71	3176.2	2586.12	3284.22	3043.44	2813.44	3521.87	2848.37	3845.83	3921.44	3647.21	3453.94	3359.12	3676.55	3590.81	3498	3217.47	3091.43	2942.52	3623.11	3998.88	3486.63	3270.66	3789.92	3678.41	3522.54	3059.26	3235.17	2549.31	3283.44	3143.47	3441.39	3353.77	3358.28	3418.86	3368.14	3431.56	3301.47	3183.39	2876.99	3657.31
	2554.55	2596	2611.69	3196.6	2898.31	2578.27	3165.01	3682.17	2497.89	3180.53	2586.96	3287.48	3046.93	2815.89	3525.37	2849.4	3849.57	3928.4	3652.84	3459.49	3363.07	3680.14	3595.9	3501.11	3220.15	3093.81	2945	3627.78	4003.43	3490.57	3275.29	3793.78	3683.35	3527.93	3062.09	3237.97	2550.99	3287.49	3147.58	3447.13	3360.01	3362.46	3422.92	3372.16	3435.15	3306.11	3185.64	2879.66	3664.32
	2555.95	2598.02	2613.69	3197.78	2899.35	2580.52	3169.08	3686.28	2499.08	3184.89	2587.81	3290.77	3050.44	2818.38	3528.93	2850.46	3853.36	3935.41	3658.51	3465.09	3367.07	3683.77	3601.05	3504.27	3222.86	3096.23	2947.52	3632.49	4008.05	3494.55	3279.96	3797.71	3688.34	3533.39	3064.96	3240.79	2552.69	3291.59	3151.73	3452.91	3366.28	3366.68	3426.99	3376.21	3438.79	3310.8	3187.91	2882.36	3671.38
	2557.35	2600.04	2615.73	3199	2900.41	2582.79	3173.19	3690.43	2500.27	3189.3	2588.67	3294.1	3053.99	2820.89	3532.53	2851.56	3857.2	3942.48	3664.22	3470.72	3371.11	3687.46	3606.24	3507.48	3225.6	3098.68	2950.06	3637.25	4012.74	3498.58	3284.68	3801.7	3693.38	3538.89	3067.86	3243.66	2554.39	3295.73	3155.91	3458.74	3372.59	3370.93	3431.08	3380.3	3442.46	3315.54	3190.21	2885.09	3678.49
	2558.76	2602.08	2617.79	3200.25	2901.5	2585.08	3177.34	3694.63	2501.48	3193.75	2589.55	3297.46	3057.57	2823.42	3536.19	2852.68	3861.09	3949.61	3669.99	3476.4	3375.19	3691.19	3611.49	3510.72	3228.37	3101.16	2952.63	3642.06	4017.49	3502.64	3289.44	3805.75	3698.48	3544.46	3070.8	3246.56	2556.12	3299.92	3160.13	3464.61	3378.93	3375.23	3435.2	3384.44	3446.18	3320.33	3192.54	2887.83	3685.64
	2560.18	2604.12	2619.89	3201.55	2902.61	2587.39	3181.53	3698.87	2502.69	3198.24	2590.45	3300.86	3061.17	2825.98	3539.9	2853.83	3865.04	3956.8	3675.79	3482.11	3379.32	3694.97	3616.78	3514.01	3231.16	3103.68	2955.23	3646.91	4022.31	3506.75	3294.25	3809.88	3703.64	3550.09	3073.78	3249.5	2557.86	3304.15	3164.38	3470.51	3385.3	3379.57	3439.33	3388.62	3449.93	3325.17	3194.88	2890.61	3692.83
	2561.61	2606.18	2622.01	3202.88	2903.75	2589.73	3185.75	3703.16	2503.9	3202.76	2591.35	3304.3	3064.8	2828.57	3543.66	2855	3869.04	3964.05	3681.65	3487.87	3383.5	3698.8	3622.13	3517.34	3233.99	3106.23	2957.86	3651.81	4027.2	3510.9	3299.11	3814.06	3708.84	3555.77	3076.79	3252.48	2559.61	3308.42	3168.66	3476.46	3391.71	3383.94	3443.48	3392.83	3453.73	3330.06	3197.25	2893.41	3700.07
	2563.05	2608.25	2624.16	3204.25	2904.91	2592.08	3190.01	3707.49	2505.12	3207.33	2592.28	3307.77	3068.46	2831.18	3547.47	2856.21	3873.09	3971.35	3687.54	3493.66	3387.72	3702.67	3627.52	3520.72	3236.84	3108.82	2960.51	3656.75	4032.15	3515.1	3304.01	3818.32	3714.1	3561.51	3079.84	3255.49	2561.38	3312.73	3172.99	3482.46	3398.15	3388.36	3447.64	3397.09	3457.56	3334.99	3199.65	2896.23	3707.36
	2564.5	2610.33	2626.35	3205.66	2906.1	2594.45	3194.31	3711.87	2506.35	3211.93	2593.21	3311.28	3072.15	2833.82	3551.34	2857.45	3877.2	3978.71	3693.49	3499.5	3391.99	3706.6	3632.97	3524.14	3239.72	3111.44	2963.2	3661.74	4037.17	3519.33	3308.95	3822.64	3719.42	3567.3	3082.92	3258.53	2563.16	3317.09	3177.34	3488.49	3404.62	3392.82	3451.83	3401.39	3461.43	3339.98	3202.07	2899.08	3714.69
	2565.96	2612.41	2628.56	3207.11	2907.31	2596.84	3198.65	3716.3	2507.58	3216.57	2594.16	3314.82	3075.87	2836.48	3555.25	2858.71	3881.36	3986.14	3699.48	3505.38	3396.3	3710.57	3638.46	3527.6	3242.62	3114.09	2965.91	3666.77	4042.26	3523.61	3313.94	3827.02	3724.79	3573.16	3086.04	3261.62	2564.96	3321.49	3181.74	3494.57	3411.13	3397.31	3456.04	3405.73	3465.34	3345.01	3204.52	2901.96	3722.07
	2567.43	2614.51	2630.81	3208.6	2908.54	2599.25	3203.03	3720.77	2508.83	3221.26	2595.12	3318.4	3079.62	2839.17	3559.21	2860.01	3885.57	3993.61	3705.51	3511.29	3400.65	3714.59	3644.01	3531.1	3245.56	3116.78	2968.65	3671.85	4047.41	3527.93	3318.97	3831.47	3730.21	3579.07	3089.2	3264.74	2566.77	3325.93	3186.16	3500.69	3417.67	3401.85	3460.26	3410.11	3469.3	3350.1	3206.99	2904.86	3729.49
	2568.91	2616.62	2633.08	3210.12	2909.8	2601.68	3207.44	3725.29	2510.07	3225.98	2596.1	3322.02	3083.4	2841.89	3563.23	2861.33	3889.84	4001.15	3711.6	3517.25	3405.05	3718.66	3649.6	3534.65	3248.52	3119.5	2971.41	3676.97	4052.64	3532.3	3324.05	3835.99	3735.69	3585.05	3092.39	3267.89	2568.6	3330.42	3190.63	3506.85	3424.25	3406.42	3464.5	3414.53	3473.29	3355.23	3209.48	2907.78	3736.96
	2570.4	2618.74	2635.39	3211.68	2911.08	2604.13	3211.89	3729.85	2511.33	3230.74	2597.09	3325.68	3087.21	2844.63	3567.3	2862.68	3894.16	4008.75	3717.72	3523.25	3409.5	3722.77	3655.24	3538.24	3251.5	3122.25	2974.21	3682.14	4057.93	3536.7	3329.18	3840.57	3741.22	3591.08	3095.62	3271.08	2570.44	3334.95	3195.12	3513.06	3430.86	3411.04	3468.76	3418.99	3477.32	3360.42	3212	2910.73	3744.47
	2571.89	2620.87	2637.72	3213.28	2912.39	2606.6	3216.38	3734.46	2512.59	3235.54	2598.09	3329.37	3091.05	2847.4	3571.42	2864.06	3898.53	4016.4	3723.89	3529.28	3413.99	3726.94	3660.94	3541.88	3254.52	3125.04	2977.03	3687.36	4063.28	3541.15	3334.35	3845.22	3746.81	3597.16	3098.88	3274.31	2572.29	3339.52	3199.66	3519.3	3437.5	3415.69	3473.04	3423.49	3481.38	3365.65	3214.54	2913.71	3752.03
	2573.4	2623.01	2640.09	3214.92	2913.72	2609.09	3220.9	3739.11	2513.86	3240.37	2599.11	3333.09	3094.91	2850.19	3575.59	2865.47	3902.95	4024.12	3730.11	3535.36	3418.53	3731.15	3666.68	3545.55	3257.56	3127.86	2979.88	3692.61	4068.7	3545.64	3339.56	3849.93	3752.45	3603.31	3102.18	3277.57	2574.16	3344.14	3204.23	3525.59	3444.17	3420.39	3477.34	3428.04	3485.49	3370.93	3217.11	2916.72	3759.64
	2574.92	2625.16	2642.49	3216.6	2915.08	2611.6	3225.47	3743.81	2515.13	3245.25	2600.14	3336.86	3098.81	2853.01	3579.82	2866.91	3907.43	4031.89	3736.37	3541.48	3423.11	3735.41	3672.48	3549.27	3260.63	3130.71	2982.75	3697.92	4074.19	3550.17	3344.82	3854.71	3758.14	3609.52	3105.51	3280.87	2576.05	3348.79	3208.83	3531.93	3450.88	3425.12	3481.66	3432.62	3489.64	3376.27	3219.7	2919.75	3767.28
	2576.44	2627.32	2644.91	3218.32	2916.46	2614.13	3230.07	3748.56	2516.41	3250.17	2601.18	3340.66	3102.73	2855.86	3584.09	2868.38	3911.96	4039.72	3742.68	3547.64	3427.73	3739.72	3678.33	3553.04	3263.73	3133.6	2985.66	3703.27	4079.75	3554.75	3350.13	3859.56	3763.89	3615.78	3108.88	3284.21	2577.95	3353.5	3213.47	3538.3	3457.62	3429.9	3485.99	3437.25	3493.83	3381.65	3222.31	2922.8	3774.98
	2577.98	2629.49	2647.37	3220.07	2917.86	2616.68	3234.71	3753.35	2517.7	3255.12	2602.24	3344.49	3106.69	2858.73	3588.42	2869.88	3916.55	4047.61	3749.03	3553.84	3432.41	3744.08	3684.22	3556.84	3266.85	3136.52	2988.59	3708.66	4085.38	3559.37	3355.47	3864.47	3769.7	3622.1	3112.29	3287.58	2579.86	3358.24	3218.14	3544.72	3464.39	3434.71	3490.35	3441.91	3498.05	3387.08	3224.95	2925.89	3782.72
	2579.52	2631.68	2649.85	3221.86	2919.29	2619.25	3239.38	3758.19	2518.99	3260.11	2603.31	3348.36	3110.67	2861.62	3592.8	2871.4	3921.18	4055.55	3755.43	3560.08	3437.12	3748.48	3690.17	3560.69	3270	3139.47	2991.55	3714.1	4091.07	3564.03	3360.87	3869.45	3775.55	3628.49	3115.73	3290.99	2581.79	3363.03	3222.85	3551.18	3471.2	3439.57	3494.72	3446.62	3502.32	3392.56	3227.61	2928.99	3790.5
	2581.08	2633.87	2652.36	3223.69	2920.75	2621.84	3244.1	3763.07	2520.29	3265.14	2604.4	3352.27	3114.68	2864.55	3597.23	2872.96	3925.87	4063.56	3761.87	3566.36	3441.89	3752.93	3696.17	3564.58	3273.17	3142.46	2994.54	3719.58	4096.82	3568.73	3366.31	3874.5	3781.46	3634.93	3119.21	3294.44	2583.73	3367.86	3227.6	3557.68	3478.03	3444.47	3499.11	3451.37	3506.62	3398.1	3230.29	2932.13	3798.33
	2582.64	2636.07	2654.91	3225.56	2922.22	2624.45	3248.85	3768	2521.59	3270.21	2605.5	3356.22	3118.73	2867.5	3601.71	2874.54	3930.61	4071.62	3768.36	3572.68	3446.69	3757.44	3702.22	3568.52	3276.38	3145.48	2997.55	3725.1	4102.65	3573.47	3371.79	3879.61	3787.43	3641.43	3122.72	3297.92	2585.69	3372.74	3232.38	3564.23	3484.9	3449.4	3503.52	3456.15	3510.96	3403.68	3233	2935.29	3806.2
	2584.21	2638.28	2657.48	3227.47	2923.73	2627.08	3253.64	3772.97	2522.91	3275.32	2606.61	3360.2	3122.8	2870.47	3606.25	2876.15	3935.41	4079.74	3774.89	3579.05	3451.55	3761.99	3708.32	3572.5	3279.61	3148.53	3000.59	3730.67	4108.54	3578.26	3377.32	3884.78	3793.45	3647.98	3126.27	3301.44	2587.66	3377.66	3237.19	3570.81	3491.8	3454.38	3507.94	3460.98	3515.34	3409.31	3235.74	2938.47	3814.11
	2585.8	2640.5	2660.08	3229.41	2925.25	2629.72	3258.46	3777.99	2524.23	3280.46	2607.74	3364.22	3126.9	2873.47	3610.83	2877.79	3940.25	4087.92	3781.47	3585.45	3456.44	3766.58	3714.47	3576.52	3282.87	3151.61	3003.66	3736.29	4114.5	3583.09	3382.89	3890.02	3799.52	3654.6	3129.86	3304.99	2589.65	3382.62	3242.05	3577.44	3498.73	3459.39	3512.39	3465.85	3519.76	3414.99	3238.49	2941.69	3822.07
	2587.39	2642.73	2662.71	3231.4	2926.8	2632.39	3263.33	3783.05	2525.55	3285.65	2608.88	3368.27	3131.03	2876.5	3615.47	2879.46	3945.15	4096.16	3788.09	3591.9	3461.38	3771.23	3720.67	3580.58	3286.15	3154.73	3006.76	3741.95	4120.52	3587.96	3388.51	3895.33	3805.65	3661.28	3133.48	3308.58	2591.65	3387.62	3246.93	3584.11	3505.7	3464.45	3516.85	3470.76	3524.22	3420.72	3241.27	2944.93	3830.08
	2588.99	2644.97	2665.37	3233.42	2928.38	2635.08	3268.23	3788.16	2526.88	3290.87	2610.04	3372.36	3135.19	2879.55	3620.16	2881.16	3950.1	4104.45	3794.75	3598.39	3466.37	3775.92	3726.92	3584.69	3289.46	3157.88	3009.88	3747.65	4126.61	3592.87	3394.17	3900.71	3811.83	3668.02	3137.13	3312.21	2593.66	3392.67	3251.85	3590.83	3512.69	3469.55	3521.33	3475.72	3528.72	3426.51	3244.08	2948.19	3838.13
	2590.61	2647.22	2668.06	3235.48	2929.97	2637.78	3273.17	3793.31	2528.22	3296.12	2611.21	3376.49	3139.37	2882.63	3624.9	2882.88	3955.11	4112.81	3801.46	3604.92	3471.4	3780.67	3733.22	3588.84	3292.8	3161.07	3013.03	3753.4	4132.77	3597.83	3399.88	3906.14	3818.07	3674.81	3140.82	3315.88	2595.69	3397.76	3256.81	3597.58	3519.72	3474.68	3525.83	3480.71	3533.25	3432.34	3246.9	2951.48	3846.22
	2592.23	2649.48	2670.78	3237.57	2931.6	2640.51	3278.14	3798.5	2529.56	3301.42	2612.4	3380.65	3143.59	2885.74	3629.7	2884.64	3960.16	4121.22	3808.22	3611.49	3476.48	3785.46	3739.58	3593.03	3296.16	3164.28	3016.21	3759.19	4138.99	3602.82	3405.63	3911.65	3824.36	3681.67	3144.55	3319.58	2597.74	3402.9	3261.8	3604.38	3526.77	3479.86	3530.35	3485.74	3537.83	3438.22	3249.76	2954.8	3854.36
	2593.86	2651.75	2673.53	3239.71	2933.24	2643.25	3283.16	3803.74	2530.91	3306.75	2613.59	3384.85	3147.84	2888.87	3634.54	2886.42	3965.27	4129.69	3815.02	3618.1	3481.6	3790.3	3745.98	3597.27	3299.55	3167.53	3019.42	3765.03	4145.29	3607.86	3411.42	3917.22	3830.7	3688.58	3148.31	3323.31	2599.79	3408.08	3266.83	3611.22	3533.86	3485.08	3534.88	3490.81	3542.44	3444.15	3252.63	2958.15	3862.54
	2595.5	2654.03	2676.31	3241.88	2934.91	2646.01	3288.21	3809.03	2532.27	3312.12	2614.81	3389.09	3152.11	2892.03	3639.44	2888.24	3970.43	4138.21	3821.86	3624.75	3486.77	3795.19	3752.44	3601.55	3302.96	3170.81	3022.65	3770.91	4151.64	3612.94	3417.26	3922.85	3837.1	3695.56	3152.11	3327.09	2601.86	3413.3	3271.9	3618.11	3540.98	3490.34	3539.44	3495.93	3547.09	3450.13	3255.53	2961.52	3870.76
	2597.16	2656.31	2679.11	3244.09	2936.61	2648.8	3293.29	3814.36	2533.63	3317.53	2616.03	3393.36	3156.41	2895.21	3644.39	2890.08	3975.65	4146.8	3828.75	3631.45	3491.98	3800.12	3758.95	3605.87	3306.41	3174.13	3025.91	3776.83	4158.07	3618.07	3423.14	3928.55	3843.55	3702.59	3155.94	3330.9	2603.95	3418.56	3277	3625.03	3548.13	3495.63	3544.01	3501.08	3551.78	3456.16	3258.45	2964.91	3879.03
	2598.82	2658.61	2681.95	3246.34	2938.33	2651.6	3298.42	3819.73	2535	3322.97	2617.28	3397.67	3160.74	2898.42	3649.39	2891.95	3980.91	4155.44	3835.68	3638.19	3497.23	3805.11	3765.51	3610.24	3309.87	3177.47	3029.19	3782.8	4164.56	3623.23	3429.07	3934.32	3850.06	3709.69	3159.81	3334.75	2606.05	3423.87	3282.13	3632	3555.31	3500.97	3548.6	3506.28	3556.51	3462.25	3261.4	2968.34	3887.34
	2600.49	2660.92	2684.81	3248.63	2940.07	2654.42	3303.58	3825.14	2536.38	3328.45	2618.53	3402.02	3165.1	2901.66	3654.44	2893.85	3986.23	4164.14	3842.65	3644.97	3502.53	3810.14	3772.12	3614.64	3313.37	3180.85	3032.51	3788.81	4171.11	3628.44	3435.04	3940.15	3856.62	3716.84	3163.72	3338.63	2608.16	3429.22	3287.3	3639.01	3562.52	3506.35	3553.2	3511.51	3561.28	3468.38	3264.36	2971.79	3895.7
	2602.17	2663.23	2687.7	3250.95	2941.84	2657.26	3308.78	3830.6	2537.76	3333.96	2619.8	3406.4	3169.49	2904.92	3659.55	2895.77	3991.59	4172.89	3849.67	3651.79	3507.87	3815.22	3778.78	3619.09	3316.89	3184.26	3035.85	3794.87	4177.74	3633.69	3441.06	3946.05	3863.23	3724.05	3167.66	3342.55	2610.29	3434.62	3292.51	3646.06	3569.76	3511.77	3557.83	3516.79	3566.08	3474.56	3267.36	2975.27	3904.1
	2603.86	2665.56	2690.62	3253.32	2943.63	2660.12	3314.01	3836.11	2539.15	3339.52	2621.09	3410.82	3173.91	2908.21	3664.71	2897.73	3997.01	4181.71	3856.73	3658.65	3513.26	3820.36	3785.5	3623.59	3320.44	3187.71	3039.21	3800.96	4184.43	3638.98	3447.12	3952.01	3869.9	3731.33	3171.63	3346.51	2612.43	3440.06	3297.75	3653.15	3577.03	3517.23	3562.47	3522.1	3570.93	3480.79	3270.37	2978.77	3912.54
	2605.56	2667.89	2693.56	3255.72	2945.44	2663	3319.29	3841.65	2540.54	3345.11	2622.38	3415.27	3178.36	2911.53	3669.92	2899.71	4002.49	4190.58	3863.84	3665.56	3518.7	3825.54	3792.26	3628.12	3324.01	3191.18	3042.61	3807.11	4191.18	3644.31	3453.22	3958.04	3876.63	3738.66	3175.64	3350.5	2614.59	3445.54	3303.03	3660.29	3584.33	3522.73	3567.13	3527.46	3575.81	3487.07	3273.41	2982.3	3921.03
	2607.27	2670.24	2696.54	3258.16	2947.28	2665.89	3324.6	3847.24	2541.94	3350.73	2623.7	3419.77	3182.83	2914.87	3675.18	2901.73	4008.01	4199.51	3870.99	3672.51	3524.17	3830.76	3799.08	3632.7	3327.61	3194.69	3046.03	3813.29	4198.01	3649.69	3459.37	3964.13	3883.4	3746.06	3179.69	3354.54	2616.75	3451.06	3308.34	3667.47	3591.66	3528.27	3571.81	3532.86	3580.73	3493.4	3276.47	2985.86	3929.55
	2608.99	2672.59	2699.54	3260.63	2949.14	2668.81	3329.94	3852.88	2543.35	3356.39	2625.03	3424.3	3187.33	2918.24	3680.49	2903.77	4013.59	4208.49	3878.19	3679.5	3529.7	3836.04	3805.95	3637.32	3331.23	3198.23	3049.47	3819.53	4204.89	3655.11	3465.56	3970.29	3890.24	3753.51	3183.77	3358.61	2618.94	3456.63	3313.69	3674.69	3599.01	3533.86	3576.51	3538.3	3585.69	3499.79	3279.56	2989.44	3938.13
	2610.72	2674.95	2702.58	3263.15	2951.03	2671.74	3335.33	3858.55	2544.76	3362.09	2626.37	3428.86	3191.87	2921.63	3685.86	2905.84	4019.21	4217.54	3885.42	3686.53	3535.26	3841.37	3812.87	3641.99	3334.89	3201.8	3052.95	3825.8	4211.85	3660.57	3471.8	3976.51	3897.12	3761.03	3187.88	3362.71	2621.13	3462.24	3319.07	3681.95	3606.4	3539.48	3581.22	3543.78	3590.68	3506.22	3282.67	2993.05	3946.74
	2612.46	2677.32	2705.64	3265.7	2952.94	2674.7	3340.75	3864.27	2546.18	3367.82	2627.72	3433.47	3196.43	2925.05	3691.27	2907.94	4024.89	4226.64	3892.7	3693.61	3540.87	3846.74	3819.85	3646.7	3338.56	3205.41	3056.45	3832.12	4218.87	3666.07	3478.08	3982.8	3904.06	3768.61	3192.03	3366.85	2623.35	3467.9	3324.49	3689.26	3613.82	3545.14	3585.95	3549.3	3595.72	3512.7	3285.8	2996.69	3955.4
	2614.21	2679.7	2708.72	3268.29	2954.87	2677.67	3346.2	3870.03	2547.61	3373.59	2629.09	3438.11	3201.01	2928.5	3696.74	2910.06	4030.62	4235.79	3900.03	3700.73	3546.53	3852.17	3826.87	3651.45	3342.27	3209.04	3059.98	3838.48	4225.96	3671.61	3484.4	3989.15	3911.05	3776.25	3196.22	3371.04	2625.57	3473.59	3329.95	3696.6	3621.26	3550.85	3590.7	3554.86	3600.79	3519.23	3288.95	3000.36	3964.1
	2615.97	2682.09	2711.84	3270.92	2956.83	2680.66	3351.7	3875.84	2549.04	3379.39	2630.48	3442.78	3205.63	2931.97	3702.27	2912.22	4036.4	4245.01	3907.4	3707.89	3552.23	3857.64	3833.95	3656.24	3346	3212.71	3063.53	3844.88	4233.11	3677.2	3490.77	3995.57	3918.1	3783.95	3200.44	3375.25	2627.81	3479.34	3335.44	3703.99	3628.74	3556.59	3595.46	3560.46	3605.9	3525.82	3292.13	3004.05	3972.84
	2617.74	2684.49	2714.98	3273.59	2958.81	2683.67	3357.23	3881.68	2550.48	3385.23	2631.88	3447.5	3210.28	2935.47	3707.84	2914.4	4042.24	4254.28	3914.81	3715.1	3557.97	3863.16	3841.08	3661.08	3349.75	3216.41	3067.11	3851.33	4240.33	3682.82	3497.18	4002.05	3925.21	3791.71	3204.69	3379.51	2630.06	3485.12	3340.97	3711.42	3636.24	3562.38	3600.25	3566.1	3611.05	3532.45	3295.33	3007.77	3981.62
	2619.53	2686.9	2718.15	3276.29	2960.81	2686.7	3362.79	3887.57	2551.92	3391.11	2633.29	3452.25	3214.95	2939	3713.47	2916.62	4048.12	4263.61	3922.26	3722.34	3563.76	3868.73	3848.27	3665.96	3353.53	3220.14	3070.72	3857.82	4247.62	3688.49	3503.64	4008.6	3932.36	3799.53	3208.99	3383.8	2632.32	3490.95	3346.53	3718.9	3643.77	3568.2	3605.05	3571.78	3616.24	3539.13	3298.56	3011.52	3990.45
	2621.32	2689.31	2721.35	3279.04	2962.84	2689.75	3368.4	3893.51	2553.37	3397.02	2634.72	3457.04	3219.65	2942.55	3719.15	2918.86	4054.06	4272.99	3929.76	3729.64	3569.59	3874.35	3855.5	3670.88	3357.34	3223.9	3074.35	3864.36	4254.97	3694.2	3510.14	4015.22	3939.57	3807.41	3213.31	3388.13	2634.6	3496.82	3352.13	3726.41	3651.33	3574.07	3609.86	3577.5	3621.46	3545.87	3301.8	3015.29	3999.32
	2623.12	2691.73	2724.58	3281.82	2964.89	2692.82	3374.04	3899.48	2554.83	3402.96	2636.17	3461.86	3224.38	2946.13	3724.88	2921.13	4060.04	4282.43	3937.3	3736.97	3575.47	3880.02	3862.79	3675.84	3361.17	3227.7	3078.01	3870.93	4262.39	3699.96	3516.68	4021.9	3946.84	3815.35	3217.67	3392.5	2636.9	3502.74	3357.77	3733.97	3658.91	3579.98	3614.7	3583.26	3626.72	3552.65	3305.07	3019.09	4008.23
	2624.93	2694.17	2727.83	3284.64	2966.97	2695.9	3379.71	3905.5	2556.29	3408.94	2637.63	3466.72	3229.14	2949.73	3730.66	2923.43	4066.08	4291.93	3944.88	3744.35	3581.39	3885.74	3870.14	3680.85	3365.03	3231.52	3081.7	3877.55	4269.88	3705.75	3523.27	4028.64	3954.16	3823.36	3222.07	3396.9	2639.2	3508.7	3363.44	3741.57	3666.53	3585.93	3619.55	3589.07	3632.02	3559.48	3308.37	3022.92	4017.18
	2626.75	2696.61	2731.11	3287.49	2969.07	2699	3385.43	3911.56	2557.76	3414.95	2639.1	3471.62	3233.92	2953.36	3736.5	2925.75	4072.17	4301.49	3952.5	3751.77	3587.35	3891.5	3877.53	3685.9	3368.91	3235.38	3085.41	3884.22	4277.43	3711.59	3529.9	4035.45	3961.53	3831.43	3226.5	3401.34	2641.52	3514.7	3369.15	3749.21	3674.17	3591.92	3624.42	3594.91	3637.36	3566.37	3311.68	3026.77	4026.17
	2628.58	2699.06	2734.42	3290.39	2971.19	2702.13	3391.18	3917.66	2559.23	3421	2640.59	3476.56	3238.74	2957.02	3742.39	2928.11	4078.31	4311.1	3960.17	3759.23	3593.36	3897.32	3884.98	3691	3372.82	3239.27	3089.15	3890.93	4285.05	3717.46	3536.57	4042.33	3968.96	3839.56	3230.97	3405.82	2643.86	3520.75	3374.89	3756.89	3681.83	3597.95	3629.31	3600.79	3642.74	3573.3	3315.02	3030.65	4035.21
	2630.42	2701.52	2737.76	3293.32	2973.34	2705.27	3396.96	3923.8	2560.71	3427.08	2642.09	3481.53	3243.58	2960.71	3748.33	2930.49	4084.5	4320.77	3967.88	3766.74	3599.41	3903.18	3892.48	3696.13	3376.75	3243.19	3092.92	3897.68	4292.73	3723.38	3543.28	4049.27	3976.44	3847.75	3235.47	3410.34	2646.2	3526.84	3380.67	3764.61	3689.53	3604.02	3634.21	3606.72	3648.15	3580.29	3318.38	3034.56	4044.29
	2632.27	2703.98	2741.12	3296.29	2975.51	2708.43	3402.79	3929.98	2562.2	3433.2	2643.61	3486.54	3248.45	2964.42	3754.32	2932.91	4090.75	4330.49	3975.64	3774.29	3605.51	3909.1	3900.03	3701.31	3380.71	3247.14	3096.71	3904.47	4300.48	3729.34	3550.04	4056.27	3983.98	3856	3240.01	3414.9	2648.56	3532.97	3386.48	3772.38	3697.25	3610.13	3639.13	3612.68	3653.6	3587.32	3321.77	3038.5	4053.41
	2634.13	2706.46	2744.51	3299.3	2977.71	2711.6	3408.65	3936.21	2563.69	3439.35	2645.14	3491.59	3253.35	2968.16	3760.37	2935.35	4097.04	4340.27	3983.43	3781.89	3611.65	3915.06	3907.64	3706.53	3384.69	3251.12	3100.53	3911.3	4308.3	3735.35	3556.85	4063.34	3991.57	3864.31	3244.58	3419.49	2650.94	3539.15	3392.34	3780.19	3705	3616.29	3644.07	3618.69	3659.09	3594.41	3325.18	3042.47	4062.57
	2636	2708.94	2747.93	3302.35	2979.92	2714.8	3414.54	3942.48	2565.19	3445.54	2646.69	3496.67	3258.27	2971.92	3766.47	2937.82	4103.38	4350.11	3991.27	3789.53	3617.84	3921.08	3915.3	3711.8	3388.7	3255.13	3104.37	3918.18	4316.18	3741.39	3563.69	4070.48	3999.21	3872.69	3249.19	3424.12	2653.32	3545.37	3398.22	3788.04	3712.78	3622.48	3649.03	3624.73	3664.61	3601.54	3328.61	3046.46	4071.77
	2637.88	2711.43	2751.37	3305.43	2982.16	2718.01	3420.47	3948.79	2566.7	3451.75	2648.25	3501.79	3263.23	2975.72	3772.62	2940.31	4109.78	4360	3999.15	3797.21	3624.06	3927.14	3923.01	3717.11	3392.74	3259.18	3108.24	3925.1	4324.13	3747.48	3570.58	4077.68	4006.91	3881.13	3253.83	3428.79	2655.72	3551.63	3404.15	3795.93	3720.58	3628.72	3654	3630.82	3670.18	3608.73	3332.06	3050.48	4081.01
	2639.78	2713.93	2754.84	3308.56	2984.43	2721.25	3426.44	3955.14	2568.21	3458.01	2649.83	3506.95	3268.21	2979.53	3778.83	2942.84	4116.23	4369.95	4007.07	3804.94	3630.34	3933.25	3930.78	3722.46	3396.8	3263.25	3112.14	3932.07	4332.14	3753.61	3577.52	4084.95	4014.67	3889.63	3258.5	3433.5	2658.14	3557.94	3410.11	3803.86	3728.41	3635	3658.99	3636.94	3675.78	3615.97	3335.54	3054.53	4090.29
	2641.68	2716.44	2758.33	3311.72	2986.72	2724.5	3432.45	3961.53	2569.72	3464.29	2651.42	3512.15	3273.22	2983.38	3785.09	2945.4	4122.72	4379.96	4015.04	3812.71	3636.65	3939.41	3938.6	3727.85	3400.88	3267.36	3116.06	3939.07	4340.22	3759.78	3584.49	4092.28	4022.48	3898.2	3263.21	3438.24	2660.56	3564.29	3416.1	3811.84	3736.26	3641.32	3664	3643.11	3681.42	3623.26	3339.03	3058.6	4099.62
	2643.59	2718.95	2761.86	3314.92	2989.03	2727.76	3438.49	3967.96	2571.25	3470.61	2653.03	3517.38	3278.25	2987.25	3791.4	2947.98	4129.27	4390.02	4023.04	3820.53	3643.01	3945.63	3946.47	3733.29	3404.99	3271.5	3120.01	3946.12	4348.37	3765.99	3591.51	4099.67	4030.34	3906.83	3267.96	3443.02	2663	3570.69	3422.13	3819.85	3744.14	3647.68	3669.02	3649.32	3687.09	3630.6	3342.55	3062.71	4108.98
	2645.51	2721.48	2765.41	3318.16	2991.37	2731.05	3444.57	3974.43	2572.77	3476.96	2654.65	3522.65	3283.32	2991.15	3797.76	2950.59	4135.87	4400.14	4031.09	3828.39	3649.42	3951.89	3954.4	3738.77	3409.13	3275.67	3123.99	3953.22	4356.58	3772.24	3598.57	4107.13	4038.26	3915.52	3272.74	3447.84	2665.46	3577.13	3428.2	3827.91	3752.04	3654.08	3674.06	3655.56	3692.81	3637.99	3346.1	3066.84	4118.38
	2647.45	2724.01	2768.98	3321.43	2993.73	2734.36	3450.68	3980.94	2574.31	3483.34	2656.29	3527.96	3288.41	2995.08	3804.18	2953.24	4142.52	4410.31	4039.18	3836.3	3655.87	3958.2	3962.38	3744.29	3413.29	3279.87	3127.99	3960.35	4364.86	3778.54	3605.68	4114.66	4046.23	3924.27	3277.56	3452.7	2667.92	3583.61	3434.31	3836.01	3759.97	3660.53	3679.12	3661.85	3698.56	3645.43	3349.67	3071	4127.83
	2649.39	2726.55	2772.59	3324.75	2996.11	2737.68	3456.83	3987.5	2575.85	3489.76	2657.94	3533.3	3293.53	2999.03	3810.65	2955.91	4149.22	4420.54	4047.31	3844.25	3662.36	3964.56	3970.42	3749.86	3417.48	3284.1	3132.02	3967.53	4373.21	3784.88	3612.82	4122.25	4054.25	3933.09	3282.41	3457.6	2670.4	3590.14	3440.45	3844.15	3767.93	3667.01	3684.19	3668.18	3704.34	3652.92	3353.25	3075.18	4137.31
	2651.34	2729.09	2776.22	3328.1	2998.52	2741.02	3463.01	3994.09	2577.4	3496.21	2659.61	3538.69	3298.67	3003.01	3817.17	2958.6	4155.97	4430.82	4055.48	3852.24	3668.89	3970.97	3978.51	3755.47	3421.69	3288.36	3136.07	3974.75	4381.62	3791.26	3620.02	4129.91	4062.33	3941.97	3287.29	3462.54	2672.9	3596.71	3446.63	3852.34	3775.9	3673.54	3689.28	3674.55	3710.17	3660.46	3356.87	3079.4	4146.84
	2653.31	2731.65	2779.87	3331.49	3000.95	2744.38	3469.24	4000.73	2578.95	3502.69	2661.3	3544.11	3303.85	3007.02	3823.75	2961.33	4162.77	4441.16	4063.7	3860.28	3675.47	3977.43	3986.66	3761.12	3425.92	3292.65	3140.15	3982.01	4390.1	3797.68	3627.25	4137.63	4070.47	3950.91	3292.21	3467.51	2675.4	3603.32	3452.84	3860.56	3783.91	3680.1	3694.39	3680.96	3716.03	3668.05	3360.5	3083.64	4156.4
	2655.28	2734.21	2783.55	3334.92	3003.4	2747.76	3475.49	4007.4	2580.51	3509.21	2662.99	3549.57	3309.05	3011.05	3830.38	2964.09	4169.63	4451.56	4071.95	3868.36	3682.09	3983.95	3994.85	3766.82	3430.18	3296.97	3144.26	3989.31	4398.64	3804.14	3634.52	4145.42	4078.66	3959.92	3297.17	3472.52	2677.92	3609.98	3459.09	3868.83	3791.94	3686.71	3699.51	3687.41	3721.93	3675.69	3364.16	3087.91	4166.01
	2657.27	2736.78	2787.26	3338.38	3005.88	2751.15	3481.79	4014.11	2582.07	3515.75	2664.71	3555.06	3314.28	3015.11	3837.06	2966.87	4176.53	4462.01	4080.25	3876.49	3688.76	3990.51	4003.11	3772.55	3434.47	3301.33	3148.39	3996.66	4407.25	3810.64	3641.84	4153.27	4086.9	3968.99	3302.16	3477.57	2680.45	3616.68	3465.38	3877.13	3799.99	3693.37	3704.65	3693.9	3727.87	3683.39	3367.84	3092.21	4175.65
	2659.26	2739.36	2790.99	3341.89	3008.38	2754.57	3488.12	4020.87	2583.64	3522.33	2666.44	3560.6	3319.53	3019.2	3843.8	2969.68	4183.48	4472.51	4088.59	3884.67	3695.47	3997.12	4011.42	3778.34	3438.78	3305.71	3152.54	4004.04	4415.93	3817.19	3649.2	4161.19	4095.2	3978.12	3307.18	3482.66	2683	3623.43	3471.7	3885.48	3808.06	3700.06	3709.8	3700.43	3733.84	3691.13	3371.54	3096.54	4185.34
	2661.27	2741.94	2794.75	3345.43	3010.9	2758	3494.48	4027.66	2585.22	3528.94	2668.18	3566.17	3324.82	3023.31	3850.59	2972.52	4190.48	4483.07	4096.96	3892.89	3702.22	4003.78	4019.78	3784.16	3443.11	3310.13	3156.73	4011.47	4424.67	3823.78	3656.61	4169.17	4103.55	3987.32	3312.24	3487.79	2685.56	3630.22	3478.06	3893.87	3816.16	3706.79	3714.98	3707	3739.85	3698.93	3375.26	3100.9	4195.06
	2663.28	2744.54	2798.54	3349.02	3013.45	2761.45	3500.88	4034.5	2586.8	3535.59	2669.94	3571.78	3330.13	3027.45	3857.43	2975.39	4197.54	4493.69	4105.38	3901.16	3709.02	4010.49	4028.2	3790.03	3447.47	3314.57	3160.93	4018.95	4433.48	3830.4	3664.05	4177.22	4111.96	3996.58	3317.33	3492.96	2688.13	3637.05	3484.45	3902.3	3824.28	3713.57	3720.17	3713.61	3745.9	3706.77	3379.01	3105.28	4204.82
	2665.31	2747.14	2802.35	3352.64	3016.02	2764.91	3507.32	4041.37	2588.39	3542.26	2671.72	3577.42	3335.47	3031.62	3864.32	2978.29	4204.64	4504.36	4113.84	3909.47	3715.86	4017.26	4036.67	3795.94	3451.85	3319.05	3165.17	4026.46	4442.36	3837.08	3671.54	4185.33	4120.42	4005.91	3322.46	3498.17	2690.71	3643.93	3490.89	3910.78	3832.43	3720.39	3725.37	3720.26	3751.99	3714.67	3382.78	3109.7	4214.62
	2667.35	2749.74	2806.18	3356.29	3018.62	2768.4	3513.79	4048.28	2589.98	3548.96	2673.51	3583.11	3340.83	3035.82	3871.27	2981.22	4211.8	4515.08	4122.34	3917.82	3722.74	4024.07	4045.2	3801.89	3456.26	3323.55	3169.43	4034.02	4451.3	3843.79	3679.08	4193.51	4128.94	4015.3	3327.62	3503.41	2693.31	3650.86	3497.36	3919.29	3840.6	3727.25	3730.59	3726.95	3758.11	3722.62	3386.57	3114.14	4224.46
	2669.39	2752.36	2810.04	3359.99	3021.23	2771.9	3520.3	4055.23	2591.58	3555.7	2675.32	3588.83	3346.22	3040.04	3878.28	2984.18	4219	4525.87	4130.89	3926.23	3729.67	4030.93	4053.78	3807.89	3460.69	3328.09	3173.71	4041.61	4460.31	3850.54	3686.65	4201.75	4137.51	4024.75	3332.82	3508.69	2695.92	3657.82	3503.86	3927.85	3848.79	3734.15	3735.83	3733.68	3764.27	3730.62	3390.38	3118.61	4234.34
	2671.45	2754.98	2813.93	3363.73	3023.88	2775.42	3526.85	4062.22	2593.18	3562.47	2677.14	3594.59	3351.64	3044.29	3885.34	2987.16	4226.26	4536.7	4139.47	3934.67	3736.64	4037.85	4062.42	3813.93	3465.15	3332.65	3178.02	4049.25	4469.38	3857.34	3694.26	4210.06	4146.14	4034.27	3338.06	3514.02	2698.54	3664.83	3510.4	3936.44	3857	3741.1	3741.08	3740.45	3770.46	3738.67	3394.22	3123.11	4244.25
	2673.52	2757.61	2817.84	3367.5	3026.54	2778.96	3533.43	4069.25	2594.79	3569.26	2678.98	3600.39	3357.09	3048.57	3892.45	2990.18	4233.56	4547.59	4148.09	3943.17	3743.66	4044.81	4071.11	3820.01	3469.63	3337.25	3182.36	4056.93	4478.52	3864.17	3701.92	4218.43	4154.82	4043.86	3343.32	3519.38	2701.17	3671.89	3516.98	3945.08	3865.23	3748.08	3746.35	3747.27	3776.69	3746.77	3398.08	3127.63	4254.21
	2675.6	2760.24	2821.78	3371.31	3029.23	2782.51	3540.04	4076.32	2596.41	3576.09	2680.83	3606.23	3362.56	3052.88	3899.61	2993.22	4240.91	4558.53	4156.75	3951.71	3750.71	4051.83	4079.86	3826.14	3474.14	3341.87	3186.72	4064.66	4487.73	3871.05	3709.62	4226.87	4163.55	4053.51	3348.62	3524.78	2703.82	3678.99	3523.6	3953.76	3873.49	3755.11	3751.64	3754.12	3782.96	3754.92	3401.96	3132.19	4264.2
	2677.69	2762.89	2825.74	3375.16	3031.94	2786.08	3546.69	4083.43	2598.03	3582.95	2682.7	3612.1	3368.06	3057.21	3906.83	2996.29	4248.32	4569.53	4165.45	3960.3	3757.81	4058.9	4088.66	3832.31	3478.67	3346.53	3191.11	4072.42	4497	3877.97	3717.37	4235.38	4172.34	4063.22	3353.96	3530.22	2706.48	3686.13	3530.25	3962.48	3881.77	3762.18	3756.94	3761.01	3789.27	3763.13	3405.86	3136.78	4274.23
	2679.79	2765.54	2829.73	3379.05	3034.68	2789.67	3553.38	4090.58	2599.66	3589.84	2684.59	3618.01	3373.59	3061.57	3914.1	2999.39	4255.77	4580.59	4174.2	3968.93	3764.96	4066.01	4097.52	3838.52	3483.22	3351.22	3195.52	4080.23	4506.34	3884.93	3725.15	4243.95	4181.19	4073	3359.33	3535.7	2709.15	3693.32	3536.94	3971.24	3890.07	3769.29	3762.26	3767.94	3795.61	3771.38	3409.78	3141.39	4284.3
	2681.9	2768.19	2833.74	3382.98	3037.44	2793.28	3560.1	4097.76	2601.29	3596.76	2686.49	3623.97	3379.14	3065.96	3921.43	3002.52	4263.28	4591.69	4182.98	3977.61	3772.15	4073.18	4106.44	3844.78	3487.8	3355.93	3199.96	4088.07	4515.74	3891.94	3732.98	4252.58	4190.09	4082.85	3364.74	3541.22	2711.84	3700.55	3543.67	3980.05	3898.39	3776.45	3767.59	3774.92	3801.99	3779.69	3413.73	3146.03	4294.4
	2684.02	2770.86	2837.78	3386.95	3040.22	2796.9	3566.86	4104.98	2602.93	3603.7	2688.41	3629.95	3384.72	3070.37	3928.81	3005.67	4270.83	4602.85	4191.8	3986.34	3779.38	4080.4	4115.41	3851.08	3492.4	3360.68	3204.42	4095.96	4525.21	3898.98	3740.84	4261.28	4199.04	4092.76	3370.18	3546.78	2714.54	3707.82	3550.43	3988.89	3906.73	3783.65	3772.95	3781.93	3808.41	3788.04	3417.7	3150.7	4304.54
	2686.16	2773.53	2841.84	3390.95	3043.02	2800.55	3573.65	4112.24	2604.58	3610.68	2690.34	3635.98	3390.32	3074.81	3936.25	3008.86	4278.44	4614.07	4200.66	3995.11	3786.65	4087.67	4124.43	3857.42	3497.03	3365.45	3208.91	4103.89	4534.75	3906.07	3748.76	4270.05	4208.05	4102.74	3375.65	3552.38	2717.25	3715.14	3557.23	3997.77	3915.09	3790.88	3778.31	3788.98	3814.86	3796.45	3421.69	3155.4	4314.72
	2688.3	2776.21	2845.93	3395	3045.85	2804.21	3580.48	4119.54	2606.23	3617.69	2692.29	3642.05	3395.96	3079.28	3943.73	3012.08	4286.09	4625.34	4209.56	4003.93	3793.97	4094.99	4133.52	3863.8	3501.68	3370.26	3213.43	4111.86	4544.35	3913.19	3756.71	4278.88	4217.11	4112.78	3381.16	3558.02	2719.97	3722.5	3564.07	4006.7	3923.47	3798.17	3783.69	3796.08	3821.35	3804.91	3425.7	3160.13	4324.94
	2690.45	2778.89	2850.04	3399.08	3048.71	2807.88	3587.34	4126.88	2607.89	3624.73	2694.25	3648.15	3401.62	3083.78	3951.27	3015.32	4293.8	4636.66	4218.5	4012.79	3801.33	4102.37	4142.66	3870.23	3506.35	3375.1	3217.97	4119.88	4554.02	3920.36	3764.7	4287.77	4226.23	4122.89	3386.7	3563.69	2722.71	3729.91	3570.94	4015.66	3931.88	3805.49	3789.09	3803.21	3827.87	3813.42	3429.74	3164.89	4335.2
	2692.61	2781.58	2854.18	3403.2	3051.58	2811.57	3594.24	4134.26	2609.55	3631.8	2696.23	3654.29	3407.3	3088.3	3958.87	3018.59	4301.55	4648.04	4227.49	4021.7	3808.73	4109.79	4151.85	3876.7	3511.05	3379.96	3222.53	4127.93	4563.76	3927.57	3772.74	4296.73	4235.41	4133.06	3392.28	3569.41	2725.46	3737.36	3577.85	4024.67	3940.3	3812.85	3794.51	3810.39	3834.43	3821.98	3433.79	3169.68	4345.49
	2694.79	2784.28	2858.34	3407.35	3054.48	2815.28	3601.18	4141.67	2611.22	3638.89	2698.23	3660.47	3413.01	3092.85	3966.52	3021.89	4309.35	4659.47	4236.51	4030.66	3816.17	4117.27	4161.1	3883.22	3515.78	3384.86	3227.12	4136.03	4573.56	3934.83	3780.82	4305.76	4244.63	4143.3	3397.89	3575.16	2728.22	3744.86	3584.8	4033.71	3948.74	3820.26	3799.94	3817.6	3841.03	3830.59	3437.87	3174.49	4355.82
	2696.97	2786.98	2862.53	3411.55	3057.4	2819.01	3608.15	4149.13	2612.89	3646.02	2700.24	3666.69	3418.75	3097.43	3974.22	3025.22	4317.2	4670.96	4245.57	4039.66	3823.66	4124.79	4170.41	3889.77	3520.52	3389.78	3231.74	4144.17	4583.43	3942.12	3788.94	4314.85	4253.91	4153.61	3403.53	3580.96	2730.99	3752.4	3591.79	4042.8	3957.2	3827.71	3805.39	3824.85	3847.66	3839.25	3441.97	3179.34	4366.18
	2699.17	2789.69	2866.74	3415.78	3060.35	2822.75	3615.15	4156.62	2614.57	3653.17	2702.27	3672.94	3424.51	3102.04	3981.98	3028.58	4325.1	4682.5	4254.67	4048.71	3831.19	4132.37	4179.78	3896.37	3525.29	3394.74	3236.38	4152.35	4593.37	3949.45	3797.1	4324	4263.25	4163.98	3409.21	3586.79	2733.77	3759.98	3598.81	4051.92	3965.67	3835.2	3810.85	3832.15	3854.33	3847.96	3446.1	3184.21	4376.58
	2701.37	2792.41	2870.98	3420.05	3063.32	2826.51	3622.19	4164.15	2616.25	3660.36	2704.31	3679.23	3430.3	3106.67	3989.79	3031.97	4333.05	4694.09	4263.8	4057.81	3838.77	4140	4189.2	3903.02	3530.09	3399.73	3241.04	4160.57	4603.37	3956.83	3805.3	4333.22	4272.64	4174.42	3414.92	3592.67	2736.57	3767.61	3605.87	4061.09	3974.17	3842.74	3816.33	3839.48	3861.04	3856.72	3450.24	3189.11	4387.02
	2703.59	2795.13	2875.24	3424.35	3066.31	2830.29	3629.26	4171.72	2617.94	3667.57	2706.37	3685.57	3436.12	3111.33	3997.65	3035.38	4341.05	4705.74	4272.98	4066.95	3846.38	4147.68	4198.67	3909.7	3534.9	3404.74	3245.73	4168.84	4613.44	3964.25	3813.55	4342.5	4282.09	4184.92	3420.67	3598.58	2739.38	3775.28	3612.97	4070.3	3982.69	3850.31	3821.83	3846.85	3867.78	3865.53	3454.41	3194.04	4397.5
	2705.81	2797.86	2879.53	3428.7	3069.33	2834.08	3636.37	4179.33	2619.64	3674.81	2708.45	3691.93	3441.96	3116.02	4005.57	3038.83	4349.1	4717.44	4282.2	4076.14	3854.04	4155.42	4208.21	3916.43	3539.75	3409.79	3250.45	4177.14	4623.58	3971.7	3821.83	4351.85	4291.59	4195.5	3426.45	3604.53	2742.2	3782.99	3620.1	4079.54	3991.22	3857.93	3827.34	3854.27	3874.56	3874.38	3458.6	3199	4408.01
	2708.04	2800.6	2883.84	3433.08	3072.37	2837.89	3643.52	4186.97	2621.34	3682.08	2710.54	3698.34	3447.82	3120.73	4013.54	3042.3	4357.2	4729.2	4291.46	4085.38	3861.74	4163.2	4217.8	3923.2	3544.61	3414.86	3255.19	4185.49	4633.78	3979.2	3830.16	4361.26	4301.14	4206.13	3432.26	3610.52	2745.03	3790.75	3627.27	4088.83	3999.77	3865.59	3832.87	3861.72	3881.37	3883.29	3462.81	3203.99	4418.56
	2710.29	2803.34	2888.17	3437.49	3075.44	2841.72	3650.7	4194.66	2623.05	3689.38	2712.65	3704.79	3453.72	3125.47	4021.56	3045.8	4365.34	4741.01	4300.75	4094.66	3869.49	4171.04	4227.45	3930.01	3549.5	3419.97	3259.96	4193.88	4644.06	3986.74	3838.53	4370.73	4310.75	4216.84	3438.11	3616.55	2747.87	3798.56	3634.48	4098.15	4008.34	3873.29	3838.41	3869.21	3888.22	3892.25	3467.05	3209.01	4429.14
	2712.54	2806.09	2892.53	3441.95	3078.52	2845.56	3657.91	4202.38	2624.76	3696.71	2714.77	3711.27	3459.63	3130.24	4029.63	3049.33	4373.54	4752.87	4310.09	4103.98	3877.28	4178.92	4237.15	3936.87	3554.41	3425.11	3264.75	4202.32	4654.39	3994.33	3846.94	4380.27	4320.41	4227.61	3443.99	3622.62	2750.73	3806.4	3641.73	4107.51	4016.92	3881.03	3843.98	3876.74	3895.1	3901.26	3471.3	3214.05	4439.76
	2714.81	2808.84	2896.92	3446.44	3081.63	2849.42	3665.16	4210.15	2626.48	3704.07	2716.91	3717.79	3465.57	3135.03	4037.76	3052.89	4381.78	4764.79	4319.46	4113.36	3885.1	4186.86	4246.92	3943.77	3559.35	3430.27	3269.57	4210.79	4664.8	4001.95	3855.39	4389.88	4330.13	4238.45	3449.91	3628.73	2753.59	3814.29	3649.01	4116.92	4025.52	3888.82	3849.55	3884.32	3902.02	3910.31	3475.58	3219.13	4450.42
	2717.08	2811.6	2901.33	3450.97	3084.77	2853.29	3672.45	4217.95	2628.2	3711.45	2719.07	3724.35	3471.54	3139.86	4045.94	3056.48	4390.07	4776.76	4328.87	4122.78	3892.98	4194.86	4256.74	3950.71	3564.31	3435.47	3274.41	4219.31	4675.27	4009.61	3863.89	4399.55	4339.9	4249.36	3455.85	3634.88	2756.47	3822.22	3656.34	4126.36	4034.14	3896.64	3855.15	3891.93	3908.97	3919.42	3479.88	3224.23	4461.11
	2719.37	2814.37	2905.76	3455.53	3087.93	2857.18	3679.77	4225.79	2629.93	3718.87	2721.24	3730.94	3477.53	3144.71	4054.18	3060.1	4398.41	4788.78	4338.32	4132.24	3900.89	4202.9	4266.61	3957.69	3569.29	3440.69	3279.28	4227.87	4685.81	4017.32	3872.42	4409.28	4349.73	4260.33	3461.83	3641.06	2759.36	3830.2	3663.7	4135.84	4042.78	3904.51	3860.76	3899.58	3915.96	3928.57	3484.2	3229.36	4471.84
	2721.66	2817.14	2910.22	3460.13	3091.11	2861.09	3687.12	4233.66	2631.67	3726.31	2723.43	3737.58	3483.55	3149.58	4062.47	3063.74	4406.79	4800.86	4347.82	4141.75	3908.85	4210.99	4276.55	3964.72	3574.29	3445.95	3284.17	4236.47	4696.41	4025.06	3881	4419.07	4359.61	4271.37	3467.85	3647.29	2762.26	3838.22	3671.09	4145.36	4051.42	3912.42	3866.39	3907.27	3922.99	3937.77	3488.55	3234.52	4482.6
	2723.97	2819.92	2914.7	3464.77	3094.32	2865.01	3694.51	4241.58	2633.41	3733.78	2725.63	3744.25	3489.59	3154.48	4070.81	3067.42	4415.23	4812.99	4357.34	4151.31	3916.84	4219.14	4286.54	3971.79	3579.32	3451.24	3289.08	4245.12	4707.09	4032.85	3889.62	4428.93	4369.55	4282.48	3473.89	3653.56	2765.17	3846.29	3678.53	4154.92	4060.09	3920.37	3872.04	3915	3930.05	3947.02	3492.92	3239.71	4493.4
	2726.28	2822.71	2919.21	3469.44	3097.54	2868.94	3701.93	4249.53	2635.16	3741.27	2727.85	3750.96	3495.66	3159.41	4079.2	3071.12	4423.71	4825.18	4366.91	4160.92	3924.88	4227.34	4296.59	3978.9	3584.37	3456.55	3294.02	4253.8	4717.83	4040.68	3898.28	4438.86	4379.54	4293.65	3479.97	3659.86	2768.1	3854.39	3686	4164.51	4068.77	3928.37	3877.7	3922.77	3937.14	3956.32	3497.3	3244.93	4504.24
	2728.6	2825.5	2923.74	3474.15	3100.8	2872.9	3709.39	4257.53	2636.91	3748.8	2730.09	3757.7	3501.75	3164.37	4087.65	3074.85	4432.24	4837.42	4376.52	4170.57	3932.96	4235.59	4306.69	3986.05	3589.45	3461.9	3298.99	4262.53	4728.64	4048.55	3906.98	4448.84	4389.58	4304.9	3486.09	3666.2	2771.03	3862.54	3693.51	4174.15	4077.46	3936.4	3883.38	3930.58	3944.27	3965.67	3501.71	3250.17	4515.11
	2730.94	2828.29	2928.29	3478.89	3104.07	2876.86	3716.89	4265.56	2638.67	3756.35	2732.34	3764.49	3507.86	3169.35	4096.14	3078.62	4440.82	4849.71	4386.16	4180.26	3941.09	4243.9	4316.86	3993.24	3594.55	3467.27	3303.98	4271.3	4739.51	4056.46	3915.72	4458.89	4399.68	4316.21	3492.23	3672.59	2773.98	3870.74	3701.06	4183.82	4086.17	3944.48	3889.07	3938.42	3951.44	3975.07	3506.15	3255.45	4526.01
	2733.28	2831.09	2932.87	3483.67	3107.37	2880.85	3724.41	4273.63	2640.43	3763.93	2734.61	3771.31	3514	3174.37	4104.7	3082.4	4449.44	4862.06	4395.85	4190.01	3949.25	4252.26	4327.08	4000.48	3599.67	3472.68	3309	4280.12	4750.45	4064.41	3924.51	4469.01	4409.83	4327.59	3498.41	3679.01	2776.93	3878.98	3708.65	4193.53	4094.9	3952.6	3894.79	3946.31	3958.64	3984.51	3510.6	3260.75	4536.95
	2735.63	2833.9	2937.47	3488.49	3110.7	2884.85	3731.98	4281.74	2642.2	3771.53	2736.89	3778.17	3520.17	3179.4	4113.3	3086.22	4458.12	4874.46	4405.57	4199.79	3957.46	4260.67	4337.36	4007.76	3604.81	3478.12	3314.04	4288.98	4761.46	4072.4	3933.33	4479.18	4420.04	4339.03	3504.62	3685.47	2779.9	3887.26	3716.27	4203.28	4103.63	3960.75	3900.51	3954.23	3965.87	3994	3515.08	3266.08	4547.93
	2737.99	2836.71	2942.1	3493.34	3114.04	2888.86	3739.57	4289.89	2643.97	3779.17	2739.19	3785.07	3526.36	3184.47	4121.95	3090.07	4466.84	4886.91	4415.33	4209.63	3965.71	4269.13	4347.7	4015.08	3609.98	3483.58	3319.11	4297.88	4772.54	4080.43	3942.2	4489.42	4430.3	4350.55	3510.86	3691.97	2782.88	3895.58	3723.93	4213.07	4112.38	3968.96	3906.26	3962.2	3973.14	4003.54	3519.58	3271.44	4558.93
	2740.36	2839.53	2946.75	3498.23	3117.42	2892.89	3747.2	4298.07	2645.75	3786.83	2741.51	3792	3532.57	3189.56	4130.66	3093.95	4475.6	4899.42	4425.13	4219.51	3974	4277.64	4358.1	4022.44	3615.17	3489.08	3324.2	4306.82	4783.69	4088.5	3951.11	4499.73	4440.61	4362.13	3517.14	3698.51	2785.87	3903.95	3731.63	4222.9	4121.15	3977.2	3912.02	3970.2	3980.45	4013.12	3524.1	3276.83	4569.98
	2742.74	2842.36	2951.43	3503.15	3120.81	2896.93	3754.87	4306.3	2647.54	3794.51	2743.84	3798.97	3538.8	3194.68	4139.42	3097.85	4484.42	4911.98	4434.96	4229.44	3982.33	4286.21	4368.55	4029.85	3620.38	3494.61	3329.31	4315.8	4794.9	4096.62	3960.05	4510.09	4450.98	4373.78	3523.45	3705.09	2788.87	3912.36	3739.37	4232.76	4129.92	3985.48	3917.81	3978.25	3987.79	4022.76	3528.64	3282.24	4581.06
	2745.13	2845.19	2956.13	3508.11	3124.23	2900.99	3762.57	4314.56	2649.33	3802.23	2746.19	3805.98	3545.06	3199.82	4148.24	3101.78	4493.28	4924.59	4444.84	4239.41	3990.71	4294.83	4379.07	4037.29	3625.62	3500.16	3334.45	4324.83	4806.18	4104.77	3969.04	4520.52	4461.41	4385.51	3529.79	3711.71	2791.88	3920.81	3747.15	4242.66	4138.71	3993.81	3923.6	3986.33	3995.16	4032.43	3533.21	3287.69	4592.17
	2747.53	2848.02	2960.85	3513.1	3127.67	2905.06	3770.3	4322.86	2651.13	3809.97	2748.56	3813.03	3551.35	3204.99	4157.1	3105.75	4502.19	4937.26	4454.75	4249.43	3999.12	4303.5	4389.64	4044.78	3630.88	3505.75	3339.62	4333.9	4817.53	4112.97	3978.07	4531.01	4471.88	4397.29	3536.16	3718.36	2794.9	3929.31	3754.96	4252.6	4147.51	4002.18	3929.42	3994.45	4002.57	4042.16	3537.8	3293.16	4603.32
	2749.94	2850.86	2965.6	3518.13	3131.14	2909.15	3778.07	4331.2	2652.93	3817.73	2750.94	3820.12	3557.65	3210.19	4166.02	3109.74	4511.14	4949.98	4464.7	4259.49	4007.58	4312.23	4400.27	4052.31	3636.16	3511.37	3344.81	4343.02	4828.94	4121.2	3987.14	4541.57	4482.42	4409.15	3542.56	3725.06	2797.93	3937.85	3762.82	4262.57	4156.33	4010.58	3935.25	4002.61	4010.01	4051.93	3542.41	3298.66	4614.5
	2752.36	2853.7	2970.37	3523.19	3134.63	2913.25	3785.87	4339.58	2654.74	3825.52	2753.34	3827.24	3563.98	3215.41	4174.99	3113.76	4520.14	4962.75	4474.69	4269.6	4016.08	4321	4410.96	4059.88	3641.47	3517.01	3350.02	4352.17	4840.43	4129.48	3996.26	4552.19	4493	4421.08	3549	3731.79	2800.98	3946.43	3770.71	4272.58	4165.15	4019.03	3941.1	4010.8	4017.48	4061.75	3547.04	3304.19	4625.71
	2754.78	2856.55	2975.17	3528.29	3138.14	2917.37	3793.71	4348	2656.55	3833.34	2755.75	3834.4	3570.34	3220.66	4184.01	3117.81	4529.19	4975.57	4484.71	4279.76	4024.62	4329.84	4421.7	4067.49	3646.79	3522.69	3355.26	4361.37	4851.98	4137.8	4005.41	4562.86	4503.64	4433.07	3555.47	3738.57	2804.03	3955.06	3778.64	4282.63	4173.98	4027.53	3946.97	4019.04	4024.99	4071.62	3551.69	3309.75	4636.96
	2757.22	2859.41	2979.99	3533.42	3141.68	2921.5	3801.58	4356.45	2658.37	3841.19	2758.19	3841.6	3576.71	3225.94	4193.08	3121.89	4538.29	4988.45	4494.78	4289.96	4033.2	4338.72	4432.51	4075.15	3652.14	3528.4	3360.52	4370.61	4863.6	4146.15	4014.6	4573.61	4514.33	4445.14	3561.97	3745.38	2807.09	3963.73	3786.61	4292.71	4182.83	4036.06	3952.85	4027.32	4032.53	4081.53	3556.37	3315.33	4648.24
	2759.67	2862.27	2984.83	3538.58	3145.24	2925.64	3809.48	4364.95	2660.19	3849.06	2760.63	3848.83	3583.11	3231.25	4202.21	3125.99	4547.43	5001.38	4504.88	4300.2	4041.82	4347.66	4443.37	4082.84	3657.51	3534.13	3365.81	4379.9	4875.29	4154.55	4023.84	4584.41	4525.08	4457.27	3568.5	3752.23	2810.16	3972.44	3794.61	4302.83	4191.68	4044.63	3958.75	4035.63	4040.11	4091.49	3561.07	3320.95	4659.55
	2762.12	2865.14	2989.7	3543.78	3148.82	2929.8	3817.42	4373.48	2662.02	3856.95	2763.1	3856.1	3589.54	3236.58	4211.38	3130.13	4556.62	5014.37	4515.02	4310.5	4050.48	4356.65	4454.3	4090.58	3662.91	3539.9	3371.12	4389.23	4887.04	4162.99	4033.11	4595.28	4535.88	4469.47	3575.06	3759.12	2813.25	3981.2	3802.66	4312.99	4200.55	4053.25	3964.67	4043.98	4047.72	4101.49	3565.79	3326.59	4670.9
	2764.58	2868.01	2994.59	3549.02	3152.43	2933.98	3825.39	4382.05	2663.85	3864.88	2765.58	3863.41	3595.98	3241.93	4220.61	3134.29	4565.85	5027.4	4525.19	4320.84	4059.18	4365.69	4465.28	4098.36	3668.32	3545.7	3376.46	4398.6	4898.87	4171.47	4042.43	4606.21	4546.74	4481.74	3581.66	3766.06	2816.34	3989.99	3810.74	4323.18	4209.42	4061.9	3970.6	4052.37	4055.36	4111.54	3570.53	3332.26	4682.28
	2767.05	2870.88	2999.5	3554.28	3156.06	2938.16	3833.4	4390.66	2665.69	3872.82	2768.08	3870.76	3602.45	3247.32	4229.89	3138.49	4575.13	5040.49	4535.41	4331.22	4067.93	4374.79	4476.32	4106.18	3673.76	3551.53	3381.82	4408.02	4910.76	4179.98	4051.78	4617.2	4557.65	4494.09	3588.28	3773.02	2819.44	3998.83	3818.87	4333.41	4218.31	4070.6	3976.56	4060.8	4063.04	4121.63	3575.29	3337.96	4693.7
	2769.53	2873.76	3004.44	3559.59	3159.72	2942.36	3841.44	4399.31	2667.54	3880.79	2770.59	3878.15	3608.94	3252.73	4239.22	3142.71	4584.45	5053.63	4545.66	4341.65	4076.71	4383.94	4487.43	4114.04	3679.22	3557.38	3387.2	4417.47	4922.72	4188.54	4061.18	4628.25	4568.61	4506.5	3594.94	3780.03	2822.56	4007.72	3827.03	4343.68	4227.2	4079.34	3982.53	4069.27	4070.75	4131.77	3580.08	3343.69	4705.14
	2772.02	2876.65	3009.4	3564.92	3163.4	2946.58	3849.51	4407.99	2669.39	3888.79	2773.12	3885.57	3615.45	3258.16	4248.6	3146.96	4593.82	5066.83	4555.94	4352.13	4085.54	4393.14	4498.59	4121.94	3684.71	3563.27	3392.61	4426.97	4934.75	4197.14	4070.61	4639.36	4579.63	4518.98	3601.63	3787.08	2825.68	4016.64	3835.23	4353.97	4236.1	4088.12	3988.52	4077.77	4078.5	4141.96	3584.89	3349.44	4716.62
	2774.52	2879.54	3014.39	3570.29	3167.1	2950.81	3857.61	4416.72	2671.25	3896.81	2775.67	3893.03	3621.99	3263.63	4258.04	3151.24	4603.24	5080.07	4566.27	4362.65	4094.4	4402.4	4509.81	4129.89	3690.21	3569.19	3398.05	4436.52	4946.85	4205.78	4080.09	4650.54	4590.7	4531.53	3608.35	3794.17	2828.81	4025.61	3843.47	4364.31	4245.01	4096.94	3994.52	4086.32	4086.27	4152.19	3589.72	3355.23	4728.13
	2777.03	2882.43	3019.4	3575.7	3170.83	2955.05	3865.75	4425.48	2673.11	3904.86	2778.23	3900.52	3628.54	3269.12	4267.52	3155.55	4612.7	5093.37	4576.63	4373.21	4103.31	4411.71	4521.09	4137.87	3695.74	3575.14	3403.51	4446.11	4959.01	4214.46	4089.61	4661.78	4601.82	4544.15	3615.1	3801.29	2831.96	4034.62	3851.74	4374.68	4253.93	4105.8	4000.54	4094.9	4094.09	4162.46	3594.57	3361.04	4739.68
	2779.54	2885.33	3024.43	3581.13	3174.58	2959.3	3873.93	4434.29	2674.97	3912.93	2780.81	3908.06	3635.12	3274.63	4277.06	3159.89	4622.2	5106.72	4587.02	4383.83	4112.25	4421.08	4532.43	4145.9	3701.29	3581.12	3408.99	4455.74	4971.25	4223.18	4099.16	4673.07	4613	4556.84	3621.88	3808.46	2835.11	4043.67	3860.06	4385.09	4262.85	4114.7	4006.59	4103.52	4101.93	4172.78	3599.44	3366.88	4751.25
	2782.07	2888.23	3029.49	3586.6	3178.36	2963.57	3882.14	4443.13	2676.85	3921.02	2783.41	3915.63	3641.72	3280.17	4286.65	3164.25	4631.76	5120.13	4597.46	4394.48	4121.24	4430.5	4543.83	4153.97	3706.86	3587.13	3414.5	4465.41	4983.55	4231.94	4108.76	4684.43	4624.23	4569.6	3628.7	3815.66	2838.27	4052.77	3868.41	4395.53	4271.78	4123.64	4012.64	4112.17	4109.8	4183.14	3604.34	3372.75	4762.86
	2784.6	2891.14	3034.56	3592.1	3182.16	2967.85	3890.38	4452	2678.72	3929.14	2786.02	3923.23	3648.35	3285.74	4296.28	3168.65	4641.35	5133.58	4607.93	4405.19	4130.27	4439.97	4555.28	4162.07	3712.45	3593.16	3420.03	4475.13	4995.92	4240.74	4118.4	4695.85	4635.51	4582.43	3635.54	3822.9	2841.44	4061.9	3876.81	4406	4280.72	4132.63	4018.72	4120.87	4117.71	4193.55	3609.26	3378.64	4774.5
	2787.14	2894.05	3039.67	3597.64	3185.98	2972.15	3898.65	4460.92	2680.61	3937.29	2788.65	3930.88	3654.99	3291.34	4305.97	3173.07	4650.99	5147.09	4618.44	4415.93	4139.33	4449.5	4566.8	4170.22	3718.07	3599.23	3425.58	4484.89	5008.36	4249.58	4128.08	4707.34	4646.85	4595.33	3642.42	3830.18	2844.62	4071.08	3885.24	4416.51	4289.66	4141.65	4024.81	4129.6	4125.66	4203.99	3614.2	3384.57	4786.17
	2789.69	2896.97	3044.79	3603.21	3189.83	2976.45	3906.96	4469.88	2682.5	3945.45	2791.29	3938.56	3661.66	3296.96	4315.71	3177.53	4660.68	5160.65	4628.98	4426.73	4148.44	4459.08	4578.38	4178.41	3723.7	3605.33	3431.16	4494.7	5020.87	4258.45	4137.79	4718.88	4658.24	4608.3	3649.32	3837.5	2847.81	4080.31	3893.71	4427.05	4298.61	4150.71	4030.93	4138.37	4133.63	4214.49	3619.16	3390.52	4797.87
	2792.25	2899.89	3049.94	3608.81	3193.7	2980.77	3915.3	4478.87	2684.39	3953.65	2793.96	3946.28	3668.34	3302.6	4325.5	3182.01	4670.41	5174.26	4639.56	4437.57	4157.59	4468.71	4590.02	4186.64	3729.36	3611.46	3436.77	4504.55	5033.44	4267.37	4147.55	4730.48	4669.68	4621.34	3656.26	3844.86	2851.01	4089.57	3902.22	4437.63	4307.57	4159.82	4037.06	4147.18	4141.64	4225.02	3624.15	3396.5	4809.6
	2794.82	2902.82	3055.11	3614.44	3197.6	2985.11	3923.67	4487.9	2686.29	3961.86	2796.64	3954.04	3675.05	3308.28	4335.35	3186.52	4680.18	5187.92	4650.18	4448.45	4166.77	4478.4	4601.72	4194.91	3735.04	3617.62	3442.4	4514.44	5046.09	4276.33	4157.35	4742.15	4681.18	4634.45	3663.22	3852.26	2854.22	4098.88	3910.78	4448.24	4316.53	4168.97	4043.2	4156.03	4149.68	4235.6	3629.15	3402.51	4821.37
	2797.39	2905.74	3060.31	3620.11	3201.52	2989.45	3932.08	4496.97	2688.19	3970.1	2799.33	3961.83	3681.78	3313.98	4345.24	3191.06	4690	5201.63	4660.83	4459.38	4176	4488.14	4613.48	4203.22	3740.74	3623.81	3448.05	4524.38	5058.8	4285.33	4167.18	4753.87	4692.73	4647.64	3670.22	3859.7	2857.43	4108.22	3919.36	4458.88	4325.49	4178.15	4049.37	4164.91	4157.75	4246.22	3634.18	3408.54	4833.16
	2799.98	2908.68	3065.53	3625.81	3205.46	2993.81	3940.51	4506.08	2690.1	3978.36	2802.05	3969.66	3688.53	3319.7	4355.18	3195.63	4699.86	5215.4	4671.51	4470.35	4185.26	4497.94	4625.3	4211.57	3746.47	3630.03	3453.72	4534.36	5071.58	4294.37	4177.06	4765.66	4704.33	4660.89	3677.24	3867.17	2860.66	4117.61	3927.99	4469.56	4334.46	4187.38	4055.55	4173.83	4165.85	4256.89	3639.23	3414.61	4844.99
	2802.57	2911.62	3070.77	3631.54	3209.43	2998.18	3948.99	4515.23	2692.02	3986.64	2804.78	3977.53	3695.3	3325.45	4365.17	3200.23	4709.77	5229.22	4682.24	4481.37	4194.57	4507.79	4637.18	4219.97	3752.21	3636.28	3459.42	4544.38	5084.44	4303.44	4186.97	4777.5	4715.99	4674.22	3684.3	3874.69	2863.9	4127.04	3936.66	4480.27	4343.43	4196.65	4061.75	4182.79	4173.99	4267.59	3644.31	3420.7	4856.84
	2805.17	2914.56	3076.03	3637.3	3213.42	3002.56	3957.49	4524.42	2693.94	3994.95	2807.52	3985.43	3702.09	3331.23	4375.22	3204.86	4719.72	5243.08	4693	4492.44	4203.91	4517.7	4649.12	4228.4	3757.98	3642.56	3465.15	4554.45	5097.36	4312.56	4196.93	4789.4	4727.7	4687.61	3691.39	3882.24	2867.14	4136.52	3945.37	4491.01	4352.4	4205.96	4067.97	4191.78	4182.15	4278.34	3649.4	3426.82	4868.73
	2807.78	2917.5	3081.32	3643.1	3217.44	3006.96	3966.03	4533.64	2695.86	4003.28	2810.29	3993.37	3708.91	3337.03	4385.31	3209.52	4729.71	5257	4703.79	4503.54	4213.3	4527.66	4661.12	4236.87	3763.77	3648.87	3470.9	4564.56	5110.34	4321.72	4206.92	4801.37	4739.46	4701.08	3698.5	3889.83	2870.39	4146.03	3954.12	4501.79	4361.38	4215.31	4074.21	4200.82	4190.35	4289.13	3654.52	3432.97	4880.64
	2810.39	2920.45	3086.63	3648.93	3221.48	3011.36	3974.6	4542.9	2697.79	4011.63	2813.07	4001.35	3715.74	3342.86	4395.45	3214.2	4739.75	5270.97	4714.62	4514.7	4222.72	4537.67	4673.19	4245.39	3769.57	3655.21	3476.67	4574.72	5123.4	4330.91	4216.96	4813.39	4751.28	4714.62	3705.65	3897.47	2873.65	4155.59	3962.9	4512.6	4370.36	4224.69	4080.47	4209.89	4198.58	4299.96	3659.66	3439.14	4892.59
	2813.02	2923.4	3091.96	3654.79	3225.54	3015.78	3983.2	4552.2	2699.73	4020	2815.87	4009.36	3722.59	3348.72	4405.64	3218.92	4749.83	5284.99	4725.49	4525.9	4232.18	4547.74	4685.31	4253.94	3775.4	3661.58	3482.46	4584.92	5136.53	4340.15	4227.03	4825.48	4763.15	4728.23	3712.82	3905.14	2876.92	4165.19	3971.73	4523.44	4379.34	4234.12	4086.74	4218.99	4206.84	4310.83	3664.82	3445.34	4904.56
	2815.65	2926.36	3097.32	3660.68	3229.63	3020.21	3991.84	4561.54	2701.67	4028.4	2818.68	4017.41	3729.46	3354.6	4415.89	3223.66	4759.95	5299.07	4736.39	4537.14	4241.68	4557.87	4697.49	4262.53	3781.26	3667.98	3488.28	4595.16	5149.72	4349.42	4237.14	4837.62	4775.07	4741.91	3720.03	3912.84	2880.2	4174.83	3980.59	4534.31	4388.32	4243.59	4093.03	4228.13	4215.14	4321.75	3670	3451.58	4916.57
	2818.29	2929.32	3102.7	3666.6	3233.74	3024.66	4000.5	4570.92	2703.62	4036.81	2821.51	4025.5	3736.35	3360.51	4426.18	3228.44	4770.12	5313.19	4747.32	4548.43	4251.22	4568.05	4709.74	4271.16	3787.13	3674.41	3494.13	4605.45	5162.99	4358.74	4247.29	4849.82	4787.04	4755.66	3727.26	3920.59	2883.49	4184.51	3989.5	4545.22	4397.3	4253.1	4099.34	4237.31	4223.46	4332.7	3675.21	3457.83	4928.6
	2820.94	2932.28	3108.1	3672.55	3237.88	3029.11	4009.2	4580.33	2705.57	4045.25	2824.36	4033.63	3743.27	3366.44	4436.52	3233.24	4780.33	5327.36	4758.29	4559.76	4260.8	4578.28	4722.05	4279.84	3793.02	3680.87	3499.99	4615.78	5176.32	4368.09	4257.48	4862.09	4799.07	4769.49	3734.52	3928.38	2886.78	4194.23	3998.44	4556.16	4406.29	4262.65	4105.67	4246.53	4231.82	4343.7	3680.43	3464.12	4940.66
	2823.59	2935.25	3113.52	3678.53	3242.04	3033.57	4017.94	4589.79	2707.53	4053.71	2827.23	4041.79	3750.2	3372.4	4446.91	3238.07	4790.58	5341.58	4769.3	4571.14	4270.42	4588.57	4734.41	4288.55	3798.93	3687.37	3505.89	4626.16	5189.73	4377.48	4267.71	4874.41	4811.14	4783.38	3741.81	3936.2	2890.08	4204	4007.43	4567.12	4415.27	4272.24	4112.02	4255.78	4240.2	4354.73	3685.68	3470.44	4952.75
	2826.26	2938.22	3118.97	3684.55	3246.22	3038.05	4026.7	4599.28	2709.49	4062.2	2830.11	4049.99	3757.15	3378.39	4457.35	3242.93	4800.87	5355.86	4780.34	4582.56	4280.07	4598.92	4746.84	4297.3	3804.87	3693.89	3511.8	4636.57	5203.2	4386.91	4277.98	4886.79	4823.27	4797.35	3749.14	3944.07	2893.4	4213.8	4016.45	4578.12	4424.25	4281.87	4118.38	4265.07	4248.62	4365.81	3690.95	3476.78	4964.87
	2828.93	2941.2	3124.44	3690.6	3250.43	3042.54	4035.5	4608.81	2711.46	4070.7	2833.01	4058.22	3764.12	3384.4	4467.84	3247.82	4811.21	5370.18	4791.41	4594.02	4289.76	4609.31	4759.33	4306.1	3810.82	3700.44	3517.74	4647.04	5216.74	4396.38	4288.28	4899.22	4835.46	4811.39	3756.49	3951.97	2896.71	4223.65	4025.51	4589.15	4433.24	4291.54	4124.77	4274.4	4257.07	4376.92	3696.25	3483.15	4977.02
	2831.61	2944.17	3129.93	3696.67	3254.67	3047.04	4044.32	4618.38	2713.43	4079.22	2835.93	4066.49	3771.11	3390.43	4478.38	3252.74	4821.59	5384.56	4802.52	4605.53	4299.5	4619.77	4771.88	4314.93	3816.8	3707.02	3523.7	4657.55	5230.35	4405.89	4298.63	4911.72	4847.69	4825.5	3763.86	3959.91	2900.04	4233.53	4034.62	4600.21	4442.22	4301.25	4131.17	4283.76	4265.55	4388.08	3701.56	3489.54	4989.19
	2834.29	2947.16	3135.45	3702.78	3258.93	3051.55	4053.18	4627.98	2715.41	4087.77	2838.86	4074.8	3778.12	3396.49	4488.97	3257.69	4832.01	5398.98	4813.66	4617.09	4309.27	4630.28	4784.5	4323.8	3822.8	3713.63	3529.69	4668.1	5244.03	4415.44	4309.01	4924.28	4859.98	4839.69	3771.27	3967.89	2903.38	4243.46	4043.76	4611.31	4451.2	4311	4137.59	4293.16	4274.06	4399.27	3706.9	3495.97	5001.4
	2836.99	2950.14	3140.98	3708.92	3263.21	3056.07	4062.08	4637.62	2717.39	4096.33	2841.81	4083.14	3785.14	3402.58	4499.61	3262.67	4842.47	5413.46	4824.84	4628.69	4319.07	4640.84	4797.17	4332.71	3828.81	3720.27	3535.7	4678.69	5257.78	4425.02	4319.43	4936.89	4872.32	4853.94	3778.71	3975.91	2906.72	4253.43	4052.94	4622.43	4460.18	4320.78	4144.03	4302.59	4282.6	4410.51	3712.26	3502.42	5013.63
	2839.69	2953.13	3146.54	3715.09	3267.52	3060.6	4071	4647.31	2719.38	4104.92	2844.78	4091.53	3792.19	3408.69	4510.29	3267.67	4852.98	5427.98	4836.05	4640.33	4328.92	4651.46	4809.91	4341.66	3834.85	3726.95	3541.73	4689.33	5271.59	4434.65	4329.89	4949.57	4884.71	4868.27	3786.17	3983.96	2910.07	4263.43	4062.16	4633.58	4469.16	4330.61	4150.49	4312.06	4291.17	4421.78	3717.64	3508.9	5025.89
	2842.4	2956.12	3152.12	3721.29	3271.85	3065.14	4079.96	4657.03	2721.37	4113.53	2847.76	4099.94	3799.25	3414.83	4521.03	3272.71	4863.52	5442.55	4847.3	4652.02	4338.8	4662.14	4822.7	4350.65	3840.91	3733.65	3547.79	4700.02	5285.48	4444.31	4340.39	4962.3	4897.16	4882.66	3793.67	3992.06	2913.43	4273.48	4071.42	4644.77	4478.14	4340.48	4156.96	4321.57	4299.77	4433.09	3723.05	3515.41	5038.18
	2845.11	2959.12	3157.73	3727.52	3276.2	3069.69	4088.94	4666.78	2723.37	4122.16	2850.76	4108.4	3806.34	3420.99	4531.81	3277.77	4874.11	5457.18	4858.58	4663.75	4348.72	4672.87	4835.56	4359.68	3846.99	3740.38	3553.87	4710.74	5299.44	4454.01	4350.92	4975.09	4909.65	4897.13	3801.19	4000.19	2916.8	4283.57	4080.72	4655.98	4487.11	4350.39	4163.45	4331.11	4308.4	4444.44	3728.47	3521.94	5050.5
	2847.83	2962.11	3163.36	3733.78	3280.58	3074.25	4097.96	4676.58	2725.37	4130.81	2853.78	4116.89	3813.44	3427.18	4542.64	3282.87	4884.75	5471.85	4869.9	4675.52	4358.68	4683.66	4848.48	4368.75	3853.08	3747.14	3559.97	4721.52	5313.46	4463.75	4361.49	4987.94	4922.2	4911.67	3808.74	4008.36	2920.17	4293.7	4090.06	4667.22	4496.08	4360.33	4169.96	4340.69	4317.07	4455.83	3733.92	3528.5	5062.84
[truncated: 9,229 more rows]
[truncated: 62 more columns]

## Sheet: Analysis
Cell:	Peak Time 1	Peak Time 2	Peak Time 3	Peak Time 4	Peak Time 5	Peak ZT 1	Peak ZT 2	Peak ZT 3	Peak ZT 4	Peak ZT 5	Peak ExT 1	Peak ExT 2	Peak ExT 3	Peak ExT 4	Peak ExT 5	Peak 1 luminescence value	Peak 2 luminescence value	Peak 3 luminescence value	Peak 4 luminescence value	Peak 5 luminescence value	Trough Time 1	Trough Time 2	Trough Time 3	Trough Time 4	Trough Time 5	Trough Time 6	Trough ZT 1	Trough ZT 2	Trough ZT 3	Trough ZT 4	Trough ZT 5	Trough ZT 6	Trough ExT 1	Trough ExT 2	Trough ExT 3	Trough ExT 4	Trough ExT 5	Trough ExT 6	Trough 1 luminescence value	Trough 2 luminescence value	Trough 3 luminescence value	Trough 4 luminescence value	Trough 5 luminescence value	Trough 6 luminescence value	Rising Edge Halfmax Time 1	Rising Edge Halfmax Time 2	Rising Edge Halfmax Time 3	Rising Edge Halfmax Time 4	Rising Edge Halfmax Time 5
[truncated: 111 more rows]
[truncated: 44 more columns]
