# Supplementary material for: Single cell model for re‐entrainment to a shifted light cycle
Source: FASEB J. 2022 Sep 3;36(10):e22518. doi: 10.1096/fj.202200478R (PMC9543151; doi:10.1096/fj.202200478R)
Supplement: Supplementary file 38 — Dataset S37 [file FSB2-36-0-s016.xlsx]

## Sheet: Information
Cell num	X	Y	Size
1	49.5	109.5	4
2	50.5	106	6
3	61.2857	130.857	7
4	61.25	134.25	4
5	62	118	9
6	63	125	9
7	65.125	131.875	8
8	65	140	9
9	68	88	9
10	67.3333	143	3
11	69	131	9
12	69	134.5	6
13	69.3333	139.833	6
14	70	145	9
15	73.5	145	6
16	75	90	9
17	75	121	9
18	75.5	124.5	4
19	77	134	9
20	77	138	9
21	78	143.5	6
22	79	99	9
23	81	114	9
24	82.8571	119.286	7
25	83.125	132.125	8
26	84.2857	111.857	7
27	84	123	9
28	83.5	128.5	4
29	85	116	9
30	85.7143	100.143	7
31	87.1429	119.286	7
32	87	128	9
33	88	132	9
34	89	92	9
35	88.5	98	6
36	90.3333	101.167	6
37	91	123.5	6
38	91.5	97	6
39	91.5	116.5	4
40	92	120	9
41	94.2	94.4	5
42	94	103	9
43	95	98	9
44	94.5	107	6
45	94.8571	132.714	7
46	96.6	110.2	5
47	98	77	3
48	98.2857	100.143	7
49	98	103.5	6
50	97.5	106.5	4
51	99	80	9
52	98.875	124.875	8
53	100	83	3
54	100	85.5	6
55	100	114.5	6
56	100	118	9
57	101	89	9
58	100.8	121.4	5
59	102	93	9
60	103	96	3
61	104	99	9
62	104	105.5	6
63	105	102.5	6
64	105	108.5	6
65	112	116.5	6
66	112.286	125.857	7
67	113	120	9
68	114.25	123.25	4
69	114.4	109.2	5
70	114.8	112.6	5
71	116	103.5	6
72	117	100	9
73	116.5	106.5	4
74	116.333	115.333	3
75	117.4	110.2	5
76	119	95	9
77	119	117.5	6
78	119	125	9
79	120.2	91.6	5
80	119.714	103.857	7
81	119.5	107.5	4
82	120	114.5	6
83	120	121	9
84	121	111	9
85	121	137	9
86	122	87	9
87	122.143	100.714	7
88	122	129.5	6
89	122.5	96	6
90	123	106	9
91	122.5	126	6
92	124.125	82.125	8
93	124	91	9
94	123.5	115	6
95	123.5	122.5	4
96	125.2	78.6	5
97	124.8	109.4	5
98	126	95	9
99	126	98	3
100	127	86	9
101	127	101	9
102	127	106	9
103	127.75	80.25	4
104	128	112	9
105	129	127	9
106	129	135	9
107	130	95	9
108	130.333	108.833	6
109	130.714	80.8571	7
110	131.857	118.286	7
111	132.125	138.125	8
112	134	83	9
113	134	112	9
114	134	115.5	6
115	134	129	9
116	135	97	9
117	137	104	9
118	137	122	9
119	137.125	136.125	8
120	137.714	116.143	7
121	138	97	3
122	139	140	9
123	139.833	81.3333	6
124	139.5	128	6
125	141	97	9
126	141	114	9
127	141.5	117.5	4
128	141.667	144.167	6
129	142.4	79.2	5
130	143	127	9
131	143.2	130.4	5
132	142.857	134.714	7
133	143.8	122.4	5
134	144	141.5	6
135	144.5	83	6
136	145	93	9
137	145	96.5	6
138	145	100	9
139	144.5	115.5	4
140	145	119	9
141	144.875	137.875	8
142	146.714	125.143	7
143	147	133	9
144	148	85	9
145	148.5	95	6
146	149	98.5	6
147	149	104	9
148	148.5	129.5	4
149	151.4	86.2	5
150	152	129	9
151	152.5	109	6
152	152.75	132.25	4
153	153.5	125.5	4
154	154.875	90.125	8
156	155	117	9
157	154.5	120.5	4
158	156	93.5	6
159	155.8	113.6	5
160	157	125	9
161	158	121.5	6
162	159	105	9
163	159	108.5	6
164	159	111.5	6
165	160	119	3
166	160.875	115.875	8

## Sheet: Raw Data
Cell:	1	2	3	4	5	6	7	8	9	10	11	12	13	14	15	16	17	18	19	20	21	22	23	24	25	26	27	28	29	30	31	32	33	34	35	36	37	38	39	40	41	42	43	44	45	46	47	48	49
	24367.5	19643.2	12105.6	10666.2	22443.7	13555.3	14299.4	9929	10558.3	14569.7	18146.3	15625.8	13852.3	12953.8	12445.2	17582.6	29860.4	33955	19235.7	17120.9	14708.3	20635.1	32606.9	31466.7	21353.1	34548.7	27523	22053.8	29155.6	22324	32461.9	23018.7	18448.6	17068.2	24375.5	29152.8	21954.7	20159.8	27548.5	26317.1	18923.4	29822	24909.8	26548.8	15679.7	21491.8	12063.3	23890.1	24693.7
	19977.5	16949.2	9847.86	8152.75	19039.3	10819.3	11775.9	7756.67	9570	11022.3	14883.7	12603.7	10588.8	10190	11719.2	14496.4	25435.1	26615.5	15775.7	13593	10695.2	18421.9	27046	25679.1	18306.1	27805.1	22874.1	18924.5	24510.2	19670.9	26985.9	19475.2	15586.6	15671.1	22009.7	26025.7	18875.7	18347.2	23073.5	22928.3	16130.6	26204.6	22008.9	22834	12450.4	19462.8	9746.33	21548.7	21152.3
	16541.5	14028.5	7283.86	6101.75	14808.2	8428.33	9162.25	6176.89	8405.44	8098.67	11869.1	9783.83	8328.5	7951	7306.33	12403.3	20014	19671.2	11786.9	10546.8	7982.83	16130.3	22901	21547.1	14329.5	23647	19429.1	14977.2	20254	16064	22153.1	15590.6	11950.8	14550.4	18945.2	22453.7	15905.8	16066.2	19933	19187.4	13756	21976	19464.6	18763.2	9921.29	16086	8691	18723.4	17404.7
	13538	11774.2	5660.29	4971.75	11752.6	6926.78	6775.88	4985.22	7624.89	5840	9074.11	7547.83	6909.83	6266.67	6123	10132.7	16148	15002.8	8940.22	8217.33	6221.33	13900.3	19040.2	17414.6	11244.5	18898.1	14675.2	12190.8	17927.2	14223	18270.9	12662	9599.78	13102	16493.5	19629.3	13681.7	14340.7	16574.2	16279.8	11602.8	18518.7	17212.6	16152.7	8146.71	13816.2	7721.33	15702.6	14536.2
	10746.8	10518	4772	4371	9414.56	5857.44	5660.12	4473.44	7199.78	4733.67	7400.78	6070	5504.83	5328.44	5649.83	8799.78	13547.4	11794.8	7549	6472.67	5655.83	12743.2	16908.3	15434.6	9413.62	16159.7	11705.1	10059.2	16672.8	12556.1	16013.7	10783.2	8283.67	12668.9	14979.7	17757.2	11891.2	13338.2	14616	14423.7	10061.6	16501.3	15167.1	13970	6702.43	11736.2	6499.33	14038.6	12363.5
	8801.5	8840	4216.29	4063.5	8292.11	5214.78	5012.25	4031.78	6742.89	4104.33	6089.67	5667.67	5055.5	4830.89	4713.83	8161.78	12319	9744	6531.89	5689.78	5039.17	11652.2	14962.9	13525.7	8363.5	14531.7	10218	8986.25	15498.3	11145.4	14020.3	9469.22	6979.33	11952.8	13200	15087.7	10596.2	11967.7	13231	12735.6	8755	14770.9	13786	12043.8	5918.86	10425.6	5977.67	12420.3	10287.2
	7325.5	7299	4025.14	3893.25	7292.44	4621	4335.38	3721.89	6485.44	4026.67	5530	5036.33	4375.83	4316.56	4224	7571.33	10858.6	8284.25	5803.89	5145.56	4321.17	10450.7	13620.6	11541.6	7187.38	12995.6	8420.44	8000	13903.4	10228.1	12100.4	10002.1	6065.56	10774.7	11312	13163.8	8703	10279.8	11540.8	11325.3	7659.2	12313.8	11711.8	10191.2	5192.29	9152.2	5066	9973.57	8734.33
	6347.25	6424	3585.29	3625.75	6366.89	3985.89	4233.88	3520.56	5852.67	3656.67	5032.89	4787.5	4381	3943.22	3768.5	7350.56	9859.22	7133.75	4943.67	4573.11	4285.17	9334.56	13259.7	10531.3	6520.62	11614.6	7309.33	7280.25	12554	8999	10501.9	7514.22	5398.89	10111.2	9853.83	10921.3	7311.67	9308.5	10013.5	10250.4	6707	10925	10241.9	8960.83	4758.57	8317.6	4248	8619.86	7560.17
	5639	5816.33	3814.14	3919.5	6086.89	4214.56	3987.5	3525.22	5443	3618	4816.22	4857.67	4147.5	3841.11	3732.33	7482.67	9123.22	6376	4656.56	4279	4025.33	8571.44	12607.2	9627.43	6532.75	10630.6	6959.22	6569.25	11751.7	8447.86	9179.71	6557.78	5021.78	8630	8845.5	9728.33	6890.67	8320	9335	9659.33	6004	9894.89	9248.44	7952	4367.86	7224.2	4189.33	7518.29	6192.67
	5211.5	5335.5	4045.29	3774	6540.89	4406.56	4108.25	3605.11	5293.33	3546.67	4912.78	4814.17	4307.67	3728.89	3640.33	7251.44	9049.67	6296.25	4802.22	4347.89	3975.17	7702.56	12119.9	9333.86	6157.12	10249.1	6565.89	6835.75	10110.3	8095.71	8395.43	6262.22	4731.44	7775.33	7834	8413	6040.5	7677.83	8550.25	8528.22	5788.8	9238.89	8147.67	7364.5	4211.29	6884.6	4017	6758.57	5742.42
	5087.25	5318.83	4726.86	4040.5	6768.44	4685.33	4634	3714	5304.56	3770.33	5323.11	4743	4585.5	3728.56	3902.5	7340.44	9228.89	6534.75	5120.33	4434.33	4071.33	7924.44	11520.6	9412.57	6121	10260.3	6501.44	7072	10312.2	8301	8760.57	6052.33	4855.44	7079.89	7759.5	7870.17	5703.83	7207.17	8611.75	8517.78	5616.4	8599.44	7788.11	6968.33	4378.71	6178	4415	6698.86	5874.83
	5014	5451.5	5153	4714.75	6647.78	5166.67	4863.62	4017.89	5572.44	4227	6464.11	5380.33	5120.5	4049.22	4265.17	7877.56	9259.22	7145.5	7031.39	4699.44	3979.67	8342.89	11842.9	9627.29	6571.38	10179.9	6465.89	6835	10726.7	9064.14	8560.29	6392.56	4781.89	7199.11	8132.17	7944	5708.33	7608.17	8330.25	8575.44	6074.6	8816.44	7709.44	6538.83	4433.71	6053.6	4862.67	6636.86	5670.83
	5328.25	6392.83	5807.71	5597.5	7783.89	6066.22	5600.5	4785.33	5793.22	4505.33	7235	6122.33	5611.83	4475.11	4714	8960.33	10020.8	8478.5	6977.33	4999.33	4157.5	9767.11	12441.7	10152.9	6694.62	10926.3	7087.56	7517	11802.4	10440.9	8978.29	6976	4859.33	7553	9015.17	8397	5890.67	8330	9178.25	8661.56	6764.2	9178.78	8422.78	7012	4247	6682.4	6347	7401.71	5915.67
	5866.5	7438.17	6687.14	6443	8917.67	6928.44	6674.88	5678.11	6554.11	4637	8296.44	7019	6240.83	5030.89	5227.67	9574.33	10768.4	9537.25	8321.33	5708.78	4512.67	10775.9	13770.9	11075.9	7184	12593.9	7859.11	8330.25	12506.2	11450.7	9216.14	7639.56	5125.33	8323.11	10254.8	10072.5	6208.17	9949.83	9608.5	8911.11	7477.4	11847.4	9040.11	7969	4586.57	7104.2	7064	8112.71	6648.5
	6369.75	8502.5	8103	7998.75	9362.33	8146.89	7987.75	6287.33	7386.78	5994.33	9180.89	8259	7201.67	5702.89	5929.83	10627.1	11910.3	10838	9954.89	6877.56	4630.67	12153.6	15707.7	12317.7	7869.62	13438.3	8704.67	9471	13409.3	12652.6	9835.57	8536.67	5644.67	8933.11	11399.5	10746.5	6941.83	11259.5	10224.5	9137.11	8908	10433.7	9764.89	8511.5	5458.71	7552.4	7815.33	8950.14	7289
	6806	9466.5	8755.29	9109.25	10069	9246	8873.88	6927.89	8093.33	6512.67	10684.9	9293.33	8249	6519.22	7142.5	11931	13124.1	12404.2	11196.7	7276.56	5185.33	14066.3	17120.7	13451.1	8760.12	14719	9648.22	10676.2	14855.7	13951.3	10564.3	9456.11	6461.11	10224.9	13329.3	11885.2	7560.33	13555	11234.2	10173.6	10435	11488.2	10957.8	9248.17	6115.43	7894.6	9127.33	10351.9	8483.83
	7126.5	11526.8	9397.71	9876.75	11588.9	10048.9	10418.2	7648.89	8705.44	7108	12098.1	9976.83	9396.67	6940.78	7836.83	13047.7	14638.6	12869.5	13358.2	8059.11	5982.5	15539.4	19045.7	15346.6	10188.6	16732.4	10952.9	11440.2	16690.3	15934.7	11450.3	10596.7	7111.56	11815.9	15534.8	13899.2	8421.17	15394	12443.5	10856	11993.8	12716.3	12356.2	10266.2	6584.86	8648.4	9693.33	11451	9670.83
	8159.5	12744	9859.29	10344	12508.7	11019.1	11180	8676.33	9363.11	8068.33	13597.8	10517.7	10491	7490.33	9158.5	13923.7	16707.2	13733.5	14688.7	8954	6449	16777.8	21203.9	17624.1	10955.4	18500.7	12449.9	12706	17455.9	17426.9	12569.1	11247.7	7925	13129.2	17621.8	15939.8	9358.33	17700.3	13453.2	11871	13359.2	14039.1	14088.3	11169.8	7178.29	9827	10420	13566.7	10464.5
	8775	13600.7	10018.4	10544.8	13684.3	11766.2	11605	9351.22	9780.78	8540	13770.1	10963.2	11077.2	7923.11	9875.17	14251.6	18360.7	14853.5	16087.2	9847.22	7026.83	17825	22025.8	19104.9	11401.2	19686.4	13613.8	13964.5	18385	18554.1	13957.7	12571.3	8553.89	14190.8	19368.7	17966.5	10468.5	19246.7	14856.2	12955.2	14780.2	14715.3	15948.4	12416.5	7957.29	10244	10895.7	14958.1	11192.5
	9568.75	14061.5	10069	10658	14085.9	11956.9	11638	9500.11	9976	9132.33	14284	11129	11217.8	8418.22	9977.17	14817	19446.6	15501.8	17232.4	10379.4	7260.33	18630.1	22715.8	20343.1	11907	20497.9	14335.2	14478.5	19846.7	19410.1	15018.9	13503.8	8986.78	15912.4	20533.8	18700	10923.2	20915.2	15737.8	13585.4	15846.2	15919.1	17279.9	13124.3	8143.29	11346.4	11481	16404.9	12026.8
	10240	14779.2	10009	10768.8	14354.3	11697.2	11485	8973.11	10284.4	8427.33	13891	10956.3	11602.8	8215	9653.17	15498.6	19368.9	15196.2	17575.1	10231.8	7763.83	19160.2	23180.2	20905.1	11961.5	20213.3	15026.3	14768.2	20934.7	19259.9	15309.7	14263.9	9720.89	17127.9	20859.5	19888.7	11610	21046.7	15664	14061.2	16029.2	16253.2	18073.4	14130	8101.71	11789.6	11040.7	17227.4	12648.7
	10653.2	13425.8	9413.86	10644.8	13514.1	11150	11115.1	9063.33	10567.6	8272.67	13741.6	10433.2	11424.7	8150.89	8816.67	15561.4	19435.4	15717.5	16297.3	10391.9	8117	19074.7	22921.9	21029.9	11871	20020.1	15143.6	15324	20359.2	19115.1	15530.7	15016.8	10019.4	17853.8	21035.2	19988.7	11706.7	21479.2	15581.5	14346.4	16766.6	16677.1	18539.8	14387.8	7979.29	11847	10866.7	17595.1	12827
	10100	12917.8	8526	9670.75	12937.4	10839.9	10167.8	8131.22	10635.9	8393.67	13061.4	9645.83	10780.2	7748	8462.83	15069.6	18389.9	15233.2	15220.8	9650.33	7771	19038.6	21880.7	19831.3	11805.5	19640.4	14907.3	15675.2	20248.6	19155	15536.9	15118.8	9989.56	17232.7	20354.2	19539.5	11357.8	20632.8	15270.8	13784.2	16235.8	16515.3	18607.7	14102.5	8203.71	11482	10012.7	16928.1	12297.2
	9949.75	13002.7	7518.29	8226.25	12522.2	10150.6	9196.62	7484.11	10887	7835.67	12418.1	10763.8	9794	7550.44	8358.5	14776.4	17620	14210.5	14188.3	9361.22	7504.17	18220.7	20783.3	19041.3	11653.9	18856.4	14560.2	16080.8	20111.2	18685.3	15087.4	15315.4	9614.78	17057.2	19325.2	18902.2	11056.8	19460.2	15120.5	13378.8	15631.4	16066.7	17557.4	13905.2	7970.71	11363	9315	16786.4	12073
	9588.75	12764.3	6682.86	7182.75	11700.9	8985.22	8268.75	6580.89	10499.9	7179	11173.1	8395.33	8497	6804.56	7717.5	13912.9	16526.3	14018.8	13627.2	8798.67	6939.83	16786.9	18909	17574.9	11024.1	17386	14060.3	15053.8	19301.7	17513.3	14867.3	13972.2	9162.44	16459.9	18085.5	17485.2	10529.5	18539.3	14437.2	12626.3	15089.8	15586.7	16877.4	13634.8	7350.71	10939.6	8908	15748.6	11866.2
	8874.25	12148.8	5837.86	6343.75	10598.3	7917.11	7132	5776.33	9679.33	7075	10002.7	7522.5	7734.83	5998	6628.33	12463.1	15699.2	13139.5	12525.8	8025.67	6601.17	15044.8	16969	16352.7	10401.6	15922.4	12748.3	13764.8	18256.6	15761	13914.7	13097.2	8271.67	15979.2	16708.7	16569.8	9582.67	17377	13680.5	11837.7	14520.2	14627.2	16278.7	13088.5	6986	10407.2	8124	15171.3	10844.3
	8131.75	10751	4958	5424.5	9982.44	6938	6056.5	4810.67	9218.89	5941.33	9002	6632.17	6491.33	5337.11	5922.33	11489.3	13472.6	11779.5	11215.9	7414.89	5894.67	13984.4	15944.8	14455.6	9415.12	14924.3	11610.8	12986	17295.1	13777.7	13813.7	11846.6	7722.33	15285.6	15907.5	15575.5	8816.17	16077.7	12680.5	11078.4	13463.4	14095.3	15297.7	12013.8	6300.71	9784	6844	13614.3	10136.3
	7805.25	9069.33	4646.43	4731.5	9063	6251.89	5537.38	4145.56	8380.33	5289	8093.56	5868.33	5688.67	4726.22	5359.67	10383.8	11892.6	10567.8	9956.56	6435.33	5384.5	12419.8	14635.2	13091	8515.12	13458.4	10434.7	11938.2	16076	12069.3	12687	10078.8	6994.78	14219.1	14256.3	13761	8215.5	15012.8	11425.5	10825.4	11837.2	13029.7	13576.9	11197.7	5844	9332.4	6008.67	12591.7	9591.17
	7049.75	7488	4111.43	4247.75	8044.11	5945.89	4999.5	3885.67	7986.44	4608	6669.11	5224.83	5182.33	4067.78	4597.67	9331.67	9761.11	8620	8359.78	5443.56	5035.83	11532.3	13519.9	11651	7427.88	11684.3	9142.89	10504.2	15310.7	10521.9	12069.7	9183.78	6263.56	12638.7	12442.2	12087.2	7824.67	13478	10394.8	10291	10770.6	11918.4	12294.3	10513.5	5058.14	8599.4	5250	11130.9	8556.67
	6486	6504.5	3848.14	3622	7076.78	4562.33	4178.38	3361.78	7201.33	4274.67	5698.89	4306.5	4371.17	3806.11	4083	8511.56	8729.22	7512.25	6735.22	4684.44	4322.17	10010.2	11769.3	9912.14	6637.5	10291.4	8412.44	9196.5	13750.6	8875	10879	7910.78	5558.33	11083.3	10764.8	10671.3	7141.67	12263	9340.75	9227	9592.2	10957.8	10798.6	9363	4480.14	7747.4	4884.33	9756.43	7654
	5795	5582.33	3681.14	3530.75	5807.44	4078.56	4124.12	3124.89	6257.22	3898.67	5183.89	4066	4145.67	3596.56	3574.67	7586.67	7388.11	6247.75	5998.89	4296.44	3865	9571.56	10538.9	8875.29	6106.12	8627.43	7494.67	7803	12505.4	7800.29	10242	6685.67	5036.22	9710.89	9665	9462.5	6439.67	10658.5	8470.25	8910.11	8601.8	9462.89	9720.11	8330.33	4218.86	7216.8	4521	8583.29	7186.17
	5359.75	4720.5	3581.43	3727.75	5809.56	3652.56	3818.5	3097.33	5554.33	3955.67	5022.33	3923.67	3893.5	3393.56	3529.83	6488.89	6620.33	5917.75	5456	3898.89	3586	8767.67	9027.22	8363.43	5405.62	7624.43	6609.78	6643	11491	6858.86	9140.29	5932.78	4509.33	8421.33	8582.17	8482.33	6200.83	9736.67	7448	8301.89	7761.2	8411.11	8881.33	7479.5	4160.71	6693	4185	7990.14	6941.08
	5067.75	4333.33	3637.57	3476.75	5614.33	3638.11	4020.12	3061.44	5149.11	4089.67	4835.11	4032.17	3935.33	3298.78	3506.83	6047.11	6148.11	5925.75	4903.78	3677.78	3488.17	7980.33	8569.22	7214.57	4913	7381.43	5793.11	5908.5	9834.56	6385.14	7858.57	5134.67	4269.11	7574.89	7725.33	7935.33	6039.5	9136.83	6969.25	7918.22	6930	7454.44	7854	6685.83	3870.43	6233.4	4239	7087.29	5525.67
	5355.5	4174	3545.57	3681.5	5690.78	3704.11	4012.62	3230.89	4855.56	4075	4712	4078	3995.83	3415.33	3492.67	5553.11	6063.56	6226.25	4705.33	3706.22	3432.5	7810	8069.22	6853.71	4856.62	7304.29	5351.89	5457.5	9167.56	5957.71	7555.43	4856.89	4144.67	6817.67	7277.33	7257	5659	8558.33	6440	7350.56	7003	6748.56	7464.44	5887.33	3980.43	6127.4	4466.33	5867.14	5115.33
	4707.5	4200.5	3756.86	3856	5951.89	3989.11	4381.25	3622	4697.44	4339.67	5070.78	4442.5	4525.33	3715.44	3598.17	5461.33	5914	6215	4839	3939.78	3176.67	7895.44	7830.89	6603.14	4830.12	7146	5147.89	5179.25	8692.78	5861.43	7036.57	4858.78	4052.44	6473.56	7273.33	7064.5	5715.67	8570.83	6492.75	7170.33	7126	6221.33	7404.56	6110.67	3923.14	5875	4755.67	5709.57	4883.33
	5120.5	4607.17	4304.86	4294	5933.67	4656.11	4961.62	3901.11	4876	4801.67	5907.33	4972	5381	4322.67	3727.67	5646.11	6298.33	6469	5037.33	4323.89	3388.83	8210	7794	6832.43	4741.75	7181.43	5308	5414	8727.56	5887.14	6683	5163.22	4050.22	6144.11	7250	7032.5	6090.33	9084.67	6543.5	6972.22	7550	7713.33	7397.33	5589.67	4204.86	8240.6	4981.33	5789	5252.83
	5546.25	4626.17	4959.29	5231.75	6667.11	5537.44	6108.25	4525.89	5003.22	5148	6829.89	5807.67	6445.5	4689.33	3883.5	6066.78	7430.11	7352	5500.78	4637.89	3622.33	8839.89	8527.33	7571.14	4992.25	7955.86	5734.22	5787.75	9199.22	6343.29	6589.57	5475	4227.67	6163.78	7762.83	7513.33	6178.67	9299.67	6820.75	7105.44	8078.6	6450.56	7699.44	5740.83	4305.43	5457.6	5408	5957.43	5687.17
	6064.75	4963.67	5830.29	6335.25	8879	6077	7398.62	5300	5029.22	5463.67	7761.78	6737.5	7341.67	5110.44	4529.5	6437.56	8654.11	8411.5	6237.11	5006	4208.33	9775.33	9137	9065.71	5367.75	8739	6438.33	6593.75	9709.56	7177.57	6973.14	6022	4676.67	6661.22	8617.5	8634.83	6998.33	10138.8	6871	7161.22	8225.2	6768.67	8378	6186.5	4771.14	5830.6	6411.33	6454.57	6094.33
	6475.75	5648.67	6628.43	7080	8718.78	6943.22	8154.38	6284.44	5283	5929.33	8838.44	7729.67	8495.33	5638.44	5045.5	7027.44	9740.11	9409	7541.89	5653.11	4599.83	10861.6	10054.1	10025.3	6030.75	9645.57	7020.78	7466	10334.2	8113.86	7507.29	7109	5035.78	6985.22	9681.67	9379.67	7484.67	10992.2	7646.75	7340.78	9032.2	7160.56	9232.56	6600.33	5281.43	6217.6	7214.67	7104.14	6738
	7012.75	5926.5	7290.57	7539.25	10014.6	7988.67	8875.12	7345.78	5673.89	6469.67	10083.2	8920.17	9679.83	6603.56	5907.5	7577	10533	10256.8	9053.78	6208.78	4892.67	11784.4	11638.4	11939.7	6935	10593.1	8094.56	8300.75	11588	9170.71	8413.43	8086.89	5977	7576.33	10732.7	10839.3	8037	12226.5	8584.75	7794	9727.8	8135.44	10028.1	7251.67	6121.86	6919.6	7738.67	8035.29	8474.5
	7923.25	6623	7764.43	8020.5	11177.6	8579.78	9534	8266	6068.89	7005	11323.7	9436.67	10285	7213.56	6693	8296.67	11804.3	11702	10108.2	7157	5427.33	12411.2	13156.4	13303.1	7492.62	11794.9	9208.33	9176	11898.6	10190.6	9135.71	9013.22	6491.78	8501.44	11413.2	12362.3	8465.5	13406.8	9260.75	9186.67	10410	9295.22	10968.1	8565.17	6612.86	7718	7905.33	8966.29	8803.33
	8650.5	7374.17	8554.57	7780	11624.7	9142.56	9831.5	9046.89	6627.11	7771	12651.8	9996.5	10796	7681.56	7106.83	8821.22	12679.8	12544.2	11989.6	8087.56	5748	13287	14918.8	13503	8654.12	12752.7	10486.3	10834.5	12761	11243.3	9801	9979.11	7076.78	9283.11	12953.5	13457.3	9095.67	14587.5	10197.2	9264.67	11172.4	10663.2	11880.1	9806.17	6904.71	8490	8989.33	10357.7	10013.2
	8855.75	7562	8817.57	8135.75	12174.7	9892.89	10361.2	9372.11	7249.89	7936	13607.3	9889.17	11157.7	7889	7762.33	9285.44	13522.8	14131.5	13526.6	9099	6256	14205.8	15756.9	14371.3	9397.88	13813.9	11570.1	11884	13363.6	11984.6	10660.6	10461.7	7763.44	10530.3	14127.5	14975	9771.5	15925.7	11199.8	10046	11464.4	11817	12893.8	10297.2	7376.14	9140.4	9229	11150.4	10896
	9322.5	7611	8508	8114.5	12605	10372.1	10437.8	9602.22	7360.11	8270	14008.3	10317.8	11313.3	8557.78	7796.17	9225.78	14291.9	14563.8	13364.9	9858.44	6716.5	14092.2	16815.2	15213.9	10089.6	14215.3	12271.1	12268.8	13746	12706.9	11085	10481.8	8313.67	11466.6	15070.7	15992.7	9789.5	16179.2	11181.8	9928.89	11334.6	13018.9	13577.3	10947.3	7605.86	9168.4	9467.67	11636.6	11412
	9400	8036.33	8518.57	8351.75	13006.1	10573.7	10296.6	9550.56	8022.78	8760	14009.2	10583.2	11338.2	8858	8623.5	9373.78	15244.3	15096.5	14304.2	10262.6	6647.83	14771.8	17472.7	15934.7	10301.8	15486.1	12884.8	12847.5	15228.1	13083.3	11910.4	11006.6	8718.22	12114.7	15353.8	17181	10239.7	16050	11890.2	10550.8	11563.2	13987.1	14216.9	11108	7944.86	9831.8	9336.33	12617	12073.2
	9649	8189.5	8386.14	7540.5	12628	10565.2	10399.1	9356.78	8021.22	8206.67	14360	9777.83	11278.8	8769.56	8482.67	9741.11	15679.6	14936	14230.3	10326.1	6833.17	14888.8	17695.9	16295	10570.4	15565.7	12949.7	13007.8	15125.6	13393.7	12210	11090.4	9271.56	12719.4	15739.7	16953.3	10654.3	16589.7	11888.5	10794.9	11777.2	14753.6	15029.6	10911	7971	9681.4	8736.33	13137	11994
	9771.5	8149	8274.57	7185.75	12737.7	10103.3	9432	8618.44	8045.33	8624.33	13619.6	9557.67	11368	8669.11	8202	9838.44	16352.2	14887	13939.8	10377.9	6793.5	14815.9	17607.1	16448.1	10499.1	15469.7	13094.9	12373.2	15072.3	13626.7	12347.7	11026.1	9364.56	14010.8	15669.2	17057.2	10782	16396.7	11959	10904.4	12005.4	15157.9	15100.1	11302.3	8378.86	9362	8464.33	13473.3	12773
	10152.2	8121.67	7785.86	6487	12266	9730.89	8889.62	7860.44	8277.22	7683.33	13127.8	10336.7	10413.2	8051.11	7497.67	9660.56	15794.7	14879.2	13658.6	10108.4	6865.67	14808.2	17499.4	16636.7	10806.4	15603.7	13134.2	12518.5	15300.3	13268.9	12857.6	10781.8	8904	14139	15460.8	17121.3	10782.7	16263	12614.2	11497	11654.8	15206.9	15112.7	11790.7	8011.57	9722	7951.67	13146.1	12657
	9924	8065.17	7294.29	5758.5	11850.4	8800.22	8173.25	7227.44	7935.44	7490.33	12278.1	8594.5	9386.5	7430.56	7035	9946.11	15448.8	14556.8	13086	10015.7	6531.5	14781	16883.7	16305.6	10811.2	15394.9	13288.3	11907.5	15419	13308.7	13066.9	10379	9127	13670.8	14748.2	16347	11043	15552	12352.5	11379	11855.2	15277.3	15047.4	11626.5	7432.29	9507	7482	12945.9	12427.7
	9454.75	7846.17	6928.43	5161.75	11485.9	7916.56	7378.12	6474.22	7779.67	7067	11439.2	7952.17	8400	6674.67	6437.33	9194.22	14949.1	13831.8	12056.6	9541.11	6136	14297.1	16830.4	15327.9	10360	14857.1	13209.3	11371.5	15438.7	12668.4	12975.9	10281.9	9083.11	13620.2	14296.3	15981.3	11041.8	15183.3	12255	11287.8	11142.6	15160.6	14751.3	11221.5	7183.57	9220.2	6962.67	12519.9	12032.5
	8561.75	7705.33	6298.71	4952.25	10834.9	7091.78	6751.12	5992.22	7327.89	6224	10529.2	7344.5	7663.67	6130.78	5882.33	8854.33	14425.1	13399.5	11493.1	8838.78	5659.67	13245.3	16228.7	14477.3	9861.88	14664.3	12649	11566.8	15131.1	12294.9	13122.4	9492.78	8752.89	13406.8	13617.3	15568.8	10914.7	15870.8	11511.2	10820.9	10915	14619.4	14400.1	10893.8	6614.43	8682	6444.33	11531.7	11845.5
	8297.75	6748.5	5449.43	4538.25	10431.9	6252.33	6085	5274.56	7193.56	5604.67	9388	6766.5	7073.5	5483	5171	8554.22	13475.3	11910.5	10276.1	8396.33	5493.83	12120.7	15722.9	13719.3	9330.5	13409.4	11625.7	10964	14507.2	11671	12921.3	8978.22	7751.11	13066.8	12446.2	14671.7	10681.3	13928	11593.8	10467	10073	13755.4	13826	10268.3	6459.71	8415.8	5726.33	11058.9	11206.7
	7594	6353	4953.86	4125.5	9218.44	5631.44	5446.25	4679.11	6859.56	5152.67	8014.78	5850.83	6029.5	5081.89	4643.67	7877.11	12164.4	11089.2	9146	8010.33	4970.83	11013.2	15048.1	12313.3	8456.62	12451	10538.1	10042.5	13724.7	10576.7	12577	8267	7192.44	12927.1	11200.7	13796.8	10138.8	12676.7	10776	10546.4	9748.4	13086.1	13209.8	9917.5	5804.86	8105.6	5496.33	10481.6	10625.2
	7500	5995.83	4417.86	4068	8563.56	4994.89	4747.12	4280.67	6288.67	4588	7085.78	5381.5	5249.67	4686.67	4096.17	7521.33	11231.6	9569.25	8241.33	7100.67	4535.17	9824.11	13770.1	11212.6	7834.62	11800.4	9553.89	9680.5	12799.2	9716.29	11267.7	7533.67	6817.89	12678.3	10546.7	13143.7	9037	11665.8	10038	9706.67	8917.2	12434	12199.3	9244.83	5168.57	7518	5232.33	9749.57	9620.83
	7222.75	5592	4207.29	3969.5	8045.67	4632.44	4399.88	4081.44	6007.44	4361.67	6721.56	5024.17	4853.17	4357	4044.33	7116	10614	8785.25	7239	6372.22	4300.67	9151.78	12993.1	10155.1	7243.5	11033.1	9081.56	8592	11824	9071.57	10761.3	6705.33	6126.67	11979.8	9762.17	12202.5	8312.83	10692.7	9593.75	9041.33	10758	11230.8	11446.2	9080.17	4904.57	6989	4985	8639.86	8516.17
	6438.75	5262.17	4231.86	3986.75	8084.67	4520.89	4455	3864	5596.67	4077	6125.22	4869.83	4693.67	4099.67	3658.67	6742.22	10093.4	8616	6539.33	5981.56	4135.33	8755.56	13033.1	9444.71	6987.25	11035.6	8364.33	7914	11190.4	8514.43	10351.7	6096.89	5729.78	11360.7	8911.67	11173	7969.17	10129.5	8860.5	8515.89	7640	10460.2	10537.2	8396.17	4659.57	6861.8	4854	8188.86	8020
	6087.25	4799.5	4447.86	4308.5	7506.22	4440.33	4596	3891.78	5440.89	3948.67	5818.11	4487.67	4852.33	4238.22	3690.67	6489.44	9618.78	8440.75	5865.33	5909.78	3903.33	8369.78	12781.9	8858	6533.88	11150	8270.56	7373	10345.4	8243.71	9707.43	5715.33	5284.89	11063.9	8487.83	10371.5	7626.33	9741	8514	8028.44	7492.2	9624.78	9956.67	7982.5	4481.29	6178	4768.67	7926	7650
	5451	4609	4597.14	4524.25	7279.22	4493.33	4776.25	4034.33	5285.56	4384	6024.89	4948.83	4964.67	4389.22	3852.17	6474.22	9341.44	8593.5	5693.44	6144	3912.67	8325.78	12982.4	8609.14	6190.5	11008	7999	6745	10017.7	7877	9576	5511.22	4912.44	10668.3	8202.33	9671.83	7680.5	9399.67	7432.25	7795.33	7426	8915.44	9415.44	7994.83	4545.86	6458.4	4838.33	8530.71	7621.17
	5613.25	4424	4614.86	5387	7289.67	4779.56	5333.88	4203.44	5016.78	4683.33	6439.33	5274.83	5459	4818	4015.17	6152.44	9950.78	9077	5836.67	6119	3972.5	8483.78	13149.3	8451.14	6031	11266	7678.78	6824.5	10214.8	7918.14	9283	5349.67	4763.22	10551.1	7958.17	9420	7933.17	9338.67	7423.5	7493	7125.2	9005	8966.89	7585.83	4559.57	6362.6	5129.67	7447.14	7534
	5518.75	4575.33	5174.57	5964	8108.89	5279.22	6146.75	4902.11	5367.89	5068.33	7003.78	5780.33	6205.17	4936.44	4194	6262.11	10140.4	9780.5	6114.78	6245.56	4435.5	9079.22	13591.6	8673	6067.38	11752.3	8022.33	6843.5	10362.3	8090.14	9221.29	5450.56	4650.11	10353.6	8381.17	9676.83	8016.33	9546.67	7881.75	7652.67	7321.2	9112.11	9155.89	7886.67	4656.29	6184.4	5228.33	7850.57	7467.67
	5556.5	4689.5	5784.29	6440.5	8406.67	5900.33	6654.12	5668	5273.44	5497.33	7601.56	6045.17	6939	5286.56	4612.17	6510.89	10715.4	10214.8	6373.89	6472.11	4894.33	10067.7	14327	9264.86	6269.75	12068.6	8735.33	7004.25	10714.6	8557.29	9101.86	5936.78	4875.11	10133.3	8582.5	10132.3	8436.83	9780.33	7534.75	8098.44	7453	9457.89	9133	8094.17	4920.29	6387.2	5480.67	7992.57	7638.33
	5447	4646.83	6028.29	6724	9179.78	6426.78	7187.5	6457.33	5418.67	6216	8231.44	6882.67	7929.17	5779.22	5023.67	6640	11276.8	11043	6693	6609.11	5370.67	10698.7	15079.9	10106.1	6505.12	13236.3	9345.44	7439	11147.7	9306	9646	6202.89	5278.44	10768.2	9120.17	10894.3	9012	10119.2	7739	8357.11	7810	9965.78	9329	8142.33	5301	6736.2	6253.67	8399.71	8073.5
	5699.25	5044.33	6687.29	7136.5	10179.2	7282.89	7863.75	7463	5603.78	7001.33	9349.33	7558.33	8550.33	6700.22	5453.67	6894.11	11473.3	11723	7468	6879.33	5932.83	11835.6	15643.6	10921	7271.38	14836.4	10111.8	8265.75	11881.4	10296.9	10163.6	6957.22	5826.33	11558.3	9898.17	11724.8	9418.67	11084.3	8527.75	8689.33	8283.2	10625.6	9997.78	9106	5549.86	7000	6582.67	8818.29	8821.33
	5992.75	5433.67	7339.43	7475	10752.4	8185.78	8569.88	7993.67	6025.44	7472.33	11125.7	8664.5	9831.5	7253.78	6183.67	7050.89	12142.2	12420.2	8115.89	7633	6352.17	12714.8	16911.3	12011.1	7895.12	15856.7	10829	8922	12913.6	11070.3	10746.9	7379.33	6355.44	11726	10754.5	13103.8	10002.3	11623	9144.25	9423.56	8903.6	11480.2	10994.9	10017.5	6152.57	7774.6	7026.33	9825.57	9325.33
	6387.75	5780.83	7903.43	7777.75	11760.2	9090.67	9230	8598.78	6252.78	8683.33	11440.4	9317.67	10440.3	7673.56	6735.17	7539.33	12695.2	13310.5	9085.33	7865.33	6989.33	13299.7	18087.9	12527.4	8538.38	17164.7	11745.1	9901.25	13521.8	11779.1	11486.6	8283.33	7322.67	11656	11665.8	14290.7	10496.5	12701.7	9828.75	9803.22	9803.8	12293	11600.8	10735	6433.29	8464.2	7397.67	10517.9	10093
	6563.5	6353	8408.86	7838.25	11839.7	9852.22	9304.88	8981	6392.67	8846.67	11720.6	10169.2	11150.5	8018	7460	7910.78	13442.8	13795.8	10011.9	8700.11	7463.33	14159.1	18709.9	13756.3	9331.75	17357.1	12941.6	10662	14297.2	12542	12239.6	8946.67	7880.67	12046.2	12340.8	15517.2	11480.2	13406.2	10321	10275.4	10294.6	13324.8	12305.4	11321.7	6871.43	8742.2	8098	11077.3	10703.3
	7041.75	6658.83	8872.29	7811.25	12320.3	10464.6	10185.6	9790.22	6844.56	9136.67	12457	10825.2	11449.7	8192.11	7907.17	8407.89	14753.3	14851.5	10837.7	9337.33	7752.33	14768.3	19522	14708.6	10208.9	18656.4	14344.4	11528	15076.1	13281.7	13108	9819.78	8749.44	12548.3	13399.5	17159.2	12075.2	14443.7	11006	10624.7	13878.2	14689.7	12960.6	12034.7	7477.71	9347.4	8505	11906.9	11586.5
	7169.25	7330.5	9012.29	7782.5	12748.3	10711.6	10599.8	9524	6963.44	9674.67	13001.8	11433.3	11554.3	8555.44	8438.33	8681.44	15456.7	15436.8	11421.1	10284.3	8583.83	15114.1	20350.4	15672.9	10888.5	18650.3	15049.2	12590.5	16226.8	13967.1	14173.6	10543.9	9653.78	12935.1	14117.8	18327.2	12559	15382.7	11807.2	11016.7	11636.4	15415.4	13564.6	13138	7690.43	9841.2	9098	12529	12522.8
	7677.5	7485.33	9159.14	7900.5	13033.4	11053.6	10662.9	9650.56	6880.22	9614	13439.8	11664	11221.7	8891.89	8305.5	9259.89	16106.2	16514.5	11931	10843.4	8950	15095.3	20861.3	16880.7	11797.8	19084.4	16288.6	13225	16830.6	14750.3	14873.1	11076.4	10526.4	13243.9	14611.2	19620.7	12640.2	15972	12720.8	11484.2	12039.4	17594.4	14009.7	13679.8	7793.43	10346	8626	13468	13506.8
	8074	7678.17	9331.71	7442.5	13238.2	10986.4	10858.2	9105.56	6946.89	9578	13873.7	12056.5	11226.7	9055.33	8804.33	9216.22	16894.9	16820.5	12146.6	11411	9009	15561.9	21364.3	17362.9	12512.1	19952.3	16655	13461.2	17722	14807.1	15617	11658.8	10962.1	13290	14891	20696.8	12568.5	16500.2	13225	11972	12184	17421.9	14577.8	14045.7	7837.43	10663.6	8665.33	13622.4	13993.3
	8855	7592.17	8814.14	7336.75	13467.6	11109.4	10868.4	8969.22	6957.56	9398.33	13320.9	11987.3	11425.5	9281.56	8755.5	9481	16743.9	17042.5	12476.1	11791.9	9032.17	16056.4	20941	18185.3	12994.5	19282.3	17329.7	13882.5	18055.9	15250.9	16339.3	11885.9	11511.7	13288.9	14919.2	21316.8	12542.5	17588	13918.5	12434.8	12590.4	18846.7	15272.8	14403.7	7870.29	10842.2	8515.67	13813.1	14657.5
	8719.75	7645.17	8695.86	7444.75	13389	10657.3	10793.1	8472.33	7001	8845	13372.2	12151.5	10502.8	9267.33	8503.5	9462.11	17187.4	17244.8	12069.8	11809.8	9024.67	15884.8	21054.7	18319.6	13093.2	19611.7	17302	14124.8	18166.6	15608.6	16416.9	11954.4	11429.1	13157.7	15139.3	22010.2	12589.8	16958.8	14164.2	12370.8	12558.2	19753.1	15551.4	14894.8	7913.86	11324.2	7793	13901.6	14880.2
	8335.5	7878.67	8225.14	7227	12798.1	10412.2	10198.5	8055.78	6622.56	8463	12835.3	11856.3	9724.5	8888.56	7993.83	9530.44	16961.1	17333.2	11851.3	11896.8	9094	16021.6	20223	18078.7	13252	18976.9	17207.7	14221.8	18275.1	15570.6	16804	11914.3	11442.1	12994.1	15741.7	21234.5	12478.3	17441.7	14608.2	12476.9	12729.6	21589.1	14973.9	15150.3	7773.71	10964.6	7488.33	13717.6	15085.5
	8791.25	7463.83	8038.71	6968	12453.1	10222.8	9585.75	7370.44	6628.33	7384.67	12259.4	11340.2	9405.83	8567.67	7701.5	9436.11	16862	17041	11277.3	11848.9	8844.83	14793.6	19259.3	18114.4	13035.4	17837.6	16859.6	14060.5	18242.2	15038.9	16862.6	11767.3	11452	12460.7	15401.5	20510.3	12267.2	16889	14891	12252	12395.6	20220.4	14938.8	15294.8	7700.14	11034.8	7410	13354.9	14720.2
	8249.5	7235.83	7548.71	6761.25	11915.9	9770.78	8923.62	6853.78	6577.67	7214.33	11896.9	11211.8	8858.17	7868	7280.33	9593	16566.9	16567.5	10746.9	11865.2	8421.5	14322	18217.3	17717.7	12860.4	17605.7	16526.8	13802.8	18069.7	15056.9	16407	11640.8	11174.7	12565.9	15211.3	19983.2	12181.7	16465	14288.8	12053.4	12025.2	20117.2	14558	15269.8	7485.57	10787.8	7254.67	12590.4	14290.7
	7988.25	6743	7272.71	6400.25	11753	9571.89	8091.88	6373.44	6374.67	6649	11404	10291.2	8449.17	7619.56	7067.5	10023.4	16250.6	16506.8	10412.4	11593	8475.33	13741	17036.3	16876.6	12515.5	16373.1	16017.2	13524.5	17545.9	14365.1	16124.1	11160.4	10837.7	11865.4	14255.2	19324.3	11986	15727.7	13989.2	11487.7	11592.6	20097.4	14285.7	14329.3	7334.71	10294.6	6855	11856.6	13314.3
	7415.25	6495.33	6784.71	5861.25	11042.9	9133.33	7330.75	6183.33	6120.22	6098.67	10235.2	10042	7751.33	7039.33	6623.5	8607.56	15757	15965.8	9956.22	11178.7	7986.17	13535.3	16522.1	16862.3	12295.6	15568.1	15418.3	13050	17377.6	14384.4	15845.4	10797.6	10670.7	11862.6	13982	18696.3	11296	15430.5	13667.8	11024.2	11591.4	20017.2	13566.9	14319.2	7106.57	10210.4	6549.33	11534	13075.3
	7614.25	6168.5	6618.29	5921.5	10360.4	9016.33	6822.38	5926	6321.78	5950.67	9847.44	9305.83	7461.67	6973.78	6134.83	8314.89	15254.2	15488.8	9503.33	11017.6	7653.17	12778.4	15550.3	16351.4	11884.6	15536.6	14662.6	12741.5	16390.6	14165.3	15164.1	10331.3	10559	11729.7	13528.3	17773.3	10872.2	14766.3	13166.5	10253	11576.2	19419.8	13098.7	14157.2	6938	9664.8	6142.33	11212.3	12303.5
	6846	5681.67	6470.57	5787	9642.67	8667.22	6513.12	5908.78	6119	5539.33	9382	8868.5	7165.5	6655.56	5790.33	7804.56	14635.3	14921.5	8888.22	10194.1	6969.83	11831.7	14826.1	15783.4	11287.1	14578.7	13663.7	11861.2	15759.6	13627.7	15074.6	10145	10122.7	11127.8	12933.2	16259.3	10215.8	13847.5	12846.2	10155.2	10553.4	17665.3	12267.4	14006.7	6804.71	9526.4	5985	10469.4	11832.5
	6489.5	5335.83	6449.57	5645	9172.22	8313.89	6043.38	5839.89	6121	5406.67	8699.56	8548.67	6813	6249.11	5535.17	7784.56	13632.1	14536.8	8692.11	9654.33	6507.33	11468.1	14222.8	14955	10665	13951	13242.4	11464.2	15211.2	13013.4	14180.1	9526.33	9483.44	10336.6	12192.2	14763.8	9906.33	12920.7	12202	9889.89	10078	16721.9	11585	13537.8	6376.57	9047.8	5914.33	9659	10569.3
	5770	4758.83	6308.86	5818	8536.67	8021.78	5984.75	5705.78	5938.11	5228.33	8106.78	8321.83	6511.33	6256.67	5265.33	7296.89	12810.2	13221.2	8274	8983.22	5954.33	10657.3	14173.8	14428.3	9979.62	13937.9	12542.8	10745.2	14492.4	12557	13581.7	8912.89	8922.89	9633.78	11630.3	13842.5	9596	12367.5	12245.2	9444.22	9538	15858.4	10849.6	13136.5	6218.57	8736.6	5759	8798.14	9653.17
	5743.25	4502.17	6197	5659.25	8306.33	7742.33	5741.12	5491.33	5737.44	5246	8021.11	8338.83	6471.17	6091.89	4960.67	7104.11	12247.1	12898.2	8276.33	8524.56	5851.83	10472.7	14197	14012.3	9823.25	13919.4	12296.9	9582	14007.8	11764.7	13456.7	8592.56	8242.67	9360.11	11199	13620	9313.83	11663.2	11530.2	9700	8983.2	14880.1	10435.8	13013.7	6053.86	8701	5817	8229.86	8908.17
	5281.5	4366.5	6222.43	5990.25	8054.78	7541.33	5895	5977.56	5534.89	5558.33	7791.67	7937.83	6429.33	6070.33	4798.67	6892	11707	12572.2	8011.11	8128.44	5819.17	10190.8	13860.1	13101.7	9363.75	13550.9	11798.4	9236	13668.1	11372.3	13358.4	8019.33	7650.56	8907.78	10885.5	13414.7	9167.33	11492.5	11625	9655.33	9108	13825.9	10190.2	12235.7	5964.86	8711.6	5514.67	7988.43	8483.5
	5066.75	4285.83	6506.29	6178.25	7790.78	7438.67	5892.25	6303.67	5614.44	5436	7720.67	8154.33	6761.83	5967.67	4877.83	6842.56	11570.7	12605.5	8350.44	7894.44	5474.67	10285	14124.7	13000	8934	13813.6	11434.1	9196.5	13617.6	11203.4	13143.9	8059.22	7632.56	9108.89	10696.8	12725	9361.67	11279.3	11449.5	9600.44	9255.6	13490.7	9933.44	12064.7	5878	8783.6	5525.33	7392	8095.67
	4829.25	4225	6795	6104.25	7804.11	7341.67	6168	6804.78	5716.22	6119.67	7842.78	8197.5	6890.67	5988.89	5457.33	6861.78	11506.1	11888	8738.22	7836.22	5556.67	10393.6	14450.1	12647.1	9101.75	13728.7	11337.8	9101	13587.7	11254.4	12636.3	8278.67	7664.11	8524.33	10869.7	12448.5	9173	11493.5	11079	9915.44	9077.2	13041.3	10448	11886.5	6230.71	9107	5601.33	7464	8089.67
	5092.25	4348.33	6883.29	6893.75	7849.67	7469.44	6367.12	7009.56	5719.22	6547.33	8181.11	8477.5	7268.67	6363.11	5668.5	6822.33	11555	12188.8	9611	8198.22	5463.17	10071.9	15056.3	12401	9040.38	13747	11524.3	9220	13707.9	11185.9	12495.9	8368	7921.56	8456.89	10763	12213.3	9039.67	11462	10989.2	10072.3	9236	12486.2	10342.6	11658.3	6240.43	9180.6	5544.33	7888.14	8161.17
	5064.5	4568.17	7357	7042.25	8048.67	7619.89	6702.62	7556.67	5882	7333	8626	8636	7965	6496.33	6314.83	6954.67	11298.2	11617.5	9982.67	8511.67	5880.5	10611.1	16031.7	12757.3	9088.12	14612.3	11997.4	9623.5	14032	11124.4	12069	8584	8342.11	8539.22	10765	12163	8766.83	11300.3	11661.5	10185.1	9425.8	12293.3	10449.7	11793.7	6309.14	9191.2	5287.33	8299.14	8494.5
	5524.5	4802.17	7266.71	7201.25	8352.11	8009.56	7190.5	8034.22	5940.56	7489	9268.22	9151.67	8358.67	6815.44	6998.67	7198.44	11281.3	11793.2	11015.8	8890.11	6187.67	10684.3	16300	12963.3	9739.88	14784.7	12008.8	10348.8	14729.3	11585.3	12123.9	8872	8676.78	8641.67	11472.3	12352.2	9020.5	11794.8	11727	10742.7	9659.2	12732	11025.9	11742.3	6522.57	9507.8	5610	8788.71	9123
	5698.5	5189.83	7569.57	7268	8472	7982.78	7307.88	8194.44	6238.89	7760	9863.22	9445.5	8483.83	7420.56	7285	7458.67	11495	11765.2	11348.7	9202.11	6755	10933.1	16748.6	13212.1	9896	15256.1	12157.9	10270.5	15302.7	11910.4	12349.6	9172.33	8948.33	8781.56	11718.2	12655.8	9459.83	12051.8	12331.2	10750.3	9699.2	12928.6	11326	12174.5	6678	9742.2	5717	9357.57	9834.83
	5834.75	5430.83	7619	7523	8600.44	8352	7743.25	8217.56	6424.33	8733	10095.8	9543.5	8899.67	7942.33	8077.83	7596.78	11906.1	12232.8	11904.3	9999.11	7033.83	11157.6	17411.8	13652.1	10262.5	15572	12734.1	10457.2	15840.7	11844.3	12890.7	9537.44	8943.89	8694.56	11472.8	12839.3	9695.67	12180.2	12268	10916	9804.6	12988.2	11304	12145.5	6879.71	10145.6	5725	10032.7	10541.8
	6169	5772.83	7806.57	7552	8822.44	8375.33	7874	8395	6478.44	8730.67	10595.9	10024.7	9096.83	8567.78	8440.83	7783.11	12230.8	11857.2	12389.3	10293.3	7262.67	11407.8	17932.9	14409.6	10693.6	16163.9	13272.4	11167	16539.9	12466.7	12936.6	9584.89	9307.22	8747.22	11689.7	12805.2	9971.17	12133.2	12358.5	11047.2	10300.8	13673.4	12111.1	12519.8	7085.57	10318.6	5785.33	10106.7	10878
	6758	6147.5	7644.71	7866.25	8764.11	8521.11	8474	8173.44	6537.22	8457	11125.8	10684	8978.83	8810.67	8742.5	8167.33	12672.6	12710.5	12465	10767	7462.33	11938.3	18195.2	14711.6	10767.4	16048.4	13558.8	10999.5	17123.8	12602.9	13095.3	10074.7	9714.89	8668.89	11860	13235.3	10187	12271.3	12978	11434.3	10448.8	14227.9	12352.3	12673	7176.86	10860	5956.33	10552.3	11334.5
	6927.25	6230	7911.43	7934.25	9067.22	8675.44	8407.5	7805.44	6491.89	8732.33	11534.9	11046.3	9093.67	8980.22	9019.5	7961.78	12632.7	12656.8	12557.6	11120.4	7833.33	12192.1	18185.9	15352.4	11017	16363.1	13828.1	11345.5	17182.3	13184.1	13825.3	10122.7	9753.22	8983.78	12148.8	13632.8	10576.8	12502.8	12891.8	11665.4	10262.8	15544.8	12790.4	13186.7	7585.71	10894.8	5951	11017.7	11989.2
	7009.25	6350.83	7725.86	8163.5	9187.11	8609.22	9056.75	7734.33	6532.22	8703.67	11975.3	11240.2	9533.5	9096.22	8842.17	8274.89	12931.9	12789.2	12923.6	11598.7	8585.83	12494.6	18048.3	15837	11410.6	16367.6	14372	11660.2	17643	13528.4	14141.1	10186.4	9987.56	9141.33	12455.7	14154.8	10855.2	13286.7	12934.5	11939.7	10529.6	16099.4	13071	13813.3	7966.57	10909.4	5705	11344.4	12397.5
	7457	6270.17	7614.86	7542	8737.44	8628.56	8834.88	7417.22	6300.56	8473.67	11835.2	11192.8	8859.5	9574.33	8839.17	8613.11	13021.6	12980.2	12762.1	11784	8679	12479.3	17481.6	16035.9	11490.4	16900.1	14817.6	11347.2	17791.4	13133.3	14539.7	10256.8	10067.9	9254.89	12521.2	14332.3	11016.2	13364.2	13039.2	12100.9	11026.8	16808.1	13472.1	14278.7	8000.14	11096.2	5955.33	11358.1	12738.3
	7441.25	6392	7546.57	7407.38	8551.56	8712.67	8804.38	7136.89	6346.78	8323.67	11990.4	10887.2	8762.67	9473.89	8617.67	8438.89	12762.6	12828	12393	12136.3	8760	12012.3	17404.9	16095	11131.6	17201	15147.7	11301.5	17717.3	13914	14896.7	10534.3	9978.67	9228.44	12401.8	14450.8	11358.3	13207.5	13557.2	12311.3	10662.6	16950.8	13341.4	14563.8	8200.71	11381.8	5645.67	11538	13031.8
	7651.25	6452.5	7154	7415	8444	8752.22	8348	6759.22	6310.56	7948.67	11558.7	10875.5	8284.5	9144	8745.17	8528	12706.7	13081	12010.1	12105	8784.17	11920.1	16870.3	16410	11247.5	17298.7	15008.3	11788	17830.1	13682.6	15080	10382.8	10094	9599.56	12561.7	14471	11241.8	13252.8	13531.2	12799.4	10632.6	18343.2	13572.2	15261.5	7861.86	11613.4	5614.33	11762.6	13326.5
	7576.5	6131.67	7033.57	6878.75	8467.44	8705.56	8342	6707.67	6169.33	7480.67	11375.8	10221	8008.83	8717.33	8248.5	8483.33	12564.9	12842.5	11630.3	11949.8	8206	11808.9	16200.9	16588.3	11141.5	17035.4	14980.3	11674	17643	14062.1	15187.1	11302.7	10104.3	9822.11	12603.8	14474.5	11130	13448.7	13570	12524.6	10796.8	17679.9	13696.2	15653.3	7727.43	11858	5505.67	11643.4	13674.7
	7047.5	6225	6827.29	6775.5	7810.22	8565.67	8064.25	6455.67	6014.11	7296.33	10891.6	9929.67	7473.83	8461	7639.5	8254.56	12254.6	12391	10989.8	11577.6	8301	11581.6	15238.3	16501.1	10840.1	16294.9	15084.2	11357.2	17087.6	13726.4	15282.7	10426	9880.22	9825.22	12688.2	13855.7	11203.8	12936.5	13648.2	12663.6	10737.8	17329.6	13404.2	15979.7	7819.43	11462.2	5369.67	11514	14014.7
	7242.5	6162.67	6317.14	6131.25	7521.22	8466.33	7498.25	6321.44	5979.22	6769.67	10528.1	9670.83	7177.5	7847.67	7655.5	8300.22	11624.1	12148.2	10498.6	11652.6	8197.83	10871.7	14156.9	16143.3	10400	15443.1	14466.3	10983.8	16688.3	13339.3	15027.6	10179.3	9547.22	9714.78	12553.7	13448	11335.8	12969.2	13295.5	12558.9	10237	16791.7	13205.3	15591.8	7124.29	11695.8	5415	11306.4	13511.8
	6791	5812.5	6205.14	6239.5	7047.56	8283.33	7202.38	6161.67	5963.78	6554.67	9735.78	9478.5	6916.17	7430.22	7284.83	7971.67	11323.7	11737	9950.33	11393.2	8021.5	10534.1	13257.7	15700.7	10375.5	14469.9	14364.7	11005	16091.8	13370.4	14919.1	9818.56	9439.33	9353.89	12117.2	13222.7	11088.8	12982.5	12753.2	12067.1	10302.6	16084.2	12803.2	15156.7	7016.29	11385.2	5403.67	10939.6	13348.5
	6557.25	5326.5	5906.14	5701.75	6713	7964.22	6914.12	5972.44	5616.44	5682.33	9252.44	8746.33	6427	7119.33	7088.17	7602.11	11126.8	11368.2	9426.22	11028.3	7943.83	9921.44	12179.8	15327.9	9725.5	13719.6	14004.9	10530.8	15986.4	12466.6	15146.9	9391.33	8991.67	9199.89	11846.2	12873.3	10859.7	12246	13023	11747.7	9988	15077.7	12327.8	14671.2	6874.57	11427.8	5664.33	10658.7	12768
	6199.5	4940.5	5760.71	5414.75	6464	7802.11	6354.38	5691.22	5520.67	5470	8737.33	8415.67	6206.83	6474.11	6589.67	7387.11	10460.8	11124.5	8994.44	10491.8	7807	9175.44	11733.7	14975.3	9329.75	13091.1	13439.2	10245.2	15698.2	11808.1	14878.7	9239.44	8778.78	8654.78	11412.5	12174.5	10765.8	12143.2	12750.5	11622.6	9515.4	14348.7	11641.2	14418.7	6591	11185.4	5284.33	10097.4	12747.8
	6003.75	4681.67	5680.57	5134.25	6064.22	7604	6100.62	5631	5337.89	5372.67	8383	8068.83	5780.17	6316.67	6376.17	6900.11	10171.8	10515.5	8556.44	10467.3	7292.33	8526.89	10881.4	14315.1	9043.12	12263.6	12781.7	9488.75	15608.4	11225.4	14868.9	8792.44	8346.67	8400.22	10926.5	11895.5	10162.5	11295.3	12319	11130	9035.4	13337.7	11032.4	13686.7	6281	10890.6	5290	9779	11578.8
	5589	4420.67	5415	5279.5	5810	7541.67	6066.38	5622.33	5045	5263	7948.78	7654.83	5527.83	6052.67	6349.17	6623.89	9860.56	10733	8252.78	9522.33	7203.83	8323	10978.4	13976.3	8576.38	11625.3	12312.6	9388.75	14617	10584.9	14990.6	8691.33	8189.22	8219.44	10081.8	11417.3	10295.7	10768.5	12061.2	11195	8549.8	12144.2	10613	13256.8	6056	10822.8	4875.33	9140.43	11030.8
	5083.25	4175.33	5509.29	5150.25	5612.89	7354	5725.62	5820.33	4944.44	5134.67	7987.44	7206.83	5431.5	5935.33	6363.83	6507.56	9479.78	10188	8463.11	8847.56	7120.33	8305	10516	13248.4	8508	11137.6	11961.7	9026.5	14206	10343.9	14650.6	8477.33	7878.67	7806.11	9766	10704.8	10252.5	10225.5	12384	10768.4	8437	11831.6	9902.56	12949.8	6030.43	10613.4	4757	8819.57	10549.3
	4909	4157.33	5355.71	5338.75	5508.33	7370.78	5776.75	5930.22	4813.33	5803.33	7793.89	6960.5	5591.67	6151.44	6566.67	6215.11	9148.44	10118.5	8331	8582.11	7251.33	7851.56	10338.3	12035.1	7975.75	10961.9	11295.2	9228	13622.4	9807.86	13761.7	8572.44	7909.11	7673.11	9415.83	10234.7	10210.7	10018	11565.8	10850.6	10196.6	10751.6	9876.56	12739.2	5987.29	10381	4983	8520.29	9806.5
	4698.75	4072.83	5102.57	5243	5478.22	7106.22	5742.5	6117.44	4672.11	5654	7906.44	6785.5	5758.5	6298	6611.33	5868.11	8744.67	10035.8	8689.22	8025.11	7047.17	7415.11	10447.9	11450.9	7770	10751.3	10404.9	8951	12760.2	9012.71	13457.1	8286.78	7833.78	7380.33	8714.67	9785.17	10277.5	9357.5	11685.2	10397.6	8007.6	10152.4	9147.89	11867.2	5868	10369.6	4728	7985.29	9409.5
	4664	4067.17	5326.57	5285	5446.33	6837.89	5857.5	6008.56	4458.44	5532.67	7909	6325.67	5600.5	6520.44	6585.83	5588.78	8861.11	9309	8974.89	7619.11	7294.83	7477.11	10720.2	11339.9	7769.5	10433.7	9856.22	8603.75	12553.8	8757.57	12839.6	8358.67	7528.22	7108.56	8279.17	9103.5	9775.5	8811.5	11377.2	10255.7	7786.6	9519.89	8735.22	11505.2	5952	10215.4	4349.67	7537.71	9114.17
	4708.25	4129.83	5279	5236.25	5459.78	7061	5827.5	6430	4372.33	5967	7808	7333.83	5932.83	6739.11	6572.83	5203.33	8539.56	9281.5	9204	7465.89	7089	6956.44	10578.6	10958.4	7660.12	10508	9559.44	8138	12113	8312.86	12420.4	8177.67	7523.33	6792.11	7950.17	8820.17	9648.67	8410.33	10991.8	10307.3	7490.6	9074.56	8434.33	11195.7	5892.14	10087.8	4315.67	7360.86	8610.83
	4814.25	4420	5248	5444	5776	7034	5869.12	6689.44	4324	6089	8050.22	6120.5	6012.83	7006.78	6955	5039.67	8319	9294.5	9287.56	7430.33	6900.17	6860.44	10307.8	10204.9	7694.62	9931.86	9142.89	8061.25	11377.8	8020.29	11643.7	8175.22	7680.33	6246.56	7585.67	8493.83	9868.5	7964.5	10619.5	10086.8	7117.4	8330	7969.56	10510.7	5746.29	9745	4154.33	6977.71	8188
	5320.5	4681	5306.29	5619.25	5778.44	6980.67	6181.12	6692.11	4286.33	6317.67	8228.67	6278.67	6317.17	7228.56	6892.67	4736.22	8217.67	9062	9472.22	7580.67	6993.67	6404	10422.8	10087.4	7787.38	10059.3	8762.67	7972.75	11302.7	7922.57	11044.9	8615	7987.67	6200	7443.5	7825.33	9414.33	7437.33	10442.8	10142.6	6777.4	8131.33	7760.67	9981	5917	9927.8	4048.67	6970.86	7728.5
	5456	4936.5	5276.14	5765.25	5959.67	7166.22	6268.25	6691.44	4122.56	6355	8510.78	6280.17	6597.67	7360.33	7120.17	4738	8086.33	8920.75	9646.33	7824.67	7202	6306.67	10557.4	9894.43	8047.25	10139.3	8724.78	8195.75	10814.4	7523	11020.7	8638.22	8477.78	5788	6945.17	7730.17	10046	7107.5	10247.8	10380.4	6410.4	7668.22	7311	9802.5	5838.43	9736	4011.33	7221.43	7561
	5578.5	4972.17	5181.86	6168	6090.33	7432.67	6943.5	6930.78	4076	6855.67	9117.89	6687.33	6643.67	7572.11	7352.67	4379.67	8067.22	8766.25	9850.67	8343	7311.67	6123.89	10343.4	9702.86	7904.25	9759.71	8811.89	8303.25	10652.2	7219.86	10898.7	9036.78	8461.56	5818.22	7111.5	7501.5	10111.5	6717	9697.75	10295.4	6030.4	7477.56	7208.11	9719.17	5865.14	9822.6	3978.67	6798	7777.67
	5928.5	5080.33	5249	6025.25	6268.78	7477.22	7142.75	7042.56	4110.56	6982.67	9308.44	6857.67	6693	7782.67	7860.67	4312.44	7803.44	8824.75	9979.67	8699.89	7545.67	5923.78	9978.56	9673.29	8014.62	9582.29	8683.11	8203.75	10459.8	7079.43	10922.4	9501.89	8646.56	5786.22	6948	7403.33	10125.8	6660.83	9608.25	9999.33	6075.8	7608.67	7062.44	9463	5904.57	9833.6	3926.33	7070.14	7885.17
	5958.25	5263.5	5135.29	6084	6225.22	7272.78	7019.12	6699.67	4077.11	6868.33	9402.22	7153.33	6898	7871.22	7729	4269	7858.44	8669	10037.2	8782.11	7556.83	5754.89	9899.67	9680.71	8282.12	9495.71	8494.22	8298.25	10337.3	6909.43	10851.6	9796.11	8714	5607.44	6941.83	7165	10378	6402	9414	10245	5731	7383.44	6733	9357	6061.57	9812.2	4097.67	6984.14	8004.67
	5801	5318.17	5201.57	6166.25	6163.67	7176.44	7340.5	6527.56	4013.56	6617	9644	7486.83	6826.83	7901.33	7856.33	4239.67	7687.89	8345	9904.89	8890.89	7610.83	5543.78	9425.89	9179.14	8336	9461.29	9233	8472	10184.7	6766	10852.1	9345.89	8497.56	5371.33	6912.17	7239.5	10716.5	6318.83	9001.25	10126.4	5485.2	7417.11	6486.67	9286.33	6101.57	9935.8	4060.33	7450	8523.67
	6119.75	5207.67	5222.86	6265.25	6081.56	6964.22	7423.88	6353	3941.89	6665	9653.22	7822.67	6773.5	7645.33	7970.83	4092.22	8006.11	8476	9905.67	8737.78	7745.83	5309.33	8930	9106.71	8290.12	9509.29	8611.33	8114	10307	6835.57	10959.3	9431.67	8738.22	5465.67	6976.67	7228	10807.3	6217.83	9279.5	10094.7	5590.8	7477	6461.44	9451.17	6227.86	9917.6	3959.33	7349.43	8818
	6075.25	5392	5392.43	6119.75	6027.44	7805.89	7495.88	6299.89	3937.89	6102	9443.11	7885	6668	7536.33	7411.83	4055.67	7814.67	8183.75	9413.67	8806.22	7873.17	5250.56	8617.56	9074.14	8373.62	9241.14	8879.67	8243.25	9760.33	6637	10898.9	9600.78	8599	5226.44	6695.83	7248.83	10895.3	6059	9288	9905.89	5592	7315.56	6307.33	9614.5	6190.43	10225.4	3810.67	7248.57	8970.33
	5802.5	4885.83	5113	5774.25	6023.11	7035.44	7367.12	6305.33	3843.89	6037.33	9558	7883.67	6502	7271.22	7421.67	3915.56	7481.33	8017.75	9157.11	8397.89	8013.83	5063	8062.56	8592.57	8605	9025.86	8735.56	8130.75	9427.56	6642.43	10646.1	9651	8456.33	5135	6587.67	7274.67	10946.5	6066.83	9299.25	9794	5403.4	7366.56	6236.89	9632.33	6407.14	10436.6	4112.67	7142.71	8961.67
	5771.75	5044.17	5215.71	5618.25	5790.89	7128.33	7370.75	5855.67	3755.11	5810.33	9008.67	7832	6542.83	7044.33	7263.83	3938.78	7793.67	8751.5	8806.89	8506.44	8065.5	4996.22	7505.33	8244.86	8420.12	8739.29	8552.44	8434.5	8984.56	6607	10513.6	9569.89	8132.89	4738.11	6467	7223.33	11126	5859.67	9235.5	9753.89	5244.6	7435.22	6028.11	9887.67	6251	10351.4	3925.67	7169.14	8726.83
[truncated: 116 more columns]

## Sheet: Raw Time
Time	ZT	ExT
16.8167	14.8167	20.8167
17.8167	15.8167	21.8167
18.8167	16.8167	22.8167
19.8167	17.8167	23.8167
20.8167	18.8167	0.816667
21.8167	19.8167	1.81667
22.8167	20.8167	2.81667
23.8167	21.8167	3.81667
24.8167	22.8167	4.81667
25.8167	23.8167	5.81667
26.8167	0.816667	6.81667
27.8167	1.81667	7.81667
28.8167	2.81667	8.81667
29.8167	3.81667	9.81667
30.8167	4.81667	10.8167
31.8167	5.81667	11.8167
32.8167	6.81667	12.8167
33.8167	7.81667	13.8167
34.8167	8.81667	14.8167
35.8167	9.81667	15.8167
36.8167	10.8167	16.8167
37.8167	11.8167	17.8167
38.8167	12.8167	18.8167
39.8167	13.8167	19.8167
40.8167	14.8167	20.8167
41.8167	15.8167	21.8167
42.8167	16.8167	22.8167
43.8167	17.8167	23.8167
44.8167	18.8167	0.816667
45.8167	19.8167	1.81667
46.8167	20.8167	2.81667
47.8167	21.8167	3.81667
48.8167	22.8167	4.81667
49.8167	23.8167	5.81667
50.8167	0.816667	6.81667
51.8167	1.81667	7.81667
52.8167	2.81667	8.81667
53.8167	3.81667	9.81667
54.8167	4.81667	10.8167
55.8167	5.81667	11.8167
56.8167	6.81667	12.8167
57.8167	7.81667	13.8167
58.8167	8.81667	14.8167
59.8167	9.81667	15.8167
60.8167	10.8167	16.8167
61.8167	11.8167	17.8167
62.8167	12.8167	18.8167
63.8167	13.8167	19.8167
64.8167	14.8167	20.8167
65.8167	15.8167	21.8167
66.8167	16.8167	22.8167
67.8167	17.8167	23.8167
68.8167	18.8167	0.816667
69.8167	19.8167	1.81667
70.8167	20.8167	2.81667
71.8167	21.8167	3.81667
72.8167	22.8167	4.81667
73.8167	23.8167	5.81667
74.8167	0.816667	6.81667
75.8167	1.81667	7.81667
76.8167	2.81667	8.81667
77.8167	3.81667	9.81667
78.8167	4.81667	10.8167
79.8167	5.81667	11.8167
80.8167	6.81667	12.8167
81.8167	7.81667	13.8167
82.8167	8.81667	14.8167
83.8167	9.81667	15.8167
84.8167	10.8167	16.8167
85.8167	11.8167	17.8167
86.8167	12.8167	18.8167
87.8167	13.8167	19.8167
88.8167	14.8167	20.8167
89.8167	15.8167	21.8167
90.8167	16.8167	22.8167
91.8167	17.8167	23.8167
92.8167	18.8167	0.816667
93.8167	19.8167	1.81667
94.8167	20.8167	2.81667
95.8167	21.8167	3.81667
96.8167	22.8167	4.81667
97.8167	23.8167	5.81667
98.8167	0.816667	6.81667
99.8167	1.81667	7.81667
100.817	2.81667	8.81667
101.817	3.81667	9.81667
102.817	4.81667	10.8167
103.817	5.81667	11.8167
104.817	6.81667	12.8167
105.817	7.81667	13.8167
106.817	8.81667	14.8167
107.817	9.81667	15.8167
108.817	10.8167	16.8167
109.817	11.8167	17.8167
110.817	12.8167	18.8167
111.817	13.8167	19.8167
112.817	14.8167	20.8167
113.817	15.8167	21.8167
114.817	16.8167	22.8167
115.817	17.8167	23.8167
116.817	18.8167	0.816667
117.817	19.8167	1.81667
118.817	20.8167	2.81667
119.817	21.8167	3.81667
120.817	22.8167	4.81667
121.817	23.8167	5.81667
122.817	0.816667	6.81667
123.817	1.81667	7.81667
124.817	2.81667	8.81667
125.817	3.81667	9.81667
126.817	4.81667	10.8167
127.817	5.81667	11.8167
128.817	6.81667	12.8167
129.817	7.81667	13.8167
130.817	8.81667	14.8167
131.817	9.81667	15.8167
132.817	10.8167	16.8167
133.817	11.8167	17.8167
134.817	12.8167	18.8167
135.817	13.8167	19.8167
136.817	14.8167	20.8167

## Sheet: Smoothed Data
Cell:	1	2	3	4	5	6	7	8	9	10	11	12	13	14	15	16	17	18	19	20	21	22	23	24	25	26	27	28	29	30	31	32	33	34	35	36	37	38	39	40	41	42	43	44	45	46	47	48	49
	24268.3	19640.3	11242	9477.78	21943.7	12687.5	13669.4	9063.7	10336.8	13240.6	17570.8	14669.4	12698.6	12038.9	12201.1	16571.4	28972.2	32576.7	18424.4	16241	12989.4	20515.7	31084	30271.5	20874.9	33010	27447.5	21554.5	27743.2	21911	31619	22372.2	17979.3	17095.9	24706.9	29671.5	21897.7	20340	26844.7	25903	18722	29759.9	25052	26386	14834.2	21715.3	11637.9	24549.4	24837.8
	24184	19583.9	11200	9444.99	21866.1	12643.9	13618	9034.71	10320	13183	17505	14615.9	12653.4	11996.5	12157.4	16527	28879.9	32433.9	18352.4	16178.6	12939.9	20472.6	31001	30180.7	20804.9	32909.6	27351.3	21485.8	27678.7	21856.7	31524.5	22304.2	17918.1	17073.1	24651.4	29602.7	21839.6	20300.6	26774.2	25837.3	18671	29683.1	24998.1	26312.5	14783.9	21659.9	11607.8	24489.2	24762
	24100.1	19527.8	11158.2	9412.31	21788.8	12600.5	13566.8	9005.82	10303.3	13125.7	17439.5	14562.7	12608.3	11954.3	12113.9	16482.6	28787.9	32291.7	18280.6	16116.5	12890.6	20429.5	30918.3	30090.2	20735.2	32809.4	27255.4	21417.4	27614.4	21802.6	31430.4	22236.4	17857.1	17050.4	24596	29534.1	21781.5	20261.3	26703.8	25771.8	18620.1	29606.5	24944.3	26239.1	14733.7	21604.7	11577.7	24429.1	24686.4
	24016.4	19471.8	11116.6	9379.74	21711.7	12557.2	13515.8	8977.03	10286.5	13068.6	17374.2	14509.7	12563.4	11912.2	12070.5	16438.4	28696.2	32150.1	18209.1	16054.6	12841.4	20386.5	30835.8	29999.9	20665.6	32709.7	27159.9	21349.1	27550.2	21748.6	31336.5	22168.8	17796.3	17027.6	24540.8	29465.6	21723.7	20222.1	26633.6	25706.5	18569.3	29530	24890.6	26165.9	14683.7	21549.7	11547.8	24369.2	24611
	23933.1	19415.9	11075.1	9347.29	21634.9	12514	13464.9	8948.32	10269.8	13011.8	17309.2	14456.8	12518.6	11870.2	12027.2	16394.3	28604.7	32009.2	18137.9	15993	12792.5	20343.7	30753.5	29910	20596.3	32610.2	27064.6	21281.1	27486.2	21694.7	31242.9	22101.4	17735.7	17004.9	24485.7	29397.3	21665.9	20182.9	26563.6	25641.3	18518.7	29453.8	24837	26093	14633.8	21494.7	11517.9	24309.5	24535.9
	23850	19360.2	11033.8	9314.95	21558.4	12471.1	13414.3	8919.71	10253.1	12955.2	17244.4	14404.1	12474	11828.5	11984.2	16350.3	28513.6	31868.9	18067	15931.6	12743.8	20300.9	30671.4	29820.3	20527.2	32511	26969.8	21213.4	27422.3	21641	31149.6	22034.3	17675.3	16982.2	24430.7	29329.1	21608.4	20143.8	26493.7	25576.3	18468.2	29377.8	24783.6	26020.2	14584.2	21439.9	11488.1	24249.9	24460.9
	23767.2	19304.7	10992.6	9282.73	21482.1	12428.2	13363.8	8891.19	10236.4	12898.9	17179.8	14351.7	12429.6	11786.8	11941.3	16306.4	28422.8	31729.2	17996.3	15870.5	12695.2	20258.2	30589.6	29730.8	20458.4	32412.1	26875.2	21145.8	27358.6	21587.4	31056.6	21967.3	17615.2	16959.6	24375.8	29261.1	21550.9	20104.8	26424.1	25511.4	18417.9	29302	24730.2	25947.7	14534.7	21385.3	11458.4	24190.4	24386.3
	23684.7	19249.4	10951.6	9250.62	21406.1	12385.5	13313.6	8862.77	10219.8	12842.8	17115.5	14299.4	12385.3	11745.3	11898.5	16262.6	28332.2	31590.1	17926	15809.5	12646.8	20215.6	30508	29641.7	20389.8	32313.5	26781	21078.4	27295	21533.9	30963.8	21900.5	17555.2	16937	24321	29193.3	21493.7	20065.9	26354.6	25446.7	18367.7	29226.3	24677	25875.4	14485.4	21330.8	11428.7	24131.1	24311.8
	23602.4	19194.2	10910.7	9218.62	21330.4	12343	13263.5	8834.44	10203.2	12787	17051.5	14247.3	12341.2	11704	11855.9	16219	28242	31451.6	17855.9	15748.8	12598.7	20173.1	30426.6	29552.8	20321.4	32215.2	26687.1	21011.3	27231.6	21480.5	30871.4	21834	17495.4	16914.4	24266.4	29125.6	21436.6	20027.1	26285.3	25382.2	18317.6	29150.9	24623.9	25803.2	14436.2	21276.4	11399.2	24071.9	24237.6
	23520.5	19139.1	10870	9186.74	21254.9	12300.6	13213.6	8806.2	10186.6	12731.4	16987.6	14195.4	12297.2	11662.8	11813.4	16175.5	28152	31313.7	17786	15688.4	12550.7	20130.6	30345.4	29464.2	20253.3	32117.3	26593.6	20944.4	27168.3	21427.3	30779.2	21767.6	17435.9	16891.8	24211.9	29058	21379.6	19988.3	26216.2	25317.9	18267.7	29075.7	24570.8	25731.3	14387.2	21222.2	11369.7	24012.9	24163.6
	23438.9	19084.2	10829.5	9154.97	21179.8	12258.3	13163.9	8778.05	10170	12676	16924.1	14143.7	12253.4	11621.7	11771.1	16132.1	28062.3	31176.5	17716.5	15628.2	12502.9	20088.3	30264.4	29375.8	20185.4	32019.6	26500.4	20877.7	27105.2	21374.3	30687.3	21701.5	17376.5	16869.3	24157.5	28990.6	21322.8	19949.6	26147.3	25253.7	18217.9	29000.6	24518	25659.5	14338.4	21168.1	11340.3	23954	24089.8
	23357.5	19029.5	10789.1	9123.31	21104.8	12216.2	13114.4	8749.99	10153.5	12621	16860.7	14092.2	12209.8	11580.8	11729	16088.8	27972.9	31039.8	17647.2	15568.2	12455.2	20046.1	30183.7	29287.8	20117.7	31922.2	26407.5	20811.2	27042.3	21321.3	30595.6	21635.6	17317.4	16846.8	24103.2	28923.4	21266.2	19910.9	26078.6	25189.7	18168.2	28925.8	24465.2	25588	14289.8	21114.2	11310.9	23895.3	24016.2
	23276.4	18974.9	10748.8	9091.77	21030.2	12174.2	13065.1	8722.03	10137	12566.1	16797.6	14040.9	12166.3	11540.1	11687	16045.7	27883.8	30903.8	17578.2	15508.4	12407.8	20003.9	30103.1	29199.9	20050.2	31825.2	26314.9	20744.9	26979.4	21268.5	30504.3	21569.8	17258.4	16824.3	24049.1	28856.3	21209.6	19872.4	26010.1	25125.8	18118.7	28851.1	24412.5	25516.7	14241.3	21060.4	11281.7	23836.7	23942.9
	23195.6	18920.5	10708.8	9060.34	20955.8	12132.4	13016	8694.16	10120.6	12511.5	16734.7	13989.8	12123	11499.5	11645.1	16002.6	27795	30768.3	17509.5	15448.9	12360.6	19961.8	30022.8	29112.4	19983	31728.4	26222.7	20678.8	26916.8	21215.9	30413.2	21504.3	17199.7	16801.9	23995.1	28789.4	21153.3	19833.9	25941.7	25062.1	18069.3	28776.6	24360	25445.5	14193	21006.7	11252.5	23778.2	23869.8
	23115.1	18866.2	10668.8	9029.02	20881.7	12090.8	12967	8666.39	10104.1	12457.1	16672.1	13938.9	12079.8	11459	11603.4	15959.7	27706.5	30633.5	17441	15389.6	12313.5	19919.8	29942.8	29025.1	19916	31631.9	26130.8	20613	26854.3	21163.3	30322.4	21438.9	17141.1	16779.5	23941.1	28722.6	21097.1	19795.5	25873.5	24998.6	18020.1	28702.4	24307.5	25374.6	14144.8	20953.1	11223.4	23719.9	23796.9
	23034.9	18812.1	10629	8997.82	20807.8	12049.3	12918.3	8638.7	10087.7	12403	16609.7	13888.1	12036.8	11418.7	11561.9	15916.9	27618.3	30499.2	17372.9	15330.6	12266.6	19878	29862.9	28938.1	19849.2	31535.8	26039.2	20547.3	26791.9	21110.9	30231.8	21373.8	17082.8	16757.1	23887.4	28656	21041	19757.1	25805.5	24935.2	17971	28628.3	24255.2	25303.8	14096.9	20899.7	11194.4	23661.7	23724.2
	22954.9	18758.2	10589.4	8966.73	20734.3	12007.9	12869.7	8611.11	10071.3	12349.1	16547.6	13837.6	11994	11378.5	11520.5	15874.2	27530.3	30365.6	17304.9	15271.8	12220	19836.2	29783.3	28851.4	19782.6	31439.9	25947.9	20481.9	26729.7	21058.6	30141.6	21308.9	17024.6	16734.7	23833.7	28589.5	20985.1	19718.9	25737.7	24872	17922	28554.4	24203	25233.3	14049.1	20846.4	11165.4	23603.6	23651.8
	22875.2	18704.4	10549.9	8935.76	20660.9	11966.7	12821.3	8583.62	10054.9	12295.5	16485.7	13787.2	11951.3	11338.5	11479.3	15831.7	27442.6	30232.5	17237.3	15213.2	12173.5	19794.4	29703.9	28764.9	19716.3	31344.3	25856.9	20416.7	26667.7	21006.5	30051.6	21244.1	16966.7	16712.4	23780.1	28523.2	20929.4	19680.7	25670.1	24809	17873.1	28480.7	24150.9	25163	14001.4	20793.3	11136.5	23545.7	23579.6
	22795.8	18650.7	10510.6	8904.9	20587.9	11925.6	12773.1	8556.21	10038.6	12242.1	16424	13737	11908.7	11298.6	11438.2	15789.3	27355.2	30100.1	17169.9	15154.8	12127.2	19752.8	29624.7	28678.7	19650.2	31249.1	25766.3	20351.6	26605.8	20954.5	29961.9	21179.6	16908.9	16690.1	23726.7	28457	20873.8	19642.6	25602.6	24746.1	17824.4	28407.2	24098.9	25092.8	13953.9	20740.3	11107.7	23488	23507.6
	22716.7	18597.3	10471.4	8874.15	20515.1	11884.7	12725.1	8528.9	10022.3	12188.9	16362.5	13687.1	11866.4	11258.9	11397.2	15746.9	27268.1	29968.2	17102.8	15096.7	12081	19711.3	29545.7	28592.8	19584.3	31154.1	25676	20286.8	26544	20902.6	29872.4	21115.3	16851.4	16667.9	23673.4	28391	20818.3	19604.5	25535.4	24683.4	17775.9	28333.9	24047	25022.9	13906.6	20687.4	11079	23430.3	23435.8
	22637.8	18543.9	10432.4	8843.51	20442.5	11843.9	12677.3	8501.67	10006	12136	16301.3	13637.3	11824.2	11219.3	11356.4	15704.7	27181.3	29836.9	17036	15038.8	12035.1	19669.8	29466.9	28507.1	19518.7	31059.4	25586	20222.3	26482.4	20850.8	29783.3	21051.1	16794.1	16645.6	23620.2	28325.2	20763	19566.6	25468.3	24620.8	17727.4	28260.8	23995.2	24953.1	13859.5	20634.7	11050.4	23372.8	23364.2
	22559.2	18490.7	10393.5	8812.99	20370.2	11803.2	12629.7	8474.55	9989.78	12083.3	16240.3	13587.6	11782.1	11179.9	11315.8	15662.7	27094.8	29706.2	16969.4	14981.1	11989.3	19628.5	29388.4	28421.7	19453.3	30965.1	25496.3	20157.9	26421	20799.2	29694.4	20987.2	16736.9	16623.4	23567.1	28259.4	20707.8	19528.7	25401.4	24558.4	17679.1	28187.8	23943.6	24883.6	13812.5	20582.1	11021.8	23315.5	23292.9
	22480.9	18437.7	10354.8	8782.58	20298.2	11762.7	12582.2	8447.51	9973.56	12030.8	16179.6	13538.2	11740.2	11140.6	11275.3	15620.7	27008.5	29576	16903.1	14923.6	11943.8	19587.2	29310.1	28336.5	19388.1	30871	25406.9	20093.7	26359.7	20747.7	29605.8	20923.5	16680	16601.3	23514.1	28193.9	20652.8	19490.8	25334.6	24496.2	17630.9	28115.1	23892	24814.2	13765.7	20529.6	10993.3	23258.3	23221.7
	22402.9	18384.8	10316.2	8752.28	20226.5	11722.4	12534.9	8420.56	9957.37	11978.6	16119	13489	11698.5	11101.4	11234.9	15578.9	26922.5	29446.5	16837.1	14866.4	11898.4	19546	29232	28251.6	19323.1	30777.2	25317.9	20029.7	26298.5	20696.4	29517.4	20859.9	16623.2	16579.1	23461.3	28128.4	20597.9	19453.1	25268.1	24434.1	17582.9	28042.5	23840.6	24745	13719	20477.3	10964.9	23201.2	23150.8
	22325.1	18332.1	10277.8	8722.1	20155	11682.2	12487.8	8393.71	9941.2	11926.6	16058.8	13439.9	11656.9	11062.4	11194.7	15537.1	26836.9	29317.5	16771.3	14809.4	11853.2	19504.9	29154.1	28167	19258.3	30683.7	25229.1	19966	26237.5	20645.1	29429.3	20796.6	16566.7	16557	23408.6	28063.2	20543.2	19415.4	25201.7	24372.2	17535	27970.1	23789.2	24676	13672.5	20425.1	10936.6	23144.2	23080.1
	22247.7	18279.5	10239.5	8692.03	20083.7	11642.1	12440.9	8366.95	9925.06	11874.9	15998.7	13391.1	11615.5	11023.5	11154.6	15495.5	26751.4	29189.1	16705.8	14752.7	11808.2	19463.9	29076.4	28082.6	19193.8	30590.6	25140.7	19902.4	26176.7	20594.1	29341.5	20733.5	16510.3	16534.9	23356	27998	20488.6	19377.8	25135.6	24310.4	17487.2	27897.9	23738	24607.3	13626.2	20373	10908.3	23087.4	23009.6
	22170.4	18227.1	10201.4	8662.07	20012.7	11602.2	12394.2	8340.28	9908.95	11823.4	15938.9	13342.4	11574.2	10984.8	11114.7	15454.1	26666.3	29061.3	16640.5	14696.1	11763.3	19423	28999	27998.6	19129.4	30497.7	25052.6	19839.1	26116	20543.1	29254	20670.5	16454.1	16512.9	23303.5	27933.1	20434.2	19340.2	25069.5	24248.8	17439.5	27825.9	23686.9	24538.7	13580.1	20321	10880.1	23030.7	22939.4
	22093.5	18174.8	10163.4	8632.22	19942	11562.4	12347.6	8313.71	9892.87	11772.1	15879.3	13293.9	11533.1	10946.3	11074.9	15412.7	26581.4	28934	16575.5	14639.8	11718.7	19382.2	28921.8	27914.7	19065.3	30405.1	24964.8	19775.9	26055.5	20492.2	29166.7	20607.8	16398.2	16490.8	23251.1	27868.2	20379.9	19302.8	25003.7	24187.4	17392	27754.1	23635.9	24470.3	13534.1	20269.2	10852	22974.2	22869.3
	22016.8	18122.7	10125.6	8602.49	19871.5	11522.8	12301.2	8287.22	9876.82	11721.1	15819.9	13245.6	11492.1	10907.8	11035.3	15371.5	26496.9	28807.3	16510.8	14583.7	11674.2	19341.4	28844.8	27831.1	19001.5	30312.8	24877.3	19713	25995.1	20441.5	29079.7	20545.2	16342.4	16468.8	23198.8	27803.5	20325.8	19265.4	24938.1	24126.1	17344.6	27682.5	23585	24402.1	13488.2	20217.5	10824	22917.8	22799.5
	21940.4	18070.7	10087.9	8572.87	19801.3	11483.3	12255.1	8260.83	9860.8	11670.3	15760.7	13197.4	11451.3	10869.5	10995.8	15330.3	26412.6	28681.2	16446.3	14527.8	11629.9	19300.7	28768	27747.8	18937.8	30220.8	24790.1	19650.3	25934.9	20391	28992.9	20482.9	16286.8	16446.9	23146.6	27739	20271.7	19228	24872.6	24065	17297.4	27611.1	23534.2	24334.1	13442.6	20166	10796.1	22861.5	22729.8
	21864.2	18018.9	10050.4	8543.36	19731.3	11444	12209	8234.53	9844.8	11619.7	15701.8	13149.5	11410.6	10831.4	10956.5	15289.3	26328.5	28555.7	16382.1	14472.1	11585.8	19260.2	28691.4	27664.8	18874.3	30129	24703.2	19587.7	25874.8	20340.5	28906.5	20420.7	16231.4	16424.9	23094.6	27674.6	20217.9	19190.8	24807.3	24004	17250.3	27539.8	23483.5	24266.2	13397.1	20114.6	10768.2	22805.4	22660.4
	21788.3	17967.2	10013	8513.96	19661.5	11404.8	12163.2	8208.32	9828.83	11569.3	15643.1	13101.7	11370.2	10793.4	10917.3	15248.5	26244.8	28430.7	16318.2	14416.7	11541.9	19219.7	28615.1	27582	18811.1	30037.6	24616.6	19525.4	25814.9	20290.2	28820.3	20358.7	16176.2	16403	23042.7	27610.4	20164.2	19153.6	24742.2	23943.2	17203.3	27468.7	23433	24198.6	13351.7	20063.3	10740.4	22749.3	22591.2
	21712.7	17915.7	9975.77	8484.68	19592.1	11365.7	12117.6	8182.2	9812.89	11519.2	15584.7	13054.1	11329.8	10755.5	10878.2	15207.7	26161.3	28306.2	16254.5	14361.5	11498.2	19179.3	28538.9	27499.4	18748.1	29946.5	24530.3	19463.3	25755.1	20240	28734.3	20297	16121.2	16381.1	22990.9	27546.3	20110.6	19116.5	24677.3	23882.6	17156.4	27397.8	23382.5	24131.2	13306.5	20012.1	10712.7	22693.5	22522.2
	21637.4	17864.3	9938.68	8455.5	19522.8	11326.8	12072.1	8156.17	9796.98	11469.3	15526.4	13006.7	11289.6	10717.8	10839.3	15167	26078.1	28182.4	16191	14306.5	11454.6	19139	28463	27417.2	18685.3	29855.7	24444.3	19401.4	25695.5	20189.9	28648.6	20235.4	16066.4	16359.3	22939.2	27482.3	20057.2	19079.4	24612.5	23822.1	17109.7	27327.1	23332.1	24063.9	13261.5	19961.1	10685	22637.7	22453.4
	21562.3	17813.1	9901.74	8426.44	19453.9	11288	12026.8	8130.24	9781.1	11419.7	15468.4	12959.5	11249.6	10680.2	10800.5	15126.5	25995.2	28059	16127.8	14251.7	11411.3	19098.7	28387.3	27335.1	18622.7	29765.1	24358.7	19339.7	25636	20140	28563.2	20174	16011.8	16337.5	22887.6	27418.5	20003.9	19042.5	24547.9	23761.8	17063.1	27256.6	23281.9	23996.9	13216.6	19910.1	10657.4	22582.1	22384.8
	21487.4	17762	9864.94	8397.49	19385.1	11249.4	11981.6	8104.39	9765.24	11370.2	15410.6	12912.5	11209.7	10642.8	10761.9	15086.1	25912.5	27936.3	16064.9	14197.2	11368.1	19058.6	28311.8	27253.4	18560.4	29674.9	24273.3	19278.1	25576.7	20090.2	28478.1	20112.8	15957.4	16315.7	22836.1	27354.8	19950.8	19005.5	24483.5	23701.6	17016.6	27186.3	23231.7	23930	13171.9	19859.4	10629.9	22526.6	22316.4
	21412.9	17711.1	9828.29	8368.66	19316.7	11210.9	11936.7	8078.64	9749.41	11321	15353	12865.6	11170	10605.5	10723.4	15045.8	25830.1	27814.1	16002.2	14142.8	11325.1	19018.5	28236.6	27171.9	18498.2	29584.9	24188.2	19216.8	25517.6	20040.5	28393.2	20051.8	15903.1	16293.9	22784.7	27291.2	19897.8	18968.7	24419.3	23641.6	16970.2	27116.1	23181.7	23863.3	13127.4	19808.7	10602.5	22471.2	22248.3
	21338.5	17660.3	9791.78	8339.93	19248.4	11172.6	11891.9	8052.98	9733.61	11272.1	15295.6	12818.9	11130.4	10568.3	10685	15005.6	25748	27692.4	15939.8	14088.7	11282.2	18978.6	28161.5	27090.6	18436.3	29495.2	24103.4	19155.7	25458.6	19990.9	28308.6	19991	15849.1	16272.2	22733.5	27227.9	19844.9	18931.9	24355.2	23581.7	16924	27046.1	23131.8	23796.8	13083	19758.2	10575.2	22416	22180.3
	21264.5	17609.6	9755.42	8311.31	19180.4	11134.4	11847.3	8027.41	9717.84	11223.3	15238.5	12772.4	11091	10531.3	10646.8	14965.6	25666.2	27571.3	15877.7	14034.8	11239.6	18938.7	28086.7	27009.7	18374.5	29405.8	24019	19094.8	25399.7	19941.5	28224.2	19930.4	15795.2	16250.5	22682.3	27164.6	19792.2	18895.2	24291.4	23522	16877.9	26976.4	23081.9	23730.5	13038.8	19707.8	10547.9	22360.9	22112.6
	21190.7	17559.1	9719.2	8282.81	19112.7	11096.3	11802.9	8001.93	9702.1	11174.8	15181.6	12726.1	11051.7	10494.4	10608.7	14925.7	25584.6	27450.7	15815.7	13981.1	11197.1	18898.9	28012.1	26928.9	18313	29316.7	23934.8	19034.1	25341	19892.2	28140.1	19870	15741.6	16228.8	22631.3	27101.5	19739.6	18858.6	24227.7	23462.5	16832	26906.7	23032.2	23664.4	12994.7	19657.5	10520.7	22305.9	22045
	21117.1	17508.8	9683.13	8254.42	19045.2	11058.4	11758.6	7976.54	9686.39	11126.5	15124.9	12680	11012.6	10457.7	10570.8	14885.9	25503.3	27330.7	15754.1	13927.6	11154.8	18859.2	27937.7	26848.4	18251.7	29227.9	23850.9	18973.6	25282.5	19843	28056.3	19809.7	15688.1	16207.1	22580.4	27038.5	19687.2	18822	24164.2	23403.1	16786.1	26837.3	22982.6	23598.4	12950.8	19607.3	10493.6	22251	21977.7
	21043.9	17458.6	9647.2	8226.14	18978	11020.6	11714.6	7951.24	9670.7	11078.4	15068.4	12634	10973.6	10421.1	10533	14846.2	25422.3	27211.2	15692.6	13874.4	11112.7	18819.5	27863.5	26768.2	18190.6	29139.4	23767.3	18913.3	25224.1	19794	27972.7	19749.7	15634.8	16185.5	22529.6	26975.7	19634.9	18785.6	24100.8	23343.9	16740.4	26768.1	22933.1	23532.7	12907.1	19557.3	10466.5	22196.3	21910.5
	20970.8	17408.5	9611.41	8197.97	18911	10982.9	11670.7	7926.03	9655.04	11030.5	15012.2	12588.2	10934.8	10384.6	10495.4	14806.6	25341.5	27092.2	15631.5	13821.3	11070.8	18780	27789.6	26688.3	18129.7	29051.2	23684	18853.2	25165.8	19745.1	27889.3	19689.8	15581.7	16163.9	22478.9	26913	19582.7	18749.1	24037.6	23284.8	16694.9	26699	22883.7	23467.1	12863.5	19507.4	10439.6	22141.7	21843.6
	20898.1	17358.6	9575.77	8169.91	18844.2	10945.4	11626.9	7900.92	9639.41	10982.9	14956.1	12542.6	10896.2	10348.3	10457.8	14767.1	25261	26973.8	15570.6	13768.5	11029	18740.5	27715.8	26608.5	18069.1	28963.2	23601	18793.2	25107.7	19696.3	27806.3	19630.2	15528.7	16142.3	22428.3	26850.4	19530.7	18712.8	23974.6	23225.9	16649.4	26630.1	22834.4	23401.7	12820.1	19457.6	10412.7	22087.2	21776.8
	20825.5	17308.8	9540.27	8141.96	18777.7	10908	11583.4	7875.89	9623.81	10935.5	14900.3	12497.2	10857.6	10312.1	10420.5	14727.8	25180.8	26855.9	15509.9	13715.9	10987.4	18701.1	27642.3	26529.1	18008.6	28875.5	23518.3	18733.5	25049.8	19647.6	27723.5	19570.7	15476	16120.8	22377.8	26788	19478.8	18676.5	23911.8	23167.1	16604.1	26561.4	22785.2	23336.5	12776.8	19408	10385.9	22032.8	21710.3
	20753.3	17259.2	9504.92	8114.12	18711.4	10870.8	11540	7850.95	9608.24	10888.3	14844.7	12452	10819.3	10276.1	10383.2	14688.6	25100.8	26738.6	15449.5	13663.5	10946	18661.8	27569	26449.9	17948.3	28788.2	23435.9	18674	24992	19599.1	27640.9	19511.4	15423.4	16099.3	22327.5	26725.7	19427.1	18640.3	23849.2	23108.5	16558.9	26492.8	22736.1	23271.5	12733.7	19358.4	10359.1	21978.6	21644
	20681.3	17209.7	9469.7	8086.39	18645.4	10833.7	11496.8	7826.11	9592.7	10841.3	14789.3	12406.9	10781.1	10240.1	10346.1	14649.5	25021.1	26621.7	15389.3	13611.3	10904.8	18622.6	27495.9	26370.9	17888.3	28701.1	23353.8	18614.7	24934.4	19550.7	27558.6	19452.3	15371.1	16077.8	22277.2	26663.6	19375.5	18604.1	23786.7	23050	16513.8	26424.5	22687.1	23206.7	12690.7	19309	10332.4	21924.5	21577.8
	20609.5	17160.3	9434.63	8058.77	18579.6	10796.8	11453.7	7801.35	9577.18	10794.6	14734.1	12362	10743	10204.4	10309.1	14610.5	24941.7	26505.4	15329.3	13559.3	10863.8	18583.5	27423	26292.2	17828.4	28614.3	23271.9	18555.5	24876.9	19502.4	27476.6	19393.4	15318.9	16056.4	22227	26601.6	19324	18568	23724.4	22991.7	16468.8	26356.3	22638.2	23142	12647.9	19259.7	10305.8	21870.5	21511.9
	20538	17111.1	9399.69	8031.26	18514	10759.9	11410.8	7776.69	9561.69	10748	14679.1	12317.3	10705.1	10168.7	10272.3	14571.6	24862.5	26389.7	15269.7	13507.5	10822.9	18544.5	27350.3	26213.8	17768.8	28527.7	23190.4	18496.6	24819.6	19454.2	27394.8	19334.7	15266.9	16034.9	22177	26539.7	19272.7	18532	23662.3	22933.6	16424	26288.3	22589.5	23077.6	12605.2	19210.6	10279.3	21816.7	21446.2
	20466.7	17062	9364.9	8003.86	18448.7	10723.3	11368.1	7752.11	9546.23	10701.7	14624.4	12272.7	10667.3	10133.2	10235.6	14532.8	24783.6	26274.4	15210.2	13455.9	10782.2	18505.5	27277.9	26135.6	17709.4	28441.5	23109.1	18437.8	24762.4	19406.2	27313.3	19276.1	15215.1	16013.5	22127.1	26478	19221.5	18496.1	23600.3	22875.6	16379.3	26220.5	22540.8	23013.3	12562.8	19161.5	10252.9	21762.9	21380.6
	20395.7	17013.1	9330.25	7976.57	18383.6	10686.7	11325.6	7727.62	9530.8	10655.6	14569.8	12228.3	10629.7	10097.9	10199	14494.2	24705	26159.7	15151	13404.6	10741.7	18466.6	27205.6	26057.6	17650.2	28355.5	23028.1	18379.3	24705.4	19358.2	27232	19217.8	15163.4	15992.2	22077.2	26416.4	19170.4	18460.2	23538.5	22817.7	16334.7	26152.8	22492.2	22949.2	12520.4	19112.6	10226.5	21709.3	21315.3
	20324.9	16964.3	9295.74	7949.39	18318.7	10650.3	11283.2	7703.23	9515.4	10609.7	14515.5	12184.1	10592.3	10062.7	10162.6	14455.7	24626.6	26045.5	15092	13353.4	10701.3	18427.8	27133.6	25979.9	17591.1	28269.9	22947.4	18320.9	24648.5	19310.5	27151	19159.6	15112	15970.8	22027.5	26354.9	19119.5	18424.3	23476.9	22760	16290.3	26085.3	22443.7	22885.3	12478.2	19063.8	10200.2	21655.8	21250.2
	20254.4	16915.7	9261.37	7922.32	18254.1	10614	11241	7678.92	9500.03	10564.1	14461.4	12140.1	10555	10027.6	10126.3	14417.3	24548.5	25931.8	15033.3	13302.5	10661.2	18389.1	27061.8	25902.5	17532.3	28184.5	22867	18262.8	24591.8	19262.8	27070.3	19101.7	15060.7	15949.5	21977.9	26293.6	19068.7	18388.6	23415.5	22702.5	16246	26018	22395.4	22821.5	12436.2	19015.1	10174	21602.4	21185.2
	20184.2	16867.1	9227.14	7895.36	18189.8	10577.9	11199	7654.7	9484.68	10518.6	14407.5	12096.3	10517.8	9992.62	10090.1	14379	24470.6	25818.7	14974.8	13251.8	10621.2	18350.5	26990.2	25825.3	17473.7	28099.4	22786.9	18204.8	24535.3	19215.2	26989.8	19043.9	15009.6	15928.2	21928.4	26232.4	19018.1	18352.9	23354.2	22645.1	16201.8	25950.9	22347.1	22758	12394.3	18966.6	10147.8	21549.2	21120.5
	20114.1	16818.8	9193.05	7868.51	18125.6	10541.9	11157.1	7630.57	9469.37	10473.4	14353.8	12052.6	10480.8	9957.81	10054.1	14340.9	24393	25706	14916.6	13201.2	10581.4	18312	26918.8	25748.3	17415.3	28014.5	22707	18147	24478.9	19167.8	26909.5	18986.3	14958.7	15907	21879	26171.3	18967.6	18317.3	23293.1	22587.9	16157.7	25883.9	22298.9	22694.6	12352.6	18918.1	10121.8	21496.1	21055.9
	20044.3	16770.5	9159.1	7841.76	18061.7	10506.1	11115.4	7606.53	9454.08	10428.4	14300.3	12009.1	10443.9	9923.12	10018.2	14302.8	24315.7	25593.9	14858.6	13150.9	10541.7	18273.5	26847.6	25671.6	17357.1	27930	22627.5	18089.4	24422.6	19120.5	26829.5	18928.8	14908	15885.8	21829.7	26110.4	18917.2	18281.7	23232.2	22530.8	16113.7	25817.2	22250.9	22631.4	12311	18869.8	10095.8	21443.1	20991.6
	19974.8	16722.4	9125.28	7815.13	17998	10470.3	11073.8	7582.58	9438.82	10383.6	14247	11965.7	10407.2	9888.58	9982.41	14264.9	24238.6	25482.2	14800.8	13100.8	10502.3	18235.1	26776.7	25595.2	17299.1	27845.7	22548.2	18032	24366.5	19073.4	26749.8	18871.6	14857.4	15864.6	21780.5	26049.6	18867	18246.3	23171.4	22473.8	16069.9	25750.6	22202.9	22568.4	12269.6	18821.6	10069.8	21390.2	20927.4
	19905.5	16674.5	9091.61	7788.6	17934.6	10434.7	11032.5	7558.72	9423.59	10339	14193.9	11922.6	10370.6	9854.17	9946.77	14227.1	24161.8	25371.1	14743.3	13050.9	10463	18196.8	26705.9	25519	17241.3	27761.7	22469.2	17974.8	24310.6	19026.3	26670.3	18814.5	14807.1	15843.4	21731.4	25988.9	18816.9	18210.8	23110.9	22417.1	16026.2	25684.1	22155	22505.5	12228.4	18773.5	10044	21337.4	20863.5
	19836.5	16626.7	9058.07	7762.18	17871.4	10399.3	10991.3	7534.95	9408.39	10294.6	14141	11879.6	10334.2	9819.89	9911.26	14189.4	24085.3	25260.5	14686	13001.2	10423.8	18158.6	26635.4	25443	17183.7	27678	22390.5	17917.8	24254.8	18979.4	26591	18757.7	14756.9	15822.2	21682.4	25928.4	18766.9	18175.5	23050.5	22360.4	15982.6	25617.9	22107.3	22442.9	12187.3	18725.6	10018.2	21284.7	20799.7
	19767.6	16579	9024.67	7735.88	17808.4	10364	10950.2	7511.27	9393.22	10250.4	14088.4	11836.8	10297.9	9785.74	9875.89	14151.8	24009	25150.4	14628.9	12951.7	10384.9	18120.5	26565.1	25367.3	17126.3	27594.6	22312	17861	24199.1	18932.6	26512	18701	14706.9	15801.1	21633.5	25868	18717.1	18140.2	22990.2	22303.9	15939.1	25551.8	22059.6	22380.4	12146.3	18677.7	9992.49	21232.2	20736.1
	19699.1	16531.4	8991.4	7709.67	17745.7	10328.8	10909.3	7487.67	9378.07	10206.4	14035.9	11794.1	10261.7	9751.73	9840.64	14114.4	23932.9	25040.8	14572.1	12902.4	10346.1	18082.5	26495	25291.8	17069.1	27511.4	22233.8	17804.3	24143.6	18885.9	26433.3	18644.5	14657	15780	21584.7	25807.8	18667.4	18105	22930.1	22247.6	15895.8	25485.8	22012	22318.1	12105.5	18630	9966.85	21179.8	20672.7
	19630.7	16484	8958.27	7683.58	17683.1	10293.7	10868.6	7464.16	9362.95	10162.7	13983.7	11751.6	10225.7	9717.86	9805.52	14077	23857.1	24931.7	14515.5	12853.3	10307.5	18044.5	26425.1	25216.6	17012.1	27428.5	22155.9	17747.9	24088.3	18839.4	26354.8	18588.2	14607.4	15759	21536.1	25747.6	18617.8	18069.8	22870.2	22191.4	15852.6	25420.1	21964.6	22255.9	12064.8	18582.4	9941.29	21127.5	20609.5
	19562.6	16436.8	8925.28	7657.59	17620.8	10258.8	10828	7440.75	9347.87	10119.1	13931.6	11709.3	10189.9	9684.11	9770.54	14039.8	23781.6	24823	14459.2	12804.4	10269.1	18006.6	26355.4	25141.6	16955.3	27345.9	22078.3	17691.6	24033.1	18792.9	26276.5	18532	14557.9	15737.9	21487.5	25687.6	18568.4	18034.7	22810.5	22135.4	15809.5	25354.5	21917.2	22194	12024.3	18534.9	9915.81	21075.3	20546.5
	19494.8	16389.6	8892.43	7631.72	17558.8	10224	10787.6	7417.42	9332.81	10075.8	13879.8	11667.1	10154.2	9650.5	9735.68	14002.7	23706.3	24714.9	14403.1	12755.7	10230.8	17968.8	26285.9	25066.9	16898.7	27263.6	22000.9	17635.5	23978.1	18746.6	26198.5	18476.1	14508.6	15716.9	21439	25627.7	18519	17999.7	22750.9	22079.5	15766.5	25289.1	21869.9	22132.2	11984	18487.6	9890.39	21023.2	20483.7
	19427.2	16342.6	8859.71	7605.94	17496.9	10189.4	10747.4	7394.17	9317.78	10032.6	13828.1	11625.2	10118.6	9617.02	9700.95	13965.7	23631.3	24607.3	14347.2	12707.2	10192.7	17931.1	26216.6	24992.4	16842.3	27181.6	21923.9	17579.6	23923.2	18700.4	26120.7	18420.3	14459.4	15695.9	21390.7	25568	18469.9	17964.7	22691.5	22023.8	15723.6	25223.9	21822.8	22070.6	11943.8	18440.3	9865.05	20971.3	20421.1
	19359.8	16295.8	8827.13	7580.28	17435.3	10154.8	10707.3	7371.02	9302.78	9989.71	13776.7	11583.4	10083.2	9583.67	9666.36	13928.8	23556.5	24500.2	14291.5	12658.9	10154.8	17893.5	26147.6	24918.1	16786.1	27099.8	21847.1	17523.9	23868.4	18654.4	26043.2	18364.7	14410.5	15675	21342.4	25508.4	18420.8	17929.8	22632.3	21968.2	15680.9	25158.8	21775.7	22009.1	11903.7	18393.2	9839.78	20919.4	20358.6
	19292.6	16249	8794.68	7554.73	17374	10120.5	10667.4	7347.96	9287.8	9946.98	13725.5	11541.7	10048	9550.46	9631.89	13892	23482	24393.5	14236.1	12610.8	10117.1	17855.9	26078.7	24844.1	16730.1	27018.3	21770.5	17468.4	23813.9	18608.4	25966	18309.3	14361.7	15654.1	21294.3	25448.9	18371.9	17895	22573.3	21912.7	15638.3	25093.9	21728.7	21947.9	11863.8	18346.2	9814.58	20867.7	20296.4
	19225.7	16202.4	8762.37	7529.28	17312.8	10086.2	10627.7	7324.98	9272.86	9904.47	13674.4	11500.2	10012.8	9517.38	9597.56	13855.4	23407.8	24287.4	14180.9	12562.9	10079.5	17818.5	26010.1	24770.4	16674.3	26937	21694.3	17413.1	23759.4	18562.6	25889	18254	14313.1	15633.2	21246.2	25389.5	18323.1	17860.2	22514.4	21857.5	15595.8	25029.2	21681.9	21886.8	11824.1	18299.3	9789.46	20816.1	20234.3
	19159	16156	8730.19	7503.94	17251.9	10052.1	10588.1	7302.09	9257.95	9862.16	13623.6	11458.9	9977.85	9484.43	9563.36	13818.9	23333.8	24181.7	14125.9	12515.2	10042.1	17781.1	25941.7	24696.8	16618.7	26856.1	21618.3	17357.9	23705.2	18516.9	25812.2	18199	14264.7	15612.3	21198.3	25330.3	18274.5	17825.5	22455.6	21802.3	15553.4	24964.6	21635.1	21825.9	11784.5	18252.5	9764.4	20764.6	20172.5
	19092.6	16109.6	8698.16	7478.71	17191.2	10018.1	10548.7	7279.29	9243.06	9820.06	13573	11417.8	9943.02	9451.61	9529.29	13782.5	23260	24076.5	14071.2	12467.7	10004.8	17743.8	25873.5	24623.6	16563.3	26775.4	21542.5	17303	23651.1	18471.3	25735.7	18144.1	14216.4	15591.5	21150.4	25271.2	18226	17790.8	22397.1	21747.3	15511.1	24900.3	21588.4	21765.1	11745	18205.8	9739.42	20713.3	20110.8
	19026.4	16063.5	8666.25	7453.58	17130.7	9984.23	10509.4	7256.58	9228.21	9778.16	13522.5	11376.8	9908.32	9418.92	9495.35	13746.2	23186.5	23971.9	14016.7	12420.4	9967.75	17706.5	25805.5	24550.5	16508.1	26695	21467.1	17248.2	23597.1	18425.9	25659.4	18089.4	14168.3	15570.6	21102.7	25212.2	18177.6	17756.3	22338.7	21692.5	15469	24836.1	21541.9	21704.6	11705.7	18159.3	9714.51	20662	20049.3
	18960.4	16017.4	8634.48	7428.56	17070.5	9950.51	10470.3	7233.95	9213.38	9736.46	13472.3	11336	9873.77	9386.37	9461.54	13710	23113.3	23867.6	13962.4	12373.3	9930.85	17669.4	25737.7	24477.7	16453.1	26614.9	21391.9	17193.6	23543.3	18380.6	25583.3	18034.9	14120.4	15549.9	21055	25153.4	18129.3	17721.8	22280.5	21637.8	15427	24772	21495.4	21644.2	11666.5	18112.9	9689.68	20610.9	19988
	18894.7	15971.5	8602.85	7403.65	17010.5	9916.92	10431.4	7211.41	9198.58	9694.97	13422.3	11295.4	9839.36	9353.94	9427.86	13673.9	23040.3	23763.9	13908.4	12326.4	9894.11	17632.3	25670.1	24405.2	16398.2	26535	21317	17139.2	23489.6	18335.3	25507.5	17980.6	14072.7	15529.1	21007.5	25094.7	18081.2	17687.3	22222.4	21583.3	15385.1	24708.1	21449	21584	11627.5	18066.5	9664.91	20559.8	19926.8
	18829.2	15925.7	8571.35	7378.85	16950.7	9883.46	10392.6	7188.96	9183.82	9653.69	13372.4	11254.9	9805.1	9321.65	9394.31	13638	22967.6	23660.7	13854.6	12279.7	9857.54	17595.3	25602.8	24332.9	16343.6	26455.4	21242.3	17085	23436.1	18290.3	25432	17926.4	14025.2	15508.4	20960.1	25036.1	18033.2	17652.9	22164.5	21528.9	15343.3	24644.4	21402.7	21523.9	11588.7	18020.3	9640.21	20508.9	19865.9
	18763.9	15880	8539.99	7354.16	16891.1	9850.13	10354	7166.6	9169.08	9612.6	13322.8	11214.6	9770.98	9289.49	9360.9	13602.2	22895.1	23557.9	13801	12233.2	9821.14	17558.4	25535.6	24260.8	16289.2	26376.1	21167.9	17031	23382.8	18245.3	25356.7	17872.4	13977.8	15487.6	20912.7	24977.6	17985.3	17618.6	22106.8	21474.6	15301.6	24580.9	21356.5	21464.1	11550	17974.3	9615.59	20458.1	19805.2
	18698.8	15834.5	8508.76	7329.57	16831.8	9816.93	10315.5	7144.33	9154.37	9571.72	13273.4	11174.5	9737	9257.46	9327.61	13566.5	22822.9	23455.7	13747.6	12186.9	9784.91	17521.6	25468.7	24189	16235	26297	21093.8	16977.2	23329.6	18200.5	25281.6	17818.6	13930.6	15467	20865.5	24919.3	17937.6	17584.3	22049.3	21420.5	15260.1	24517.5	21310.4	21404.4	11511.4	17928.3	9591.04	20407.4	19744.6
	18634	15789.1	8477.67	7305.09	16772.7	9783.86	10277.2	7122.14	9139.69	9531.04	13224.2	11134.5	9703.16	9225.55	9294.46	13530.9	22750.9	23353.9	13694.5	12140.7	9748.85	17484.9	25401.9	24117.4	16180.9	26218.2	21019.9	16923.5	23276.5	18155.8	25206.8	17765	13883.5	15446.3	20818.3	24861.1	17890	17550.1	21991.9	21366.6	15218.7	24454.3	21264.4	21344.8	11473	17882.5	9566.55	20356.8	19684.2
	18569.4	15743.8	8446.71	7280.71	16713.8	9750.93	10239	7100.05	9125.04	9490.56	13175.1	11094.7	9669.46	9193.78	9261.44	13495.4	22679.2	23252.5	13641.6	12094.8	9712.95	17448.2	25335.4	24046	16127.1	26139.7	20946.4	16870.1	23223.6	18111.2	25132.2	17711.6	13836.7	15425.7	20771.3	24803	17842.5	17516	21934.6	21312.8	15177.3	24391.3	21218.5	21285.5	11434.7	17836.7	9542.14	20306.4	19624
	18505	15698.7	8415.89	7256.44	16655.1	9718.13	10201	7078.03	9110.42	9450.28	13126.3	11055.1	9635.91	9162.14	9228.55	13460	22607.8	23151.7	13588.9	12049.1	9677.22	17411.7	25269.1	23974.9	16073.4	26061.5	20873	16816.8	23170.9	18066.7	25057.9	17658.3	13790	15405.1	20724.4	24745	17795.2	17481.9	21877.6	21259.1	15136.2	24328.4	21172.7	21226.3	11396.6	17791.1	9517.8	20256	19564
	18440.9	15653.7	8385.2	7232.28	16596.7	9685.45	10163.2	7056.11	9095.83	9410.2	13077.7	11015.6	9602.49	9130.63	9195.8	13424.8	22536.5	23051.3	13536.5	12003.6	9641.65	17375.2	25203	23904	16020	25983.5	20799.9	16763.7	23118.3	18022.4	24983.8	17605.2	13743.5	15384.5	20677.6	24687.2	17748	17447.9	21820.7	21205.6	15095.1	24265.7	21127	21167.3	11358.6	17745.6	9493.52	20205.8	19504.2
	18377	15608.9	8354.64	7208.23	16538.4	9652.91	10125.5	7034.27	9081.27	9370.32	13029.2	10976.3	9569.22	9099.25	9163.17	13389.7	22465.6	22951.4	13484.2	11958.2	9606.26	17338.8	25137.1	23833.4	15966.7	25905.8	20727.1	16710.8	23065.9	17978.1	24909.9	17552.3	13697.1	15363.9	20630.8	24629.5	17700.9	17414	21763.9	21152.3	15054.1	24203.2	21081.4	21108.5	11320.8	17700.3	9469.32	20155.7	19444.5
	18313.3	15564.1	8324.22	7184.28	16480.4	9620.5	10088	7012.53	9066.74	9330.64	12981	10937.1	9536.09	9067.99	9130.68	13354.7	22394.9	22851.9	13432.2	11913.1	9571.02	17302.4	25071.4	23763	15913.7	25828.4	20654.6	16658.1	23013.6	17934	24836.3	17499.6	13650.9	15343.4	20584.2	24571.9	17653.9	17380.1	21707.4	21099.1	15013.3	24140.8	21035.9	21049.8	11283.1	17655	9445.19	20105.6	19385
	18249.8	15519.5	8293.94	7160.44	16422.7	9588.21	10050.7	6990.86	9052.25	9291.16	12932.9	10898.1	9503.1	9036.87	9098.32	13319.8	22324.4	22753	13380.5	11868.1	9535.96	17266.2	25005.9	23692.8	15860.8	25751.2	20582.3	16605.5	22961.5	17890.1	24762.9	17447.1	13604.9	15322.9	20537.7	24514.4	17607	17346.3	21651	21046	14972.6	24078.6	20990.5	20991.3	11245.5	17609.8	9421.13	20055.7	19325.8
	18186.6	15475.1	8263.78	7136.71	16365.1	9556.06	10013.5	6969.29	9037.78	9251.87	12885.1	10859.3	9470.25	9005.88	9066.09	13285	22254.2	22654.5	13328.9	11823.3	9501.05	17230	24940.7	23622.9	15808.1	25674.3	20510.3	16553.2	22909.5	17846.2	24689.8	17394.7	13559.1	15302.4	20491.2	24457.1	17560.3	17312.6	21594.7	20993.1	14932	24016.6	20945.2	20933	11208.1	17564.8	9397.13	20005.9	19266.7
	18123.5	15430.7	8233.76	7113.08	16307.8	9524.04	9976.43	6947.8	9023.34	9212.79	12837.4	10820.7	9437.53	8975.01	9034	13250.3	22184.3	22556.4	13277.6	11778.8	9466.31	17193.9	24875.6	23553.2	15755.7	25597.6	20438.5	16501	22857.7	17802.5	24616.9	17342.5	13513.4	15282	20444.9	24399.8	17513.7	17278.9	21538.7	20940.4	14891.5	23954.7	20899.9	20874.8	11170.9	17519.9	9373.21	19956.3	19207.7
	18060.7	15386.5	8203.87	7089.56	16250.7	9492.15	9939.54	6926.4	9008.93	9173.9	12790	10782.2	9404.96	8944.27	9002.03	13215.8	22114.6	22458.9	13226.5	11734.4	9431.74	17157.9	24810.8	23483.7	15703.4	25521.3	20367	16449	22806	17758.9	24544.2	17290.5	13468	15261.6	20398.7	24342.8	17467.3	17245.2	21482.7	20887.7	14851.1	23893	20854.8	20816.8	11133.8	17475.1	9349.35	19906.7	19149
	17998.2	15342.4	8174.12	7066.14	16193.8	9460.38	9902.82	6905.09	8994.55	9135.21	12742.7	10743.9	9372.53	8913.66	8970.2	13181.4	22045.1	22361.7	13175.6	11690.2	9397.33	17122	24746.1	23414.5	15651.3	25445.1	20295.7	16397.2	22754.5	17715.4	24471.8	17238.7	13422.6	15241.2	20352.6	24285.8	17421	17211.7	21427	20835.3	14810.8	23831.5	20809.8	20759	11096.8	17430.4	9325.57	19857.2	19090.4
	17935.8	15298.5	8144.5	7042.83	16137.1	9428.75	9866.24	6883.86	8980.2	9096.71	12695.6	10705.7	9340.23	8883.18	8938.5	13147.1	21975.9	22265.1	13124.9	11646.2	9363.08	17086.2	24681.7	23345.5	15599.4	25369.3	20224.7	16345.6	22703.2	17672	24399.6	17187	13377.5	15220.8	20306.5	24228.9	17374.7	17178.2	21371.4	20783	14770.7	23770.1	20764.8	20701.3	11060	17385.9	9301.85	19807.9	19032.1
	17873.7	15254.6	8115.01	7019.63	16080.7	9397.24	9829.82	6862.72	8965.88	9058.41	12648.7	10667.7	9308.08	8852.82	8906.94	13112.9	21907	22168.9	13074.5	11602.4	9329	17050.4	24617.5	23276.7	15547.7	25293.7	20154	16294.2	22651.9	17628.8	24327.7	17135.5	13332.5	15200.4	20260.6	24172.2	17328.7	17144.7	21316	20730.8	14730.7	23708.9	20719.9	20643.9	11023.3	17341.4	9278.2	19758.6	18973.8
	17811.8	15211	8085.65	6996.53	16024.4	9365.86	9793.56	6841.66	8951.6	9020.3	12602.1	10629.9	9276.06	8822.6	8875.5	13078.8	21838.3	22073.1	13024.3	11558.8	9295.08	17014.7	24553.5	23208.2	15496.2	25218.4	20083.5	16242.9	22600.9	17585.7	24256	17084.2	13287.7	15180.1	20214.8	24115.6	17282.7	17111.4	21260.7	20678.8	14690.8	23647.9	20675.2	20586.5	10986.8	17297.1	9254.62	19709.5	18915.8
	17750.1	15167.4	8056.43	6973.54	15968.4	9334.62	9757.45	6820.7	8937.34	8982.39	12555.6	10592.2	9244.18	8792.5	8844.2	13044.8	21769.8	21977.9	12974.3	11515.3	9261.32	16979.1	24489.6	23139.9	15444.9	25143.3	20013.2	16191.8	22550	17542.7	24184.5	17033.1	13243.1	15159.8	20169	24059.1	17236.9	17078.1	21205.6	20626.9	14651	23587	20630.5	20529.4	10950.4	17252.9	9231.1	19660.5	18858
	17688.6	15124	8027.34	6950.65	15912.6	9303.49	9721.5	6799.82	8923.11	8944.67	12509.3	10554.7	9212.44	8762.53	8813.03	13011	21701.6	21883	12924.5	11472.1	9227.72	16943.6	24426	23071.9	15393.8	25068.5	19943.3	16140.9	22499.3	17499.8	24113.3	16982.2	13198.6	15139.6	20123.4	24002.7	17191.2	17044.8	21150.7	20575.2	14611.3	23526.3	20585.9	20472.4	10914.2	17208.8	9207.66	19611.5	18800.3
	17627.3	15080.7	7998.38	6927.87	15857.1	9272.5	9685.7	6779.02	8908.92	8907.14	12463.2	10517.3	9180.84	8732.68	8781.99	12977.3	21633.7	21788.7	12875	11429	9194.29	16908.2	24362.7	23004	15342.8	24994	19873.5	16090.2	22448.7	17457.1	24042.3	16931.4	13154.3	15119.3	20077.9	23946.5	17145.6	17011.6	21095.9	20523.6	14571.7	23465.8	20541.4	20415.6	10878.1	17164.8	9184.28	19562.7	18742.8
	17566.3	15037.5	7969.55	6905.19	15801.7	9241.64	9650.06	6758.31	8894.75	8869.81	12417.2	10480.1	9149.37	8702.96	8751.08	12943.7	21566	21694.7	12825.6	11386.2	9161.01	16872.8	24299.5	22936.4	15292.1	24919.7	19804	16039.7	22398.2	17414.4	23971.5	16880.8	13110.2	15099.1	20032.4	23890.4	17100.1	16978.5	21041.3	20472.1	14532.3	23405.4	20497.1	20359	10842.1	17120.9	9160.97	19514	18685.5
	17505.5	14994.4	7940.85	6882.62	15746.6	9210.9	9614.57	6737.69	8880.62	8832.66	12371.5	10443.1	9118.05	8673.37	8720.31	12910.2	21498.5	21601.2	12776.5	11343.5	9127.9	16837.6	24236.5	22869.1	15241.6	24845.7	19734.8	15989.4	22347.9	17371.9	23901	16830.4	13066.2	15078.9	19987.1	23834.4	17054.8	16945.4	20986.8	20420.8	14493	23345.2	20452.8	20302.5	10806.3	17077.1	9137.73	19465.4	18628.4
	17444.9	14951.5	7912.28	6860.16	15691.6	9180.29	9579.23	6717.15	8866.52	8795.71	12326	10406.2	9086.85	8643.9	8689.66	12876.8	21431.3	21508.2	12727.6	11301	9094.95	16802.4	24173.7	22801.9	15191.2	24772	19665.8	15939.2	22297.8	17329.6	23830.7	16780.1	13022.4	15058.7	19941.9	23778.5	17009.6	16912.4	20932.5	20369.7	14453.7	23285.2	20408.5	20246.2	10770.6	17033.5	9114.55	19417	18571.4
	17384.5	14908.7	7883.85	6837.8	15636.9	9149.81	9544.05	6696.7	8852.44	8758.95	12280.6	10369.5	9055.8	8614.56	8659.15	12843.5	21364.3	21415.6	12678.9	11258.7	9062.15	16767.2	24111.2	22735	15141	24698.5	19597.1	15889.2	22247.8	17287.3	23760.6	16730	12978.8	15038.6	19896.7	23722.7	16964.5	16879.5	20878.4	20318.7	14414.6	23225.3	20364.4	20190	10735.1	16990	9091.45	19368.6	18514.6
	17324.3	14866	7855.54	6815.54	15582.5	9119.45	9509.02	6676.34	8838.4	8722.38	12235.5	10333	9024.88	8585.34	8628.77	12810.4	21297.6	21323.5	12630.5	11216.6	9029.52	16732.2	24048.8	22668.4	15091.1	24625.2	19528.6	15839.4	22198	17245.2	23690.8	16680.1	12935.3	15018.5	19851.7	23667.1	16919.5	16846.6	20824.4	20267.8	14375.6	23165.6	20320.4	20134	10699.7	16946.5	9068.41	19320.3	18458
	17264.3	14823.5	7827.37	6793.39	15528.2	9089.22	9474.14	6656.06	8824.39	8686	12190.5	10296.6	8994.09	8556.25	8598.53	12777.3	21231.2	21231.8	12582.2	11174.6	8997.05	16697.3	23986.7	22601.9	15041.3	24552.3	19460.4	15789.8	22148.3	17203.2	23621.2	16630.4	12892.1	14998.4	19806.8	23611.6	16874.7	16813.8	20770.6	20217.1	14336.7	23106	20276.5	20078.2	10664.4	16903.2	9045.43	19272.1	18401.6
	17204.6	14781.1	7799.33	6771.34	15474.1	9059.12	9439.41	6635.86	8810.41	8649.81	12145.7	10260.4	8963.45	8527.29	8568.41	12744.4	21164.9	21140.5	12534.2	11132.9	8964.74	16662.4	23924.7	22535.7	14991.7	24479.5	19392.4	15740.4	22098.8	17161.3	23551.8	16580.9	12848.9	14978.3	19761.9	23556.1	16830	16781	20716.9	20166.6	14298	23046.6	20232.6	20022.6	10629.3	16860.1	9022.53	19224.1	18345.3
	17145	14738.8	7771.41	6749.4	15420.3	9029.14	9404.84	6615.75	8796.46	8613.81	12101.1	10224.3	8932.93	8498.45	8538.43	12711.6	21099	21049.7	12486.4	11091.3	8932.58	16627.6	23863	22469.7	14942.3	24407.1	19324.7	15691.1	22049.5	17119.5	23482.7	16531.5	12806	14958.2	19717.2	23500.9	16785.4	16748.3	20663.4	20116.2	14259.3	22987.4	20188.9	19967.1	10594.3	16817	8999.69	19176.1	18289.3
	17085.7	14696.7	7743.63	6727.56	15366.7	8999.29	9370.42	6595.73	8782.55	8578	12056.7	10188.4	8902.56	8469.73	8508.58	12678.9	21033.2	20959.4	12438.8	11049.9	8900.58	16592.9	23801.5	22404	14893.1	24334.9	19257.2	15642.1	22000.3	17077.9	23413.8	16482.3	12763.2	14938.2	19672.5	23445.7	16740.9	16715.7	20610.1	20065.9	14220.8	22928.3	20145.2	19911.8	10559.5	16774	8976.91	19128.3	18233.3
	17026.6	14654.6	7715.98	6705.83	15313.3	8969.57	9336.15	6575.79	8768.66	8542.37	12012.5	10152.6	8872.31	8441.14	8478.86	12646.4	20967.8	20869.4	12391.4	11008.7	8868.74	16558.3	23740.1	22338.5	14844	24262.9	19189.9	15593.2	21951.2	17036.4	23345.1	16433.3	12720.5	14918.2	19628	23390.6	16696.6	16683.2	20556.9	20015.8	14182.4	22869.4	20101.6	19856.6	10524.8	16731.2	8954.2	19080.5	18177.6
	16967.7	14612.7	7688.45	6684.2	15260.1	8939.97	9302.03	6555.94	8754.8	8506.93	11968.4	10117	8842.2	8412.67	8449.27	12613.9	20902.5	20779.9	12344.2	10967.7	8837.06	16523.7	23679	22273.2	14795.2	24191.2	19122.9	15544.5	21902.3	16995	23276.6	16384.4	12678.1	14898.2	19583.5	23335.7	16652.4	16650.6	20503.9	19965.8	14144	22810.7	20058.2	19801.6	10490.3	16688.5	8931.56	19032.9	18122
	16909	14570.9	7661.06	6662.67	15207.1	8910.49	9268.05	6536.17	8740.98	8471.67	11924.6	10081.6	8812.23	8384.33	8419.81	12581.6	20837.5	20690.8	12297.3	10926.9	8805.54	16489.2	23618.1	22208.1	14746.5	24119.8	19056.2	15495.9	21853.5	16953.7	23208.4	16335.7	12635.8	14878.3	19539.1	23280.9	16608.2	16618.2	20451	19916	14105.8	22752.1	20014.8	19746.8	10455.8	16645.9	8908.98	18985.4	18066.6
	16850.5	14529.3	7633.79	6641.25	15154.3	8881.14	9234.23	6516.49	8727.19	8436.6	11880.9	10046.3	8782.39	8356.11	8390.48	12549.3	20772.8	20602.2	12250.5	10886.2	8774.17	16454.8	23557.4	22143.2	14698.1	24048.6	18989.7	15447.6	21804.9	16912.5	23140.4	16287.2	12593.7	14858.4	19494.9	23226.2	16564.3	16585.8	20398.3	19866.3	14067.7	22693.7	19971.5	19692.1	10421.6	16603.4	8886.47	18938	18011.4
	16792.2	14487.7	7606.65	6619.93	15101.7	8851.92	9200.56	6496.89	8713.43	8401.72	11837.4	10011.2	8752.68	8328.01	8361.29	12517.2	20708.3	20514	12204	10845.8	8742.96	16420.5	23496.9	22078.6	14649.8	23977.7	18923.4	15399.4	21756.5	16871.5	23072.7	16238.9	12551.7	14838.5	19450.7	23171.6	16520.4	16553.5	20345.8	19816.7	14029.8	22635.5	19928.2	19637.6	10387.4	16561	8864.03	18890.6	17956.4
	16734.2	14446.3	7579.65	6598.71	15049.4	8822.82	9167.04	6477.37	8699.7	8367.02	11794.1	9976.24	8723.11	8300.04	8332.23	12485.2	20644	20426.2	12157.7	10805.5	8711.9	16386.3	23436.6	22014.2	14601.7	23907	18857.4	15351.4	21708.2	16830.6	23005.2	16190.7	12509.9	14818.6	19406.6	23117.1	16476.7	16521.2	20293.4	19767.4	13991.9	22577.4	19885.1	19583.3	10353.4	16518.7	8841.65	18843.4	17901.5
	16676.3	14405	7552.76	6577.6	14997.3	8793.84	9133.67	6457.94	8686	8332.5	11751	9941.44	8693.66	8272.19	8303.29	12453.4	20580	20338.9	12111.6	10765.4	8681.01	16352.2	23376.5	21950.1	14553.8	23836.6	18791.6	15303.6	21660.1	16789.8	22937.9	16142.7	12468.3	14798.7	19362.7	23062.8	16433	16489	20241.1	19718.1	13954.1	22519.4	19842.1	19529.1	10319.6	16476.5	8819.33	18796.3	17846.8
	16618.6	14363.9	7526.01	6556.59	14945.3	8764.99	9100.45	6438.6	8672.33	8298.17	11708.1	9906.79	8664.35	8244.46	8274.49	12421.6	20516.2	20252	12065.7	10725.4	8650.26	16318.1	23316.6	21886.1	14506.1	23766.5	18726	15255.9	21612.1	16749.2	22870.8	16094.9	12426.8	14778.9	19318.8	23008.5	16389.5	16456.9	20189	19669	13916.5	22461.7	19799.1	19475.1	10285.8	16434.5	8797.08	18749.3	17792.2
	16561.2	14322.8	7499.39	6535.69	14893.6	8736.26	9067.37	6419.34	8658.7	8264.02	11665.4	9872.29	8635.18	8216.85	8245.82	12389.9	20452.7	20165.5	12020	10685.7	8619.67	16284.1	23257	21822.4	14458.6	23696.5	18660.7	15208.5	21564.3	16708.6	22804	16047.2	12385.5	14759.1	19275	22954.4	16346.2	16424.8	20137.1	19620	13879	22404	19756.3	19421.2	10252.2	16392.5	8774.9	18702.4	17737.9
	16504	14281.9	7472.89	6514.88	14842.1	8707.66	9034.45	6400.16	8645.09	8230.05	11622.8	9837.95	8606.13	8189.36	8217.28	12358.4	20389.4	20079.4	11974.5	10646.1	8589.24	16250.2	23197.5	21758.9	14411.2	23626.9	18595.7	15161.2	21516.6	16668.2	22737.3	15999.7	12344.3	14739.3	19231.3	22900.4	16302.9	16392.8	20085.3	19571.2	13841.5	22346.6	19713.5	19367.5	10218.8	16350.7	8752.78	18655.6	17683.7
	16446.9	14241.1	7446.52	6494.18	14790.8	8679.18	9001.67	6381.07	8631.52	8196.27	11580.4	9803.77	8577.22	8162	8188.87	12327	20326.4	19993.7	11929.2	10606.7	8558.95	16216.4	23138.2	21695.6	14364.1	23557.5	18530.8	15114	21469	16627.9	22671	15952.4	12303.3	14719.6	19187.7	22846.5	16259.7	16360.8	20033.7	19522.5	13804.2	22289.3	19670.8	19314	10185.5	16309	8730.72	18608.9	17629.7
	16390.1	14200.5	7420.28	6473.58	14739.7	8650.82	8969.04	6362.06	8617.98	8162.66	11538.2	9769.74	8548.44	8134.76	8160.6	12295.7	20263.6	19908.5	11884.2	10567.5	8528.83	16182.6	23079.1	21632.6	14317.1	23488.3	18466.2	15067.1	21421.7	16587.7	22604.8	15905.3	12262.5	14699.8	19144.2	22792.7	16216.7	16328.9	19982.3	19474	13767	22232.2	19628.2	19260.6	10152.3	16267.4	8708.73	18562.3	17575.8
	16333.4	14159.9	7394.16	6453.09	14688.9	8622.58	8936.55	6343.13	8604.47	8129.23	11496.2	9735.86	8519.78	8107.64	8132.45	12264.5	20201	19823.7	11839.3	10528.4	8498.85	16148.9	23020.3	21569.8	14270.3	23419.4	18401.9	15020.4	21374.4	16547.7	22538.9	15858.3	12221.9	14680.1	19100.8	22739.1	16173.8	16297.1	19931	19425.6	13729.9	22175.2	19585.7	19207.4	10119.2	16225.9	8686.8	18515.8	17522.1
	16277	14119.5	7368.17	6432.69	14638.2	8594.47	8904.21	6324.29	8591	8095.99	11454.4	9702.14	8491.26	8080.64	8104.43	12233.4	20138.7	19739.3	11794.7	10489.6	8469.03	16115.3	22961.6	21507.2	14223.7	23350.7	18337.8	14973.8	21327.4	16507.7	22473.1	15811.5	12181.4	14660.4	19057.5	22685.5	16131	16265.3	19879.8	19377.4	13692.9	22118.4	19543.3	19154.4	10086.3	16184.6	8664.94	18469.4	17468.6
	16220.8	14079.2	7342.3	6412.4	14587.7	8566.48	8872.02	6305.53	8577.55	8062.92	11412.7	9668.58	8462.87	8053.76	8076.54	12202.4	20076.6	19655.3	11750.2	10450.9	8439.36	16081.8	22903.1	21444.8	14177.3	23282.3	18273.9	14927.4	21280.5	16467.9	22407.7	15764.9	12141	14640.8	19014.3	22632.1	16088.4	16233.6	19828.8	19329.3	13656	22061.8	19501	19101.5	10053.6	16143.3	8643.14	18423.1	17415.2
	16164.8	14039	7316.57	6392.21	14537.5	8538.61	8839.97	6286.86	8564.14	8030.03	11371.2	9635.16	8434.61	8027	8048.79	12171.6	20014.7	19571.7	11706	10412.4	8409.84	16048.4	22844.9	21382.6	14131.1	23214.2	18210.2	14881.1	21233.7	16428.2	22342.4	15718.4	12100.8	14621.1	18971.2	22578.8	16045.8	16201.9	19778	19281.3	13619.3	22005.3	19458.7	19048.7	10020.9	16102.2	8621.4	18376.9	17362
	16108.9	13999	7290.95	6372.12	14487.4	8510.86	8808.07	6268.27	8550.76	7997.32	11329.9	9601.9	8406.48	8000.36	8021.16	12140.9	19953.1	19488.6	11662	10374	8380.48	16015	22786.8	21320.7	14085	23146.2	18146.8	14835.1	21187.1	16388.7	22277.3	15672.1	12060.8	14601.5	18928.2	22525.6	16003.4	16170.3	19727.3	19233.5	13582.6	21948.9	19416.6	18996.2	9988.41	16061.1	8599.73	18330.9	17309
	16053.3	13959	7265.47	6352.13	14437.6	8483.23	8776.32	6249.76	8537.41	7964.79	11288.8	9568.79	8378.48	7973.84	7993.66	12110.2	19891.8	19405.8	11618.1	10335.9	8351.26	15981.8	22729	21259	14039.2	23078.6	18083.6	14789.2	21140.6	16349.2	22212.5	15626	12021	14581.9	18885.3	22472.5	15961.1	16138.8	19676.8	19185.8	13546.1	21892.8	19374.5	18943.7	9956.04	16020.2	8578.12	18284.9	17256.1
	15997.9	13919.2	7240.1	6332.25	14388	8455.73	8744.71	6231.33	8524.09	7932.43	11247.9	9535.84	8350.61	7947.44	7966.29	12079.7	19830.7	19323.5	11574.5	10297.9	8322.2	15948.6	22671.3	21197.5	13993.5	23011.2	18020.7	14743.5	21094.3	16309.9	22147.9	15580	11981.3	14562.4	18842.4	22419.5	15918.9	16107.3	19626.4	19138.3	13509.6	21836.7	19332.5	18891.5	9923.8	15979.4	8556.57	18239	17203.4
	15942.7	13879.5	7214.87	6312.46	14338.5	8428.34	8713.24	6212.99	8510.8	7900.25	11207.1	9503.04	8322.86	7921.16	7939.06	12049.3	19769.8	19241.5	11531.1	10260.1	8293.28	15915.5	22613.9	21136.2	13948	22944	17958	14698	21048.2	16270.7	22083.6	15534.3	11941.7	14542.8	18799.7	22366.6	15876.8	16075.9	19576.1	19090.9	13473.3	21780.9	19290.6	18839.4	9891.7	15938.7	8535.09	18193.2	17150.9
	15887.6	13840	7189.75	6292.78	14289.3	8401.08	8681.92	6194.73	8497.55	7868.25	11166.5	9470.38	8295.25	7895	7911.95	12019.1	19709.1	19160	11487.9	10222.4	8264.52	15882.4	22556.6	21075.1	13902.7	22877	17895.5	14652.6	21002.2	16231.6	22019.4	15488.6	11902.3	14523.3	18757.1	22313.9	15834.8	16044.6	19526.1	19043.7	13437.1	21725.2	19248.8	18787.4	9859.72	15898.1	8513.67	18147.5	17098.5
	15832.8	13800.5	7164.77	6273.19	14240.3	8373.94	8650.74	6176.55	8484.33	7836.42	11126.1	9437.88	8267.76	7868.95	7884.97	11988.9	19648.7	19078.9	11444.9	10185	8235.9	15849.5	22499.6	21014.3	13857.5	22810.4	17833.2	14607.4	20956.3	16192.7	21955.5	15443.2	11863.1	14503.8	18714.5	22261.2	15793	16013.3	19476.1	18996.6	13400.9	21669.6	19207.1	18735.7	9827.88	15857.6	8492.31	18102	17046.3
	15778.2	13761.2	7139.9	6253.71	14191.5	8346.91	8619.71	6158.46	8471.14	7804.76	11085.9	9405.54	8240.4	7843.03	7858.11	11958.8	19588.5	18998.2	11402.1	10147.7	8207.44	15816.6	22442.7	20953.6	13812.6	22743.9	17771.2	14562.4	20910.6	16153.8	21891.8	15397.9	11824.1	14484.3	18672.1	22208.7	15751.2	15982	19426.4	18949.6	13364.9	21614.3	19165.5	18684	9796.18	15817.3	8471.02	18056.5	16994.3
	15723.7	13722	7115.16	6234.32	14142.9	8320.01	8588.81	6140.44	8457.98	7773.28	11045.8	9373.34	8213.17	7817.22	7831.39	11928.9	19528.6	18917.9	11359.5	10110.6	8179.12	15783.8	22386.1	20893.2	13767.8	22677.7	17709.4	14517.6	20865.1	16115.1	21828.3	15352.8	11785.2	14464.9	18629.7	22156.2	15709.6	15950.9	19376.8	18902.8	13329	21559	19123.9	18632.6	9764.6	15777	8449.79	18011.1	16942.4
	15669.5	13682.9	7090.54	6215.04	14094.5	8293.23	8558.07	6122.51	8444.86	7741.97	11005.9	9341.29	8186.06	7791.53	7804.79	11899.1	19468.9	18838	11317.1	10073.6	8150.95	15751.1	22329.6	20833	13723.2	22611.8	17647.8	14472.9	20819.7	16076.5	21765	15307.8	11746.4	14445.4	18587.4	22103.9	15668.1	15919.7	19327.3	18856.1	13293.2	21504	19082.4	18581.2	9733.16	15736.9	8428.62	17965.8	16890.7
	15615.4	13643.9	7066.05	6195.86	14046.3	8266.56	8527.46	6104.66	8431.76	7710.83	10966.2	9309.39	8159.08	7765.96	7778.32	11869.4	19409.4	18758.4	11274.9	10036.8	8122.93	15718.4	22273.4	20773.1	13678.8	22546.1	17586.5	14428.4	20774.4	16038	21701.9	15263	11707.8	14426	18545.3	22051.7	15626.7	15888.7	19278	18809.6	13257.6	21449	19041.1	18530.1	9701.84	15696.9	8407.51	17920.6	16839.2
	15561.6	13605.1	7041.68	6176.77	13998.3	8240.02	8497	6086.89	8418.7	7679.87	10926.7	9277.65	8132.23	7740.5	7751.98	11839.8	19350.2	18679.3	11232.9	10000.2	8095.05	15685.8	22217.3	20713.3	13634.6	22480.6	17525.4	14384.1	20729.3	15999.7	21639.1	15218.4	11669.4	14406.6	18503.2	21999.6	15585.5	15857.7	19228.8	18763.2	13222	21394.3	18999.8	18479.1	9670.66	15656.9	8386.46	17875.6	16787.8
	15507.9	13566.3	7017.43	6157.78	13950.5	8213.59	8466.68	6069.21	8405.67	7649.08	10887.4	9246.05	8105.5	7715.17	7725.77	11810.3	19291.2	18600.6	11191.1	9963.77	8067.32	15653.4	22161.5	20653.8	13590.5	22415.4	17464.5	14339.9	20684.3	15961.4	21576.5	15174	11631.1	14387.3	18461.2	21947.7	15544.3	15826.7	19179.8	18717	13186.5	21339.7	18958.6	18428.2	9639.61	15617.1	8365.48	17830.6	16736.6
	15454.5	13527.7	6993.3	6138.9	13902.9	8187.28	8436.5	6051.6	8392.67	7618.46	10848.2	9214.6	8078.9	7689.94	7699.67	11780.9	19232.4	18522.3	11149.5	9927.5	8039.73	15621	22105.8	20594.4	13546.6	22350.4	17403.9	14296	20639.5	15923.3	21514.1	15129.7	11593	14367.9	18419.3	21895.8	15503.3	15795.9	19130.9	18670.8	13151.1	21285.2	18917.4	18377.5	9608.69	15577.4	8344.56	17785.7	16685.5
	15401.2	13489.2	6969.3	6120.11	13855.5	8161.09	8406.47	6034.08	8379.71	7588.01	10809.2	9183.3	8052.43	7664.84	7673.71	11751.6	19173.9	18444.4	11108.1	9891.4	8012.29	15588.6	22050.4	20535.3	13502.9	22285.7	17343.5	14252.2	20594.9	15885.3	21451.9	15085.5	11555	14348.6	18377.5	21844	15462.3	15765	19082.2	18624.9	13115.9	21230.9	18876.4	18327	9577.9	15537.9	8323.7	17740.9	16634.6
	15348.1	13450.9	6945.42	6101.42	13808.3	8135.02	8376.57	6016.63	8366.78	7557.73	10770.3	9152.15	8026.07	7639.85	7647.87	11722.5	19115.6	18366.8	11066.9	9855.47	7985	15556.4	21995.1	20476.4	13459.4	22221.2	17283.3	14208.5	20550.4	15847.5	21389.9	15041.6	11517.2	14329.3	18335.8	21792.4	15421.5	15734.3	19033.7	18579	13080.7	21176.8	18835.4	18276.6	9547.24	15498.4	8302.9	17696.3	16583.9
	15295.3	13412.6	6921.66	6082.83	13761.3	8109.06	8346.82	5999.27	8353.87	7527.61	10731.7	9121.15	7999.85	7614.98	7622.16	11693.5	19057.6	18289.7	11025.9	9819.71	7957.85	15524.2	21940.1	20417.8	13416.1	22156.9	17223.3	14165.1	20506	15809.7	21328.2	14997.8	11479.6	14310	18294.2	21740.8	15380.8	15703.6	18985.3	18533.4	13045.7	21122.8	18794.6	18226.4	9516.71	15459	8282.16	17651.7	16533.3
	15242.6	13374.5	6898.02	6064.33	13714.5	8083.22	8317.21	5981.99	8341	7497.67	10693.2	9090.3	7973.75	7590.22	7596.57	11664.6	18999.8	18212.9	10985	9784.11	7930.84	15492.1	21885.2	20359.3	13373	22092.9	17163.6	14121.8	20461.8	15772.1	21266.7	14954.2	11442.1	14290.8	18252.6	21689.4	15340.3	15672.9	18937	18487.8	13010.7	21069	18753.8	18176.3	9486.31	15419.8	8261.49	17607.2	16482.9
	15190.1	13336.4	6874.5	6045.93	13667.9	8057.5	8287.74	5964.79	8328.17	7467.9	10654.9	9059.6	7947.77	7565.58	7571.1	11635.8	18942.2	18136.5	10944.4	9748.68	7903.98	15460.1	21830.6	20301	13330	22029.2	17104.1	14078.7	20417.7	15734.5	21205.3	14910.7	11404.7	14271.6	18211.2	21638.1	15299.8	15642.3	18888.9	18442.4	12975.9	21015.3	18713.1	18126.4	9456.03	15380.6	8240.88	17562.8	16432.6
	15137.8	13298.5	6851.11	6027.63	13621.5	8031.9	8258.41	5947.67	8315.36	7438.29	10616.7	9029.04	7921.92	7541.05	7545.76	11607.1	18884.8	18060.5	10904	9713.42	7877.26	15428.2	21776.1	20243	13287.2	21965.6	17044.9	14035.7	20373.8	15697.1	21144.2	14867.4	11367.6	14252.3	18169.9	21586.8	15259.4	15611.8	18840.9	18397.1	12941.2	20961.8	18672.4	18076.6	9425.89	15341.6	8220.32	17518.6	16382.5
	15085.7	13260.7	6827.83	6009.43	13575.4	8006.41	8229.22	5930.63	8302.59	7408.85	10578.8	8998.63	7896.19	7516.64	7520.54	11578.5	18827.7	17984.9	10863.8	9678.33	7850.68	15396.3	21721.9	20185.2	13244.6	21902.3	16985.8	13993	20330.1	15659.8	21083.3	14824.2	11330.5	14233.2	18128.6	21535.7	15219.2	15581.3	18793.1	18352	12906.6	20908.5	18631.9	18027	9395.87	15302.6	8199.83	17474.4	16332.6
	15033.8	13223.1	6804.67	5991.32	13529.4	7981.04	8200.17	5913.67	8289.84	7379.58	10541	8968.37	7870.58	7492.34	7495.44	11550	18770.8	17909.7	10823.8	9643.4	7824.24	15364.5	21667.8	20127.6	13202.1	21839.3	16927	13950.3	20286.4	15622.7	21022.7	14781.3	11293.6	14214	18087.5	21484.7	15179	15550.9	18745.5	18307	12872	20855.3	18591.4	17977.5	9365.98	15263.8	8179.4	17430.3	16282.8
	14982	13185.5	6781.64	5973.31	13483.6	7955.78	8171.26	5896.79	8277.13	7350.48	10503.4	8938.25	7845.09	7468.15	7470.47	11521.7	18714.1	17834.9	10783.9	9608.64	7797.94	15332.9	21614	20070.2	13159.9	21776.5	16868.4	13907.9	20242.9	15585.6	20962.2	14738.5	11256.9	14194.9	18046.4	21433.8	15139	15520.5	18698	18262.2	12837.6	20802.2	18551.1	17928.2	9336.22	15225.1	8159.03	17386.3	16233.2
	14930.5	13148.1	6758.72	5955.4	13438	7930.64	8142.49	5879.99	8264.45	7321.54	10465.9	8908.29	7819.73	7444.08	7445.62	11493.4	18657.7	17760.4	10744.3	9574.04	7771.78	15301.2	21560.3	20013	13117.8	21713.9	16810.1	13865.6	20199.6	15548.7	20902	14695.8	11220.3	14175.7	18005.4	21383	15099.1	15490.3	18650.6	18217.5	12803.3	20749.3	18510.8	17879	9306.58	15186.5	8138.73	17342.4	16183.7
	14879.1	13110.8	6735.93	5937.58	13392.6	7905.62	8113.86	5863.27	8251.81	7292.76	10428.6	8878.46	7794.49	7420.12	7420.89	11465.3	18601.5	17686.4	10704.9	9539.61	7745.77	15269.7	21506.9	19956	13075.9	21651.6	16751.9	13823.5	20156.4	15511.9	20841.9	14653.3	11183.9	14156.6	17964.6	21332.4	15059.3	15460	18603.4	18172.9	12769.1	20696.6	18470.6	17830	9277.07	15148	8118.48	17298.7	16134.4
	14828	13073.5	6713.25	5919.86	13347.4	7880.7	8085.37	5846.63	8239.19	7264.15	10391.5	8848.79	7769.37	7396.28	7396.28	11437.3	18545.5	17612.7	10665.6	9505.34	7719.89	15238.2	21453.6	19899.2	13034.1	21589.5	16694	13781.6	20113.4	15475.2	20782.1	14611	11147.6	14137.6	17923.8	21281.8	15019.6	15429.8	18556.3	18128.5	12735	20644	18430.5	17781.2	9247.69	15109.7	8098.29	17255	16085.3
	14777	13036.5	6690.69	5902.23	13302.4	7855.91	8057.02	5830.07	8226.61	7235.7	10354.6	8819.25	7744.38	7372.55	7371.79	11409.4	18489.8	17539.3	10626.5	9471.23	7694.15	15206.9	21400.5	19842.7	12992.6	21527.7	16636.3	13739.9	20070.5	15438.6	20722.5	14568.8	11111.5	14118.5	17883.1	21231.3	14980.1	15399.7	18509.4	18084.2	12701	20591.6	18390.4	17732.5	9218.43	15071.4	8078.16	17211.4	16036.3
	14726.2	12999.5	6668.25	5884.7	13257.6	7831.23	8028.81	5813.58	8214.06	7207.42	10317.8	8789.87	7719.5	7348.93	7347.43	11381.6	18434.3	17466.4	10587.7	9437.29	7668.55	15175.6	21347.7	19786.3	12951.2	21466	16578.9	13698.3	20027.7	15402.2	20663.1	14526.8	11075.5	14099.5	17842.5	21181	14940.6	15369.6	18462.6	18040	12667.2	20539.3	18350.5	17683.9	9189.3	15033.2	8058.1	17167.9	15987.4
	14675.6	12962.6	6645.93	5867.27	13213	7806.66	8000.73	5797.18	8201.54	7179.3	10281.2	8760.63	7694.74	7325.42	7323.18	11354	18379	17393.8	10549	9403.52	7643.09	15144.3	21295	19730.2	12910	21404.7	16521.6	13656.8	19985.1	15365.8	20603.9	14485	11039.7	14080.5	17801.9	21130.7	14901.3	15339.6	18416	17996	12633.4	20487.1	18310.6	17635.5	9160.29	14995.2	8038.09	17124.5	15938.8
	14625.2	12925.9	6623.72	5849.92	13168.6	7782.21	7972.79	5780.85	8189.05	7151.34	10244.8	8731.53	7670.11	7302.03	7299.05	11326.4	18324	17321.6	10510.5	9369.9	7617.76	15113.2	21242.5	19674.3	12869	21343.5	16464.6	13615.6	19942.6	15329.6	20544.9	14443.3	11004	14061.5	17761.5	21080.6	14862	15309.7	18369.6	17952.2	12599.7	20435.2	18270.8	17587.2	9131.41	14957.2	8018.14	17081.2	15890.2
	14575	12889.3	6601.64	5832.68	13124.4	7757.87	7944.99	5764.61	8176.6	7123.54	10208.5	8702.58	7645.59	7278.75	7275.05	11298.9	18269.1	17249.8	10472.2	9336.45	7592.58	15082.1	21190.2	19618.6	12828.1	21282.6	16407.8	13574.5	19900.3	15293.5	20486.1	14401.7	10968.5	14042.5	17721.2	21030.5	14822.9	15279.8	18323.2	17908.4	12566.1	20383.3	18231.1	17539.1	9102.66	14919.4	7998.26	17038.1	15841.9
	14525	12852.7	6579.67	5815.52	13080.3	7733.64	7917.33	5748.44	8164.18	7095.91	10172.4	8673.77	7621.2	7255.57	7251.16	11271.6	18214.5	17178.3	10434.1	9303.16	7567.52	15051.1	21138.2	19563.1	12787.5	21222	16351.3	13533.6	19858.1	15257.5	20427.6	14360.4	10933.2	14023.6	17680.9	20980.6	14783.9	15249.9	18277.1	17864.8	12532.7	20331.7	18191.5	17491.1	9074.02	14881.7	7978.43	16995	15793.7
	14475.1	12816.3	6557.81	5798.46	13036.5	7709.53	7889.8	5732.35	8151.78	7068.43	10136.5	8645.1	7596.92	7232.51	7227.39	11244.4	18160.2	17107.2	10396.2	9270.03	7542.61	15020.2	21086.3	19507.8	12747	21161.5	16294.9	13492.8	19816.1	15221.6	20369.2	14319.2	10897.9	14004.6	17640.8	20930.7	14744.9	15220.2	18231	17821.4	12499.3	20280.1	18151.9	17443.3	9045.52	14844.1	7958.66	16952	15745.6
	14425.5	12780.1	6536.08	5781.5	12992.9	7685.53	7862.41	5716.33	8139.42	7041.12	10100.8	8616.58	7572.76	7209.57	7203.74	11217.3	18106	17036.5	10358.5	9237.06	7517.83	14989.4	21034.6	19452.7	12706.6	21101.3	16238.8	13452.2	19774.1	15185.9	20311	14278.1	10862.9	13985.7	17600.7	20881	14706.1	15190.4	18185.1	17778	12466	20228.8	18112.5	17395.6	9017.13	14806.6	7938.96	16909.1	15697.7
	14376	12743.9	6514.46	5764.63	12949.5	7661.64	7835.16	5700.4	8127.1	7013.96	10065.2	8588.2	7548.72	7186.73	7180.21	11190.3	18052.1	16966.2	10320.9	9204.25	7493.18	14958.6	20983.1	19397.8	12666.5	21041.4	16182.9	13411.8	19732.4	15150.2	20253.1	14237.2	10827.9	13966.8	17560.8	20831.4	14667.4	15160.8	18139.4	17734.9	12432.9	20177.6	18073.1	17348.1	8988.87	14769.2	7919.31	16866.3	15649.9
	14326.7	12707.8	6492.96	5747.85	12906.2	7637.86	7808.04	5684.54	8114.8	6986.96	10029.8	8559.97	7524.8	7164	7156.79	11163.4	17998.4	16896.2	10283.6	9171.6	7468.67	14928	20931.8	19343.1	12626.5	20981.6	16127.3	13371.5	19690.8	15114.7	20195.4	14196.5	10793.2	13948	17520.9	20781.9	14628.9	15131.2	18093.8	17691.8	12399.8	20126.5	18033.8	17300.7	8960.73	14731.9	7899.72	16823.6	15602.4
	14277.6	12671.9	6471.57	5731.16	12863.2	7614.2	7781.06	5668.77	8102.54	6960.12	9994.5	8531.87	7501	7141.38	7133.49	11136.7	17945	16826.5	10246.4	9139.11	7444.3	14897.4	20880.7	19288.7	12586.7	20922.1	16071.8	13331.5	19649.3	15079.3	20137.8	14155.9	10758.5	13929.1	17481.1	20732.5	14590.4	15101.6	18048.4	17648.9	12366.9	20075.6	17994.6	17253.5	8932.72	14694.7	7880.19	16781	15554.9
	14228.7	12636	6450.3	5714.57	12820.3	7590.64	7754.22	5653.06	8090.3	6933.44	9959.41	8503.92	7477.32	7118.87	7110.31	11110	17891.7	16757.3	10209.5	9106.78	7420.06	14866.8	20829.8	19234.4	12547.1	20862.9	16016.6	13291.5	19607.9	15044	20080.5	14115.5	10724	13910.3	17441.4	20683.1	14552	15072.1	18003.1	17606.1	12334	20024.8	17955.4	17206.4	8904.82	14657.6	7860.72	16738.5	15507.6
	14179.9	12600.3	6429.15	5698.06	12777.7	7567.2	7727.51	5637.44	8078.1	6906.92	9924.49	8476.11	7453.75	7096.47	7087.25	11083.5	17838.7	16688.3	10172.7	9074.61	7395.95	14836.4	20779.1	19180.3	12507.6	20803.9	15961.6	13251.8	19566.7	15008.8	20023.4	14075.3	10689.7	13891.5	17401.8	20633.9	14513.8	15042.7	17957.9	17563.5	12301.3	19974.2	17916.4	17159.5	8877.05	14620.6	7841.31	16696.1	15460.5
	14131.4	12564.7	6408.11	5681.66	12735.2	7543.87	7700.93	5621.89	8065.93	6880.55	9889.74	8448.44	7430.3	7074.18	7064.3	11057	17785.9	16619.8	10136.1	9042.59	7371.97	14806	20728.5	19126.5	12468.3	20745.1	15906.8	13212.2	19525.7	14973.7	19966.5	14035.2	10655.5	13872.7	17362.3	20584.8	14475.6	15013.3	17912.9	17521	12268.7	19923.7	17877.4	17112.7	8849.4	14583.8	7821.96	16653.8	15413.5
	14083	12529.2	6387.18	5665.34	12692.9	7520.65	7674.49	5606.42	8053.8	6854.34	9855.15	8420.92	7406.96	7052	7041.47	11030.7	17733.4	16551.6	10099.6	9010.74	7348.12	14775.8	20678.2	19072.8	12429.2	20686.5	15852.3	13172.7	19484.7	14938.8	19909.8	13995.2	10621.5	13854	17322.8	20535.8	14437.6	14984	17868.1	17478.6	12236.1	19873.4	17838.5	17066	8821.87	14547	7802.66	16611.6	15366.7
	14034.8	12493.9	6366.37	5649.11	12650.8	7497.54	7648.18	5591.03	8041.69	6828.28	9820.72	8393.53	7383.75	7029.92	7018.75	11004.5	17681	16483.7	10063.4	8979.04	7324.41	14745.6	20628.1	19019.4	12390.2	20628.2	15797.9	13133.5	19444	14903.9	19853.3	13955.4	10587.6	13835.2	17283.5	20486.9	14399.6	14954.7	17823.4	17436.4	12203.7	19823.2	17799.7	17019.5	8794.46	14510.4	7783.43	16569.5	15320
	13986.8	12458.6	6345.67	5632.98	12608.9	7474.54	7622.01	5575.71	8029.62	6802.38	9786.46	8366.28	7360.64	7007.96	6996.14	10978.4	17628.9	16416.3	10027.3	8947.49	7300.83	14715.4	20578.1	18966.2	12351.5	20570.1	15743.8	13094.4	19403.3	14869.2	19797	13915.8	10553.8	13816.5	17244.2	20438.1	14361.8	14925.5	17778.8	17394.3	12171.4	19773.2	17760.9	16973.2	8767.17	14473.8	7764.25	16527.5	15273.5
	13938.9	12423.4	6325.09	5616.94	12567.2	7451.65	7595.97	5560.47	8017.57	6776.64	9752.36	8339.18	7337.66	6986.1	6973.66	10952.4	17577	16349.1	9991.48	8916.11	7277.38	14685.4	20528.4	18913.1	12312.9	20512.2	15689.9	13055.4	19362.8	14834.6	19740.9	13876.3	10520.2	13797.8	17205.1	20389.5	14324.1	14896.3	17734.4	17352.4	12139.1	19723.4	17722.3	16926.9	8740.01	14437.4	7745.14	16485.6	15227.1
	13891.3	12388.4	6304.62	5600.98	12525.7	7428.86	7570.07	5545.31	8005.56	6751.05	9718.43	8312.21	7314.79	6964.35	6951.28	10926.6	17525.3	16282.3	9955.79	8884.87	7254.05	14655.4	20478.8	18860.3	12274.4	20454.6	15636.2	13016.7	19322.4	14800.1	19685	13837	10486.8	13779.2	17166	20340.9	14286.5	14867.2	17690.1	17310.5	12107	19673.6	17683.7	16880.9	8712.96	14401.1	7726.08	16443.7	15180.9
	13843.8	12353.4	6284.26	5585.12	12484.4	7406.19	7544.29	5530.22	7993.58	6725.61	9684.66	8285.38	7292.03	6942.71	6929.02	10900.8	17473.9	16215.9	9920.29	8853.8	7230.86	14625.5	20429.5	18807.7	12236.2	20397.2	15582.8	12978.1	19282.2	14765.7	19629.3	13797.8	10453.4	13760.5	17127	20292.4	14248.9	14838.2	17645.9	17268.9	12075	19624.1	17645.2	16834.9	8686.03	14364.9	7707.07	16402	15134.8
	13796.5	12318.6	6264.02	5569.35	12443.2	7383.63	7518.65	5515.2	7981.64	6700.32	9651.05	8258.69	7269.39	6921.17	6906.87	10875.2	17422.7	16149.8	9884.96	8822.88	7207.8	14595.7	20380.3	18755.3	12198.1	20340	15529.5	12939.6	19242.1	14731.5	19573.8	13758.8	10420.3	13741.9	17088.1	20244	14211.5	14809.2	17602	17227.3	12043	19574.7	17606.8	16789.1	8659.22	14328.8	7688.13	16360.4	15088.9
	13749.4	12283.9	6243.89	5553.67	12402.3	7361.17	7493.15	5500.27	7969.72	6675.19	9617.61	8232.14	7246.86	6899.74	6884.84	10849.6	17371.6	16084.1	9849.82	8792.11	7184.86	14566	20331.3	18703.1	12160.1	20283	15476.5	12901.3	19202.1	14697.3	19518.5	13720	10387.2	13723.3	17049.3	20195.7	14174.2	14780.2	17558.1	17185.9	12011.2	19525.4	17568.5	16743.5	8632.53	14292.8	7669.24	16318.9	15043.1
	13702.5	12249.3	6223.87	5538.08	12361.5	7338.83	7467.77	5485.41	7957.84	6650.2	9584.33	8205.73	7224.45	6878.42	6862.92	10824.2	17320.9	16018.7	9814.86	8761.5	7162.06	14536.3	20282.5	18651	12122.4	20226.3	15423.7	12863.2	19162.3	14663.3	19463.4	13681.3	10354.3	13704.7	17010.6	20147.5	14137	14751.4	17514.4	17144.6	11979.5	19476.3	17530.2	16698	8605.96	14256.9	7650.42	16277.4	14997.5
	13655.7	12214.8	6203.97	5522.58	12320.9	7316.59	7442.53	5470.62	7945.99	6625.37	9551.21	8179.46	7202.15	6857.2	6841.11	10798.9	17270.3	15953.6	9780.08	8731.03	7139.38	14506.7	20233.9	18599.2	12084.8	20169.8	15371.1	12825.2	19122.6	14629.3	19408.5	13642.7	10321.6	13686.1	16971.9	20099.4	14100	14722.5	17470.8	17103.5	11947.9	19427.3	17492	16652.6	8579.51	14221.1	7631.65	16236.1	14952
	13609.1	12180.4	6184.17	5507.16	12280.6	7294.46	7417.42	5455.91	7934.17	6600.69	9518.25	8153.32	7179.96	6836.09	6819.41	10773.7	17219.9	15888.9	9745.48	8700.73	7116.83	14477.2	20185.5	18547.6	12047.4	20113.6	15318.7	12787.4	19083.1	14595.5	19353.8	13604.3	10289	13667.5	16933.4	20051.5	14063	14693.8	17427.4	17062.5	11916.4	19378.5	17453.9	16607.4	8553.17	14185.4	7612.93	16194.9	14906.7
	13562.7	12146.2	6164.49	5491.84	12240.4	7272.44	7392.43	5441.27	7922.38	6576.16	9485.45	8127.32	7157.89	6815.09	6797.83	10748.6	17169.8	15824.6	9711.05	8670.57	7094.41	14447.8	20137.3	18496.2	12010.1	20057.5	15266.6	12749.8	19043.6	14561.8	19299.3	13566.1	10256.5	13649	16894.9	20003.6	14026.1	14665	17384.1	17021.6	11884.9	19329.8	17415.9	16562.3	8526.95	14149.8	7594.28	16153.7	14861.5
	13516.5	12112	6144.92	5476.61	12200.3	7250.52	7367.58	5426.71	7910.62	6551.78	9452.81	8101.46	7135.93	6794.19	6776.35	10723.6	17119.9	15760.6	9676.81	8640.57	7072.11	14418.4	20089.3	18445	11973	20001.7	15214.6	12712.3	19004.4	14528.2	19245	13528	10224.2	13630.5	16856.6	19955.8	13989.3	14636.4	17341	16980.8	11853.6	19281.2	17378	16517.4	8500.85	14114.3	7575.68	16112.7	14816.4
	13470.4	12077.9	6125.46	5461.46	12160.5	7228.71	7342.86	5412.23	7898.89	6527.55	9420.33	8075.73	7114.08	6773.39	6754.99	10698.8	17070.2	15696.9	9642.74	8610.72	7049.94	14389.2	20041.5	18394	11936.1	19946.1	15162.9	12675	18965.2	14494.8	19190.9	13490.1	10192	13612	16818.3	19908.1	13952.7	14607.8	17298	16940.2	11822.4	19232.9	17340.1	16472.6	8474.87	14078.9	7557.14	16071.7	14771.6
	13424.5	12044	6106.11	5446.41	12120.9	7207.01	7318.28	5397.82	7887.2	6503.46	9388.02	8050.14	7092.34	6752.7	6733.74	10674	17020.7	15633.5	9608.85	8581.02	7027.89	14360	19993.8	18343.2	11899.4	19890.8	15111.4	12637.8	18926.2	14461.4	19137	13452.3	10160	13593.5	16780.1	19860.5	13916.1	14579.2	17255.2	16899.7	11791.3	19184.6	17302.3	16427.9	8449	14043.7	7538.66	16030.9	14726.8
	13378.8	12010.2	6086.87	5431.44	12081.4	7185.41	7293.82	5383.48	7875.54	6479.53	9355.86	8024.69	7070.72	6732.12	6712.6	10649.4	16971.5	15570.5	9575.13	8551.47	7005.97	14330.9	19946.4	18292.6	11862.8	19835.6	15060.1	12600.8	18887.3	14428.1	19083.3	13414.6	10128.1	13575.1	16742	19813.1	13879.6	14550.7	17212.5	16859.4	11760.3	19136.5	17264.6	16383.4	8423.25	14008.5	7520.23	15990.1	14682.2
	13333.3	11976.4	6067.74	5416.56	12042.1	7163.92	7269.49	5369.22	7863.91	6455.74	9323.86	7999.37	7049.2	6711.64	6691.56	10624.8	16922.4	15507.8	9541.6	8522.07	6984.17	14301.8	19899.1	18242.1	11826.4	19780.7	15009	12564	18848.6	14395	19029.8	13377.2	10096.3	13556.6	16704	19765.7	13843.3	14522.3	17169.9	16819.2	11729.3	19088.6	17227	16339	8397.61	13973.5	7501.86	15949.5	14637.8
	13287.9	11942.8	6048.73	5401.76	12003	7142.54	7245.28	5355.03	7852.31	6432.1	9292.02	7974.19	7027.8	6691.26	6670.64	10600.4	16873.6	15445.5	9508.23	8492.82	6962.5	14272.9	19852.1	18191.9	11790.1	19726.1	14958.1	12527.3	18810	14362	18976.5	13339.8	10064.7	13538.2	16666.1	19718.4	13807	14493.9	17127.5	16779.1	11698.5	19040.8	17189.5	16294.8	8372.09	13938.5	7483.55	15908.9	14593.5
	13242.8	11909.3	6029.82	5387.06	11964.1	7121.26	7221.21	5340.91	7840.74	6408.6	9260.33	7949.14	7006.51	6670.98	6649.82	10576.1	16825	15383.5	9475.05	8463.71	6940.95	14244	19805.2	18141.9	11754	19671.6	14907.5	12490.8	18771.5	14329.1	18923.4	13302.6	10033.2	13519.8	16628.2	19671.2	13770.9	14465.6	17085.2	16739.2	11667.8	18993.1	17152	16250.7	8346.69	13903.7	7465.29	15868.4	14549.3
	13197.8	11875.9	6011.01	5372.44	11925.4	7100.08	7197.27	5326.87	7829.2	6385.25	9228.81	7924.23	6985.32	6650.81	6629.12	10551.9	16776.6	15321.8	9442.03	8434.76	6919.53	14215.2	19758.5	18092.1	11718.1	19617.4	14857	12454.4	18733.1	14296.2	18870.5	13265.6	10001.9	13501.4	16590.5	19624.1	13734.8	14437.3	17043	16699.4	11637.2	18945.6	17114.6	16206.7	8321.4	13868.9	7447.09	15828.1	14505.3
	13152.9	11842.6	5992.32	5357.91	11886.9	7079.01	7173.45	5312.9	7817.7	6362.05	9197.44	7899.45	6964.25	6630.75	6608.52	10527.8	16728.4	15260.5	9409.19	8405.96	6898.22	14186.5	19712	18042.5	11682.4	19563.4	14806.8	12418.2	18694.9	14263.6	18817.8	13228.7	9970.67	13483.1	16552.8	19577.2	13698.9	14409.1	17001	16659.7	11606.7	18898.2	17077.3	16162.9	8296.22	13834.3	7428.95	15787.8	14461.4
	13108.2	11809.4	5973.74	5343.47	11848.5	7058.05	7149.77	5299.01	7806.22	6338.99	9166.23	7874.81	6943.29	6610.78	6588.03	10503.9	16680.4	15199.4	9376.53	8377.3	6877.04	14157.8	19665.7	17993	11646.8	19509.6	14756.7	12382.2	18656.8	14231	18765.2	13192	9939.6	13464.8	16515.2	19530.3	13663	14380.9	16959.2	16620.1	11576.2	18851	17040.1	16119.2	8271.16	13799.8	7410.86	15747.6	14417.7
	13063.8	11776.4	5955.27	5329.11	11810.3	7037.19	7126.21	5285.19	7794.78	6316.07	9135.18	7850.3	6922.44	6590.92	6567.65	10480	16632.7	15138.7	9344.03	8348.79	6855.98	14129.2	19619.5	17943.8	11611.4	19456	14706.9	12346.3	18618.9	14198.5	18712.9	13155.4	9908.67	13446.4	16477.7	19483.5	13627.3	14352.8	16917.5	16580.7	11545.9	18803.9	17002.9	16075.7	8246.21	13765.3	7392.83	15707.5	14374.1
	13019.4	11743.4	5936.9	5314.84	11772.3	7016.43	7102.77	5271.44	7783.37	6293.3	9104.28	7825.92	6901.69	6571.15	6547.38	10456.2	16585.2	15078.4	9311.71	8320.43	6835.05	14100.7	19573.6	17894.8	11576.1	19402.7	14657.3	12310.5	18581	14166.1	18660.7	13119	9877.88	13428.1	16440.3	19436.8	13591.6	14324.8	16875.9	16541.4	11515.7	18757	16965.8	16032.3	8221.37	13731	7374.85	15667.5	14330.7
	12975.3	11710.5	5918.64	5300.65	11734.5	6995.77	7079.47	5257.76	7771.99	6270.67	9073.53	7801.67	6881.06	6551.5	6527.21	10432.6	16537.8	15018.3	9279.56	8292.21	6814.23	14072.3	19527.9	17845.9	11541	19349.5	14607.9	12274.9	18543.4	14133.9	18608.8	13082.7	9847.23	13409.9	16403	19390.2	13556.1	14296.8	16834.4	16502.3	11485.6	18710.2	16928.8	15989	8196.65	13696.8	7356.93	15627.6	14287.4
	12931.3	11677.8	5900.49	5286.55	11696.9	6975.22	7056.29	5244.16	7760.65	6248.18	9042.95	7777.56	6860.53	6531.94	6507.15	10409.1	16490.7	14958.6	9247.58	8264.14	6793.53	14044	19482.3	17797.3	11506.1	19296.6	14558.8	12239.5	18505.8	14101.7	18557	13046.6	9816.71	13391.6	16365.7	19343.7	13520.7	14268.8	16793.1	16463.3	11455.5	18663.6	16891.9	15945.8	8172.04	13662.7	7339.07	15587.8	14244.3
	12887.5	11645.1	5882.44	5272.54	11659.4	6954.78	7033.24	5230.63	7749.33	6225.83	9012.51	7753.58	6840.11	6512.48	6487.19	10385.6	16443.8	14899.2	9215.77	8236.22	6772.96	14015.7	19436.9	17748.8	11471.3	19244	14509.8	12204.3	18468.4	14069.7	18505.5	13010.6	9786.32	13373.4	16328.6	19297.3	13485.3	14240.9	16752	16424.4	11425.6	18617.1	16855	15902.8	8147.55	13628.7	7321.26	15548.1	14201.3
	12843.8	11612.6	5864.51	5258.61	11622.2	6934.43	7010.31	5217.17	7738.04	6203.63	8982.23	7729.73	6819.8	6493.12	6467.34	10362.3	16397.1	14840.1	9184.13	8208.44	6752.5	13987.5	19391.7	17700.6	11436.7	19191.5	14461	12169.2	18431.1	14037.8	18454.1	12974.7	9756.07	13355.2	16291.5	19251	13450.1	14213.1	16710.9	16385.6	11395.8	18570.7	16818.3	15860	8123.16	13594.7	7303.51	15508.5	14158.4
	12800.4	11580.1	5846.67	5244.77	11585.1	6914.19	6987.51	5203.79	7726.79	6181.57	8952.11	7706.01	6799.6	6473.87	6447.6	10339.1	16350.6	14781.4	9152.66	8180.8	6732.16	13959.4	19346.7	17652.5	11402.2	19139.3	14412.5	12134.2	18393.9	14006	18402.9	12939	9725.96	13337	16254.5	19204.8	13415	14185.3	16670.1	16347	11366	18524.5	16781.6	15817.2	8098.89	13560.9	7285.81	15469	14115.7
	12757.1	11547.8	5828.95	5231.01	11548.1	6894.05	6964.83	5190.47	7715.57	6159.64	8922.14	7682.42	6779.5	6454.71	6427.95	10316	16304.4	14722.9	9121.36	8153.31	6711.94	13931.4	19301.9	17604.6	11367.9	19087.3	14364.1	12099.4	18356.8	13974.2	18351.9	12903.5	9695.98	13318.8	16217.6	19158.7	13379.9	14157.5	16629.3	16308.5	11336.4	18478.4	16745	15774.6	8074.73	13527.2	7268.17	15429.6	14073.1
	12713.9	11515.5	5811.33	5217.33	11511.4	6874.01	6942.28	5177.23	7704.38	6137.85	8892.32	7658.96	6759.51	6435.65	6408.42	10293	16258.3	14664.8	9090.23	8125.96	6691.84	13903.4	19257.3	17557	11333.8	19035.5	14316	12064.8	18319.9	13942.7	18301.1	12868.1	9666.13	13300.6	16180.8	19112.7	13345	14129.9	16588.7	16270.1	11306.8	18432.5	16708.4	15732.2	8050.68	13493.6	7250.59	15390.2	14030.7
	12671	11483.4	5793.81	5203.74	11474.8	6854.08	6919.85	5164.06	7693.21	6116.21	8862.65	7635.64	6739.62	6416.69	6388.98	10270.2	16212.5	14607	9059.26	8098.75	6671.85	13875.5	19212.8	17509.5	11299.8	18983.9	14268.1	12030.3	18283.1	13911.2	18250.5	12832.8	9636.42	13282.5	16144.1	19066.8	13310.2	14102.2	16548.2	16231.9	11277.4	18386.7	16671.9	15689.9	8026.74	13460.1	7233.06	15351	13988.4
	12628.2	11451.4	5776.4	5190.23	11438.5	6834.24	6897.54	5150.96	7682.08	6094.7	8833.14	7612.44	6719.85	6397.83	6369.65	10247.4	16166.8	14549.5	9028.46	8071.69	6651.98	13847.7	19168.5	17462.2	11266	18932.5	14220.3	11995.9	18246.5	13879.8	18200	12797.7	9606.84	13264.3	16107.5	19021	13275.4	14074.7	16507.9	16193.8	11248.1	18341	16635.6	15647.7	8002.91	13426.7	7215.59	15311.9	13946.2
	12585.5	11419.5	5759.09	5176.8	11402.2	6814.51	6875.36	5137.92	7670.99	6073.32	8803.78	7589.37	6700.17	6379.07	6350.42	10224.7	16121.4	14492.3	8997.82	8044.77	6632.22	13820	19124.5	17415.1	11232.4	18881.3	14172.8	11961.7	18209.9	13848.5	18149.8	12762.8	9577.39	13246.2	16070.9	18975.3	13240.8	14047.1	16467.7	16155.8	11218.8	18295.5	16599.2	15605.6	7979.19	13393.4	7198.17	15272.8	13904.2
	12543.1	11387.7	5741.89	5163.46	11366.2	6794.87	6853.3	5124.96	7659.92	6052.09	8774.57	7566.43	6680.61	6360.41	6331.3	10202.2	16076.2	14435.4	8967.35	8017.99	6612.58	13792.3	19080.6	17368.1	11198.9	18830.4	14125.5	11927.7	18173.5	13817.3	18099.7	12727.9	9548.08	13228.1	16034.5	18929.6	13206.3	14019.7	16427.6	16117.9	11189.7	18250.2	16563	15563.7	7955.58	13360.3	7180.81	15233.9	13862.3
	12500.8	11356	5724.79	5150.2	11330.4	6775.34	6831.36	5112.07	7648.88	6030.99	8745.51	7543.62	6661.15	6341.84	6312.27	10179.7	16031.1	14378.9	8937.05	7991.35	6593.05	13764.7	19036.8	17321.4	11165.6	18779.7	14078.4	11893.8	18137.2	13786.3	18049.8	12693.3	9518.89	13210.1	15998.1	18884.1	13171.8	13992.2	16387.7	16080.2	11160.6	18204.9	16526.8	15521.9	7932.08	13327.2	7163.5	15195	13820.6
	12458.6	11324.4	5707.8	5137.02	11294.7	6755.9	6809.54	5099.25	7637.87	6010.02	8716.6	7520.93	6641.79	6323.37	6293.35	10157.4	15986.3	14322.6	8906.9	7964.85	6573.63	13737.2	18993.3	17274.9	11132.4	18729.2	14031.5	11860.1	18101.1	13755.3	18000.2	12658.7	9489.84	13192	15961.8	18838.7	13137.5	13964.9	16347.9	16042.6	11131.6	18159.9	16490.8	15480.2	7908.69	13294.2	7146.25	15156.2	13779
	12416.7	11292.8	5690.9	5123.92	11259.2	6736.57	6787.85	5086.5	7626.9	5989.19	8687.85	7498.37	6622.54	6305	6274.52	10135.2	15941.7	14266.7	8876.92	7938.49	6554.33	13709.8	18950	17228.5	11099.4	18678.9	13984.8	11826.5	18065	13724.5	17950.6	12624.3	9460.91	13174	15925.6	18793.3	13103.3	13937.6	16308.2	16005.1	11102.8	18114.9	16454.8	15438.7	7885.41	13261.3	7129.06	15117.6	13737.5
	12374.9	11261.5	5674.11	5110.9	11223.8	6717.33	6766.27	5073.82	7615.95	5968.49	8659.24	7475.94	6603.39	6286.72	6255.8	10113.1	15897.3	14211	8847.1	7912.27	6535.14	13682.4	18906.8	17182.3	11066.5	18628.8	13938.3	11793.1	18029.1	13693.8	17901.3	12590.1	9432.12	13155.9	15889.4	18748.1	13069.1	13910.3	16268.7	15967.8	11074	18070.1	16418.8	15397.3	7862.23	13228.5	7111.92	15079	13696.2
	12333.2	11230.2	5657.42	5097.97	11188.7	6698.2	6744.82	5061.2	7605.03	5947.92	8630.78	7453.64	6584.35	6268.54	6237.18	10091	15853.1	14155.7	8817.45	7886.19	6516.06	13655.2	18863.8	17136.3	11033.8	18578.9	13892	11759.8	17993.3	13663.2	17852.2	12555.9	9403.46	13137.9	15853.4	18703	13035.1	13883.1	16229.3	15930.6	11045.3	18025.4	16383	15356	7839.17	13195.8	7094.84	15040.5	13655
	12291.8	11199	5640.84	5085.12	11153.7	6679.16	6723.48	5048.66	7594.15	5927.49	8602.47	7431.46	6565.41	6250.46	6218.65	10069.1	15809.1	14100.6	8787.95	7860.25	6497.09	13627.9	18821	17090.5	11001.2	18529.3	13846	11726.7	17957.6	13632.6	17803.2	12522	9374.92	13119.9	15817.4	18657.9	13001.1	13856	16190.1	15893.5	11016.8	17980.9	16347.2	15314.9	7816.21	13163.3	7077.81	15002.1	13614
	12250.5	11167.9	5624.35	5072.34	11118.9	6660.22	6702.27	5036.18	7583.29	5907.19	8574.3	7409.4	6546.57	6232.47	6200.23	10047.3	15765.3	14045.9	8758.62	7834.45	6478.23	13600.8	18778.3	17044.9	10968.8	18479.8	13800.1	11693.7	17922.1	13602.2	17754.5	12488.1	9346.52	13102	15781.6	18613	12967.3	13828.9	16151	15856.5	10988.3	17936.5	16311.5	15273.9	7793.35	13130.8	7060.84	14963.8	13573.1
	12209.3	11136.9	5607.96	5059.65	11084.2	6641.38	6681.17	5023.77	7572.47	5887.02	8546.29	7387.48	6527.83	6214.57	6181.9	10025.6	15721.7	13991.5	8729.44	7808.78	6459.49	13573.8	18735.9	16999.5	10936.6	18430.6	13754.4	11660.9	17886.7	13571.9	17705.9	12454.4	9318.24	13084	15745.8	18568.1	12933.5	13801.8	16112	15819.7	10959.9	17892.3	16275.9	15233	7770.61	13098.4	7043.93	14925.6	13532.3
	12168.3	11106	5591.68	5047.03	11049.8	6622.63	6660.19	5011.43	7561.67	5866.98	8518.42	7365.67	6509.2	6196.77	6163.67	10004.1	15678.3	13937.3	8700.43	7783.25	6440.85	13546.8	18693.6	16954.3	10904.5	18381.6	13708.9	11628.3	17851.4	13541.7	17657.5	12420.9	9290.09	13066.1	15710.1	18523.3	12899.9	13774.8	16073.1	15783	10931.6	17848.1	16240.3	15192.3	7747.97	13066.1	7027.07	14887.5	13491.7
	12127.5	11075.2	5575.5	5034.5	11015.5	6603.99	6639.34	4999.16	7550.91	5847.07	8490.7	7343.99	6490.67	6179.07	6145.53	9982.58	15635.1	13883.5	8671.57	7757.86	6422.32	13519.9	18651.5	16909.2	10872.6	18332.7	13663.6	11595.7	17816.2	13511.6	17609.2	12387.5	9262.07	13048.1	15674.4	18478.7	12866.3	13747.9	16034.4	15746.4	10903.4	17804.2	16204.8	15151.7	7725.44	13034	7010.26	14849.5	13451.2
	12086.9	11044.5	5559.41	5022.04	10981.3	6585.44	6618.59	4986.96	7540.17	5827.29	8463.13	7322.44	6472.25	6161.45	6127.5	9961.21	15592.1	13829.9	8642.87	7732.6	6403.89	13493	18609.6	16864.3	10840.8	18284.1	13618.5	11563.4	17781.1	13481.7	17561.2	12354.2	9234.17	13030.2	15638.9	18434.1	12832.9	13721	15995.8	15709.9	10875.3	17760.3	16169.4	15111.2	7703.01	13001.9	6993.51	14811.5	13410.9
	12046.4	11014	5543.43	5009.66	10947.4	6566.98	6597.97	4974.82	7529.47	5807.64	8435.71	7301	6453.92	6143.93	6109.56	9939.94	15549.3	13776.7	8614.32	7707.48	6385.58	13466.3	18567.9	16819.6	10809.2	18235.7	13573.7	11531.1	17746.2	13451.8	17513.3	12321.1	9206.4	13012.3	15603.4	18389.6	12799.5	13694.2	15957.3	15673.6	10847.3	17716.6	16134.1	15070.8	7680.69	12969.9	6976.82	14773.7	13370.7
	12006.1	10983.5	5527.54	4997.37	10913.6	6548.63	6577.46	4962.75	7518.8	5788.11	8408.43	7279.7	6435.7	6126.51	6091.71	9918.78	15506.7	13723.7	8585.94	7682.49	6367.37	13439.6	18526.3	16775.1	10777.7	18187.5	13529	11499.1	17711.3	13422	17465.6	12288.1	9178.76	12994.5	15568.1	18345.2	12766.3	13667.4	15919	15637.4	10819.4	17673	16098.9	15030.6	7658.47	12938	6960.18	14735.9	13330.6
	11965.9	10953.1	5511.75	4985.15	10880	6530.37	6557.08	4950.75	7508.15	5768.72	8381.29	7258.51	6417.57	6109.18	6073.96	9897.72	15464.3	13671.1	8557.71	7657.64	6349.27	13413	18484.9	16730.8	10746.4	18139.6	13484.5	11467.1	17676.6	13392.3	17418.1	12255.2	9151.24	12976.6	15532.8	18300.9	12733.1	13640.6	15880.8	15601.3	10791.6	17629.6	16063.7	14990.5	7636.36	12906.3	6943.6	14698.3	13290.6
	11925.9	10922.8	5496.07	4973	10846.5	6512.2	6536.8	4938.81	7497.54	5749.45	8354.3	7237.44	6399.55	6091.93	6056.31	9876.77	15422.1	13618.7	8529.63	7632.93	6331.27	13386.4	18443.7	16686.6	10715.2	18091.8	13440.2	11435.4	17642	13362.8	17370.7	12222.5	9123.85	12958.8	15497.6	18256.8	12700	13614	15842.7	15565.3	10763.9	17586.3	16028.6	14950.6	7614.35	12874.6	6927.08	14660.7	13250.8
	11886.1	10892.7	5480.48	4960.94	10813.3	6494.13	6516.64	4926.94	7486.95	5730.31	8327.45	7216.5	6381.63	6074.78	6038.75	9855.93	15380.1	13566.6	8501.71	7608.34	6313.38	13360	18402.7	16642.7	10684.2	18044.2	13396.1	11403.7	17607.5	13333.3	17323.6	12189.9	9096.58	12940.9	15462.4	18212.6	12667	13587.3	15804.8	15529.5	10736.2	17543.1	15993.6	14910.7	7592.45	12843	6910.6	14623.3	13211.2
	11846.4	10862.6	5464.98	4948.95	10780.1	6476.16	6496.6	4915.14	7476.39	5711.29	8300.75	7195.68	6363.81	6057.73	6021.28	9835.18	15338.3	13514.9	8473.95	7583.89	6295.59	13333.6	18361.8	16598.9	10653.3	17996.8	13352.3	11372.2	17573.2	13304	17276.6	12157.4	9069.43	12923.1	15427.4	18168.6	12634.2	13560.7	15767	15493.8	10708.7	17500.1	15958.6	14871	7570.65	12811.6	6894.19	14585.9	13171.6
	11806.9	10832.6	5449.59	4937.04	10747.2	6458.28	6476.67	4903.4	7465.87	5692.4	8274.2	7174.98	6346.09	6040.76	6003.91	9814.55	15296.7	13463.4	8446.33	7559.57	6277.91	13307.3	18321.1	16555.3	10622.6	17949.7	13308.6	11340.9	17538.9	13274.7	17229.8	12125.1	9042.41	12905.3	15392.4	18124.7	12601.4	13534.2	15729.3	15458.2	10681.3	17457.2	15923.8	14831.4	7548.95	12780.2	6877.83	14548.6	13132.2
	11767.6	10802.7	5434.29	4925.21	10714.4	6440.5	6456.86	4891.72	7455.37	5673.63	8247.78	7154.4	6328.47	6023.89	5986.63	9794.01	15255.3	13412.1	8418.87	7535.39	6260.33	13281	18280.6	16511.8	10592	17902.7	13265.1	11309.7	17504.8	13245.6	17183.2	12092.9	9015.52	12887.5	15357.6	18080.9	12568.7	13507.7	15691.8	15422.7	10653.9	17414.5	15889	14792	7527.36	12748.9	6861.53	14511.4	13093
	11728.4	10773	5419.09	4913.45	10681.8	6422.81	6437.16	4880.12	7444.9	5654.98	8221.51	7133.94	6310.95	6007.1	5969.45	9773.59	15214.1	13361.2	8391.56	7511.34	6242.85	13254.9	18240.3	16468.6	10561.6	17855.9	13221.8	11278.6	17470.8	13216.6	17136.7	12060.9	8988.74	12869.8	15322.8	18037.2	12536.1	13481.3	15654.4	15387.3	10626.7	17371.8	15854.2	14752.7	7505.87	12717.7	6845.28	14474.3	13053.8
	11689.4	10743.3	5403.98	4901.77	10649.4	6405.22	6417.58	4868.57	7434.46	5636.46	8195.38	7113.6	6293.52	5990.41	5952.36	9753.26	15173.1	13310.6	8364.41	7487.42	6225.48	13228.8	18200.1	16425.5	10531.3	17809.4	13178.7	11247.7	17436.9	13187.6	17090.4	12028.9	8962.09	12852	15288.1	17993.5	12503.6	13454.9	15617.1	15352.1	10599.5	17329.3	15819.6	14713.5	7484.48	12686.7	6829.08	14437.3	13014.8
	11650.5	10713.7	5388.98	4890.16	10617.1	6387.72	6398.1	4857.1	7424.06	5618.06	8169.39	7093.38	6276.2	5973.8	5935.35	9733.04	15132.2	13260.2	8337.4	7463.62	6208.21	13202.7	18160.1	16382.6	10501.2	17763	13135.8	11217	17403.1	13158.8	17044.3	11997.2	8935.56	12834.3	15253.4	17950	12471.2	13428.6	15579.9	15317	10572.4	17287	15785	14674.4	7463.19	12655.7	6812.94	14400.4	12976
	11611.8	10684.2	5374.06	4878.63	10585	6370.31	6378.75	4845.68	7413.68	5599.79	8143.55	7073.28	6258.97	5957.29	5918.44	9712.93	15091.6	13210.1	8310.55	7439.96	6191.04	13176.8	18120.3	16339.9	10471.3	17716.9	13093.1	11186.4	17369.4	13130.1	16998.3	11965.5	8909.15	12816.5	15218.9	17906.5	12438.9	13402.4	15542.9	15282	10545.5	17244.8	15750.5	14635.5	7442.01	12624.8	6796.86	14363.6	12937.2
	11573.2	10654.8	5359.25	4867.17	10553	6352.99	6359.5	4834.34	7403.33	5581.63	8117.84	7053.3	6241.84	5940.86	5901.63	9692.91	15051.1	13160.3	8283.84	7416.43	6173.97	13150.9	18080.7	16297.3	10441.4	17670.9	13050.6	11155.9	17335.9	13101.5	16952.6	11934	8882.86	12798.8	15184.4	17863.2	12406.7	13376.1	15506	15247.2	10518.6	17202.7	15716.1	14596.6	7420.93	12594.1	6780.83	14326.8	12898.7
	11534.8	10625.6	5344.52	4855.79	10521.3	6335.77	6340.37	4823.05	7393	5563.6	8092.28	7033.44	6224.81	5924.52	5884.9	9673	15010.9	13110.8	8257.28	7393.03	6157	13125.1	18041.2	16254.9	10411.7	17625.2	13008.2	11125.6	17302.4	13073	16907	11902.6	8856.69	12781.1	15150.1	17819.9	12374.5	13350	15469.2	15212.4	10491.8	17160.7	15681.8	14557.9	7399.94	12563.4	6764.86	14290.2	12860.2
	11496.6	10596.4	5329.9	4844.49	10489.6	6318.64	6321.34	4811.83	7382.71	5545.69	8066.86	7013.69	6207.88	5908.27	5868.26	9653.2	14970.8	13061.6	8230.88	7369.76	6140.13	13099.4	18001.9	16212.7	10382.2	17579.6	12966.1	11095.4	17269.1	13044.6	16861.6	11871.3	8830.64	12763.4	15115.8	17776.7	12342.5	13323.9	15432.6	15177.8	10465.1	17118.9	15647.5	14519.4	7379.06	12532.8	6748.94	14253.6	12821.9
	11458.5	10567.3	5315.36	4833.26	10458.2	6301.61	6302.43	4800.68	7372.45	5527.89	8041.58	6994.06	6191.05	5892.11	5851.71	9633.49	14930.9	13012.6	8204.62	7346.62	6123.35	13073.7	17962.8	16170.7	10352.8	17534.3	12924.2	11065.3	17235.9	13016.2	16816.3	11840.2	8804.71	12745.8	15081.5	17733.7	12310.6	13297.8	15396.1	15143.3	10438.5	17077.2	15613.3	14480.9	7358.28	12502.3	6733.08	14217.2	12783.7
	11420.6	10538.3	5300.92	4822.1	10426.9	6284.66	6283.63	4789.58	7362.21	5510.22	8016.43	6974.55	6174.31	5876.04	5835.25	9613.89	14891.3	12963.9	8178.5	7323.6	6106.68	13048.1	17923.8	16128.9	10323.6	17489.1	12882.4	11035.4	17202.8	12988	16771.2	11809.2	8778.9	12728.1	15047.4	17690.7	12278.7	13271.8	15359.7	15108.9	10412	17035.6	15579.2	14442.6	7337.6	12471.9	6717.27	14180.8	12745.6
	11382.9	10509.4	5286.58	4811.02	10395.8	6267.81	6264.94	4778.56	7352.01	5492.67	7991.43	6955.16	6157.67	5860.05	5818.88	9594.4	14851.8	12915.5	8152.54	7300.72	6090.11	13022.6	17885	16087.2	10294.5	17444.2	12840.9	11005.7	17169.8	12959.9	16726.3	11778.4	8753.21	12710.4	15013.4	17647.8	12247	13245.8	15323.4	15074.7	10385.6	16994.2	15545.1	14404.4	7317.02	12441.7	6701.52	14144.5	12707.7
	11345.3	10480.6	5272.33	4800.01	10364.8	6251.05	6246.36	4767.59	7341.83	5475.23	7966.56	6935.88	6141.12	5844.16	5802.6	9575	14812.5	12867.3	8126.72	7277.96	6073.63	12997.2	17846.4	16045.7	10265.5	17399.4	12799.5	10976.1	17136.9	12931.9	16681.5	11747.6	8727.64	12692.8	14979.4	17605	12215.3	13219.9	15287.3	15040.5	10359.3	16952.9	15511.1	14366.4	7296.54	12411.5	6685.82	14108.3	12669.8
	11307.8	10451.9	5258.17	4789.07	10334	6234.38	6227.89	4756.69	7331.68	5457.91	7941.83	6916.72	6124.67	5828.34	5786.41	9555.71	14773.4	12819.5	8101.04	7255.32	6057.25	12971.8	17808	16004.3	10236.7	17354.8	12758.3	10946.6	17104.1	12904.1	16637	11717	8702.19	12675.2	14945.5	17562.3	12183.8	13194	15251.3	15006.5	10333	16911.7	15477.2	14328.4	7276.16	12381.4	6670.18	14072.2	12632.2
	11270.5	10423.3	5244.1	4778.21	10303.3	6217.8	6209.53	4745.85	7321.56	5440.71	7917.24	6897.67	6108.32	5812.62	5770.31	9536.51	14734.4	12771.9	8075.52	7232.82	6040.97	12946.5	17769.7	15963.2	10208	17310.5	12717.4	10917.3	17071.4	12876.3	16592.6	11686.5	8676.85	12657.6	14911.7	17519.6	12152.3	13168.2	15215.4	14972.6	10306.9	16870.7	15443.4	14290.6	7255.87	12351.4	6654.59	14036.2	12594.6
	11233.4	10394.8	5230.13	4767.42	10272.9	6201.32	6191.28	4735.07	7311.47	5423.62	7892.79	6878.74	6092.06	5796.98	5754.29	9517.42	14695.7	12724.5	8050.13	7210.44	6024.78	12921.2	17731.6	15922.2	10179.5	17266.3	12676.6	10888.1	17038.9	12848.6	16548.3	11656.2	8651.63	12640	14878	17477.1	12120.9	13142.5	15179.6	14938.8	10280.8	16829.8	15409.7	14252.9	7235.69	12321.5	6639.06	14000.3	12557.2
	11196.4	10366.4	5216.25	4756.7	10242.5	6184.92	6173.14	4724.36	7301.41	5406.65	7868.48	6859.92	6075.9	5781.43	5738.36	9498.43	14657.1	12677.5	8024.89	7188.18	6008.69	12896.1	17693.6	15881.4	10151.1	17222.3	12636	10859	17006.4	12821	16504.2	11626	8626.53	12622.4	14844.3	17434.7	12089.7	13116.7	15144	14905.1	10254.9	16789	15376	14215.3	7215.6	12291.7	6623.58	13964.4	12519.9
	11159.6	10338.1	5202.46	4746.05	10212.4	6168.61	6155.11	4713.7	7291.38	5389.8	7844.3	6841.22	6059.83	5765.96	5722.52	9479.55	14618.8	12630.7	7999.79	7166.05	5992.7	12871	17655.9	15840.7	10122.9	17178.6	12595.6	10830.1	16974.1	12793.5	16460.3	11595.9	8601.54	12604.8	14810.7	17392.3	12058.5	13091.1	15108.4	14871.6	10229	16748.3	15342.4	14177.9	7195.61	12262	6608.16	13928.7	12482.8
	11122.9	10309.9	5188.76	4735.48	10182.4	6152.4	6137.18	4703.11	7281.37	5373.06	7820.26	6822.63	6043.86	5750.58	5706.76	9460.76	14580.6	12584.1	7974.84	7144.05	5976.79	12846	17618.3	15800.2	10094.8	17135	12555.3	10801.3	16941.8	12766.1	16416.6	11565.9	8576.67	12587.3	14777.3	17350.1	12027.4	13065.5	15073.1	14838.2	10203.2	16707.8	15308.8	14140.6	7175.72	12232.4	6592.79	13893	12445.8
	11086.4	10281.8	5175.15	4724.98	10152.5	6136.27	6119.36	4692.58	7271.39	5356.44	7796.35	6804.15	6027.98	5735.28	5691.09	9442.08	14542.6	12537.9	7950.03	7122.17	5960.99	12821	17580.8	15759.9	10066.9	17091.6	12515.3	10772.7	16909.7	12738.8	16373	11536.1	8551.92	12569.7	14743.9	17307.9	11996.3	13039.9	15037.8	14804.8	10177.5	16667.4	15275.4	14103.4	7155.93	12202.9	6577.48	13857.5	12408.9
	11050	10253.8	5161.64	4714.55	10122.8	6120.23	6101.65	4682.11	7261.45	5339.93	7772.58	6785.79	6012.2	5720.07	5675.5	9423.49	14504.8	12491.9	7925.36	7100.41	5945.27	12796.2	17543.6	15719.8	10039	17048.4	12475.4	10744.2	16877.7	12711.6	16329.6	11506.4	8527.28	12552.2	14710.5	17265.8	11965.4	13014.4	15002.6	14771.7	10151.9	16627.1	15242	14066.3	7136.23	12173.5	6562.22	13822	12372.1
	11013.8	10225.8	5148.21	4704.19	10093.3	6104.28	6084.05	4671.71	7251.52	5323.53	7748.94	6767.54	5996.51	5704.94	5660	9405.01	14467.2	12446.1	7900.83	7078.77	5929.65	12771.4	17506.4	15679.8	10011.4	17005.4	12435.8	10715.9	16845.8	12684.6	16286.3	11476.8	8502.75	12534.7	14677.3	17223.8	11934.6	12988.9	14967.6	14738.6	10126.4	16587	15208.7	14029.3	7116.63	12144.2	6547.02	13786.6	12335.5
	10977.8	10198	5134.88	4693.9	10063.9	6088.42	6066.55	4661.36	7241.63	5307.25	7725.44	6749.41	5980.91	5689.89	5644.58	9386.63	14429.7	12400.7	7876.44	7057.26	5914.13	12746.6	17469.5	15640	9983.85	16962.6	12396.3	10687.6	16814	12657.6	16243.2	11447.3	8478.34	12517.2	14644.1	17181.9	11903.9	12963.5	14932.7	14705.6	10101	16547	15175.5	13992.5	7097.13	12115	6531.87	13751.3	12299
	10941.9	10170.3	5121.63	4683.68	10034.7	6072.65	6049.16	4651.08	7231.77	5291.07	7702.07	6731.38	5965.41	5674.93	5629.25	9368.34	14392.5	12355.5	7852.19	7035.87	5898.69	12722	17432.7	15600.3	9956.45	16919.9	12357	10659.6	16782.3	12630.7	16200.3	11418	8454.04	12499.7	14611	17140.1	11873.2	12938.2	14898	14672.8	10075.7	16507.1	15142.3	13955.8	7077.72	12085.9	6516.78	13716.1	12262.6
	10906.1	10142.6	5108.48	4673.53	10005.7	6056.96	6031.87	4640.85	7221.93	5275.01	7678.84	6713.47	5950	5660.06	5614	9350.16	14355.4	12310.5	7828.08	7014.61	5883.35	12697.4	17396.1	15560.8	9929.2	16877.5	12317.9	10631.6	16750.7	12603.9	16157.5	11388.8	8429.86	12482.2	14578	17098.4	11842.7	12912.8	14863.3	14640	10050.4	16467.3	15109.2	13919.2	7058.4	12056.9	6501.74	13681	12226.3
	10870.5	10115.1	5095.41	4663.46	9976.77	6041.37	6014.69	4630.69	7212.12	5259.07	7655.74	6695.67	5934.68	5645.26	5598.84	9332.08	14318.5	12265.8	7804.11	6993.46	5868.1	12672.8	17359.7	15521.5	9902.09	16835.2	12279	10603.8	16719.2	12577.3	16114.9	11359.7	8405.79	12464.7	14545.1	17056.8	11812.2	12887.6	14828.8	14607.4	10025.3	16427.7	15076.2	13882.7	7039.19	12027.9	6486.75	13646	12190.2
	10835.1	10087.6	5082.44	4653.45	9948.03	6025.86	5997.61	4620.59	7202.34	5243.23	7632.77	6677.98	5919.46	5630.55	5583.76	9314.1	14281.8	12221.4	7780.28	6972.44	5852.94	12648.4	17323.4	15482.4	9875.11	16793.2	12240.2	10576.1	16687.8	12550.7	16072.5	11330.7	8381.83	12447.3	14512.3	17015.3	11781.8	12862.4	14794.4	14574.9	10000.2	16388.2	15043.2	13846.3	7020.06	11999.1	6471.82	13611	12154.2
	10799.8	10060.2	5069.55	4643.51	9919.44	6010.44	5980.64	4610.55	7192.59	5227.5	7609.94	6660.41	5904.33	5615.92	5568.76	9296.21	14245.2	12177.2	7756.58	6951.53	5837.87	12624	17287.3	15443.4	9848.28	16751.3	12201.7	10548.6	16656.5	12524.2	16030.2	11301.9	8357.98	12429.8	14479.5	16973.8	11751.5	12837.2	14760.1	14542.5	9975.26	16348.8	15010.4	13810.1	7001.04	11970.4	6456.94	13576.2	12118.3
	10764.6	10033	5056.75	4633.64	9891	5995.11	5963.77	4600.56	7182.87	5211.89	7587.24	6642.94	5889.29	5601.37	5553.85	9278.43	14208.9	12133.2	7733.02	6930.75	5822.89	12599.7	17251.3	15404.6	9821.58	16709.6	12163.3	10521.2	16625.3	12497.8	15988.1	11273.1	8334.25	12412.4	14446.8	16932.5	11721.3	12812.1	14725.9	14510.3	9950.38	16309.5	14977.6	13774	6982.1	11941.8	6442.12	13541.4	12082.6
	10729.6	10005.8	5044.04	4623.85	9862.72	5979.86	5947.01	4590.64	7173.17	5196.38	7564.66	6625.58	5874.34	5586.91	5539.01	9260.74	14172.7	12089.6	7709.6	6910.09	5808	12575.4	17215.5	15365.9	9795.02	16668.1	12125.1	10494	16594.2	12471.5	15946.1	11244.5	8310.62	12394.9	14414.2	16891.2	11691.2	12787	14691.8	14478.1	9925.59	16270.4	14944.9	13738	6963.26	11913.2	6427.35	13506.7	12046.9
	10694.8	9978.72	5031.42	4614.12	9834.6	5964.7	5930.35	4580.78	7163.5	5180.98	7542.22	6608.33	5859.48	5572.52	5524.26	9243.16	14136.7	12046.1	7686.32	6889.54	5793.2	12551.3	17179.9	15327.4	9768.59	16626.8	12087.1	10466.8	16563.3	12445.4	15904.3	11216.1	8287.11	12377.5	14381.7	16850	11661.2	12762	14657.9	14446.1	9900.88	16231.4	14912.2	13702.1	6944.52	11884.8	6412.64	13472.1	12011.5
	10660.1	9951.73	5018.88	4604.45	9806.62	5949.63	5913.79	4570.97	7153.86	5165.69	7519.92	6591.19	5844.71	5558.22	5509.59	9225.67	14100.9	12003	7663.17	6869.12	5778.48	12527.2	17144.4	15289.1	9742.3	16585.7	12049.3	10439.8	16532.4	12419.3	15862.7	11187.7	8263.71	12360.1	14349.2	16808.9	11631.3	12737	14624.1	14414.2	9876.27	16192.5	14879.6	13666.3	6925.87	11856.4	6397.98	13437.6	11976.1
	10625.5	9924.84	5006.44	4594.86	9778.8	5934.64	5897.34	4561.23	7144.24	5150.51	7497.74	6574.16	5830.04	5544	5495	9208.28	14065.3	11960	7640.15	6848.81	5763.86	12503.1	17109.1	15250.9	9716.15	16544.8	12011.7	10413	16501.6	12393.3	15821.2	11159.5	8240.42	12342.7	14316.8	16767.9	11601.4	12712.1	14590.4	14382.4	9851.74	16153.8	14847.1	13630.7	6907.31	11828.2	6383.37	13403.2	11940.8
	10591.2	9898.03	4994.08	4585.34	9751.14	5919.74	5880.99	4551.54	7134.66	5135.43	7475.69	6557.24	5815.46	5529.85	5480.49	9190.99	14029.8	11917.4	7617.27	6828.63	5749.32	12479.2	17074	15212.9	9690.13	16504.1	11974.2	10386.3	16470.9	12367.4	15779.8	11131.4	8217.23	12325.3	14284.6	16727	11571.7	12687.2	14556.8	14350.7	9827.3	16115.1	14814.7	13595.2	6888.84	11800	6368.82	13368.9	11905.7
	10556.9	9871.32	4981.8	4575.88	9723.62	5904.92	5864.74	4541.91	7125.1	5120.47	7453.77	6540.43	5800.96	5515.79	5466.06	9173.8	13994.5	11874.9	7594.53	6808.56	5734.87	12455.3	17039	15175.1	9664.25	16463.5	11936.9	10359.7	16440.4	12341.6	15738.7	11103.4	8194.16	12308	14252.3	16686.2	11542	12662.4	14523.4	14319.1	9802.95	16076.6	14782.3	13559.8	6870.47	11771.9	6354.33	13334.7	11870.7
	10522.8	9844.7	4969.61	4566.49	9696.26	5890.19	5848.59	4532.34	7115.57	5105.61	7431.98	6523.73	5786.56	5501.81	5451.71	9156.71	13959.4	11832.8	7571.91	6788.6	5720.51	12431.4	17004.2	15137.4	9638.5	16423.1	11899.8	10333.2	16409.9	12316	15697.6	11075.5	8171.2	12290.6	14220.2	16645.4	11512.5	12637.7	14490.1	14287.6	9778.69	16038.2	14750	13524.5	6852.19	11744	6339.88	13300.5	11835.9
	10488.9	9818.18	4957.51	4557.17	9669.04	5875.55	5832.54	4522.83	7106.06	5090.85	7410.32	6507.13	5772.24	5487.91	5437.44	9139.71	13924.5	11790.8	7549.43	6768.76	5706.23	12407.7	16969.5	15099.9	9612.89	16382.9	11862.9	10306.9	16379.5	12290.4	15656.8	11047.8	8148.34	12273.2	14188.1	16604.8	11483	12612.9	14456.9	14256.2	9754.51	16000	14717.8	13489.3	6834	11716.1	6325.49	13266.5	11801.1
	10455.1	9791.74	4945.5	4547.92	9641.98	5860.99	5816.6	4513.38	7096.58	5076.2	7388.79	6490.64	5758.02	5474.08	5423.25	9122.81	13889.7	11749.1	7527.09	6749.04	5692.04	12384	16935	15062.5	9587.41	16342.9	11826.1	10280.7	16349.2	12264.9	15616.1	11020.1	8125.59	12255.9	14156.2	16564.2	11453.6	12588.3	14423.8	14225	9730.43	15961.8	14685.7	13454.2	6815.9	11688.3	6311.16	13232.5	11766.5
	10421.4	9765.4	4933.57	4538.73	9615.07	5846.51	5800.75	4503.98	7087.14	5061.65	7367.39	6474.25	5743.88	5460.34	5409.14	9106.01	13855.2	11707.7	7504.87	6729.44	5677.94	12360.4	16900.6	15025.3	9562.06	16303.1	11789.6	10254.7	16319.1	12239.5	15575.5	10992.6	8102.95	12238.6	14124.3	16523.8	11424.3	12563.6	14390.8	14193.9	9706.42	15923.8	14653.6	13419.3	6797.89	11660.6	6296.88	13198.6	11732
	10387.9	9739.15	4921.72	4529.61	9588.3	5832.12	5785	4494.65	7077.71	5047.21	7346.11	6457.97	5729.83	5446.67	5395.11	9089.3	13820.7	11666.5	7482.79	6709.95	5663.92	12336.8	16866.5	14988.2	9536.85	16263.4	11753.2	10228.7	16289	12214.2	15535.1	10965.2	8080.42	12221.2	14092.5	16483.4	11395	12539.1	14357.9	14162.8	9682.51	15885.9	14621.6	13384.5	6779.98	11633	6282.65	13164.8	11697.6
	10354.5	9712.99	4909.96	4520.55	9561.69	5817.81	5769.36	4485.37	7068.32	5032.87	7324.96	6441.79	5715.87	5433.08	5381.16	9072.69	13786.5	11625.5	7460.83	6690.57	5649.98	12313.3	16832.4	14951.4	9511.76	16224	11716.9	10202.9	16259	12189	15494.9	10937.9	8058	12203.9	14060.7	16443.1	11365.9	12514.5	14325.2	14131.9	9658.69	15848.2	14589.7	13349.8	6762.15	11605.5	6268.48	13131.1	11663.4
	10321.3	9686.93	4898.28	4511.56	9535.22	5803.58	5753.81	4476.14	7058.95	5018.63	7303.94	6425.72	5702	5419.57	5367.29	9056.18	13752.4	11584.8	7439.01	6671.31	5636.13	12289.9	16798.6	14914.6	9486.81	16184.7	11680.9	10177.3	16229.2	12163.9	15454.8	10910.8	8035.68	12186.6	14029.1	16402.9	11336.9	12490.1	14292.5	14101.1	9634.95	15810.5	14557.9	13315.2	6744.41	11578.1	6254.36	13097.5	11629.2
	10288.2	9660.95	4886.69	4502.64	9508.9	5789.44	5738.36	4466.98	7049.61	5004.5	7283.04	6409.75	5688.21	5406.14	5353.49	9039.76	13718.5	11544.3	7417.31	6652.16	5622.36	12266.6	16764.8	14878	9461.99	16145.6	11645	10151.7	16199.4	12138.9	15414.9	10883.7	8013.47	12169.3	13997.5	16362.8	11307.9	12465.6	14260	14070.5	9611.3	15773	14526.1	13280.7	6726.76	11550.8	6240.29	13063.9	11595.2
	10255.3	9635.07	4875.18	4493.78	9482.72	5775.38	5723.01	4457.87	7040.3	4990.46	7262.27	6393.89	5674.51	5392.78	5339.77	9023.44	13684.8	11504.1	7395.74	6633.12	5608.68	12243.3	16731.3	14841.6	9437.29	16106.6	11609.3	10126.3	16169.7	12114	15375.1	10856.8	7991.36	12152	13966	16322.8	11279	12441.3	14227.6	14039.9	9587.73	15735.6	14494.4	13246.4	6709.21	11523.5	6226.28	13030.5	11561.3
	10222.5	9609.28	4863.76	4484.98	9456.7	5761.41	5707.75	4448.82	7031.01	4976.53	7241.63	6378.13	5660.9	5379.5	5326.13	9007.21	13651.3	11464.1	7374.31	6614.19	5595.08	12220.1	16697.9	14805.4	9412.73	16067.9	11573.8	10101	16140.1	12089.2	15335.5	10829.9	7969.36	12134.8	13934.6	16282.9	11250.2	12416.9	14195.4	14009.4	9564.26	15698.3	14462.7	13212.1	6691.74	11496.4	6212.33	12997.1	11527.6
	10189.9	9583.58	4852.41	4476.26	9430.81	5747.51	5692.59	4439.82	7021.75	4962.7	7221.11	6362.47	5647.37	5366.29	5312.56	8991.08	13617.9	11424.3	7353	6595.38	5581.56	12196.9	16664.6	14769.3	9388.3	16029.3	11538.5	10075.9	16110.6	12064.5	15296	10803.2	7947.46	12117.5	13903.2	16243	11221.5	12392.7	14163.2	13979.1	9540.86	15661.1	14431.2	13178	6674.35	11469.4	6198.42	12963.9	11493.9
	10157.4	9557.98	4841.15	4467.59	9405.08	5733.7	5677.53	4430.88	7012.52	4948.96	7200.71	6346.92	5633.93	5353.17	5299.08	8975.04	13584.7	11384.7	7331.81	6576.68	5568.12	12173.9	16631.5	14733.3	9364	15990.9	11503.3	10050.9	16081.2	12039.9	15256.6	10776.7	7925.67	12100.3	13872	16203.3	11192.9	12368.4	14131.1	13948.8	9517.56	15624.1	14399.7	13144	6657.06	11442.4	6184.57	12930.7	11460.4
	10125	9532.46	4829.98	4458.99	9379.49	5719.97	5662.57	4421.99	7003.31	4935.33	7180.44	6331.46	5620.58	5340.11	5285.67	8959.09	13551.6	11345.4	7310.76	6558.09	5554.76	12150.9	16598.6	14697.5	9339.82	15952.7	11468.3	10026	16051.9	12015.4	15217.5	10750.2	7903.99	12083	13840.8	16163.7	11164.4	12344.3	14099.2	13918.7	9494.34	15587.2	14368.3	13110.1	6639.86	11415.6	6170.78	12897.6	11427
	10092.8	9507.04	4818.88	4450.45	9354.04	5706.33	5647.7	4413.17	6994.13	4921.79	7160.29	6316.11	5607.31	5327.13	5272.33	8943.24	13518.7	11306.4	7289.83	6539.6	5541.49	12127.9	16565.8	14661.9	9315.77	15914.6	11433.5	10001.2	16022.7	11991	15178.4	10723.8	7882.41	12065.8	13809.7	16124.1	11136	12320.2	14067.4	13888.7	9471.21	15550.4	14336.9	13076.3	6622.74	11388.8	6157.04	12864.6	11393.8
	10060.8	9481.71	4807.86	4441.98	9328.73	5692.76	5632.93	4404.39	6984.98	4908.35	7140.27	6300.85	5594.12	5314.23	5259.07	8927.48	13486	11267.5	7269.03	6521.23	5528.29	12105.1	16533.2	14626.4	9291.85	15876.8	11398.8	9976.56	15993.6	11966.7	15139.6	10697.5	7860.93	12048.6	13778.7	16084.6	11107.6	12296.1	14035.7	13858.7	9448.17	15513.7	14305.7	13042.7	6605.71	11362.1	6143.35	12831.7	11360.6
	10028.9	9456.47	4796.93	4433.57	9303.57	5679.27	5618.25	4395.67	6975.85	4895.01	7120.37	6285.7	5581.02	5301.4	5245.89	8911.82	13453.5	11228.9	7248.35	6502.97	5515.18	12082.3	16500.7	14591.1	9268.06	15839.1	11364.3	9952.05	15964.6	11942.5	15100.8	10671.4	7839.55	12031.4	13747.7	16045.2	11079.3	12272.1	14004.1	13828.9	9425.21	15477.2	14274.5	13009.1	6588.76	11335.5	6129.72	12798.8	11327.6
	9997.09	9431.32	4786.08	4425.22	9278.55	5665.87	5603.67	4387.01	6966.76	4881.77	7100.59	6270.65	5568	5288.65	5232.78	8896.24	13421.1	11190.5	7227.79	6484.81	5502.14	12059.5	16468.4	14555.9	9244.39	15801.5	11330	9927.66	15935.7	11918.3	15062.3	10645.4	7818.28	12014.2	13716.9	16006	11051.2	12248.1	13972.6	13799.2	9402.33	15440.7	14243.3	12975.7	6571.9	11309	6116.13	12766.1	11294.7
	9965.45	9406.27	4775.31	4416.94	9253.68	5652.55	5589.19	4378.4	6957.68	4868.62	7080.93	6255.69	5555.07	5275.96	5219.75	8880.76	13388.8	11152.4	7207.36	6466.77	5489.19	12036.9	16436.2	14520.9	9220.85	15764.2	11295.8	9903.39	15906.9	11894.3	15023.8	10619.5	7797.11	11997	13686.1	15966.8	11023.1	12224.2	13941.2	13769.6	9379.55	15404.4	14212.3	12942.4	6555.13	11282.6	6102.61	12733.5	11261.9
	9933.96	9381.3	4764.61	4408.71	9228.94	5639.3	5574.79	4369.85	6948.64	4855.57	7061.4	6240.84	5542.22	5263.36	5206.79	8865.38	13356.8	11114.4	7187.06	6448.83	5476.31	12014.3	16404.2	14486	9197.43	15727	11261.8	9879.25	15878.2	11870.4	14985.6	10593.6	7776.04	11979.8	13655.4	15927.7	10995.1	12200.3	13910	13740.2	9356.85	15368.2	14181.3	12909.2	6538.44	11256.3	6089.14	12700.9	11229.2
	9902.61	9356.43	4754	4400.55	9204.35	5626.14	5560.49	4361.35	6939.62	4842.61	7041.98	6226.08	5529.46	5250.82	5193.91	8850.08	13324.9	11076.7	7166.87	6431	5463.51	11991.8	16372.3	14451.3	9174.14	15690	11228	9855.24	15849.5	11846.6	14947.4	10567.9	7755.08	11962.6	13624.8	15888.7	10967.1	12176.5	13878.9	13710.8	9334.23	15332.1	14150.4	12876.1	6521.84	11230.1	6075.72	12668.4	11196.7
	9871.4	9331.65	4743.47	4392.46	9179.89	5613.06	5546.29	4352.91	6930.63	4829.75	7022.69	6211.42	5516.77	5238.36	5181.1	8834.88	13293.2	11039.2	7146.81	6413.27	5450.79	11969.3	16340.6	14416.7	9150.97	15653.2	11194.4	9831.35	15821	11822.8	14909.4	10542.3	7734.21	11945.5	13594.2	15849.7	10939.3	12152.7	13847.8	13681.5	9311.7	15296.2	14119.6	12843.1	6505.33	11204	6062.35	12636	11164.3
	9840.32	9306.96	4733.02	4384.42	9155.58	5600.05	5532.17	4344.52	6921.66	4816.99	7003.52	6196.86	5504.17	5225.97	5168.36	8819.77	13261.6	11002	7126.88	6395.65	5438.15	11946.9	16309.1	14382.3	9127.93	15616.5	11160.9	9807.58	15792.6	11799.2	14871.6	10516.9	7713.45	11928.3	13563.8	15810.9	10911.6	12129	13816.9	13652.4	9289.26	15260.4	14088.8	12810.2	6488.89	11177.9	6049.04	12603.7	11132
	9809.4	9282.36	4722.64	4376.44	9131.4	5587.13	5518.15	4336.18	6912.72	4804.31	6984.47	6182.39	5491.65	5213.65	5155.7	8804.75	13230.2	10965	7107.06	6378.14	5425.58	11924.6	16277.6	14348	9105.01	15580	11127.6	9783.93	15764.2	11775.6	14833.9	10491.5	7692.79	11911.2	13533.4	15772.2	10883.9	12105.4	13786.1	13623.3	9266.9	15224.6	14058.1	12777.5	6472.55	11152	6035.78	12571.5	11099.8
	9778.6	9257.85	4712.35	4368.53	9107.37	5574.28	5504.23	4327.9	6903.81	4791.73	6965.53	6168.02	5479.21	5201.41	5143.11	8789.82	13198.9	10928.1	7087.36	6360.73	5413.1	11902.3	16246.4	14313.9	9082.21	15543.7	11094.4	9760.41	15735.9	11752.2	14796.4	10466.2	7672.23	11894.1	13503.1	15733.5	10856.3	12081.8	13755.4	13594.4	9244.62	15189	14027.5	12744.8	6456.28	11126.1	6022.57	12539.4	11067.7
	9747.95	9233.43	4702.13	4360.68	9083.47	5561.51	5490.39	4319.67	6894.93	4779.25	6946.72	6153.75	5466.86	5189.23	5130.6	8774.98	13167.8	10891.6	7067.79	6343.43	5400.68	11880.1	16215.3	14280	9059.53	15507.5	11061.4	9737.01	15707.8	11728.8	14759	10441.1	7651.77	11876.9	13472.9	15695	10828.8	12058.2	13724.8	13565.5	9222.43	15153.6	13997	12712.3	6440.1	11100.3	6009.42	12507.4	11035.8
	9717.44	9209.1	4691.99	4352.88	9059.71	5548.83	5476.64	4311.5	6886.07	4766.85	6928.03	6139.57	5454.58	5177.13	5118.16	8760.23	13136.9	10855.2	7048.34	6326.23	5388.35	11858	16184.3	14246.2	9036.98	15471.5	11028.6	9713.73	15679.7	11705.6	14721.7	10416	7631.4	11859.8	13442.7	15656.5	10801.4	12034.7	13694.4	13536.8	9200.33	15118.2	13966.5	12679.9	6424.01	11074.7	5996.32	12475.5	11004
	9687.07	9184.86	4681.93	4345.15	9036.09	5536.22	5462.99	4303.37	6877.23	4754.55	6909.45	6125.49	5442.39	5165.1	5105.79	8745.57	13106.1	10819	7029	6309.13	5376.09	11836	16153.5	14212.5	9014.55	15435.7	10996	9690.58	15651.7	11682.4	14684.6	10391.1	7611.14	11842.7	13412.7	15618.2	10774.1	12011.2	13664	13508.2	9178.31	15083	13936.1	12647.6	6407.99	11049.1	5983.28	12443.6	10972.3
	9656.84	9160.72	4671.95	4337.48	9012.6	5523.68	5449.43	4295.3	6868.43	4742.33	6891	6111.5	5430.28	5153.13	5093.49	8731	13075.5	10783.1	7009.79	6292.14	5363.9	11814	16122.8	14179	8992.24	15400	10963.5	9667.54	15623.8	11659.3	14647.6	10366.2	7590.98	11825.7	13382.7	15579.9	10746.9	11987.8	13633.8	13479.6	9156.37	15047.8	13905.8	12615.4	6392.06	11023.6	5970.29	12411.8	10940.7
	9626.74	9136.66	4662.05	4329.87	8989.26	5511.23	5435.95	4287.29	6859.65	4730.21	6872.66	6097.61	5418.25	5141.24	5081.27	8716.52	13045.1	10747.4	6990.69	6275.25	5351.79	11792.1	16092.3	14145.6	8970.05	15364.5	10931.1	9644.63	15596	11636.3	14610.8	10341.5	7570.91	11808.6	13352.8	15541.7	10719.7	11964.5	13603.6	13451.2	9134.52	15012.8	13875.5	12583.3	6376.21	10998.1	5957.35	12380.2	10909.2
	9596.78	9112.7	4652.22	4322.32	8966.04	5498.85	5422.57	4279.33	6850.89	4718.18	6854.43	6083.81	5406.29	5129.42	5069.11	8702.13	13014.8	10711.9	6971.71	6258.46	5339.75	11770.2	16061.9	14112.4	8947.98	15329.2	10899	9621.83	15568.3	11613.5	14574.1	10316.8	7550.95	11791.5	13323	15503.6	10692.6	11941.2	13573.6	13422.9	9112.75	14977.9	13845.4	12551.4	6360.44	10972.8	5944.47	12348.6	10877.9
	9566.96	9088.82	4642.47	4314.82	8942.96	5486.55	5409.28	4271.41	6842.16	4706.24	6836.33	6070.11	5394.42	5117.67	5057.03	8687.83	12984.6	10676.6	6952.85	6241.78	5327.79	11748.4	16031.7	14079.3	8926.03	15294	10866.9	9599.15	15540.7	11590.7	14537.6	10292.3	7531.08	11774.5	13293.3	15465.6	10665.6	11917.9	13543.7	13394.7	9091.07	14943.2	13815.3	12519.5	6344.76	10947.6	5931.63	12317.1	10846.6
	9537.27	9065.04	4632.79	4307.39	8920.02	5474.33	5396.07	4263.56	6833.46	4694.39	6818.34	6056.49	5382.63	5105.99	5045.02	8673.62	12954.6	10641.5	6934.11	6225.2	5315.9	11726.7	16001.6	14046.4	8904.2	15259	10835.1	9576.6	15513.2	11568	14501.2	10267.9	7511.31	11757.4	13263.6	15427.7	10638.7	11894.7	13513.9	13366.6	9069.47	14908.5	13785.2	12487.8	6329.15	10922.4	5918.86	12285.7	10815.5
	9507.73	9041.34	4623.19	4300.01	8897.21	5462.19	5382.96	4255.75	6824.79	4682.62	6800.47	6042.97	5370.91	5094.37	5033.09	8659.49	12924.8	10606.7	6915.48	6208.71	5304.09	11705.1	15971.7	14013.6	8882.48	15224.2	10803.4	9554.16	15485.7	11545.4	14465	10243.6	7491.63	11740.4	13234	15389.9	10611.9	11871.6	13484.2	13338.6	9047.95	14874	13755.3	12456.2	6313.63	10897.4	5906.13	12254.4	10784.5
	9478.31	9017.74	4613.67	4292.7	8874.54	5450.12	5369.93	4247.99	6816.14	4670.95	6782.72	6029.54	5359.28	5082.83	5021.22	8645.46	12895.1	10572	6896.97	6192.33	5292.35	11683.5	15941.9	13981	8860.89	15189.5	10771.9	9531.84	15458.4	11522.9	14428.9	10219.4	7472.06	11723.3	13204.5	15352.2	10585.2	11848.5	13454.6	13310.7	9026.52	14839.5	13725.4	12424.6	6298.19	10872.4	5893.46	12223.1	10753.7
	9449.04	8994.22	4604.22	4285.44	8852	5438.13	5357	4240.29	6807.51	4659.36	6765.08	6016.21	5347.72	5071.35	5009.42	8631.51	12865.6	10537.6	6878.58	6176.05	5280.68	11662	15912.3	13948.5	8839.41	15155	10740.5	9509.64	15431.1	11500.5	14392.9	10195.2	7452.58	11706.3	13175.1	15314.6	10558.5	11825.5	13425.1	13282.9	9005.18	14805.2	13695.6	12393.2	6282.82	10847.5	5880.84	12192	10722.9
	9419.9	8970.8	4594.85	4278.24	8829.59	5426.21	5344.15	4232.64	6798.91	4647.86	6747.55	6002.96	5336.24	5059.94	4997.69	8617.65	12836.2	10503.3	6860.3	6159.87	5269.08	11640.5	15882.8	13916.2	8818.06	15120.7	10709.3	9487.55	15403.9	11478.2	14357.1	10171.2	7433.2	11689.3	13145.8	15277.1	10532	11802.5	13395.7	13255.3	8983.91	14771	13665.8	12361.9	6267.54	10822.7	5868.28	12161	10692.3
	9390.89	8947.47	4585.55	4271.1	8807.31	5414.37	5331.38	4225.04	6790.34	4636.45	6730.14	5989.81	5324.84	5048.6	4986.04	8603.88	12807	10469.3	6842.13	6143.79	5257.56	11619.2	15853.4	13884	8796.82	15086.5	10678.2	9465.59	15376.8	11455.9	14321.4	10147.3	7413.91	11672.3	13116.6	15239.6	10505.5	11779.6	13366.4	13227.7	8962.73	14737	13636.1	12330.8	6252.34	10798	5855.76	12130	10661.7
	9362.02	8924.22	4576.33	4264.02	8785.17	5402.61	5318.71	4217.49	6781.8	4625.12	6712.85	5976.75	5313.51	5037.33	4974.45	8590.19	12777.9	10435.5	6824.09	6127.8	5246.1	11597.9	15824.2	13851.9	8775.69	15052.5	10647.3	9443.74	15349.8	11433.8	14285.8	10123.5	7394.72	11655.3	13087.4	15202.3	10479.1	11756.7	13337.3	13200.2	8941.63	14703	13606.6	12299.7	6237.22	10773.3	5843.3	12099.1	10631.3
	9333.28	8901.06	4567.18	4256.99	8763.16	5390.92	5306.12	4210	6773.28	4613.88	6695.67	5963.78	5302.27	5026.12	4962.93	8576.6	12749	10401.9	6806.15	6111.92	5234.72	11576.6	15795.1	13820	8754.68	15018.6	10616.6	9422	15322.9	11411.8	14250.4	10099.8	7375.62	11638.4	13058.3	15165.1	10452.8	11733.9	13308.2	13172.8	8920.62	14669.2	13577	12268.7	6222.17	10748.8	5830.9	12068.3	10601
	9304.68	8878	4558.11	4250.02	8741.28	5379.3	5293.62	4202.55	6764.78	4602.73	6678.6	5950.89	5291.1	5014.98	4951.49	8563.09	12720.2	10368.5	6788.33	6096.13	5223.41	11555.4	15766.2	13788.3	8733.79	14984.9	10586	9400.38	15296.1	11389.8	14215.1	10076.2	7356.62	11621.4	13029.3	15127.9	10426.6	11711.1	13279.3	13145.6	8899.69	14635.4	13547.6	12237.9	6207.21	10724.3	5818.54	12037.6	10570.9
	9276.21	8855.02	4549.11	4243.11	8719.53	5367.77	5281.2	4195.15	6756.31	4591.66	6661.65	5938.1	5280.01	5003.91	4940.11	8549.66	12691.6	10335.3	6770.62	6080.44	5212.17	11534.3	15737.4	13756.6	8713.01	14951.3	10555.6	9378.88	15269.4	11368	14180	10052.7	7337.71	11604.5	13000.4	15090.8	10400.4	11688.4	13250.4	13118.4	8878.84	14601.8	13518.2	12207.1	6192.32	10700	5806.24	12007	10540.8
	9247.87	8832.13	4540.19	4236.26	8697.91	5356.3	5268.87	4187.81	6747.87	4580.68	6644.81	5925.4	5268.99	4992.9	4928.8	8536.32	12663.2	10302.3	6753.03	6064.85	5201	11513.3	15708.8	13725.2	8692.35	14918	10525.3	9357.5	15242.7	11346.2	14145	10029.3	7318.9	11587.5	12971.5	15053.9	10374.3	11665.7	13221.7	13091.3	8858.07	14568.3	13488.9	12176.5	6177.51	10675.7	5793.99	11976.5	10510.9
	9219.67	8809.34	4531.34	4229.46	8676.42	5344.91	5256.63	4180.52	6739.45	4569.78	6628.08	5912.78	5258.05	4981.96	4917.56	8523.07	12634.8	10269.5	6735.54	6049.35	5189.9	11492.3	15680.3	13693.8	8671.8	14884.7	10495.2	9336.22	15216.1	11324.6	14110.2	10006	7300.18	11570.6	12942.8	15017	10348.4	11643.1	13193.1	13064.4	8837.39	14534.9	13459.6	12145.9	6162.78	10651.5	5781.8	11946.1	10481.1
	9191.6	8786.63	4522.56	4222.72	8655.05	5333.6	5244.47	4173.27	6731.06	4558.96	6611.46	5900.25	5247.18	4971.09	4906.38	8509.91	12606.7	10236.9	6718.17	6033.95	5178.87	11471.4	15652	13662.6	8651.37	14851.6	10465.2	9315.07	15189.7	11303	14075.5	9982.74	7281.56	11553.6	12914.1	14980.2	10322.5	11620.5	13164.5	13037.5	8816.79	14501.7	13430.5	12115.5	6148.13	10627.4	5769.66	11915.7	10451.3
	9163.66	8764.01	4513.85	4216.04	8633.82	5322.36	5232.4	4166.08	6722.7	4548.23	6594.96	5887.82	5236.4	4960.28	4895.28	8496.82	12578.7	10204.6	6700.91	6018.65	5167.9	11450.5	15623.8	13631.6	8631.05	14818.7	10435.4	9294.02	15163.3	11281.5	14040.9	9959.63	7263.02	11536.7	12885.5	14943.6	10296.6	11598	13136.1	13010.7	8796.27	14468.5	13401.4	12085.2	6133.55	10603.3	5757.57	11885.5	10421.8
	9135.85	8741.48	4505.22	4209.41	8612.72	5311.19	5220.41	4158.93	6714.36	4537.58	6578.57	5875.46	5225.68	4949.54	4884.24	8483.83	12550.8	10172.4	6683.76	6003.44	5157.01	11429.8	15595.7	13600.7	8610.84	14786	10405.8	9273.09	15137	11260.1	14006.4	9936.61	7244.59	11519.8	12856.9	14907	10270.9	11575.6	13107.8	12984.1	8775.83	14435.5	13372.4	12055	6119.05	10579.4	5745.53	11855.3	10392.3
	9108.18	8719.03	4496.66	4202.84	8591.74	5300.1	5208.51	4151.84	6706.04	4527.01	6562.29	5863.2	5215.05	4938.86	4873.27	8470.92	12523	10140.4	6666.73	5988.33	5146.18	11409	15567.8	13569.9	8590.74	14753.4	10376.2	9252.27	15110.7	11238.8	13972.1	9913.69	7226.24	11502.9	12828.5	14870.5	10245.3	11553.2	13079.6	12957.5	8755.48	14402.6	13343.4	12024.9	6104.63	10555.5	5733.55	11825.3	10362.9
	9080.63	8696.68	4488.18	4196.32	8570.89	5289.08	5196.69	4144.8	6697.75	4516.52	6546.12	5851.02	5204.48	4928.24	4862.37	8458.09	12495.5	10108.6	6649.8	5973.31	5135.43	11388.4	15540	13539.3	8570.76	14720.9	10346.9	9231.57	15084.6	11217.6	13938	9890.87	7207.99	11486	12800.1	14834.1	10219.7	11530.8	13051.5	12931.1	8735.21	14369.7	13314.5	11994.9	6090.28	10531.8	5721.61	11795.3	10333.7
	9053.22	8674.41	4479.76	4189.86	8550.17	5278.13	5184.95	4137.8	6689.49	4506.12	6530.06	5838.93	5193.99	4917.7	4851.54	8445.35	12468	10077	6632.98	5958.38	5124.74	11367.8	15512.3	13508.8	8550.89	14688.6	10317.7	9210.98	15058.5	11196.5	13903.9	9868.14	7189.83	11469.2	12771.9	14797.8	10194.2	11508.5	13023.5	12904.7	8715.01	14337	13285.7	11965	6076.01	10508.1	5709.74	11765.4	10304.5
	9025.94	8652.24	4471.42	4183.45	8529.57	5267.26	5173.3	4130.86	6681.25	4495.8	6514.11	5826.93	5183.58	4907.21	4840.77	8432.7	12440.7	10045.6	6616.27	5943.55	5114.12	11347.3	15484.8	13478.5	8531.13	14656.5	10288.6	9190.5	15032.6	11175.5	13870	9845.51	7171.76	11452.3	12743.7	14761.5	10168.8	11486.3	12995.6	12878.5	8694.91	14304.5	13257	11935.3	6061.82	10484.5	5697.91	11735.6	10275.5
	8998.78	8630.15	4463.15	4177.1	8509.11	5256.46	5161.73	4123.96	6673.04	4485.56	6498.27	5815.01	5173.24	4896.79	4830.07	8420.13	12413.6	10014.4	6599.67	5928.82	5103.56	11326.9	15457.5	13448.3	8511.49	14624.5	10259.7	9170.13	15006.7	11154.6	13836.3	9822.98	7153.78	11435.5	12715.6	14725.4	10143.5	11464.1	12967.8	12852.3	8674.88	14272	13228.3	11905.6	6047.7	10460.9	5686.14	11705.8	10246.6
	8971.76	8608.15	4454.95	4170.8	8488.76	5245.73	5150.24	4117.11	6664.85	4475.4	6482.55	5803.18	5162.97	4886.43	4819.44	8407.64	12386.6	9983.43	6583.18	5914.17	5093.07	11306.5	15430.2	13418.2	8491.95	14592.6	10231	9149.88	14980.9	11133.8	13802.6	9800.54	7135.89	11418.6	12687.5	14689.4	10118.2	11442	12940.1	12826.3	8654.93	14239.6	13199.8	11876.1	6033.66	10437.5	5674.41	11676.2	10217.8
	8944.86	8586.24	4446.82	4164.56	8468.54	5235.07	5138.83	4110.32	6656.69	4465.32	6466.93	5791.43	5152.78	4876.14	4808.87	8395.23	12359.7	9952.62	6566.8	5899.62	5082.65	11286.2	15403.1	13388.3	8472.52	14561	10202.4	9129.73	14955.2	11113	13769.1	9778.19	7118.09	11401.8	12659.6	14653.5	10093	11419.9	12912.5	12800.3	8635.06	14207.4	13171.2	11846.6	6019.69	10414.1	5662.74	11646.7	10189.1
	8918.09	8564.41	4438.76	4158.38	8448.45	5224.49	5127.51	4103.57	6648.55	4455.32	6451.42	5779.76	5142.66	4865.91	4798.37	8382.91	12333	9922.01	6550.52	5885.16	5072.3	11265.9	15376.2	13358.5	8453.21	14529.4	10173.9	9109.69	14929.5	11092.4	13735.8	9755.94	7100.39	11384.9	12631.7	14617.6	10068	11397.9	12885	12774.4	8615.28	14175.2	13142.8	11817.3	6005.8	10390.9	5651.13	11617.2	10160.6
	8891.46	8542.67	4430.78	4152.24	8428.48	5213.98	5116.27	4096.87	6640.44	4445.4	6436.02	5768.19	5132.61	4855.74	4787.93	8370.68	12306.5	9891.59	6534.36	5870.79	5062.01	11245.7	15349.4	13328.9	8434	14498	10145.6	9089.77	14904	11071.8	13702.5	9733.79	7082.77	11368.1	12603.9	14581.9	10043	11375.9	12857.7	12748.7	8595.58	14143.2	13114.4	11788	5991.98	10367.7	5639.56	11587.8	10132.1
	8864.94	8521.03	4422.86	4146.17	8408.64	5203.54	5105.11	4090.21	6632.36	4435.56	6420.72	5756.69	5122.64	4845.63	4777.56	8358.52	12280	9861.36	6518.29	5856.52	5051.78	11225.6	15322.7	13299.3	8414.9	14466.8	10117.5	9069.96	14878.5	11051.3	13669.4	9711.72	7065.25	11351.3	12576.2	14546.2	10018	11354	12830.4	12723	8575.95	14111.3	13086.1	11758.9	5978.23	10344.6	5628.05	11558.6	10103.8
	8838.56	8499.46	4415.01	4140.14	8388.91	5193.17	5094.03	4083.61	6624.3	4425.8	6405.54	5745.28	5112.74	4835.59	4767.26	8346.45	12253.7	9831.32	6502.34	5842.33	5041.62	11205.5	15296.2	13270	8395.91	14435.7	10089.5	9050.25	14853.1	11031	13636.5	9689.75	7047.81	11334.5	12548.5	14510.7	9993.2	11332.1	12803.2	12697.5	8556.41	14079.5	13057.9	11729.9	5964.56	10321.6	5616.59	11529.4	10075.5
	8812.31	8477.99	4407.24	4134.17	8369.32	5182.88	5083.04	4077.06	6616.26	4416.11	6390.46	5733.95	5102.91	4825.61	4757.02	8334.47	12227.6	9801.48	6486.49	5828.24	5031.53	11185.6	15269.8	13240.7	8377.03	14404.8	10061.6	9030.65	14827.8	11010.7	13603.6	9667.88	7030.46	11317.7	12521	14475.2	9968.44	11310.3	12776.1	12672	8536.95	14047.8	13029.7	11700.9	5950.96	10298.6	5605.18	11500.3	10047.4
	8786.18	8456.6	4399.53	4128.26	8349.84	5172.65	5072.12	4070.55	6608.25	4406.51	6375.49	5722.71	5093.15	4815.69	4746.85	8322.56	12201.6	9771.82	6470.75	5814.24	5021.5	11165.6	15243.5	13211.6	8358.26	14374	10033.9	9011.17	14802.6	10990.5	13570.9	9646.09	7013.21	11301	12493.5	14439.9	9943.76	11288.5	12749.1	12646.6	8517.57	14016.2	13001.7	11672.1	5937.44	10275.8	5593.83	11471.3	10019.4
	8760.18	8435.31	4391.9	4122.39	8330.49	5162.5	5061.29	4064.09	6600.27	4396.98	6360.63	5711.55	5083.47	4805.83	4736.74	8310.74	12175.7	9742.35	6455.11	5800.32	5011.53	11145.8	15217.4	13182.7	8339.6	14343.4	10006.3	8991.79	14777.4	10970.4	13538.4	9624.4	6996.04	11284.2	12466.1	14404.6	9919.16	11266.8	12722.3	12621.4	8498.27	13984.8	12973.6	11643.4	5923.99	10253	5582.52	11442.3	9991.52
	8734.3	8414.09	4384.33	4116.58	8311.25	5152.41	5050.53	4057.68	6592.31	4387.52	6345.88	5700.47	5073.85	4796.03	4726.69	8298.99	12150	9713.06	6439.58	5786.5	5001.63	11126	15191.4	13153.8	8321.04	14312.9	9978.87	8972.52	14752.4	10950.4	13505.9	9602.79	6978.96	11267.4	12438.8	14369.4	9894.65	11245.2	12695.5	12596.2	8479.05	13953.4	12945.7	11614.8	5910.61	10230.3	5571.27	11413.5	9963.74
	8708.55	8392.97	4376.83	4110.82	8292.14	5142.4	5039.86	4051.31	6584.37	4378.15	6331.23	5689.47	5064.31	4786.3	4716.71	8287.33	12124.4	9683.97	6424.15	5772.76	4991.8	11106.2	15165.5	13125.1	8302.59	14282.6	9951.59	8953.35	14727.4	10930.4	13473.6	9581.28	6961.96	11250.7	12411.6	14334.4	9870.21	11223.6	12668.8	12571.1	8459.91	13922.2	12917.8	11586.3	5897.3	10207.7	5560.07	11384.7	9936.08
	8682.93	8371.93	4369.4	4105.12	8273.15	5132.46	5029.26	4045	6576.46	4368.85	6316.68	5678.55	5054.84	4776.62	4706.79	8275.76	12098.9	9655.06	6408.83	5759.12	4982.02	11086.6	15139.8	13096.6	8284.25	14252.4	9924.45	8934.3	14702.5	10910.6	13441.4	9559.86	6945.06	11234	12384.4	14299.4	9845.85	11202.1	12642.3	12546.2	8440.85	13891	12890	11557.9	5884.07	10185.2	5548.93	11356.1	9908.52
	8657.43	8350.98	4362.04	4099.47	8254.28	5122.59	5018.74	4038.73	6568.58	4359.62	6302.25	5667.72	5045.44	4767.01	4696.94	8264.26	12073.6	9626.33	6393.61	5745.56	4972.31	11067	15114.2	13068.2	8266.01	14222.3	9897.46	8915.35	14677.7	10890.9	13409.4	9538.53	6928.24	11217.2	12357.4	14264.5	9821.58	11180.6	12615.8	12521.3	8421.87	13860	12862.3	11529.6	5870.91	10162.7	5537.83	11327.5	9881.07
	8632.05	8330.12	4354.75	4093.87	8235.54	5112.79	5008.3	4032.5	6560.72	4350.47	6287.91	5656.97	5036.11	4757.46	4687.15	8252.84	12048.4	9597.79	6378.49	5732.09	4962.66	11047.5	15088.8	13039.9	8247.88	14192.4	9870.61	8896.51	14652.9	10871.2	13377.4	9517.29	6911.51	11200.5	12330.4	14229.7	9797.38	11159.2	12589.4	12496.5	8402.96	13829.1	12834.7	11501.5	5857.82	10140.4	5526.79	11299	9853.74
	8606.8	8309.35	4347.53	4088.32	8216.91	5103.05	4997.95	4026.33	6552.88	4341.4	6273.68	5646.29	5026.85	4747.96	4677.43	8241.51	12023.4	9569.43	6363.48	5718.71	4953.08	11028	15063.4	13011.7	8229.85	14162.7	9843.9	8877.77	14628.3	10851.6	13345.7	9496.13	6894.87	11183.8	12303.5	14195	9773.27	11137.8	12563.2	12471.8	8384.14	13798.3	12807.1	11473.4	5844.8	10118.1	5515.81	11270.7	9826.51
	8581.67	8288.66	4340.37	4082.83	8198.4	5093.39	4987.66	4020.2	6545.07	4332.4	6259.56	5635.7	5017.66	4738.53	4667.77	8230.25	11998.5	9541.25	6348.57	5705.41	4943.55	11008.6	15038.2	12983.7	8211.93	14133.1	9817.34	8859.14	14603.7	10832.2	13314	9475.07	6878.31	11167.1	12276.7	14160.4	9749.24	11116.5	12537	12447.2	8365.4	13767.6	12779.6	11445.4	5831.85	10095.9	5504.87	11242.4	9799.4
	8556.67	8268.06	4333.28	4077.38	8180	5083.8	4977.46	4014.12	6537.29	4323.47	6245.54	5625.19	5008.54	4729.16	4658.17	8219.08	11973.7	9513.26	6333.76	5692.2	4934.09	10989.3	15013.2	12955.8	8194.11	14103.6	9790.92	8840.62	14579.2	10812.8	13282.5	9454.09	6861.84	11150.5	12250	14125.9	9725.28	11095.2	12510.9	12422.7	8346.74	13737	12752.2	11417.6	5818.97	10073.8	5493.99	11214.2	9772.4
	8531.79	8247.55	4326.26	4071.99	8161.73	5074.28	4967.34	4008.08	6529.53	4314.62	6231.62	5614.75	4999.49	4719.84	4648.63	8207.98	11949.1	9485.44	6319.05	5679.08	4924.69	10970	14988.3	12928.1	8176.4	14074.3	9764.64	8822.2	14554.8	10793.5	13251.1	9433.2	6845.45	11133.8	12223.3	14091.5	9701.41	11074	12485	12398.4	8328.16	13706.6	12724.8	11389.8	5806.17	10051.7	5483.16	11186	9745.5
	8507.04	8227.13	4319.31	4066.65	8143.58	5064.82	4957.29	4002.1	6521.8	4305.84	6217.8	5604.4	4990.51	4710.59	4639.16	8196.96	11924.6	9457.81	6304.45	5666.04	4915.35	10950.8	14963.5	12900.5	8158.79	14045.1	9738.5	8803.88	14530.5	10774.3	13219.8	9412.4	6829.15	11117.2	12196.7	14057.2	9677.62	11052.9	12459.1	12374.1	8309.66	13676.2	12697.5	11362.1	5793.43	10029.8	5472.38	11158	9718.72
	8482.4	8206.79	4312.42	4061.36	8125.54	5055.44	4947.32	3996.15	6514.09	4297.13	6204.09	5594.13	4981.59	4701.39	4629.75	8186.03	11900.3	9430.35	6289.94	5653.09	4906.07	10931.7	14938.8	12873	8141.28	14016.1	9712.5	8785.67	14506.2	10755.2	13188.6	9391.69	6812.93	11100.5	12170.3	14023	9653.91	11031.8	12433.3	12349.8	8291.24	13646	12670.3	11334.6	5780.76	10007.9	5461.66	11130.1	9692.05
	8457.89	8186.54	4305.6	4056.12	8107.62	5046.12	4937.43	3990.26	6506.41	4288.49	6190.48	5583.93	4972.75	4692.25	4620.4	8175.17	11876	9403.08	6275.54	5640.22	4896.86	10912.6	14914.3	12845.6	8123.88	13987.2	9686.64	8767.57	14482.1	10736.1	13157.6	9371.06	6796.8	11083.9	12143.9	13988.8	9630.29	11010.7	12407.7	12325.7	8272.89	13615.8	12643.2	11307.1	5768.17	9986.09	5450.99	11102.2	9665.49
	8433.5	8166.38	4298.84	4050.94	8089.81	5036.88	4927.61	3984.41	6498.75	4279.92	6176.97	5573.81	4963.97	4683.17	4611.11	8164.39	11851.9	9375.98	6261.24	5627.44	4887.7	10893.6	14889.9	12818.4	8106.58	13958.5	9660.92	8749.56	14458	10717.2	13126.7	9350.51	6780.76	11067.3	12117.5	13954.8	9606.74	10989.8	12382.1	12301.7	8254.63	13585.8	12616.1	11279.8	5755.64	9964.37	5440.37	11074.5	9639.03
	8409.23	8146.3	4292.15	4045.8	8072.13	5027.7	4917.87	3978.6	6491.11	4271.43	6163.56	5563.77	4955.27	4674.15	4601.88	8153.69	11828	9349.05	6247.04	5614.74	4878.6	10874.7	14865.6	12791.3	8089.38	13929.9	9635.34	8731.66	14434	10698.4	13096	9330.06	6764.79	11050.7	12091.3	13920.9	9583.28	10968.9	12356.6	12277.8	8236.45	13555.9	12589.1	11252.5	5743.18	9942.73	5429.81	11046.8	9612.69
	8385.08	8126.32	4285.53	4040.71	8054.56	5018.59	4908.2	3972.84	6483.51	4263.01	6150.26	5553.81	4946.63	4665.19	4592.72	8143.07	11804.1	9322.31	6232.94	5602.13	4869.57	10855.8	14841.4	12764.4	8072.29	13901.4	9609.9	8713.87	14410.1	10679.6	13065.3	9309.68	6748.92	11034.1	12065.2	13887.1	9559.89	10948	12331.3	12254	8218.34	13526.1	12562.2	11225.4	5730.79	9921.18	5419.3	11019.3	9586.46
	8361.05	8106.41	4278.97	4035.68	8037.1	5009.55	4898.62	3967.13	6475.92	4254.65	6137.05	5543.93	4938.06	4656.28	4583.62	8132.52	11780.4	9295.73	6218.94	5589.6	4860.59	10837	14817.4	12737.6	8055.29	13873.1	9584.6	8696.17	14386.2	10660.9	13034.8	9289.39	6733.12	11017.5	12039.1	13853.4	9536.59	10927.2	12306	12230.3	8200.32	13496.4	12535.4	11198.4	5718.47	9899.7	5408.84	10991.8	9560.33
	8337.14	8086.6	4272.48	4030.69	8019.76	5000.58	4889.1	3961.46	6468.37	4246.37	6123.95	5534.12	4929.56	4647.44	4574.57	8122.06	11756.9	9269.34	6205.03	5577.15	4851.67	10818.3	14793.5	12710.9	8038.4	13844.9	9559.44	8678.58	14362.4	10642.4	13004.4	9269.19	6717.41	11001	12013.1	13819.7	9513.37	10906.5	12280.9	12206.6	8182.37	13466.8	12508.6	11171.4	5706.22	9878.31	5398.44	10964.4	9534.32
	8313.36	8066.87	4266.05	4025.76	8002.53	4991.67	4879.67	3955.84	6460.84	4238.15	6110.94	5524.39	4921.12	4638.65	4565.59	8111.67	11733.5	9243.11	6191.23	5564.78	4842.81	10799.6	14769.8	12684.3	8021.61	13816.9	9534.41	8661.09	14338.8	10623.9	12974.2	9249.07	6701.78	10984.4	11987.2	13786.2	9490.23	10885.8	12255.8	12183.1	8164.5	13437.4	12482	11144.6	5694.03	9856.99	5388.09	10937.1	9508.41
	8289.69	8047.24	4259.69	4020.87	7985.42	4982.83	4870.3	3950.26	6453.33	4230.01	6098.04	5514.74	4912.75	4629.91	4556.67	8101.36	11710.2	9217.06	6177.53	5552.5	4834.01	10781	14746.1	12657.9	8004.92	13789	9509.52	8643.71	14315.2	10605.5	12944	9229.03	6686.24	10967.9	11961.4	13752.8	9467.17	10865.2	12230.8	12159.6	8146.71	13408	12455.3	11117.9	5681.91	9835.75	5377.79	10909.9	9482.61
	8266.14	8027.68	4253.4	4016.03	7968.42	4974.06	4861.02	3944.73	6445.85	4221.93	6085.23	5505.16	4904.45	4621.24	4547.81	8091.13	11687	9191.18	6163.92	5540.3	4825.27	10762.5	14722.6	12631.6	7988.33	13761.2	9484.77	8626.42	14291.6	10587.2	12914	9209.07	6670.78	10951.4	11935.7	13719.4	9444.19	10844.6	12205.9	12136.3	8129	13378.8	12428.8	11091.3	5669.86	9814.59	5367.55	10882.8	9456.92
	8242.71	8008.22	4247.16	4011.25	7951.54	4965.36	4851.8	3939.24	6438.39	4213.92	6072.52	5495.66	4896.22	4612.62	4539.01	8080.97	11663.9	9165.47	6150.41	5528.18	4816.59	10744	14699.3	12605.4	7971.84	13733.6	9460.16	8609.23	14268.2	10568.9	12884.2	9189.2	6655.39	10934.9	11910	13686.2	9421.29	10824.1	12181.2	12113	8111.37	13349.7	12402.4	11064.7	5657.88	9793.52	5357.36	10855.8	9431.34
	8219.4	7988.84	4240.99	4006.51	7934.77	4956.73	4842.66	3933.8	6430.96	4205.98	6059.91	5486.23	4888.05	4604.06	4530.27	8070.89	11641	9139.94	6137	5516.14	4807.97	10725.6	14676	12579.4	7955.45	13706.1	9435.68	8592.15	14244.8	10550.8	12854.4	9169.41	6640.1	10918.4	11884.5	13653.1	9398.48	10803.6	12156.5	12089.9	8093.82	13320.6	12376	11038.3	5645.97	9772.52	5347.23	10828.9	9405.86
	8196.2	7969.55	4234.89	4001.82	7918.11	4948.16	4833.6	3928.4	6423.56	4198.11	6047.4	5476.88	4879.95	4595.55	4521.59	8060.89	11618.3	9114.57	6123.69	5504.19	4799.4	10707.3	14652.9	12553.5	7939.15	13678.8	9411.34	8575.17	14221.5	10532.7	12824.8	9149.7	6624.88	10901.9	11859	13620	9375.74	10783.3	12131.9	12066.8	8076.34	13291.7	12349.7	11012	5634.12	9751.59	5337.14	10802	9380.5
	8173.13	7950.34	4228.85	3997.18	7901.56	4939.66	4824.61	3923.05	6416.17	4190.3	6034.99	5467.6	4871.92	4587.1	4512.97	8050.96	11595.6	9089.37	6110.47	5492.31	4790.89	10689	14629.9	12527.7	7922.96	13651.6	9387.13	8558.28	14198.3	10514.8	12795.3	9130.07	6609.74	10885.4	11833.6	13587.1	9353.09	10762.9	12107.5	12043.8	8058.95	13262.9	12323.4	10985.8	5622.34	9730.75	5327.12	10775.3	9355.24
	8150.17	7931.23	4222.87	3992.59	7885.13	4931.22	4815.69	3917.74	6408.82	4182.56	6022.67	5458.4	4863.95	4578.71	4504.41	8041.11	11573.1	9064.34	6097.35	5480.52	4782.44	10670.9	14607	12502.1	7906.87	13624.5	9363.05	8541.5	14175.2	10496.9	12765.9	9110.52	6594.69	10869	11808.3	13554.2	9330.52	10742.7	12083.1	12020.9	8041.63	13234.2	12297.3	10959.7	5610.62	9709.99	5317.14	10748.7	9330.09
	8127.33	7912.2	4216.96	3988.05	7868.81	4922.86	4806.85	3912.47	6401.49	4174.89	6010.46	5449.28	4856.04	4570.37	4495.91	8031.34	11550.7	9039.48	6084.33	5468.8	4774.05	10652.7	14584.2	12476.6	7890.87	13597.6	9339.12	8524.81	14152.2	10479.1	12736.6	9091.05	6579.71	10852.6	11783.1	13521.5	9308.03	10722.5	12058.8	11998.1	8024.39	13205.7	12271.2	10933.7	5598.97	9689.3	5307.22	10722.1	9305.04
	8104.6	7893.25	4211.1	3983.56	7852.59	4914.56	4798.07	3907.25	6394.19	4167.28	5998.33	5440.22	4848.21	4562.08	4487.47	8021.64	11528.4	9014.78	6071.4	5457.17	4765.71	10634.7	14561.6	12451.2	7874.97	13570.8	9315.31	8508.23	14129.2	10461.4	12707.5	9071.67	6564.82	10836.1	11758	13488.9	9285.62	10702.3	12034.6	11975.4	8007.23	13177.2	12245.2	10907.8	5587.39	9668.7	5297.36	10695.7	9280.11
	8082	7874.39	4205.32	3979.11	7836.49	4906.32	4789.38	3902.08	6386.91	4159.73	5986.31	5431.25	4840.44	4553.85	4479.09	8012.01	11506.3	8990.25	6058.57	5445.61	4757.43	10616.7	14539.1	12425.9	7859.17	13544.1	9291.64	8491.74	14106.3	10443.8	12678.5	9052.36	6550.01	10819.7	11732.9	13456.3	9263.29	10682.2	12010.5	11952.8	7990.15	13148.9	12219.3	10882	5575.87	9648.17	5287.54	10669.3	9255.28
	8059.5	7855.62	4199.59	3974.72	7820.5	4898.15	4780.75	3896.94	6379.65	4152.26	5974.38	5422.34	4832.73	4545.68	4470.76	8002.46	11484.3	8965.89	6045.83	5434.13	4749.2	10598.7	14516.7	12400.8	7843.47	13517.6	9268.1	8475.35	14083.5	10426.3	12649.6	9033.13	6535.27	10803.4	11708	13423.9	9241.05	10662.2	11986.6	11930.3	7973.14	13120.6	12193.4	10856.3	5564.42	9627.71	5277.79	10643.1	9230.56
	8037.13	7836.94	4193.93	3970.37	7804.63	4890.05	4772.2	3891.86	6372.42	4144.84	5962.55	5413.51	4825.09	4537.56	4462.5	7992.99	11462.4	8941.69	6033.19	5422.73	4741.03	10580.9	14494.5	12375.8	7827.86	13491.2	9244.69	8459.06	14060.8	10408.9	12620.8	9013.98	6520.62	10787	11683.1	13391.5	9218.88	10642.2	11962.7	11907.8	7956.22	13092.5	12167.7	10830.7	5553.03	9607.34	5268.08	10616.9	9205.94
	8014.86	7818.34	4188.33	3966.07	7788.86	4882.02	4763.72	3886.81	6365.22	4137.49	5950.81	5404.75	4817.51	4529.5	4454.29	7983.59	11440.6	8917.65	6020.65	5411.41	4732.92	10563.1	14472.3	12350.9	7812.35	13465	9221.42	8442.87	14038.2	10391.5	12592.2	8994.91	6506.04	10770.6	11658.3	13359.3	9196.8	10622.3	11938.9	11885.5	7939.37	13064.5	12142	10805.2	5541.71	9587.04	5258.43	10590.8	9181.43
	7992.72	7799.83	4182.79	3961.82	7773.2	4874.05	4755.31	3881.81	6358.04	4130.21	5939.17	5396.07	4810	4521.49	4446.14	7974.27	11419	8893.78	6008.2	5400.17	4724.86	10545.4	14450.3	12326.2	7796.94	13438.9	9198.28	8426.77	14015.6	10374.3	12563.7	8975.91	6491.55	10754.3	11633.6	13327.2	9174.79	10602.5	11915.2	11863.3	7922.6	13036.6	12116.4	10779.8	5530.45	9566.83	5248.84	10564.8	9157.02
	7970.69	7781.41	4177.31	3957.61	7757.65	4866.14	4746.97	3876.85	6350.89	4122.99	5927.62	5387.46	4802.55	4513.54	4438.05	7965.02	11397.5	8870.07	5995.84	5389	4716.86	10527.7	14428.4	12301.5	7781.62	13412.9	9175.27	8410.77	13993.1	10357.1	12535.3	8956.99	6477.13	10738	11609	13295.1	9152.87	10582.7	11891.6	11841.1	7905.9	13008.8	12090.8	10754.5	5519.26	9546.68	5239.3	10538.9	9132.73
	7948.77	7763.07	4171.9	3953.46	7742.2	4858.31	4738.7	3871.94	6343.76	4115.83	5916.17	5378.91	4795.17	4505.64	4430.02	7955.84	11376.1	8846.52	5983.58	5377.91	4708.92	10510.1	14406.7	12277.1	7766.4	13387	9152.39	8394.87	13970.7	10340	12507	8938.15	6462.79	10721.7	11584.5	13263.2	9131.03	10563	11868.1	11819	7889.29	12981.1	12065.4	10729.3	5508.13	9526.62	5229.81	10513.2	9108.53
	7926.96	7744.82	4166.55	3949.35	7726.87	4850.53	4730.51	3867.06	6336.66	4108.74	5904.81	5370.45	4787.85	4497.79	4422.04	7946.74	11354.8	8823.14	5971.41	5366.9	4701.02	10492.6	14385	12252.7	7751.28	13361.3	9129.64	8379.07	13948.4	10323	12478.9	8919.39	6448.53	10705.4	11560	13231.3	9109.27	10543.3	11844.7	11797.1	7872.75	12953.5	12040	10704.2	5497.06	9506.63	5220.38	10487.5	9084.45
	7905.27	7726.65	4161.26	3945.28	7711.65	4842.83	4722.38	3862.24	6329.58	4101.7	5893.55	5362.05	4780.59	4490	4414.12	7937.71	11333.7	8799.91	5959.33	5355.96	4693.19	10475.2	14363.5	12228.4	7736.25	13335.7	9107.02	8363.36	13926.1	10306.1	12450.8	8900.7	6434.35	10689.1	11535.7	13199.6	9087.6	10523.7	11821.4	11775.2	7856.29	12926	12014.7	10679.2	5486.06	9486.72	5211	10461.9	9060.47
	7883.7	7708.58	4156.03	3941.27	7696.53	4835.18	4714.33	3857.45	6322.53	4094.74	5882.38	5353.73	4773.4	4482.26	4406.26	7928.76	11312.7	8776.85	5947.35	5345.1	4685.4	10457.8	14342.1	12204.3	7721.31	13310.3	9084.53	8347.75	13904	10289.3	12422.9	8882.09	6420.25	10672.9	11511.4	13167.9	9066	10504.2	11798.2	11753.4	7839.9	12898.7	11989.4	10654.4	5475.12	9466.89	5201.68	10436.4	9036.59
	7862.23	7690.58	4150.86	3937.3	7681.52	4827.61	4706.35	3852.71	6315.5	4087.83	5871.3	5345.47	4766.27	4474.57	4398.46	7919.88	11291.8	8753.94	5935.46	5334.32	4677.68	10440.5	14320.8	12180.4	7706.47	13285	9062.17	8332.23	13881.9	10272.6	12395.2	8863.55	6406.22	10656.6	11487.2	13136.4	9044.49	10484.7	11775.1	11731.7	7823.6	12871.4	11964.3	10629.6	5464.25	9447.13	5192.41	10410.9	9012.82
	7840.88	7672.68	4145.75	3933.38	7666.62	4820.09	4698.43	3848.01	6308.5	4080.98	5860.31	5337.29	4759.21	4466.94	4390.71	7911.07	11271	8731.19	5923.66	5323.61	4670	10423.2	14299.6	12156.5	7691.72	13259.8	9039.94	8316.81	13859.9	10256	12367.5	8845.09	6392.27	10640.4	11463.1	13105	9023.05	10465.3	11752	11710.1	7807.37	12844.3	11939.2	10604.9	5453.44	9427.45	5183.2	10385.6	8989.15
	7819.64	7654.86	4140.7	3929.5	7651.82	4812.65	4690.59	3843.35	6301.52	4074.2	5849.42	5329.18	4752.2	4459.36	4383.02	7902.34	11250.4	8708.6	5911.96	5312.98	4662.38	10406	14278.6	12132.8	7677.07	13234.7	9017.84	8301.48	13837.9	10239.4	12339.9	8826.71	6378.4	10624.2	11439.1	13073.6	9001.7	10446	11729.1	11688.5	7791.22	12817.3	11914.2	10580.3	5442.69	9407.84	5174.04	10360.4	8965.59
	7798.51	7637.12	4135.72	3925.67	7637.13	4805.26	4682.82	3838.74	6294.57	4067.47	5838.62	5321.14	4745.27	4451.83	4375.39	7893.68	11229.9	8686.17	5900.34	5302.42	4654.81	10388.9	14257.7	12109.1	7662.51	13209.8	8995.87	8286.25	13816.1	10222.9	12312.5	8808.4	6364.6	10608	11415.2	13042.4	8980.43	10426.7	11706.3	11667.1	7775.14	12790.3	11889.3	10555.8	5432	9388.31	5164.93	10335.3	8942.13
	7777.5	7619.48	4130.79	3921.89	7622.55	4797.95	4675.12	3834.17	6287.64	4060.81	5827.92	5313.17	4738.39	4444.35	4367.81	7885.09	11209.5	8663.89	5888.82	5291.94	4647.3	10371.9	14236.9	12085.7	7648.04	13185	8974.02	8271.11	13794.3	10206.5	12285.2	8790.16	6350.88	10591.9	11391.4	13011.2	8959.24	10407.5	11683.6	11645.8	7759.14	12763.5	11864.5	10531.4	5421.38	9368.86	5155.88	10310.3	8918.78
	7756.59	7601.91	4125.93	3918.16	7608.07	4790.69	4667.48	3829.64	6280.74	4054.2	5817.3	5305.27	4731.58	4436.93	4360.29	7876.57	11189.2	8641.77	5877.39	5281.53	4639.84	10354.9	14216.2	12062.3	7633.67	13160.3	8952.3	8256.07	13772.6	10190.2	12258	8771.99	6337.24	10575.7	11367.6	12980.2	8938.13	10388.3	11660.9	11624.5	7743.22	12736.9	11839.7	10507.1	5410.82	9349.48	5146.89	10285.3	8895.53
	7735.8	7584.44	4121.12	3914.47	7593.7	4783.5	4659.92	3825.15	6273.87	4047.66	5806.78	5297.44	4724.83	4429.56	4352.83	7868.13	11169	8619.81	5866.06	5271.2	4632.43	10338	14195.6	12039.1	7619.39	13135.8	8930.71	8241.12	13751	10174	12231	8753.9	6323.67	10559.6	11344	12949.3	8917.1	10369.2	11638.4	11603.3	7727.38	12710.3	11815	10482.9	5400.32	9330.18	5137.95	10260.5	8872.38
	7715.11	7567.05	4116.37	3910.82	7579.43	4776.38	4652.42	3820.7	6267.02	4041.18	5796.35	5289.68	4718.14	4422.24	4345.42	7859.75	11149	8598	5854.81	5260.94	4625.08	10321.2	14175.1	12016	7605.2	13111.4	8909.25	8226.27	13729.4	10157.9	12204	8735.88	6310.18	10543.5	11320.4	12918.4	8896.15	10350.2	11616	11582.3	7711.61	12683.8	11790.4	10458.9	5389.88	9310.95	5129.06	10235.8	8849.34
	7694.54	7549.74	4111.69	3907.23	7565.27	4769.32	4645	3816.3	6260.19	4034.75	5786.01	5281.99	4711.51	4414.98	4338.07	7851.45	11129.1	8576.35	5843.65	5250.75	4617.77	10304.4	14154.8	11993	7591.1	13087.1	8887.91	8211.51	13708	10141.9	12177.2	8717.94	6296.76	10527.4	11296.9	12887.7	8875.29	10331.3	11593.6	11561.3	7695.92	12657.4	11765.9	10434.9	5379.5	9291.8	5120.23	10211.1	8826.4
	7674.08	7532.52	4107.06	3903.67	7551.21	4762.32	4637.64	3811.94	6253.39	4028.39	5775.76	5274.36	4704.95	4407.76	4330.77	7843.23	11109.3	8554.84	5832.59	5240.64	4610.52	10287.7	14134.6	11970.1	7577.1	13063	8866.7	8196.84	13686.6	10125.9	12150.5	8700.07	6283.42	10511.3	11273.5	12857	8854.5	10312.4	11571.4	11540.4	7680.31	12631.2	11741.4	10411	5369.18	9272.73	5111.46	10186.6	8803.57
	7653.72	7515.39	4102.5	3900.17	7537.26	4755.39	4630.35	3807.62	6246.62	4022.08	5765.6	5266.81	4698.44	4400.6	4323.53	7835.07	11089.6	8533.5	5821.61	5230.6	4603.33	10271.1	14114.5	11947.4	7563.18	13039	8845.61	8182.26	13665.3	10110.1	12123.9	8682.26	6270.15	10495.3	11250.2	12826.5	8833.8	10293.5	11549.2	11519.5	7664.77	12605	11717.1	10387.2	5358.93	9253.72	5102.74	10162.1	8780.83
	7633.48	7498.34	4097.99	3896.71	7523.41	4748.52	4623.13	3803.35	6239.87	4015.83	5755.53	5259.33	4692	4393.49	4316.35	7826.98	11070	8512.3	5810.73	5220.63	4596.18	10254.5	14094.5	11924.8	7549.36	13015.1	8824.65	8167.78	13644.1	10094.3	12097.4	8664.53	6256.96	10479.2	11227	12796.1	8813.18	10274.7	11527.2	11498.8	7649.3	12579	11692.8	10363.5	5348.74	9234.8	5094.07	10137.8	8758.2
	7613.34	7481.38	4093.54	3893.29	7509.67	4741.72	4615.98	3799.11	6233.15	4009.64	5745.55	5251.91	4685.62	4386.43	4309.22	7818.97	11050.6	8491.25	5799.93	5210.73	4589.08	10238	14074.6	11902.3	7535.63	12991.3	8803.82	8153.39	13622.9	10078.6	12071.1	8646.88	6243.84	10463.2	11203.9	12765.7	8792.63	10256	11505.2	11478.2	7633.92	12553.1	11668.6	10339.9	5338.6	9215.95	5085.46	10113.5	8735.68
	7593.31	7464.5	4089.15	3889.92	7496.02	4734.98	4608.9	3794.92	6226.45	4003.51	5735.66	5244.56	4679.31	4379.42	4302.14	7811.03	11031.3	8470.36	5789.23	5200.91	4582.04	10221.6	14054.9	11879.9	7521.99	12967.7	8783.1	8139.09	13601.8	10063	12044.9	8629.29	6230.8	10447.2	11180.9	12735.5	8772.17	10237.4	11483.3	11457.6	7618.61	12527.3	11644.5	10316.4	5328.53	9197.17	5076.91	10089.3	8713.25
	7573.39	7447.71	4084.82	3886.6	7482.49	4728.3	4601.88	3790.76	6219.78	3997.44	5725.86	5237.28	4673.05	4372.46	4295.12	7803.15	11012.1	8449.62	5778.61	5191.15	4575.05	10205.2	14035.2	11857.6	7508.44	12944.2	8762.52	8124.89	13580.9	10047.5	12018.7	8611.77	6217.83	10431.2	11157.9	12705.4	8751.79	10218.8	11461.5	11437.1	7603.38	12501.6	11620.4	10293	5318.52	9178.47	5068.4	10065.3	8690.93
	7553.58	7431.01	4080.55	3883.32	7469.05	4721.68	4594.93	3786.65	6213.13	3991.42	5716.15	5230.07	4666.85	4365.55	4288.16	7795.35	10993	8429.02	5768.08	5181.47	4568.11	10188.9	14015.7	11835.5	7494.98	12920.8	8742.05	8110.77	13559.9	10032	11992.7	8594.32	6204.93	10415.3	11135	12675.4	8731.49	10200.3	11439.9	11416.8	7588.22	12476	11596.4	10269.7	5308.57	9159.84	5059.96	10041.3	8668.71
	7533.87	7414.38	4076.34	3880.08	7455.72	4715.13	4588.05	3782.58	6206.51	3985.46	5706.53	5222.93	4660.72	4358.69	4281.24	7787.62	10974	8408.58	5757.64	5171.86	4561.22	10172.7	13996.3	11813.5	7481.61	12897.5	8721.71	8096.75	13539.1	10016.7	11966.9	8576.94	6192.11	10399.3	11112.3	12645.4	8711.27	10181.8	11418.3	11396.5	7573.14	12450.5	11572.5	10246.5	5298.67	9141.28	5051.57	10017.4	8646.59
	7514.28	7397.85	4072.18	3876.89	7442.49	4708.65	4581.24	3778.56	6199.91	3979.55	5697	5215.85	4654.65	4351.89	4274.39	7779.96	10955.2	8388.28	5747.29	5162.33	4554.38	10156.5	13977	11791.6	7468.33	12874.4	8701.49	8082.82	13518.3	10001.4	11941.1	8559.63	6179.36	10383.4	11089.6	12615.6	8691.14	10163.5	11396.8	11376.3	7558.13	12425.1	11548.7	10223.4	5288.84	9122.8	5043.24	9993.65	8624.57
	7494.79	7381.4	4068.09	3873.75	7429.36	4702.22	4574.49	3774.57	6193.34	3973.7	5687.56	5208.84	4648.63	4345.13	4267.59	7772.37	10936.4	8368.14	5737.03	5152.86	4547.59	10140.4	13957.8	11769.9	7455.14	12851.4	8681.4	8068.97	13497.7	9986.24	11915.4	8542.39	6166.68	10367.5	11067	12585.9	8671.08	10145.1	11375.4	11356.1	7543.2	12399.8	11525	10200.4	5279.07	9104.39	5034.96	9969.97	8602.65
	7475.4	7365.03	4064.05	3870.65	7416.33	4695.86	4567.81	3770.62	6186.79	3967.91	5678.2	5201.9	4642.68	4338.42	4260.84	7764.85	10917.8	8348.14	5726.86	5143.46	4540.85	10124.4	13938.7	11748.2	7442.04	12828.5	8661.43	8055.22	13477.1	9971.15	11889.9	8525.22	6154.08	10351.6	11044.5	12556.3	8651.1	10126.9	11354.1	11336.1	7528.35	12374.7	11501.3	10177.5	5269.35	9086.06	5026.73	9946.39	8580.84
	7456.13	7348.75	4060.07	3867.59	7403.4	4689.56	4561.2	3766.72	6180.27	3962.18	5668.94	5195.03	4636.79	4331.76	4254.14	7757.4	10899.3	8328.29	5716.77	5134.13	4534.16	10108.5	13919.8	11726.7	7429.03	12805.8	8641.58	8041.56	13456.5	9956.15	11864.5	8508.12	6141.55	10335.8	11022	12526.7	8631.2	10108.7	11332.9	11316.2	7513.57	12349.6	11477.8	10154.7	5259.7	9067.8	5018.56	9922.9	8559.13
	7436.95	7332.56	4056.15	3864.58	7390.58	4683.32	4554.65	3762.85	6173.77	3956.5	5659.76	5188.22	4630.96	4325.16	4247.5	7750.02	10880.9	8308.58	5706.77	5124.87	4527.52	10092.6	13900.9	11705.3	7416.1	12783.1	8621.85	8027.99	13436.1	9941.23	11839.2	8491.09	6129.09	10320	10999.7	12497.3	8611.39	10090.6	11311.8	11296.3	7498.86	12324.7	11454.3	10132	5250.1	9049.61	5010.45	9899.51	8537.51
	7417.89	7316.45	4052.29	3861.62	7377.85	4677.15	4548.17	3759.03	6167.3	3950.87	5650.66	5181.48	4625.19	4318.6	4240.92	7742.71	10862.6	8289.02	5696.86	5115.69	4520.93	10076.8	13882.2	11684.1	7403.27	12760.6	8602.24	8014.51	13415.7	9926.39	11814	8474.12	6116.7	10304.1	10977.5	12468	8591.65	10072.5	11290.7	11276.5	7484.23	12299.9	11430.8	10109.4	5240.56	9031.5	5002.39	9876.22	8516
	7398.93	7300.42	4048.48	3858.69	7365.23	4671.04	4541.76	3755.25	6160.86	3945.3	5641.66	5174.8	4619.47	4312.09	4234.39	7735.46	10844.5	8269.6	5687.04	5106.57	4514.39	10061	13863.6	11662.9	7390.52	12738.2	8582.75	8001.12	13395.4	9911.64	11788.9	8457.22	6104.38	10288.3	10955.3	12438.8	8572	10054.5	11269.8	11256.8	7469.68	12275.2	11407.5	10086.9	5231.08	9013.46	4994.39	9853.02	8494.59
	7380.07	7284.48	4044.73	3855.82	7352.71	4664.99	4535.41	3751.51	6154.44	3939.78	5632.74	5168.19	4613.82	4305.63	4227.91	7728.29	10826.4	8250.33	5677.3	5097.52	4507.9	10045.4	13845.1	11641.9	7377.86	12716	8563.38	7987.81	13375.2	9896.98	11764	8440.39	6092.14	10272.6	10933.2	12409.7	8552.43	10036.6	11249	11237.2	7455.2	12250.5	11384.3	10064.5	5221.66	8995.49	4986.45	9829.93	8473.28
	7361.32	7268.62	4041.04	3852.98	7340.28	4659.01	4529.13	3747.8	6148.05	3934.32	5623.91	5161.64	4608.23	4299.22	4221.48	7721.19	10808.5	8231.21	5667.65	5088.54	4501.46	10029.8	13826.7	11621	7365.29	12693.8	8544.14	7974.6	13355.1	9882.4	11739.1	8423.63	6079.97	10256.8	10911.3	12380.7	8532.93	10018.7	11228.2	11217.7	7440.8	12226	11361.1	10042.2	5212.3	8977.6	4978.56	9806.92	8452.07
	7342.67	7252.85	4037.41	3850.19	7327.96	4653.08	4522.91	3744.14	6141.68	3928.92	5615.17	5155.17	4602.69	4292.86	4215.11	7714.15	10790.7	8212.23	5658.09	5079.62	4495.06	10014.2	13808.4	11600.2	7352.8	12671.8	8525.01	7961.48	13335	9867.91	11714.4	8406.94	6067.86	10241.1	10889.4	12351.8	8513.52	10000.9	11207.6	11198.3	7426.47	12201.7	11338	10020	5202.99	8959.77	4970.72	9784.02	8430.95
	7324.13	7237.16	4033.83	3847.45	7315.73	4647.22	4516.76	3740.52	6135.34	3923.56	5606.51	5148.75	4597.22	4286.55	4208.79	7707.18	10773	8193.39	5648.62	5070.78	4488.71	9998.75	13790.2	11579.5	7340.4	12649.9	8506	7948.44	13315	9853.5	11689.8	8390.32	6055.83	10225.4	10867.6	12323	8494.19	9983.22	11187	11178.9	7412.22	12177.4	11315	9997.83	5193.74	8942.03	4962.94	9761.21	8409.94
	7305.69	7221.56	4030.31	3844.74	7303.61	4641.42	4510.67	3736.94	6129.02	3918.26	5597.94	5142.4	4591.8	4280.28	4202.52	7700.28	10755.4	8174.69	5639.23	5062	4482.42	9983.35	13772.2	11558.9	7328.08	12628.2	8487.11	7935.49	13295.1	9839.18	11665.3	8373.77	6043.87	10209.7	10845.9	12294.3	8474.93	9965.56	11166.6	11159.6	7398.05	12153.2	11292	9975.8	5184.55	8924.35	4955.22	9738.5	8389.03
	7287.35	7206.04	4026.85	3842.09	7291.58	4635.69	4504.65	3733.4	6122.73	3913.02	5589.45	5136.12	4586.44	4274.07	4196.31	7693.45	10737.9	8156.13	5629.92	5053.3	4476.17	9968.03	13754.2	11538.5	7315.86	12606.5	8468.34	7922.63	13275.3	9824.94	11640.9	8357.29	6031.98	10194	10824.3	12265.7	8455.76	9947.97	11146.2	11140.5	7383.95	12129.1	11269.2	9953.87	5175.42	8906.74	4947.55	9715.89	8368.22
	7269.11	7190.6	4023.44	3839.47	7279.65	4630.01	4498.69	3729.9	6116.47	3907.82	5581.05	5129.9	4581.14	4267.9	4190.15	7686.69	10720.6	8137.72	5620.71	5044.66	4469.96	9952.77	13736.4	11518.2	7303.71	12585	8449.68	7909.86	13255.6	9810.79	11616.7	8340.87	6020.16	10178.4	10802.7	12237.2	8436.67	9930.45	11125.9	11121.4	7369.92	12105.2	11246.4	9932.04	5166.34	8889.21	4939.94	9693.38	8347.51
	7250.98	7175.25	4020.1	3836.9	7267.82	4624.4	4492.8	3726.44	6110.24	3902.69	5572.73	5123.74	4575.9	4261.78	4184.04	7679.99	10703.3	8119.45	5611.57	5036.08	4463.81	9937.58	13718.6	11498	7291.66	12563.6	8431.15	7897.17	13235.9	9796.73	11592.5	8324.53	6008.41	10162.8	10781.3	12208.8	8417.66	9912.99	11105.7	11102.3	7355.97	12081.3	11223.7	9910.3	5157.32	8871.75	4932.39	9670.96	8326.9
	7232.95	7159.98	4016.8	3834.37	7256.08	4618.85	4486.97	3723.02	6104.03	3897.6	5564.5	5117.65	4570.71	4255.71	4177.98	7673.37	10686.2	8101.32	5602.53	5027.58	4457.7	9922.47	13701	11477.9	7279.68	12542.3	8412.73	7884.57	13216.3	9782.75	11568.5	8308.26	5996.73	10147.2	10759.9	12180.5	8398.73	9895.6	11085.6	11083.4	7342.09	12057.6	11201.1	9888.65	5148.35	8854.36	4924.89	9648.64	8306.38
	7215.02	7144.8	4013.57	3831.89	7244.45	4613.35	4481.2	3719.64	6097.84	3892.56	5556.35	5111.62	4565.58	4249.69	4171.98	7666.8	10669.2	8083.32	5593.57	5019.14	4451.63	9907.42	13683.5	11457.9	7267.8	12521.1	8394.42	7872.06	13196.8	9768.86	11544.6	8292.05	5985.11	10131.6	10738.7	12152.3	8379.88	9878.27	11065.7	11064.6	7328.29	12033.9	11178.6	9867.11	5139.44	8837.05	4917.44	9626.42	8285.97
	7197.19	7129.7	4010.39	3829.45	7232.91	4607.93	4475.5	3716.3	6091.69	3887.58	5548.29	5105.66	4560.52	4243.71	4166.03	7660.31	10652.3	8065.47	5584.69	5010.76	4445.62	9892.45	13666.1	11438.1	7255.99	12500.1	8376.23	7859.64	13177.4	9755.05	11520.8	8275.92	5973.57	10116	10717.5	12124.2	8361.11	9861.02	11045.7	11045.8	7314.56	12010.4	11156.1	9845.66	5130.59	8819.8	4910.06	9604.29	8265.65
	7179.46	7114.68	4007.27	3827.05	7221.47	4602.56	4469.86	3713	6085.56	3882.65	5540.31	5099.75	4555.5	4237.78	4160.13	7653.88	10635.5	8047.76	5575.9	5002.46	4439.65	9877.54	13648.7	11418.4	7244.27	12479.2	8358.16	7847.3	13158	9741.33	11497.1	8259.86	5962.09	10100.5	10696.4	12096.3	8342.42	9843.83	11025.9	11027.1	7300.91	11987	11133.8	9824.3	5121.8	8802.63	4902.73	9582.26	8245.43
	7161.84	7099.75	4004.2	3824.7	7210.12	4597.25	4464.28	3709.74	6079.46	3877.78	5532.42	5093.92	4550.55	4231.9	4154.28	7647.52	10618.8	8030.18	5567.2	4994.22	4433.72	9862.71	13631.5	11398.7	7232.64	12458.4	8340.21	7835.05	13138.7	9727.7	11473.5	8243.86	5950.69	10085	10675.5	12068.4	8323.81	9826.71	11006.2	11008.5	7287.34	11963.7	11111.5	9803.04	5113.06	8785.53	4895.45	9560.33	8225.31
	7144.31	7084.9	4001.19	3822.39	7198.87	4592.01	4458.77	3706.52	6073.38	3872.95	5524.61	5088.14	4545.65	4226.07	4148.48	7641.23	10602.2	8012.74	5558.58	4986.04	4427.85	9847.95	13614.5	11379.2	7221.08	12437.7	8322.36	7822.88	13119.5	9714.15	11450	8227.94	5939.35	10069.5	10654.6	12040.6	8305.28	9809.66	10986.6	10990	7273.83	11940.5	11089.3	9781.88	5104.37	8768.5	4888.24	9538.5	8205.29
	7126.88	7070.13	3998.23	3820.12	7187.72	4586.82	4453.32	3703.33	6067.33	3868.18	5516.88	5082.43	4540.8	4220.29	4142.73	7635	10585.7	7995.44	5550.05	4977.93	4422.01	9833.26	13597.5	11359.9	7209.61	12417.1	8304.64	7810.8	13100.4	9700.68	11426.6	8212.09	5928.08	10054.1	10633.8	12013	8286.83	9792.68	10967.1	10971.6	7260.41	11917.4	11067.1	9760.81	5095.74	8751.54	4881.08	9516.77	8185.37
	7109.56	7055.45	3995.34	3817.89	7176.66	4581.7	4447.93	3700.19	6061.31	3863.45	5509.24	5076.78	4536.02	4214.55	4137.04	7628.83	10569.3	7978.27	5541.6	4969.89	4416.23	9818.63	13580.6	11340.6	7198.23	12396.7	8287.02	7798.8	13081.4	9687.3	11403.4	8196.31	5916.88	10038.7	10613	11985.4	8268.45	9775.77	10947.6	10953.2	7247.06	11894.4	11045.1	9739.83	5087.16	8734.65	4873.97	9495.13	8165.55
	7092.33	7040.85	3992.49	3815.71	7165.7	4576.64	4442.6	3697.09	6055.32	3858.78	5501.68	5071.19	4531.29	4208.85	4131.4	7622.74	10553.1	7961.25	5533.23	4961.91	4410.48	9804.09	13563.8	11321.5	7186.92	12376.3	8269.52	7786.89	13062.4	9674.01	11380.3	8180.6	5905.74	10023.3	10592.4	11958	8250.16	9758.92	10928.3	10935	7233.78	11871.5	11023.1	9718.95	5078.64	8717.83	4866.92	9473.59	8145.82
	7075.2	7026.33	3989.71	3813.57	7154.84	4571.64	4437.34	3694.02	6049.35	3854.16	5494.2	5065.66	4526.61	4203.21	4125.81	7616.71	10536.9	7944.35	5524.95	4954	4404.78	9789.61	13547.1	11302.4	7175.7	12356.1	8252.14	7775.07	13043.5	9660.8	11357.3	8164.96	5894.67	10007.9	10571.9	11930.6	8231.95	9742.15	10909	10916.8	7220.58	11848.8	11001.3	9698.17	5070.18	8701.08	4859.93	9452.15	8126.2
	7058.17	7011.89	3986.97	3811.48	7144.07	4566.7	4432.14	3691	6043.41	3849.59	5486.81	5060.2	4522	4197.61	4120.27	7610.74	10520.9	7927.6	5516.75	4946.15	4399.13	9775.2	13530.6	11283.5	7164.56	12336.1	8234.86	7763.33	13024.7	9647.68	11334.3	8149.39	5883.67	9992.56	10551.5	11903.4	8213.82	9725.44	10889.9	10898.7	7207.45	11826.1	10979.5	9677.47	5061.77	8684.41	4853	9430.8	8106.66
	7041.24	6997.54	3984.3	3809.42	7133.39	4561.82	4427	3688.01	6037.5	3845.07	5479.49	5054.79	4517.43	4192.06	4114.78	7604.84	10505	7910.97	5508.64	4938.37	4393.52	9760.87	13514.1	11264.7	7153.5	12316.1	8217.7	7751.67	13006	9634.65	11311.6	8133.89	5872.74	9977.24	10531.1	11876.3	8195.77	9708.8	10870.8	10880.6	7194.39	11803.5	10957.8	9656.88	5053.41	8667.8	4846.12	9409.56	8087.23
	7024.4	6983.27	3981.68	3807.41	7122.81	4557	4421.92	3685.06	6031.62	3840.6	5472.26	5049.45	4512.93	4186.55	4109.34	7599	10489.2	7894.48	5500.61	4930.65	4387.96	9746.6	13497.7	11246	7142.52	12296.2	8200.66	7740.1	12987.4	9621.7	11288.9	8118.46	5861.87	9961.95	10510.9	11849.3	8177.8	9692.24	10851.8	10862.7	7181.41	11781.1	10936.1	9636.38	5045.11	8651.27	4839.3	9388.41	8067.9
	7007.67	6969.09	3979.11	3805.45	7112.32	4552.24	4416.91	3682.15	6025.76	3836.18	5465.11	5044.17	4508.48	4181.09	4103.95	7593.23	10473.5	7878.13	5492.67	4923	4382.44	9732.41	13481.5	11227.4	7131.62	12276.5	8183.72	7728.62	12968.8	9608.84	11266.3	8103.11	5851.07	9946.69	10490.7	11822.3	8159.91	9675.74	10832.9	10844.8	7168.51	11758.8	10914.6	9615.97	5036.86	8634.81	4832.53	9367.36	8048.66
	6991.03	6954.98	3976.6	3803.52	7101.93	4547.54	4411.95	3679.28	6019.93	3831.81	5458.05	5038.95	4504.08	4175.68	4098.61	7587.53	10457.9	7861.91	5484.8	4915.41	4376.96	9718.29	13465.3	11209	7120.8	12256.9	8166.9	7717.21	12950.3	9596.06	11243.8	8087.82	5840.33	9931.45	10470.6	11795.5	8142.1	9659.31	10814.1	10827.1	7155.68	11736.5	10893.1	9595.65	5028.66	8618.41	4825.82	9346.4	8029.52
	6974.48	6940.96	3974.15	3801.64	7091.63	4542.91	4407.06	3676.45	6014.13	3827.49	5451.06	5033.79	4499.74	4170.31	4093.33	7581.88	10442.4	7845.82	5477.03	4907.88	4371.52	9704.24	13449.3	11190.6	7110.07	12237.4	8150.18	7705.89	12931.9	9583.37	11221.5	8072.61	5829.66	9916.23	10450.6	11768.8	8124.37	9642.95	10795.4	10809.4	7142.92	11714.4	10871.7	9575.43	5020.52	8602.09	4819.17	9325.55	8010.47
	6958.04	6927.03	3971.75	3799.8	7081.42	4538.33	4402.22	3673.66	6008.36	3823.22	5444.16	5028.69	4495.45	4164.99	4088.09	7576.31	10427	7829.86	5469.33	4900.42	4366.13	9690.27	13433.3	11172.4	7099.41	12218	8133.58	7694.66	12913.6	9570.76	11199.3	8057.46	5819.06	9901.05	10430.8	11742.2	8106.71	9626.66	10776.8	10791.8	7130.24	11692.4	10850.4	9555.31	5012.43	8585.83	4812.58	9304.79	7991.52
	6941.69	6913.17	3969.4	3798	7071.31	4533.81	4397.45	3670.91	6002.62	3818.99	5437.33	5023.66	4491.22	4159.71	4082.9	7570.79	10411.7	7814.04	5461.72	4893.02	4360.79	9676.37	13417.5	11154.3	7088.84	12198.8	8117.09	7683.5	12895.3	9558.24	11177.1	8042.39	5808.52	9885.89	10411	11715.7	8089.14	9610.44	10758.3	10774.2	7117.63	11670.5	10829.2	9535.27	5004.4	8569.65	4806.04	9284.13	7972.67
	6925.43	6899.4	3967.11	3796.24	7061.29	4529.36	4392.74	3668.19	5996.9	3814.82	5430.59	5018.68	4487.04	4154.48	4077.77	7565.34	10396.5	7798.35	5454.19	4885.68	4355.48	9662.54	13401.7	11136.3	7078.34	12179.6	8100.7	7672.43	12877.2	9545.81	11155.1	8027.4	5798.05	9870.77	10391.3	11689.4	8071.65	9594.29	10739.9	10756.8	7105.1	11648.6	10808.1	9515.33	4996.41	8553.54	4799.56	9263.57	7953.92
	6909.28	6885.7	3964.88	3794.53	7051.36	4524.96	4388.08	3665.51	5991.21	3810.7	5423.93	5013.76	4482.92	4149.29	4072.68	7559.96	10381.4	7782.79	5446.75	4878.41	4350.22	9648.78	13386.1	11118.4	7067.92	12160.6	8084.43	7661.45	12859.1	9533.46	11133.2	8012.47	5787.64	9855.67	10371.7	11663.1	8054.23	9578.21	10721.5	10739.4	7092.64	11626.9	10787	9495.49	4988.48	8537.49	4793.14	9243.1	7935.26
	6893.21	6872.09	3962.7	3792.86	7041.53	4520.63	4383.49	3662.87	5985.55	3806.62	5417.35	5008.9	4478.85	4144.15	4067.65	7554.64	10366.5	7767.36	5439.38	4871.19	4345	9635.09	13370.5	11100.6	7057.58	12141.7	8068.27	7650.54	12841.1	9521.2	11111.4	7997.61	5777.3	9840.59	10352.1	11636.9	8036.9	9562.21	10703.3	10722.1	7080.26	11605.4	10766.1	9475.73	4980.61	8521.52	4786.78	9222.74	7916.7
	6877.24	6858.57	3960.57	3791.23	7031.79	4516.35	4378.96	3660.27	5979.92	3802.59	5410.85	5004.11	4474.83	4139.06	4062.66	7549.38	10351.6	7752.06	5432.1	4864.05	4339.82	9621.48	13355.1	11082.9	7047.32	12122.9	8052.21	7639.72	12823.1	9509.03	11089.7	7982.83	5767.02	9825.55	10332.7	11610.9	8019.64	9546.27	10685.1	10704.9	7067.95	11583.9	10745.2	9456.07	4972.78	8505.61	4780.47	9202.47	7898.23
	6861.37	6845.12	3958.5	3789.65	7022.14	4512.13	4374.49	3657.71	5974.32	3798.61	5404.43	4999.37	4470.87	4134.01	4057.72	7544.18	10336.9	7736.89	5424.91	4856.96	4334.68	9607.94	13339.7	11065.4	7037.14	12104.2	8036.27	7628.98	12805.3	9496.94	11068.2	7968.12	5756.81	9810.54	10313.4	11584.9	8002.47	9530.4	10667.1	10687.8	7055.71	11562.5	10724.4	9436.51	4965.01	8489.77	4774.22	9182.3	7879.86
	6845.59	6831.76	3956.49	3788.1	7012.58	4507.98	4370.08	3655.19	5968.75	3794.68	5398.09	4994.69	4466.96	4129	4052.84	7539.05	10322.2	7721.85	5417.79	4849.94	4329.59	9594.48	13324.5	11047.9	7027.04	12085.6	8020.43	7618.33	12787.5	9484.94	11046.7	7953.48	5746.66	9795.55	10294.1	11559.1	7985.37	9514.61	10649.1	10670.7	7043.55	11541.2	10703.7	9417.03	4957.29	8474.01	4768.03	9162.22	7861.58
	6829.91	6818.47	3954.53	3786.6	7003.12	4503.88	4365.72	3652.7	5963.21	3790.8	5391.83	4990.07	4463.1	4124.04	4048	7533.98	10307.7	7706.93	5410.76	4842.97	4324.53	9581.08	13309.4	11030.6	7017.01	12067.2	8004.7	7607.75	12769.8	9473.02	11025.3	7938.91	5736.57	9780.6	10275	11533.3	7968.35	9498.88	10631.2	10653.7	7031.46	11520	10683	9397.65	4949.62	8458.31	4761.89	9142.25	7843.4
	6814.32	6805.27	3952.62	3785.14	6993.74	4499.85	4361.43	3650.26	5957.69	3786.97	5385.65	4985.51	4459.3	4119.13	4043.21	7528.98	10293.2	7692.15	5403.81	4836.07	4319.52	9567.76	13294.3	11013.4	7007.07	12048.8	7989.08	7597.26	12752.2	9461.19	11004.1	7924.42	5726.55	9765.67	10255.9	11507.7	7951.41	9483.23	10613.4	10636.8	7019.44	11499	10662.5	9378.36	4942	8442.68	4755.81	9122.37	7825.32
	6798.82	6792.15	3950.77	3783.72	6984.46	4495.87	4357.19	3647.85	5952.2	3783.18	5379.55	4981	4455.55	4114.26	4038.47	7524.03	10278.9	7677.49	5396.95	4829.24	4314.55	9554.52	13279.4	10996.2	6997.2	12030.6	7973.57	7586.84	12734.7	9449.45	10983	7909.99	5716.59	9750.77	10237	11482.2	7934.55	9467.64	10595.8	10620	7007.5	11478	10642	9359.16	4934.44	8427.12	4749.79	9102.59	7807.33
	6783.41	6779.12	3948.97	3782.35	6975.27	4491.95	4353.02	3645.48	5946.75	3779.44	5373.53	4976.56	4451.86	4109.43	4033.79	7519.15	10264.7	7662.97	5390.16	4822.46	4309.62	9541.34	13264.5	10979.2	6987.4	12012.5	7958.16	7576.51	12717.2	9437.79	10961.9	7895.64	5706.7	9735.91	10218.1	11456.8	7917.77	9452.13	10578.2	10603.3	6995.64	11457.2	10621.6	9340.05	4926.92	8411.63	4743.83	9082.91	7789.44
	6768.1	6766.16	3947.23	3781.01	6966.17	4488.1	4348.9	3643.14	5941.32	3775.75	5367.58	4972.18	4448.22	4104.65	4029.15	7514.33	10250.6	7648.57	5383.46	4815.74	4304.73	9528.25	13249.8	10962.4	6977.69	11994.5	7942.86	7566.26	12699.8	9426.22	10941	7881.37	5696.87	9721.07	10199.4	11431.5	7901.07	9436.69	10560.6	10586.6	6983.84	11436.4	10601.3	9321.04	4919.46	8396.21	4737.93	9063.32	7771.64
	6752.88	6753.28	3945.54	3779.72	6957.16	4484.3	4344.85	3640.85	5935.92	3772.1	5361.72	4967.85	4444.63	4099.91	4024.55	7509.58	10236.5	7634.29	5376.84	4809.09	4299.88	9515.22	13235.1	10945.6	6968.05	11976.6	7927.66	7556.09	12682.6	9414.73	10920.2	7867.16	5687.1	9706.27	10180.7	11406.3	7884.45	9421.33	10543.2	10570.1	6972.13	11415.8	10581.1	9302.12	4912.05	8380.85	4732.08	9043.84	7753.93
	6737.76	6740.49	3943.9	3778.47	6948.24	4480.56	4340.85	3638.59	5930.55	3768.5	5355.94	4963.58	4441.09	4095.22	4020.01	7504.88	10222.6	7620.15	5370.3	4802.49	4295.07	9502.27	13220.6	10928.9	6958.48	11958.9	7912.58	7546	12665.3	9403.34	10899.5	7853.03	5677.39	9691.49	10162.1	11381.2	7867.9	9406.03	10525.9	10553.6	6960.48	11395.2	10561	9283.29	4904.69	8365.57	4726.29	9024.45	7736.32
	6722.72	6727.78	3942.32	3777.26	6939.41	4476.89	4336.91	3636.37	5925.21	3764.95	5350.23	4959.37	4437.6	4090.57	4015.52	7500.25	10208.8	7606.13	5363.84	4795.96	4290.3	9489.39	13206.1	10912.4	6949	11941.2	7897.59	7536	12648.2	9392.02	10878.9	7838.97	5667.75	9676.75	10143.6	11356.2	7851.44	9390.81	10508.6	10537.1	6948.91	11374.8	10540.9	9264.55	4897.38	8350.35	4720.56	9005.16	7718.8
	6707.78	6715.15	3940.8	3776.09	6930.68	4473.27	4333.02	3634.19	5919.9	3761.44	5344.61	4955.22	4434.17	4085.96	4011.08	7495.68	10195.1	7592.23	5357.47	4789.49	4285.57	9476.59	13191.7	10895.9	6939.59	11923.7	7882.72	7526.07	12631.2	9380.8	10858.5	7824.98	5658.17	9662.03	10125.2	11331.3	7835.05	9375.65	10491.5	10520.8	6937.41	11354.5	10520.9	9245.9	4890.12	8335.2	4714.89	8985.96	7701.38
	6692.93	6702.6	3939.33	3774.97	6922.03	4469.71	4329.2	3632.04	5914.62	3757.99	5339.06	4951.12	4430.79	4081.4	4006.68	7491.17	10181.5	7578.46	5351.17	4783.08	4280.89	9463.86	13177.5	10879.6	6930.25	11906.2	7867.94	7516.22	12614.2	9369.66	10838.1	7811.07	5648.65	9647.35	10106.9	11306.6	7818.74	9360.57	10474.4	10504.5	6925.99	11334.2	10501.1	9227.34	4882.91	8320.12	4709.28	8966.87	7684.06
	6678.17	6690.13	3937.91	3773.89	6913.47	4466.21	4325.43	3629.94	5909.37	3754.57	5333.59	4947.08	4427.46	4076.88	4002.33	7486.72	10168	7564.82	5344.96	4776.73	4276.24	9451.2	13163.3	10863.3	6920.99	11888.9	7853.28	7506.45	12597.3	9358.61	10817.8	7797.23	5639.19	9632.7	10088.7	11281.9	7802.51	9345.56	10457.5	10488.3	6914.64	11314.1	10481.3	9208.88	4875.75	8305.1	4703.72	8947.87	7666.82
	6663.5	6677.74	3936.54	3772.85	6905	4462.77	4321.73	3627.87	5904.15	3751.21	5328.2	4943.1	4424.18	4072.41	3998.03	7482.34	10154.6	7551.3	5338.83	4770.43	4271.62	9438.62	13149.2	10847.2	6911.81	11871.7	7838.71	7496.76	12580.5	9347.64	10797.7	7783.46	5629.8	9618.08	10070.6	11257.4	7786.36	9330.63	10440.6	10472.2	6903.36	11294.1	10461.6	9190.5	4868.64	8290.16	4698.22	8928.97	7649.68
	6648.92	6665.43	3935.23	3771.85	6896.62	4459.39	4318.08	3625.84	5898.96	3747.88	5322.88	4939.18	4420.96	4067.98	3993.78	7478.01	10141.3	7537.9	5332.78	4764.2	4267.05	9426.11	13135.3	10831.2	6902.7	11854.6	7824.26	7487.16	12563.8	9336.76	10777.6	7769.77	5620.46	9603.5	10052.5	11233	7770.29	9315.77	10423.8	10456.2	6892.16	11274.2	10441.9	9172.22	4861.58	8275.28	4692.79	8910.17	7632.64
	6634.43	6653.2	3933.98	3770.89	6888.33	4456.07	4314.48	3623.84	5893.8	3744.61	5317.65	4935.31	4417.79	4063.59	3989.58	7473.75	10128.1	7524.63	5326.81	4758.03	4262.52	9413.68	13121.4	10815.3	6893.67	11837.7	7809.9	7477.63	12547.1	9325.97	10757.7	7756.14	5611.19	9588.94	10034.6	11208.6	7754.29	9300.98	10407.1	10440.3	6881.03	11254.4	10422.4	9154.03	4854.57	8260.47	4687.4	8891.46	7615.68
	6620.03	6641.05	3932.78	3769.97	6880.13	4452.81	4310.95	3621.89	5888.67	3741.38	5312.49	4931.5	4414.66	4059.24	3985.43	7469.54	10115	7511.48	5320.92	4751.92	4258.03	9401.32	13107.6	10799.5	6884.71	11820.8	7795.65	7468.18	12530.5	9315.26	10737.8	7742.6	5601.98	9574.42	10016.8	11184.4	7738.38	9286.26	10390.5	10424.4	6869.97	11234.7	10402.9	9135.92	4847.62	8245.72	4682.08	8872.86	7598.82
	6605.72	6628.99	3931.63	3769.1	6872.02	4449.61	4307.47	3619.97	5883.57	3738.2	5307.41	4927.75	4411.59	4054.94	3981.33	7465.4	10102	7498.46	5315.12	4745.87	4253.57	9389.04	13093.9	10783.8	6875.82	11804.1	7781.5	7458.81	12514.1	9304.64	10718.1	7729.12	5592.83	9559.93	9999.04	11160.3	7722.54	9271.61	10374	10408.6	6858.99	11215.1	10383.5	9117.91	4840.71	8231.05	4676.82	8854.35	7582.06
	6591.51	6617	3930.54	3768.26	6863.99	4446.47	4304.05	3618.09	5878.5	3735.06	5302.4	4924.05	4408.57	4050.69	3977.27	7461.32	10089.1	7485.55	5309.4	4739.87	4249.15	9376.83	13080.3	10768.3	6867.01	11787.4	7767.46	7449.51	12497.6	9294.11	10698.5	7715.72	5583.74	9545.48	9981.39	11136.3	7706.78	9257.04	10357.6	10392.9	6848.08	11195.6	10364.2	9099.99	4833.85	8216.44	4671.61	8835.94	7565.38
	6577.37	6605.09	3929.5	3767.47	6856.06	4443.39	4300.69	3616.24	5873.46	3731.96	5297.48	4920.41	4405.61	4046.47	3973.26	7457.3	10076.3	7472.77	5303.75	4733.94	4244.78	9364.7	13066.8	10752.8	6858.27	11770.9	7753.51	7440.3	12481.3	9283.66	10679	7702.39	5574.72	9531.05	9963.84	11112.4	7691.1	9242.54	10341.2	10377.2	6837.24	11176.2	10345	9082.16	4827.03	8201.9	4666.47	8817.62	7548.8
	6563.33	6593.27	3928.51	3766.72	6848.21	4440.36	4297.38	3614.44	5868.45	3728.91	5292.63	4916.83	4402.69	4042.3	3969.3	7453.34	10063.6	7460.12	5298.19	4728.06	4240.43	9352.65	13053.4	10737.4	6849.61	11754.5	7739.67	7431.17	12465.1	9273.3	10659.6	7689.14	5565.75	9516.66	9946.38	11088.6	7675.5	9228.12	10325	10361.6	6826.48	11157	10325.9	9064.41	4820.27	8187.42	4661.38	8799.41	7532.31
	6549.38	6581.52	3927.58	3766.01	6840.45	4437.4	4294.13	3612.67	5863.47	3725.91	5287.86	4913.3	4399.82	4038.17	3965.39	7449.44	10051	7447.58	5292.71	4722.25	4236.13	9340.66	13040.1	10722.2	6841.02	11738.2	7725.94	7422.11	12448.9	9263.03	10640.3	7675.96	5556.84	9502.3	9929.02	11065	7659.97	9213.76	10308.8	10346.2	6815.79	11137.8	10306.9	9046.76	4813.56	8173.02	4656.35	8781.29	7515.92
	6535.52	6569.86	3926.7	3765.35	6832.78	4434.49	4290.94	3610.93	5858.52	3722.95	5283.17	4909.83	4397.01	4034.09	3961.52	7445.6	10038.5	7435.17	5287.31	4716.49	4231.87	9328.76	13026.8	10707	6832.5	11722	7712.3	7413.13	12432.8	9252.84	10621.1	7662.85	5548	9487.98	9911.75	11041.4	7644.52	9199.48	10292.8	10330.7	6805.18	11118.7	10287.9	9029.2	4806.89	8158.67	4651.38	8763.27	7499.62
	6521.74	6558.27	3925.88	3764.72	6825.2	4431.65	4287.81	3609.24	5853.6	3720.04	5278.55	4906.42	4394.24	4030.04	3957.7	7441.82	10026.1	7422.87	5281.99	4710.79	4227.64	9316.93	13013.7	10692	6824.06	11705.9	7698.77	7404.23	12416.8	9242.75	10602	7649.81	5539.21	9473.69	9894.58	11018	7629.15	9185.28	10276.8	10315.4	6794.63	11099.8	10269	9011.73	4800.28	8144.4	4646.47	8745.34	7483.41
	6508.05	6546.77	3925.11	3764.14	6817.71	4428.86	4284.73	3607.58	5848.71	3717.17	5274.01	4903.06	4391.53	4026.04	3953.93	7438.1	10013.8	7410.7	5276.75	4705.15	4223.45	9305.17	13000.7	10677.1	6815.69	11689.9	7685.33	7395.41	12400.9	9232.73	10583	7636.86	5530.48	9459.43	9877.5	10994.6	7613.86	9171.15	10260.9	10300.1	6784.17	11080.9	10250.2	8994.34	4793.71	8130.19	4641.62	8727.52	7467.29
	6494.45	6535.34	3924.39	3763.59	6810.3	4426.14	4281.7	3605.96	5843.86	3714.34	5269.55	4899.76	4388.86	4022.08	3950.21	7434.44	10001.6	7398.65	5271.6	4699.57	4219.29	9293.49	12987.7	10662.2	6807.39	11674.1	7672	7386.67	12385	9222.81	10564.2	7623.97	5521.82	9445.21	9860.51	10971.4	7598.65	9157.09	10245.1	10285	6773.77	11062.1	10231.5	8977.05	4787.19	8116.05	4636.83	8709.79	7451.26
	6480.94	6523.99	3923.73	3763.09	6802.98	4423.47	4278.74	3604.38	5839.03	3711.56	5265.16	4896.51	4386.25	4018.17	3946.54	7430.83	9989.47	7386.72	5266.52	4694.04	4215.18	9281.89	12974.9	10647.5	6799.16	11658.3	7658.77	7378	12369.3	9212.97	10545.4	7611.16	5513.21	9431.02	9843.62	10948.3	7583.51	9143.1	10229.4	10269.9	6763.45	11043.5	10212.9	8959.84	4780.72	8101.98	4632.1	8692.16	7435.33
	6467.51	6512.73	3923.12	3762.63	6795.75	4420.86	4275.83	3602.83	5834.24	3708.82	5260.85	4893.32	4383.68	4014.29	3942.91	7427.29	9977.47	7374.91	5261.52	4688.57	4211.1	9270.36	12962.1	10632.9	6791.01	11642.7	7645.64	7369.42	12353.6	9203.22	10526.8	7598.42	5504.66	9416.87	9826.83	10925.3	7568.46	9129.19	10213.8	10254.8	6753.2	11024.9	10194.4	8942.73	4774.29	8087.97	4627.43	8674.62	7419.48
	6454.17	6501.54	3922.56	3762.21	6788.6	4418.31	4272.98	3601.32	5829.48	3706.13	5256.62	4890.18	4381.17	4010.46	3939.33	7423.81	9965.57	7363.22	5256.61	4683.16	4207.05	9258.9	12949.4	10618.4	6782.92	11627.2	7632.6	7360.9	12338	9193.56	10508.2	7585.76	5496.17	9402.75	9810.13	10902.4	7553.47	9115.36	10198.3	10239.9	6743.02	11006.5	10175.9	8925.7	4767.92	8074.03	4622.81	8657.19	7403.73
	6440.92	6490.43	3922.06	3761.84	6781.54	4415.82	4270.18	3599.85	5824.75	3703.48	5252.46	4887.1	4378.71	4006.67	3935.8	7420.39	9953.77	7351.64	5251.77	4677.81	4203.04	9247.53	12936.9	10604	6774.91	11611.7	7619.67	7352.47	12322.5	9183.98	10489.8	7573.17	5487.74	9388.67	9793.52	10879.6	7538.57	9101.59	10182.8	10225	6732.92	10988.1	10157.6	8908.76	4761.59	8060.15	4618.26	8639.85	7388.07
	6427.75	6479.41	3921.61	3761.5	6774.57	4413.39	4267.44	3598.41	5820.05	3700.87	5248.38	4884.07	4376.29	4002.92	3932.32	7417.02	9942.06	7340.19	5247.02	4672.52	4199.07	9236.23	12924.4	10589.7	6766.97	11596.4	7606.84	7344.11	12307	9174.49	10471.4	7560.65	5479.37	9374.62	9777.01	10856.9	7523.74	9087.91	10167.5	10210.2	6722.89	10969.9	10139.3	8891.91	4755.31	8046.34	4613.77	8622.6	7372.5
	6414.67	6468.46	3921.22	3761.21	6767.69	4411.02	4264.75	3597.01	5815.38	3698.31	5244.37	4881.1	4373.93	3999.22	3928.88	7413.72	9930.45	7328.85	5242.34	4667.28	4195.14	9225.01	12912	10575.5	6759.11	11581.2	7594.1	7335.83	12291.7	9165.09	10453.2	7548.21	5471.06	9360.61	9760.6	10834.3	7509	9074.29	10152.2	10195.4	6712.93	10951.7	10121.1	8875.15	4749.08	8032.59	4609.33	8605.46	7357.02
	6401.68	6457.59	3920.87	3760.95	6760.89	4408.71	4262.12	3595.65	5810.74	3695.79	5240.44	4878.18	4371.62	3995.56	3925.49	7410.47	9918.94	7317.63	5237.75	4662.1	4191.24	9213.86	12899.7	10561.4	6751.31	11566.1	7581.47	7327.63	12276.4	9155.78	10435.1	7535.84	5462.8	9346.64	9744.28	10811.9	7494.32	9060.75	10137.1	10180.8	6703.05	10933.7	10103	8858.47	4742.89	8018.92	4604.95	8588.41	7341.64
	6388.76	6446.8	3920.59	3760.74	6754.17	4406.45	4259.55	3594.33	5806.14	3693.31	5236.59	4875.32	4369.35	3991.93	3922.14	7407.28	9907.53	7306.53	5233.23	4656.98	4187.38	9202.79	12887.4	10547.5	6743.58	11551.1	7568.93	7319.5	12261.2	9146.55	10417	7523.55	5454.6	9332.7	9728.06	10789.5	7479.73	9047.29	10122	10166.2	6693.23	10915.8	10085	8841.89	4736.75	8005.31	4600.63	8571.46	7326.34
	6375.94	6436.09	3920.35	3760.57	6747.54	4404.25	4257.03	3593.04	5801.56	3690.88	5232.81	4872.51	4367.13	3988.35	3918.84	7404.15	9896.22	7295.55	5228.8	4651.91	4183.55	9191.79	12875.3	10533.6	6735.92	11536.3	7556.49	7311.45	12246.1	9137.41	10399.1	7511.33	5446.47	9318.8	9711.93	10767.3	7465.21	9033.9	10107	10151.7	6683.5	10897.9	10067	8825.39	4730.66	7991.76	4596.38	8554.61	7311.14
	6363.2	6425.46	3920.17	3760.44	6741	4402.11	4254.57	3591.79	5797.02	3688.49	5229.1	4869.75	4364.97	3984.81	3915.59	7401.08	9885	7284.68	5224.44	4646.9	4179.76	9180.88	12863.3	10519.8	6728.33	11521.5	7544.14	7303.48	12231.1	9128.35	10381.3	7499.18	5438.38	9304.94	9695.9	10745.2	7450.76	9020.59	10092.1	10137.3	6673.83	10880.2	10049.2	8808.98	4724.62	7978.28	4592.18	8537.85	7296.03
	6350.54	6414.9	3920.03	3760.35	6734.53	4400.03	4252.16	3590.57	5792.51	3686.14	5225.47	4867.05	4362.85	3981.32	3912.39	7398.07	9873.88	7273.93	5220.17	4641.95	4176	9170.04	12851.3	10506.2	6720.82	11506.8	7531.9	7295.58	12216.1	9119.38	10363.6	7487.11	5430.36	9291.12	9679.96	10723.1	7436.4	9007.35	10077.3	10122.9	6664.24	10862.6	10031.4	8792.66	4718.62	7964.87	4588.04	8521.19	7281
	6337.97	6404.43	3919.96	3760.3	6728.16	4398.01	4249.81	3589.39	5788.03	3683.83	5221.92	4864.41	4360.78	3977.86	3909.23	7395.11	9862.85	7263.3	5215.97	4637.05	4172.28	9159.28	12839.5	10492.6	6713.37	11492.3	7519.75	7287.75	12201.3	9110.5	10346	7475.11	5422.39	9277.33	9664.12	10701.2	7422.1	8994.19	10062.6	10108.6	6654.72	10845.1	10013.7	8776.43	4712.67	7951.52	4583.95	8504.63	7266.07
	6325.48	6394.03	3919.93	3760.29	6721.87	4396.04	4247.51	3588.25	5783.59	3681.57	5218.44	4861.81	4358.77	3974.44	3906.12	7392.22	9851.92	7252.78	5211.85	4632.21	4168.6	9148.59	12827.7	10479.1	6705.99	11477.9	7507.69	7280	12186.5	9101.71	10328.5	7463.19	5414.48	9263.59	9648.37	10679.4	7407.89	8981.1	10047.9	10094.4	6645.27	10827.7	9996.13	8760.28	4706.77	7938.24	4579.93	8488.16	7251.23
	6313.07	6383.71	3919.96	3760.33	6715.66	4394.13	4245.27	3587.14	5779.17	3679.35	5215.03	4859.27	4356.8	3971.07	3903.05	7389.38	9841.09	7242.38	5207.81	4627.43	4164.95	9137.98	12816	10465.8	6698.67	11463.5	7495.73	7272.33	12171.8	9093	10311.1	7451.34	5406.63	9249.88	9632.72	10657.7	7393.75	8968.09	10033.4	10080.3	6635.89	10810.3	9978.62	8744.22	4700.91	7925.02	4575.97	8471.8	7236.48
	6300.75	6373.47	3920.04	3760.4	6709.53	4392.28	4243.08	3586.07	5774.79	3677.17	5211.7	4856.79	4354.88	3967.74	3900.03	7386.6	9830.35	7232.09	5203.85	4622.7	4161.33	9127.45	12804.5	10452.5	6691.43	11449.3	7483.87	7264.74	12157.2	9084.38	10293.8	7439.57	5398.83	9236.22	9617.16	10636.2	7379.68	8955.16	10018.9	10066.2	6626.59	10793.1	9961.19	8728.25	4695.09	7911.87	4572.06	8455.52	7221.82
	6288.51	6363.31	3920.17	3760.51	6703.49	4390.48	4240.95	3585.04	5770.44	3675.03	5208.45	4854.36	4353	3964.44	3897.05	7383.87	9819.71	7221.92	5199.97	4618.02	4157.75	9117	12793	10439.4	6684.25	11435.2	7472.1	7257.21	12142.6	9075.85	10276.6	7427.87	5391.09	9222.59	9601.7	10614.7	7365.7	8942.3	10004.5	10052.2	6617.36	10776	9943.85	8712.36	4689.33	7898.78	4568.21	8439.35	7207.25
	6276.36	6353.23	3920.35	3760.67	6697.53	4388.75	4238.87	3584.04	5766.13	3672.94	5205.26	4851.98	4351.18	3961.19	3894.13	7381.21	9809.16	7211.86	5196.17	4613.4	4154.2	9106.62	12781.6	10426.4	6677.15	11421.2	7460.43	7249.77	12128.2	9067.4	10259.5	7416.24	5383.41	9209.01	9586.34	10593.3	7351.78	8929.52	9990.26	10038.3	6608.2	10759	9926.59	8696.56	4683.61	7885.77	4564.43	8423.27	7192.77
	6264.28	6343.22	3920.59	3760.86	6691.66	4387.07	4236.85	3583.08	5761.84	3670.88	5202.16	4849.65	4349.41	3957.98	3891.24	7378.6	9798.71	7201.91	5192.45	4608.84	4150.69	9096.33	12770.2	10413.4	6670.11	11407.3	7448.85	7242.39	12113.8	9059.04	10242.5	7404.69	5375.78	9195.46	9571.07	10572.1	7337.94	8916.81	9976.07	10024.5	6599.12	10742.1	9909.42	8680.85	4677.93	7872.81	4560.7	8407.29	7178.38
	6252.29	6333.3	3920.87	3761.1	6685.86	4385.44	4234.88	3582.16	5757.59	3668.87	5199.12	4847.38	4347.68	3954.81	3888.41	7376.04	9788.36	7192.08	5188.8	4604.33	4147.21	9086.11	12759	10400.6	6663.13	11393.5	7437.36	7235.1	12099.5	9050.77	10225.6	7393.22	5368.21	9181.96	9555.9	10551	7324.18	8904.18	9961.96	10010.7	6590.11	10725.3	9892.33	8665.23	4672.3	7859.92	4557.03	8391.4	7164.07
	6240.38	6323.45	3921.21	3761.38	6680.15	4383.88	4232.97	3581.27	5753.38	3666.9	5196.16	4845.16	4346	3951.68	3885.61	7373.55	9778.1	7182.36	5185.23	4599.88	4143.77	9075.97	12747.9	10387.9	6656.23	11379.8	7425.97	7227.87	12085.3	9042.58	10208.9	7381.82	5360.7	9168.5	9540.82	10529.9	7310.49	8891.63	9947.94	9997.03	6581.17	10708.6	9875.33	8649.69	4666.72	7847.1	4553.42	8375.61	7149.86
	6228.55	6313.68	3921.6	3761.7	6674.52	4382.37	4231.11	3580.42	5749.19	3664.97	5193.27	4842.99	4344.37	3948.59	3882.87	7371.11	9767.93	7172.76	5181.75	4595.48	4140.36	9065.91	12736.8	10375.2	6649.39	11366.2	7414.67	7220.72	12071.2	9034.48	10192.2	7370.49	5353.24	9155.08	9525.85	10509	7296.88	8879.15	9934	9983.41	6572.3	10691.9	9858.42	8634.24	4661.18	7834.35	4549.86	8359.92	7135.74
	6216.8	6303.99	3922.04	3762.05	6668.98	4380.91	4229.3	3579.6	5745.04	3663.09	5190.46	4840.87	4342.79	3945.54	3880.16	7368.73	9757.86	7163.27	5178.34	4591.14	4136.99	9055.92	12725.8	10362.7	6642.62	11352.7	7403.47	7213.65	12057.2	9026.47	10175.6	7359.23	5345.83	9141.7	9510.96	10488.2	7283.34	8866.75	9920.15	9969.86	6563.5	10675.4	9841.59	8618.87	4655.69	7821.66	4546.37	8344.32	7121.71
	6205.13	6294.37	3922.54	3762.45	6663.51	4379.51	4227.55	3578.82	5740.92	3661.24	5187.72	4838.81	4341.26	3942.53	3877.51	7366.4	9747.88	7153.89	5175	4586.85	4133.65	9046.02	12715	10350.3	6635.91	11339.3	7392.36	7206.65	12043.2	9018.55	10159.1	7348.06	5338.48	9128.37	9496.17	10467.5	7269.87	8854.43	9906.39	9956.39	6554.78	10659	9824.84	8603.59	4650.24	7809.03	4542.93	8328.82	7107.77
	6193.55	6284.83	3923.08	3762.89	6658.13	4378.17	4225.86	3578.08	5736.83	3659.44	5185.05	4836.8	4339.77	3939.56	3874.9	7364.13	9737.99	7144.62	5171.75	4582.61	4130.34	9036.19	12704.2	10338	6629.27	11326.1	7381.34	7199.72	12029.3	9010.71	10142.8	7336.95	5331.19	9115.08	9481.48	10446.9	7256.48	8842.19	9892.72	9942.99	6546.13	10642.7	9808.18	8588.4	4644.84	7796.47	4539.56	8313.42	7093.92
	6182.04	6275.37	3923.68	3763.37	6652.82	4376.89	4224.21	3577.37	5732.78	3657.67	5182.46	4834.84	4338.34	3936.63	3872.33	7361.92	9728.2	7135.46	5168.58	4578.43	4127.06	9026.44	12693.5	10325.7	6622.69	11312.9	7370.41	7192.87	12015.5	9002.96	10126.5	7325.92	5323.95	9101.83	9466.89	10426.5	7243.16	8830.02	9879.13	9929.66	6537.55	10626.5	9791.61	8573.29	4639.48	7783.97	4536.24	8298.11	7080.15
	6170.62	6265.99	3924.33	3763.89	6647.6	4375.66	4222.63	3576.7	5728.76	3655.95	5179.94	4832.94	4336.95	3933.74	3869.81	7359.77	9718.5	7126.42	5165.48	4574.31	4123.82	9016.77	12682.9	10313.6	6616.19	11299.9	7359.57	7186.09	12001.8	8995.29	10110.3	7314.97	5316.76	9088.62	9452.39	10406.1	7229.92	8817.93	9865.63	9916.4	6529.04	10610.4	9775.12	8558.27	4634.17	7771.55	4532.98	8282.9	7066.48
	6159.27	6256.68	3925.03	3764.45	6642.46	4374.49	4221.09	3576.06	5724.77	3654.27	5177.49	4831.08	4335.61	3930.9	3867.33	7357.67	9708.9	7117.49	5162.46	4570.23	4120.62	9007.18	12672.3	10301.6	6609.74	11286.9	7348.82	7179.38	11988.2	8987.71	10094.3	7304.09	5309.63	9075.46	9437.99	10385.9	7216.75	8805.92	9852.21	9903.21	6520.61	10594.4	9758.72	8543.33	4628.9	7759.18	4529.78	8267.78	7052.89
	6148.01	6247.46	3925.78	3765.05	6637.4	4373.37	4219.61	3575.46	5720.82	3652.62	5175.12	4829.28	4334.32	3928.09	3864.9	7355.62	9699.39	7108.67	5159.52	4566.22	4117.44	8997.67	12661.9	10289.7	6603.36	11274.1	7338.17	7172.75	11974.7	8980.22	10078.3	7293.28	5302.56	9062.35	9423.68	10365.7	7203.65	8793.99	9838.89	9890.1	6512.25	10578.5	9742.41	8528.48	4623.68	7746.88	4526.63	8252.76	7039.4
	6136.82	6238.3	3926.58	3765.69	6632.42	4372.31	4218.19	3574.9	5716.9	3651.02	5172.82	4827.53	4333.07	3925.32	3862.51	7353.63	9689.97	7099.95	5156.65	4562.25	4114.3	8988.24	12651.6	10277.9	6597.05	11261.3	7327.61	7166.19	11961.2	8972.82	10062.5	7282.55	5295.53	9049.28	9409.48	10345.7	7190.63	8782.13	9825.65	9877.06	6503.96	10562.7	9726.18	8513.71	4618.5	7734.65	4523.55	8237.84	7025.99
	6125.71	6229.23	3927.43	3766.37	6627.52	4371.3	4216.82	3574.37	5713.02	3649.46	5170.59	4825.83	4331.88	3922.59	3860.17	7351.7	9680.65	7091.35	5153.87	4558.34	4111.19	8978.88	12641.3	10266.1	6590.8	11248.7	7317.13	7159.71	11947.8	8965.5	10046.7	7271.9	5288.57	9036.25	9395.36	10325.8	7177.68	8770.36	9812.49	9864.09	6495.74	10547	9710.03	8499.03	4613.37	7722.48	4520.52	8223.01	7012.67
	6114.69	6220.23	3928.33	3767.1	6622.7	4370.35	4215.5	3573.88	5709.17	3647.94	5168.43	4824.18	4330.73	3919.9	3857.87	7349.83	9671.41	7082.86	5151.16	4554.48	4108.12	8969.61	12631.1	10254.5	6584.61	11236.2	7306.75	7153.29	11934.6	8958.27	10031.1	7261.32	5281.65	9023.27	9381.35	10306	7164.8	8758.66	9799.42	9851.2	6487.6	10531.4	9693.97	8484.44	4608.27	7710.38	4517.56	8208.28	6999.44
	6103.74	6211.31	3929.29	3767.86	6617.96	4369.46	4214.23	3573.42	5705.35	3646.46	5166.35	4822.58	4329.62	3917.25	3855.62	7348.01	9662.27	7074.48	5148.53	4550.68	4105.08	8960.42	12621	10243	6578.49	11223.8	7296.46	7146.95	11921.4	8951.13	10015.5	7250.81	5274.79	9010.34	9367.43	10286.3	7152	8747.04	9786.44	9838.37	6479.52	10515.9	9678	8469.93	4603.23	7698.34	4514.65	8193.64	6986.3
	6092.87	6202.47	3930.29	3768.66	6613.29	4368.62	4213.02	3573	5701.56	3645.02	5164.34	4821.04	4328.57	3914.63	3853.41	7346.24	9653.22	7066.21	5145.98	4546.93	4102.07	8951.3	12611	10231.6	6572.43	11211.4	7286.25	7140.68	11908.2	8944.07	10000.1	7240.38	5267.98	8997.45	9353.61	10266.7	7139.27	8735.49	9773.54	9825.62	6471.52	10500.5	9662.11	8455.5	4598.23	7686.37	4511.8	8179.1	6973.25
	6082.07	6193.71	3931.35	3769.5	6608.71	4367.83	4211.87	3572.62	5697.82	3643.62	5162.4	4819.55	4327.56	3912.06	3851.25	7344.53	9644.27	7058.05	5143.5	4543.23	4099.09	8942.27	12601.1	10220.3	6566.44	11199.2	7276.14	7134.49	11895.2	8937.1	9984.71	7230.02	5261.23	8984.61	9339.88	10247.2	7126.61	8724.03	9760.73	9812.94	6463.59	10485.2	9646.31	8441.16	4593.27	7674.46	4509.01	8164.66	6960.28
	6071.36	6185.02	3932.45	3770.38	6604.21	4367.1	4210.76	3572.27	5694.1	3642.25	5160.53	4818.1	4326.61	3909.53	3849.13	7342.88	9635.4	7050	5141.1	4539.58	4096.14	8933.32	12591.3	10209.1	6560.51	11187.1	7266.11	7128.37	11882.3	8930.22	9969.46	7219.74	5254.53	8971.82	9326.26	10227.8	7114.02	8712.65	9748	9800.33	6455.74	10470	9630.59	8426.91	4588.35	7662.62	4506.28	8150.31	6947.41
	6060.72	6176.41	3933.61	3771.31	6599.78	4366.43	4209.71	3571.95	5690.42	3640.93	5158.74	4816.71	4325.69	3907.03	3847.05	7341.28	9626.63	7042.06	5138.78	4535.99	4093.23	8924.44	12581.5	10198	6554.64	11175.1	7256.17	7122.32	11869.4	8923.42	9954.31	7209.53	5247.88	8959.07	9312.72	10208.6	7101.51	8701.34	9735.36	9787.79	6447.95	10454.9	9614.97	8412.74	4583.48	7650.84	4503.6	8136.06	6934.62
	6050.16	6167.87	3934.82	3772.27	6595.44	4365.81	4208.72	3571.67	5686.77	3639.65	5157.02	4815.37	4324.83	3904.58	3845.02	7339.73	9617.95	7034.23	5136.54	4532.45	4090.35	8915.65	12571.9	10187	6548.84	11163.2	7246.32	7116.34	11856.6	8916.71	9939.27	7199.4	5241.29	8946.37	9299.29	10189.4	7089.07	8690.12	9722.81	9775.32	6440.24	10439.9	9599.42	8398.65	4578.65	7639.13	4500.99	8121.9	6921.92
	6039.68	6159.41	3936.08	3773.27	6591.17	4365.25	4207.77	3571.43	5683.16	3638.41	5155.37	4814.08	4324.01	3902.16	3843.03	7338.25	9609.36	7026.5	5134.38	4528.97	4087.5	8906.94	12562.3	10176	6543.09	11151.4	7236.56	7110.43	11843.9	8910.09	9924.32	7189.35	5234.74	8933.72	9285.95	10170.4	7076.7	8678.97	9710.34	9762.92	6432.6	10425	9583.96	8384.65	4573.87	7627.48	4498.43	8107.84	6909.31
	6029.28	6151.03	3937.38	3774.32	6586.98	4364.74	4206.88	3571.23	5679.58	3637.2	5153.79	4812.84	4323.24	3899.79	3841.08	7336.81	9600.86	7018.88	5132.29	4525.53	4084.68	8898.31	12552.8	10165.2	6537.41	11139.7	7226.89	7104.6	11831.3	8903.56	9909.47	7179.36	5228.25	8921.12	9272.71	10151.5	7064.41	8667.9	9697.96	9750.59	6425.03	10410.2	9568.59	8370.73	4569.13	7615.9	4495.93	8093.87	6896.79
	6018.95	6142.72	3938.74	3775.4	6582.87	4364.28	4206.05	3571.05	5676.04	3636.04	5152.28	4811.65	4322.52	3897.45	3839.18	7335.43	9592.45	7011.37	5130.28	4522.15	4081.9	8889.75	12543.4	10154.5	6531.8	11128.1	7217.3	7098.84	11818.8	8897.11	9894.73	7169.46	5221.82	8908.56	9259.57	10132.7	7052.18	8656.91	9685.66	9738.34	6417.53	10395.5	9553.31	8356.9	4564.43	7604.38	4493.49	8080	6884.35
	6008.7	6134.49	3940.15	3776.52	6578.83	4363.88	4205.27	3570.92	5672.53	3634.92	5150.85	4810.52	4321.84	3895.15	3837.32	7334.11	9584.14	7003.97	5128.34	4518.82	4079.15	8881.28	12534.1	10143.9	6526.24	11116.7	7207.8	7093.15	11806.3	8890.75	9880.08	7159.63	5215.43	8896.05	9246.53	10114	7040.03	8646.01	9673.44	9726.15	6410.11	10380.9	9538.11	8343.14	4559.78	7592.93	4491.11	8066.22	6872
	5998.52	6126.34	3941.61	3777.69	6574.88	4363.54	4204.54	3570.82	5669.06	3633.83	5149.49	4809.43	4321.22	3892.89	3835.51	7332.84	9575.91	6996.68	5126.49	4515.54	4076.43	8872.89	12524.9	10133.4	6520.75	11105.3	7198.39	7087.53	11794	8884.48	9865.54	7149.87	5209.1	8883.6	9233.58	10095.4	7027.95	8635.18	9661.31	9714.03	6402.76	10366.4	9523	8329.48	4555.17	7581.54	4488.79	8052.54	6859.74
	5988.43	6118.26	3943.12	3778.89	6571	4363.25	4203.86	3570.75	5665.62	3632.78	5148.2	4808.39	4320.63	3890.67	3833.74	7331.62	9567.77	6989.49	5124.71	4512.32	4073.74	8864.59	12515.7	10123	6515.32	11094	7189.07	7081.98	11781.7	8878.29	9851.09	7140.19	5202.82	8871.19	9220.73	10076.9	7015.94	8624.43	9649.27	9701.99	6395.48	10352	9507.97	8315.9	4550.6	7570.21	4486.53	8038.96	6847.57
	5978.4	6110.26	3944.68	3780.13	6567.2	4363.01	4203.24	3570.73	5662.22	3631.78	5146.98	4807.4	4320.1	3888.49	3832.01	7330.46	9559.73	6982.41	5123.01	4509.14	4071.08	8856.36	12506.7	10112.6	6509.94	11082.8	7179.83	7076.51	11769.5	8872.19	9836.75	7130.58	5196.59	8858.83	9207.98	10058.5	7004	8613.76	9637.31	9690.01	6388.27	10337.7	9493.03	8302.4	4546.07	7558.95	4484.33	8025.47	6835.49
	5968.46	6102.34	3946.29	3781.42	6563.47	4362.83	4202.67	3570.73	5658.85	3630.81	5145.83	4806.47	4319.61	3886.34	3830.33	7329.36	9551.77	6975.44	5121.38	4506.02	4068.45	8848.21	12497.7	10102.4	6504.63	11071.8	7170.67	7071.1	11757.4	8866.18	9822.5	7121.05	5190.41	8846.52	9195.32	10040.3	6992.13	8603.17	9625.44	9678.11	6381.13	10323.4	9478.17	8288.98	4541.59	7547.76	4482.18	8012.08	6823.49
	5958.58	6094.49	3947.95	3782.74	6559.83	4362.71	4202.15	3570.77	5655.52	3629.88	5144.76	4805.58	4319.17	3884.24	3828.69	7328.3	9543.91	6968.58	5119.83	4502.95	4065.85	8840.15	12488.8	10092.3	6499.39	11060.8	7161.61	7065.77	11745.4	8860.26	9808.36	7111.6	5184.28	8834.27	9182.77	10022.1	6980.34	8592.67	9613.65	9666.27	6374.07	10309.3	9463.4	8275.65	4537.15	7536.63	4480.09	7998.78	6811.58
	5948.79	6086.72	3949.66	3784.11	6556.25	4362.64	4201.69	3570.85	5652.22	3628.99	5143.75	4804.74	4318.78	3882.17	3827.1	7327.31	9536.13	6961.82	5118.37	4499.94	4063.29	8832.17	12480	10082.3	6494.2	11049.9	7152.62	7060.51	11733.5	8854.42	9794.31	7102.22	5178.21	8822.06	9170.31	10004.1	6968.61	8582.24	9601.94	9654.51	6367.07	10295.3	9448.72	8262.4	4532.75	7525.57	4478.07	7985.57	6799.76
	5939.07	6079.03	3951.42	3785.51	6552.76	4362.62	4201.28	3570.97	5648.96	3628.13	5142.82	4803.96	4318.43	3880.14	3825.54	7326.36	9528.45	6955.17	5116.97	4496.97	4060.75	8824.27	12471.3	10072.4	6489.07	11039.2	7143.73	7055.32	11721.7	8848.68	9780.37	7092.91	5172.18	8809.9	9157.95	9986.15	6956.96	8571.89	9590.32	9642.81	6360.15	10281.4	9434.13	8249.24	4528.4	7514.57	4476.1	7972.46	6788.02
	5929.42	6071.41	3953.23	3786.95	6549.34	4362.65	4200.93	3571.11	5645.73	3627.32	5141.96	4803.22	4318.13	3878.15	3824.03	7325.47	9520.85	6948.62	5115.66	4494.05	4058.25	8816.45	12462.7	10062.5	6484	11028.5	7134.92	7050.2	11709.9	8843.02	9766.52	7083.68	5166.21	8797.8	9145.68	9968.34	6945.38	8561.63	9578.78	9631.19	6353.3	10267.6	9419.62	8236.15	4524.08	7503.63	4474.19	7959.45	6776.37
	5919.85	6063.86	3955.1	3788.44	6546	4362.74	4200.62	3571.3	5642.54	3626.55	5141.17	4802.53	4317.88	3876.2	3822.57	7324.64	9513.34	6942.18	5114.42	4491.19	4055.78	8808.71	12454.1	10052.8	6479	11018	7126.19	7045.15	11698.2	8837.44	9752.77	7074.53	5160.29	8785.75	9133.52	9950.63	6933.86	8551.45	9567.33	9619.63	6346.53	10253.9	9405.19	8223.15	4519.81	7492.76	4472.34	7946.53	6764.81
	5910.35	6056.4	3957.01	3789.96	6542.74	4362.89	4200.37	3571.52	5639.38	3625.81	5140.46	4801.89	4317.67	3874.29	3821.15	7323.85	9505.93	6935.85	5113.26	4488.38	4053.33	8801.06	12445.6	10043.2	6474.05	11007.5	7117.55	7040.18	11686.6	8831.96	9739.12	7065.45	5154.42	8773.75	9121.45	9933.04	6922.42	8541.34	9555.96	9608.14	6339.82	10240.2	9390.86	8210.24	4515.58	7481.95	4470.55	7933.71	6753.34
	5900.93	6049.01	3958.97	3791.53	6539.55	4363.09	4200.17	3571.77	5636.26	3625.11	5139.81	4801.31	4317.51	3872.41	3819.77	7323.13	9498.6	6929.62	5112.18	4485.62	4050.92	8793.49	12437.3	10033.6	6469.16	10997.2	7108.99	7035.27	11675.2	8826.56	9725.57	7056.45	5148.6	8761.8	9109.48	9915.56	6911.05	8531.32	9544.68	9596.73	6333.19	10226.7	9376.61	8197.4	4511.4	7471.21	4468.81	7920.98	6741.95
	5891.58	6041.69	3960.98	3793.13	6536.44	4363.34	4200.03	3572.06	5633.18	3624.45	5139.24	4800.77	4317.4	3870.58	3818.43	7322.45	9491.36	6923.5	5111.17	4482.91	4048.54	8786	12429	10024.2	6464.33	10986.9	7100.52	7030.43	11663.7	8821.25	9712.12	7047.52	5142.83	8749.9	9097.61	9898.18	6899.75	8521.38	9533.48	9585.38	6326.63	10213.3	9362.44	8184.65	4507.25	7460.53	4467.14	7908.35	6730.65
	5882.31	6034.45	3963.04	3794.78	6533.4	4363.65	4199.94	3572.39	5630.13	3623.83	5138.73	4800.28	4317.34	3868.78	3817.14	7321.83	9484.21	6917.48	5110.24	4480.25	4046.19	8778.59	12420.8	10014.9	6459.57	10976.8	7092.13	7025.67	11652.4	8816.03	9698.77	7038.67	5137.11	8738.06	9085.84	9880.92	6888.52	8511.52	9522.36	9574.1	6320.14	10200	9348.36	8171.98	4503.15	7449.92	4465.53	7895.81	6719.44
	5873.11	6027.29	3965.15	3796.46	6530.44	4364.01	4199.9	3572.75	5627.12	3623.24	5138.3	4799.84	4317.32	3867.02	3815.89	7321.26	9477.15	6911.57	5109.39	4477.64	4043.87	8771.27	12412.6	10005.6	6454.86	10966.7	7083.82	7020.97	11641.2	8810.9	9685.52	7029.89	5131.44	8726.27	9074.16	9863.77	6877.36	8501.75	9511.33	9562.89	6313.73	10186.7	9334.37	8159.4	4499.09	7439.37	4463.97	7883.36	6708.31
	5863.98	6020.2	3967.31	3798.19	6527.55	4364.42	4199.92	3573.15	5624.15	3622.69	5137.94	4799.45	4317.34	3865.29	3814.68	7320.75	9470.17	6905.76	5108.62	4475.09	4041.58	8764.03	12404.6	9996.49	6450.21	10956.8	7075.6	7016.35	11630	8805.85	9672.36	7021.19	5125.82	8714.53	9062.58	9846.73	6866.27	8492.05	9500.38	9551.75	6307.38	10173.6	9320.47	8146.89	4495.07	7428.89	4462.48	7871.02	6697.27
	5854.93	6013.19	3969.52	3799.96	6524.74	4364.89	4199.99	3573.58	5621.21	3622.18	5137.65	4799.11	4317.42	3863.61	3813.51	7320.29	9463.29	6900.06	5107.92	4472.58	4039.32	8756.87	12396.6	9987.45	6445.61	10947	7067.46	7011.8	11619	8800.89	9659.31	7012.57	5120.25	8702.85	9051.11	9829.8	6855.24	8482.44	9489.52	9540.67	6301.11	10160.6	9306.65	8134.47	4491.09	7418.47	4461.04	7858.76	6686.32
	5845.95	6006.25	3971.78	3801.76	6522.01	4365.41	4200.11	3574.05	5618.31	3621.71	5137.44	4798.81	4317.54	3861.96	3812.39	7319.88	9456.49	6894.46	5107.3	4470.13	4037.09	8749.8	12388.8	9978.5	6441.08	10937.2	7059.4	7007.31	11608	8796.02	9646.35	7004.02	5114.73	8691.22	9039.73	9812.99	6844.29	8472.91	9478.74	9529.67	6294.91	10147.6	9292.92	8122.13	4487.16	7408.11	4459.66	7846.6	6675.45
	5837.04	5999.39	3974.09	3803.61	6519.35	4365.99	4200.28	3574.55	5615.44	3621.28	5137.29	4798.57	4317.71	3860.35	3811.31	7319.52	9449.79	6888.97	5106.76	4467.72	4034.89	8742.81	12381	9969.65	6436.61	10927.6	7051.43	7002.9	11597.1	8791.24	9633.49	6995.55	5109.26	8679.64	9028.45	9796.28	6833.41	8463.46	9468.04	9518.73	6288.78	10134.8	9279.27	8109.88	4483.26	7397.82	4458.35	7834.54	6664.67
	5828.2	5992.61	3976.45	3805.49	6516.76	4366.62	4200.51	3575.09	5612.61	3620.88	5137.22	4798.38	4317.92	3858.78	3810.28	7319.22	9443.17	6883.58	5106.3	4465.37	4032.72	8735.91	12373.2	9960.9	6432.19	10918.1	7043.54	6998.56	11586.3	8786.55	9620.73	6987.15	5103.84	8668.12	9017.27	9779.68	6822.6	8454.1	9457.43	9507.87	6282.73	10122.1	9265.71	8097.7	4479.41	7387.59	4457.09	7822.57	6653.98
	5819.44	5985.9	3978.86	3807.42	6514.25	4367.3	4200.79	3575.67	5609.82	3620.53	5137.21	4798.23	4318.18	3857.25	3809.28	7318.97	9436.64	6878.3	5105.91	4463.06	4030.58	8729.08	12365.6	9952.24	6427.83	10908.6	7035.73	6994.28	11575.6	8781.94	9608.06	6978.83	5098.47	8656.66	9006.18	9763.2	6811.85	8444.81	9446.9	9497.07	6276.74	10109.4	9252.24	8085.61	4475.6	7377.43	4455.89	7810.69	6643.37
	5810.75	5979.26	3981.31	3809.39	6511.82	4368.04	4201.13	3576.28	5607.06	3620.21	5137.28	4798.14	4318.49	3855.75	3808.33	7318.78	9430.19	6873.12	5105.6	4460.81	4028.46	8722.34	12358.1	9943.68	6423.53	10899.3	7028	6990.08	11565	8777.43	9595.5	6970.58	5093.15	8645.25	8995.2	9746.82	6801.18	8435.61	9436.45	9486.34	6270.83	10096.9	9238.86	8073.6	4471.83	7367.33	4454.75	7798.91	6632.85
	5802.13	5972.71	3983.82	3811.4	6509.46	4368.83	4201.51	3576.92	5604.34	3619.92	5137.42	4798.09	4318.84	3854.3	3807.43	7318.64	9423.84	6868.04	5105.37	4458.61	4026.38	8715.69	12350.6	9935.22	6419.29	10890.1	7020.36	6985.95	11554.4	8773	9583.03	6962.41	5087.88	8633.89	8984.31	9730.56	6790.58	8426.5	9426.09	9475.68	6264.99	10084.4	9225.56	8061.67	4468.1	7357.29	4453.67	7787.23	6622.41
	5793.58	5966.22	3986.38	3813.44	6507.17	4369.68	4201.95	3577.6	5601.66	3619.68	5137.63	4798.09	4319.24	3852.88	3806.56	7318.55	9417.57	6863.07	5105.22	4456.46	4024.33	8709.12	12343.2	9926.85	6415.1	10881	7012.79	6981.88	11544	8768.66	9570.66	6954.32	5082.66	8622.59	8973.53	9714.41	6780.04	8417.46	9415.81	9465.08	6259.23	10072.1	9212.35	8049.82	4464.41	7347.32	4452.65	7775.64	6612.06
	5785.11	5959.82	3988.99	3815.53	6504.95	4370.58	4202.44	3578.32	5599.02	3619.47	5137.91	4798.14	4319.68	3851.49	3805.74	7318.51	9411.39	6858.2	5105.14	4454.35	4022.3	8702.63	12336	9918.58	6410.97	10871.9	7005.31	6977.89	11533.6	8764.41	9558.39	6946.3	5077.48	8611.35	8962.84	9698.37	6769.57	8408.51	9405.61	9454.56	6253.53	10059.8	9199.22	8038.05	4460.76	7337.42	4451.69	7764.14	6601.8
	5776.71	5953.48	3991.64	3817.66	6502.81	4371.53	4202.99	3579.07	5596.41	3619.3	5138.26	4798.24	4320.18	3850.15	3804.96	7318.53	9405.29	6853.44	5105.14	4452.3	4020.31	8696.23	12328.7	9910.41	6406.9	10863	6997.91	6973.96	11523.3	8760.24	9546.21	6938.36	5072.36	8600.16	8952.25	9682.44	6759.17	8399.64	9395.49	9444.1	6247.91	10047.7	9186.18	8026.37	4457.16	7327.57	4450.79	7752.74	6591.62
	5768.37	5947.23	3994.35	3819.83	6500.75	4372.53	4203.59	3579.86	5593.84	3619.16	5138.69	4798.39	4320.71	3848.84	3804.22	7318.6	9399.29	6848.77	5105.22	4450.3	4018.34	8689.92	12321.6	9902.33	6402.89	10854.2	6990.59	6970.11	11513.1	8756.17	9534.13	6930.49	5067.28	8589.03	8941.76	9666.62	6748.85	8390.86	9385.46	9433.71	6242.35	10035.6	9173.23	8014.76	4453.59	7317.79	4449.95	7741.43	6581.52
	5760.11	5941.05	3997.11	3822.04	6498.75	4373.59	4204.24	3580.68	5591.31	3619.07	5139.18	4798.59	4321.3	3847.57	3803.52	7318.72	9393.37	6844.21	5105.38	4448.34	4016.41	8683.68	12314.6	9894.34	6398.94	10845.5	6983.35	6966.32	11503	8752.18	9522.15	6922.7	5062.25	8577.95	8931.37	9650.91	6738.58	8382.16	9375.51	9423.39	6236.87	10023.6	9160.37	8003.24	4450.06	7308.08	4449.17	7730.21	6571.51
	5751.92	5934.94	3999.91	3824.29	6496.83	4374.7	4204.94	3581.54	5588.81	3619.01	5139.74	4798.84	4321.93	3846.34	3802.87	7318.9	9387.53	6839.75	5105.61	4446.44	4014.5	8677.54	12307.6	9886.45	6395.04	10836.9	6976.19	6962.6	11493	8748.28	9510.26	6914.99	5057.27	8566.94	8921.08	9635.31	6728.39	8373.54	9365.64	9413.14	6231.47	10011.8	9147.59	7991.79	4446.58	7298.43	4448.45	7719.09	6561.59
	5743.8	5928.91	4002.76	3826.58	6494.98	4375.86	4205.7	3582.43	5586.35	3618.98	5140.38	4799.13	4322.6	3845.14	3802.26	7319.13	9381.78	6835.4	5105.92	4444.59	4012.62	8671.47	12300.7	9878.66	6391.19	10828.3	6969.11	6958.95	11483.1	8744.47	9498.47	6907.34	5052.34	8555.98	8910.89	9619.82	6718.27	8365.01	9355.86	9402.95	6226.13	9999.99	9134.9	7980.43	4443.13	7288.84	4447.79	7708.06	6551.75
	5735.75	5922.95	4005.67	3828.91	6493.21	4377.08	4206.51	3583.36	5583.93	3619	5141.08	4799.48	4323.32	3843.98	3801.69	7319.41	9376.12	6831.14	5106.3	4442.78	4010.77	8665.49	12294	9870.96	6387.41	10819.9	6962.11	6955.36	11473.3	8740.75	9486.77	6899.78	5047.46	8545.07	8900.8	9604.44	6708.21	8356.55	9346.16	9392.83	6220.86	9988.31	9122.29	7969.15	4439.73	7279.31	4447.18	7697.13	6541.99
	5727.77	5917.07	4008.62	3831.29	6491.5	4378.35	4207.37	3584.32	5581.54	3619.05	5141.86	4799.87	4324.09	3842.86	3801.16	7319.74	9370.54	6826.99	5106.76	4441.03	4008.95	8659.6	12287.2	9863.36	6383.68	10811.6	6955.19	6951.85	11463.5	8737.11	9475.17	6892.29	5042.62	8534.23	8890.8	9589.18	6698.23	8348.19	9336.54	9382.78	6215.67	9976.73	9109.78	7957.95	4436.37	7269.85	4446.64	7686.29	6532.32
	5719.86	5911.27	4011.62	3833.7	6489.87	4379.67	4208.28	3585.32	5579.19	3619.14	5142.71	4800.31	4324.91	3841.78	3800.68	7320.13	9365.05	6822.93	5107.3	4439.32	4007.16	8653.79	12280.6	9855.85	6380.01	10803.4	6948.35	6948.4	11453.9	8733.57	9463.67	6884.87	5037.83	8523.44	8880.91	9574.02	6688.31	8339.91	9327	9372.8	6210.55	9965.25	9097.34	7946.83	4433.04	7260.45	4446.15	7675.54	6522.73
	5712.02	5905.54	4014.67	3836.16	6488.31	4381.05	4209.25	3586.36	5576.88	3619.26	5143.62	4800.8	4325.76	3840.73	3800.24	7320.57	9359.65	6818.98	5107.92	4437.66	4005.39	8648.07	12274.1	9848.43	6376.39	10795.3	6941.59	6945.02	11444.3	8730.11	9452.26	6877.53	5033.09	8512.71	8871.11	9558.98	6678.46	8331.71	9317.54	9362.89	6205.5	9953.86	9085	7935.78	4429.76	7251.12	4445.73	7664.88	6513.23
	5704.24	5899.88	4017.77	3838.65	6486.81	4382.48	4210.26	3587.43	5574.61	3619.42	5144.61	4801.34	4326.67	3839.73	3799.84	7321.07	9354.33	6815.13	5108.61	4436.05	4003.65	8642.43	12267.6	9841.11	6372.83	10787.2	6934.9	6941.7	11434.8	8726.74	9440.95	6870.26	5028.4	8502.04	8861.42	9544.04	6668.68	8323.59	9308.17	9353.04	6200.52	9942.57	9072.75	7924.82	4426.51	7241.85	4445.36	7654.32	6503.81
	5696.54	5894.3	4020.92	3841.19	6485.39	4383.96	4211.33	3588.54	5572.37	3619.62	5145.66	4801.92	4327.62	3838.75	3799.48	7321.61	9349.09	6811.37	5109.37	4434.49	4001.95	8636.88	12261.3	9833.88	6369.33	10779.3	6928.3	6938.46	11425.5	8723.46	9429.73	6863.07	5023.75	8491.43	8851.82	9529.22	6658.97	8315.56	9298.88	9343.26	6195.61	9931.37	9060.58	7913.94	4423.3	7232.64	4445.06	7643.85	6494.47
	5688.91	5888.79	4024.11	3843.77	6484.05	4385.49	4212.46	3589.68	5570.18	3619.86	5146.79	4802.56	4328.61	3837.82	3799.16	7322.21	9343.94	6807.72	5110.22	4432.98	4000.27	8631.42	12255	9826.75	6365.88	10771.5	6921.77	6935.28	11416.2	8720.26	9418.6	6855.95	5019.16	8480.88	8842.32	9514.51	6649.32	8307.62	9289.67	9333.55	6190.77	9920.27	9048.49	7903.14	4420.14	7223.49	4444.81	7633.48	6485.21
	5681.34	5883.36	4027.36	3846.39	6482.77	4387.08	4213.63	3590.85	5568.02	3620.13	5147.98	4803.24	4329.66	3836.92	3798.89	7322.86	9338.87	6804.17	5111.14	4431.51	3998.61	8626.04	12248.8	9819.71	6362.48	10763.8	6915.33	6932.16	11407	8717.16	9407.57	6848.91	5014.6	8470.39	8832.93	9499.91	6639.74	8299.76	9280.54	9323.91	6186	9909.26	9036.5	7892.42	4417.01	7214.41	4444.62	7623.2	6476.04
	5673.84	5878	4030.65	3849.05	6481.56	4388.72	4214.86	3592.06	5565.89	3620.43	5149.25	4803.97	4330.74	3836.06	3798.66	7323.57	9333.89	6800.72	5112.13	4430.1	3996.99	8620.74	12242.6	9812.76	6359.15	10756.1	6908.96	6929.12	11397.8	8714.14	9396.63	6841.94	5010.1	8459.95	8823.63	9485.42	6630.23	8291.98	9271.49	9314.34	6181.31	9898.35	9024.59	7881.78	4413.93	7205.39	4444.49	7613.01	6466.95
	5666.42	5872.72	4033.99	3851.76	6480.42	4390.41	4216.14	3593.31	5563.81	3620.78	5150.58	4804.76	4331.87	3835.24	3798.47	7324.33	9328.99	6797.36	5113.2	4428.73	3995.39	8615.53	12236.6	9805.91	6355.87	10748.6	6902.67	6926.14	11388.8	8711.21	9385.79	6835.04	5005.64	8449.58	8814.43	9471.04	6620.79	8284.29	9262.53	9304.83	6176.68	9887.53	9012.77	7871.21	4410.88	7196.43	4444.42	7602.91	6457.94
	5659.05	5867.51	4037.38	3854.5	6479.35	4392.15	4217.47	3594.6	5561.76	3621.16	5151.99	4805.59	4333.05	3834.45	3798.32	7325.14	9324.18	6794.11	5114.35	4427.41	3993.83	8610.41	12230.6	9799.15	6352.64	10741.2	6896.45	6923.22	11379.9	8708.36	9375.04	6828.22	5001.23	8439.26	8805.33	9456.77	6611.42	8276.68	9253.65	9295.39	6172.13	9876.81	9001.04	7860.73	4407.87	7187.54	4444.41	7592.9	6449.02
	5651.76	5862.37	4040.82	3857.29	6478.35	4393.95	4218.85	3595.91	5559.75	3621.58	5153.46	4806.46	4334.27	3833.7	3798.21	7326	9319.45	6790.95	5115.58	4426.14	3992.29	8605.38	12224.8	9792.48	6349.47	10733.9	6890.32	6920.37	11371	8705.61	9364.38	6821.48	4996.87	8429.01	8796.33	9442.61	6602.11	8269.16	9244.84	9286.02	6167.65	9866.18	8989.39	7850.33	4404.9	7178.7	4444.47	7582.99	6440.17
	5644.54	5857.31	4044.31	3860.12	6477.42	4395.79	4220.28	3597.27	5557.78	3622.03	5155.01	4807.39	4335.54	3832.99	3798.14	7326.92	9314.8	6787.9	5116.88	4424.92	3990.77	8600.43	12219	9785.91	6346.36	10726.6	6884.26	6917.59	11362.3	8702.94	9353.82	6814.8	4992.55	8418.82	8787.43	9428.56	6592.87	8261.72	9236.12	9276.71	6163.24	9855.64	8977.83	7840	4401.97	7169.94	4444.57	7573.17	6431.41
	5637.38	5852.33	4047.85	3862.99	6476.56	4397.7	4221.77	3598.66	5555.84	3622.52	5156.62	4808.36	4336.85	3832.32	3798.12	7327.89	9310.24	6784.94	5118.25	4423.74	3989.29	8595.57	12213.3	9779.42	6343.3	10719.5	6878.28	6914.87	11353.6	8700.37	9343.35	6808.21	4988.28	8408.69	8778.63	9414.63	6583.7	8254.37	9227.48	9267.47	6158.9	9845.21	8966.36	7829.75	4399.08	7161.23	4444.74	7563.44	6422.73
	5630.29	5847.42	4051.43	3865.9	6475.77	4399.65	4223.31	3600.08	5553.95	3623.05	5158.3	4809.39	4338.21	3831.68	3798.14	7328.92	9305.76	6782.08	5119.7	4422.61	3987.83	8590.79	12207.6	9773.03	6340.29	10712.5	6872.38	6912.22	11345.1	8697.88	9332.97	6801.68	4984.05	8398.61	8769.93	9400.8	6574.6	8247.1	9218.93	9258.3	6154.63	9834.86	8954.97	7819.59	4396.22	7152.58	4444.97	7553.81	6414.13
	5623.26	5842.58	4055.06	3868.85	6475.05	4401.65	4224.9	3601.54	5552.09	3623.61	5160.06	4810.46	4339.61	3831.08	3798.2	7329.99	9301.36	6779.31	5121.23	4421.53	3986.4	8586.1	12202.1	9766.74	6337.34	10705.5	6866.55	6909.64	11336.6	8695.47	9322.69	6795.23	4979.87	8388.6	8761.33	9387.09	6565.56	8239.92	9210.45	9249.2	6150.43	9824.61	8943.68	7809.5	4393.41	7144	4445.26	7544.26	6405.61
	5616.31	5837.82	4058.75	3871.85	6474.39	4403.71	4226.54	3603.04	5550.27	3624.21	5161.88	4811.58	4341.06	3830.51	3798.3	7331.12	9297.05	6776.65	5122.83	4420.5	3985	8581.5	12196.6	9760.53	6334.45	10698.7	6860.8	6907.11	11328.2	8693.16	9312.5	6788.86	4975.74	8378.66	8752.83	9373.48	6556.59	8232.83	9202.05	9240.17	6146.3	9814.46	8932.47	7799.49	4390.63	7135.48	4445.61	7534.81	6397.18
	5609.41	5833.13	4062.48	3874.89	6473.8	4405.82	4228.24	3604.57	5548.49	3624.84	5163.77	4812.75	4342.55	3829.99	3798.44	7332.31	9292.82	6774.08	5124.51	4419.51	3983.62	8576.98	12191.3	9754.42	6331.61	10692	6855.13	6904.66	11319.9	8690.93	9302.4	6782.55	4971.65	8368.77	8744.43	9359.99	6547.69	8225.82	9193.74	9231.2	6142.25	9804.39	8921.34	7789.56	4387.9	7127.03	4446.02	7525.45	6388.82
	5602.59	5828.51	4066.25	3877.97	6473.28	4407.98	4229.98	3606.14	5546.74	3625.51	5165.73	4813.97	4344.09	3829.5	3798.63	7333.54	9288.67	6771.61	5126.27	4418.57	3982.27	8572.56	12186	9748.4	6328.82	10685.3	6849.53	6902.27	11311.7	8688.8	9292.39	6776.33	4967.61	8358.94	8736.13	9346.61	6538.85	8218.9	9185.5	9222.3	6138.26	9794.43	8910.31	7779.7	4385.2	7118.63	4446.48	7516.18	6380.55
	5595.83	5823.97	4070.08	3881.1	6472.83	4410.19	4231.78	3607.74	5545.04	3626.22	5167.76	4815.23	4345.67	3829.04	3798.85	7334.83	9284.6	6769.24	5128.1	4417.68	3980.95	8568.22	12180.8	9742.47	6326.09	10678.8	6844.01	6899.94	11303.6	8686.75	9282.47	6770.17	4963.61	8349.18	8727.93	9333.34	6530.09	8212.06	9177.35	9213.46	6134.35	9784.55	8899.36	7769.93	4382.54	7110.3	4447.01	7507	6372.36
	5589.14	5819.51	4073.95	3884.26	6472.45	4412.46	4233.63	3609.38	5543.37	3626.96	5169.86	4816.55	4347.3	3828.63	3799.12	7336.18	9280.62	6766.97	5130	4416.84	3979.66	8563.97	12175.6	9736.63	6323.41	10672.3	6838.57	6897.68	11295.6	8684.79	9272.65	6764.09	4959.66	8339.48	8719.83	9320.18	6521.39	8205.31	9169.28	9204.7	6130.51	9774.77	8888.5	7760.23	4379.92	7102.03	4447.6	7497.92	6364.24
	5582.52	5815.12	4077.88	3887.47	6472.13	4414.78	4235.53	3611.05	5541.74	3627.74	5172.03	4817.91	4348.97	3828.25	3799.43	7337.57	9276.72	6764.79	5131.98	4416.04	3978.39	8559.8	12170.6	9730.89	6320.79	10666	6833.2	6895.48	11287.7	8682.91	9262.91	6758.08	4955.76	8329.84	8711.84	9307.13	6512.75	8198.64	9161.28	9196	6126.73	9765.09	8877.73	7750.61	4377.33	7093.82	4448.24	7488.93	6356.21
	5575.96	5810.8	4081.85	3890.72	6471.89	4417.14	4237.49	3612.76	5540.15	3628.55	5174.26	4819.32	4350.69	3827.9	3799.78	7339.02	9272.9	6762.71	5134.04	4415.29	3977.15	8555.72	12165.7	9725.23	6318.22	10659.7	6827.9	6893.34	11279.9	8681.13	9253.27	6752.15	4951.9	8320.27	8703.94	9294.19	6504.19	8192.07	9153.37	9187.37	6123.03	9755.5	8867.05	7741.07	4374.79	7085.67	4448.95	7480.02	6348.26
	5569.46	5806.56	4085.86	3894.02	6471.7	4419.57	4239.49	3614.5	5538.6	3629.4	5176.57	4820.78	4352.45	3827.6	3800.17	7340.52	9269.16	6760.72	5136.18	4414.59	3975.94	8551.74	12160.8	9719.67	6315.71	10653.6	6822.68	6891.27	11272.1	8679.43	9243.72	6746.29	4948.08	8310.76	8696.14	9281.36	6495.69	8185.57	9145.54	9178.81	6119.4	9746	8856.45	7731.61	4372.28	7077.59	4449.71	7471.21	6340.39
	5563.03	5802.39	4089.93	3897.35	6471.59	4422.04	4241.55	3616.28	5537.09	3630.29	5178.95	4822.29	4354.26	3827.33	3800.61	7342.08	9265.5	6758.84	5138.38	4413.93	3974.75	8547.84	12156	9714.2	6313.25	10647.5	6817.54	6889.27	11264.5	8677.83	9234.26	6740.5	4944.31	8301.31	8688.44	9268.65	6487.25	8179.17	9137.79	9170.31	6115.84	9736.59	8845.94	7722.22	4369.81	7069.57	4450.54	7462.49	6332.6
	5556.67	5798.29	4094.05	3900.73	6471.54	4424.56	4243.66	3618.1	5535.61	3631.21	5181.39	4823.85	4356.11	3827.09	3801.08	7343.69	9261.93	6757.04	5140.67	4413.32	3973.59	8544.02	12151.3	9708.82	6310.84	10641.6	6812.47	6887.32	11257	8676.31	9224.9	6734.79	4940.59	8291.92	8680.85	9256.04	6478.89	8172.85	9130.12	9161.88	6112.35	9727.28	8835.52	7712.92	4367.37	7061.6	4451.43	7453.87	6324.88
	5550.37	5794.27	4098.21	3904.16	6471.56	4427.14	4245.82	3619.95	5534.18	3632.17	5183.91	4825.45	4358.01	3826.9	3801.6	7345.35	9258.44	6755.35	5143.03	4412.76	3972.46	8540.3	12146.7	9703.52	6308.49	10635.7	6807.48	6885.44	11249.5	8674.88	9215.62	6729.15	4936.91	8282.6	8673.35	9243.55	6470.59	8166.62	9122.53	9153.52	6108.93	9718.06	8825.19	7703.69	4364.98	7053.71	4452.37	7445.33	6317.25
	5544.13	5790.33	4102.42	3907.62	6471.64	4429.77	4248.03	3621.84	5532.78	3633.16	5186.49	4827.11	4359.95	3826.74	3802.16	7347.06	9255.03	6753.75	5145.47	4412.25	3971.35	8536.67	12142.1	9698.33	6306.19	10630	6802.56	6883.63	11242.1	8673.53	9206.43	6723.58	4933.27	8273.35	8665.95	9231.16	6462.36	8160.48	9115.02	9145.22	6105.58	9708.94	8814.94	7694.53	4362.62	7045.87	4453.38	7436.88	6309.7
	5537.96	5786.45	4106.68	3911.13	6471.79	4432.45	4250.3	3623.76	5531.42	3634.19	5189.14	4828.81	4361.93	3826.62	3802.76	7348.83	9251.69	6752.24	5147.98	4411.78	3970.27	8533.12	12137.7	9693.22	6303.94	10624.3	6797.72	6881.87	11234.9	8672.28	9197.33	6718.09	4929.68	8264.16	8658.66	9218.89	6454.19	8154.42	9107.59	9137	6102.3	9699.9	8804.78	7685.46	4360.3	7038.09	4454.44	7428.53	6302.23
	5531.86	5782.66	4110.98	3914.69	6472.01	4435.18	4252.62	3625.72	5530.1	3635.26	5191.86	4830.56	4363.96	3826.53	3803.4	7350.65	9248.45	6750.84	5150.56	4411.35	3969.22	8529.67	12133.3	9688.2	6301.75	10618.7	6792.95	6880.18	11227.7	8671.12	9188.33	6712.67	4926.14	8255.03	8651.47	9206.73	6446.09	8148.45	9100.25	9128.83	6099.1	9690.97	8794.71	7676.46	4358.02	7030.38	4455.57	7420.27	6294.83
	5525.82	5778.93	4115.34	3918.28	6472.29	4437.96	4254.98	3627.71	5528.82	3636.36	5194.65	4832.36	4366.04	3826.48	3804.08	7352.53	9245.28	6749.52	5153.23	4410.98	3968.19	8526.3	12129	9683.27	6299.61	10613.2	6788.26	6878.56	11220.6	8670.04	9179.41	6707.32	4922.64	8245.97	8644.38	9194.68	6438.06	8142.57	9092.98	9120.74	6095.96	9682.12	8784.73	7667.54	4355.78	7022.73	4456.76	7412.1	6287.52
	5519.84	5775.28	4119.74	3921.92	6472.64	4440.8	4257.4	3629.74	5527.58	3637.49	5197.51	4834.21	4368.16	3826.47	3804.8	7354.46	9242.19	6748.31	5155.97	4410.64	3967.19	8523.02	12124.8	9678.43	6297.53	10607.9	6783.64	6876.99	11213.7	8669.05	9170.58	6702.05	4919.18	8236.97	8637.39	9182.74	6430.09	8136.78	9085.79	9112.72	6092.9	9673.37	8774.84	7658.7	4353.57	7015.14	4458	7404.01	6280.28
	5513.93	5771.71	4124.19	3925.61	6473.05	4443.69	4259.87	3631.81	5526.37	3638.66	5200.44	4836.11	4370.32	3826.49	3805.57	7356.44	9239.18	6747.18	5158.78	4410.36	3966.21	8519.83	12120.7	9673.68	6295.5	10602.6	6779.09	6875.49	11206.8	8668.15	9161.85	6696.85	4915.77	8228.04	8630.5	9170.92	6422.19	8131.07	9078.68	9104.76	6089.9	9664.71	8765.03	7649.93	4351.4	7007.61	4459.31	7396.02	6273.12
	5508.08	5768.21	4128.69	3929.34	6473.53	4446.63	4262.4	3633.91	5525.21	3639.87	5203.44	4838.05	4372.53	3826.55	3806.37	7358.48	9236.26	6746.16	5161.67	4410.12	3965.26	8516.74	12116.7	9669.03	6293.52	10597.4	6774.62	6874.05	11200	8667.34	9153.2	6691.72	4912.4	8219.17	8623.71	9159.2	6414.36	8125.46	9071.65	9096.86	6086.98	9656.14	8755.32	7641.24	4349.27	7000.14	4460.68	7388.13	6266.04
	5502.3	5764.78	4133.23	3933.11	6474.07	4449.62	4264.97	3636.05	5524.09	3641.11	5206.5	4840.05	4374.78	3826.65	3807.22	7360.56	9233.41	6745.23	5164.64	4409.93	3964.34	8513.73	12112.7	9664.46	6291.59	10592.3	6770.23	6872.68	11193.3	8666.62	9144.64	6686.67	4909.08	8210.37	8617.02	9147.6	6406.59	8119.93	9064.7	9089.04	6084.13	9647.67	8745.69	7632.63	4347.17	6992.73	4462.1	7380.32	6259.04
	5496.58	5761.43	4137.83	3936.92	6474.67	4452.66	4267.6	3638.22	5523	3642.39	5209.64	4842.09	4377.08	3826.79	3808.11	7362.71	9230.64	6744.39	5167.68	4409.78	3963.44	8510.81	12108.9	9659.98	6289.72	10587.3	6765.9	6871.36	11186.7	8665.99	9136.17	6681.69	4905.8	8201.63	8610.44	9136.1	6398.89	8114.49	9057.84	9081.28	6081.34	9639.28	8736.15	7624.1	4345.11	6985.39	4463.59	7372.6	6252.12
	5490.92	5758.15	4142.47	3940.79	6475.35	4455.75	4270.28	3640.43	5521.96	3643.71	5212.85	4844.18	4379.42	3826.96	3809.04	7364.9	9227.96	6743.65	5170.8	4409.68	3962.57	8507.98	12105.1	9655.59	6287.9	10582.4	6761.65	6870.11	11180.2	8665.45	9127.79	6676.78	4902.56	8192.96	8603.96	9124.72	6391.26	8109.14	9051.05	9073.59	6078.63	9631	8726.7	7615.64	4343.09	6978.11	4465.14	7364.97	6245.28
	5485.32	5754.94	4147.16	3944.69	6476.08	4458.9	4273.01	3642.68	5520.95	3645.06	5216.12	4846.33	4381.81	3827.17	3810.01	7367.15	9225.35	6743	5173.99	4409.63	3961.72	8505.25	12101.4	9651.29	6286.14	10577.6	6757.47	6868.92	11173.8	8665	9119.5	6671.94	4899.37	8184.36	8597.58	9113.45	6383.69	8103.87	9044.34	9065.97	6075.99	9622.8	8717.33	7607.26	4341.11	6970.88	4466.75	7357.44	6238.51
	5479.79	5751.81	4151.89	3948.64	6476.88	4462.1	4275.79	3644.96	5519.98	3646.44	5219.46	4848.52	4384.24	3827.41	3811.02	7369.46	9222.83	6742.45	5177.26	4409.62	3960.9	8502.6	12097.8	9647.09	6284.43	10572.9	6753.37	6867.79	11167.5	8664.63	9111.3	6667.18	4896.22	8175.83	8591.3	9102.29	6376.19	8098.7	9037.71	9058.41	6073.42	9614.7	8708.06	7598.95	4339.16	6963.72	4468.42	7349.99	6231.82
	5474.32	5748.76	4156.68	3952.63	6477.75	4465.35	4278.63	3647.28	5519.05	3647.86	5222.87	4850.75	4386.71	3827.69	3812.08	7371.82	9220.38	6741.99	5180.61	4409.66	3960.11	8500.05	12094.3	9642.97	6282.77	10568.3	6749.34	6866.73	11161.3	8664.36	9103.19	6662.49	4893.11	8167.36	8585.12	9091.25	6368.75	8093.61	9031.16	9050.92	6070.93	9606.68	8698.87	7590.72	4337.25	6956.62	4470.15	7342.64	6225.22
	5468.92	5745.78	4161.51	3956.67	6478.67	4468.65	4281.51	3649.63	5518.17	3649.32	5226.36	4853.04	4389.23	3828.01	3813.17	7374.23	9218.01	6741.63	5184.03	4409.74	3959.34	8497.58	12090.8	9638.94	6281.16	10563.8	6745.38	6865.72	11155.2	8664.17	9095.16	6657.88	4890.05	8158.96	8579.05	9080.31	6361.38	8088.62	9024.69	9043.5	6068.5	9598.77	8689.77	7582.57	4335.38	6949.58	4471.95	7335.37	6218.68
	5463.57	5742.87	4166.39	3960.76	6479.67	4472	4284.45	3652.02	5517.32	3650.81	5229.91	4855.38	4391.8	3828.36	3814.31	7376.69	9215.73	6741.36	5187.53	4409.87	3958.6	8495.21	12087.5	9635	6279.6	10559.4	6741.5	6864.78	11149.2	8664.08	9087.23	6653.34	4887.03	8150.62	8573.08	9069.49	6354.08	8083.71	9018.3	9036.14	6066.14	9590.94	8680.76	7574.5	4333.54	6942.61	4473.8	7328.2	6212.23
	5458.29	5740.04	4171.32	3964.88	6480.72	4475.4	4287.44	3654.45	5516.51	3652.34	5233.53	4857.76	4394.4	3828.76	3815.49	7379.21	9213.52	6741.18	5191.1	4410.04	3957.88	8492.93	12084.2	9631.14	6278.1	10555.1	6737.69	6863.89	11143.3	8664.07	9079.38	6648.87	4884.06	8142.36	8567.21	9058.77	6346.84	8078.9	9011.99	9028.85	6063.86	9583.21	8671.84	7566.5	4331.74	6935.69	4475.72	7321.12	6205.85
	5453.08	5737.28	4176.29	3969.06	6481.84	4478.86	4290.48	3656.91	5515.74	3653.9	5237.21	4860.2	4397.06	3829.18	3816.71	7381.79	9211.39	6741.1	5194.75	4410.26	3957.19	8490.74	12081	9627.38	6276.65	10550.9	6733.95	6863.07	11137.4	8664.15	9071.62	6644.47	4881.12	8134.16	8561.44	9048.17	6339.67	8074.17	9005.76	9021.63	6061.64	9575.56	8663.01	7558.57	4329.97	6928.84	4477.69	7314.13	6199.56
	5447.92	5734.6	4181.32	3973.28	6483.02	4482.37	4293.58	3659.41	5515.01	3655.5	5240.97	4862.68	4399.75	3829.65	3817.97	7384.41	9209.34	6741.12	5198.48	4410.52	3956.52	8488.65	12077.9	9623.71	6275.26	10546.7	6730.28	6862.31	11131.7	8664.33	9063.95	6640.15	4878.24	8126.03	8555.78	9037.69	6332.56	8069.54	8999.61	9014.48	6059.5	9568.01	8654.27	7550.73	4328.25	6922.04	4479.73	7307.22	6193.34
	5442.83	5731.99	4186.39	3977.54	6484.27	4485.93	4296.72	3661.95	5514.33	3657.13	5244.8	4865.21	4402.49	3830.15	3819.27	7387.09	9207.37	6741.22	5202.29	4410.83	3955.88	8486.64	12074.9	9620.13	6273.91	10542.7	6726.69	6861.62	11126.1	8664.59	9056.36	6635.9	4875.39	8117.96	8550.22	9027.31	6325.52	8064.99	8993.54	9007.39	6057.43	9560.56	8645.61	7542.96	4326.56	6915.31	4481.83	7300.41	6187.19
	5437.79	5729.46	4191.5	3981.85	6485.57	4489.54	4299.92	3664.52	5513.68	3658.8	5248.7	4867.8	4405.28	3830.69	3820.62	7389.83	9205.48	6741.42	5206.16	4411.19	3955.26	8484.73	12072	9616.63	6272.62	10538.8	6723.17	6860.98	11120.6	8664.95	9048.87	6631.72	4872.59	8109.97	8544.76	9017.05	6318.55	8060.53	8987.55	9000.37	6055.43	9553.19	8637.05	7535.26	4324.9	6908.64	4483.99	7293.69	6181.13
	5432.82	5727	4196.67	3986.21	6486.95	4493.2	4303.17	3667.13	5513.07	3660.5	5252.66	4870.43	4408.11	3831.27	3822.01	7392.62	9203.67	6741.72	5210.12	4411.59	3954.67	8482.91	12069.1	9613.22	6271.38	10534.9	6719.72	6860.4	11115.2	8665.39	9041.46	6627.62	4869.83	8102.05	8539.41	9006.89	6311.64	8056.17	8981.64	8993.42	6053.5	9545.92	8628.57	7527.64	4323.28	6902.03	4486.21	7287.06	6175.14
	5427.92	5724.61	4201.88	3990.61	6488.38	4496.91	4306.47	3669.77	5512.5	3662.24	5256.7	4873.11	4410.98	3831.88	3823.43	7395.46	9201.94	6742.11	5214.15	4412.04	3954.1	8481.18	12066.4	9609.91	6270.19	10531.2	6716.34	6859.89	11109.8	8665.92	9034.14	6623.59	4867.11	8094.19	8534.15	8996.85	6304.8	8051.89	8975.81	8986.53	6051.64	9538.74	8620.19	7520.1	4321.7	6895.48	4488.5	7280.52	6169.22
	5423.07	5722.31	4207.14	3995.05	6489.87	4500.68	4309.83	3672.45	5511.97	3664.02	5260.8	4875.84	4413.9	3832.53	3824.9	7398.36	9200.28	6742.59	5218.26	4412.53	3953.56	8479.55	12063.7	9606.68	6269.06	10527.5	6713.04	6859.43	11104.6	8666.55	9026.91	6619.63	4864.44	8086.4	8529.01	8986.93	6298.02	8047.71	8970.05	8979.71	6049.85	9531.65	8611.89	7512.63	4320.15	6888.99	4490.84	7274.07	6163.39
	5418.29	5720.07	4212.45	3999.55	6491.43	4504.5	4313.24	3675.17	5511.49	3665.83	5264.98	4878.61	4416.87	3833.21	3826.41	7401.31	9198.71	6743.17	5222.45	4413.06	3953.05	8478.01	12061.1	9603.54	6267.97	10524	6709.81	6859.04	11099.5	8667.26	9019.76	6615.75	4861.81	8078.69	8523.96	8977.11	6291.31	8043.62	8964.38	8972.96	6048.14	9524.65	8603.68	7505.24	4318.64	6882.56	4493.25	7267.72	6157.63
	5413.56	5717.91	4217.81	4004.09	6493.05	4508.37	4316.69	3677.92	5511.04	3667.67	5269.22	4881.44	4419.87	3833.94	3827.96	7404.32	9197.21	6743.84	5226.71	4413.64	3952.56	8476.56	12058.6	9600.49	6266.94	10520.5	6706.65	6858.7	11094.4	8668.07	9012.7	6611.94	4859.22	8071.04	8519.02	8967.41	6284.66	8039.62	8958.79	8966.28	6046.49	9517.75	8595.56	7497.93	4317.17	6876.19	4495.72	7261.45	6151.95
	5408.9	5715.83	4223.21	4008.67	6494.73	4512.29	4320.2	3680.71	5510.63	3669.55	5273.54	4884.32	4422.93	3834.7	3829.56	7407.38	9195.79	6744.6	5231.05	4414.27	3952.09	8475.21	12056.2	9597.52	6265.96	10517.2	6703.56	6858.43	11089.5	8668.96	9005.73	6608.2	4856.67	8063.46	8514.19	8957.82	6278.08	8035.71	8953.27	8959.66	6044.92	9510.94	8587.53	7490.69	4315.73	6869.88	4498.26	7255.27	6146.35
	5404.3	5713.82	4228.66	4013.3	6496.48	4516.26	4323.77	3683.54	5510.27	3671.47	5277.92	4887.25	4426.02	3835.49	3831.19	7410.49	9194.45	6745.46	5235.47	4414.94	3951.65	8473.95	12053.8	9594.65	6265.03	10513.9	6700.54	6858.21	11084.7	8669.95	8998.85	6604.53	4854.17	8055.95	8509.45	8948.34	6271.57	8031.89	8947.84	8953.11	6043.42	9504.21	8579.59	7483.53	4314.33	6863.64	4500.85	7249.18	6140.82
	5399.76	5711.88	4234.16	4017.98	6498.28	4520.28	4327.38	3686.4	5509.94	3673.42	5282.37	4890.22	4429.16	3836.33	3832.87	7413.66	9193.19	6746.41	5239.96	4415.66	3951.23	8472.78	12051.6	9591.86	6264.16	10510.7	6697.59	6858.06	11080	8671.02	8992.05	6600.94	4851.71	8048.52	8504.82	8938.97	6265.12	8028.16	8942.48	8946.62	6041.99	9497.59	8571.74	7476.44	4312.96	6857.45	4503.51	7243.19	6135.36
	5395.28	5710.02	4239.71	4022.7	6500.15	4524.36	4331.05	3689.3	5509.66	3675.4	5286.89	4893.25	4432.35	3837.2	3834.58	7416.89	9192	6747.45	5244.53	4416.42	3950.84	8471.71	12049.4	9589.16	6263.33	10507.6	6694.72	6857.96	11075.3	8672.19	8985.33	6597.42	4849.29	8041.15	8500.3	8929.71	6258.74	8024.53	8937.21	8940.2	6040.63	9491.05	8563.98	7469.42	4311.63	6851.33	4506.22	7237.28	6129.99
	5390.86	5708.23	4245.3	4027.47	6502.08	4528.49	4334.77	3692.24	5509.42	3677.42	5291.48	4896.32	4435.58	3838.1	3836.34	7420.16	9190.9	6748.59	5249.17	4417.23	3950.47	8470.73	12047.4	9586.55	6262.56	10504.7	6691.92	6857.93	11070.8	8673.45	8978.7	6593.97	4846.91	8033.85	8495.88	8920.57	6252.42	8020.99	8932.01	8933.85	6039.34	9484.6	8556.31	7462.49	4310.33	6845.27	4509	7231.46	6124.68
	5386.5	5706.52	4250.94	4032.29	6504.07	4532.67	4338.54	3695.21	5509.21	3679.48	5296.14	4899.45	4438.85	3839.05	3838.14	7423.5	9189.87	6749.81	5253.9	4418.08	3950.13	8469.84	12045.4	9584.03	6261.84	10501.8	6689.18	6857.95	11066.4	8674.79	8972.16	6590.6	4844.58	8026.62	8491.55	8911.53	6246.17	8017.53	8926.89	8927.56	6038.13	9478.24	8548.72	7455.62	4309.07	6839.26	4511.84	7225.73	6119.46
	5382.2	5704.88	4256.63	4037.15	6506.12	4536.9	4342.36	3698.23	5509.05	3681.57	5300.87	4902.62	4442.16	3840.03	3839.98	7426.88	9188.92	6751.13	5258.69	4418.97	3949.81	8469.05	12043.5	9581.59	6261.17	10499	6686.52	6858.04	11062	8676.23	8965.7	6587.29	4842.28	8019.47	8487.34	8902.61	6239.98	8014.17	8921.84	8921.34	6036.98	9471.98	8541.23	7448.84	4307.85	6833.32	4514.75	7220.09	6114.31
	5377.96	5703.32	4262.36	4042.06	6508.24	4541.18	4346.24	3701.27	5508.93	3683.7	5305.66	4905.84	4445.53	3841.04	3841.87	7430.32	9188.04	6752.54	5263.57	4419.91	3949.52	8468.34	12041.6	9579.24	6260.55	10496.3	6683.93	6858.18	11057.8	8677.75	8959.33	6584.06	4840.03	8012.38	8483.22	8893.8	6233.86	8010.91	8916.88	8915.19	6035.91	9465.81	8533.82	7442.12	4306.66	6827.44	4517.71	7214.54	6109.23
	5373.78	5701.83	4268.14	4047.02	6510.41	4545.52	4350.16	3704.36	5508.84	3685.86	5310.53	4909.12	4448.93	3842.1	3843.79	7433.82	9187.25	6754.04	5268.52	4420.9	3949.25	8467.74	12039.9	9576.98	6259.98	10493.7	6681.41	6858.39	11053.6	8679.37	8953.04	6580.9	4837.82	8005.37	8479.21	8885.1	6227.8	8007.73	8911.99	8909.1	6034.91	9459.72	8526.5	7435.49	4305.51	6821.62	4520.74	7209.07	6104.23
	5369.66	5700.41	4273.97	4052.03	6512.64	4549.9	4354.14	3707.48	5508.8	3688.05	5315.46	4912.44	4452.38	3843.19	3845.75	7437.37	9186.53	6755.64	5273.54	4421.92	3949	8467.22	12038.3	9574.81	6259.47	10491.2	6678.96	6858.65	11049.6	8681.07	8946.83	6577.81	4835.65	7998.42	8475.3	8876.51	6221.8	8004.65	8907.19	8903.07	6033.97	9453.73	8519.27	7428.92	4304.39	6815.86	4523.82	7203.7	6099.3
	5365.6	5699.07	4279.84	4057.08	6514.94	4554.34	4358.17	3710.64	5508.8	3690.28	5320.46	4915.81	4455.87	3844.31	3847.76	7440.97	9185.88	6757.32	5278.64	4423	3948.78	8466.8	12036.7	9572.72	6259	10488.8	6676.58	6858.97	11045.7	8682.87	8940.71	6574.8	4833.52	7991.55	8471.5	8868.04	6215.87	8001.65	8902.45	8897.11	6033.11	9447.83	8512.13	7422.44	4303.3	6810.16	4526.97	7198.41	6094.45
	5361.59	5697.81	4285.76	4062.17	6517.3	4558.83	4362.25	3713.83	5508.84	3692.55	5325.53	4919.23	4459.41	3845.48	3849.8	7444.63	9185.32	6759.1	5283.82	4424.12	3948.59	8466.47	12035.2	9570.72	6258.59	10486.4	6674.27	6859.36	11041.8	8684.75	8934.67	6571.85	4831.44	7984.75	8467.79	8859.67	6210.01	7998.75	8897.8	8891.22	6032.32	9442.02	8505.07	7416.02	4302.25	6804.52	4530.18	7193.22	6089.67
	5357.65	5696.61	4291.73	4067.32	6519.71	4563.37	4366.39	3717.06	5508.92	3694.85	5330.67	4922.7	4462.99	3846.68	3851.89	7448.34	9184.83	6760.97	5289.08	4425.28	3948.42	8466.23	12033.8	9568.8	6258.22	10484.2	6672.03	6859.8	11038.1	8686.72	8928.71	6568.98	4829.39	7978.02	8464.19	8851.41	6204.21	7995.95	8893.23	8885.39	6031.6	9436.3	8498.11	7409.68	4301.24	6798.94	4533.45	7188.11	6084.97
	5353.77	5695.49	4297.75	4072.51	6522.19	4567.96	4370.57	3720.33	5509.04	3697.18	5335.88	4926.23	4466.61	3847.91	3854.02	7452.11	9184.42	6762.93	5294.41	4426.48	3948.27	8466.08	12032.5	9566.97	6257.91	10482.1	6669.86	6860.3	11034.4	8688.78	8922.84	6566.18	4827.39	7971.36	8460.7	8843.27	6198.47	7993.23	8888.73	8879.63	6030.96	9430.67	8491.23	7403.42	4300.26	6793.42	4536.79	7183.09	6080.33
	5349.94	5694.45	4303.81	4077.75	6524.73	4572.6	4374.81	3723.64	5509.2	3699.55	5341.16	4929.8	4470.28	3849.19	3856.19	7455.93	9184.08	6764.98	5299.81	4427.73	3948.15	8466.03	12031.3	9565.23	6257.65	10480.1	6667.77	6860.85	11030.9	8690.94	8917.05	6563.45	4825.42	7964.77	8457.3	8835.23	6192.8	7990.61	8884.31	8873.93	6030.38	9425.13	8484.44	7397.23	4299.32	6787.97	4540.18	7178.15	6075.78
	5346.17	5693.48	4309.92	4083.03	6527.33	4577.3	4379.1	3726.98	5509.41	3701.96	5346.5	4933.42	4474	3850.5	3858.4	7459.81	9183.82	6767.12	5305.29	4429.03	3948.05	8466.07	12030.2	9563.58	6257.44	10478.1	6665.74	6861.47	11027.4	8693.18	8911.34	6560.8	4823.5	7958.25	8454.01	8827.31	6187.19	7988.08	8879.96	8868.29	6029.88	9419.68	8477.74	7391.11	4298.41	6782.57	4543.64	7173.31	6071.29
	5342.47	5692.58	4316.07	4088.37	6529.99	4582.05	4383.44	3730.36	5509.65	3704.39	5351.91	4937.09	4477.75	3851.84	3860.65	7463.74	9183.64	6769.35	5310.85	4430.37	3947.97	8466.21	12029.2	9562.01	6257.27	10476.3	6663.78	6862.15	11024.1	8695.51	8905.71	6558.21	4821.62	7951.81	8450.82	8819.49	6181.64	7985.64	8875.7	8862.72	6029.44	9414.32	8471.13	7385.07	4297.53	6777.23	4547.15	7168.55	6066.88
	5338.81	5691.76	4322.27	4093.75	6532.71	4586.84	4387.83	3733.78	5509.93	3706.87	5357.4	4940.81	4481.55	3853.23	3862.94	7467.73	9183.53	6771.67	5316.48	4431.75	3947.92	8466.44	12028.2	9560.53	6257.16	10474.5	6661.89	6862.88	11020.8	8697.93	8900.16	6555.69	4819.78	7945.44	8447.73	8811.79	6176.16	7983.3	8871.51	8857.22	6029.08	9409.05	8464.61	7379.11	4296.69	6771.96	4550.73	7163.88	6062.54
	5335.22	5691.01	4328.52	4099.18	6535.48	4591.69	4392.28	3737.23	5510.26	3709.37	5362.94	4944.58	4485.4	3854.65	3865.27	7471.77	9183.5	6774.08	5322.19	4433.18	3947.9	8466.76	12027.4	9559.13	6257.1	10472.8	6660.07	6863.68	11017.6	8700.44	8894.7	6553.25	4817.98	7939.14	8444.74	8804.2	6170.75	7981.05	8867.39	8851.78	6028.79	9403.87	8458.17	7373.21	4295.88	6766.74	4554.37	7159.3	6058.28
	5331.69	5690.33	4334.81	4104.65	6538.32	4596.59	4396.77	3740.72	5510.62	3711.92	5368.56	4948.4	4489.28	3856.1	3867.65	7475.86	9183.55	6776.58	5327.98	4434.65	3947.89	8467.17	12026.6	9557.82	6257.09	10471.3	6658.31	6864.53	11014.6	8703.03	8889.31	6550.88	4816.22	7932.91	8441.86	8796.71	6165.39	7978.89	8863.36	8846.4	6028.57	9398.78	8451.82	7367.39	4295.11	6761.59	4558.07	7154.8	6054.08
	5328.21	5689.73	4341.15	4110.17	6541.22	4601.55	4401.32	3744.25	5511.03	3714.49	5374.25	4952.27	4493.21	3857.6	3870.06	7480.01	9183.67	6779.17	5333.84	4436.16	3947.91	8467.67	12025.9	9556.59	6257.14	10469.8	6656.63	6865.44	11011.6	8705.72	8884.01	6548.58	4814.5	7926.75	8439.08	8789.34	6160.1	7976.83	8859.4	8841.09	6028.42	9393.78	8445.56	7361.65	4294.37	6756.5	4561.83	7150.4	6049.96
	5324.79	5689.2	4347.54	4115.74	6544.18	4606.55	4405.92	3747.82	5511.47	3717.1	5380	4956.2	4497.19	3859.13	3872.51	7484.21	9183.87	6781.85	5339.77	4437.72	3947.96	8468.27	12025.3	9555.45	6257.23	10468.4	6655.02	6866.41	11008.7	8708.5	8878.79	6546.35	4812.82	7920.67	8436.4	8782.08	6154.88	7974.86	8855.51	8835.84	6028.34	9388.87	8439.39	7355.98	4293.67	6751.46	4565.66	7146.07	6045.91
	5321.43	5688.75	4353.97	4121.36	6547.2	4611.61	4410.57	3751.42	5511.96	3719.75	5385.82	4960.17	4501.21	3860.69	3875.01	7488.47	9184.14	6784.62	5345.78	4439.33	3948.03	8468.96	12024.8	9554.4	6257.37	10467.1	6653.48	6867.43	11006	8711.36	8873.64	6544.19	4811.18	7914.66	8433.83	8774.92	6149.71	7972.98	8851.7	8830.65	6028.33	9384.05	8433.3	7350.38	4293	6746.49	4569.54	7141.84	6041.94
	5318.12	5688.37	4360.45	4127.03	6550.27	4616.72	4415.28	3755.06	5512.49	3722.43	5391.71	4964.19	4505.27	3862.3	3877.55	7492.78	9184.49	6787.48	5351.87	4440.97	3948.12	8469.75	12024.4	9553.43	6257.56	10465.9	6652	6868.52	11003.3	8714.32	8868.58	6542.1	4809.58	7908.72	8431.35	8767.88	6144.62	7971.2	8847.97	8825.53	6028.39	9379.31	8427.31	7344.86	4292.36	6741.58	4573.49	7137.69	6038.03
	5314.88	5688.06	4366.97	4132.75	6553.41	4621.87	4420.03	3758.74	5513.06	3725.14	5397.67	4968.26	4509.38	3863.94	3880.12	7497.15	9184.92	6790.43	5358.03	4442.66	3948.24	8470.62	12024	9552.55	6257.8	10464.8	6650.6	6869.66	11000.7	8717.36	8863.59	6540.08	4808.02	7902.85	8428.98	8760.95	6139.58	7969.51	8844.32	8820.47	6028.53	9374.67	8421.4	7339.41	4291.76	6736.73	4577.49	7133.63	6034.2
	5311.68	5687.83	4373.54	4138.51	6556.6	4627.09	4424.84	3762.45	5513.67	3727.89	5403.7	4972.39	4513.53	3865.61	3882.74	7501.58	9185.42	6793.47	5364.27	4444.4	3948.38	8471.59	12023.8	9551.75	6258.09	10463.8	6649.26	6870.86	10998.2	8720.49	8858.69	6538.13	4806.5	7897.06	8426.71	8754.12	6134.61	7967.91	8840.74	8815.48	6028.73	9370.12	8415.58	7334.03	4291.19	6731.94	4581.56	7129.66	6030.43
	5308.55	5687.67	4380.16	4144.32	6559.86	4632.35	4429.69	3766.21	5514.32	3730.67	5409.79	4976.56	4517.72	3867.33	3885.4	7506.05	9185.99	6796.6	5370.59	4446.18	3948.54	8472.66	12023.6	9551.04	6258.43	10462.9	6647.99	6872.12	10995.9	8723.71	8853.86	6536.25	4805.02	7891.34	8424.54	8747.41	6129.7	7966.41	8837.23	8810.54	6029.01	9365.66	8409.84	7328.73	4290.66	6727.21	4585.69	7125.77	6026.74
	5305.47	5687.58	4386.82	4150.18	6563.17	4637.66	4434.6	3770	5515.01	3733.48	5415.95	4980.79	4521.96	3869.08	3888.1	7510.58	9186.64	6799.81	5376.98	4448	3948.73	8473.81	12023.6	9550.41	6258.82	10462.1	6646.79	6873.44	10993.6	8727.02	8849.11	6534.45	4803.57	7885.7	8422.48	8740.81	6124.85	7965	8833.8	8805.68	6029.36	9361.28	8404.2	7323.5	4290.16	6722.54	4589.88	7121.97	6023.12
	5302.45	5687.57	4393.52	4156.09	6566.55	4643.03	4439.56	3773.83	5515.74	3736.34	5422.18	4985.06	4526.24	3870.86	3890.84	7515.17	9187.37	6803.12	5383.44	4449.86	3948.94	8475.06	12023.6	9549.87	6259.26	10461.4	6645.66	6874.81	10991.4	8730.42	8844.44	6532.71	4802.17	7880.13	8420.52	8734.31	6120.07	7963.69	8830.45	8800.87	6029.78	9357	8398.64	7318.34	4289.69	6717.93	4594.13	7118.25	6019.58
	5299.49	5687.63	4400.28	4162.04	6569.98	4648.45	4444.58	3777.69	5516.52	3739.22	5428.48	4989.39	4530.56	3872.68	3893.62	7519.81	9188.17	6806.51	5389.98	4451.77	3949.18	8476.4	12023.7	9549.41	6259.75	10460.7	6644.6	6876.24	10989.3	8733.91	8839.85	6531.05	4800.81	7874.63	8418.66	8727.93	6115.35	7962.47	8827.17	8796.13	6030.27	9352.8	8393.17	7313.26	4289.26	6713.38	4598.44	7114.62	6016.1
	5296.58	5687.77	4407.08	4168.05	6573.47	4653.91	4449.64	3781.6	5517.33	3742.14	5434.84	4993.76	4534.93	3874.54	3896.44	7524.51	9189.05	6809.99	5396.6	4453.73	3949.44	8477.84	12023.9	9549.04	6260.29	10460.2	6643.6	6877.73	10987.3	8737.49	8835.34	6529.45	4799.49	7869.2	8416.9	8721.65	6110.69	7961.34	8823.97	8791.45	6030.83	9348.69	8387.79	7308.25	4288.86	6708.89	4602.82	7111.08	6012.69
	5293.73	5687.98	4413.92	4174.1	6577.02	4659.44	4454.76	3785.54	5518.19	3745.09	5441.27	4998.19	4539.34	3876.44	3899.3	7529.26	9190	6813.56	5403.29	4455.72	3949.72	8479.37	12024.2	9548.75	6260.88	10459.7	6642.68	6879.28	10985.4	8741.15	8830.9	6527.93	4798.21	7863.85	8415.24	8715.49	6106.1	7960.32	8820.84	8786.83	6031.47	9344.68	8382.49	7303.32	4288.49	6704.47	4607.25	7107.62	6009.36
	5290.93	5688.26	4420.81	4180.2	6580.63	4665.01	4459.93	3789.52	5519.09	3748.08	5447.77	5002.67	4543.8	3878.37	3902.2	7534.07	9191.02	6817.22	5410.06	4457.76	3950.02	8480.99	12024.5	9548.55	6261.52	10459.4	6641.82	6880.88	10983.6	8744.91	8826.54	6526.48	4796.96	7858.58	8413.69	8709.43	6101.57	7959.38	8817.79	8782.28	6032.18	9340.75	8377.28	7298.46	4288.16	6700.1	4611.75	7104.25	6006.09
	5288.19	5688.62	4427.75	4186.35	6584.29	4670.63	4465.15	3793.54	5520.03	3751.1	5454.34	5007.2	4548.3	3880.34	3905.14	7538.93	9192.12	6820.97	5416.9	4459.85	3950.35	8482.71	12025	9548.43	6262.21	10459.1	6641.03	6882.55	10981.9	8748.75	8822.26	6525.09	4795.76	7853.38	8412.24	8703.49	6097.1	7958.54	8814.81	8777.78	6032.95	9336.91	8372.16	7293.67	4287.86	6695.79	4616.3	7100.97	6002.89
	5285.51	5689.05	4434.73	4192.55	6588.02	4676.31	4470.42	3797.59	5521.01	3754.15	5460.98	5011.78	4552.84	3882.35	3908.12	7543.85	9193.3	6824.81	5423.82	4461.97	3950.71	8484.51	12025.6	9548.39	6262.95	10458.9	6640.31	6884.27	10980.3	8752.68	8818.06	6523.78	4794.59	7848.25	8410.89	8697.65	6092.69	7957.8	8811.91	8773.36	6033.8	9333.16	8367.13	7288.95	4287.59	6691.55	4620.92	7097.77	5999.77
	5282.88	5689.56	4441.75	4198.8	6591.8	4682.04	4475.74	3801.68	5522.03	3757.24	5467.68	5016.41	4557.43	3884.39	3911.15	7548.82	9194.55	6828.73	5430.81	4464.14	3951.08	8486.42	12026.2	9548.44	6263.74	10458.9	6639.66	6886.04	10978.8	8756.71	8813.93	6522.54	4793.46	7843.2	8409.65	8691.93	6088.35	7957.15	8809.08	8768.99	6034.72	9329.49	8362.19	7284.31	4287.36	6687.36	4625.6	7094.66	5996.71
	5280.31	5690.14	4448.82	4205.1	6595.64	4687.82	4481.11	3805.82	5523.09	3760.36	5474.45	5021.09	4562.06	3886.47	3914.21	7553.85	9195.88	6832.74	5437.88	4466.36	3951.48	8488.41	12027	9548.58	6264.58	10458.9	6639.07	6887.88	10977.4	8760.82	8809.88	6521.37	4792.38	7838.22	8408.5	8686.31	6084.07	7956.6	8806.33	8764.68	6035.71	9325.92	8357.33	7279.74	4287.16	6683.24	4630.34	7091.63	5993.73
	5277.79	5690.79	4455.94	4211.45	6599.55	4693.65	4486.54	3809.99	5524.19	3763.52	5481.29	5025.83	4566.73	3888.59	3917.31	7558.93	9197.27	6836.84	5445.03	4468.62	3951.9	8490.5	12027.8	9548.8	6265.46	10459	6638.55	6889.77	10976.1	8765.01	8805.9	6520.27	4791.33	7833.31	8407.46	8680.8	6079.85	7956.14	8803.65	8760.44	6036.78	9322.43	8352.56	7275.25	4287	6679.18	4635.14	7088.69	5990.81
	5275.33	5691.52	4463.1	4217.84	6603.5	4699.53	4492.02	3814.19	5525.34	3766.71	5488.19	5030.61	4571.45	3890.74	3920.46	7564.07	9198.75	6841.03	5452.25	4470.92	3952.35	8492.68	12028.7	9549.1	6266.4	10459.2	6638.1	6891.72	10974.8	8769.3	8802.01	6519.23	4790.32	7828.49	8406.52	8675.4	6075.69	7955.78	8801.05	8756.26	6037.91	9319.04	8347.88	7270.82	4286.86	6675.17	4640.01	7085.83	5987.97
	5272.92	5692.32	4470.31	4224.29	6607.52	4705.47	4497.55	3818.44	5526.52	3769.94	5495.17	5035.45	4576.21	3892.93	3923.64	7569.26	9200.3	6845.31	5459.55	4473.26	3952.82	8494.96	12029.7	9549.49	6267.38	10459.5	6637.72	6893.72	10973.7	8773.68	8798.18	6518.27	4789.35	7823.73	8405.69	8670.12	6071.6	7955.52	8798.52	8752.14	6039.12	9315.73	8343.28	7266.47	4286.76	6671.23	4644.93	7083.06	5985.19
	5270.57	5693.19	4477.56	4230.79	6611.6	4711.45	4503.13	3822.72	5527.75	3773.19	5502.21	5040.34	4581.01	3895.16	3926.87	7574.51	9201.92	6849.67	5466.92	4475.65	3953.31	8497.33	12030.8	9549.96	6268.42	10459.9	6637.41	6895.79	10972.7	8778.15	8794.43	6517.38	4788.41	7819.05	8404.95	8664.94	6067.57	7955.35	8796.07	8748.08	6040.4	9312.51	8338.78	7262.2	4286.69	6667.35	4649.92	7080.37	5982.48
	5268.27	5694.14	4484.86	4237.33	6615.73	4717.49	4508.76	3827.05	5529.02	3776.49	5509.32	5045.28	4585.86	3897.43	3930.14	7579.82	9203.62	6854.12	5474.37	4478.08	3953.82	8499.79	12032	9550.51	6269.5	10460.3	6637.16	6897.91	10971.8	8782.7	8790.76	6516.56	4787.52	7814.45	8404.32	8659.87	6063.6	7955.28	8793.69	8744.09	6041.75	9309.38	8334.36	7257.99	4286.66	6663.53	4654.97	7077.77	5979.84
	5266.03	5695.16	4492.2	4243.93	6619.92	4723.58	4514.45	3831.41	5530.33	3779.81	5516.49	5050.27	4590.75	3899.73	3933.44	7585.18	9205.39	6858.66	5481.89	4480.56	3954.36	8502.35	12033.3	9551.15	6270.63	10460.9	6636.98	6900.08	10970.9	8787.35	8787.16	6515.81	4786.66	7809.93	8403.8	8654.91	6059.69	7955.31	8791.38	8740.15	6043.18	9306.34	8330.02	7253.86	4286.66	6659.77	4660.07	7075.26	5977.28
	5263.84	5696.26	4499.59	4250.57	6624.17	4729.72	4520.18	3835.81	5531.68	3783.17	5523.73	5055.32	4595.68	3902.07	3936.79	7590.59	9207.23	6863.28	5489.49	4483.08	3954.92	8505	12034.7	9551.88	6271.81	10461.6	6636.87	6902.32	10970.2	8792.08	8783.64	6515.13	4785.84	7805.48	8403.37	8650.06	6055.85	7955.43	8789.15	8736.28	6044.67	9303.39	8325.78	7249.81	4286.69	6656.07	4665.24	7072.82	5974.78
	5261.71	5697.43	4507.02	4257.27	6628.47	4735.92	4525.97	3840.25	5533.08	3786.57	5531.04	5060.41	4600.66	3904.44	3940.18	7596.06	9209.15	6868	5497.17	4485.64	3955.51	8507.74	12036.1	9552.68	6273.04	10462.3	6636.83	6904.61	10969.6	8796.9	8780.19	6514.52	4785.06	7801.1	8403.05	8645.32	6052.07	7955.65	8786.99	8732.47	6046.24	9300.52	8321.62	7245.82	4286.75	6652.44	4670.47	7070.48	5972.34
	5259.63	5698.68	4514.5	4264.01	6632.84	4742.17	4531.81	3844.72	5534.51	3789.99	5538.42	5065.56	4605.68	3906.85	3943.6	7601.59	9211.14	6872.8	5504.92	4488.24	3956.12	8510.58	12037.7	9553.57	6274.32	10463.2	6636.85	6906.95	10969	8801.81	8776.82	6513.98	4784.32	7796.8	8402.83	8640.69	6048.35	7955.97	8784.91	8728.72	6047.88	9297.75	8317.56	7241.91	4286.85	6648.86	4675.77	7068.22	5969.98
	5257.6	5700	4522.02	4270.81	6637.26	4748.47	4537.71	3849.24	5535.99	3793.46	5545.87	5070.76	4610.75	3909.3	3947.07	7607.17	9213.21	6877.69	5512.75	4490.89	3956.75	8513.51	12039.3	9554.55	6275.65	10464.1	6636.94	6909.36	10968.6	8806.81	8773.52	6513.51	4783.62	7792.58	8402.71	8636.17	6044.69	7956.39	8782.9	8725.03	6049.6	9295.06	8313.58	7238.07	4286.98	6645.34	4681.12	7066.04	5967.69
	5255.63	5701.4	4529.58	4277.66	6641.74	4754.82	4543.65	3853.79	5537.51	3796.95	5553.38	5076.01	4615.86	3911.79	3950.58	7612.81	9215.35	6882.66	5520.65	4493.58	3957.4	8516.54	12041.1	9555.61	6277.03	10465.1	6637.1	6911.82	10968.2	8811.9	8770.29	6513.11	4782.95	7788.44	8402.7	8631.76	6041.09	7956.9	8780.96	8721.4	6051.38	9292.46	8309.68	7234.31	4287.14	6641.89	4686.54	7063.95	5965.46
	5253.72	5702.87	4537.19	4284.55	6646.27	4761.22	4549.65	3858.39	5539.07	3800.48	5560.96	5081.31	4621.01	3914.31	3954.13	7618.5	9217.57	6887.72	5528.63	4496.32	3958.08	8519.66	12042.9	9556.75	6278.45	10466.3	6637.33	6914.34	10968	8817.08	8767.14	6512.78	4782.33	7784.37	8402.79	8627.46	6037.56	7957.51	8779.1	8717.84	6053.24	9289.95	8305.88	7230.61	4287.33	6638.5	4692.01	7061.95	5963.31
	5251.86	5704.41	4544.85	4291.5	6650.87	4767.67	4555.69	3863.02	5540.68	3804.04	5568.61	5086.67	4626.21	3916.87	3957.72	7624.25	9219.86	6892.87	5536.68	4499.1	3958.78	8522.88	12044.8	9557.97	6279.93	10467.5	6637.62	6916.91	10967.8	8822.35	8764.06	6512.52	4781.74	7780.38	8402.99	8623.27	6034.09	7958.22	8777.31	8714.33	6055.17	9287.53	8302.16	7227	4287.56	6635.16	4697.55	7060.03	5961.22
	5250.05	5706.03	4552.55	4298.5	6655.52	4774.18	4561.79	3867.69	5542.32	3807.64	5576.33	5092.08	4631.45	3919.47	3961.35	7630.05	9222.22	6898.11	5544.81	4501.92	3959.5	8526.19	12046.9	9559.28	6281.45	10468.8	6637.98	6919.54	10967.8	8827.71	8761.05	6512.33	4781.18	7776.46	8403.28	8619.19	6030.68	7959.03	8775.6	8710.89	6057.17	9285.19	8298.53	7223.45	4287.81	6631.89	4703.15	7058.2	5959.2
	5248.3	5707.72	4560.29	4305.55	6660.23	4780.74	4567.95	3872.4	5544.01	3811.27	5584.11	5097.54	4636.73	3922.1	3965.02	7635.92	9224.65	6903.43	5553.02	4504.78	3960.24	8529.6	12049	9560.68	6283.02	10470.2	6638.41	6922.23	10967.8	8833.15	8758.12	6512.21	4780.67	7772.63	8403.68	8615.22	6027.33	7959.94	8773.96	8707.5	6059.25	9282.95	8294.99	7219.97	4288.1	6628.68	4708.81	7056.45	5957.24
	5246.6	5709.49	4568.08	4312.65	6664.99	4787.35	4574.15	3877.15	5545.74	3814.93	5591.96	5103.05	4642.06	3924.77	3968.74	7641.83	9227.16	6908.84	5561.3	4507.69	3961.01	8533.1	12051.2	9562.15	6284.64	10471.7	6638.91	6924.97	10967.9	8838.69	8755.26	6512.16	4780.19	7768.87	8404.19	8611.36	6024.05	7960.95	8772.39	8704.18	6061.4	9280.79	8291.53	7216.57	4288.43	6625.53	4714.54	7054.78	5955.36
	5244.95	5711.33	4575.91	4319.8	6669.82	4794.02	4580.41	3881.94	5547.51	3818.63	5599.88	5108.62	4647.43	3927.48	3972.49	7647.81	9229.75	6914.34	5569.66	4510.64	3961.8	8536.69	12053.5	9563.71	6286.31	10473.3	6639.47	6927.77	10968.2	8844.31	8752.47	6512.18	4779.76	7765.18	8404.79	8607.61	6020.83	7962.05	8770.9	8700.92	6063.62	9278.72	8288.17	7213.25	4288.78	6622.44	4720.32	7053.2	5953.54
	5243.36	5713.25	4583.79	4327	6674.7	4800.73	4586.71	3886.77	5549.32	3822.36	5607.86	5114.24	4652.84	3930.23	3976.28	7653.83	9232.4	6919.92	5578.09	4513.64	3962.61	8540.38	12055.9	9565.36	6288.03	10475	6640.1	6930.63	10968.5	8850.03	8749.75	6512.27	4779.35	7761.58	8405.51	8603.97	6017.66	7963.26	8769.48	8697.72	6065.91	9276.74	8284.89	7209.99	4289.17	6619.42	4726.17	7051.7	5951.8
	5241.82	5715.24	4591.71	4334.26	6679.63	4807.5	4593.07	3891.63	5551.18	3826.12	5615.91	5119.91	4658.3	3933.01	3980.12	7659.92	9235.13	6925.59	5586.61	4516.67	3963.45	8544.17	12058.4	9567.08	6289.8	10476.7	6640.79	6933.54	10968.9	8855.83	8747.11	6512.43	4778.99	7758.05	8406.32	8600.44	6014.56	7964.56	8768.13	8694.57	6068.28	9274.85	8281.7	7206.81	4289.59	6616.45	4732.08	7050.29	5950.11
	5240.34	5717.31	4599.67	4341.56	6684.63	4814.32	4599.49	3896.54	5553.07	3829.92	5624.03	5125.64	4663.8	3935.83	3983.99	7666.06	9237.94	6931.35	5595.19	4519.75	3964.31	8548.05	12060.9	9568.89	6291.61	10478.6	6641.56	6936.51	10969.4	8861.73	8744.54	6512.66	4778.66	7754.61	8407.24	8597.02	6011.53	7965.97	8766.86	8691.49	6070.73	9273.05	8278.6	7203.7	4290.04	6613.55	4738.05	7048.97	5948.5
	5238.9	5719.45	4607.68	4348.92	6689.68	4821.2	4605.95	3901.49	5555.01	3833.75	5632.22	5131.42	4669.34	3938.69	3987.9	7672.26	9240.82	6937.2	5603.86	4522.88	3965.19	8552.02	12063.6	9570.79	6293.48	10480.6	6642.39	6939.54	10970.1	8867.71	8742.04	6512.96	4778.38	7751.24	8408.26	8593.71	6008.55	7967.47	8765.66	8688.47	6073.24	9271.33	8275.58	7200.66	4290.52	6610.7	4744.08	7047.73	5946.96
	5237.53	5721.67	4615.73	4356.33	6694.79	4828.12	4612.47	3906.47	5557	3837.62	5640.47	5137.25	4674.93	3941.58	3991.86	7678.51	9243.77	6943.13	5612.59	4526.05	3966.09	8556.1	12066.4	9572.77	6295.39	10482.6	6643.29	6942.62	10970.8	8873.78	8739.61	6513.33	4778.12	7747.95	8409.39	8590.51	6005.64	7969.08	8764.54	8685.51	6075.83	9269.71	8272.66	7197.7	4291.04	6607.92	4750.17	7046.57	5945.48
	5236.2	5723.96	4623.83	4363.79	6699.95	4835.1	4619.04	3911.5	5559.02	3841.52	5648.8	5143.13	4680.57	3944.52	3995.85	7684.83	9246.79	6949.14	5621.41	4529.26	3967.02	8560.26	12069.2	9574.83	6297.35	10484.7	6644.25	6945.76	10971.6	8879.95	8737.26	6513.77	4777.91	7744.73	8410.62	8587.42	6002.78	7970.79	8763.48	8682.61	6078.49	9268.17	8269.82	7194.81	4291.59	6605.2	4756.33	7045.5	5944.07
	5234.93	5726.33	4631.97	4371.3	6705.17	4842.13	4625.66	3916.56	5561.09	3845.45	5657.19	5149.07	4686.24	3947.49	3999.89	7691.19	9249.89	6955.25	5630.3	4532.51	3967.97	8564.52	12072.2	9576.97	6299.36	10487	6645.28	6948.95	10972.5	8886.2	8734.97	6514.28	4777.73	7741.6	8411.96	8584.44	5999.99	7972.59	8762.5	8679.77	6081.23	9266.72	8267.07	7191.99	4292.17	6602.55	4762.55	7044.51	5942.72
	5233.71	5728.78	4640.15	4378.87	6710.45	4849.22	4632.33	3921.67	5563.2	3849.41	5665.64	5155.06	4691.96	3950.49	4003.97	7697.62	9253.06	6961.44	5639.27	4535.81	3968.94	8568.88	12075.2	9579.2	6301.42	10489.3	6646.38	6952.2	10973.5	8892.54	8732.76	6514.86	4777.59	7738.54	8413.4	8581.57	5997.27	7974.5	8761.6	8676.99	6084.04	9265.36	8264.41	7189.24	4292.78	6599.95	4768.83	7043.61	5941.45
	5232.54	5731.3	4648.38	4386.48	6715.79	4856.35	4639.05	3926.81	5565.35	3853.41	5674.16	5161.11	4697.72	3953.54	4008.09	7704.09	9256.3	6967.71	5648.31	4539.15	3969.94	8573.33	12078.4	9581.51	6303.52	10491.7	6647.54	6955.51	10974.6	8898.97	8730.61	6515.51	4777.49	7735.57	8414.94	8578.81	5994.6	7976.51	8760.76	8674.27	6086.92	9264.08	8261.83	7186.57	4293.42	6597.41	4775.17	7042.79	5940.24
	5231.43	5733.89	4656.65	4394.15	6721.18	4863.54	4645.83	3931.99	5567.54	3857.45	5682.75	5167.21	4703.53	3956.62	4012.24	7710.63	9259.62	6974.08	5657.43	4542.53	3970.95	8577.88	12081.6	9583.9	6305.68	10494.2	6648.78	6958.87	10975.8	8905.49	8728.54	6516.23	4777.43	7732.67	8416.59	8576.16	5991.99	7978.62	8760	8671.61	6089.88	9262.9	8259.35	7183.97	4294.1	6594.94	4781.57	7042.06	5939.1
	5230.37	5736.56	4664.96	4401.87	6726.63	4870.78	4652.66	3937.22	5569.78	3861.51	5691.41	5173.36	4709.38	3959.74	4016.44	7717.22	9263.01	6980.52	5666.62	4545.96	3971.99	8582.53	12085	9586.37	6307.88	10496.9	6650.08	6962.29	10977.1	8912.1	8726.54	6517.02	4777.4	7729.85	8418.34	8573.62	5989.45	7980.83	8759.31	8669.01	6092.9	9261.8	8256.95	7181.44	4294.8	6592.52	4788.04	7041.41	5938.02
	5229.36	5739.3	4673.32	4409.64	6732.13	4878.08	4659.54	3942.48	5572.06	3865.61	5700.13	5179.56	4715.27	3962.89	4020.68	7723.87	9266.47	6987.06	5675.89	4549.43	3973.06	8587.26	12088.4	9588.93	6310.13	10499.5	6651.44	6965.77	10978.5	8918.8	8724.61	6517.88	4777.41	7727.11	8420.19	8571.19	5986.96	7983.14	8758.7	8666.47	6096.01	9260.78	8254.63	7178.99	4295.54	6590.17	4794.56	7040.84	5937.01
	5228.4	5742.12	4681.72	4417.46	6737.69	4885.42	4666.48	3947.78	5574.38	3869.74	5708.92	5185.82	4721.21	3966.09	4024.96	7730.57	9270.01	6993.68	5685.24	4552.95	3974.14	8592.09	12091.9	9591.57	6312.43	10502.3	6652.87	6969.3	10980	8925.58	8722.74	6518.81	4777.45	7724.44	8422.15	8568.87	5984.54	7985.55	8758.15	8663.99	6099.18	9259.86	8252.41	7176.61	4296.31	6587.87	4801.15	7040.36	5936.07
	5227.5	5745.02	4690.17	4425.34	6743.31	4892.82	4673.47	3953.13	5576.74	3873.91	5717.78	5192.13	4727.19	3969.32	4029.28	7737.33	9273.62	7000.38	5694.65	4556.5	3975.25	8597.02	12095.6	9594.3	6314.77	10505.2	6654.37	6972.89	10981.5	8932.46	8720.95	6519.8	4777.54	7721.86	8424.21	8566.66	5982.18	7988.06	8757.68	8661.56	6102.43	9259.02	8250.27	7174.3	4297.11	6585.64	4807.8	7039.96	5935.2
	5226.64	5747.98	4698.66	4433.27	6748.99	4900.27	4680.51	3958.51	5579.15	3878.11	5726.7	5198.49	4733.21	3972.58	4033.64	7744.15	9277.3	7007.17	5704.15	4560.1	3976.38	8602.04	12099.3	9597.11	6317.17	10508.2	6655.93	6976.54	10983.2	8939.42	8719.23	6520.87	4777.66	7719.35	8426.37	8564.55	5979.87	7990.67	8757.28	8659.2	6105.75	9258.27	8248.22	7172.06	4297.95	6583.47	4814.51	7039.65	5934.39
	5225.84	5751.03	4707.19	4441.25	6754.72	4907.78	4687.6	3963.93	5581.59	3882.34	5735.69	5204.9	4739.28	3975.89	4038.04	7751.02	9281.06	7014.04	5713.72	4563.74	3977.54	8607.16	12103.1	9600	6319.61	10511.3	6657.57	6980.24	10985	8946.47	8717.58	6522	4777.81	7716.92	8428.64	8562.56	5977.63	7993.38	8756.96	8656.89	6109.15	9257.6	8246.26	7169.89	4298.81	6581.36	4821.28	7039.42	5933.64
	5225.09	5754.15	4715.77	4449.28	6760.51	4915.33	4694.74	3969.39	5584.08	3886.61	5744.75	5211.37	4745.39	3979.23	4042.48	7757.95	9284.89	7021	5723.36	4567.43	3978.71	8612.37	12107	9602.97	6322.09	10514.4	6659.26	6984	10986.9	8953.61	8715.99	6523.21	4778.01	7714.57	8431.01	8560.67	5975.45	7996.19	8756.7	8654.64	6112.62	9257.02	8244.38	7167.8	4299.71	6579.3	4828.11	7039.27	5932.97
	5224.4	5757.34	4724.39	4457.36	6766.35	4922.94	4701.94	3974.89	5586.62	3890.9	5753.87	5217.89	4751.55	3982.61	4046.96	7764.93	9288.79	7028.04	5733.08	4571.16	3979.91	8617.68	12111	9606.02	6324.63	10517.7	6661.03	6987.82	10988.8	8960.84	8714.48	6524.48	4778.24	7712.3	8433.48	8558.89	5973.33	7999.11	8756.52	8652.46	6116.16	9256.52	8242.59	7165.78	4300.64	6577.31	4835.01	7039.2	5932.36
	5223.75	5760.61	4733.05	4465.5	6772.25	4930.6	4709.19	3980.43	5589.19	3895.24	5763.05	5224.47	4757.74	3986.02	4051.49	7771.97	9292.77	7035.17	5742.87	4574.93	3981.13	8623.07	12115.1	9609.16	6327.21	10521	6662.86	6991.69	10990.9	8968.15	8713.04	6525.82	4778.51	7710.1	8436.06	8557.22	5971.27	8002.12	8756.41	8650.33	6119.77	9256.11	8240.89	7163.83	4301.6	6575.38	4841.96	7039.22	5931.82
	5223.16	5763.95	4741.76	4473.69	6778.21	4938.31	4716.5	3986.01	5591.8	3899.6	5772.31	5231.09	4763.98	3989.47	4056.05	7779.06	9296.82	7042.38	5752.74	4578.74	3982.38	8628.57	12119.3	9612.38	6329.84	10524.4	6664.75	6995.62	10993	8975.55	8711.66	6527.22	4778.81	7707.99	8438.74	8555.66	5969.27	8005.24	8756.38	8648.25	6123.46	9255.79	8239.27	7161.95	4302.6	6573.51	4848.98	7039.32	5931.34
	5222.61	5767.37	4750.51	4481.93	6784.22	4946.08	4723.85	3991.63	5594.46	3904	5781.63	5237.77	4770.27	3992.96	4060.65	7786.21	9300.94	7049.68	5762.68	4582.6	3983.65	8634.16	12123.5	9615.68	6332.52	10528	6666.72	6999.6	10995.2	8983.04	8710.35	6528.7	4779.15	7705.95	8441.52	8554.2	5967.33	8008.45	8756.41	8646.24	6127.22	9255.55	8237.74	7160.15	4303.62	6571.7	4856.06	7039.51	5930.93
	5222.12	5770.86	4759.31	4490.22	6790.29	4953.9	4731.26	3997.3	5597.16	3908.43	5791.01	5244.5	4776.6	3996.48	4065.3	7793.42	9305.13	7057.06	5772.69	4586.5	3984.94	8639.84	12127.9	9619.07	6335.25	10531.6	6668.74	7003.65	10997.6	8990.62	8709.11	6530.24	4779.53	7703.99	8444.4	8552.86	5965.45	8011.77	8756.52	8644.29	6131.05	9255.39	8236.3	7158.41	4304.68	6569.95	4863.19	7039.78	5930.58
	5221.68	5774.43	4768.14	4498.56	6796.42	4961.77	4738.72	4003	5599.9	3912.89	5800.46	5251.29	4782.97	4000.05	4069.98	7800.68	9309.4	7064.52	5782.78	4590.44	3986.25	8645.61	12132.4	9622.53	6338.02	10535.3	6670.84	7007.75	11000	8998.29	8707.94	6531.85	4779.95	7702.11	8447.39	8551.62	5963.63	8015.18	8756.69	8642.39	6134.96	9255.32	8234.94	7156.75	4305.77	6568.26	4870.39	7040.13	5930.3
	5221.29	5778.07	4777.02	4506.96	6802.6	4969.69	4746.24	4008.74	5602.69	3917.39	5809.97	5258.13	4789.38	4003.65	4074.7	7808	9313.74	7072.07	5792.94	4594.43	3987.59	8651.49	12137	9626.08	6340.84	10539.1	6673	7011.9	11002.5	9006.04	8706.84	6533.53	4780.4	7700.3	8450.48	8550.49	5961.87	8018.7	8756.94	8640.55	6138.94	9255.34	8233.67	7155.16	4306.89	6566.62	4877.65	7040.56	5930.09
	5220.95	5781.79	4785.95	4515.41	6808.85	4977.66	4753.81	4014.52	5605.51	3921.92	5819.55	5265.02	4795.84	4007.28	4079.47	7815.37	9318.15	7079.7	5803.18	4598.46	3988.95	8657.45	12141.6	9629.71	6343.7	10543	6675.23	7016.11	11005.1	9013.88	8705.81	6535.28	4780.89	7698.58	8453.67	8549.46	5960.18	8022.32	8757.26	8638.77	6142.99	9255.44	8232.48	7153.64	4308.04	6565.05	4884.97	7041.08	5929.94
	5220.67	5785.58	4794.91	4523.91	6815.14	4985.69	4761.43	4020.34	5608.38	3926.48	5829.2	5271.96	4802.34	4010.95	4084.27	7822.8	9322.64	7087.41	5813.49	4602.53	3990.33	8663.51	12146.4	9633.43	6346.62	10547	6677.52	7020.38	11007.9	9021.8	8704.84	6537.09	4781.42	7696.93	8456.97	8548.55	5958.53	8026.04	8757.66	8637.05	6147.12	9255.62	8231.39	7152.2	4309.23	6563.54	4892.35	7041.68	5929.86
	5220.43	5789.44	4803.93	4532.46	6821.49	4993.77	4769.1	4026.19	5611.29	3931.08	5838.91	5278.96	4808.88	4014.66	4089.12	7830.28	9327.2	7095.21	5823.87	4606.64	3991.73	8669.66	12151.3	9637.22	6349.58	10551.1	6679.88	7024.71	11010.7	9029.82	8703.95	6538.97	4781.98	7695.36	8460.37	8547.74	5956.95	8029.86	8758.12	8635.38	6151.32	9255.89	8230.37	7150.82	4310.44	6562.09	4899.79	7042.36	5929.84
	5220.24	5793.38	4812.98	4541.07	6827.9	5001.9	4776.83	4032.09	5614.24	3935.71	5848.68	5286	4815.47	4018.41	4094	7837.82	9331.83	7103.09	5834.33	4610.8	3993.16	8675.91	12156.2	9641.1	6352.58	10555.2	6682.3	7029.1	11013.5	9037.92	8703.12	6540.92	4782.58	7693.87	8463.87	8547.04	5955.43	8033.78	8758.66	8633.77	6155.59	9256.24	8229.45	7149.52	4311.69	6560.69	4907.29	7043.13	5929.89
	5220.11	5797.4	4822.08	4549.72	6834.37	5010.09	4784.61	4038.03	5617.23	3940.37	5858.52	5293.1	4822.1	4022.19	4098.93	7845.41	9336.53	7111.05	5844.86	4615	3994.61	8682.25	12161.3	9645.06	6355.64	10559.5	6684.79	7033.54	11016.5	9046.11	8702.35	6542.94	4783.21	7692.45	8467.47	8546.44	5953.97	8037.8	8759.26	8632.22	6159.93	9256.67	8228.61	7148.29	4312.97	6559.36	4914.86	7043.98	5930.01
	5220.02	5801.49	4831.21	4558.43	6840.89	5018.32	4792.45	4044.01	5620.27	3945.06	5868.43	5300.26	4828.77	4026.01	4103.9	7853.06	9341.31	7119.1	5855.46	4619.24	3996.09	8688.68	12166.4	9649.1	6358.74	10563.9	6687.35	7038.04	11019.6	9054.38	8701.66	6545.02	4783.89	7691.12	8471.17	8545.95	5952.57	8041.93	8759.94	8630.73	6164.35	9257.19	8227.85	7147.13	4314.28	6558.08	4922.48	7044.91	5930.19
	5219.99	5805.66	4840.4	4567.19	6847.47	5026.61	4800.34	4050.03	5623.35	3949.79	5878.4	5307.46	4835.49	4029.86	4108.9	7860.77	9346.16	7127.23	5866.13	4623.53	3997.58	8695.21	12171.6	9653.23	6361.88	10568.3	6689.97	7042.59	11022.8	9062.74	8701.03	6547.17	4784.6	7689.86	8474.98	8545.57	5951.23	8046.15	8760.69	8629.29	6168.84	9257.79	8227.18	7146.05	4315.63	6556.87	4930.16	7045.92	5930.43
	5220	5809.9	4849.62	4576.01	6854.11	5034.96	4808.28	4056.09	5626.47	3954.55	5888.43	5314.72	4842.25	4033.76	4113.95	7868.52	9351.09	7135.44	5876.88	4627.86	3999.1	8701.83	12177	9657.43	6365.08	10572.8	6692.66	7047.2	11026	9071.19	8700.47	6549.39	4785.34	7688.68	8478.89	8545.3	5949.94	8050.48	8761.51	8627.91	6173.4	9258.48	8226.6	7145.03	4317	6555.71	4937.91	7047.02	5930.74
	5220.07	5814.21	4858.89	4584.88	6860.8	5043.35	4816.27	4062.19	5629.63	3959.34	5898.53	5322.03	4849.06	4037.68	4119.04	7876.34	9356.08	7143.73	5887.7	4632.23	4000.65	8708.55	12182.4	9661.72	6368.31	10577.5	6695.42	7051.87	11029.4	9079.72	8699.98	6551.67	4786.13	7687.58	8482.9	8545.13	5948.72	8054.9	8762.41	8626.59	6178.04	9259.24	8226.1	7144.09	4318.41	6554.61	4945.71	7048.19	5931.12
	5220.18	5818.6	4868.2	4593.79	6867.55	5051.8	4824.32	4068.33	5632.83	3964.17	5908.69	5329.4	4855.9	4041.65	4124.17	7884.21	9361.15	7152.11	5898.59	4636.64	4002.21	8715.35	12187.9	9666.09	6371.6	10582.2	6698.24	7056.6	11032.8	9088.34	8699.55	6554.02	4786.95	7686.55	8487.02	8545.07	5947.55	8059.43	8763.37	8625.32	6182.75	9260.1	8225.69	7143.22	4319.85	6553.57	4953.57	7049.45	5931.56
	5220.35	5823.07	4877.56	4602.77	6874.35	5060.3	4832.42	4074.51	5636.08	3969.03	5918.91	5336.81	4862.79	4045.65	4129.34	7892.13	9366.3	7160.56	5909.55	4641.1	4003.8	8722.26	12193.5	9670.54	6374.93	10587	6701.12	7061.38	11036.4	9097.04	8699.19	6556.44	4787.81	7685.61	8491.23	8545.12	5946.45	8064.06	8764.4	8624.12	6187.53	9261.03	8225.37	7142.42	4321.32	6552.59	4961.5	7050.8	5932.07
	5220.56	5827.61	4886.96	4611.79	6881.21	5068.85	4840.58	4080.73	5639.36	3973.92	5929.2	5344.28	4869.72	4049.69	4134.54	7900.11	9371.51	7169.1	5920.59	4645.6	4005.41	8729.25	12199.3	9675.08	6378.31	10591.9	6704.07	7066.23	11040	9105.83	8698.89	6558.92	4788.7	7684.74	8495.55	8545.28	5945.4	8068.8	8765.51	8622.97	6192.39	9262.04	8225.13	7141.69	4322.82	6551.67	4969.48	7052.22	5932.64
	5220.83	5832.22	4896.4	4620.87	6888.13	5077.45	4848.79	4086.99	5642.69	3978.84	5939.56	5351.8	4876.7	4053.76	4139.79	7908.15	9376.8	7177.72	5931.7	4650.14	4007.05	8736.34	12205.1	9679.69	6381.74	10596.9	6707.09	7071.12	11043.7	9114.71	8698.67	6561.47	4789.63	7683.95	8499.97	8545.54	5944.41	8073.63	8766.68	8621.87	6197.31	9263.14	8224.97	7141.03	4324.36	6550.81	4977.53	7053.73	5933.28
	5221.14	5836.91	4905.88	4630	6895.1	5086.11	4857.05	4093.29	5646.06	3983.8	5949.97	5359.37	4883.72	4057.87	4145.08	7916.24	9382.16	7186.43	5942.88	4654.73	4008.71	8743.53	12211	9684.39	6385.21	10602	6710.17	7076.08	11047.6	9123.67	8698.51	6564.09	4790.6	7683.24	8504.5	8545.9	5943.48	8078.57	8767.93	8620.83	6202.32	9264.32	8224.9	7140.45	4325.92	6550.01	4985.63	7055.31	5933.98
	5221.5	5841.68	4915.41	4639.18	6902.13	5094.82	4865.37	4099.63	5649.47	3988.78	5960.45	5367	4890.78	4062.02	4150.41	7924.38	9387.6	7195.21	5954.13	4659.35	4010.39	8750.8	12217	9689.17	6388.72	10607.2	6713.32	7081.1	11051.5	9132.72	8698.41	6566.77	4791.6	7682.61	8509.12	8546.38	5942.61	8083.6	8769.25	8619.85	6207.39	9265.59	8224.92	7139.93	4327.52	6549.26	4993.8	7056.99	5934.75
	5221.92	5846.51	4924.97	4648.41	6909.22	5103.58	4873.74	4106.01	5652.93	3993.8	5971	5374.68	4897.89	4066.21	4155.78	7932.58	9393.1	7204.08	5965.45	4664.02	4012.09	8758.17	12223.1	9694.03	6392.29	10612.5	6716.54	7086.17	11055.5	9141.86	8698.38	6569.52	4792.64	7682.05	8513.85	8546.96	5941.8	8088.74	8770.64	8618.92	6212.54	9266.93	8225.02	7139.49	4329.15	6548.58	5002.02	7058.74	5935.59
	5222.38	5851.43	4934.59	4657.7	6916.36	5112.39	4882.17	4112.44	5656.43	3998.86	5981.61	5382.41	4905.04	4070.43	4161.19	7940.84	9398.69	7213.03	5976.84	4668.74	4013.82	8765.64	12229.3	9698.98	6395.89	10617.8	6719.82	7091.3	11059.5	9151.08	8698.42	6572.34	4793.72	7681.58	8518.68	8547.64	5941.04	8093.99	8772.1	8618.06	6217.76	9268.36	8225.21	7139.12	4330.81	6547.95	5010.31	7060.57	5936.48
	5222.89	5856.42	4944.24	4667.04	6923.56	5121.26	4890.65	4118.9	5659.96	4003.94	5992.28	5390.19	4912.23	4074.68	4166.64	7949.14	9404.34	7222.05	5988.31	4673.49	4015.57	8773.2	12235.6	9704	6399.55	10623.3	6723.16	7096.48	11063.7	9160.38	8698.52	6575.22	4794.83	7681.18	8523.61	8548.44	5940.35	8099.33	8773.63	8617.24	6223.05	9269.86	8225.49	7138.83	4332.51	6547.38	5018.65	7062.49	5937.45
	5223.46	5861.49	4953.94	4676.43	6930.81	5130.18	4899.18	4125.4	5663.54	4009.06	6003.01	5398.02	4919.46	4078.98	4172.14	7957.51	9410.07	7231.16	5999.84	4678.29	4017.35	8780.85	12242	9709.11	6403.25	10628.9	6726.58	7101.73	11068	9169.77	8698.69	6578.17	4795.98	7680.86	8528.65	8549.33	5939.71	8104.78	8775.23	8616.49	6228.42	9271.45	8225.85	7138.6	4334.23	6546.88	5027.05	7064.49	5938.47
	5224.07	5866.63	4963.67	4685.87	6938.13	5139.15	4907.77	4131.94	5667.17	4014.21	6013.81	5405.91	4926.74	4083.31	4177.67	7965.93	9415.87	7240.35	6011.45	4683.13	4019.15	8788.59	12248.5	9714.3	6407	10634.5	6730.06	7107.03	11072.3	9179.25	8698.92	6581.18	4797.17	7680.62	8533.79	8550.34	5939.13	8110.33	8776.9	8615.78	6233.86	9273.12	8226.29	7138.44	4335.99	6546.42	5035.52	7066.57	5939.57
	5224.73	5871.84	4973.46	4695.37	6945.49	5148.17	4916.41	4138.52	5670.83	4019.4	6024.67	5413.85	4934.06	4087.67	4183.24	7974.4	9421.74	7249.62	6023.13	4688.02	4020.97	8796.43	12255.1	9719.57	6410.79	10640.2	6733.6	7112.39	11076.8	9188.81	8699.22	6584.26	4798.39	7680.46	8539.03	8551.45	5938.61	8115.98	8778.65	8615.14	6239.38	9274.88	8226.82	7138.36	4337.78	6546.03	5044.04	7068.73	5940.73
	5225.44	5877.13	4983.28	4704.92	6952.92	5157.25	4925.11	4145.14	5674.54	4024.61	6035.59	5421.84	4941.43	4092.07	4188.85	7982.93	9427.68	7258.98	6034.88	4692.95	4022.81	8804.36	12261.8	9724.92	6414.63	10646.1	6737.21	7117.81	11081.3	9198.46	8699.59	6587.4	4799.65	7680.37	8544.37	8552.67	5938.15	8121.74	8780.46	8614.55	6244.96	9276.71	8227.43	7138.35	4339.6	6545.7	5052.62	7070.98	5941.95
	5226.19	5882.5	4993.15	4714.52	6960.4	5166.38	4933.86	4151.81	5678.28	4029.86	6046.58	5429.89	4948.83	4096.51	4194.51	7991.51	9433.7	7268.41	6046.69	4697.92	4024.68	8812.39	12268.5	9730.36	6418.51	10652	6740.88	7123.29	11086	9208.19	8700.02	6590.61	4800.95	7680.37	8549.82	8553.99	5937.75	8127.59	8782.34	8614.02	6250.62	9278.62	8228.14	7138.41	4341.45	6545.42	5061.27	7073.31	5943.24
	5227	5887.94	5003.05	4724.18	6967.94	5175.56	4942.67	4158.51	5682.07	4035.14	6057.62	5437.98	4956.28	4100.99	4200.2	8000.15	9439.8	7277.92	6058.58	4702.93	4026.57	8820.51	12275.4	9735.87	6422.44	10658	6744.62	7128.82	11090.7	9218.01	8700.51	6593.89	4802.28	7680.44	8555.36	8555.42	5937.4	8133.56	8784.3	8613.54	6256.36	9280.62	8228.92	7138.54	4343.34	6545.21	5069.97	7075.72	5944.59
	5227.86	5893.46	5013	4733.89	6975.53	5184.79	4951.53	4165.25	5685.9	4040.45	6068.74	5446.13	4963.78	4105.5	4205.93	8008.84	9445.96	7287.51	6070.54	4707.98	4028.49	8828.72	12282.4	9741.47	6426.41	10664.1	6748.43	7134.42	11095.5	9227.91	8701.07	6597.23	4803.65	7680.59	8561.01	8556.96	5937.11	8139.62	8786.32	8613.12	6262.16	9282.69	8229.79	7138.75	4345.26	6545.05	5078.73	7078.21	5946.01
	5228.76	5899.05	5023	4743.65	6983.18	5194.08	4960.44	4172.04	5689.78	4045.8	6079.91	5454.33	4971.31	4110.04	4211.71	8017.59	9452.2	7297.19	6082.57	4713.08	4030.43	8837.02	12289.5	9747.15	6430.43	10670.3	6752.3	7140.07	11100.4	9237.89	8701.7	6600.64	4805.06	7680.82	8566.77	8558.6	5936.89	8145.79	8788.42	8612.75	6268.04	9284.85	8230.75	7139.02	4347.21	6544.95	5087.55	7080.78	5947.49
	5229.71	5904.72	5033.03	4753.46	6990.89	5203.41	4969.41	4178.86	5693.69	4051.17	6091.14	5462.58	4978.89	4114.63	4217.52	8026.39	9458.51	7306.94	6094.67	4718.22	4032.39	8845.42	12296.6	9752.92	6434.5	10676.6	6756.24	7145.78	11105.4	9247.96	8702.39	6604.11	4806.5	7681.13	8572.62	8560.35	5936.72	8152.06	8790.59	8612.44	6274	9287.09	8231.79	7139.37	4349.19	6544.9	5096.43	7083.43	5949.04
	5230.72	5910.46	5043.11	4763.33	6998.65	5212.81	4978.43	4185.73	5697.65	4056.58	6102.44	5470.89	4986.51	4119.25	4223.38	8035.24	9464.9	7316.77	6106.83	4723.41	4034.37	8853.92	12303.9	9758.76	6438.61	10683	6760.25	7151.55	11110.5	9258.12	8703.14	6607.65	4807.98	7681.51	8578.58	8562.21	5936.6	8158.43	8792.82	8612.18	6280.03	9289.4	8232.92	7139.79	4351.2	6544.92	5105.37	7086.17	5950.65
	5231.77	5916.28	5053.23	4773.25	7006.47	5222.25	4987.51	4192.63	5701.65	4062.02	6113.8	5479.25	4994.18	4123.9	4229.27	8044.15	9471.36	7326.69	6119.07	4728.63	4036.38	8862.5	12311.3	9764.69	6442.76	10689.5	6764.32	7157.37	11115.7	9268.36	8703.96	6611.26	4809.5	7681.98	8584.64	8564.17	5936.55	8164.91	8795.13	8611.98	6286.13	9291.8	8234.13	7140.28	4353.25	6544.99	5114.37	7088.99	5952.33
	5232.87	5922.18	5063.39	4783.22	7014.34	5231.74	4996.65	4199.58	5705.69	4067.5	6125.22	5487.65	5001.89	4128.6	4235.21	8053.12	9477.89	7336.68	6131.38	4733.9	4038.41	8871.18	12318.7	9770.69	6446.97	10696	6768.45	7163.26	11120.9	9278.68	8704.84	6614.93	4811.06	7682.53	8590.8	8566.24	5936.55	8171.5	8797.51	8611.84	6292.3	9294.28	8235.43	7140.85	4355.32	6545.13	5123.43	7091.89	5954.07
	5234.01	5928.15	5073.59	4793.25	7022.28	5241.29	5005.84	4206.57	5709.77	4073	6136.7	5496.12	5009.64	4133.32	4241.19	8062.14	9484.49	7346.75	6143.75	4739.22	4040.47	8879.96	12326.3	9776.78	6451.21	10702.7	6772.66	7169.2	11126.3	9289.09	8705.79	6618.66	4812.65	7683.15	8597.07	8568.41	5936.61	8178.18	8799.96	8611.75	6298.55	9296.83	8236.82	7141.48	4357.43	6545.32	5132.55	7094.88	5955.88
	5235.21	5934.2	5083.84	4803.32	7030.27	5250.89	5015.08	4213.6	5713.9	4078.54	6148.24	5504.63	5017.43	4138.09	4247.2	8071.21	9491.17	7356.9	6156.2	4744.57	4042.55	8888.83	12334	9782.96	6455.5	10709.5	6776.92	7175.21	11131.7	9299.58	8706.8	6622.46	4814.27	7683.85	8603.44	8570.69	5936.73	8184.97	8802.48	8611.71	6304.88	9299.47	8238.29	7142.19	4359.57	6545.57	5141.72	7097.94	5957.75
	5236.45	5940.32	5094.12	4813.46	7038.31	5260.55	5024.38	4220.66	5718.07	4084.11	6159.85	5513.2	5025.27	4142.89	4253.26	8080.34	9497.93	7367.13	6168.71	4749.97	4044.65	8897.79	12341.7	9789.21	6459.84	10716.3	6781.26	7181.27	11137.2	9310.16	8707.87	6626.33	4815.94	7684.63	8609.91	8573.08	5936.91	8191.87	8805.07	8611.73	6311.27	9302.18	8239.84	7142.97	4361.75	6545.87	5150.96	7101.09	5959.69
	5237.75	5946.52	5104.45	4823.64	7046.41	5270.25	5033.73	4227.77	5722.28	4089.71	6171.51	5521.81	5033.15	4147.73	4259.36	8089.52	9504.75	7377.44	6181.29	4755.41	4046.78	8906.84	12349.6	9795.55	6464.22	10723.2	6785.66	7187.39	11142.8	9320.82	8709.01	6630.26	4817.64	7685.49	8616.49	8575.58	5937.15	8198.87	8807.73	8611.81	6317.74	9304.98	8241.48	7143.82	4363.95	6546.24	5160.25	7104.32	5961.69
	5239.09	5952.8	5114.82	4833.88	7054.57	5280.01	5043.14	4234.92	5726.53	4095.35	6183.24	5530.48	5041.07	4152.6	4265.5	8098.75	9511.65	7387.83	6193.94	4760.89	4048.93	8915.99	12357.5	9801.96	6468.65	10730.3	6790.12	7193.57	11148.6	9331.57	8710.21	6634.25	4819.38	7686.44	8623.17	8578.17	5937.44	8205.97	8810.46	8611.94	6324.29	9307.86	8243.21	7144.74	4366.19	6546.66	5169.61	7107.63	5963.76
	5240.48	5959.15	5125.23	4844.17	7062.78	5289.82	5052.61	4242.11	5730.82	4101.01	6195.03	5539.2	5049.04	4157.51	4271.68	8108.04	9518.62	7398.3	6206.66	4766.42	4051.1	8925.23	12365.6	9808.46	6473.12	10737.4	6794.66	7199.81	11154.4	9342.4	8711.48	6638.31	4821.15	7687.45	8629.95	8580.88	5937.79	8213.18	8813.26	8612.12	6330.91	9310.81	8245.02	7145.74	4368.46	6547.14	5179.02	7111.02	5965.89
	5241.91	5965.58	5135.69	4854.51	7071.06	5299.68	5062.13	4249.35	5735.16	4106.71	6206.87	5547.98	5057.05	4162.45	4277.9	8117.39	9525.67	7408.85	6219.44	4771.99	4053.3	8934.57	12373.8	9815.05	6477.64	10744.6	6799.25	7206.11	11160.2	9353.31	8712.81	6642.44	4822.96	7688.55	8636.83	8583.69	5938.2	8220.5	8816.13	8612.36	6337.6	9313.84	8246.92	7146.81	4370.76	6547.68	5188.49	7114.5	5968.09
	5243.4	5972.09	5146.18	4864.91	7079.38	5309.6	5071.71	4256.62	5739.53	4112.44	6218.78	5556.8	5065.1	4167.44	4284.16	8126.79	9532.79	7419.47	6232.3	4777.6	4055.52	8944	12382	9821.71	6482.2	10751.9	6803.92	7212.46	11166.2	9364.31	8714.2	6646.63	4824.81	7689.73	8643.82	8586.61	5938.67	8227.92	8819.07	8612.65	6344.37	9316.96	8248.9	7147.95	4373.1	6548.28	5198.02	7118.05	5970.35
	5244.93	5978.67	5156.72	4875.36	7087.77	5319.57	5081.34	4263.93	5743.95	4118.2	6230.75	5565.68	5073.19	4172.45	4290.46	8136.24	9539.98	7430.18	6245.22	4783.26	4057.77	8953.52	12390.4	9828.46	6486.81	10759.3	6808.65	7218.88	11172.3	9375.39	8715.66	6650.88	4826.69	7690.99	8650.91	8589.64	5939.19	8235.45	8822.08	8613	6351.21	9320.15	8250.97	7149.16	4375.46	6548.94	5207.61	7121.69	5972.68
	5246.51	5985.33	5167.29	4885.86	7096.21	5329.59	5091.03	4271.28	5748.41	4124	6242.78	5574.61	5081.33	4177.51	4296.8	8145.75	9547.25	7440.96	6258.21	4788.95	4060.04	8963.14	12398.8	9835.28	6491.46	10766.8	6813.44	7225.35	11178.4	9386.55	8717.18	6655.2	4828.62	7692.33	8658.11	8592.77	5939.78	8243.08	8825.16	8613.41	6358.12	9323.42	8253.12	7150.44	4377.86	6549.65	5217.26	7125.42	5975.07
	5248.14	5992.06	5177.91	4896.41	7104.71	5339.66	5100.77	4278.68	5752.92	4129.82	6254.87	5583.59	5089.51	4182.6	4303.18	8155.31	9554.59	7451.82	6271.26	4794.7	4062.33	8972.85	12407.4	9842.2	6496.15	10774.4	6818.31	7231.89	11184.7	9397.8	8718.76	6659.58	4830.57	7693.75	8665.41	8596.01	5940.42	8250.82	8828.32	8613.86	6365.11	9326.77	8255.36	7151.8	4380.29	6550.42	5226.97	7129.22	5977.52
	5249.82	5998.88	5188.57	4907.02	7113.26	5349.78	5110.57	4286.12	5757.46	4135.68	6267.02	5592.63	5097.73	4187.72	4309.61	8164.92	9562.01	7462.76	6284.39	4800.48	4064.65	8982.66	12416	9849.19	6500.89	10782.1	6823.24	7238.48	11191	9409.13	8720.41	6664.03	4832.57	7695.24	8672.81	8599.36	5941.12	8258.66	8831.54	8614.38	6372.18	9330.2	8257.69	7153.23	4382.76	6551.25	5236.73	7133.11	5980.05
	5251.54	6005.77	5199.27	4917.68	7121.87	5359.96	5120.42	4293.59	5762.05	4141.57	6279.23	5601.71	5106	4192.89	4316.07	8174.59	9569.5	7473.77	6297.58	4806.31	4066.99	8992.56	12424.8	9856.26	6505.68	10789.9	6828.23	7245.14	11197.4	9420.54	8722.12	6668.55	4834.6	7696.82	8680.31	8602.81	5941.87	8266.61	8834.83	8614.94	6379.32	9333.7	8260.1	7154.73	4385.25	6552.14	5246.55	7137.08	5982.63
	5253.31	6012.73	5210.02	4928.4	7130.54	5370.19	5130.33	4301.11	5766.68	4147.49	6291.5	5610.85	5114.31	4198.08	4322.57	8184.31	9577.06	7484.87	6310.84	4812.18	4069.36	9002.55	12433.6	9863.42	6510.51	10797.8	6833.29	7251.85	11203.9	9432.04	8723.89	6673.13	4836.67	7698.47	8687.92	8606.37	5942.68	8274.67	8838.2	8615.56	6386.53	9337.29	8262.59	7156.31	4387.78	6553.08	5256.44	7141.13	5985.28
	5255.13	6019.77	5220.8	4939.16	7139.26	5380.47	5140.3	4308.67	5771.35	4153.44	6303.83	5620.04	5122.66	4203.32	4329.12	8194.09	9584.7	7496.04	6324.16	4818.09	4071.74	9012.63	12442.6	9870.66	6515.39	10805.7	6838.42	7258.62	11210.5	9443.62	8725.72	6677.77	4838.78	7700.21	8695.63	8610.03	5943.55	8282.83	8841.63	8616.24	6393.82	9340.95	8265.17	7157.95	4390.34	6554.08	5266.37	7145.26	5988
	5257	6026.89	5231.62	4949.98	7148.04	5390.81	5150.32	4316.27	5776.06	4159.43	6316.22	5629.28	5131.06	4208.59	4335.7	8203.92	9592.41	7507.29	6337.55	4824.04	4074.16	9022.81	12451.6	9877.98	6520.31	10813.8	6843.61	7265.46	11217.2	9455.29	8727.62	6682.47	4840.92	7702.02	8703.45	8613.8	5944.48	8291.1	8845.13	8616.97	6401.18	9344.69	8267.84	7159.67	4392.94	6555.14	5276.37	7149.47	5990.78
	5258.91	6034.08	5242.49	4960.86	7156.87	5401.19	5160.4	4323.91	5780.82	4165.45	6328.67	5638.57	5139.49	4213.89	4342.33	8213.8	9600.19	7518.61	6351.02	4830.04	4076.59	9033.08	12460.8	9885.38	6525.27	10822	6848.87	7272.35	11223.9	9467.03	8729.58	6687.24	4843.1	7703.92	8711.37	8617.67	5945.47	8299.47	8848.7	8617.75	6408.62	9348.51	8270.59	7161.46	4395.56	6556.26	5286.43	7153.77	5993.63
	5260.87	6041.35	5253.39	4971.78	7165.76	5411.63	5170.53	4331.59	5785.62	4171.5	6341.17	5647.92	5147.97	4219.23	4349	8223.74	9608.05	7530.01	6364.54	4836.08	4079.05	9043.45	12470	9892.87	6530.28	10830.2	6854.19	7279.3	11230.8	9478.86	8731.6	6692.08	4845.31	7705.89	8719.39	8621.66	5946.51	8307.95	8852.34	8618.58	6416.13	9352.4	8273.42	7163.32	4398.22	6557.43	5296.54	7158.15	5996.54
	5262.88	6048.7	5264.34	4982.76	7174.7	5422.12	5180.72	4339.31	5790.45	4177.58	6353.74	5657.31	5156.5	4224.61	4355.7	8233.73	9615.98	7541.49	6378.14	4842.17	4081.54	9053.9	12479.4	9900.44	6535.33	10838.5	6859.58	7286.31	11237.7	9490.77	8733.68	6696.98	4847.57	7707.94	8727.51	8625.74	5947.61	8316.53	8856.05	8619.47	6423.71	9356.37	8276.34	7165.25	4400.91	6558.66	5306.71	7162.6	5999.51
	5264.93	6056.12	5275.33	4993.79	7183.7	5432.66	5190.96	4347.07	5795.33	4183.69	6366.37	5666.76	5165.06	4230.02	4362.45	8243.77	9623.98	7553.05	6391.8	4848.29	4084.05	9064.45	12488.8	9908.09	6540.43	10847	6865.04	7293.37	11244.8	9502.76	8735.83	6701.94	4849.86	7710.08	8735.74	8629.93	5948.76	8325.22	8859.83	8620.42	6431.37	9360.42	8279.35	7167.25	4403.64	6559.94	5316.93	7167.14	6002.55
	5267.03	6063.62	5286.35	5004.87	7192.76	5443.26	5201.26	4354.87	5800.26	4189.84	6379.06	5676.25	5173.67	4235.47	4369.24	8253.87	9632.06	7564.68	6405.54	4854.46	4086.58	9075.09	12498.4	9915.82	6545.58	10855.5	6870.56	7300.5	11251.9	9514.83	8738.03	6706.96	4852.18	7712.29	8744.07	8634.23	5949.98	8334.02	8863.68	8621.42	6439.1	9364.54	8282.44	7169.32	4406.39	6561.28	5327.21	7171.76	6005.65
	5269.18	6071.19	5297.42	5016.01	7201.87	5453.9	5211.62	4362.71	5805.22	4196.01	6391.8	5685.8	5182.33	4240.96	4376.07	8264.01	9640.21	7576.38	6419.34	4860.68	4089.14	9085.82	12508	9923.63	6550.76	10864.1	6876.14	7307.69	11259.1	9526.99	8740.3	6712.05	4854.55	7714.57	8752.5	8638.63	5951.25	8342.92	8867.59	8622.47	6446.91	9368.74	8285.61	7171.47	4409.18	6562.68	5337.55	7176.46	6008.82
	5271.37	6078.84	5308.53	5027.2	7211.03	5464.6	5222.03	4370.59	5810.23	4202.22	6404.61	5695.4	5191.02	4246.47	4382.94	8274.21	9648.43	7588.17	6433.2	4866.93	4091.72	9096.64	12517.8	9931.53	6556	10872.8	6881.79	7314.93	11266.4	9539.23	8742.63	6717.2	4856.95	7716.94	8761.03	8643.14	5952.57	8351.93	8871.58	8623.57	6454.79	9373.01	8288.87	7173.68	4412	6564.13	5347.95	7181.25	6012.05
	5273.61	6086.57	5319.68	5038.44	7220.25	5475.35	5232.5	4378.51	5815.27	4208.46	6417.47	5705.05	5199.76	4252.03	4389.85	8284.47	9656.73	7600.02	6447.14	4873.23	4094.32	9107.56	12527.6	9939.5	6561.27	10881.6	6887.51	7322.24	11273.7	9551.54	8745.02	6722.42	4859.39	7719.39	8769.67	8647.75	5953.96	8361.04	8875.63	8624.73	6462.75	9377.36	8292.21	7175.97	4414.86	6565.64	5358.4	7186.11	6015.34
	5275.9	6094.37	5330.87	5049.73	7229.53	5486.15	5243.02	4386.47	5820.36	4214.74	6430.39	5714.75	5208.54	4257.62	4396.8	8294.77	9665.1	7611.95	6461.14	4879.57	4096.95	9118.57	12537.6	9947.56	6566.59	10890.5	6893.29	7329.6	11281.2	9563.94	8747.48	6727.7	4861.86	7721.91	8778.41	8652.46	5955.39	8370.26	8879.75	8625.94	6470.78	9381.79	8295.63	7178.32	4417.75	6567.21	5368.91	7191.05	6018.7
	5278.23	6102.24	5342.09	5061.08	7238.86	5497	5253.6	4394.47	5825.49	4221.04	6443.37	5724.5	5217.36	4263.24	4403.79	8305.13	9673.54	7623.96	6475.21	4885.95	4099.6	9129.66	12547.6	9955.7	6571.96	10899.5	6899.14	7337.02	11288.7	9576.42	8749.99	6733.04	4864.37	7724.52	8787.25	8657.28	5956.89	8379.59	8883.94	8627.21	6478.88	9386.28	8299.14	7180.75	4420.67	6568.83	5379.47	7196.08	6022.12
	5280.6	6110.2	5353.36	5072.48	7248.24	5507.91	5264.23	4402.52	5830.66	4227.38	6456.42	5734.31	5226.23	4268.91	4410.82	8315.54	9682.06	7636.04	6489.36	4892.38	4102.28	9140.85	12557.8	9963.92	6577.37	10908.5	6905.05	7344.5	11296.4	9588.98	8752.56	6738.44	4866.92	7727.2	8796.19	8662.2	5958.44	8389.02	8888.19	8628.53	6487.06	9390.86	8302.73	7183.24	4423.62	6570.5	5390.09	7201.18	6025.61
	5283.03	6118.22	5364.67	5083.93	7257.68	5518.86	5274.92	4410.6	5835.87	4233.75	6469.51	5744.16	5235.14	4274.6	4417.9	8326	9690.65	7648.2	6503.56	4898.85	4104.98	9152.13	12568	9972.23	6582.83	10917.7	6911.02	7352.04	11304.1	9601.62	8755.2	6743.91	4869.51	7729.96	8805.24	8667.23	5960.05	8398.56	8892.52	8629.9	6495.31	9395.51	8306.4	7185.81	4426.61	6572.23	5400.76	7206.36	6029.16
	5285.5	6126.32	5376.02	5095.43	7267.17	5529.87	5285.67	4418.72	5841.13	4240.15	6482.67	5754.06	5244.09	4280.33	4425.01	8336.51	9699.31	7660.43	6517.84	4905.36	4107.7	9163.5	12578.3	9980.61	6588.33	10927	6917.06	7359.64	11311.9	9614.34	8757.89	6749.44	4872.13	7732.8	8814.38	8672.36	5961.72	8408.2	8896.91	8631.33	6503.64	9400.23	8310.16	7188.44	4429.63	6574.02	5411.49	7211.63	6032.77
	5288.01	6134.5	5387.41	5106.98	7276.71	5540.93	5296.47	4426.88	5846.42	4246.59	6495.89	5764.02	5253.09	4286.1	4432.16	8347.08	9708.04	7672.73	6532.19	4911.91	4110.45	9174.96	12588.8	9989.08	6593.87	10936.3	6923.17	7367.3	11319.7	9627.14	8760.65	6755.03	4874.79	7735.72	8823.63	8677.6	5963.44	8417.95	8901.37	8632.81	6512.04	9405.02	8314	7191.14	4432.69	6575.86	5422.28	7216.97	6036.45
	5290.57	6142.75	5398.83	5118.59	7286.31	5552.03	5307.32	4435.08	5851.76	4253.05	6509.16	5774.02	5262.13	4291.9	4439.36	8357.69	9716.85	7685.11	6546.6	4918.51	4113.23	9186.51	12599.3	9997.63	6599.46	10945.7	6929.34	7375.01	11327.7	9640.03	8763.47	6760.68	4877.48	7738.72	8832.99	8682.94	5965.21	8427.8	8905.89	8634.34	6520.51	9409.89	8317.92	7193.92	4435.77	6577.75	5433.11	7222.4	6040.19
	5293.18	6151.08	5410.3	5130.25	7295.96	5563.19	5318.23	4443.32	5857.14	4259.55	6522.5	5784.07	5271.21	4297.74	4446.59	8368.36	9725.73	7697.56	6561.08	4925.14	4116.02	9198.15	12610	10006.3	6605.09	10955.3	6935.57	7382.79	11335.7	9652.99	8766.34	6766.4	4880.22	7741.79	8842.44	8688.38	5967.05	8437.77	8910.48	8635.92	6529.06	9414.83	8321.93	7196.76	4438.89	6579.7	5444.01	7227.9	6044
	5295.83	6159.48	5421.81	5141.96	7305.66	5574.4	5329.2	4451.6	5862.56	4266.08	6535.89	5794.18	5280.33	4303.61	4453.87	8379.08	9734.69	7710.08	6575.63	4931.83	4118.84	9209.88	12620.7	10015	6610.77	10964.9	6941.87	7390.62	11343.9	9666.02	8769.28	6772.18	4882.99	7744.95	8852	8693.93	5968.94	8447.83	8915.14	8637.56	6537.69	9419.85	8326.02	7199.67	4442.05	6581.7	5454.95	7233.49	6047.87
	5298.52	6167.96	5433.35	5153.72	7315.42	5585.67	5340.22	4459.92	5868.02	4272.64	6549.34	5804.33	5289.5	4309.51	4461.19	8389.85	9743.72	7722.68	6590.25	4938.55	4121.69	9221.7	12631.5	10023.8	6616.5	10974.6	6948.24	7398.51	11352.1	9679.14	8772.28	6778.02	4885.79	7748.18	8861.65	8699.58	5970.88	8458	8919.87	8639.25	6546.38	9424.93	8330.19	7202.65	4445.24	6583.75	5465.96	7239.15	6051.8
	5301.26	6176.51	5444.94	5165.53	7325.23	5596.98	5351.3	4468.27	5873.52	4279.24	6562.84	5814.53	5298.71	4315.45	4468.55	8400.67	9752.81	7735.35	6604.94	4945.32	4124.56	9233.61	12642.5	10032.6	6622.26	10984.4	6954.66	7406.46	11360.4	9692.34	8775.34	6783.92	4888.64	7751.49	8871.41	8705.33	5972.88	8468.28	8924.66	8641	6555.15	9430.09	8334.45	7205.7	4448.46	6585.86	5477.01	7244.89	6055.79
	5304.05	6185.13	5456.56	5177.4	7335.1	5608.34	5362.44	4476.67	5879.06	4285.86	6576.41	5824.79	5307.96	4321.43	4475.94	8411.54	9761.99	7748.09	6619.7	4952.13	4127.45	9245.61	12653.5	10041.6	6628.08	10994.3	6961.16	7414.47	11368.8	9705.62	8778.45	6789.88	4891.52	7754.88	8881.27	8711.18	5974.94	8478.67	8929.52	8642.79	6564	9435.32	8338.78	7208.82	4451.71	6588.03	5488.12	7250.72	6059.85
	5306.88	6193.83	5468.22	5189.32	7345.01	5619.75	5373.62	4485.11	5884.64	4292.52	6590.03	5835.09	5317.26	4327.44	4483.38	8422.47	9771.23	7760.9	6634.53	4958.98	4130.37	9257.7	12664.6	10050.6	6633.93	11004.3	6967.71	7422.53	11377.2	9718.97	8781.63	6795.91	4894.44	7758.34	8891.24	8717.14	5977.05	8489.16	8934.44	8644.64	6572.92	9440.63	8343.2	7212.01	4455	6590.24	5499.28	7256.62	6063.97
	5309.75	6202.61	5479.93	5201.28	7354.98	5631.22	5384.87	4493.58	5890.27	4299.21	6603.71	5845.44	5326.6	4333.49	4490.86	8433.44	9780.55	7773.79	6649.42	4965.87	4133.31	9269.88	12675.9	10059.8	6639.83	11014.3	6974.34	7430.66	11385.8	9732.41	8784.87	6801.99	4897.39	7761.89	8901.3	8723.21	5979.22	8499.76	8939.44	8646.54	6581.91	9446	8347.7	7215.27	4458.32	6592.51	5510.49	7262.6	6068.16
	5312.67	6211.46	5491.67	5213.3	7365	5642.73	5396.17	4502.1	5895.93	4305.93	6617.45	5855.84	5335.98	4339.57	4498.38	8444.46	9789.94	7786.74	6664.38	4972.81	4136.27	9282.15	12687.2	10069	6645.78	11024.5	6981.02	7438.84	11394.4	9745.92	8788.16	6808.14	4900.39	7765.51	8911.47	8729.37	5981.44	8510.46	8944.49	8648.5	6590.98	9451.45	8352.29	7218.59	4461.68	6594.84	5521.76	7268.66	6072.41
	5315.63	6220.38	5503.44	5225.37	7375.07	5654.3	5407.52	4510.65	5901.64	4312.69	6631.25	5866.29	5345.41	4345.68	4505.94	8455.54	9799.4	7799.77	6679.42	4979.79	4139.26	9294.5	12698.6	10078.2	6651.77	11034.8	6987.77	7447.08	11403.1	9759.51	8791.52	6814.35	4903.42	7769.21	8921.73	8735.64	5983.72	8521.27	8949.61	8650.51	6600.13	9456.97	8356.95	7221.98	4465.07	6597.21	5533.08	7274.8	6076.72
	5318.64	6229.38	5515.26	5237.5	7385.2	5665.91	5418.94	4519.24	5907.39	4319.48	6645.1	5876.79	5354.87	4351.83	4513.54	8466.66	9808.94	7812.87	6694.52	4986.81	4142.28	9306.94	12710.2	10087.6	6657.81	11045.1	6994.58	7455.38	11411.9	9773.18	8794.93	6820.62	4906.48	7772.99	8932.1	8742.01	5986.06	8532.18	8954.8	8652.57	6609.34	9462.56	8361.7	7225.45	4468.49	6599.64	5544.45	7281.02	6081.09
	5321.69	6238.45	5527.12	5249.67	7395.38	5677.58	5430.4	4527.87	5913.18	4326.3	6659.01	5887.34	5364.38	4358.01	4521.19	8477.84	9818.55	7826.04	6709.69	4993.88	4145.31	9319.48	12721.8	10097.1	6663.89	11055.5	7001.46	7463.74	11420.8	9786.92	8798.4	6826.96	4909.59	7776.85	8942.57	8748.48	5988.45	8543.21	8960.06	8654.68	6618.63	9468.22	8366.53	7228.98	4471.95	6602.12	5555.88	7287.32	6085.53
	5324.79	6247.6	5539.01	5261.89	7405.6	5689.29	5441.92	4536.54	5919.01	4333.15	6672.98	5897.94	5373.94	4364.23	4528.87	8489.06	9828.23	7839.28	6724.93	5000.98	4148.38	9332.1	12733.5	10106.6	6670.01	11066.1	7008.4	7472.16	11429.7	9800.75	8801.93	6833.35	4912.73	7780.78	8953.14	8755.06	5990.89	8554.33	8965.37	8656.84	6628	9473.94	8371.44	7232.57	4475.44	6604.66	5567.35	7293.7	6090.03
	5327.93	6256.82	5550.94	5274.17	7415.88	5701.06	5453.5	4545.25	5924.88	4340.03	6687	5908.59	5383.53	4370.48	4536.59	8500.33	9837.98	7852.59	6740.24	5008.13	4151.46	9344.8	12745.3	10116.2	6676.18	11076.7	7015.41	7480.63	11438.7	9814.65	8805.52	6839.8	4915.91	7784.8	8963.82	8761.73	5993.39	8565.57	8970.76	8659.06	6637.44	9479.74	8376.43	7236.24	4478.97	6607.25	5578.88	7300.16	6094.59
	5331.11	6266.11	5562.91	5286.5	7426.22	5712.87	5465.13	4554	5930.79	4346.95	6701.08	5919.28	5393.17	4376.77	4544.36	8511.66	9847.81	7865.97	6755.62	5015.32	4154.57	9357.6	12757.3	10125.9	6682.39	11087.4	7022.48	7489.16	11447.9	9828.63	8809.17	6846.32	4919.13	7788.89	8974.59	8768.51	5995.95	8576.91	8976.21	8661.33	6646.95	9485.61	8381.51	7239.97	4482.53	6609.88	5590.46	7306.69	6099.22
	5334.34	6275.48	5574.92	5298.87	7436.6	5724.74	5476.82	4562.78	5936.74	4353.9	6715.22	5930.03	5402.86	4383.09	4552.16	8523.03	9857.71	7879.42	6771.07	5022.56	4157.71	9370.48	12769.3	10135.7	6688.65	11098.2	7029.61	7497.75	11457.1	9842.68	8812.88	6852.9	4922.38	7793.06	8985.47	8775.4	5998.56	8588.36	8981.72	8663.65	6656.54	9491.55	8386.66	7243.77	4486.12	6612.58	5602.09	7313.31	6103.91
	5337.61	6284.92	5586.97	5311.3	7447.03	5736.65	5488.56	4571.6	5942.73	4360.88	6729.42	5940.82	5412.58	4389.44	4560.01	8534.45	9867.68	7892.94	6786.59	5029.84	4160.87	9383.45	12781.4	10145.5	6694.95	11109	7036.81	7506.4	11466.3	9856.81	8816.65	6859.53	4925.67	7797.3	8996.45	8782.38	6001.23	8599.91	8987.3	8666.03	6666.2	9497.56	8391.9	7247.64	4489.75	6615.32	5613.77	7320	6108.66
	5340.93	6294.44	5599.05	5323.78	7457.52	5748.62	5500.36	4580.47	5948.76	4367.89	6743.67	5951.66	5422.35	4395.83	4567.9	8545.92	9877.73	7906.52	6802.17	5037.15	4164.05	9396.51	12793.6	10155.5	6701.3	11120	7044.07	7515.11	11475.7	9871.02	8820.47	6866.23	4929	7801.63	9007.53	8789.47	6003.95	8611.57	8992.94	8668.46	6675.94	9503.64	8397.22	7251.58	4493.42	6618.11	5625.5	7326.77	6113.48
	5344.29	6304.03	5611.17	5336.31	7468.05	5760.63	5512.21	4589.37	5954.84	4374.94	6757.97	5962.55	5432.16	4402.26	4575.82	8557.44	9887.84	7920.18	6817.83	5044.52	4167.26	9409.66	12806	10165.5	6707.69	11131.1	7051.4	7523.87	11485.1	9885.3	8824.36	6872.99	4932.36	7806.03	9018.71	8796.66	6006.72	8623.34	8998.65	8670.93	6685.75	9509.78	8402.62	7255.58	4497.12	6620.96	5637.28	7333.62	6118.36
	5347.69	6313.69	5623.33	5348.89	7478.64	5772.7	5524.12	4598.3	5960.95	4382.02	6772.34	5973.49	5442.01	4408.71	4583.79	8569.01	9898.03	7933.91	6833.55	5051.92	4170.49	9422.89	12818.4	10175.6	6714.13	11142.2	7058.78	7532.7	11494.6	9899.66	8828.3	6879.8	4935.77	7810.51	9029.99	8803.95	6009.56	8635.21	9004.42	8673.47	6695.64	9516	8408.1	7259.65	4500.85	6623.86	5649.11	7340.55	6123.3
	5351.13	6323.43	5635.53	5361.52	7489.27	5784.81	5536.08	4607.28	5967.1	4389.13	6786.76	5984.48	5451.91	4415.2	4591.8	8580.63	9908.29	7947.7	6849.35	5059.37	4173.75	9436.21	12830.9	10185.8	6720.61	11153.4	7066.24	7541.58	11504.2	9914.1	8832.3	6886.68	4939.21	7815.07	9041.37	8811.34	6012.44	8647.19	9010.26	8676.05	6705.6	9522.28	8413.66	7263.79	4504.61	6626.81	5661	7347.56	6128.3
	5354.62	6333.24	5647.76	5374.2	7499.96	5796.97	5548.1	4616.29	5973.3	4396.27	6801.23	5995.51	5461.85	4421.73	4599.85	8592.3	9918.63	7961.56	6865.22	5066.86	4177.03	9449.61	12843.5	10196	6727.14	11164.8	7073.75	7550.51	11513.9	9928.61	8836.35	6893.62	4942.68	7819.71	9052.85	8818.84	6015.38	8659.28	9016.16	8678.68	6715.63	9528.63	8419.31	7267.99	4508.42	6629.81	5672.93	7354.64	6133.37
	5358.15	6343.12	5660.03	5386.93	7510.69	5809.18	5560.18	4625.34	5979.54	4403.44	6815.76	6006.59	5471.83	4428.29	4607.94	8604.01	9929.03	7975.49	6881.15	5074.39	4180.33	9463.1	12856.2	10206.4	6733.71	11176.2	7081.33	7559.51	11523.7	9943.2	8840.47	6900.62	4946.2	7824.43	9064.44	8826.43	6018.38	8671.48	9022.13	8681.37	6725.74	9535.05	8425.03	7272.27	4512.25	6632.86	5684.91	7361.8	6138.5
	5361.73	6353.08	5672.34	5399.71	7521.48	5821.44	5572.3	4634.43	5985.81	4410.65	6830.35	6017.72	5481.86	4434.88	4616.07	8615.77	9939.51	7989.48	6897.16	5081.96	4183.66	9476.68	12869	10216.8	6740.32	11187.7	7088.97	7568.56	11533.5	9957.86	8844.64	6907.68	4949.75	7829.22	9076.12	8834.13	6021.43	8683.78	9028.15	8684.11	6735.92	9541.54	8430.83	7276.6	4516.13	6635.96	5696.93	7369.05	6143.69
	5365.34	6363.11	5684.68	5412.54	7532.32	5833.75	5584.49	4643.56	5992.13	4417.89	6844.99	6028.9	5491.93	4441.51	4624.25	8627.59	9950.06	8003.55	6913.23	5089.58	4187.01	9490.35	12882	10227.3	6746.98	11199.3	7096.68	7577.68	11543.4	9972.6	8848.87	6914.8	4953.34	7834.09	9087.91	8841.93	6024.54	8696.19	9034.25	8686.9	6746.18	9548.1	8436.72	7281.01	4520.03	6639.12	5709.01	7376.37	6148.95
	5369	6373.22	5697.06	5425.42	7543.2	5846.11	5596.73	4652.72	5998.49	4425.16	6859.69	6040.13	5502.04	4448.17	4632.46	8639.44	9960.69	8017.68	6929.37	5097.24	4190.39	9504.09	12895	10237.9	6753.68	11211	7104.45	7586.85	11553.4	9987.41	8853.16	6921.97	4956.97	7839.04	9099.8	8849.83	6027.7	8708.7	9040.4	8689.75	6756.51	9554.72	8442.69	7285.48	4523.97	6642.32	5721.14	7383.76	6154.27
	5372.71	6383.4	5709.48	5438.35	7554.13	5858.52	5609.02	4661.92	6004.88	4432.47	6874.44	6051.4	5512.19	4454.86	4640.71	8651.35	9971.38	8031.87	6945.59	5104.94	4193.79	9517.93	12908.1	10248.6	6760.43	11222.7	7112.28	7596.07	11563.5	10002.3	8857.5	6929.21	4960.64	7844.07	9111.79	8857.84	6030.92	8721.33	9046.62	8692.64	6766.92	9561.41	8448.73	7290.02	4527.95	6645.57	5733.31	7391.24	6159.65
	5376.45	6393.65	5721.93	5451.33	7565.12	5870.97	5621.37	4671.16	6011.32	4439.8	6889.25	6062.72	5522.39	4461.59	4649.01	8663.31	9982.15	8046.14	6961.87	5112.68	4197.22	9531.85	12921.3	10259.3	6767.23	11234.6	7120.18	7605.36	11573.6	10017.3	8861.9	6936.51	4964.34	7849.17	9123.88	8865.94	6034.19	8734.06	9052.9	8695.59	6777.4	9568.16	8454.86	7294.63	4531.96	6648.88	5745.53	7398.79	6165.09
	5380.24	6403.97	5734.42	5464.35	7576.15	5883.47	5633.77	4680.44	6017.8	4447.17	6904.12	6074.08	5532.63	4468.35	4657.34	8675.31	9992.99	8060.46	6978.23	5120.47	4200.67	9545.86	12934.6	10270.2	6774.07	11246.5	7128.13	7614.7	11583.8	10032.3	8866.36	6943.86	4968.08	7854.36	9136.07	8874.15	6037.51	8746.9	9059.25	8698.59	6787.96	9574.98	8461.07	7299.3	4536.01	6652.23	5757.8	7406.43	6170.6
	5384.07	6414.37	5746.95	5477.43	7587.23	5896.03	5646.23	4689.75	6024.32	4454.58	6919.03	6085.5	5542.91	4475.14	4665.72	8687.36	10003.9	8074.86	6994.65	5128.3	4204.15	9559.95	12948	10281.1	6780.95	11258.6	7136.16	7624.1	11594.1	10047.4	8870.88	6951.28	4971.86	7859.62	9148.37	8882.46	6040.89	8759.84	9065.66	8701.64	6798.59	9581.87	8467.36	7304.04	4540.09	6655.64	5770.12	7414.14	6176.17
	5387.94	6424.84	5759.51	5490.56	7598.36	5908.63	5658.74	4699.1	6030.88	4462.01	6934.01	6096.96	5553.24	4481.97	4674.13	8699.45	10014.9	8089.32	7011.14	5136.17	4207.65	9574.12	12961.5	10292.1	6787.88	11270.7	7144.24	7633.56	11604.5	10062.6	8875.45	6958.76	4975.68	7864.96	9160.76	8890.87	6044.33	8772.9	9072.13	8704.74	6809.3	9588.82	8473.73	7308.84	4544.21	6659.09	5782.48	7421.92	6181.8
	5391.86	6435.38	5772.1	5503.74	7609.54	5921.27	5671.31	4708.49	6037.48	4469.48	6949.03	6108.46	5563.61	4488.83	4682.59	8711.6	10025.9	8103.84	7027.71	5144.08	4211.17	9588.38	12975.1	10303.2	6794.85	11282.9	7152.39	7643.08	11615	10077.8	8880.08	6966.29	4979.53	7870.38	9173.25	8899.38	6047.82	8786.06	9078.66	8707.9	6820.08	9595.84	8480.18	7313.71	4548.36	6662.6	5794.89	7429.79	6187.49
	5395.81	6446	5784.74	5516.96	7620.76	5933.97	5683.93	4717.91	6044.12	4476.98	6964.11	6120.02	5574.02	4495.72	4691.09	8723.79	10037.1	8118.43	7044.34	5152.04	4214.72	9602.73	12988.8	10314.3	6801.87	11295.2	7160.6	7652.65	11625.5	10093.2	8884.77	6973.88	4983.42	7875.87	9185.85	8907.99	6051.36	8799.33	9085.26	8711.11	6830.93	9602.93	8486.71	7318.65	4552.55	6666.15	5807.35	7437.73	6193.25
	5399.81	6456.68	5797.4	5530.24	7632.04	5946.71	5696.61	4727.37	6050.8	4484.51	6979.25	6131.62	5584.47	4502.65	4699.63	8736.03	10048.3	8133.08	7061.05	5160.03	4218.3	9617.16	13002.7	10325.6	6808.93	11307.6	7168.88	7662.28	11636.1	10108.6	8889.51	6981.54	4987.35	7881.45	9198.55	8916.71	6054.96	8812.7	9091.92	8714.36	6841.86	9610.08	8493.32	7323.65	4556.78	6669.76	5819.85	7445.75	6199.07
	5403.85	6467.45	5810.11	5543.56	7643.36	5959.5	5709.34	4736.87	6057.52	4492.07	6994.44	6143.26	5594.97	4509.61	4708.21	8748.31	10059.5	8147.8	7077.82	5168.07	4221.9	9631.67	13016.6	10336.9	6816.04	11320.1	7177.21	7671.97	11646.8	10124	8894.31	6989.25	4991.32	7887.1	9211.35	8925.52	6058.61	8826.19	9098.64	8717.67	6852.86	9617.29	8500.01	7328.72	4561.04	6673.41	5832.39	7453.85	6204.95
	5407.94	6478.28	5822.85	5556.93	7654.73	5972.34	5722.13	4746.4	6064.28	4499.67	7009.68	6154.96	5605.51	4516.6	4716.83	8760.64	10070.9	8162.58	7094.67	5176.15	4225.52	9646.27	13030.6	10348.3	6823.19	11332.6	7185.61	7681.72	11657.6	10139.6	8899.17	6997.02	4995.33	7892.83	9224.25	8934.44	6062.32	8839.78	9105.42	8721.03	6863.94	9624.57	8506.78	7333.85	4565.33	6677.11	5844.99	7462.03	6210.9
	5412.06	6489.19	5835.62	5570.35	7666.15	5985.23	5734.97	4755.97	6071.08	4507.3	7024.98	6166.69	5616.09	4523.63	4725.49	8773.02	10082.3	8177.43	7111.58	5184.28	4229.17	9660.95	13044.7	10359.8	6830.38	11345.3	7194.08	7691.52	11668.4	10155.2	8904.08	7004.85	4999.37	7898.64	9237.25	8943.45	6066.08	8853.48	9112.27	8724.45	6875.1	9631.92	8513.63	7339.05	4569.66	6680.86	5857.62	7470.28	6216.9
	5416.23	6500.16	5848.43	5583.82	7677.61	5998.16	5747.86	4765.58	6077.92	4514.96	7040.33	6178.48	5626.72	4530.69	4734.19	8785.44	10093.8	8192.33	7128.57	5192.45	4232.84	9675.71	13058.9	10371.4	6837.62	11358	7202.6	7701.38	11679.3	10170.9	8909.05	7012.73	5003.45	7904.53	9250.35	8952.57	6069.9	8867.29	9119.17	8727.91	6886.33	9639.33	8520.56	7344.32	4574.03	6684.67	5870.31	7478.62	6222.98
	5420.43	6511.22	5861.27	5597.33	7689.12	6011.14	5760.81	4775.22	6084.8	4522.65	7055.73	6190.31	5637.39	4537.78	4742.94	8797.91	10105.4	8207.3	7145.62	5200.65	4236.54	9690.56	13073.2	10383	6844.91	11370.9	7211.19	7711.3	11690.3	10186.7	8914.08	7020.68	5007.57	7910.49	9263.55	8961.79	6073.77	8881.21	9126.14	8731.43	6897.63	9646.8	8527.57	7349.65	4578.44	6688.51	5883.03	7487.03	6229.11
	5424.68	6522.34	5874.15	5610.9	7700.68	6024.17	5773.82	4784.9	6091.72	4530.38	7071.19	6202.18	5648.1	4544.91	4751.72	8810.42	10117	8222.33	7162.75	5208.91	4240.26	9705.49	13087.6	10394.8	6852.24	11383.8	7219.84	7721.28	11701.4	10202.5	8919.16	7028.68	5011.73	7916.54	9276.86	8971.12	6077.7	8895.24	9133.17	8735	6909.01	9654.34	8534.66	7355.05	4582.88	6692.41	5895.8	7495.51	6235.3
	5428.97	6533.54	5887.06	5624.51	7712.29	6037.25	5786.88	4794.61	6098.68	4538.14	7086.7	6214.11	5658.85	4552.06	4760.54	8822.98	10128.7	8237.43	7179.95	5217.2	4244.01	9720.51	13102.1	10406.6	6859.62	11396.8	7228.56	7731.31	11712.5	10218.4	8924.29	7036.75	5015.93	7922.66	9290.26	8980.54	6081.68	8909.37	9140.27	8738.62	6920.46	9661.94	8541.84	7360.51	4587.35	6696.36	5908.62	7504.08	6241.56
	5433.3	6544.8	5900	5638.17	7723.94	6050.37	5799.99	4804.36	6105.68	4545.93	7102.26	6226.07	5669.65	4559.25	4769.41	8835.59	10140.5	8252.58	7197.21	5225.54	4247.78	9735.6	13116.7	10418.5	6867.04	11409.9	7237.34	7741.4	11723.7	10234.4	8929.49	7044.87	5020.16	7928.86	9303.77	8990.06	6085.71	8923.61	9147.42	8742.29	6931.99	9669.6	8549.09	7366.04	4591.87	6700.35	5921.48	7512.72	6247.88
	5437.68	6556.15	5912.98	5651.88	7735.64	6063.54	5813.16	4814.15	6112.72	4553.76	7117.88	6238.08	5680.49	4566.48	4778.32	8848.24	10152.3	8267.8	7214.55	5233.91	4251.58	9750.78	13131.4	10430.5	6874.5	11423.1	7246.18	7751.55	11735	10250.4	8934.74	7053.05	5024.44	7935.14	9317.37	8999.69	6089.8	8937.96	9154.64	8746.01	6943.59	9677.32	8556.42	7371.63	4596.42	6704.4	5934.38	7521.44	6254.27
	5442.09	6567.56	5926	5665.63	7747.38	6076.75	5826.38	4823.97	6119.8	4561.61	7133.55	6250.14	5691.37	4573.73	4787.26	8860.93	10164.3	8283.08	7231.96	5242.33	4255.4	9766.04	13146.2	10442.5	6882.01	11436.3	7255.08	7761.75	11746.4	10266.5	8940.04	7061.29	5028.75	7941.49	9331.08	9009.41	6093.95	8952.42	9161.91	8749.78	6955.27	9685.11	8563.83	7377.29	4601	6708.49	5947.32	7530.23	6260.71
	5446.54	6579.04	5939.04	5679.43	7759.17	6090.01	5839.65	4833.83	6126.92	4569.5	7149.27	6262.24	5702.29	4581.02	4796.25	8873.67	10176.3	8298.42	7249.43	5250.79	4259.24	9781.39	13161.1	10454.7	6889.57	11449.7	7264.04	7772.02	11757.8	10282.7	8945.4	7069.58	5033.1	7947.93	9344.89	9019.24	6098.14	8966.99	9169.25	8753.61	6967.02	9692.96	8571.32	7383.01	4605.62	6712.63	5960.31	7539.11	6267.22
	5451.04	6590.6	5952.12	5693.28	7771.01	6103.32	5852.98	4843.72	6134.07	4577.42	7165.04	6274.39	5713.26	4588.34	4805.28	8886.46	10188.3	8313.82	7266.98	5259.3	4263.11	9796.82	13176.1	10466.9	6897.17	11463.1	7273.07	7782.34	11769.3	10299	8950.82	7077.93	5037.48	7954.44	9358.8	9029.16	6102.39	8981.67	9176.65	8757.48	6978.85	9700.87	8578.89	7388.8	4610.28	6716.82	5973.34	7548.06	6273.79
	5455.58	6602.23	5965.24	5707.18	7782.89	6116.67	5866.36	4853.64	6141.27	4585.38	7180.87	6286.58	5724.27	4595.69	4814.35	8899.29	10200.5	8329.28	7284.6	5267.84	4267.01	9812.32	13191.2	10479.2	6904.81	11476.6	7282.16	7792.71	11780.9	10315.3	8956.29	7086.34	5041.91	7961.03	9372.81	9039.19	6106.7	8996.45	9184.11	8761.41	6990.76	9708.85	8586.53	7394.65	4614.98	6721.05	5986.41	7557.08	6280.42
	5460.15	6613.93	5978.38	5721.12	7794.81	6130.07	5879.8	4863.61	6148.51	4593.37	7196.74	6298.81	5735.32	4603.07	4823.46	8912.16	10212.7	8344.8	7302.29	5276.43	4270.93	9827.91	13206.4	10491.6	6912.5	11490.2	7291.31	7803.15	11792.6	10331.7	8961.81	7094.81	5046.37	7967.7	9386.92	9049.31	6111.06	9011.35	9191.63	8765.39	7002.73	9716.88	8594.26	7400.56	4619.71	6725.34	5999.52	7566.19	6287.11
	5464.77	6625.7	5991.56	5735.11	7806.79	6143.52	5893.28	4873.6	6155.78	4601.39	7212.67	6311.09	5746.42	4610.49	4832.61	8925.08	10225	8360.38	7320.05	5285.06	4274.87	9843.58	13221.7	10504.1	6920.23	11503.9	7300.53	7813.63	11804.3	10348.2	8967.4	7103.34	5050.87	7974.45	9401.13	9059.54	6115.47	9026.35	9199.21	8769.42	7014.79	9724.97	8602.07	7406.54	4624.47	6729.67	6012.68	7575.37	6293.87
	5469.43	6637.54	6004.77	5749.15	7818.8	6157.01	5906.83	4883.63	6163.1	4609.44	7228.65	6323.41	5757.56	4617.94	4841.8	8938.05	10237.3	8376.02	7337.88	5293.73	4278.84	9859.34	13237.1	10516.7	6928.01	11517.7	7309.8	7824.18	11816.1	10364.7	8973.03	7111.92	5055.41	7981.27	9415.44	9069.86	6119.94	9041.45	9206.86	8773.5	7026.91	9733.13	8609.96	7412.58	4629.27	6734.04	6025.88	7584.63	6300.69
	5474.12	6649.45	6018.02	5763.23	7830.87	6170.54	5920.42	4893.7	6170.45	4617.52	7244.69	6335.78	5768.74	4625.42	4851.03	8951.06	10249.7	8391.72	7355.77	5302.44	4282.84	9875.17	13252.6	10529.3	6935.83	11531.6	7319.14	7834.78	11828	10381.4	8978.73	7120.56	5059.99	7988.17	9429.85	9080.28	6124.46	9056.67	9214.56	8777.63	7039.12	9741.34	8617.92	7418.69	4634.11	6738.47	6039.12	7593.96	6307.56
	5478.86	6661.44	6031.29	5777.36	7842.97	6184.12	5934.07	4903.8	6177.84	4625.64	7260.77	6348.19	5779.96	4632.93	4860.3	8964.11	10262.2	8407.48	7373.74	5311.19	4286.85	9891.09	13268.2	10542	6943.7	11545.5	7328.54	7845.44	11840	10398	8984.47	7129.26	5064.61	7995.15	9444.36	9090.81	6129.03	9071.99	9222.32	8781.82	7051.39	9749.61	8625.97	7424.86	4638.98	6742.94	6052.4	7603.38	6314.5
	5483.64	6673.49	6044.6	5791.54	7855.13	6197.75	5947.77	4913.94	6185.27	4633.79	7276.91	6360.64	5791.22	4640.47	4869.61	8977.21	10274.8	8423.29	7391.78	5319.99	4290.9	9907.08	13283.8	10554.8	6951.61	11559.6	7338	7856.16	11852	10414.8	8990.28	7138.01	5069.26	8002.21	9458.97	9101.43	6133.66	9087.42	9230.15	8786.05	7063.74	9757.94	8634.09	7431.09	4643.89	6747.46	6065.72	7612.86	6321.51
	5488.46	6685.62	6057.94	5805.76	7867.32	6211.42	5961.52	4924.11	6192.74	4641.97	7293.09	6373.14	5802.53	4648.05	4878.97	8990.35	10287.4	8439.17	7409.89	5328.82	4294.97	9923.16	13299.6	10567.7	6959.56	11573.7	7347.53	7866.93	11864.1	10431.6	8996.13	7146.83	5073.95	8009.34	9473.69	9112.15	6138.34	9102.96	9238.03	8790.33	7076.17	9766.33	8642.29	7437.39	4648.84	6752.03	6079.09	7622.43	6328.57
	5493.31	6697.82	6071.31	5820.02	7879.56	6225.14	5975.33	4934.31	6200.24	4650.19	7309.33	6385.67	5813.88	4655.65	4888.36	9003.53	10300.2	8455.1	7428.07	5337.7	4299.06	9939.32	13315.5	10580.7	6967.56	11587.9	7357.11	7877.76	11876.3	10448.5	9002.05	7155.69	5078.68	8016.55	9488.5	9122.96	6143.07	9118.6	9245.97	8794.67	7088.67	9774.78	8650.57	7443.75	4653.82	6756.64	6092.49	7632.07	6335.69
	5498.21	6710.09	6084.71	5834.33	7891.85	6238.9	5989.19	4944.55	6207.79	4658.44	7325.62	6398.26	5825.27	4663.29	4897.8	9016.76	10312.9	8471.09	7446.31	5346.61	4303.18	9955.55	13331.5	10593.7	6975.6	11602.2	7366.76	7888.64	11888.6	10465.5	9008.01	7164.62	5083.45	8023.84	9503.41	9133.88	6147.86	9134.36	9253.98	8799.06	7101.25	9783.28	8658.94	7450.17	4658.84	6761.3	6105.94	7641.79	6342.88
	5503.14	6722.42	6098.14	5848.69	7904.18	6252.71	6003.1	4954.82	6215.37	4666.72	7341.96	6410.88	5836.7	4670.96	4907.27	9030.03	10325.8	8487.14	7464.63	5355.57	4307.32	9971.87	13347.5	10606.9	6983.69	11616.5	7376.47	7899.58	11900.9	10482.5	9014.04	7173.6	5088.26	8031.21	9518.42	9144.89	6152.7	9150.22	9262.04	8803.49	7113.9	9791.84	8667.37	7456.65	4663.89	6766.01	6119.42	7651.58	6350.12
	5508.12	6734.83	6111.6	5863.09	7916.55	6266.56	6017.06	4965.12	6222.99	4675.03	7358.35	6423.54	5848.18	4678.66	4916.79	9043.35	10338.7	8503.25	7483.02	5364.57	4311.48	9988.27	13363.7	10620.1	6991.82	11631	7386.24	7910.57	11913.3	10499.6	9020.11	7182.64	5093.1	8038.65	9533.53	9156	6157.6	9166.18	9270.16	8807.98	7126.62	9800.46	8675.89	7463.19	4668.98	6770.76	6132.95	7661.46	6357.43
	5513.13	6747.31	6125.1	5877.54	7928.96	6280.46	6031.08	4975.46	6230.65	4683.37	7374.79	6436.25	5859.7	4686.39	4926.34	9056.71	10351.7	8519.41	7501.47	5373.61	4315.68	10004.7	13380	10633.4	7000	11645.5	7396.07	7921.62	11925.7	10516.7	9026.24	7191.73	5097.99	8046.17	9548.74	9167.21	6162.54	9182.25	9278.35	8812.52	7139.42	9809.13	8684.49	7469.8	4674.1	6775.56	6146.51	7671.4	6364.79
	5518.18	6759.86	6138.62	5892.03	7941.42	6294.4	6045.14	4985.83	6238.34	4691.75	7391.28	6449	5871.26	4694.15	4935.94	9070.11	10364.8	8535.64	7520	5382.69	4319.89	10021.3	13396.3	10646.7	7008.22	11660.2	7405.96	7932.73	11938.3	10534	9032.43	7200.88	5102.91	8053.76	9564.05	9178.51	6167.54	9198.43	9286.59	8817.11	7152.3	9817.86	8693.16	7476.47	4679.27	6780.4	6160.12	7681.43	6372.22
	5523.28	6772.48	6152.17	5906.57	7953.93	6308.38	6059.26	4996.24	6246.07	4700.16	7407.82	6461.79	5882.86	4701.94	4945.57	9083.56	10377.9	8551.91	7538.59	5391.81	4324.13	10037.9	13412.8	10660.2	7016.48	11674.9	7415.91	7943.89	11950.9	10551.3	9038.67	7210.09	5107.86	8061.44	9579.46	9189.91	6172.6	9214.72	9294.89	8821.75	7165.25	9826.64	8701.92	7483.2	4684.46	6785.29	6173.76	7691.53	6379.71
	5528.41	6785.17	6165.76	5921.15	7966.47	6322.41	6073.43	5006.68	6253.84	4708.6	7424.41	6474.63	5894.5	4709.77	4955.25	9097.05	10391.1	8568.25	7557.26	5400.97	4328.4	10054.6	13429.3	10673.7	7024.79	11689.6	7425.93	7955.1	11963.6	10568.6	9044.97	7219.35	5112.86	8069.19	9594.97	9201.41	6177.7	9231.11	9303.26	8826.44	7178.27	9835.48	8710.75	7489.99	4689.69	6790.23	6187.45	7701.7	6387.26
	5533.58	6797.93	6179.37	5935.77	7979.06	6336.48	6087.65	5017.15	6261.64	4717.08	7441.05	6487.5	5906.19	4717.62	4964.97	9110.58	10404.4	8584.63	7575.99	5410.17	4332.69	10071.4	13446	10687.3	7033.14	11704.5	7436	7966.38	11976.3	10586.1	9051.32	7228.67	5117.9	8077.01	9610.57	9213.01	6182.86	9247.61	9311.68	8831.18	7191.37	9844.37	8719.66	7496.85	4694.96	6795.21	6201.17	7711.95	6394.87
	5538.78	6810.75	6193.01	5950.44	7991.69	6350.59	6101.92	5027.65	6269.49	4725.59	7457.74	6500.41	5917.92	4725.5	4974.73	9124.15	10417.8	8601.08	7594.79	5419.41	4337	10088.3	13462.7	10701	7041.54	11719.5	7446.14	7977.7	11989.2	10603.6	9057.72	7238.05	5122.97	8084.92	9626.28	9224.7	6188.07	9264.22	9320.16	8835.98	7204.54	9853.32	8728.65	7503.76	4700.26	6800.24	6214.93	7722.28	6402.54
	5544.03	6823.65	6206.68	5965.15	8004.36	6364.75	6116.25	5038.19	6277.36	4734.13	7474.48	6513.37	5929.69	4733.42	4984.53	9137.77	10431.2	8617.58	7613.66	5428.69	4341.34	10105.3	13479.6	10714.8	7049.98	11734.5	7456.34	7989.08	12002.1	10621.1	9064.18	7247.48	5128.08	8092.89	9642.09	9236.49	6193.34	9280.93	9328.7	8840.82	7217.79	9862.32	8737.72	7510.74	4705.6	6805.31	6228.73	7732.69	6410.26
	5549.32	6836.62	6220.38	5979.9	8017.08	6378.95	6130.62	5048.76	6285.28	4742.7	7491.27	6526.36	5941.5	4741.36	4994.36	9151.42	10444.7	8634.13	7632.6	5438.01	4345.71	10122.3	13496.5	10728.7	7058.46	11749.6	7466.59	8000.52	12015	10638.8	9070.69	7256.96	5133.23	8100.95	9657.99	9248.37	6198.65	9297.75	9337.29	8845.71	7231.11	9871.37	8746.86	7517.77	4710.98	6810.43	6242.57	7743.17	6418.05
	5554.64	6849.66	6234.11	5994.7	8029.83	6393.2	6145.04	5059.36	6293.23	4751.3	7508.11	6539.4	5953.35	4749.34	5004.24	9165.13	10458.3	8650.74	7651.61	5447.37	4350.09	10139.4	13513.5	10742.6	7066.99	11764.8	7476.91	8012.01	12028.1	10656.5	9077.26	7266.5	5138.42	8109.08	9673.99	9260.35	6204.02	9314.67	9345.95	8850.65	7244.51	9880.48	8756.08	7524.87	4716.38	6815.59	6256.45	7753.72	6425.9
	5560	6862.76	6247.87	6009.54	8042.63	6407.48	6159.52	5069.99	6301.22	4759.94	7525	6552.48	5965.25	4757.34	5014.16	9178.87	10471.9	8667.41	7670.69	5456.77	4354.51	10156.6	13530.6	10756.6	7075.56	11780.1	7487.29	8023.56	12041.2	10674.3	9083.88	7276.1	5143.64	8117.29	9690.1	9272.42	6209.45	9331.7	9354.67	8855.65	7257.98	9889.64	8765.38	7532.03	4721.83	6820.8	6270.36	7764.36	6433.81
	5565.4	6875.94	6261.65	6024.42	8055.47	6421.81	6174.04	5080.65	6309.24	4768.61	7541.93	6565.59	5977.19	4765.38	5024.12	9192.65	10485.6	8684.12	7689.84	5466.21	4358.95	10173.8	13547.8	10770.7	7084.18	11795.4	7497.73	8035.16	12054.3	10692.1	9090.56	7285.75	5148.91	8125.58	9706.3	9284.59	6214.92	9348.84	9363.44	8860.69	7271.52	9898.85	8774.76	7539.24	4727.31	6826.05	6284.31	7775.06	6441.78
	5570.83	6889.18	6275.46	6039.35	8068.35	6436.18	6188.62	5091.35	6317.3	4777.32	7558.92	6578.75	5989.17	4773.44	5034.12	9206.48	10499.4	8700.89	7709.05	5475.69	4363.41	10191.2	13565.2	10784.9	7092.83	11810.9	7508.23	8046.81	12067.6	10710	9097.28	7295.46	5154.21	8133.94	9722.6	9296.86	6220.45	9366.08	9372.27	8865.79	7285.14	9908.11	8784.22	7546.52	4732.83	6831.35	6298.3	7785.85	6449.81
	5576.31	6902.49	6289.3	6054.32	8081.28	6450.6	6203.24	5102.08	6325.4	4786.05	7575.95	6591.94	6001.19	4781.53	5044.16	9220.35	10513.3	8717.72	7728.34	5485.21	4367.9	10208.6	13582.6	10799.2	7101.54	11826.4	7518.79	8058.52	12080.9	10728	9104.07	7305.22	5159.55	8142.38	9738.99	9309.22	6226.03	9383.43	9381.17	8870.93	7298.84	9917.42	8793.76	7553.86	4738.38	6836.7	6312.33	7796.71	6457.89
	5581.82	6915.87	6303.17	6069.33	8094.24	6465.06	6217.92	5112.84	6333.53	4794.82	7593.03	6605.18	6013.25	4789.66	5054.24	9234.26	10527.2	8734.6	7747.69	5494.77	4372.41	10226.1	13600	10813.5	7110.28	11842	7529.41	8070.29	12094.3	10746	9110.9	7315.04	5164.92	8150.89	9755.49	9321.67	6231.66	9400.88	9390.12	8876.13	7312.61	9926.78	8803.37	7561.25	4743.96	6842.08	6326.39	7807.64	6466.04
	5587.37	6929.32	6317.06	6084.38	8107.24	6479.55	6232.64	5123.63	6341.69	4803.62	7610.16	6618.45	6025.35	4797.81	5064.36	9248.21	10541.2	8751.53	7767.11	5504.36	4376.94	10243.7	13617.6	10828	7119.07	11857.6	7540.09	8082.1	12107.8	10764.1	9117.79	7324.91	5170.34	8159.48	9772.09	9334.22	6237.34	9418.44	9399.12	8881.37	7326.45	9936.19	8813.06	7568.71	4749.59	6847.52	6340.49	7818.65	6474.25
	5592.96	6942.83	6330.98	6099.47	8120.29	6494.09	6247.42	5134.46	6349.89	4812.45	7627.34	6631.76	6037.5	4805.99	5074.52	9262.2	10555.3	8768.51	7786.6	5514	4381.5	10261.3	13635.3	10842.5	7127.9	11873.4	7550.84	8093.97	12121.3	10782.3	9124.74	7334.83	5175.79	8168.15	9788.78	9346.86	6243.08	9436.1	9408.19	8886.67	7340.37	9945.66	8822.83	7576.22	4755.24	6852.99	6354.62	7829.74	6482.51
	5598.58	6956.42	6344.93	6114.61	8133.37	6508.67	6262.24	5145.31	6358.13	4821.32	7644.56	6645.11	6049.69	4814.2	5084.72	9276.23	10569.4	8785.54	7806.16	5523.68	4386.09	10279	13653.1	10857	7136.78	11889.2	7561.64	8105.9	12134.9	10800.5	9131.74	7344.82	5181.29	8176.89	9805.57	9359.6	6248.87	9453.87	9417.32	8892.02	7354.36	9955.17	8832.68	7583.8	4760.94	6858.51	6368.8	7840.9	6490.84
	5604.24	6970.07	6358.9	6129.79	8146.5	6523.3	6277.11	5156.19	6366.4	4830.21	7661.83	6658.5	6061.91	4822.44	5094.96	9290.31	10583.6	8802.63	7825.78	5533.39	4390.7	10296.8	13670.9	10871.7	7145.7	11905.1	7572.5	8117.88	12148.6	10818.8	9138.79	7354.85	5186.82	8185.71	9822.46	9372.43	6254.71	9471.74	9426.5	8897.41	7368.42	9964.73	8842.6	7591.43	4766.67	6864.08	6383	7852.14	6499.22
	5609.94	6983.79	6372.9	6145	8159.66	6537.96	6292.03	5167.11	6374.71	4839.14	7679.15	6671.92	6074.18	4830.71	5105.24	9304.42	10597.9	8819.76	7845.47	5543.14	4395.34	10314.7	13688.9	10886.5	7154.66	11921.1	7583.42	8129.91	12162.3	10837.1	9145.89	7364.94	5192.39	8194.6	9839.45	9385.36	6260.6	9489.72	9435.74	8902.86	7382.56	9974.33	8852.6	7599.12	4772.43	6869.69	6397.24	7863.45	6507.66
	5615.67	6997.58	6386.93	6160.26	8172.87	6552.67	6307	5178.05	6383.05	4848.1	7696.52	6685.39	6086.49	4839.01	5115.56	9318.58	10612.2	8836.95	7865.23	5552.93	4399.99	10332.7	13707	10901.3	7163.67	11937.2	7594.4	8142	12176.1	10855.6	9153.05	7375.08	5197.99	8203.57	9856.53	9398.37	6266.54	9507.81	9445.04	8908.36	7396.78	9983.99	8862.68	7606.87	4778.23	6875.34	6411.52	7874.84	6516.16
	5621.45	7011.44	6400.98	6175.56	8186.11	6567.41	6322.02	5189.03	6391.42	4857.1	7713.93	6698.89	6098.85	4847.34	5125.92	9332.77	10626.7	8854.19	7885.06	5562.76	4404.68	10350.7	13725.1	10916.2	7172.72	11953.3	7605.44	8154.14	12190	10874.1	9160.27	7385.28	5203.64	8212.62	9873.71	9411.49	6272.54	9525.99	9454.39	8913.9	7411.07	9993.69	8872.84	7614.68	4784.06	6881.03	6425.83	7886.3	6524.72
	5627.25	7025.36	6415.05	6190.89	8199.4	6582.2	6337.08	5200.04	6399.83	4866.13	7731.39	6712.42	6111.24	4855.69	5136.32	9347.01	10641.1	8871.48	7904.96	5572.63	4409.39	10368.8	13743.3	10931.2	7181.81	11969.6	7616.54	8166.33	12203.9	10892.6	9167.53	7395.53	5209.32	8221.74	9891	9424.69	6278.59	9544.29	9463.81	8919.5	7425.43	10003.4	8883.07	7622.55	4789.93	6886.77	6440.18	7897.84	6533.34
	5633.1	7039.35	6429.15	6206.27	8212.72	6597.02	6352.2	5211.07	6408.28	4875.18	7748.9	6726	6123.67	4864.08	5146.75	9361.29	10655.7	8888.81	7924.92	5582.54	4414.12	10387	13761.7	10946.2	7190.95	11985.9	7627.7	8178.57	12217.9	10911.2	9174.85	7405.84	5215.04	8230.94	9908.37	9437.99	6284.68	9562.69	9473.28	8925.15	7439.87	10013.2	8893.39	7630.47	4795.84	6892.56	6454.56	7909.45	6542.02
	5638.98	7053.41	6443.27	6221.69	8226.08	6611.89	6367.36	5222.14	6416.75	4884.28	7766.45	6739.61	6136.15	4872.49	5157.23	9375.6	10670.3	8906.2	7944.95	5592.48	4418.88	10405.2	13780.1	10961.4	7200.13	12002.3	7638.92	8190.87	12232	10929.9	9182.22	7416.2	5220.8	8240.21	9925.85	9451.38	6290.84	9581.19	9482.81	8930.84	7454.38	10023.1	8903.78	7638.45	4801.77	6898.38	6468.97	7921.14	6550.75
	5644.9	7067.53	6457.42	6237.15	8239.48	6626.79	6382.57	5233.23	6425.27	4893.4	7784.05	6753.26	6148.67	4880.93	5167.75	9389.96	10685	8923.64	7965.05	5602.46	4423.66	10423.5	13798.6	10976.6	7209.35	12018.7	7650.2	8203.23	12246.1	10948.7	9189.65	7426.61	5226.6	8249.56	9943.42	9464.86	6297.04	9599.79	9492.39	8936.59	7468.96	10033	8914.24	7646.49	4807.75	6904.25	6483.42	7932.9	6559.54
	5650.85	7081.72	6471.59	6252.64	8252.92	6641.74	6397.82	5244.36	6433.81	4902.56	7801.69	6766.94	6161.22	4889.4	5178.31	9404.36	10699.8	8941.12	7985.21	5612.48	4428.47	10441.9	13817.2	10991.9	7218.62	12035.2	7661.53	8215.63	12260.4	10967.5	9197.13	7437.08	5232.43	8258.98	9961.09	9478.43	6303.29	9618.5	9502.03	8942.39	7483.62	10042.9	8924.79	7654.59	4813.76	6910.16	6497.9	7944.74	6568.4
	5656.84	7095.98	6485.78	6268.17	8266.39	6656.72	6413.13	5255.51	6442.39	4911.74	7819.38	6780.66	6173.82	4897.9	5188.91	9418.79	10714.7	8958.65	8005.44	5622.54	4433.3	10460.4	13835.9	11007.3	7227.93	12051.8	7672.93	8228.09	12274.6	10986.3	9204.66	7447.6	5238.31	8268.48	9978.86	9492.1	6309.6	9637.32	9511.73	8948.23	7498.36	10052.9	8935.41	7662.74	4819.8	6916.12	6512.41	7956.66	6577.31
	5662.86	7110.3	6500	6283.75	8279.91	6671.75	6428.48	5266.69	6451	4920.97	7837.11	6794.41	6186.46	4906.42	5199.55	9433.27	10729.6	8976.23	8025.74	5632.64	4438.16	10479	13854.6	11022.8	7237.28	12068.5	7684.39	8240.6	12289	11005.3	9212.24	7458.17	5244.22	8278.06	9996.73	9505.86	6315.96	9656.24	9521.49	8954.13	7513.17	10062.9	8946.11	7670.95	4825.88	6922.12	6526.96	7968.65	6586.27
	5668.92	7124.69	6514.24	6299.36	8293.46	6686.81	6443.87	5277.9	6459.64	4930.22	7854.89	6808.2	6199.14	4914.97	5210.22	9447.78	10744.6	8993.86	8046.11	5642.77	4443.04	10497.6	13873.5	11038.3	7246.67	12085.3	7695.9	8253.16	12303.4	11024.3	9219.88	7468.8	5250.17	8287.71	10014.7	9519.71	6322.37	9675.26	9531.3	8960.08	7528.05	10073	8956.88	7679.22	4832	6928.16	6541.54	7980.71	6595.3
	5675.02	7139.14	6528.5	6315.01	8307.04	6701.91	6459.32	5289.14	6468.32	4939.5	7872.72	6822.02	6211.86	4923.55	5220.94	9462.33	10759.6	9011.54	8066.54	5652.94	4447.95	10516.3	13892.5	11054	7256.11	12102.1	7707.47	8265.77	12317.9	11043.3	9227.57	7479.48	5256.16	8297.44	10032.7	9533.65	6328.83	9694.39	9541.17	8966.07	7543	10083.1	8967.74	7687.54	4838.15	6934.24	6556.15	7992.85	6604.38
	5681.15	7153.67	6542.79	6330.69	8320.67	6717.05	6474.81	5300.41	6477.03	4948.82	7890.58	6835.88	6224.62	4932.16	5231.7	9476.92	10774.7	9029.26	8087.04	5663.15	4452.88	10535	13911.5	11069.7	7265.59	12119	7719.11	8278.44	12332.4	11062.5	9235.32	7490.21	5262.18	8307.24	10050.9	9547.68	6335.34	9713.62	9551.1	8972.12	7558.03	10093.2	8978.67	7695.92	4844.33	6940.37	6570.79	8005.06	6613.52
	5687.32	7168.25	6557.1	6346.42	8334.33	6732.23	6490.34	5311.71	6485.78	4958.17	7908.5	6849.78	6237.42	4940.79	5242.49	9491.55	10789.9	9047.03	8107.6	5673.4	4457.83	10553.9	13930.7	11085.5	7275.11	12136	7730.8	8291.16	12347	11081.6	9243.11	7500.99	5268.25	8317.12	10069.2	9561.81	6341.9	9732.95	9561.09	8978.22	7573.14	10103.4	8989.67	7704.36	4850.55	6946.54	6585.47	8017.35	6622.72
	5693.52	7182.91	6571.42	6362.18	8348.03	6747.45	6505.92	5323.03	6494.55	4967.55	7926.45	6863.7	6250.26	4949.46	5253.33	9506.22	10805.2	9064.84	8128.23	5683.68	4462.81	10572.8	13949.9	11101.3	7284.68	12153.1	7742.55	8303.93	12361.7	11100.9	9250.96	7511.83	5274.35	8327.07	10087.5	9576.02	6348.52	9752.39	9571.13	8984.36	7588.31	10113.7	9000.76	7712.85	4856.81	6952.75	6600.17	8029.71	6631.98
	5699.76	7197.62	6585.77	6377.97	8361.77	6762.7	6521.55	5334.38	6503.36	4976.97	7944.45	6877.66	6263.15	4958.14	5264.2	9520.93	10820.5	9082.7	8148.92	5694	4467.82	10591.8	13969.2	11117.3	7294.29	12170.2	7754.36	8316.75	12376.5	11120.2	9258.87	7522.72	5280.49	8337.1	10106	9590.33	6355.18	9771.92	9581.22	8990.56	7603.56	10123.9	9011.92	7721.4	4863.1	6959	6614.91	8042.15	6641.29
	5706.03	7212.41	6600.14	6393.81	8375.54	6777.99	6537.22	5345.76	6512.2	4986.41	7962.5	6891.66	6276.07	4966.86	5275.11	9535.68	10835.9	9100.6	8169.69	5704.35	4472.85	10610.8	13988.6	11133.3	7303.94	12187.4	7766.22	8329.63	12391.3	11139.6	9266.82	7533.66	5286.67	8347.2	10124.5	9604.72	6361.9	9791.57	9591.37	8996.81	7618.89	10134.2	9023.16	7730.01	4869.42	6965.3	6629.67	8054.66	6650.66
	5712.33	7227.25	6614.54	6409.67	8389.35	6793.32	6552.94	5357.17	6521.07	4995.89	7980.59	6905.69	6289.03	4975.6	5286.07	9550.46	10851.4	9118.55	8190.51	5714.74	4477.9	10630	14008.1	11149.4	7313.64	12204.7	7778.15	8342.55	12406.2	11159	9274.83	7544.66	5292.89	8357.38	10143.1	9619.21	6368.67	9811.31	9601.58	9003.1	7634.29	10144.6	9034.48	7738.67	4875.78	6971.63	6644.47	8067.25	6660.09
	5718.68	7242.17	6628.95	6425.58	8403.19	6808.68	6568.7	5368.6	6529.98	5005.4	7998.72	6919.75	6302.03	4984.37	5297.06	9565.28	10867	9136.54	8211.41	5725.17	4482.98	10649.1	14027.7	11165.6	7323.37	12222.1	7790.13	8355.53	12421.1	11178.5	9282.89	7555.7	5299.15	8367.63	10161.9	9633.78	6375.49	9831.16	9611.85	9009.45	7649.76	10155	9045.87	7747.38	4882.18	6978.01	6659.29	8079.91	6669.57
	5725.05	7257.14	6643.38	6441.52	8417.07	6824.09	6584.5	5380.06	6538.91	5014.95	8016.89	6933.84	6315.08	4993.17	5308.09	9580.14	10882.6	9154.58	8232.36	5735.64	4488.08	10668.4	14047.4	11181.9	7333.15	12239.5	7802.17	8368.56	12436.1	11198	9291	7566.8	5305.44	8377.96	10180.7	9648.44	6382.36	9851.11	9622.17	9015.84	7665.31	10165.4	9057.34	7756.15	4888.61	6984.43	6674.15	8092.65	6679.11
	5731.46	7272.18	6657.83	6457.5	8430.98	6839.53	6600.35	5391.55	6547.88	5024.52	8035.11	6947.96	6328.16	5001.99	5319.16	9595.03	10898.3	9172.66	8253.39	5746.14	4493.21	10687.8	14067.1	11198.2	7342.97	12257	7814.27	8381.64	12451.2	11217.6	9299.17	7577.95	5311.77	8388.37	10199.6	9663.2	6389.28	9871.17	9632.55	9022.29	7680.93	10175.9	9068.88	7764.98	4895.07	6990.89	6689.03	8105.46	6688.71
	5737.91	7287.29	6672.3	6473.51	8444.93	6855	6616.25	5403.06	6556.88	5034.13	8053.36	6962.12	6341.28	5010.83	5330.27	9609.97	10914	9190.78	8274.47	5756.68	4498.36	10707.2	14087	11214.7	7352.84	12274.6	7826.43	8394.77	12466.3	11237.3	9307.39	7589.15	5318.14	8398.85	10218.6	9678.04	6396.25	9891.32	9642.98	9028.78	7696.62	10186.4	9080.51	7773.86	4901.57	6997.39	6703.94	8118.35	6698.37
	5744.39	7302.46	6686.79	6489.55	8458.91	6870.51	6632.18	5414.6	6565.91	5043.77	8071.66	6976.31	6354.45	5019.71	5341.42	9624.94	10929.8	9208.95	8295.63	5767.25	4503.54	10726.6	14106.9	11231.2	7362.75	12292.2	7838.65	8407.95	12481.5	11257	9315.66	7600.41	5324.55	8409.4	10237.8	9692.97	6403.27	9911.58	9653.47	9035.33	7712.39	10197	9092.21	7782.79	4908.1	7003.94	6718.89	8131.3	6708.08
	5750.9	7317.69	6701.29	6505.63	8472.93	6886.06	6648.16	5426.17	6574.97	5053.44	8090.01	6990.53	6367.65	5028.61	5352.6	9639.94	10945.7	9227.16	8316.84	5777.86	4508.74	10746.2	14126.9	11247.8	7372.7	12309.9	7850.92	8421.18	12496.8	11276.8	9323.98	7611.71	5331	8420.03	10257	9708	6410.35	9931.94	9664.01	9041.92	7728.23	10207.6	9103.98	7791.78	4914.67	7010.52	6733.85	8144.34	6717.85
	5757.45	7332.99	6715.82	6521.74	8486.98	6901.64	6664.19	5437.76	6584.06	5063.14	8108.39	7004.78	6380.89	5037.53	5363.83	9654.99	10961.7	9245.41	8338.12	5788.5	4513.97	10765.8	14147	11264.4	7382.69	12327.7	7863.25	8434.46	12512.1	11296.7	9332.36	7623.07	5337.49	8430.73	10276.3	9723.1	6417.47	9952.4	9674.61	9048.57	7744.14	10218.2	9115.84	7800.82	4921.27	7017.15	6748.85	8157.45	6727.67
	5764.03	7348.35	6730.36	6537.89	8501.07	6917.26	6680.25	5449.38	6593.18	5072.88	8126.82	7019.06	6394.17	5046.48	5375.09	9670.07	10977.7	9263.7	8359.47	5799.18	4519.22	10785.5	14167.2	11281.2	7392.72	12345.6	7875.64	8447.8	12527.5	11316.6	9340.78	7634.48	5344.01	8441.51	10295.7	9738.3	6424.65	9972.96	9685.27	9055.26	7760.13	10228.9	9127.77	7809.92	4927.91	7023.82	6763.87	8170.63	6737.55
	5770.64	7363.77	6744.92	6554.07	8515.19	6932.91	6696.36	5461.02	6602.33	5082.64	8145.28	7033.37	6407.49	5055.46	5386.4	9685.18	10993.8	9282.03	8380.88	5809.9	4524.49	10805.3	14187.5	11298	7402.8	12363.5	7888.09	8461.18	12543	11336.6	9349.26	7645.93	5350.58	8452.37	10315.2	9753.59	6431.87	9993.63	9695.98	9062	7776.19	10239.6	9139.77	7819.07	4934.58	7030.52	6778.93	8183.89	6747.49
	5777.29	7379.26	6759.5	6570.28	8529.34	6948.6	6712.51	5472.68	6611.51	5092.44	8163.79	7047.71	6420.85	5064.46	5397.74	9700.34	11010	9300.4	8402.35	5820.65	4529.8	10825.1	14207.9	11314.9	7412.92	12381.5	7900.59	8474.61	12558.5	11356.6	9357.79	7657.44	5357.18	8463.29	10334.8	9768.96	6439.15	10014.4	9706.74	9068.8	7792.32	10250.3	9151.86	7828.27	4941.29	7037.27	6794	8197.22	6757.48
	5783.97	7394.81	6774.1	6586.52	8543.52	6964.32	6728.71	5484.38	6620.72	5102.27	8182.34	7062.09	6434.25	5073.49	5409.12	9715.53	11026.3	9318.81	8423.89	5831.43	4535.12	10845	14228.3	11331.9	7423.08	12399.6	7913.15	8488.1	12574.1	11376.7	9366.38	7669	5363.82	8474.3	10354.5	9784.43	6446.47	10035.3	9717.56	9075.64	7808.53	10261.1	9164.01	7837.53	4948.03	7044.06	6809.11	8210.62	6767.53
	5790.69	7410.42	6788.71	6602.8	8557.75	6980.07	6744.94	5496.1	6629.96	5112.13	8200.92	7076.49	6447.69	5082.54	5420.54	9730.75	11042.6	9337.26	8445.49	5842.25	4540.47	10865	14248.9	11348.9	7433.28	12417.7	7925.77	8501.63	12589.8	11396.8	9375.01	7680.62	5370.49	8485.38	10374.3	9799.98	6453.85	10056.2	9728.44	9082.53	7824.81	10271.9	9176.25	7846.84	4954.8	7050.89	6824.24	8224.1	6777.64
	5797.43	7426.09	6803.33	6619.11	8572	6995.86	6761.22	5507.84	6639.24	5122.02	8219.55	7090.92	6461.17	5091.61	5431.99	9746.01	11058.9	9355.75	8467.15	5853.11	4545.84	10885	14269.5	11366.1	7443.52	12436	7938.44	8515.21	12605.5	11417	9383.7	7692.28	5377.21	8496.53	10394.1	9815.62	6461.28	10077.3	9739.37	9089.47	7841.16	10282.7	9188.56	7856.21	4961.61	7057.76	6839.39	8237.65	6787.8
	5804.22	7441.83	6817.98	6635.45	8586.29	7011.68	6777.53	5519.6	6648.54	5131.95	8238.22	7105.37	6474.69	5100.71	5443.49	9761.3	11075.4	9374.28	8488.88	5863.99	4551.24	10905.1	14290.2	11383.3	7453.81	12454.2	7951.18	8528.84	12621.2	11437.3	9392.44	7703.99	5383.96	8507.76	10414.1	9831.34	6468.76	10098.5	9750.35	9096.46	7857.58	10293.6	9200.95	7865.62	4968.46	7064.67	6854.58	8251.28	6798.01
	5811.03	7457.63	6832.63	6651.82	8600.61	7027.54	6793.89	5531.4	6657.87	5141.9	8256.93	7119.86	6488.24	5109.84	5455.02	9776.63	11091.9	9392.85	8510.67	5874.92	4556.67	10925.3	14311	11400.6	7464.14	12472.6	7963.97	8542.52	12637.1	11457.6	9401.23	7715.75	5390.75	8519.06	10434.2	9847.16	6476.28	10119.7	9761.39	9103.5	7874.08	10304.5	9213.42	7875.09	4975.33	7071.62	6869.78	8264.98	6808.28
	5817.88	7473.49	6847.3	6668.22	8614.96	7043.43	6810.29	5543.21	6667.22	5151.88	8275.68	7134.38	6501.83	5118.99	5466.59	9792	11108.5	9411.46	8532.52	5885.87	4562.12	10945.5	14331.9	11418	7474.5	12491	7976.81	8556.25	12653	11477.9	9410.07	7727.56	5397.58	8530.43	10454.4	9863.06	6483.86	10141.1	9772.48	9110.59	7890.65	10315.5	9225.96	7884.62	4982.24	7078.61	6885.02	8278.75	6818.61
	5824.76	7489.41	6861.99	6684.65	8629.34	7059.35	6826.73	5555.05	6676.61	5161.9	8294.46	7148.92	6515.47	5128.16	5478.2	9807.4	11125.2	9430.11	8554.43	5896.86	4567.59	10965.8	14352.8	11435.4	7484.91	12509.5	7989.72	8570.03	12668.9	11498.4	9418.97	7739.43	5404.45	8541.88	10474.6	9879.05	6491.48	10162.6	9783.63	9117.73	7907.29	10326.5	9238.58	7894.19	4989.18	7085.64	6900.27	8292.6	6828.99
	5831.67	7505.4	6876.69	6701.11	8643.76	7075.31	6843.21	5566.92	6686.03	5171.94	8313.29	7163.49	6529.14	5137.36	5489.85	9822.83	11141.9	9448.79	8576.41	5907.89	4573.09	10986.2	14373.9	11452.9	7495.36	12528.1	8002.67	8583.86	12685	11518.9	9427.91	7751.34	5411.35	8553.41	10495	9895.13	6499.16	10184.2	9794.83	9124.91	7924	10337.5	9251.27	7903.82	4996.16	7092.71	6915.56	8306.52	6839.43
	5838.62	7521.44	6891.41	6717.6	8658.21	7091.29	6859.73	5578.81	6695.47	5182.01	8332.15	7178.09	6542.84	5146.58	5501.53	9838.3	11158.7	9467.51	8598.45	5918.95	4578.61	11006.6	14395	11470.6	7505.85	12546.7	8015.69	8597.73	12701.1	11539.4	9436.91	7763.3	5418.3	8565.01	10515.4	9911.29	6506.89	10205.8	9806.09	9132.15	7940.79	10348.6	9264.04	7913.51	5003.17	7099.82	6930.86	8320.51	6849.92
	5845.6	7537.55	6906.13	6734.11	8672.7	7107.31	6876.28	5590.72	6704.94	5192.12	8351.06	7192.71	6556.59	5155.83	5513.25	9853.8	11175.5	9486.27	8620.55	5930.04	4584.16	11027.1	14416.2	11488.2	7516.39	12565.4	8028.76	8611.66	12717.2	11560	9445.96	7775.31	5425.28	8576.68	10536	9927.54	6514.66	10227.6	9817.4	9139.43	7957.64	10359.7	9276.88	7923.24	5010.21	7106.97	6946.2	8334.58	6860.47
	5852.61	7553.72	6920.87	6750.66	8687.21	7123.36	6892.88	5602.65	6714.44	5202.25	8370	7207.36	6570.37	5165.09	5525.01	9869.33	11192.5	9505.06	8642.71	5941.16	4589.73	11047.7	14437.5	11506	7526.96	12584.2	8041.89	8625.63	12733.4	11580.6	9455.05	7787.37	5432.29	8588.43	10556.6	9943.88	6522.48	10249.5	9828.76	9146.77	7974.57	10370.9	9289.81	7933.03	5017.28	7114.16	6961.55	8348.72	6871.07
	5859.65	7569.95	6935.63	6767.23	8701.76	7139.44	6909.52	5614.61	6723.97	5212.41	8388.98	7222.03	6584.19	5174.39	5536.81	9884.9	11209.5	9523.89	8664.93	5952.32	4595.33	11068.3	14458.9	11523.9	7537.57	12603	8055.08	8639.65	12749.7	11601.4	9464.2	7799.48	5439.35	8600.25	10577.3	9960.31	6530.36	10271.5	9840.18	9154.15	7991.57	10382.1	9302.8	7942.86	5024.39	7121.39	6976.93	8362.94	6881.72
	5866.73	7586.24	6950.39	6783.84	8716.34	7155.55	6926.19	5626.59	6733.53	5222.6	8408	7236.74	6598.05	5183.7	5548.64	9900.5	11226.5	9542.75	8687.22	5963.51	4600.95	11089	14480.3	11541.8	7548.23	12621.9	8068.32	8653.72	12766	11622.1	9473.4	7811.64	5446.44	8612.14	10598.1	9976.82	6538.28	10293.5	9851.65	9161.58	8008.63	10393.3	9315.88	7952.76	5031.52	7128.66	6992.33	8377.23	6892.43
	5873.84	7602.59	6965.17	6800.46	8730.96	7171.7	6942.9	5638.6	6743.11	5232.82	8427.05	7251.46	6611.95	5193.04	5560.51	9916.14	11243.7	9561.66	8709.56	5974.73	4606.6	11109.7	14501.8	11559.8	7558.92	12640.9	8081.61	8667.83	12782.4	11642.9	9482.66	7823.85	5453.57	8624.11	10619.1	9993.42	6546.25	10315.7	9863.17	9169.06	8025.77	10404.5	9329.03	7962.7	5038.7	7135.97	7007.75	8391.59	6903.19
	5880.98	7619	6979.96	6817.12	8745.6	7187.87	6959.65	5650.63	6752.72	5243.07	8446.14	7266.21	6625.88	5202.4	5572.42	9931.8	11260.9	9580.59	8731.97	5985.98	4612.27	11130.6	14523.5	11577.8	7569.66	12659.9	8094.97	8681.99	12798.9	11663.8	9491.96	7836.11	5460.74	8636.16	10640.1	10010.1	6554.27	10338	9874.75	9176.59	8042.99	10415.8	9342.25	7972.69	5045.9	7143.31	7023.2	8406.02	6914.01
	5888.15	7635.47	6994.75	6833.8	8760.28	7204.07	6976.44	5662.68	6762.36	5253.34	8465.27	7280.99	6639.85	5211.78	5584.36	9947.5	11278.1	9599.56	8754.43	5997.27	4617.96	11151.5	14545.1	11596	7580.43	12679	8108.38	8696.2	12815.4	11684.8	9501.31	7848.42	5467.94	8648.27	10661.2	10026.9	6562.34	10360.3	9886.38	9184.17	8060.27	10427.2	9355.55	7982.74	5053.13	7150.7	7038.67	8420.53	6924.88
	5895.36	7652	7009.56	6850.51	8774.99	7220.31	6993.26	5674.75	6772.02	5263.65	8484.44	7295.79	6653.86	5221.19	5596.34	9963.23	11295.5	9618.57	8776.96	6008.59	4623.68	11172.4	14566.9	11614.2	7591.24	12698.2	8121.84	8710.46	12831.9	11705.7	9510.71	7860.77	5475.18	8660.46	10682.4	10043.7	6570.45	10382.8	9898.06	9191.79	8077.62	10438.6	9368.93	7992.83	5060.4	7158.13	7054.16	8435.11	6935.81
	5902.6	7668.59	7024.38	6867.24	8789.73	7236.57	7010.12	5686.85	6781.71	5273.98	8503.65	7310.61	6667.9	5230.61	5608.36	9979	11312.9	9637.6	8799.55	6019.94	4629.43	11193.4	14588.8	11632.5	7602.1	12717.4	8135.36	8724.76	12848.6	11726.8	9520.17	7873.17	5482.46	8672.73	10703.6	10060.7	6578.62	10405.4	9909.8	9199.47	8095.04	10450	9382.38	8002.98	5067.7	7165.59	7069.68	8449.76	6946.79
	5909.86	7685.24	7039.21	6884	8804.5	7252.86	7027.02	5698.96	6791.43	5284.34	8522.89	7325.46	6681.98	5240.06	5620.41	9994.79	11330.4	9656.68	8822.19	6031.32	4635.2	11214.5	14610.7	11650.9	7612.99	12736.8	8148.93	8739.11	12865.3	11747.9	9529.67	7885.63	5489.78	8685.07	10725	10077.7	6586.83	10428	9921.59	9207.19	8112.53	10461.4	9395.91	8013.18	5075.03	7173.09	7085.21	8464.49	6957.82
	5917.16	7701.95	7054.05	6900.78	8819.3	7269.18	7043.95	5711.1	6801.17	5294.73	8542.16	7340.33	6696.1	5249.54	5632.5	10010.6	11347.9	9675.78	8844.89	6042.73	4640.99	11235.6	14632.7	11669.4	7623.93	12756.1	8162.56	8753.5	12882	11769	9539.23	7898.13	5497.13	8697.48	10746.5	10094.8	6595.09	10450.8	9933.43	9214.96	8130.09	10472.9	9409.51	8023.43	5082.39	7180.64	7100.77	8479.29	6968.9
	5924.5	7718.72	7068.89	6917.59	8834.13	7285.53	7060.92	5723.26	6810.94	5305.15	8561.47	7355.22	6710.25	5259.03	5644.62	10026.5	11365.5	9694.92	8867.66	6054.17	4646.81	11256.8	14654.8	11687.9	7634.9	12775.6	8176.25	8767.94	12898.8	11790.2	9548.83	7910.67	5504.52	8709.96	10768.1	10112	6603.4	10473.6	9945.32	9222.78	8147.72	10484.4	9423.19	8033.73	5089.78	7188.22	7116.34	8494.16	6980.04
	5931.86	7735.55	7083.75	6934.42	8849	7301.91	7077.92	5735.45	6820.73	5315.59	8580.82	7370.14	6724.43	5268.54	5656.78	10042.4	11383.2	9714.09	8890.48	6065.65	4652.66	11278.1	14676.9	11706.5	7645.91	12795.1	8189.99	8782.43	12915.7	11811.5	9558.49	7923.27	5511.95	8722.52	10789.7	10129.3	6611.75	10496.6	9957.27	9230.65	8165.42	10496	9436.94	8044.09	5097.2	7195.84	7131.94	8509.1	6991.23
	5939.26	7752.43	7098.61	6951.27	8863.89	7318.31	7094.96	5747.65	6830.55	5326.06	8600.21	7385.07	6738.66	5278.08	5668.98	10058.3	11400.9	9733.29	8913.36	6077.15	4658.53	11299.4	14699.2	11725.2	7656.96	12814.7	8203.79	8796.96	12932.6	11832.8	9568.19	7935.91	5519.41	8735.15	10811.5	10146.7	6620.16	10519.7	9969.27	9238.56	8183.19	10507.6	9450.77	8054.49	5104.65	7203.49	7147.56	8524.12	7002.48
	5946.68	7769.38	7113.48	6968.14	8878.82	7334.74	7112.03	5759.88	6840.39	5336.55	8619.62	7400.03	6752.92	5287.64	5681.21	10074.2	11418.7	9752.52	8936.3	6088.69	4664.42	11320.8	14721.5	11744	7668.05	12834.3	8217.64	8811.54	12949.6	11854.1	9577.95	7948.61	5526.91	8747.86	10833.3	10164.2	6628.61	10542.8	9981.32	9246.53	8201.03	10519.3	9464.67	8064.94	5112.14	7211.19	7163.2	8539.21	7013.77
	5954.14	7786.38	7128.35	6985.04	8893.77	7351.2	7129.14	5772.12	6850.26	5347.07	8639.08	7415.01	6767.21	5297.22	5693.48	10090.2	11436.6	9771.78	8959.3	6100.25	4670.34	11342.3	14743.9	11762.8	7679.18	12854	8231.54	8826.16	12966.7	11875.6	9587.75	7961.34	5534.45	8760.64	10855.2	10181.7	6637.11	10566	9993.42	9254.54	8218.94	10530.9	9478.65	8075.44	5119.65	7218.93	7178.85	8554.37	7025.12
	5961.63	7803.44	7143.24	7001.96	8908.76	7367.69	7146.28	5784.39	6860.15	5357.62	8658.57	7430.01	6781.54	5306.81	5705.78	10106.2	11454.5	9791.07	8982.35	6111.85	4676.28	11363.8	14766.3	11781.7	7690.35	12873.8	8245.5	8840.83	12983.8	11897	9597.61	7974.13	5542.02	8773.49	10877.2	10199.4	6645.66	10589.4	10005.6	9262.6	8236.91	10542.7	9492.71	8086	5127.19	7226.7	7194.53	8569.61	7036.52
	5969.15	7820.56	7158.12	7018.9	8923.77	7384.2	7163.45	5796.68	6870.07	5368.2	8678.09	7445.03	6795.91	5316.43	5718.11	10122.3	11472.5	9810.4	9005.46	6123.47	4682.25	11385.3	14788.9	11800.7	7701.56	12893.6	8259.52	8855.54	13000.9	11918.5	9607.51	7986.96	5549.63	8786.41	10899.4	10217.1	6654.25	10612.8	10017.8	9270.71	8254.96	10554.4	9506.84	8096.6	5134.77	7234.51	7210.23	8584.91	7047.98
	5976.7	7837.73	7173.02	7035.86	8938.82	7400.74	7180.66	5808.99	6880.01	5378.8	8697.64	7460.07	6810.31	5326.07	5730.49	10138.3	11490.6	9829.75	9028.63	6135.13	4688.24	11407	14811.5	11819.8	7712.8	12913.5	8273.58	8870.3	13018.1	11940.1	9617.46	7999.84	5557.28	8799.41	10921.6	10234.9	6662.89	10636.4	10030	9278.86	8273.07	10566.2	9521.04	8107.25	5142.37	7242.36	7225.94	8600.29	7059.48
	5984.28	7854.96	7187.92	7052.84	8953.9	7417.3	7197.9	5821.32	6889.98	5389.42	8717.23	7475.13	6824.74	5335.73	5742.89	10154.4	11508.7	9849.13	9051.86	6146.81	4694.26	11428.6	14834.2	11839	7724.09	12933.4	8287.71	8885.1	13035.4	11961.7	9627.47	8012.77	5564.96	8812.48	10943.9	10252.8	6671.58	10660	10042.3	9287.07	8291.25	10578	9535.32	8117.96	5150.01	7250.25	7241.67	8615.74	7071.04
	5991.89	7872.25	7202.82	7069.84	8969	7433.89	7215.17	5833.66	6899.97	5400.07	8736.86	7490.21	6839.21	5345.41	5755.34	10170.6	11526.9	9868.54	9075.14	6158.52	4700.31	11450.4	14856.9	11858.2	7735.41	12953.5	8301.88	8899.95	13052.7	11983.4	9637.52	8025.74	5572.68	8825.62	10966.2	10270.7	6680.31	10683.7	10054.7	9295.32	8309.5	10589.9	9549.67	8128.71	5157.67	7258.17	7257.42	8631.26	7082.65
	5999.53	7889.6	7217.73	7086.86	8984.14	7450.51	7232.48	5846.03	6909.98	5410.75	8756.51	7505.3	6853.71	5355.11	5767.81	10186.7	11545.2	9887.98	9098.48	6170.26	4706.37	11472.2	14879.8	11877.5	7746.77	12973.6	8316.11	8914.84	13070.1	12005.1	9647.62	8038.76	5580.44	8838.84	10988.7	10288.8	6689.1	10707.5	10067.1	9303.62	8327.81	10601.8	9564.1	8139.51	5165.36	7266.14	7273.19	8646.86	7094.31
	6007.21	7907	7232.64	7103.9	8999.31	7467.15	7249.81	5858.42	6920.02	5421.45	8776.2	7520.42	6868.25	5364.83	5780.32	10202.9	11563.5	9907.44	9121.87	6182.03	4712.47	11494	14902.7	11896.8	7758.17	12993.7	8330.4	8929.77	13087.6	12026.9	9657.78	8051.83	5588.23	8852.13	11011.3	10306.9	6697.92	10731.5	10079.6	9311.97	8346.2	10613.8	9578.61	8150.36	5173.08	7274.14	7288.97	8662.52	7106.02
	6014.91	7924.46	7247.55	7120.96	9014.5	7483.81	7267.18	5870.83	6930.08	5432.17	8795.92	7535.55	6882.82	5374.57	5792.87	10219.1	11581.9	9926.93	9145.32	6193.83	4718.58	11516	14925.7	11916.3	7769.6	13013.9	8344.74	8944.74	13105.1	12048.7	9667.98	8064.94	5596.06	8865.49	11033.9	10325.2	6706.8	10755.5	10092.1	9320.36	8364.65	10625.8	9593.19	8161.26	5180.84	7282.17	7304.77	8678.26	7117.78
	6022.64	7941.97	7262.47	7138.03	9029.73	7500.5	7284.58	5883.26	6940.16	5442.92	8815.67	7550.7	6897.42	5384.33	5805.45	10235.3	11600.4	9946.45	9168.82	6205.66	4724.72	11537.9	14948.7	11935.8	7781.08	13034.2	8359.13	8959.76	13122.6	12070.6	9678.23	8078.1	5603.92	8878.93	11056.7	10343.5	6715.72	10779.6	10104.7	9328.81	8383.16	10637.8	9607.84	8172.21	5188.62	7290.25	7320.59	8694.07	7129.6
	6030.41	7959.54	7277.39	7155.12	9044.98	7517.21	7302.01	5895.7	6950.27	5453.7	8835.46	7565.87	6912.06	5394.1	5818.06	10251.6	11618.9	9966	9192.38	6217.51	4730.89	11560	14971.8	11955.4	7792.59	13054.5	8373.57	8974.83	13140.2	12092.5	9688.53	8091.3	5611.82	8892.43	11079.5	10361.9	6724.69	10803.8	10117.3	9337.3	8401.75	10649.9	9622.57	8183.21	5196.42	7298.36	7336.43	8709.95	7141.46
	6038.2	7977.17	7292.31	7172.23	9060.26	7533.94	7319.46	5908.17	6960.4	5464.49	8855.28	7581.05	6926.73	5403.9	5830.7	10267.9	11637.5	9985.57	9216	6229.39	4737.08	11582.1	14995	11975.1	7804.13	13074.9	8388.07	8989.93	13157.9	12114.5	9698.87	8104.55	5619.75	8906.01	11102.4	10380.4	6733.7	10828.1	10129.9	9345.84	8420.4	10662	9637.37	8194.26	5204.26	7306.51	7352.28	8725.91	7153.38
	6046.02	7994.85	7307.23	7189.35	9075.57	7550.7	7336.95	5920.65	6970.55	5475.31	8875.13	7596.25	6941.44	5413.71	5843.38	10284.2	11656.2	10005.2	9239.67	6241.3	4743.3	11604.2	15018.3	11994.8	7815.72	13095.4	8402.62	9005.08	13175.6	12136.5	9709.27	8117.85	5627.73	8919.66	11125.5	10398.9	6742.76	10852.5	10142.6	9354.42	8439.11	10674.1	9652.25	8205.35	5212.13	7314.7	7368.14	8741.93	7165.34
	6053.88	8012.58	7322.16	7206.49	9090.91	7567.48	7354.47	5933.15	6980.72	5486.16	8895	7611.47	6956.18	5423.54	5856.1	10300.6	11674.9	10024.8	9263.39	6253.24	4749.54	11626.4	15041.6	12014.6	7827.34	13115.9	8417.23	9020.27	13193.4	12158.6	9719.72	8131.19	5635.73	8933.39	11148.6	10417.6	6751.86	10877	10155.4	9363.05	8457.89	10686.3	9667.2	8216.5	5220.02	7322.92	7384.02	8758.03	7177.36
	6061.76	8030.37	7337.08	7223.65	9106.28	7584.28	7372.01	5945.67	6990.91	5497.03	8914.91	7626.7	6970.95	5433.39	5868.84	10317	11693.7	10044.4	9287.16	6265.2	4755.81	11648.7	15065	12034.5	7839	13136.5	8431.89	9035.5	13211.2	12180.7	9730.21	8144.58	5643.78	8947.18	11171.8	10436.3	6761.01	10901.5	10168.2	9371.73	8476.74	10698.5	9682.23	8227.69	5227.94	7331.19	7399.92	8774.19	7189.43
	6069.67	8048.22	7352	7240.81	9121.67	7601.11	7389.58	5958.21	7001.12	5507.92	8934.85	7641.94	6985.75	5443.26	5881.62	10333.4	11712.6	10064.1	9310.99	6277.19	4762.1	11671	15088.5	12054.5	7850.7	13157.1	8446.6	9050.77	13229.1	12202.9	9740.75	8158.01	5651.86	8961.05	11195	10455.1	6770.21	10926.2	10181.1	9380.46	8495.65	10710.8	9697.33	8238.93	5235.89	7339.48	7415.83	8790.43	7201.54
	6077.62	8066.11	7366.93	7258	9137.1	7617.95	7407.18	5970.76	7011.36	5518.83	8954.82	7657.2	7000.58	5453.15	5894.43	10349.8	11731.5	10083.8	9334.87	6289.2	4768.41	11693.3	15112	12074.5	7862.43	13177.9	8461.36	9066.09	13247.1	12225.1	9751.34	8171.48	5659.97	8975	11218.4	10474	6779.45	10951	10194	9389.24	8514.63	10723.1	9712.5	8250.21	5243.87	7347.82	7431.75	8806.74	7213.71
	6085.59	8084.06	7381.85	7275.19	9152.55	7634.82	7424.81	5983.34	7021.62	5529.76	8974.82	7672.47	7015.45	5463.05	5907.28	10366.2	11750.4	10103.5	9358.81	6301.24	4774.76	11715.8	15135.6	12094.6	7874.2	13198.6	8476.18	9081.44	13265.1	12247.3	9761.98	8185	5668.12	8989.01	11241.9	10493	6788.74	10975.8	10207	9398.06	8533.68	10735.4	9727.75	8261.55	5251.87	7356.19	7447.69	8823.12	7225.93
	6093.59	8102.07	7396.77	7292.4	9168.03	7651.7	7442.46	5995.93	7031.89	5540.72	8994.85	7687.76	7030.35	5472.97	5920.16	10382.7	11769.5	10123.2	9382.79	6313.31	4781.12	11738.2	15159.3	12114.8	7886	13219.4	8491.04	9096.84	13283.1	12269.6	9772.67	8198.57	5676.31	9003.09	11265.4	10512.1	6798.07	11000.8	10220	9406.93	8552.78	10747.8	9743.07	8272.93	5259.9	7364.6	7463.64	8839.57	7238.19
	6101.62	8120.13	7411.68	7309.62	9183.53	7668.61	7460.14	6008.53	7042.19	5551.7	9014.91	7703.05	7045.28	5482.91	5933.07	10399.2	11788.6	10143	9406.83	6325.4	4787.51	11760.8	15183.1	12135.1	7897.85	13240.3	8505.96	9112.27	13301.2	12292	9783.41	8212.18	5684.53	9017.25	11289	10531.2	6807.45	11025.8	10233	9415.85	8571.95	10760.2	9758.47	8284.36	5267.96	7373.04	7479.6	8856.09	7250.51
	6109.68	8138.24	7426.6	7326.85	9199.07	7685.53	7477.85	6021.16	7052.51	5562.69	9035	7718.36	7060.24	5492.86	5946.01	10415.7	11807.8	10162.8	9430.92	6337.52	4793.93	11783.3	15206.9	12155.4	7909.72	13261.3	8520.94	9127.75	13319.4	12314.4	9794.19	8225.83	5692.78	9031.48	11312.8	10550.4	6816.87	11050.9	10246.2	9424.81	8591.19	10772.7	9773.94	8295.84	5276.04	7381.52	7495.58	8872.68	7262.87
	6117.76	8156.4	7441.51	7344.1	9214.63	7702.48	7495.58	6033.8	7062.84	5573.71	9055.11	7733.69	7075.23	5502.83	5958.98	10432.3	11827	10182.6	9455.06	6349.66	4800.37	11806	15230.7	12175.8	7921.64	13282.3	8535.96	9143.27	13337.6	12336.9	9805.02	8239.53	5701.08	9045.78	11336.6	10569.8	6826.34	11076.2	10259.3	9433.82	8610.49	10785.2	9789.49	8307.37	5284.16	7390.04	7511.56	8889.35	7275.28
	6125.88	8174.62	7456.42	7361.35	9230.22	7719.44	7513.34	6046.45	7073.2	5584.76	9075.26	7749.02	7090.26	5512.82	5971.99	10448.9	11846.3	10202.4	9479.25	6361.83	4806.83	11828.6	15254.7	12196.3	7933.59	13303.3	8551.04	9158.83	13355.8	12359.3	9815.9	8253.27	5709.4	9060.16	11360.5	10589.2	6835.85	11101.5	10272.5	9442.88	8629.85	10797.7	9805.11	8318.94	5292.29	7398.59	7527.56	8906.08	7287.74
	6134.03	8192.89	7471.32	7378.61	9245.83	7736.42	7531.12	6059.13	7083.58	5595.82	9095.43	7764.37	7105.31	5522.82	5985.02	10465.5	11865.7	10222.2	9503.5	6374.02	4813.32	11851.4	15278.7	12216.8	7945.57	13324.5	8566.16	9174.43	13374.1	12381.9	9826.83	8267.05	5717.76	9074.6	11384.4	10608.6	6845.41	11126.9	10285.8	9451.98	8649.28	10810.3	9820.8	8330.55	5300.46	7407.18	7543.57	8922.88	7300.26
	6142.2	8211.2	7486.22	7395.88	9261.47	7753.43	7548.93	6071.82	7093.97	5606.9	9115.63	7779.72	7120.4	5532.84	5998.09	10482.1	11885.1	10242.1	9527.79	6386.24	4819.84	11874.2	15302.8	12237.5	7957.59	13345.6	8581.34	9190.06	13392.5	12404.5	9837.81	8280.88	5726.16	9089.12	11408.5	10628.2	6855.01	11152.4	10299.1	9461.13	8668.77	10822.9	9836.57	8342.22	5308.65	7415.81	7559.6	8939.76	7312.81
	6150.4	8229.57	7501.11	7413.17	9277.14	7770.44	7566.76	6084.52	7104.39	5618	9135.85	7795.09	7135.51	5542.87	6011.19	10498.7	11904.6	10262	9552.13	6398.48	4826.38	11897	15326.9	12258.2	7969.64	13366.9	8596.57	9205.74	13410.9	12427.1	9848.83	8294.75	5734.59	9103.7	11432.7	10647.8	6864.65	11178	10312.5	9470.33	8688.32	10835.5	9852.41	8353.93	5316.87	7424.47	7575.63	8956.7	7325.42
	6158.63	8248	7516	7430.45	9292.84	7787.48	7584.61	6097.24	7114.82	5629.12	9156.1	7810.46	7150.66	5552.92	6024.32	10515.4	11924.1	10281.9	9576.52	6410.74	4832.94	11919.9	15351.1	12278.9	7981.73	13388.2	8611.85	9221.45	13429.4	12449.8	9859.9	8308.66	5743.06	9118.36	11456.9	10667.6	6874.34	11203.6	10325.9	9479.58	8707.94	10848.2	9868.32	8365.69	5325.11	7433.17	7591.67	8973.71	7338.08
	6166.89	8266.47	7530.88	7447.75	9308.56	7804.53	7602.48	6109.98	7125.27	5640.26	9176.38	7825.84	7165.83	5562.99	6037.48	10532.1	11943.7	10301.8	9600.96	6423.03	4839.53	11942.8	15375.3	12299.8	7993.86	13409.5	8627.18	9237.21	13447.9	12472.5	9871.02	8322.62	5751.56	9133.09	11481.2	10687.4	6884.07	11229.4	10339.3	9488.87	8727.61	10861	9884.31	8377.49	5333.37	7441.9	7607.72	8990.8	7350.78
	6175.18	8284.99	7545.75	7465.06	9324.31	7821.6	7620.38	6122.73	7135.74	5651.42	9196.68	7841.24	7181.03	5573.07	6050.67	10548.8	11963.4	10321.7	9625.44	6435.34	4846.15	11965.8	15399.7	12320.7	8006.02	13430.9	8642.57	9253	13466.5	12495.3	9882.18	8336.61	5760.1	9147.9	11505.7	10707.3	6893.85	11255.3	10352.8	9498.21	8747.35	10873.7	9900.37	8389.34	5341.67	7450.66	7623.78	9007.95	7363.53
	6183.49	8303.56	7560.62	7482.36	9340.08	7838.68	7638.3	6135.49	7146.22	5662.6	9217.01	7856.64	7196.27	5583.16	6063.89	10565.5	11983.1	10341.7	9649.98	6447.67	4852.79	11988.8	15424	12341.7	8018.21	13452.4	8658	9268.83	13485.1	12518.1	9893.4	8350.66	5768.67	9162.77	11530.2	10727.2	6903.67	11281.2	10366.4	9507.59	8767.15	10886.5	9916.5	8401.24	5349.98	7459.47	7639.86	9025.17	7376.33
	6191.84	8322.18	7575.48	7499.68	9355.88	7855.78	7656.24	6148.27	7156.73	5673.8	9237.37	7872.04	7211.53	5593.27	6077.14	10582.3	12002.9	10361.6	9674.56	6460.03	4859.45	12011.9	15448.5	12362.7	8030.44	13473.9	8673.48	9284.69	13503.8	12540.9	9904.65	8364.74	5777.27	9177.71	11554.7	10747.3	6913.53	11307.2	10379.9	9517.02	8787.02	10899.4	9932.71	8413.18	5358.33	7468.31	7655.93	9042.47	7389.17
	6200.21	8340.86	7590.33	7517	9371.7	7872.89	7674.2	6161.06	7167.25	5685.02	9257.75	7887.46	7226.82	5603.39	6090.42	10599.1	12022.8	10381.6	9699.19	6472.4	4866.14	12035	15473	12383.8	8042.7	13495.5	8689.02	9300.6	13522.5	12563.8	9915.96	8378.86	5785.91	9192.73	11579.4	10767.4	6923.44	11333.4	10393.6	9526.5	8806.94	10912.3	9948.99	8425.16	5366.69	7477.18	7672.02	9059.83	7402.06
	6208.61	8359.58	7605.17	7534.33	9387.55	7890.02	7692.18	6173.87	7177.78	5696.25	9278.15	7902.88	7242.14	5613.53	6103.74	10615.9	12042.7	10401.6	9723.86	6484.8	4872.85	12058.2	15497.6	12405	8055	13517.1	8704.6	9316.54	13541.3	12586.8	9927.32	8393.03	5794.59	9207.82	11604.2	10787.6	6933.39	11359.6	10407.3	9536.03	8826.92	10925.2	9965.35	8437.19	5375.08	7486.09	7688.12	9077.26	7415
	6217.03	8378.35	7620	7551.65	9403.42	7907.16	7710.18	6186.69	7188.34	5707.5	9298.58	7918.31	7257.49	5623.68	6117.08	10632.7	12062.7	10421.6	9748.59	6497.22	4879.59	12081.4	15522.2	12426.3	8067.33	13538.8	8720.23	9332.52	13560.1	12609.7	9938.72	8407.24	5803.29	9222.98	11629	10807.9	6943.39	11385.9	10421	9545.6	8846.97	10938.2	9981.78	8449.27	5383.5	7495.03	7704.22	9094.76	7427.99
	6225.48	8397.16	7634.82	7568.99	9419.32	7924.32	7728.2	6199.52	7198.91	5718.77	9319.03	7933.74	7272.86	5633.84	6130.45	10649.5	12082.7	10441.6	9773.36	6509.66	4886.36	12104.7	15546.9	12447.6	8079.69	13560.6	8735.92	9348.54	13578.9	12632.7	9950.16	8421.49	5812.04	9238.2	11653.9	10828.3	6953.42	11412.2	10434.8	9555.22	8867.07	10951.2	9998.28	8461.39	5391.94	7504.01	7720.33	9112.33	7441.02
	6233.96	8416.03	7649.63	7586.32	9435.24	7941.49	7746.24	6212.37	7209.5	5730.06	9339.5	7949.18	7288.27	5644.02	6143.84	10666.4	12102.8	10461.7	9798.17	6522.13	4893.15	12128	15571.6	12469	8092.09	13582.4	8751.65	9364.59	13597.9	12655.8	9961.66	8435.78	5820.81	9253.5	11678.9	10848.8	6963.5	11438.7	10448.6	9564.88	8887.23	10964.2	10014.8	8473.56	5400.4	7513.02	7736.44	9129.97	7454.1
	6242.47	8434.94	7664.43	7603.66	9451.19	7958.67	7764.29	6225.23	7220.1	5741.36	9360	7964.62	7303.7	5654.21	6157.27	10683.3	12123	10481.7	9823.03	6534.61	4899.96	12151.4	15596.4	12490.5	8104.52	13604.2	8767.43	9380.68	13616.8	12678.9	9973.2	8450.11	5829.62	9268.87	11704	10869.3	6973.62	11465.3	10462.5	9574.59	8907.46	10977.3	10031.5	8485.77	5408.89	7522.07	7752.56	9147.68	7467.22
	6251.01	8453.9	7679.22	7621	9467.16	7975.87	7782.37	6238.1	7230.72	5752.68	9380.52	7980.07	7319.16	5664.41	6170.73	10700.2	12143.2	10501.8	9847.93	6547.12	4906.8	12174.8	15621.3	12512.1	8116.98	13626.1	8783.27	9396.8	13635.8	12702.1	9984.78	8464.48	5838.47	9284.31	11729.2	10889.9	6983.79	11491.9	10476.4	9584.34	8927.74	10990.5	10048.2	8498.02	5417.4	7531.15	7768.69	9165.45	7480.39
	6259.57	8472.91	7694	7638.34	9483.16	7993.08	7800.46	6250.99	7241.35	5764.02	9401.06	7995.52	7334.64	5674.63	6184.21	10717.1	12163.5	10521.9	9872.88	6559.65	4913.66	12198.2	15646.2	12533.7	8129.48	13648.1	8799.15	9412.96	13654.9	12725.2	9996.42	8478.9	5847.35	9299.82	11754.4	10910.6	6994	11518.6	10490.4	9594.14	8948.08	11003.6	10065	8510.32	5425.94	7540.27	7784.82	9183.3	7493.6
	6268.16	8491.97	7708.76	7655.68	9499.18	8010.3	7818.57	6263.89	7252	5775.37	9421.63	8010.98	7350.15	5684.86	6197.72	10734	12183.8	10542	9897.87	6572.19	4920.54	12221.7	15671.1	12555.4	8142.01	13670.1	8815.08	9429.16	13674	12748.5	10008.1	8493.35	5856.26	9315.4	11779.8	10931.4	7004.24	11545.4	10504.4	9603.99	8968.48	11016.8	10081.9	8522.67	5434.49	7549.42	7800.96	9201.21	7506.86
	6276.78	8511.07	7723.52	7673.02	9515.22	8027.53	7836.7	6276.8	7262.67	5786.74	9442.21	8026.43	7365.69	5695.1	6211.26	10751	12204.2	10562	9922.91	6584.76	4927.46	12245.2	15696.2	12577.1	8154.57	13692.2	8831.06	9445.39	13693.2	12771.7	10019.8	8507.85	5865.2	9331.05	11805.2	10952.3	7014.54	11572.3	10518.5	9613.88	8988.94	11030.1	10098.8	8535.05	5443.07	7558.61	7817.1	9219.19	7520.17
	6285.42	8530.21	7738.26	7690.37	9531.29	8044.77	7854.84	6289.72	7273.35	5798.12	9462.81	8041.9	7381.26	5705.35	6224.82	10767.9	12224.7	10582.2	9947.99	6597.35	4934.39	12268.8	15721.2	12598.9	8167.16	13714.3	8847.08	9461.66	13712.4	12795	10031.6	8522.38	5874.18	9346.77	11830.7	10973.2	7024.87	11599.3	10532.6	9623.81	9009.46	11043.4	10115.8	8547.49	5451.68	7567.83	7833.25	9237.24	7533.52
	6294.09	8549.41	7752.98	7707.71	9547.38	8062.02	7873	6302.65	7284.04	5809.53	9483.44	8057.36	7396.85	5715.61	6238.42	10784.9	12245.2	10602.3	9973.11	6609.96	4941.35	12292.4	15746.4	12620.8	8179.78	13736.5	8863.16	9477.96	13731.6	12818.4	10043.4	8536.96	5883.19	9362.56	11856.2	10994.2	7035.24	11626.4	10546.7	9633.79	9030.03	11056.7	10132.9	8559.96	5460.3	7577.08	7849.4	9255.35	7546.91
	6302.79	8568.65	7767.7	7725.05	9563.49	8079.29	7891.17	6315.6	7294.75	5820.94	9504.08	8072.83	7412.46	5725.89	6252.04	10801.9	12265.8	10622.4	9998.28	6622.59	4948.33	12316.1	15771.6	12642.8	8192.44	13758.7	8879.28	9494.29	13750.9	12841.8	10055.3	8551.58	5892.23	9378.41	11881.9	11015.3	7045.66	11653.5	10560.9	9643.81	9050.66	11070.1	10150	8572.48	5468.95	7586.37	7865.55	9273.54	7560.35
	6311.51	8587.93	7782.4	7742.39	9579.63	8096.56	7909.36	6328.55	7305.47	5832.38	9524.75	8088.29	7428.1	5736.17	6265.68	10819	12286.4	10642.5	10023.5	6635.23	4955.34	12339.8	15796.8	12664.8	8205.12	13781	8895.46	9510.66	13770.3	12865.2	10067.2	8566.23	5901.31	9394.34	11907.6	11036.5	7056.12	11680.7	10575.2	9653.88	9071.35	11083.5	10167.3	8585.04	5477.62	7595.69	7881.71	9291.79	7573.83
	6320.26	8607.26	7797.09	7759.73	9595.78	8113.84	7927.57	6341.52	7316.21	5843.82	9545.43	8103.76	7443.77	5746.47	6279.35	10836	12307.1	10662.7	10048.7	6647.9	4962.37	12363.5	15822.1	12686.9	8217.84	13803.3	8911.68	9527.07	13789.6	12888.6	10079.1	8580.93	5910.42	9410.33	11933.5	11057.7	7066.62	11708	10589.4	9663.99	9092.1	11096.9	10184.6	8597.65	5486.31	7605.05	7897.87	9310.11	7587.35
	6329.04	8626.64	7811.76	7777.06	9611.96	8131.14	7945.79	6354.5	7326.96	5855.29	9566.13	8119.23	7459.46	5756.78	6293.05	10853.1	12327.9	10682.9	10074	6660.59	4969.42	12387.3	15847.5	12709.1	8230.58	13825.7	8927.94	9543.51	13809.1	12912.1	10091.1	8595.66	5919.56	9426.4	11959.4	11079.1	7077.16	11735.4	10603.8	9674.15	9112.9	11110.4	10201.9	8610.3	5495.02	7614.44	7914.03	9328.49	7600.92
	6337.84	8646.05	7826.41	7794.4	9628.17	8148.44	7964.02	6367.49	7337.73	5866.76	9586.85	8134.7	7475.17	5767.1	6306.77	10870.1	12348.7	10703	10099.4	6673.3	4976.5	12411.1	15872.9	12731.3	8243.36	13848.1	8944.26	9559.98	13828.5	12935.7	10103.2	8610.44	5928.73	9442.53	11985.3	11100.5	7087.74	11762.9	10618.1	9684.35	9133.76	11123.9	10219.4	8622.99	5503.76	7623.87	7930.2	9346.94	7614.53
	6346.67	8665.52	7841.06	7811.72	9644.39	8165.75	7982.26	6380.49	7348.51	5878.26	9607.59	8150.17	7490.91	5777.43	6320.52	10887.2	12369.6	10723.2	10124.7	6686.02	4983.6	12435	15898.3	12753.6	8256.17	13870.5	8960.62	9576.48	13848.1	12959.2	10115.3	8625.25	5937.94	9458.73	12011.4	11122	7098.36	11790.5	10632.6	9694.59	9154.67	11137.4	10236.9	8635.72	5512.52	7633.32	7946.36	9365.46	7628.18
	6355.53	8685.02	7855.68	7829.05	9660.64	8183.06	8000.52	6393.5	7359.3	5889.76	9628.34	8165.64	7506.67	5787.77	6334.29	10904.3	12390.5	10743.4	10150.1	6698.77	4990.73	12458.9	15923.8	12776	8269.01	13893.1	8977.03	9593.02	13867.6	12982.8	10127.4	8640.1	5947.18	9474.99	12037.5	11143.5	7109.03	11818.1	10647	9704.87	9175.64	11151	10254.4	8648.5	5521.29	7642.81	7962.53	9384.05	7641.88
	6364.41	8704.57	7870.29	7846.37	9676.91	8200.39	8018.79	6406.52	7370.1	5901.28	9649.11	8181.11	7522.46	5798.12	6348.08	10921.4	12411.5	10763.6	10175.6	6711.53	4997.88	12482.8	15949.4	12798.4	8281.87	13915.6	8993.49	9609.59	13887.2	13006.5	10139.6	8654.99	5956.45	9491.33	12063.7	11165.2	7119.73	11845.8	10661.5	9715.2	9196.66	11164.7	10272.1	8661.32	5530.09	7652.34	7978.7	9402.7	7655.61
	6373.32	8724.16	7884.88	7863.68	9693.2	8217.72	8037.07	6419.54	7380.92	5912.82	9669.9	8196.58	7538.27	5808.47	6361.9	10938.6	12432.5	10783.8	10201.1	6724.32	5005.05	12506.8	15975	12820.9	8294.77	13938.3	9009.99	9626.2	13906.9	13030.2	10151.8	8669.92	5965.75	9507.73	12090	11186.9	7130.48	11873.6	10676.1	9725.57	9217.74	11178.3	10289.8	8674.18	5538.91	7661.9	7994.86	9421.41	7669.39
	6382.26	8743.8	7899.46	7880.99	9709.51	8235.06	8055.37	6432.58	7391.75	5924.36	9690.7	8212.05	7554.1	5818.84	6375.75	10955.7	12453.6	10804	10226.6	6737.12	5012.25	12530.8	16000.7	12843.5	8307.69	13960.9	9026.54	9642.83	13926.6	13053.9	10164.1	8684.89	5975.08	9524.2	12116.4	11208.7	7141.26	11901.5	10690.7	9735.99	9238.88	11192	10307.6	8687.08	5547.75	7671.49	8011.03	9440.2	7683.21
	6391.22	8763.47	7914.02	7898.3	9725.84	8252.41	8073.67	6445.63	7402.59	5935.92	9711.52	8227.51	7569.95	5829.22	6389.61	10972.9	12474.8	10824.2	10252.2	6749.94	5019.46	12554.9	16026.4	12866.1	8320.65	13983.6	9043.14	9659.5	13946.3	13077.6	10176.4	8699.9	5984.45	9540.74	12142.8	11230.5	7152.09	11929.4	10705.3	9746.44	9260.07	11205.8	10325.5	8700.03	5556.61	7681.11	8027.2	9459.04	7697.08
	6400.21	8783.19	7928.56	7915.59	9742.19	8269.76	8091.98	6458.68	7413.45	5947.5	9732.35	8242.97	7585.83	5839.6	6403.5	10990.1	12496	10844.4	10277.8	6762.77	5026.71	12579	16052.1	12888.8	8333.63	14006.4	9059.78	9676.2	13966.1	13101.4	10188.7	8714.94	5993.85	9557.34	12169.4	11252.5	7162.95	11957.4	10720	9756.94	9281.31	11219.5	10343.4	8713.02	5565.49	7690.77	8043.36	9477.96	7710.98
	6409.22	8802.95	7943.08	7932.88	9758.56	8287.12	8110.31	6471.75	7424.31	5959.08	9753.2	8258.43	7601.72	5850	6417.42	11007.2	12517.2	10864.6	10303.4	6775.63	5033.97	12603.1	16077.9	12911.6	8346.64	14029.2	9076.47	9692.93	13985.9	13125.2	10201.1	8730.02	6003.27	9574.02	12196	11274.5	7173.86	11985.6	10734.7	9767.48	9302.6	11233.4	10361.4	8726.05	5574.4	7700.46	8059.52	9496.94	7724.92
	6418.26	8822.75	7957.58	7950.17	9774.95	8304.48	8128.64	6484.82	7435.19	5970.68	9774.06	8273.88	7617.64	5860.4	6431.35	11024.4	12538.6	10884.8	10329.1	6788.5	5041.26	12627.2	16103.8	12934.4	8359.68	14052.1	9093.2	9709.69	14005.8	13149.1	10213.6	8745.14	6012.73	9590.75	12222.6	11296.6	7184.8	12013.7	10749.4	9778.06	9323.95	11247.2	10379.4	8739.12	5583.32	7710.19	8075.69	9515.98	7738.91
	6427.32	8842.59	7972.06	7967.44	9791.37	8321.85	8146.99	6497.9	7446.08	5982.3	9794.93	8289.33	7633.58	5870.81	6445.31	11041.7	12559.9	10905	10354.9	6801.39	5048.57	12651.4	16129.7	12957.3	8372.74	14075	9109.98	9726.49	14025.7	13173	10226	8760.3	6022.22	9607.56	12249.4	11318.8	7195.78	12042	10764.2	9788.68	9345.35	11261.1	10397.6	8752.23	5592.26	7719.94	8091.85	9535.09	7752.93
	6436.42	8862.48	7986.53	7984.7	9807.8	8339.22	8165.34	6510.99	7456.98	5993.92	9815.82	8304.78	7649.54	5881.23	6459.29	11058.9	12581.4	10925.3	10380.6	6814.3	5055.9	12675.7	16155.6	12980.2	8385.84	14097.9	9126.8	9743.31	14045.6	13196.9	10238.6	8775.5	6031.74	9624.43	12276.2	11341	7206.81	12070.3	10779.1	9799.35	9366.8	11275	10415.8	8765.38	5601.22	7729.73	8108	9554.26	7766.99
	6445.53	8882.4	8000.97	8001.96	9824.25	8356.59	8183.7	6524.09	7467.89	6005.56	9836.72	8320.22	7665.52	5891.65	6473.29	11076.1	12602.8	10945.5	10406.4	6827.22	5063.25	12699.9	16181.6	13003.3	8398.95	14120.9	9143.67	9760.17	14065.6	13220.8	10251.1	8790.73	6041.29	9641.36	12303.1	11363.4	7217.87	12098.7	10793.9	9810.06	9388.31	11289	10434.1	8778.57	5610.19	7739.56	8124.16	9573.5	7781.1
	6454.67	8902.36	8015.4	8019.2	9840.72	8373.97	8202.06	6537.19	7478.81	6017.2	9857.63	8335.66	7681.53	5902.09	6487.31	11093.4	12624.4	10965.7	10432.2	6840.16	5070.63	12724.2	16207.7	13026.3	8412.1	14143.9	9160.59	9777.05	14085.6	13244.8	10263.8	8806	6050.87	9658.36	12330	11385.8	7228.97	12127.2	10808.9	9820.8	9409.86	11303	10452.4	8791.81	5619.19	7749.41	8140.31	9592.8	7795.24
	6463.84	8922.36	8029.8	8036.44	9857.21	8391.35	8220.44	6550.3	7489.75	6028.86	9878.55	8351.09	7697.55	5912.53	6501.35	11110.6	12646	10986	10458.1	6853.12	5078.03	12748.5	16233.8	13049.5	8425.27	14167	9177.55	9793.97	14105.7	13268.8	10276.4	8821.31	6060.48	9675.43	12357.1	11408.2	7240.11	12155.8	10823.8	9831.59	9431.47	11317	10470.8	8805.08	5628.21	7759.3	8156.45	9612.16	7809.42
	6473.03	8942.4	8044.18	8053.66	9873.72	8408.74	8238.82	6563.42	7500.69	6040.53	9899.48	8366.51	7713.59	5922.97	6515.41	11127.9	12667.6	11006.2	10484	6866.1	5085.45	12772.9	16259.9	13072.7	8438.47	14190.1	9194.55	9810.91	14125.8	13292.9	10289.1	8836.65	6070.12	9692.56	12384.2	11430.8	7251.29	12184.4	10838.8	9842.42	9453.13	11331.1	10489.3	8818.4	5637.24	7769.22	8172.59	9631.59	7823.64
	6482.25	8962.48	8058.54	8070.87	9890.25	8426.12	8257.2	6576.54	7511.64	6052.21	9920.43	8381.93	7729.65	5933.43	6529.49	11145.2	12689.3	11026.4	10509.9	6879.09	5092.9	12797.3	16286	13096	8451.7	14213.3	9211.6	9827.88	14145.9	13316.9	10301.9	8852.03	6079.8	9709.76	12411.4	11453.4	7262.51	12213.1	10853.9	9853.28	9474.83	11345.2	10507.9	8831.75	5646.3	7779.17	8188.73	9651.09	7837.9
	6491.5	8982.59	8072.88	8088.07	9906.79	8443.51	8275.6	6589.67	7522.6	6063.91	9941.38	8397.34	7745.73	5943.89	6543.59	11162.5	12711.1	11046.7	10535.9	6892.09	5100.36	12821.7	16312.3	13119.3	8464.95	14236.5	9228.69	9844.89	14166.1	13341	10314.7	8867.44	6089.5	9727.02	12438.6	11476.1	7273.76	12241.9	10868.9	9864.19	9496.59	11359.3	10526.5	8845.15	5655.37	7789.15	8204.86	9670.64	7852.19
	6500.77	9002.75	8087.19	8105.26	9923.35	8460.9	8293.99	6602.81	7533.58	6075.61	9962.34	8412.74	7761.82	5954.35	6557.71	11179.8	12732.9	11066.9	10561.9	6905.12	5107.85	12846.1	16338.5	13142.7	8478.23	14259.8	9245.82	9861.92	14186.3	13365.2	10327.5	8882.9	6099.23	9744.35	12466	11498.9	7285.06	12270.8	10884	9875.14	9518.4	11373.5	10545.2	8858.59	5664.46	7799.17	8220.98	9690.26	7866.52
	6510.06	9022.94	8101.48	8122.43	9939.93	8478.29	8312.39	6615.95	7544.56	6087.32	9983.31	8428.14	7777.94	5964.82	6571.85	11197.1	12754.7	11087.2	10587.9	6918.15	5115.36	12870.6	16364.8	13166.2	8491.53	14283.1	9263	9878.98	14206.6	13389.3	10340.4	8898.38	6108.99	9761.74	12493.4	11521.7	7296.39	12299.7	10899.2	9886.13	9540.25	11387.7	10563.9	8872.06	5673.56	7809.21	8237.1	9709.94	7880.89
	6519.38	9043.16	8115.75	8139.59	9956.53	8495.68	8330.8	6629.09	7555.55	6099.04	10004.3	8443.52	7794.07	5975.3	6586.01	11214.4	12776.6	11107.4	10614	6931.21	5122.89	12895.1	16391.1	13189.7	8504.85	14306.4	9280.22	9896.06	14226.8	13413.5	10353.3	8913.91	6118.77	9779.2	12520.8	11544.7	7307.76	12328.7	10914.4	9897.15	9562.16	11402	10582.7	8885.57	5682.69	7819.29	8253.21	9729.68	7895.3
	6528.72	9063.43	8130	8156.74	9973.15	8513.07	8349.21	6642.25	7566.55	6110.77	10025.3	8458.9	7810.22	5985.78	6600.19	11231.7	12798.6	11127.6	10640.1	6944.28	5130.45	12919.7	16417.5	13213.3	8518.2	14329.8	9297.49	9913.18	14247.2	13437.8	10366.2	8929.46	6128.59	9796.71	12548.4	11567.7	7319.16	12357.7	10929.6	9908.22	9584.11	11416.2	10601.6	8899.13	5691.83	7829.41	8269.32	9749.49	7909.74
	6538.09	9083.72	8144.22	8173.87	9989.78	8530.46	8367.62	6655.4	7577.55	6122.51	10046.3	8474.27	7826.39	5996.27	6614.38	11249	12820.6	11147.9	10666.2	6957.36	5138.02	12944.2	16443.9	13237	8531.58	14353.2	9314.8	9930.32	14267.5	13462	10379.2	8945.06	6138.44	9814.3	12576	11590.7	7330.61	12386.9	10944.9	9919.32	9606.11	11430.6	10620.6	8912.72	5700.98	7839.55	8285.41	9769.36	7924.22
	6547.49	9104.06	8158.41	8190.98	10006.4	8547.85	8386.03	6668.56	7588.57	6134.26	10067.3	8489.62	7842.57	6006.76	6628.59	11266.4	12842.7	11168.1	10692.4	6970.46	5145.62	12968.8	16470.4	13260.7	8544.97	14376.7	9332.15	9947.49	14287.9	13486.3	10392.3	8960.69	6148.32	9831.94	12603.6	11613.9	7342.09	12416.1	10960.2	9930.47	9628.16	11444.9	10639.6	8926.35	5710.16	7849.72	8301.5	9789.29	7938.74
	6556.9	9124.43	8172.58	8208.08	10023.1	8565.23	8404.45	6681.73	7599.59	6146.02	10088.3	8504.97	7858.77	6017.26	6642.82	11283.7	12864.8	11188.3	10718.6	6983.57	5153.23	12993.4	16496.9	13284.4	8558.4	14400.2	9349.54	9964.69	14308.3	13510.6	10405.3	8976.35	6158.22	9849.65	12631.4	11637.1	7353.61	12445.3	10975.6	9941.65	9650.26	11459.3	10658.7	8940.02	5719.35	7859.93	8317.58	9809.28	7953.29
	6566.35	9144.83	8186.73	8225.16	10039.8	8582.62	8422.86	6694.9	7610.62	6157.79	10109.3	8520.3	7874.99	6027.75	6657.06	11301.1	12887	11208.5	10744.8	6996.7	5160.87	13018.1	16523.4	13308.3	8571.84	14423.7	9366.97	9981.91	14328.8	13534.9	10418.5	8992.05	6168.15	9867.42	12659.2	11660.4	7365.16	12474.7	10990.9	9952.87	9672.4	11473.7	10677.8	8953.73	5728.56	7870.17	8333.65	9829.33	7967.87
	6575.81	9165.27	8200.84	8242.22	10056.5	8600	8441.28	6708.07	7621.66	6169.57	10130.3	8535.63	7891.22	6038.26	6671.32	11318.4	12909.2	11228.8	10771	7009.84	5168.53	13042.7	16550	13332.2	8585.31	14447.3	9384.45	9999.16	14349.3	13559.3	10431.6	9007.78	6178.11	9885.26	12687.1	11683.7	7376.76	12504.1	11006.4	9964.13	9694.58	11488.2	10697.1	8967.48	5737.78	7880.43	8349.71	9849.44	7982.5
	6585.3	9185.74	8214.94	8259.27	10073.2	8617.38	8459.69	6721.25	7632.7	6181.35	10151.3	8550.94	7907.47	6048.76	6685.59	11335.8	12931.5	11249	10797.3	7023	5176.21	13067.4	16576.6	13356.1	8598.8	14470.9	9401.97	10016.4	14369.8	13583.7	10444.8	9023.55	6188.1	9903.16	12715	11707.1	7388.38	12533.6	11021.8	9975.43	9716.82	11502.7	10716.4	8981.27	5747.02	7890.73	8365.76	9869.62	7997.15
	6594.82	9206.25	8229	8276.3	10089.9	8634.75	8478.11	6734.43	7643.76	6193.14	10172.3	8566.24	7923.73	6059.27	6699.88	11353.2	12953.8	11269.2	10823.6	7036.17	5183.92	13092.1	16603.3	13380.1	8612.31	14494.5	9419.53	10033.7	14390.4	13608.1	10458.1	9039.35	6198.12	9921.12	12743	11730.6	7400.05	12563.1	11037.3	9986.76	9739.1	11517.2	10735.7	8995.09	5756.27	7901.07	8381.8	9889.85	8011.84
	6604.36	9226.78	8243.04	8293.3	10106.7	8652.13	8496.53	6747.62	7654.82	6204.94	10193.4	8581.53	7940.01	6069.79	6714.19	11370.6	12976.1	11289.4	10849.9	7049.35	5191.64	13116.9	16629.9	13404.2	8625.84	14518.2	9437.13	10051.1	14411	13632.5	10471.4	9055.18	6208.16	9939.14	12771.1	11754.2	7411.75	12592.7	11052.9	9998.13	9761.42	11531.8	10755.1	9008.95	5765.54	7911.43	8397.83	9910.15	8026.56
	6613.92	9247.35	8257.05	8310.29	10123.4	8669.49	8514.94	6760.8	7665.88	6216.74	10214.4	8596.8	7956.3	6080.3	6728.51	11387.9	12998.6	11309.6	10876.3	7062.55	5199.38	13141.6	16656.6	13428.3	8639.4	14541.9	9454.77	10068.4	14431.6	13657	10484.7	9071.05	6218.23	9957.22	12799.2	11777.8	7423.49	12622.4	11068.4	10009.5	9783.79	11546.3	10774.6	9022.85	5774.83	7921.82	8413.85	9930.5	8041.32
	6623.51	9267.95	8271.03	8327.26	10140.2	8686.86	8533.35	6773.99	7676.95	6228.56	10235.4	8612.06	7972.6	6090.82	6742.84	11405.3	13021	11329.8	10902.7	7075.75	5207.14	13166.4	16683.4	13452.5	8652.98	14565.7	9472.45	10085.8	14452.3	13681.5	10498.1	9086.95	6228.33	9975.36	12827.4	11801.6	7435.26	12652.1	11084	10021	9806.2	11561	10794.2	9036.78	5784.13	7932.24	8429.85	9950.92	8056.11
	6633.12	9288.59	8284.98	8344.2	10157	8704.21	8551.76	6787.18	7688.03	6240.38	10256.5	8627.31	7988.92	6101.34	6757.19	11422.7	13043.5	11349.9	10929.1	7088.98	5214.93	13191.2	16710.2	13476.8	8666.57	14589.5	9490.18	10103.2	14473	13706	10511.5	9102.88	6238.46	9993.57	12855.7	11825.3	7447.07	12681.9	11099.7	10032.5	9828.65	11575.6	10813.8	9050.76	5793.44	7942.7	8445.85	9971.39	8070.93
	6642.76	9309.25	8298.9	8361.13	10173.8	8721.56	8570.16	6800.37	7699.11	6252.2	10277.5	8642.54	8005.25	6111.86	6771.55	11440.1	13066.1	11370.1	10955.5	7102.21	5222.73	13216	16737	13501.1	8680.19	14613.3	9507.94	10120.6	14493.7	13730.5	10524.9	9118.85	6248.61	10011.8	12884	11849.2	7458.91	12711.7	11115.3	10044	9851.15	11590.3	10833.5	9064.77	5802.77	7953.18	8461.83	9991.92	8085.79
	6652.42	9329.95	8312.79	8378.03	10190.6	8738.91	8588.57	6813.56	7710.2	6264.03	10298.5	8657.75	8021.59	6122.38	6785.92	11457.5	13088.7	11390.3	10982	7115.46	5230.56	13240.9	16763.8	13525.4	8693.83	14637.2	9525.74	10138.1	14514.5	13755.1	10538.4	9134.85	6258.79	10030.2	12912.4	11873.1	7470.79	12741.7	11131	10055.5	9873.69	11605.1	10853.2	9078.81	5812.11	7963.69	8477.79	10012.5	8100.67
	6662.1	9350.67	8326.66	8394.91	10207.4	8756.25	8606.96	6826.76	7721.29	6275.87	10319.6	8672.95	8037.94	6132.91	6800.31	11474.9	13111.4	11410.4	11008.5	7128.72	5238.4	13265.7	16790.7	13549.9	8707.49	14661.1	9543.58	10155.5	14535.3	13779.7	10551.9	9150.88	6269	10048.6	12940.8	11897.1	7482.71	12771.6	11146.8	10067.1	9896.27	11619.8	10873	9092.9	5821.46	7974.24	8493.75	10033.2	8115.59
	6671.81	9371.42	8340.49	8411.76	10224.3	8773.58	8625.35	6839.96	7732.39	6287.71	10340.6	8688.13	8054.31	6143.43	6814.71	11492.3	13134.1	11430.6	11035	7141.99	5246.27	13290.6	16817.6	13574.3	8721.17	14685	9561.46	10173	14556.1	13804.3	10565.5	9166.94	6279.23	10067	12969.4	11921.1	7494.65	12801.7	11162.6	10078.8	9918.89	11634.6	10892.9	9107.02	5830.83	7984.81	8509.68	10053.9	8130.54
	6681.54	9392.21	8354.29	8428.6	10241.1	8790.9	8643.74	6853.15	7743.49	6299.56	10361.7	8703.3	8070.69	6153.96	6829.11	11509.7	13156.8	11450.7	11061.5	7155.27	5254.15	13315.5	16844.6	13598.9	8734.87	14709	9579.38	10190.5	14576.9	13828.9	10579.1	9183.04	6289.49	10085.5	12997.9	11945.3	7506.64	12831.8	11178.4	10090.4	9941.55	11649.4	10912.8	9121.17	5840.22	7995.42	8525.61	10074.6	8145.52
	6691.29	9413.02	8368.06	8445.4	10258	8808.21	8662.12	6866.35	7754.6	6311.41	10382.7	8718.44	8087.07	6164.48	6843.54	11527.1	13179.6	11470.9	11088.1	7168.56	5262.06	13340.4	16871.5	13623.5	8748.58	14733	9597.34	10208.1	14597.8	13853.5	10592.8	9199.16	6299.77	10104.1	13026.6	11969.4	7518.65	12861.9	11194.2	10102.1	9964.26	11664.3	10932.8	9135.36	5849.61	8006.05	8541.52	10095.5	8160.53
[truncated: 6,365 more rows]
[truncated: 116 more columns]

## Sheet: Analysis
Cell:	Peak Time 1	Peak Time 2	Peak Time 3	Peak Time 4	Peak Time 5	Peak ZT 1	Peak ZT 2	Peak ZT 3	Peak ZT 4	Peak ZT 5	Peak ExT 1	Peak ExT 2	Peak ExT 3	Peak ExT 4	Peak ExT 5	Peak 1 luminescence value	Peak 2 luminescence value	Peak 3 luminescence value	Peak 4 luminescence value	Peak 5 luminescence value	Trough Time 1	Trough Time 2	Trough Time 3	Trough Time 4	Trough Time 5	Trough ZT 1	Trough ZT 2	Trough ZT 3	Trough ZT 4	Trough ZT 5	Trough ExT 1	Trough ExT 2	Trough ExT 3	Trough ExT 4	Trough ExT 5	Trough 1 luminescence value	Trough 2 luminescence value	Trough 3 luminescence value	Trough 4 luminescence value	Trough 5 luminescence value	Rising Edge Halfmax Time 1	Rising Edge Halfmax Time 2	Rising Edge Halfmax Time 3	Rising Edge Halfmax Time 4	Rising Edge Halfmax Time 5	Rising Edge Halfmax ZT 1	Rising Edge Halfmax ZT 2	Rising Edge Halfmax ZT 3	Rising Edge Halfmax ZT 4
[truncated: 165 more rows]
[truncated: 35 more columns]
